# Supplementary material for: Cohesin couples transcriptional bursting probabilities of inducible enhancers and promoters
Source: Nat Commun. 2022 Jul 27;13:4342. doi: 10.1038/s41467-022-31192-9 (PMC9329429; doi:10.1038/s41467-022-31192-9)
Supplement: Supplementary file 4 — Source Data [file 41467_2022_31192_MOESM4_ESM.zip]

Archive with 176 entries (174 files):
- SourceData/
- __MACOSX/._SourceData
- SourceData/Fig3a.csv
- __MACOSX/SourceData/._Fig3a.csv
- SourceData/Fig3eg_ByCell_Il12b_intron-HSS1.csv
- __MACOSX/SourceData/._Fig3eg_ByCell_Il12b_intron-HSS1.csv
- SourceData/Fig4c_heatmap.csv
- __MACOSX/SourceData/._Fig4c_heatmap.csv
- SourceData/Fig8_Il12bHSS1_BS.csv
- __MACOSX/SourceData/._Fig8_Il12bHSS1_BS.csv
- SourceData/Figure8_Egr2_BS.csv
- __MACOSX/SourceData/._Figure8_Egr2_BS.csv
- SourceData/SupFig7_DNA_repair.csv
- __MACOSX/SourceData/._SupFig7_DNA_repair.csv
- SourceData/Figure8_Egr2_BF.csv
- __MACOSX/SourceData/._Figure8_Egr2_BF.csv
- SourceData/SupFig5_WB_quantification.csv
- __MACOSX/SourceData/._SupFig5_WB_quantification.csv
- SourceData/Fig3b.csv
- __MACOSX/SourceData/._Fig3b.csv
- SourceData/Fig8_Il12bHSS1_BF.csv
- __MACOSX/SourceData/._Fig8_Il12bHSS1_BF.csv
- SourceData/Fig7Il12b_intron_HSS1_limit200um_noz.csv
- __MACOSX/SourceData/._Fig7Il12b_intron_HSS1_limit200um_noz.csv
- SourceData/Fig4c_lnCPMplus1.csv
- __MACOSX/SourceData/._Fig4c_lnCPMplus1.csv
- SourceData/.DS_Store
- __MACOSX/SourceData/._.DS_Store
- SourceData/Fig4b_Il12b_nexonexpressing.csv
- __MACOSX/SourceData/._Fig4b_Il12b_nexonexpressing.csv
- SourceData/Fig3f.csv
- __MACOSX/SourceData/._Fig3f.csv
- SourceData/Fig7_Egr2_intron_Egr2_enh.csv
- __MACOSX/SourceData/._Fig7_Egr2_intron_Egr2_enh.csv
- SourceData/SupFig5a.csv
- __MACOSX/SourceData/._SupFig5a.csv
- SourceData/SupFig5_WB.png
- __MACOSX/SourceData/._SupFig5_WB.png
- SourceData/Fig6abc_EnhancerGeneBF.csv
- __MACOSX/SourceData/._Fig6abc_EnhancerGeneBF.csv
- SourceData/Fig7_Peli1_intron_Enh.csv
- __MACOSX/SourceData/._Fig7_Peli1_intron_Enh.csv
- SourceData/Fig7_Il12b_intron_HSS1.csv
- __MACOSX/SourceData/._Fig7_Il12b_intron_HSS1.csv
- SourceData/Fig2_BS.csv
- __MACOSX/SourceData/._Fig2_BS.csv
- SourceData/SupFig7_double-strand_break_repair.csv
- __MACOSX/SourceData/._SupFig7_double-strand_break_repair.csv
- SourceData/Figure8_Il12bHSS1_BF.csv
- __MACOSX/SourceData/._Figure8_Il12bHSS1_BF.csv
- SourceData/Fig8_Il12b_BF.csv
- __MACOSX/SourceData/._Fig8_Il12b_BF.csv
- SourceData/Fig8_Il12b_BS.csv
- __MACOSX/SourceData/._Fig8_Il12b_BS.csv
- SourceData/Figure8_Il12bHSS1_BS.csv
- __MACOSX/SourceData/._Figure8_Il12bHSS1_BS.csv
- SourceData/Fig3eg_ByCell_Ifnb1forL2-L2.csv
- __MACOSX/SourceData/._Fig3eg_ByCell_Ifnb1forL2-L2.csv
- SourceData/SupFig2_BS_Peli1.csv
- __MACOSX/SourceData/._SupFig2_BS_Peli1.csv
- SourceData/Fig2_BF.csv
- __MACOSX/SourceData/._Fig2_BF.csv
- SourceData/Fig4d.csv
- __MACOSX/SourceData/._Fig4d.csv
- SourceData/Fig7Peli1_intron_Enh_limit200um_noz.csv
- __MACOSX/SourceData/._Fig7Peli1_intron_Enh_limit200um_noz.csv
- SourceData/SupFig2_BF.csv
- __MACOSX/SourceData/._SupFig2_BF.csv
- SourceData/SupFig2_BS_Il12b.csv
- __MACOSX/SourceData/._SupFig2_BS_Il12b.csv
- SourceData/Fig4a.csv
- __MACOSX/SourceData/._Fig4a.csv
- SourceData/Fig7_Prdm1_intron_Prdm1_enh.csv
- __MACOSX/SourceData/._Fig7_Prdm1_intron_Prdm1_enh.csv
- SourceData/Fig3c_HSS1.csv
- __MACOSX/SourceData/._Fig3c_HSS1.csv
- SourceData/SupFig2_BS_Ifnb1.csv
- __MACOSX/SourceData/._SupFig2_BS_Ifnb1.csv
- SourceData/SupFig5e.csv
- __MACOSX/SourceData/._SupFig5e.csv
- SourceData/Fig8_Egr2Enh_BS.csv
- __MACOSX/SourceData/._Fig8_Egr2Enh_BS.csv
- SourceData/SupFig7_Hallmark_GSEA_padj.csv
- __MACOSX/SourceData/._SupFig7_Hallmark_GSEA_padj.csv
- SourceData/Figure8_Egr2Enh_BS.csv
- __MACOSX/SourceData/._Figure8_Egr2Enh_BS.csv
- SourceData/Fig1f_boxplot.csv
- __MACOSX/SourceData/._Fig1f_boxplot.csv
- SourceData/Figure8_Egr2Enh_BF.csv
- __MACOSX/SourceData/._Figure8_Egr2Enh_BF.csv
- SourceData/Fig8_Egr2Enh_BF.csv
- __MACOSX/SourceData/._Fig8_Egr2Enh_BF.csv
- SourceData/Fig1d_Il12bBF.csv
- __MACOSX/SourceData/._Fig1d_Il12bBF.csv
- SourceData/SupFig2_BS_Prdm1.csv
- __MACOSX/SourceData/._SupFig2_BS_Prdm1.csv
- SourceData/Fig3eg_ByLocus_Ifnb1forL2-L2.csv
- __MACOSX/SourceData/._Fig3eg_ByLocus_Ifnb1forL2-L2.csv
- SourceData/Fig1d_Il12bBS.csv
- __MACOSX/SourceData/._Fig1d_Il12bBS.csv
- SourceData/Fig3eg_ByLocus_Prdm1_intron-Prdm1_enh.csv
- __MACOSX/SourceData/._Fig3eg_ByLocus_Prdm1_intron-Prdm1_enh.csv
- SourceData/SupFig7_cellular_response_to_DNA_damage_stimulus.csv
- __MACOSX/SourceData/._SupFig7_cellular_response_to_DNA_damage_stimulus.csv
- SourceData/Fig3eg_ByLocus_Il12b_intron-HSS1.csv
- __MACOSX/SourceData/._Fig3eg_ByLocus_Il12b_intron-HSS1.csv
- SourceData/SupFig2_BS_Egr2.csv
- __MACOSX/SourceData/._SupFig2_BS_Egr2.csv
- SourceData/.ipynb_checkpoints/
- __MACOSX/SourceData/._.ipynb_checkpoints
- SourceData/Fig4c_fractions.csv
- __MACOSX/SourceData/._Fig4c_fractions.csv
- SourceData/SupFig6.csv
- __MACOSX/SourceData/._SupFig6.csv
- SourceData/Fig5.csv
- __MACOSX/SourceData/._Fig5.csv
- SourceData/Fig4b_Il12b_fractionexpressing.csv
- __MACOSX/SourceData/._Fig4b_Il12b_fractionexpressing.csv
- SourceData/Fig7Egr2_intron_Egr2_enh_limit200um_noz.csv
- __MACOSX/SourceData/._Fig7Egr2_intron_Egr2_enh_limit200um_noz.csv
- SourceData/Fig1f_heatmap.csv
- __MACOSX/SourceData/._Fig1f_heatmap.csv
- SourceData/Fig1b.csv
- __MACOSX/SourceData/._Fig1b.csv
- SourceData/SupFig1a.csv
- __MACOSX/SourceData/._SupFig1a.csv
- SourceData/SupFig7_Hallmark_GSEA_NES.csv
- __MACOSX/SourceData/._SupFig7_Hallmark_GSEA_NES.csv
- SourceData/Fig8_Egr2_BS.csv
- __MACOSX/SourceData/._Fig8_Egr2_BS.csv
- SourceData/SupFig1c_meancountsset1.csv
- __MACOSX/SourceData/._SupFig1c_meancountsset1.csv
- SourceData/Figure8_Il12b_BF.csv
- __MACOSX/SourceData/._Figure8_Il12b_BF.csv
- SourceData/SupFig1d.csv
- __MACOSX/SourceData/._SupFig1d.csv
- SourceData/Fig1e.csv
- __MACOSX/SourceData/._Fig1e.csv
- SourceData/SupFig1c_meancountsset2.csv
- __MACOSX/SourceData/._SupFig1c_meancountsset2.csv
- SourceData/Figure8_Il12b_BS.csv
- __MACOSX/SourceData/._Figure8_Il12b_BS.csv
- SourceData/Fig7Prdm1_intron_Prdm1_enh_limit200um_noz.csv
- __MACOSX/SourceData/._Fig7Prdm1_intron_Prdm1_enh_limit200um_noz.csv
- SourceData/Fig3eg_ByCell_Prdm1_intron-Prdm1_enh.csv
- __MACOSX/SourceData/._Fig3eg_ByCell_Prdm1_intron-Prdm1_enh.csv
- SourceData/SupFig7_cell_cycle_process.csv
- __MACOSX/SourceData/._SupFig7_cell_cycle_process.csv
- SourceData/Fig8_Egr2_BF.csv
- __MACOSX/SourceData/._Fig8_Egr2_BF.csv
- SourceData/Fig3c_Il12b_intron.csv
- __MACOSX/SourceData/._Fig3c_Il12b_intron.csv
- SourceData/.ipynb_checkpoints/Fig1d_Il12bBF-checkpoint.csv
- __MACOSX/SourceData/.ipynb_checkpoints/._Fig1d_Il12bBF-checkpoint.csv
- SourceData/.ipynb_checkpoints/Fig1e-checkpoint.csv
- __MACOSX/SourceData/.ipynb_checkpoints/._Fig1e-checkpoint.csv
- SourceData/.ipynb_checkpoints/Fig1b-checkpoint.csv
- __MACOSX/SourceData/.ipynb_checkpoints/._Fig1b-checkpoint.csv
- SourceData/.ipynb_checkpoints/Fig5-checkpoint.csv
- __MACOSX/SourceData/.ipynb_checkpoints/._Fig5-checkpoint.csv
- SourceData/.ipynb_checkpoints/Fig4d-checkpoint.csv
- __MACOSX/SourceData/.ipynb_checkpoints/._Fig4d-checkpoint.csv
- SourceData/.ipynb_checkpoints/SupFig1a-checkpoint.csv
- __MACOSX/SourceData/.ipynb_checkpoints/._SupFig1a-checkpoint.csv
- SourceData/.ipynb_checkpoints/SupFig5_WB-checkpoint.png
- __MACOSX/SourceData/.ipynb_checkpoints/._SupFig5_WB-checkpoint.png
- SourceData/.ipynb_checkpoints/Untitled-checkpoint.ipynb
- __MACOSX/SourceData/.ipynb_checkpoints/._Untitled-checkpoint.ipynb
- SourceData/.ipynb_checkpoints/Fig1d_Il12bBS-checkpoint.csv
- __MACOSX/SourceData/.ipynb_checkpoints/._Fig1d_Il12bBS-checkpoint.csv
- SourceData/.ipynb_checkpoints/Fig3f-checkpoint.csv
- __MACOSX/SourceData/.ipynb_checkpoints/._Fig3f-checkpoint.csv
- SourceData/.ipynb_checkpoints/Fig3eg_ByLocus_Ifnb1forL2-L2-checkpoint.csv
- __MACOSX/SourceData/.ipynb_checkpoints/._Fig3eg_ByLocus_Ifnb1forL2-L2-checkpoint.csv
- SourceData/.ipynb_checkpoints/Fig4a-checkpoint.csv
- __MACOSX/SourceData/.ipynb_checkpoints/._Fig4a-checkpoint.csv
