# Supplementary material for: Cohesin couples transcriptional bursting probabilities of inducible enhancers and promoters
Source: Nat Commun. 2022 Jul 27;13:4342. doi: 10.1038/s41467-022-31192-9 (PMC9329429; doi:10.1038/s41467-022-31192-9)
Supplement: Supplementary file 4 — Source Data [file 41467_2022_31192_MOESM4_ESM.zip › SourceData/Fig3a.csv]

Sample	Rep	Genotype	Timepoint	N_cells	N_TSS1	N_TSS2	N_TSS	BF	Probe
WT_0	1	WT	0	852	134	26	160	0.09389671361502347	Il12b HSS1
WT_60	1	WT	60	1413	241	74	315	0.11146496815286625	Il12b HSS1
WT_90	1	WT	90	1195	235	116	351	0.14686192468619247	Il12b HSS1
WT_120	1	WT	120	721	106	53	159	0.11026352288488211	Il12b HSS1
WT_0	2	WT	0	577	50	20	70	0.060658578856152515	Il12b HSS1
WT_60	2	WT	60	1347	305	149	454	0.16852264291017074	Il12b HSS1
WT_90	2	WT	90	1156	290	150	440	0.1903114186851211	Il12b HSS1
WT_120	2	WT	120	1009	157	65	222	0.11000991080277503	Il12b HSS1
WT_0	3	WT	0	942	111	9	120	0.06369426751592357	Il12b HSS1
WT_90	3	WT	90	994	121	19	140	0.07042253521126761	Il12b HSS1
WT_120	3	WT	120	863	40	4	44	0.02549246813441483	Il12b HSS1
WT_0	4	WT	0	1160	151	28	179	0.0771551724137931	Il12b HSS1
WT_60	4	WT	60	1286	488	172	660	0.25660964230171074	Il12b HSS1
WT_90	4	WT	90	1244	178	33	211	0.08480707395498392	Il12b HSS1
WT_0	1	WT	0	852	1	0	1	0.0005868544600938967	Il12b intron
WT_60	1	WT	60	1413	28	2	30	0.010615711252653927	Il12b intron
WT_90	1	WT	90	1195	69	3	72	0.0301255230125523	Il12b intron
WT_120	1	WT	120	721	71	9	80	0.05547850208044383	Il12b intron
WT_0	2	WT	0	577	1	0	1	0.0008665511265164644	Il12b intron
WT_60	2	WT	60	1347	34	2	36	0.013363028953229399	Il12b intron
WT_90	2	WT	90	1156	126	6	132	0.05709342560553633	Il12b intron
WT_120	2	WT	120	1009	131	9	140	0.06937561942517344	Il12b intron
WT_0	3	WT	0	942	1	0	1	0.0005307855626326964	Il12b intron
WT_60	3	WT	60	591	26	1	27	0.02284263959390863	Il12b intron
WT_90	3	WT	90	994	105	11	116	0.05835010060362173	Il12b intron
WT_120	3	WT	120	863	70	6	76	0.0440324449594438	Il12b intron
WT_0	4	WT	0	1160	1	0	1	0.0004310344827586207	Il12b intron
WT_60	4	WT	60	1286	62	5	67	0.026049766718507	Il12b intron
WT_90	4	WT	90	1244	169	24	193	0.07757234726688103	Il12b intron
WT_120	4	WT	120	1688	129	12	141	0.0417654028436019	Il12b intron
