# Supplementary material for: Cohesin couples transcriptional bursting probabilities of inducible enhancers and promoters
Source: Nat Commun. 2022 Jul 27;13:4342. doi: 10.1038/s41467-022-31192-9 (PMC9329429; doi:10.1038/s41467-022-31192-9)
Supplement: Supplementary file 4 — Source Data [file 41467_2022_31192_MOESM4_ESM.zip › SourceData/Fig3eg_ByCell_Il12b_intron-HSS1.csv]

Column1	Timepoint	Rep	N_cells	variable	Coocurrence	Yes	No
0	0	3	847	Sampled	0.0	0	847
1	0	4	1027	Sampled	0.0	0	1027
2	90	1	1138	Sampled	0.0246045694200351	28	1110
3	90	3	1055	Sampled	0.0587677725118483	62	993
4	0	2	915	Sampled	0.0	0	915
5	90	2	1005	Sampled	0.0308457711442786	31	974
6	0	1	614	Sampled	0.0	0	614
7	90	4	1112	Sampled	0.0593525179856115	66	1046
8	0	3	847	Random	0.0	0	847
9	0	4	1027	Random	0.0	0	1027
10	90	1	1138	Random	0.0085711373513177	10	1128
11	90	3	1055	Random	0.027798117742189	29	1026
12	0	2	915	Random	0.0	0	915
13	90	2	1005	Random	0.0087671097250068	9	996
14	0	1	614	Random	0.0	0	614
15	90	4	1112	Random	0.0306984628124838	34	1078
