# Supplementary material for: Cohesin couples transcriptional bursting probabilities of inducible enhancers and promoters
Source: Nat Commun. 2022 Jul 27;13:4342. doi: 10.1038/s41467-022-31192-9 (PMC9329429; doi:10.1038/s41467-022-31192-9)
Supplement: Supplementary file 4 — Source Data [file 41467_2022_31192_MOESM4_ESM.zip › SourceData/Fig4c_heatmap.csv]

X2328AA_MSCB_033__WTUT	X2329AA_MSCB_090__WTUT	X2328AA_MSCB_011__WTUT	X2328AA_MSCB_073__WTUT	X2327AA_MSCB_068__WTUT	X2323AA_MSCB_041__WTUT	X2326AA_MSCB_017__WTUT	X2324AA_MSCB_060__WTUT	X2324AA_MSCB_010__WTUT	X2325AA_MSCB_002__WTUT	X2326AA_MSCB_089__WTUT	X2328AA_MSCB_075__WTUT	X2328AA_MSCB_049__WTUT	X2324AA_MSCB_041__WTUT	X2329AA_MSCB_035__WTUT	X2324AA_MSCB_091__WTUT	X2325AA_MSCB_041__WTUT	X2326AA_MSCB_083__WTUT	X2324AA_MSCB_089__WTUT	X2326AA_MSCB_012__WTUT	X2330AA_MSCB_042__WTUT	X2323AA_MSCB_092__WTUT	X2326AA_MSCB_004__WTUT	X2326AA_MSCB_074__WTUT	X2323AA_MSCB_076__WTUT	X2325AA_MSCB_028__WTUT	X2329AA_MSCB_050__WTUT	X2329AA_MSCB_020__WTUT	X2324AA_MSCB_002__WTUT	X2328AA_MSCB_057__WTUT	X2328AA_MSCB_059__WTUT	X2324AA_MSCB_052__WTUT	X2326AA_MSCB_050__WTUT	X2323AA_MSCB_082__WTUT	X2327AA_MSCB_065__WTUT	X2328AA_MSCB_004__WTUT	X2323AA_MSCB_059__WTUT	X2326AA_MSCB_091__WTUT	X2326AA_MSCB_044__WTUT	X2326AA_MSCB_018__WTUT	X2324AA_MSCB_090__WTUT	X2323AA_MSCB_002__WTUT	X2326AA_MSCB_001__WTUT	X2326AA_MSCB_082__WTUT	X2330AA_MSCB_083__WTUT	X2330AA_MSCB_066__WTUT	X2329AA_MSCB_042__WTUT	X2325AA_MSCB_057__WTUT	X2326AA_MSCB_073__WTUT	X2326AA_MSCB_052__WTUT
0.0	0.0	0.0	0.0	0.0	0.0	7.531539388458563	7.580630290098759	0.0	0.0	0.0	0.0	0.0	0.0	0.0	0.0	0.0	0.0	0.0	0.0	0.0	0.0	0.0	0.0	0.0	0.0	0.0	0.0	0.0	0.0	0.0	0.0	0.0	0.0	0.0	0.0	0.0	0.0	0.0	0.0	0.0	0.0	0.0	0.0	0.0	0.0	0.0	0.0	0.0	0.0
0.0	0.0	0.0	0.0	0.0	0.0	0.0	0.0	0.0	0.0	0.0	0.0	0.0	0.0	0.0	0.0	0.0	0.0	0.0	0.0	7.248846387438239	0.0	0.0	0.0	0.0	0.0	0.0	0.0	0.0	0.0	0.0	0.0	0.0	0.0	0.0	0.0	0.0	0.0	0.0	0.0	0.0	0.0	0.0	0.0	0.0	0.0	0.0	0.0	0.0	0.0
0.0	0.0	0.0	0.0	0.0	0.0	0.0	7.580630290098759	0.0	0.0	0.0	0.0	0.0	0.0	0.0	0.0	0.0	0.0	0.0	0.0	0.0	0.0	0.0	0.0	0.0	0.0	0.0	0.0	0.0	0.0	0.0	0.0	0.0	0.0	0.0	0.0	0.0	0.0	0.0	0.0	0.0	0.0	0.0	0.0	0.0	0.0	0.0	0.0	0.0	0.0
0.0	0.0	0.0	0.0	0.0	0.0	0.0	0.0	0.0	0.0	0.0	0.0	0.0	0.0	0.0	0.0	0.0	0.0	0.0	0.0	0.0	0.0	0.0	0.0	6.81318132391756	0.0	0.0	0.0	0.0	0.0	0.0	0.0	0.0	0.0	0.0	0.0	0.0	0.0	0.0	0.0	0.0	0.0	0.0	0.0	0.0	0.0	0.0	0.0	0.0	0.0
0.0	7.08509167137986	0.0	0.0	0.0	7.124480460724508	0.0	7.580630290098759	0.0	0.0	0.0	7.437164292551348	0.0	0.0	0.0	0.0	0.0	0.0	0.0	7.347524980917592	0.0	7.833987545233328	0.0	7.495477881549684	0.0	0.0	0.0	0.0	0.0	0.0	0.0	0.0	6.9477692441086605	0.0	0.0	0.0	7.359063977002659	7.640331994085311	7.6922687807146835	0.0	0.0	0.0	0.0	7.348610816205477	7.817969563736948	6.087916082565862	0.0	0.0	0.0	0.0
0.0	0.0	0.0	0.0	0.0	0.0	0.0	0.0	0.0	0.0	0.0	0.0	0.0	0.0	0.0	0.0	0.0	0.0	0.0	0.0	0.0	0.0	0.0	0.0	0.0	0.0	0.0	0.0	0.0	0.0	0.0	7.130450290266619	0.0	0.0	0.0	0.0	0.0	0.0	0.0	0.0	0.0	0.0	0.0	0.0	0.0	0.0	0.0	0.0	0.0	0.0
0.0	0.0	0.0	0.0	0.0	0.0	0.0	0.0	0.0	0.0	0.0	0.0	0.0	0.0	0.0	0.0	0.0	0.0	0.0	0.0	0.0	0.0	0.0	0.0	0.0	0.0	0.0	0.0	0.0	0.0	0.0	0.0	0.0	0.0	0.0	0.0	0.0	0.0	0.0	0.0	0.0	0.0	0.0	0.0	0.0	6.087916082565862	7.6825734087397715	0.0	0.0	0.0
8.670224673330397	7.08509167137986	0.0	8.323927115784837	0.0	7.817224984624562	7.531539388458563	8.27352231834876	0.0	8.249720122615125	0.0	8.130016953279565	8.592641158713787	0.0	0.0	0.0	8.290308587337261	0.0	0.0	8.040350017215394	7.248846387438239	7.833987545233328	0.0	7.495477881549684	0.0	0.0	0.0	7.818963199764983	7.55016532715727	0.0	0.0	7.823197211277142	8.33334276346827	8.592102320390625	0.0	7.451168630109989	0.0	9.026265788574102	6.999577837719767	8.703839344586724	7.607618535942075	8.75920948193128	8.401859325585612	7.348610816205477	0.0	6.779927551067759	7.6825734087397715	0.0	0.0	7.782841249245136
0.0	0.0	0.0	0.0	0.0	0.0	0.0	0.0	0.0	0.0	7.211898339489781	0.0	0.0	0.0	0.0	7.503782580458621	0.0	0.0	0.0	0.0	0.0	0.0	0.0	0.0	0.0	7.986610908130229	0.0	0.0	0.0	0.0	0.0	0.0	0.0	0.0	0.0	0.0	0.0	0.0	0.0	0.0	0.0	0.0	0.0	0.0	0.0	0.0	0.0	0.0	0.0	7.782841249245136
0.0	0.0	0.0	0.0	0.0	0.0	0.0	0.0	0.0	0.0	0.0	0.0	0.0	0.0	0.0	0.0	0.0	0.0	0.0	0.0	0.0	0.0	0.0	0.0	0.0	0.0	0.0	0.0	0.0	0.0	7.561049029938642	0.0	6.9477692441086605	0.0	0.0	0.0	0.0	0.0	0.0	0.0	0.0	0.0	0.0	7.348610816205477	0.0	0.0	0.0	0.0	8.05456334742287	0.0
0.0	0.0	0.0	0.0	0.0	0.0	0.0	0.0	0.0	0.0	0.0	0.0	0.0	7.582197810765355	0.0	0.0	0.0	0.0	0.0	0.0	0.0	0.0	7.537147027559111	0.0	0.0	0.0	0.0	7.818963199764983	0.0	0.0	0.0	0.0	6.9477692441086605	7.206364501049721	0.0	0.0	8.051892709746124	0.0	6.999577837719767	0.0	0.0	0.0	0.0	0.0	0.0	0.0	0.0	0.0	0.0	7.090110808020771
0.0	0.0	0.0	0.0	7.759153453597093	0.0	7.531539388458563	0.0	0.0	0.0	7.211898339489781	0.0	7.899679426553356	0.0	0.0	0.0	0.0	8.321047747793873	0.0	0.0	0.0	0.0	0.0	0.0	8.421739497133904	7.986610908130229	0.0	0.0	0.0	0.0	0.0	0.0	6.9477692441086605	0.0	0.0	0.0	0.0	0.0	0.0	7.318042701955048	7.607618535942075	0.0	0.0	8.0414362021653	7.817969563736948	6.087916082565862	7.6825734087397715	0.0	7.3617337654901505	0.0
0.0	0.0	0.0	0.0	0.0	0.0	0.0	0.0	0.0	0.0	0.0	0.0	0.0	0.0	0.0	0.0	0.0	0.0	0.0	0.0	7.248846387438239	0.0	0.0	0.0	0.0	0.0	0.0	0.0	0.0	0.0	0.0	7.823197211277142	0.0	0.0	0.0	0.0	0.0	0.0	0.0	0.0	0.0	0.0	7.996506435986245	0.0	7.817969563736948	6.779927551067759	0.0	0.0	0.0	7.782841249245136
0.0	0.0	0.0	0.0	0.0	0.0	0.0	0.0	0.0	0.0	0.0	0.0	0.0	0.0	0.0	0.0	0.0	0.0	7.631846549452305	0.0	0.0	7.833987545233328	0.0	0.0	6.81318132391756	0.0	0.0	0.0	0.0	0.0	0.0	0.0	6.9477692441086605	0.0	0.0	0.0	0.0	0.0	0.0	0.0	0.0	0.0	0.0	0.0	0.0	6.779927551067759	0.0	0.0	7.3617337654901505	0.0
0.0	0.0	8.117039080589356	0.0	0.0	0.0	0.0	7.580630290098759	0.0	0.0	0.0	0.0	0.0	0.0	0.0	0.0	0.0	0.0	0.0	0.0	0.0	0.0	0.0	0.0	0.0	0.0	0.0	0.0	0.0	7.568371272000753	0.0	0.0	6.9477692441086605	0.0	0.0	7.451168630109989	0.0	0.0	0.0	0.0	0.0	0.0	0.0	0.0	0.0	0.0	0.0	8.308800695953416	0.0	0.0
0.0	0.0	0.0	0.0	0.0	7.124480460724508	8.224418576789978	0.0	0.0	0.0	7.211898339489781	8.130016953279565	0.0	0.0	0.0	7.503782580458621	0.0	0.0	0.0	0.0	7.248846387438239	0.0	8.230027714688202	7.495477881549684	7.505778758169276	0.0	7.729857485137792	0.0	0.0	0.0	7.561049029938642	7.130450290266619	6.9477692441086605	0.0	0.0	0.0	7.359063977002659	0.0	0.0	0.0	0.0	7.6609111613255125	0.0	0.0	0.0	6.779927551067759	7.6825734087397715	8.308800695953416	7.3617337654901505	7.090110808020771
0.0	0.0	0.0	0.0	0.0	0.0	0.0	0.0	0.0	0.0	0.0	7.437164292551348	0.0	0.0	0.0	0.0	8.290308587337261	0.0	0.0	0.0	0.0	0.0	0.0	0.0	0.0	0.0	0.0	0.0	0.0	0.0	0.0	0.0	0.0	0.0	0.0	0.0	0.0	0.0	0.0	7.318042701955048	0.0	0.0	0.0	0.0	0.0	0.0	0.0	0.0	0.0	0.0
0.0	0.0	0.0	0.0	0.0	0.0	0.0	0.0	0.0	0.0	0.0	0.0	0.0	0.0	0.0	0.0	0.0	0.0	0.0	0.0	0.0	0.0	0.0	0.0	0.0	0.0	0.0	0.0	0.0	7.568371272000753	7.561049029938642	0.0	0.0	0.0	0.0	0.0	0.0	0.0	0.0	0.0	0.0	0.0	0.0	0.0	0.0	0.0	0.0	0.0	0.0	0.0
0.0	0.0	0.0	0.0	0.0	0.0	0.0	0.0	0.0	0.0	0.0	0.0	0.0	0.0	0.0	0.0	0.0	0.0	0.0	0.0	0.0	0.0	0.0	0.0	0.0	0.0	0.0	0.0	0.0	0.0	0.0	0.0	0.0	0.0	0.0	0.0	0.0	7.640331994085311	0.0	0.0	0.0	0.0	0.0	0.0	0.0	0.0	0.0	0.0	0.0	0.0
7.9772490985866655	7.777820015235373	8.117039080589356	8.323927115784837	7.759153453597093	7.124480460724508	0.0	0.0	0.0	8.249720122615125	7.211898339489781	0.0	0.0	0.0	7.7835606327405324	0.0	0.0	0.0	0.0	7.347524980917592	0.0	0.0	0.0	0.0	0.0	7.986610908130229	8.422784888173986	7.818963199764983	0.0	0.0	0.0	0.0	0.0	7.206364501049721	7.595224573954627	7.451168630109989	0.0	7.640331994085311	7.6922687807146835	7.318042701955048	7.607618535942075	7.6609111613255125	0.0	0.0	0.0	7.472506391541467	0.0	0.0	0.0	7.782841249245136
8.670224673330397	0.0	8.117039080589356	7.225799991627396	0.0	7.124480460724508	0.0	0.0	7.454441749221188	0.0	0.0	8.130016953279565	7.899679426553356	0.0	0.0	0.0	0.0	7.628143878402221	7.631846549452305	7.347524980917592	0.0	0.0	7.537147027559111	0.0	7.505778758169276	0.0	0.0	0.0	8.243049461546597	0.0	0.0	7.130450290266619	7.640435921234469	0.0	7.595224573954627	7.451168630109989	0.0	0.0	0.0	0.0	0.0	0.0	7.303695835414513	7.348610816205477	0.0	7.185013801677415	7.6825734087397715	8.308800695953416	0.0	0.0
0.0	0.0	0.0	0.0	0.0	0.0	0.0	0.0	0.0	0.0	0.0	0.0	0.0	0.0	0.0	0.0	0.0	0.0	0.0	0.0	0.0	0.0	0.0	0.0	0.0	0.0	0.0	0.0	0.0	0.0	0.0	0.0	0.0	0.0	0.0	0.0	0.0	0.0	0.0	0.0	0.0	0.0	0.0	0.0	0.0	0.0	0.0	0.0	0.0	0.0
0.0	0.0	0.0	0.0	7.759153453597093	0.0	0.0	0.0	0.0	0.0	0.0	0.0	0.0	0.0	0.0	0.0	0.0	0.0	0.0	0.0	0.0	0.0	0.0	0.0	0.0	0.0	0.0	0.0	0.0	0.0	0.0	0.0	0.0	0.0	0.0	8.144025387241683	0.0	0.0	0.0	0.0	0.0	0.0	0.0	0.0	0.0	0.0	0.0	0.0	0.0	0.0
0.0	0.0	0.0	0.0	0.0	0.0	0.0	0.0	0.0	0.0	7.211898339489781	0.0	0.0	0.0	0.0	0.0	0.0	0.0	7.631846549452305	0.0	0.0	8.526936684640555	0.0	7.495477881549684	0.0	7.986610908130229	0.0	0.0	0.0	0.0	7.561049029938642	0.0	0.0	0.0	8.288120299393551	0.0	0.0	0.0	0.0	0.0	0.0	8.353822875080679	7.303695835414513	0.0	0.0	0.0	0.0	0.0	0.0	0.0
0.0	0.0	8.117039080589356	0.0	7.759153453597093	7.817224984624562	0.0	0.0	0.0	8.249720122615125	0.0	0.0	0.0	0.0	0.0	7.503782580458621	0.0	0.0	0.0	8.956447412707568	7.941638007730285	8.526936684640555	7.537147027559111	7.495477881549684	6.81318132391756	0.0	7.729857485137792	0.0	0.0	0.0	8.659314372350085	7.130450290266619	0.0	7.899140688174553	0.0	0.0	0.0	8.333238811337134	6.999577837719767	0.0	0.0	8.75920948193128	7.303695835414513	0.0	7.817969563736948	6.087916082565862	7.6825734087397715	0.0	0.0	7.090110808020771
0.0	0.0	0.0	0.0	0.0	0.0	0.0	0.0	0.0	0.0	0.0	0.0	0.0	0.0	0.0	0.0	0.0	0.0	0.0	0.0	0.0	0.0	0.0	0.0	0.0	0.0	0.0	0.0	0.0	0.0	0.0	0.0	0.0	0.0	0.0	0.0	0.0	0.0	0.0	0.0	0.0	0.0	0.0	0.0	0.0	6.087916082565862	0.0	0.0	0.0	0.0
0.0	7.08509167137986	0.0	0.0	0.0	0.0	0.0	0.0	0.0	0.0	0.0	0.0	0.0	0.0	0.0	0.0	0.0	0.0	0.0	0.0	0.0	0.0	0.0	7.495477881549684	7.505778758169276	0.0	0.0	0.0	7.55016532715727	0.0	0.0	0.0	0.0	7.206364501049721	0.0	0.0	0.0	0.0	0.0	0.0	0.0	0.0	0.0	0.0	7.817969563736948	0.0	0.0	0.0	0.0	0.0
0.0	0.0	0.0	0.0	0.0	0.0	0.0	0.0	0.0	0.0	0.0	0.0	0.0	0.0	0.0	0.0	0.0	0.0	0.0	0.0	7.248846387438239	0.0	0.0	0.0	0.0	0.0	0.0	0.0	0.0	0.0	7.561049029938642	0.0	0.0	0.0	0.0	0.0	0.0	0.0	7.6922687807146835	0.0	0.0	0.0	0.0	0.0	0.0	0.0	0.0	0.0	0.0	7.090110808020771
0.0	0.0	0.0	0.0	0.0	0.0	0.0	7.580630290098759	0.0	0.0	0.0	0.0	0.0	7.582197810765355	0.0	0.0	0.0	0.0	0.0	0.0	0.0	0.0	0.0	0.0	0.0	0.0	0.0	0.0	0.0	0.0	0.0	7.130450290266619	0.0	0.0	0.0	0.0	0.0	0.0	0.0	0.0	0.0	0.0	0.0	0.0	8.510915505060401	0.0	0.0	0.0	0.0	0.0
0.0	0.0	0.0	0.0	0.0	0.0	0.0	0.0	0.0	0.0	0.0	0.0	0.0	7.582197810765355	0.0	0.0	0.0	0.0	0.0	0.0	0.0	0.0	0.0	0.0	0.0	0.0	0.0	0.0	0.0	0.0	0.0	8.516144201968451	0.0	7.206364501049721	0.0	0.0	0.0	0.0	6.999577837719767	0.0	0.0	0.0	0.0	0.0	0.0	0.0	0.0	0.0	0.0	0.0
0.0	7.777820015235373	8.117039080589356	0.0	7.759153453597093	7.124480460724508	0.0	0.0	8.147299455526728	0.0	7.904676574340002	7.437164292551348	0.0	7.582197810765355	7.7835606327405324	0.0	8.98333029151797	0.0	7.631846549452305	0.0	8.346984567649576	7.833987545233328	0.0	7.495477881549684	0.0	9.084996514860386	0.0	0.0	7.55016532715727	0.0	8.253936012091588	0.0	7.640435921234469	7.206364501049721	0.0	0.0	7.359063977002659	7.640331994085311	6.999577837719767	7.318042701955048	8.705899667641756	8.353822875080679	8.689485284060266	0.0	0.0	8.283120723637179	8.78087845849689	0.0	7.3617337654901505	0.0
0.0	0.0	0.0	7.225799991627396	0.0	0.0	0.0	0.0	0.0	0.0	0.0	0.0	0.0	0.0	0.0	0.0	0.0	7.628143878402221	0.0	0.0	0.0	0.0	0.0	0.0	0.0	0.0	0.0	0.0	0.0	0.0	0.0	0.0	0.0	0.0	0.0	0.0	0.0	0.0	0.0	0.0	0.0	0.0	0.0	0.0	0.0	0.0	0.0	0.0	0.0	0.0
0.0	7.08509167137986	0.0	0.0	7.759153453597093	7.124480460724508	0.0	0.0	0.0	0.0	0.0	0.0	0.0	0.0	0.0	0.0	0.0	0.0	0.0	0.0	0.0	0.0	7.537147027559111	8.18834722794385	0.0	0.0	0.0	0.0	0.0	0.0	0.0	7.130450290266619	0.0	0.0	0.0	0.0	0.0	0.0	0.0	7.318042701955048	0.0	0.0	7.303695835414513	0.0	0.0	0.0	0.0	8.308800695953416	0.0	7.782841249245136
0.0	8.183145472116502	0.0	0.0	0.0	7.124480460724508	0.0	7.580630290098759	0.0	0.0	0.0	8.823016841389036	9.285695602175714	9.19122808785685	7.7835606327405324	7.503782580458621	8.98333029151797	8.321047747793873	7.631846549452305	9.138747485373777	8.857715342744783	0.0	0.0	0.0	9.451217455440295	0.0	0.0	7.818963199764983	7.55016532715727	8.66663914599446	0.0	0.0	8.045740810210098	7.206364501049721	7.595224573954627	0.0	8.457251646042804	7.640331994085311	6.999577837719767	8.010858097715895	7.607618535942075	0.0	7.303695835414513	8.44679402239114	9.89705891017216	7.472506391541467	7.6825734087397715	0.0	9.152963847620713	8.188167405638797
0.0	7.08509167137986	0.0	0.0	0.0	0.0	0.0	0.0	7.454441749221188	0.0	7.211898339489781	7.437164292551348	0.0	0.0	0.0	8.1966542249441	0.0	0.0	7.631846549452305	0.0	7.941638007730285	0.0	0.0	0.0	6.81318132391756	0.0	0.0	7.818963199764983	0.0	8.95427815827017	7.561049029938642	0.0	0.0	7.206364501049721	0.0	7.451168630109989	0.0	7.640331994085311	7.6922687807146835	0.0	0.0	7.6609111613255125	7.303695835414513	7.348610816205477	0.0	7.185013801677415	7.6825734087397715	0.0	7.3617337654901505	7.090110808020771
0.0	0.0	0.0	0.0	0.0	0.0	0.0	0.0	0.0	0.0	0.0	0.0	0.0	0.0	0.0	0.0	0.0	0.0	0.0	0.0	0.0	0.0	0.0	7.495477881549684	0.0	0.0	0.0	0.0	0.0	0.0	0.0	0.0	0.0	0.0	0.0	0.0	7.359063977002659	0.0	0.0	0.0	0.0	0.0	0.0	0.0	0.0	0.0	0.0	0.0	0.0	0.0
0.0	0.0	8.117039080589356	7.225799991627396	7.759153453597093	7.124480460724508	8.224418576789978	0.0	0.0	0.0	7.904676574340002	0.0	0.0	7.582197810765355	8.476499528393965	0.0	0.0	7.628143878402221	7.631846549452305	7.347524980917592	7.941638007730285	8.526936684640555	0.0	7.495477881549684	8.198650952200678	7.986610908130229	0.0	7.818963199764983	0.0	8.261260152676297	0.0	7.823197211277142	7.640435921234469	7.206364501049721	0.0	7.451168630109989	0.0	7.640331994085311	6.999577837719767	8.010858097715895	8.705899667641756	9.046852301443238	8.689485284060266	7.348610816205477	0.0	6.779927551067759	7.6825734087397715	8.308800695953416	0.0	0.0
0.0	0.0	0.0	0.0	0.0	0.0	0.0	0.0	0.0	0.0	0.0	0.0	0.0	0.0	0.0	0.0	0.0	7.628143878402221	8.324751318188364	0.0	0.0	0.0	0.0	0.0	0.0	0.0	0.0	0.0	0.0	0.0	0.0	0.0	0.0	0.0	0.0	0.0	0.0	0.0	0.0	7.318042701955048	0.0	0.0	0.0	7.348610816205477	0.0	0.0	0.0	0.0	7.3617337654901505	0.0
0.0	8.183145472116502	0.0	7.225799991627396	0.0	0.0	7.531539388458563	7.580630290098759	0.0	0.0	0.0	7.437164292551348	0.0	8.275090238709478	7.7835606327405324	0.0	0.0	0.0	0.0	0.0	0.0	7.833987545233328	0.0	0.0	6.81318132391756	0.0	0.0	0.0	0.0	7.568371272000753	0.0	7.130450290266619	0.0	0.0	0.0	0.0	0.0	0.0	6.999577837719767	0.0	0.0	0.0	7.303695835414513	0.0	8.510915505060401	6.087916082565862	7.6825734087397715	0.0	0.0	0.0
0.0	0.0	0.0	7.918583320873431	0.0	0.0	0.0	0.0	0.0	0.0	0.0	0.0	0.0	0.0	0.0	0.0	0.0	0.0	0.0	0.0	0.0	0.0	0.0	0.0	0.0	0.0	0.0	0.0	0.0	7.568371272000753	0.0	0.0	0.0	0.0	0.0	0.0	0.0	0.0	0.0	0.0	0.0	7.6609111613255125	7.303695835414513	0.0	0.0	0.0	0.0	0.0	0.0	0.0
0.0	0.0	8.117039080589356	0.0	0.0	0.0	0.0	0.0	0.0	0.0	0.0	0.0	0.0	0.0	0.0	7.503782580458621	0.0	0.0	0.0	0.0	0.0	0.0	0.0	0.0	0.0	7.986610908130229	0.0	0.0	0.0	0.0	0.0	0.0	0.0	7.206364501049721	0.0	0.0	0.0	0.0	0.0	7.318042701955048	0.0	0.0	0.0	0.0	7.817969563736948	0.0	0.0	0.0	0.0	0.0
0.0	0.0	0.0	0.0	0.0	0.0	0.0	0.0	0.0	0.0	0.0	0.0	0.0	0.0	0.0	0.0	0.0	0.0	0.0	0.0	0.0	0.0	0.0	0.0	0.0	0.0	0.0	0.0	0.0	0.0	0.0	0.0	6.9477692441086605	0.0	0.0	0.0	0.0	0.0	0.0	0.0	0.0	0.0	0.0	0.0	0.0	0.0	0.0	0.0	0.0	0.0
0.0	0.0	0.0	0.0	0.0	0.0	0.0	0.0	0.0	0.0	0.0	0.0	0.0	0.0	0.0	0.0	0.0	0.0	0.0	0.0	0.0	0.0	0.0	0.0	0.0	0.0	0.0	0.0	0.0	0.0	0.0	0.0	0.0	0.0	0.0	0.0	0.0	0.0	0.0	0.0	0.0	0.0	0.0	0.0	0.0	0.0	0.0	0.0	0.0	0.0
0.0	0.0	0.0	0.0	0.0	0.0	0.0	0.0	0.0	0.0	0.0	7.437164292551348	0.0	0.0	0.0	0.0	0.0	0.0	0.0	0.0	0.0	0.0	0.0	0.0	0.0	7.986610908130229	7.729857485137792	7.818963199764983	0.0	0.0	0.0	0.0	0.0	0.0	0.0	0.0	7.359063977002659	0.0	0.0	0.0	0.0	0.0	0.0	0.0	0.0	0.0	0.0	0.0	0.0	7.090110808020771
0.0	0.0	0.0	0.0	0.0	0.0	0.0	0.0	0.0	0.0	0.0	0.0	0.0	7.582197810765355	0.0	0.0	8.290308587337261	0.0	0.0	0.0	0.0	0.0	0.0	0.0	6.81318132391756	0.0	0.0	0.0	0.0	0.0	0.0	0.0	0.0	0.0	0.0	0.0	0.0	7.640331994085311	0.0	8.416212586424038	0.0	0.0	0.0	7.348610816205477	0.0	0.0	0.0	8.308800695953416	0.0	0.0
0.0	7.08509167137986	0.0	8.323927115784837	7.759153453597093	0.0	7.531539388458563	0.0	0.0	0.0	7.211898339489781	0.0	0.0	0.0	0.0	0.0	0.0	0.0	0.0	0.0	0.0	7.833987545233328	0.0	0.0	0.0	7.986610908130229	0.0	7.818963199764983	7.55016532715727	0.0	0.0	0.0	6.9477692441086605	0.0	7.595224573954627	0.0	7.359063977002659	7.640331994085311	0.0	7.318042701955048	0.0	0.0	0.0	0.0	0.0	0.0	0.0	0.0	0.0	0.0
7.9772490985866655	7.777820015235373	0.0	0.0	0.0	0.0	0.0	0.0	7.454441749221188	8.942736628793597	7.211898339489781	7.437164292551348	0.0	0.0	0.0	0.0	0.0	0.0	0.0	0.0	0.0	0.0	0.0	7.495477881549684	0.0	0.0	0.0	0.0	0.0	0.0	0.0	0.0	0.0	7.206364501049721	0.0	7.451168630109989	7.359063977002659	8.333238811337134	8.09758176336662	0.0	0.0	0.0	7.303695835414513	7.348610816205477	0.0	6.087916082565862	0.0	0.0	8.05456334742287	7.090110808020771
0.0	0.0	8.117039080589356	0.0	0.0	0.0	0.0	0.0	0.0	0.0	0.0	0.0	0.0	0.0	0.0	0.0	0.0	0.0	0.0	0.0	0.0	0.0	0.0	0.0	6.81318132391756	0.0	0.0	0.0	0.0	0.0	0.0	0.0	6.9477692441086605	0.0	0.0	0.0	0.0	0.0	0.0	0.0	0.0	0.0	7.303695835414513	0.0	0.0	6.087916082565862	0.0	0.0	0.0	0.0
7.9772490985866655	0.0	0.0	7.225799991627396	0.0	7.817224984624562	0.0	0.0	0.0	0.0	7.211898339489781	7.437164292551348	0.0	0.0	7.7835606327405324	0.0	0.0	0.0	0.0	0.0	7.248846387438239	0.0	0.0	0.0	0.0	0.0	0.0	0.0	0.0	0.0	0.0	0.0	6.9477692441086605	0.0	7.595224573954627	8.144025387241683	0.0	0.0	7.6922687807146835	0.0	0.0	0.0	0.0	0.0	0.0	6.087916082565862	0.0	0.0	0.0	0.0
0.0	0.0	0.0	0.0	0.0	0.0	0.0	0.0	0.0	0.0	0.0	0.0	0.0	0.0	0.0	0.0	0.0	0.0	0.0	0.0	7.248846387438239	0.0	0.0	0.0	0.0	0.0	0.0	0.0	0.0	0.0	0.0	0.0	0.0	0.0	7.595224573954627	0.0	0.0	0.0	6.999577837719767	0.0	0.0	0.0	0.0	7.348610816205477	0.0	0.0	0.0	0.0	0.0	0.0
0.0	0.0	0.0	0.0	0.0	7.124480460724508	0.0	0.0	0.0	0.0	0.0	0.0	0.0	0.0	0.0	0.0	0.0	0.0	0.0	0.0	7.248846387438239	0.0	0.0	0.0	6.81318132391756	0.0	0.0	0.0	0.0	7.568371272000753	0.0	0.0	6.9477692441086605	0.0	0.0	0.0	0.0	0.0	0.0	0.0	0.0	0.0	0.0	7.348610816205477	0.0	6.087916082565862	0.0	8.308800695953416	0.0	0.0
8.670224673330397	8.183145472116502	0.0	7.225799991627396	0.0	0.0	7.531539388458563	0.0	7.454441749221188	0.0	0.0	0.0	0.0	7.582197810765355	0.0	0.0	0.0	0.0	0.0	7.347524980917592	8.634607360736375	0.0	7.537147027559111	0.0	6.81318132391756	0.0	7.729857485137792	0.0	8.9360650930692	7.568371272000753	0.0	7.130450290266619	6.9477692441086605	0.0	0.0	0.0	8.051892709746124	7.640331994085311	6.999577837719767	0.0	0.0	0.0	0.0	0.0	7.817969563736948	7.695536236066892	0.0	8.308800695953416	0.0	7.090110808020771
0.0	0.0	0.0	0.0	0.0	0.0	0.0	7.580630290098759	0.0	0.0	0.0	0.0	0.0	0.0	0.0	0.0	0.0	7.628143878402221	0.0	0.0	0.0	8.526936684640555	0.0	7.495477881549684	0.0	0.0	0.0	0.0	0.0	0.0	0.0	0.0	0.0	7.899140688174553	0.0	0.0	0.0	0.0	0.0	0.0	0.0	0.0	7.996506435986245	0.0	0.0	0.0	0.0	0.0	0.0	0.0
0.0	0.0	0.0	7.918583320873431	0.0	7.817224984624562	0.0	0.0	0.0	8.249720122615125	7.211898339489781	7.437164292551348	8.592641158713787	7.582197810765355	7.7835606327405324	7.503782580458621	8.98333029151797	8.321047747793873	7.631846549452305	7.347524980917592	0.0	0.0	7.537147027559111	0.0	8.198650952200678	0.0	0.0	0.0	7.55016532715727	0.0	7.561049029938642	7.823197211277142	0.0	7.206364501049721	7.595224573954627	8.144025387241683	7.359063977002659	0.0	0.0	8.010858097715895	7.607618535942075	7.6609111613255125	7.303695835414513	0.0	7.817969563736948	8.031878506238664	7.6825734087397715	0.0	0.0	7.090110808020771
0.0	0.0	0.0	0.0	0.0	0.0	0.0	0.0	0.0	0.0	0.0	0.0	0.0	0.0	0.0	0.0	0.0	0.0	0.0	0.0	0.0	8.526936684640555	0.0	0.0	0.0	0.0	0.0	0.0	0.0	0.0	0.0	0.0	0.0	7.206364501049721	0.0	0.0	0.0	0.0	7.6922687807146835	7.318042701955048	0.0	0.0	0.0	0.0	8.510915505060401	6.087916082565862	0.0	0.0	0.0	0.0
0.0	0.0	0.0	0.0	0.0	0.0	0.0	0.0	7.454441749221188	0.0	0.0	0.0	0.0	0.0	0.0	0.0	0.0	7.628143878402221	0.0	0.0	0.0	0.0	0.0	0.0	6.81318132391756	0.0	0.0	0.0	0.0	0.0	0.0	0.0	0.0	8.815208757904319	0.0	0.0	0.0	0.0	6.999577837719767	0.0	0.0	0.0	0.0	0.0	0.0	0.0	0.0	0.0	0.0	0.0
0.0	0.0	0.0	0.0	0.0	0.0	0.0	0.0	0.0	0.0	0.0	0.0	0.0	0.0	0.0	0.0	0.0	0.0	0.0	0.0	0.0	0.0	0.0	0.0	0.0	0.0	0.0	0.0	0.0	0.0	0.0	0.0	0.0	0.0	0.0	0.0	0.0	0.0	0.0	0.0	0.0	0.0	0.0	7.348610816205477	0.0	0.0	0.0	0.0	0.0	0.0
0.0	0.0	0.0	0.0	0.0	7.124480460724508	0.0	7.580630290098759	0.0	0.0	7.211898339489781	0.0	0.0	8.968110018620292	0.0	0.0	0.0	0.0	0.0	0.0	7.941638007730285	7.833987545233328	0.0	7.495477881549684	0.0	0.0	0.0	0.0	0.0	0.0	0.0	7.823197211277142	6.9477692441086605	0.0	0.0	0.0	7.359063977002659	0.0	7.6922687807146835	0.0	7.607618535942075	8.353822875080679	0.0	0.0	0.0	6.779927551067759	0.0	0.0	0.0	7.090110808020771
0.0	0.0	0.0	0.0	0.0	0.0	0.0	0.0	0.0	0.0	0.0	0.0	0.0	0.0	0.0	0.0	0.0	0.0	0.0	7.347524980917592	0.0	0.0	0.0	0.0	0.0	0.0	0.0	0.0	0.0	0.0	0.0	8.739247710499365	0.0	0.0	0.0	0.0	0.0	0.0	0.0	0.0	0.0	0.0	0.0	0.0	0.0	0.0	0.0	0.0	0.0	0.0
0.0	7.777820015235373	0.0	0.0	0.0	7.817224984624562	0.0	0.0	0.0	0.0	0.0	0.0	0.0	0.0	0.0	0.0	0.0	0.0	0.0	8.040350017215394	0.0	0.0	0.0	0.0	0.0	0.0	0.0	7.818963199764983	0.0	0.0	0.0	0.0	0.0	8.304482101212235	0.0	0.0	0.0	0.0	0.0	0.0	7.607618535942075	7.6609111613255125	7.303695835414513	0.0	0.0	6.087916082565862	0.0	0.0	0.0	0.0
0.0	0.0	0.0	0.0	0.0	0.0	7.531539388458563	0.0	0.0	0.0	0.0	0.0	0.0	0.0	0.0	0.0	0.0	0.0	0.0	0.0	0.0	0.0	0.0	0.0	0.0	0.0	7.729857485137792	0.0	0.0	0.0	0.0	0.0	0.0	0.0	0.0	0.0	0.0	0.0	6.999577837719767	0.0	0.0	0.0	0.0	0.0	7.817969563736948	6.087916082565862	0.0	0.0	0.0	0.0
0.0	0.0	0.0	0.0	7.759153453597093	7.817224984624562	0.0	0.0	0.0	0.0	0.0	7.437164292551348	0.0	0.0	7.7835606327405324	0.0	0.0	7.628143878402221	7.631846549452305	0.0	0.0	0.0	0.0	0.0	6.81318132391756	0.0	0.0	7.818963199764983	0.0	0.0	0.0	0.0	8.045740810210098	7.206364501049721	0.0	7.451168630109989	7.359063977002659	0.0	0.0	0.0	0.0	0.0	0.0	0.0	0.0	0.0	0.0	0.0	7.3617337654901505	7.090110808020771
0.0	0.0	0.0	0.0	0.0	0.0	0.0	0.0	0.0	0.0	0.0	0.0	0.0	0.0	0.0	0.0	0.0	0.0	0.0	0.0	0.0	0.0	0.0	0.0	0.0	0.0	0.0	0.0	0.0	0.0	0.0	0.0	0.0	0.0	0.0	0.0	0.0	0.0	0.0	7.318042701955048	0.0	0.0	0.0	0.0	0.0	0.0	0.0	0.0	0.0	0.0
0.0	0.0	0.0	0.0	0.0	8.222555837808615	0.0	0.0	0.0	0.0	0.0	0.0	0.0	0.0	0.0	0.0	0.0	0.0	0.0	0.0	0.0	8.526936684640555	0.0	0.0	0.0	0.0	0.0	0.0	0.0	0.0	8.253936012091588	0.0	0.0	0.0	7.595224573954627	0.0	0.0	0.0	0.0	7.318042701955048	7.607618535942075	7.6609111613255125	0.0	0.0	0.0	0.0	0.0	0.0	7.3617337654901505	7.090110808020771
0.0	0.0	0.0	0.0	0.0	0.0	0.0	0.0	0.0	0.0	7.211898339489781	7.437164292551348	0.0	0.0	0.0	0.0	8.290308587337261	0.0	0.0	0.0	7.248846387438239	0.0	0.0	0.0	0.0	0.0	0.0	7.818963199764983	0.0	0.0	0.0	7.823197211277142	0.0	0.0	0.0	0.0	0.0	0.0	6.999577837719767	0.0	0.0	0.0	0.0	0.0	0.0	0.0	0.0	0.0	0.0	0.0
0.0	0.0	0.0	0.0	0.0	0.0	0.0	0.0	0.0	0.0	0.0	0.0	0.0	0.0	0.0	0.0	0.0	0.0	0.0	0.0	0.0	0.0	0.0	0.0	0.0	0.0	0.0	0.0	0.0	0.0	0.0	0.0	0.0	0.0	0.0	0.0	0.0	0.0	0.0	0.0	0.0	0.0	0.0	0.0	0.0	0.0	0.0	0.0	0.0	0.0
0.0	0.0	0.0	0.0	0.0	8.510170776038592	0.0	7.580630290098759	0.0	0.0	0.0	0.0	0.0	0.0	8.881895198558265	0.0	8.290308587337261	0.0	0.0	0.0	0.0	0.0	7.537147027559111	7.495477881549684	0.0	0.0	7.729857485137792	7.818963199764983	8.9360650930692	0.0	7.561049029938642	7.130450290266619	0.0	0.0	0.0	0.0	0.0	0.0	6.999577837719767	0.0	7.607618535942075	0.0	0.0	0.0	0.0	6.779927551067759	7.6825734087397715	0.0	7.3617337654901505	7.090110808020771
0.0	0.0	0.0	0.0	0.0	7.817224984624562	0.0	8.27352231834876	0.0	8.249720122615125	0.0	0.0	0.0	8.275090238709478	0.0	9.112779598724549	0.0	7.628143878402221	0.0	0.0	0.0	0.0	0.0	0.0	0.0	0.0	7.729857485137792	0.0	0.0	0.0	0.0	0.0	0.0	7.206364501049721	8.288120299393551	7.451168630109989	0.0	0.0	7.6922687807146835	0.0	0.0	0.0	7.303695835414513	8.0414362021653	0.0	6.087916082565862	0.0	0.0	7.3617337654901505	7.782841249245136
0.0	0.0	0.0	0.0	7.759153453597093	7.124480460724508	0.0	7.580630290098759	8.147299455526728	8.249720122615125	0.0	0.0	0.0	8.275090238709478	7.7835606327405324	0.0	8.290308587337261	7.628143878402221	0.0	0.0	0.0	0.0	0.0	7.495477881549684	8.421739497133904	7.986610908130229	7.729857485137792	0.0	7.55016532715727	0.0	0.0	8.228528863925868	0.0	7.206364501049721	0.0	0.0	8.051892709746124	8.333238811337134	7.6922687807146835	7.318042701955048	0.0	7.6609111613255125	0.0	0.0	8.916313524422678	7.877781981151447	0.0	0.0	0.0	8.188167405638797
0.0	0.0	0.0	0.0	0.0	7.124480460724508	0.0	8.27352231834876	0.0	0.0	0.0	0.0	0.0	0.0	0.0	0.0	0.0	0.0	0.0	0.0	7.248846387438239	0.0	0.0	0.0	0.0	0.0	0.0	0.0	0.0	0.0	0.0	0.0	6.9477692441086605	0.0	0.0	0.0	0.0	0.0	0.0	7.318042701955048	0.0	7.6609111613255125	0.0	0.0	0.0	6.087916082565862	0.0	0.0	0.0	0.0
0.0	0.0	0.0	0.0	0.0	0.0	0.0	7.580630290098759	0.0	0.0	7.904676574340002	0.0	7.899679426553356	0.0	0.0	7.503782580458621	8.290308587337261	0.0	0.0	0.0	7.248846387438239	0.0	0.0	0.0	0.0	0.0	0.0	0.0	7.55016532715727	7.568371272000753	0.0	0.0	0.0	0.0	0.0	0.0	0.0	0.0	6.999577837719767	7.318042701955048	0.0	7.6609111613255125	0.0	8.0414362021653	0.0	6.779927551067759	0.0	8.308800695953416	0.0	0.0
0.0	0.0	0.0	0.0	0.0	0.0	0.0	0.0	0.0	0.0	0.0	0.0	0.0	0.0	0.0	0.0	0.0	0.0	0.0	0.0	0.0	0.0	0.0	0.0	0.0	0.0	0.0	0.0	0.0	0.0	0.0	0.0	0.0	0.0	0.0	0.0	0.0	0.0	0.0	0.0	0.0	0.0	0.0	0.0	0.0	0.0	0.0	0.0	0.0	0.0
0.0	0.0	0.0	0.0	0.0	0.0	0.0	0.0	0.0	0.0	0.0	0.0	0.0	0.0	0.0	0.0	0.0	0.0	0.0	0.0	0.0	0.0	0.0	0.0	0.0	0.0	0.0	0.0	7.55016532715727	0.0	0.0	0.0	0.0	0.0	0.0	0.0	0.0	0.0	0.0	0.0	0.0	0.0	0.0	0.0	0.0	0.0	0.0	0.0	0.0	0.0
0.0	7.08509167137986	8.117039080589356	0.0	0.0	0.0	7.531539388458563	0.0	0.0	0.0	0.0	0.0	0.0	7.582197810765355	0.0	0.0	0.0	0.0	0.0	0.0	0.0	0.0	0.0	0.0	0.0	0.0	7.729857485137792	0.0	7.55016532715727	0.0	0.0	7.823197211277142	0.0	0.0	7.595224573954627	7.451168630109989	0.0	0.0	0.0	0.0	7.607618535942075	0.0	0.0	0.0	0.0	0.0	0.0	0.0	0.0	0.0
0.0	0.0	0.0	0.0	0.0	0.0	0.0	0.0	0.0	0.0	0.0	0.0	0.0	0.0	7.7835606327405324	0.0	0.0	0.0	0.0	0.0	0.0	0.0	7.537147027559111	0.0	0.0	0.0	0.0	0.0	0.0	7.568371272000753	0.0	0.0	0.0	0.0	0.0	0.0	0.0	0.0	6.999577837719767	0.0	0.0	0.0	0.0	7.348610816205477	0.0	6.087916082565862	0.0	0.0	0.0	0.0
0.0	0.0	8.117039080589356	0.0	7.759153453597093	0.0	0.0	7.580630290098759	8.147299455526728	0.0	8.310018670289626	7.437164292551348	0.0	0.0	0.0	0.0	8.290308587337261	0.0	7.631846549452305	7.347524980917592	7.941638007730285	0.0	0.0	0.0	0.0	8.679588082054208	7.729857485137792	0.0	0.0	8.261260152676297	7.561049029938642	7.130450290266619	7.640435921234469	7.899140688174553	0.0	9.060141824564294	8.744880628361374	8.333238811337134	6.999577837719767	8.010858097715895	7.607618535942075	0.0	8.401859325585612	0.0	0.0	7.185013801677415	7.6825734087397715	8.308800695953416	7.3617337654901505	8.188167405638797
0.0	0.0	0.0	0.0	0.0	0.0	0.0	0.0	0.0	0.0	7.211898339489781	0.0	0.0	0.0	0.0	0.0	0.0	8.321047747793873	0.0	0.0	7.248846387438239	0.0	0.0	0.0	0.0	0.0	7.729857485137792	0.0	0.0	0.0	0.0	7.823197211277142	0.0	0.0	0.0	0.0	0.0	0.0	0.0	0.0	0.0	0.0	7.303695835414513	0.0	0.0	0.0	0.0	0.0	7.3617337654901505	0.0
0.0	0.0	0.0	0.0	0.0	7.124480460724508	0.0	0.0	0.0	0.0	0.0	0.0	0.0	0.0	0.0	7.503782580458621	0.0	0.0	0.0	0.0	7.248846387438239	0.0	0.0	7.495477881549684	0.0	0.0	0.0	0.0	0.0	0.0	7.561049029938642	0.0	0.0	0.0	0.0	0.0	0.0	0.0	0.0	0.0	0.0	0.0	0.0	0.0	0.0	6.779927551067759	0.0	0.0	0.0	0.0
0.0	7.777820015235373	0.0	0.0	0.0	0.0	0.0	0.0	0.0	0.0	0.0	0.0	0.0	0.0	0.0	0.0	0.0	0.0	0.0	0.0	0.0	0.0	0.0	0.0	6.81318132391756	7.986610908130229	0.0	0.0	0.0	0.0	0.0	0.0	0.0	8.304482101212235	0.0	0.0	0.0	0.0	0.0	0.0	0.0	0.0	0.0	0.0	0.0	6.087916082565862	0.0	0.0	0.0	0.0
0.0	0.0	0.0	0.0	0.0	0.0	0.0	0.0	0.0	0.0	0.0	0.0	0.0	0.0	0.0	0.0	0.0	7.628143878402221	0.0	0.0	0.0	0.0	0.0	0.0	0.0	0.0	0.0	0.0	0.0	0.0	0.0	0.0	0.0	0.0	0.0	0.0	0.0	0.0	0.0	0.0	0.0	0.0	0.0	0.0	0.0	0.0	0.0	0.0	0.0	7.090110808020771
0.0	0.0	0.0	0.0	0.0	0.0	7.531539388458563	0.0	0.0	8.249720122615125	0.0	0.0	0.0	0.0	0.0	7.503782580458621	0.0	7.628143878402221	0.0	7.347524980917592	7.248846387438239	0.0	7.537147027559111	0.0	7.505778758169276	0.0	7.729857485137792	7.818963199764983	0.0	0.0	0.0	0.0	6.9477692441086605	7.206364501049721	0.0	0.0	0.0	0.0	6.999577837719767	0.0	0.0	0.0	0.0	0.0	0.0	6.087916082565862	0.0	0.0	0.0	7.090110808020771
0.0	0.0	8.117039080589356	0.0	0.0	0.0	0.0	0.0	0.0	0.0	7.211898339489781	0.0	0.0	0.0	0.0	0.0	0.0	7.628143878402221	0.0	0.0	0.0	0.0	0.0	0.0	6.81318132391756	0.0	0.0	0.0	0.0	0.0	7.561049029938642	0.0	0.0	0.0	0.0	7.451168630109989	0.0	0.0	0.0	0.0	0.0	7.6609111613255125	0.0	0.0	0.0	0.0	0.0	0.0	0.0	0.0
0.0	0.0	0.0	0.0	0.0	0.0	0.0	0.0	0.0	0.0	0.0	0.0	0.0	0.0	0.0	0.0	0.0	0.0	0.0	0.0	7.248846387438239	0.0	0.0	0.0	0.0	0.0	0.0	0.0	0.0	0.0	0.0	0.0	0.0	0.0	0.0	0.0	0.0	0.0	0.0	7.318042701955048	0.0	0.0	0.0	0.0	0.0	0.0	0.0	0.0	0.0	0.0
0.0	7.08509167137986	0.0	0.0	0.0	0.0	7.531539388458563	0.0	0.0	0.0	7.904676574340002	0.0	0.0	7.582197810765355	0.0	0.0	0.0	0.0	0.0	0.0	0.0	0.0	7.537147027559111	0.0	0.0	0.0	0.0	0.0	0.0	0.0	0.0	0.0	0.0	0.0	0.0	0.0	7.359063977002659	0.0	7.6922687807146835	0.0	0.0	9.046852301443238	0.0	0.0	0.0	6.087916082565862	0.0	0.0	0.0	0.0
0.0	0.0	0.0	0.0	0.0	0.0	0.0	0.0	7.454441749221188	8.249720122615125	0.0	0.0	0.0	0.0	0.0	0.0	0.0	0.0	0.0	7.347524980917592	0.0	0.0	7.537147027559111	0.0	0.0	0.0	0.0	0.0	7.55016532715727	0.0	0.0	0.0	0.0	0.0	0.0	0.0	0.0	7.640331994085311	6.999577837719767	0.0	0.0	0.0	7.303695835414513	7.348610816205477	7.817969563736948	6.087916082565862	0.0	0.0	0.0	0.0
0.0	0.0	0.0	0.0	0.0	0.0	0.0	0.0	0.0	0.0	0.0	0.0	0.0	0.0	0.0	0.0	0.0	0.0	0.0	0.0	0.0	7.833987545233328	0.0	0.0	0.0	0.0	0.0	0.0	0.0	0.0	7.561049029938642	0.0	0.0	0.0	0.0	0.0	7.359063977002659	0.0	6.999577837719767	7.318042701955048	0.0	0.0	0.0	0.0	0.0	6.779927551067759	0.0	0.0	0.0	0.0
0.0	0.0	8.117039080589356	7.918583320873431	7.759153453597093	7.817224984624562	0.0	0.0	9.245718714795114	8.942736628793597	8.310018670289626	7.437164292551348	0.0	0.0	0.0	0.0	0.0	8.321047747793873	0.0	0.0	8.346984567649576	0.0	0.0	7.495477881549684	7.505778758169276	7.986610908130229	0.0	0.0	7.55016532715727	0.0	0.0	7.823197211277142	0.0	8.592102320390625	0.0	8.144025387241683	7.359063977002659	0.0	8.09758176336662	7.318042701955048	0.0	0.0	0.0	8.0414362021653	7.817969563736948	6.087916082565862	7.6825734087397715	0.0	7.3617337654901505	8.698881854130054
9.075632572955076	0.0	0.0	0.0	0.0	7.124480460724508	0.0	7.580630290098759	0.0	0.0	7.211898339489781	0.0	0.0	0.0	0.0	0.0	0.0	0.0	0.0	8.040350017215394	7.248846387438239	0.0	0.0	0.0	0.0	0.0	0.0	0.0	7.55016532715727	0.0	0.0	0.0	7.640435921234469	0.0	0.0	7.451168630109989	0.0	0.0	7.6922687807146835	0.0	0.0	0.0	0.0	8.0414362021653	7.817969563736948	7.695536236066892	0.0	0.0	0.0	0.0
0.0	0.0	0.0	0.0	0.0	0.0	0.0	0.0	0.0	0.0	0.0	0.0	0.0	0.0	0.0	0.0	0.0	0.0	0.0	0.0	0.0	0.0	0.0	0.0	0.0	0.0	0.0	0.0	0.0	0.0	0.0	0.0	0.0	0.0	0.0	0.0	0.0	0.0	0.0	0.0	0.0	0.0	0.0	0.0	0.0	0.0	0.0	0.0	0.0	0.0
0.0	0.0	0.0	0.0	0.0	0.0	0.0	0.0	0.0	8.249720122615125	0.0	0.0	0.0	8.275090238709478	0.0	0.0	0.0	7.628143878402221	0.0	0.0	7.248846387438239	0.0	7.537147027559111	0.0	0.0	0.0	0.0	0.0	0.0	0.0	0.0	0.0	0.0	0.0	0.0	0.0	0.0	0.0	0.0	0.0	7.607618535942075	0.0	0.0	7.348610816205477	0.0	6.779927551067759	0.0	0.0	0.0	7.090110808020771
0.0	0.0	0.0	0.0	7.759153453597093	0.0	0.0	0.0	0.0	0.0	0.0	0.0	0.0	0.0	0.0	0.0	0.0	0.0	0.0	0.0	0.0	0.0	0.0	0.0	0.0	0.0	0.0	0.0	0.0	0.0	0.0	0.0	0.0	7.206364501049721	0.0	0.0	0.0	0.0	0.0	0.0	0.0	0.0	0.0	0.0	0.0	0.0	0.0	0.0	0.0	0.0
0.0	0.0	0.0	0.0	0.0	0.0	0.0	0.0	0.0	0.0	7.211898339489781	7.437164292551348	0.0	0.0	0.0	0.0	0.0	0.0	0.0	0.0	0.0	0.0	0.0	0.0	0.0	0.0	0.0	0.0	0.0	0.0	0.0	0.0	0.0	0.0	0.0	0.0	0.0	0.0	0.0	0.0	0.0	7.6609111613255125	0.0	0.0	0.0	0.0	0.0	0.0	0.0	0.0
0.0	0.0	0.0	0.0	0.0	0.0	0.0	0.0	0.0	0.0	0.0	0.0	0.0	7.582197810765355	0.0	0.0	0.0	7.628143878402221	0.0	7.347524980917592	0.0	0.0	0.0	7.495477881549684	0.0	0.0	0.0	0.0	0.0	0.0	7.561049029938642	0.0	0.0	0.0	0.0	7.451168630109989	7.359063977002659	0.0	0.0	0.0	0.0	0.0	0.0	0.0	0.0	6.087916082565862	0.0	0.0	0.0	0.0
0.0	0.0	0.0	0.0	0.0	0.0	0.0	8.966541898336066	0.0	0.0	0.0	0.0	0.0	0.0	0.0	8.1966542249441	0.0	0.0	0.0	0.0	7.248846387438239	0.0	0.0	0.0	0.0	0.0	0.0	7.818963199764983	0.0	0.0	7.561049029938642	0.0	6.9477692441086605	0.0	0.0	0.0	0.0	0.0	0.0	0.0	0.0	0.0	0.0	0.0	0.0	0.0	7.6825734087397715	0.0	0.0	0.0
0.0	0.0	0.0	0.0	0.0	0.0	0.0	0.0	0.0	0.0	7.211898339489781	0.0	0.0	0.0	0.0	0.0	0.0	0.0	0.0	0.0	0.0	0.0	0.0	0.0	0.0	0.0	0.0	0.0	0.0	0.0	0.0	0.0	0.0	0.0	0.0	0.0	0.0	0.0	0.0	0.0	0.0	0.0	0.0	0.0	0.0	0.0	0.0	0.0	0.0	0.0
0.0	8.183145472116502	0.0	7.225799991627396	0.0	7.124480460724508	7.531539388458563	0.0	7.454441749221188	0.0	7.211898339489781	8.130016953279565	0.0	0.0	0.0	8.1966542249441	8.290308587337261	7.628143878402221	0.0	0.0	7.248846387438239	0.0	8.230027714688202	0.0	6.81318132391756	0.0	0.0	7.818963199764983	7.55016532715727	7.568371272000753	8.946953068054924	7.823197211277142	8.738727745963224	7.206364501049721	0.0	7.451168630109989	0.0	7.640331994085311	8.385187764411096	7.318042701955048	0.0	8.353822875080679	7.303695835414513	8.0414362021653	0.0	8.16536928088346	0.0	0.0	8.05456334742287	8.475779994992314
8.670224673330397	8.183145472116502	8.810037044554889	8.323927115784837	0.0	7.817224984624562	7.531539388458563	8.678902361217625	8.552668053592573	0.0	7.904676574340002	9.046130931609563	8.592641158713787	7.582197810765355	7.7835606327405324	8.1966542249441	0.0	7.628143878402221	7.631846549452305	8.445707720837177	7.941638007730285	7.833987545233328	7.537147027559111	0.0	8.758148865614542	8.679588082054208	0.0	7.818963199764983	8.648426872219357	8.66663914599446	8.253936012091588	8.516144201968451	8.045740810210098	7.899140688174553	8.693501575075038	8.144025387241683	7.359063977002659	8.333238811337134	7.6922687807146835	8.010858097715895	8.705899667641756	8.75920948193128	7.303695835414513	8.44679402239114	9.203962050813603	8.388455964254215	8.375490168966527	9.001824699276359	8.74755169083536	7.090110808020771
0.0	0.0	0.0	0.0	0.0	0.0	0.0	0.0	0.0	0.0	0.0	0.0	0.0	0.0	0.0	0.0	8.290308587337261	7.628143878402221	0.0	7.347524980917592	0.0	0.0	0.0	0.0	0.0	0.0	7.729857485137792	0.0	0.0	0.0	0.0	0.0	6.9477692441086605	0.0	0.0	0.0	0.0	7.640331994085311	0.0	0.0	8.300517359057354	0.0	0.0	0.0	0.0	0.0	0.0	0.0	7.3617337654901505	0.0
0.0	0.0	0.0	0.0	0.0	0.0	0.0	0.0	0.0	0.0	0.0	0.0	0.0	0.0	0.0	0.0	0.0	0.0	0.0	0.0	0.0	0.0	0.0	0.0	0.0	0.0	0.0	0.0	0.0	0.0	0.0	0.0	0.0	0.0	0.0	0.0	0.0	0.0	0.0	0.0	0.0	0.0	7.303695835414513	0.0	0.0	0.0	0.0	0.0	0.0	0.0
0.0	0.0	0.0	0.0	0.0	0.0	0.0	7.580630290098759	0.0	0.0	0.0	0.0	0.0	0.0	8.881895198558265	0.0	0.0	0.0	0.0	0.0	0.0	0.0	0.0	0.0	0.0	0.0	0.0	0.0	0.0	7.568371272000753	0.0	0.0	0.0	0.0	7.595224573954627	0.0	0.0	0.0	0.0	0.0	0.0	0.0	0.0	0.0	0.0	0.0	0.0	0.0	0.0	0.0
0.0	7.08509167137986	0.0	0.0	0.0	0.0	7.531539388458563	0.0	0.0	0.0	0.0	0.0	0.0	0.0	0.0	0.0	0.0	0.0	0.0	0.0	0.0	0.0	0.0	0.0	0.0	0.0	0.0	0.0	0.0	0.0	0.0	0.0	0.0	0.0	7.595224573954627	0.0	7.359063977002659	0.0	0.0	0.0	0.0	0.0	0.0	0.0	0.0	0.0	0.0	0.0	0.0	0.0
0.0	0.0	0.0	0.0	0.0	0.0	0.0	0.0	0.0	0.0	0.0	0.0	0.0	0.0	0.0	0.0	0.0	7.628143878402221	8.73013560929492	0.0	0.0	7.833987545233328	0.0	0.0	0.0	7.986610908130229	0.0	0.0	0.0	0.0	0.0	0.0	7.640435921234469	7.899140688174553	0.0	0.0	0.0	7.640331994085311	0.0	0.0	0.0	0.0	0.0	7.348610816205477	0.0	0.0	0.0	8.308800695953416	0.0	0.0
0.0	0.0	0.0	0.0	0.0	0.0	0.0	7.580630290098759	0.0	0.0	7.211898339489781	0.0	0.0	0.0	0.0	0.0	0.0	0.0	0.0	0.0	0.0	0.0	0.0	0.0	0.0	0.0	0.0	0.0	0.0	0.0	0.0	0.0	0.0	0.0	7.595224573954627	0.0	0.0	0.0	0.0	0.0	0.0	0.0	0.0	0.0	0.0	0.0	0.0	0.0	0.0	0.0
0.0	0.0	0.0	0.0	0.0	0.0	0.0	0.0	0.0	0.0	0.0	0.0	0.0	0.0	0.0	0.0	0.0	7.628143878402221	0.0	0.0	7.248846387438239	0.0	0.0	0.0	0.0	0.0	0.0	0.0	0.0	0.0	0.0	0.0	0.0	0.0	0.0	0.0	0.0	0.0	0.0	7.318042701955048	0.0	0.0	0.0	0.0	0.0	0.0	0.0	0.0	0.0	0.0
0.0	0.0	0.0	0.0	0.0	0.0	0.0	0.0	0.0	8.249720122615125	0.0	0.0	0.0	0.0	0.0	0.0	0.0	0.0	0.0	0.0	0.0	0.0	0.0	0.0	0.0	0.0	0.0	0.0	0.0	0.0	0.0	0.0	0.0	7.206364501049721	0.0	0.0	7.359063977002659	7.640331994085311	0.0	7.318042701955048	0.0	0.0	0.0	0.0	0.0	0.0	0.0	0.0	0.0	0.0
7.9772490985866655	7.777820015235373	0.0	7.225799991627396	7.759153453597093	7.817224984624562	0.0	8.27352231834876	8.147299455526728	0.0	7.904676574340002	7.437164292551348	0.0	8.680470414855018	0.0	0.0	0.0	0.0	0.0	7.347524980917592	7.248846387438239	0.0	7.537147027559111	0.0	6.81318132391756	0.0	8.422784888173986	0.0	0.0	8.261260152676297	7.561049029938642	7.130450290266619	6.9477692441086605	7.206364501049721	0.0	8.5493936687939	0.0	0.0	7.6922687807146835	7.318042701955048	0.0	7.6609111613255125	0.0	8.0414362021653	0.0	7.472506391541467	0.0	0.0	0.0	0.0
7.9772490985866655	0.0	0.0	0.0	0.0	0.0	0.0	0.0	0.0	0.0	0.0	0.0	0.0	0.0	0.0	0.0	0.0	0.0	0.0	0.0	0.0	0.0	0.0	0.0	0.0	0.0	0.0	0.0	0.0	0.0	0.0	0.0	0.0	0.0	0.0	0.0	7.359063977002659	0.0	6.999577837719767	0.0	0.0	0.0	0.0	0.0	0.0	6.087916082565862	0.0	0.0	0.0	7.782841249245136
0.0	0.0	0.0	0.0	0.0	0.0	0.0	0.0	7.454441749221188	0.0	0.0	0.0	0.0	0.0	0.0	0.0	0.0	0.0	0.0	0.0	0.0	0.0	0.0	7.495477881549684	0.0	0.0	0.0	0.0	0.0	0.0	0.0	0.0	0.0	7.206364501049721	0.0	0.0	7.359063977002659	7.640331994085311	0.0	0.0	0.0	0.0	0.0	0.0	0.0	0.0	0.0	0.0	7.3617337654901505	0.0
0.0	0.0	0.0	0.0	0.0	0.0	0.0	0.0	0.0	0.0	0.0	0.0	0.0	0.0	0.0	0.0	0.0	0.0	0.0	0.0	0.0	0.0	0.0	0.0	6.81318132391756	0.0	0.0	0.0	0.0	0.0	0.0	7.130450290266619	0.0	0.0	0.0	0.0	7.359063977002659	0.0	0.0	0.0	0.0	0.0	0.0	0.0	7.817969563736948	6.779927551067759	7.6825734087397715	0.0	7.3617337654901505	7.090110808020771
0.0	0.0	0.0	7.225799991627396	0.0	0.0	7.531539388458563	0.0	7.454441749221188	0.0	7.211898339489781	0.0	7.899679426553356	0.0	7.7835606327405324	7.503782580458621	0.0	0.0	0.0	0.0	7.248846387438239	0.0	0.0	0.0	0.0	0.0	0.0	0.0	0.0	0.0	0.0	0.0	0.0	7.206364501049721	7.595224573954627	0.0	0.0	0.0	0.0	0.0	7.607618535942075	0.0	0.0	0.0	0.0	6.087916082565862	0.0	0.0	0.0	0.0
7.9772490985866655	7.08509167137986	8.117039080589356	7.225799991627396	8.857481156608666	8.73327404465625	8.629794338192958	0.0	8.147299455526728	0.0	7.211898339489781	8.130016953279565	7.899679426553356	0.0	8.881895198558265	8.602027470820387	0.0	8.321047747793873	9.017777270796495	0.0	7.248846387438239	0.0	8.635403975868465	8.593719707507036	7.9110605503272895	0.0	7.729857485137792	8.917307426974366	8.648426872219357	9.177395872588706	9.1700705924178	7.130450290266619	7.640435921234469	8.304482101212235	7.595224573954627	8.5493936687939	0.0	7.640331994085311	8.09758176336662	8.416212586424038	8.300517359057354	8.75920948193128	7.996506435986245	8.44679402239114	0.0	8.16536928088346	8.375490168966527	9.407248744933595	8.459922566902696	8.475779994992314
0.0	0.0	0.0	0.0	0.0	0.0	0.0	0.0	0.0	0.0	0.0	0.0	0.0	0.0	0.0	0.0	0.0	0.0	0.0	0.0	0.0	0.0	0.0	0.0	0.0	0.0	0.0	0.0	0.0	0.0	0.0	0.0	0.0	0.0	0.0	0.0	0.0	0.0	6.999577837719767	0.0	0.0	0.0	0.0	0.0	0.0	0.0	0.0	0.0	0.0	0.0
0.0	0.0	0.0	0.0	0.0	0.0	0.0	0.0	0.0	0.0	0.0	0.0	0.0	0.0	0.0	0.0	0.0	0.0	0.0	7.347524980917592	0.0	0.0	0.0	0.0	0.0	0.0	0.0	0.0	0.0	0.0	0.0	0.0	0.0	0.0	0.0	0.0	0.0	0.0	0.0	0.0	0.0	0.0	0.0	0.0	0.0	6.087916082565862	0.0	0.0	0.0	0.0
0.0	7.08509167137986	0.0	7.225799991627396	0.0	7.817224984624562	0.0	0.0	0.0	0.0	0.0	7.437164292551348	7.899679426553356	0.0	0.0	7.503782580458621	0.0	0.0	0.0	0.0	0.0	7.833987545233328	0.0	7.495477881549684	0.0	0.0	0.0	0.0	0.0	7.568371272000753	0.0	0.0	0.0	0.0	0.0	8.144025387241683	7.359063977002659	0.0	0.0	0.0	0.0	7.6609111613255125	0.0	0.0	0.0	7.185013801677415	0.0	0.0	7.3617337654901505	0.0
0.0	0.0	0.0	0.0	0.0	0.0	0.0	0.0	0.0	8.249720122615125	7.211898339489781	0.0	0.0	0.0	0.0	0.0	0.0	0.0	0.0	0.0	0.0	0.0	0.0	0.0	0.0	7.986610908130229	0.0	0.0	0.0	7.568371272000753	0.0	7.130450290266619	0.0	0.0	0.0	0.0	0.0	0.0	6.999577837719767	7.318042701955048	0.0	0.0	0.0	0.0	0.0	6.087916082565862	0.0	0.0	7.3617337654901505	7.090110808020771
0.0	0.0	0.0	7.225799991627396	0.0	0.0	0.0	0.0	0.0	8.249720122615125	7.211898339489781	0.0	0.0	0.0	0.0	0.0	0.0	0.0	7.631846549452305	0.0	0.0	0.0	7.537147027559111	0.0	6.81318132391756	0.0	0.0	7.818963199764983	8.243049461546597	0.0	0.0	0.0	0.0	0.0	0.0	7.451168630109989	0.0	0.0	6.999577837719767	0.0	0.0	0.0	0.0	0.0	0.0	7.185013801677415	0.0	0.0	7.3617337654901505	0.0
0.0	7.08509167137986	0.0	0.0	0.0	7.124480460724508	0.0	0.0	0.0	0.0	0.0	0.0	0.0	0.0	0.0	0.0	0.0	0.0	0.0	8.040350017215394	0.0	0.0	0.0	0.0	7.505778758169276	0.0	0.0	0.0	0.0	0.0	7.561049029938642	0.0	7.640435921234469	0.0	0.0	0.0	0.0	0.0	6.999577837719767	7.318042701955048	0.0	0.0	0.0	0.0	0.0	6.779927551067759	0.0	0.0	0.0	0.0
7.9772490985866655	0.0	8.117039080589356	8.323927115784837	7.759153453597093	8.222555837808615	7.531539388458563	8.678902361217625	0.0	8.249720122615125	0.0	0.0	0.0	0.0	0.0	0.0	0.0	0.0	0.0	8.445707720837177	0.0	0.0	7.537147027559111	8.593719707507036	8.198650952200678	0.0	0.0	0.0	0.0	0.0	0.0	0.0	0.0	7.206364501049721	0.0	8.5493936687939	0.0	0.0	0.0	0.0	0.0	0.0	0.0	0.0	0.0	6.779927551067759	0.0	8.308800695953416	0.0	7.090110808020771
0.0	7.08509167137986	0.0	0.0	0.0	0.0	0.0	0.0	0.0	0.0	7.211898339489781	0.0	0.0	0.0	0.0	0.0	0.0	7.628143878402221	0.0	0.0	0.0	0.0	0.0	7.495477881549684	6.81318132391756	0.0	0.0	0.0	0.0	0.0	0.0	0.0	8.33334276346827	0.0	0.0	7.451168630109989	0.0	7.640331994085311	6.999577837719767	7.318042701955048	0.0	0.0	0.0	0.0	0.0	6.087916082565862	0.0	0.0	0.0	0.0
0.0	7.777820015235373	0.0	0.0	0.0	0.0	7.531539388458563	0.0	0.0	0.0	0.0	0.0	0.0	0.0	0.0	0.0	0.0	0.0	7.631846549452305	0.0	0.0	0.0	7.537147027559111	0.0	0.0	0.0	7.729857485137792	0.0	0.0	0.0	0.0	0.0	0.0	7.206364501049721	0.0	0.0	0.0	0.0	6.999577837719767	0.0	0.0	0.0	7.996506435986245	0.0	0.0	6.087916082565862	0.0	0.0	0.0	0.0
0.0	0.0	8.810037044554889	7.225799991627396	0.0	7.124480460724508	7.531539388458563	7.580630290098759	0.0	0.0	7.211898339489781	0.0	7.899679426553356	0.0	0.0	0.0	8.98333029151797	0.0	0.0	8.040350017215394	0.0	7.833987545233328	0.0	7.495477881549684	7.505778758169276	7.986610908130229	8.422784888173986	0.0	7.55016532715727	0.0	0.0	0.0	6.9477692441086605	7.206364501049721	0.0	7.451168630109989	7.359063977002659	0.0	0.0	0.0	8.705899667641756	7.6609111613255125	0.0	0.0	7.817969563736948	6.087916082565862	8.375490168966527	0.0	7.3617337654901505	0.0
0.0	0.0	0.0	0.0	0.0	0.0	0.0	0.0	0.0	0.0	0.0	0.0	0.0	0.0	0.0	0.0	0.0	0.0	0.0	0.0	0.0	0.0	0.0	0.0	0.0	0.0	0.0	0.0	7.55016532715727	0.0	0.0	0.0	0.0	0.0	0.0	0.0	0.0	0.0	0.0	0.0	0.0	0.0	0.0	0.0	0.0	6.087916082565862	0.0	0.0	0.0	0.0
0.0	0.0	0.0	0.0	0.0	0.0	0.0	0.0	0.0	0.0	0.0	0.0	0.0	0.0	0.0	0.0	0.0	0.0	7.631846549452305	0.0	0.0	0.0	7.537147027559111	0.0	0.0	0.0	0.0	0.0	0.0	0.0	0.0	7.130450290266619	0.0	0.0	0.0	8.144025387241683	0.0	0.0	0.0	0.0	0.0	0.0	0.0	0.0	0.0	0.0	0.0	0.0	0.0	7.090110808020771
0.0	0.0	0.0	0.0	0.0	0.0	0.0	0.0	0.0	0.0	0.0	0.0	0.0	0.0	0.0	0.0	0.0	0.0	0.0	0.0	0.0	0.0	0.0	0.0	0.0	0.0	0.0	0.0	0.0	0.0	0.0	0.0	0.0	0.0	0.0	0.0	0.0	0.0	0.0	0.0	0.0	0.0	0.0	0.0	0.0	0.0	0.0	0.0	0.0	0.0
0.0	0.0	0.0	0.0	0.0	7.124480460724508	7.531539388458563	0.0	0.0	0.0	0.0	7.437164292551348	0.0	0.0	0.0	0.0	0.0	0.0	7.631846549452305	0.0	7.248846387438239	0.0	0.0	0.0	6.81318132391756	0.0	0.0	0.0	0.0	0.0	0.0	0.0	0.0	0.0	7.595224573954627	0.0	7.359063977002659	0.0	0.0	0.0	0.0	0.0	0.0	0.0	0.0	0.0	0.0	0.0	0.0	0.0
0.0	0.0	0.0	0.0	0.0	7.124480460724508	7.531539388458563	0.0	0.0	0.0	0.0	0.0	0.0	0.0	0.0	0.0	0.0	0.0	0.0	7.347524980917592	0.0	0.0	0.0	0.0	0.0	0.0	0.0	0.0	0.0	0.0	0.0	0.0	0.0	0.0	7.595224573954627	0.0	0.0	0.0	0.0	0.0	0.0	0.0	0.0	7.348610816205477	0.0	0.0	0.0	0.0	0.0	0.0
0.0	0.0	0.0	0.0	0.0	0.0	0.0	7.580630290098759	0.0	0.0	0.0	0.0	0.0	0.0	0.0	0.0	0.0	0.0	0.0	0.0	0.0	0.0	0.0	0.0	0.0	0.0	0.0	0.0	0.0	0.0	0.0	0.0	0.0	0.0	0.0	0.0	8.457251646042804	7.640331994085311	0.0	0.0	0.0	0.0	0.0	0.0	0.0	0.0	7.6825734087397715	0.0	0.0	0.0
0.0	0.0	0.0	0.0	0.0	0.0	0.0	0.0	0.0	0.0	0.0	0.0	0.0	0.0	0.0	0.0	0.0	0.0	0.0	0.0	0.0	0.0	0.0	0.0	0.0	0.0	0.0	0.0	7.55016532715727	0.0	0.0	7.130450290266619	0.0	0.0	0.0	0.0	0.0	0.0	0.0	0.0	0.0	0.0	0.0	0.0	0.0	0.0	7.6825734087397715	0.0	0.0	0.0
0.0	0.0	0.0	8.323927115784837	0.0	0.0	0.0	0.0	0.0	0.0	0.0	0.0	0.0	0.0	7.7835606327405324	0.0	0.0	0.0	0.0	0.0	0.0	0.0	0.0	0.0	0.0	7.986610908130229	0.0	7.818963199764983	0.0	0.0	7.561049029938642	0.0	0.0	0.0	0.0	0.0	0.0	0.0	0.0	7.318042701955048	0.0	0.0	0.0	0.0	0.0	0.0	0.0	0.0	0.0	0.0
0.0	7.08509167137986	0.0	0.0	0.0	0.0	0.0	0.0	0.0	0.0	7.211898339489781	8.130016953279565	0.0	0.0	7.7835606327405324	0.0	0.0	0.0	0.0	0.0	0.0	0.0	0.0	0.0	7.505778758169276	0.0	7.729857485137792	0.0	0.0	0.0	0.0	7.823197211277142	0.0	0.0	0.0	0.0	7.359063977002659	0.0	0.0	0.0	0.0	0.0	0.0	0.0	0.0	6.087916082565862	0.0	0.0	8.05456334742287	0.0
0.0	7.08509167137986	0.0	7.225799991627396	7.759153453597093	0.0	0.0	0.0	7.454441749221188	0.0	0.0	0.0	0.0	0.0	0.0	0.0	0.0	0.0	0.0	0.0	0.0	0.0	0.0	0.0	6.81318132391756	7.986610908130229	7.729857485137792	0.0	7.55016532715727	7.568371272000753	7.561049029938642	7.130450290266619	0.0	0.0	0.0	0.0	0.0	0.0	0.0	0.0	0.0	0.0	0.0	0.0	0.0	6.087916082565862	7.6825734087397715	0.0	0.0	0.0
0.0	0.0	0.0	0.0	0.0	7.124480460724508	0.0	0.0	0.0	0.0	0.0	7.437164292551348	0.0	0.0	0.0	8.1966542249441	0.0	7.628143878402221	0.0	7.347524980917592	7.248846387438239	7.833987545233328	0.0	0.0	6.81318132391756	0.0	0.0	7.818963199764983	0.0	0.0	0.0	0.0	0.0	0.0	0.0	0.0	0.0	7.640331994085311	0.0	0.0	0.0	0.0	0.0	0.0	0.0	0.0	7.6825734087397715	0.0	0.0	0.0
0.0	0.0	0.0	0.0	0.0	0.0	0.0	0.0	0.0	0.0	0.0	0.0	0.0	0.0	0.0	0.0	0.0	0.0	0.0	0.0	0.0	0.0	0.0	0.0	0.0	0.0	0.0	0.0	0.0	0.0	0.0	0.0	0.0	0.0	0.0	0.0	0.0	0.0	0.0	0.0	0.0	0.0	0.0	0.0	0.0	0.0	0.0	0.0	0.0	0.0
0.0	0.0	0.0	0.0	0.0	0.0	0.0	0.0	0.0	0.0	0.0	0.0	0.0	0.0	0.0	0.0	0.0	0.0	0.0	0.0	0.0	0.0	0.0	0.0	0.0	0.0	0.0	0.0	0.0	0.0	0.0	0.0	0.0	0.0	0.0	0.0	0.0	0.0	0.0	0.0	0.0	0.0	0.0	0.0	0.0	0.0	0.0	0.0	7.3617337654901505	0.0
0.0	0.0	0.0	0.0	0.0	0.0	0.0	0.0	0.0	0.0	0.0	0.0	0.0	0.0	0.0	0.0	0.0	0.0	0.0	0.0	0.0	0.0	0.0	0.0	0.0	0.0	0.0	0.0	0.0	0.0	0.0	0.0	0.0	0.0	0.0	0.0	0.0	0.0	0.0	0.0	0.0	0.0	0.0	0.0	0.0	0.0	0.0	0.0	0.0	0.0
0.0	0.0	0.0	0.0	0.0	0.0	7.531539388458563	0.0	0.0	0.0	0.0	0.0	0.0	0.0	0.0	0.0	0.0	0.0	0.0	0.0	0.0	0.0	0.0	0.0	0.0	0.0	0.0	0.0	0.0	7.568371272000753	0.0	0.0	0.0	0.0	0.0	0.0	0.0	0.0	0.0	7.318042701955048	0.0	0.0	0.0	0.0	0.0	0.0	0.0	0.0	0.0	0.0
0.0	0.0	0.0	0.0	0.0	0.0	0.0	0.0	0.0	0.0	0.0	0.0	0.0	0.0	0.0	0.0	0.0	0.0	0.0	0.0	0.0	0.0	0.0	0.0	0.0	0.0	0.0	0.0	0.0	0.0	0.0	0.0	0.0	0.0	0.0	0.0	0.0	0.0	0.0	0.0	0.0	0.0	0.0	0.0	0.0	0.0	0.0	0.0	0.0	0.0
0.0	0.0	0.0	0.0	0.0	0.0	0.0	0.0	0.0	0.0	0.0	0.0	0.0	0.0	0.0	0.0	0.0	0.0	0.0	0.0	0.0	0.0	0.0	0.0	0.0	0.0	0.0	0.0	0.0	0.0	0.0	0.0	0.0	0.0	0.0	0.0	0.0	0.0	0.0	0.0	0.0	0.0	0.0	0.0	0.0	0.0	0.0	0.0	0.0	0.0
0.0	7.08509167137986	0.0	0.0	0.0	0.0	8.224418576789978	8.27352231834876	0.0	0.0	0.0	0.0	0.0	7.582197810765355	8.476499528393965	0.0	0.0	0.0	0.0	0.0	8.346984567649576	7.833987545233328	7.537147027559111	0.0	0.0	8.679588082054208	0.0	8.917307426974366	7.55016532715727	0.0	0.0	7.823197211277142	6.9477692441086605	7.206364501049721	0.0	7.451168630109989	0.0	7.640331994085311	0.0	8.010858097715895	7.607618535942075	0.0	7.303695835414513	0.0	0.0	6.087916082565862	7.6825734087397715	0.0	7.3617337654901505	0.0
0.0	0.0	0.0	0.0	0.0	0.0	0.0	0.0	0.0	8.249720122615125	0.0	0.0	0.0	0.0	0.0	0.0	0.0	0.0	0.0	0.0	0.0	0.0	0.0	0.0	0.0	0.0	0.0	0.0	0.0	0.0	0.0	0.0	0.0	7.206364501049721	7.595224573954627	0.0	7.359063977002659	0.0	0.0	0.0	0.0	0.0	0.0	0.0	0.0	0.0	0.0	0.0	0.0	0.0
0.0	0.0	0.0	0.0	0.0	0.0	0.0	0.0	0.0	0.0	0.0	0.0	0.0	0.0	0.0	0.0	0.0	0.0	0.0	0.0	0.0	0.0	0.0	0.0	6.81318132391756	0.0	0.0	0.0	0.0	0.0	0.0	0.0	0.0	0.0	0.0	0.0	0.0	0.0	0.0	0.0	0.0	0.0	0.0	0.0	0.0	0.0	0.0	0.0	0.0	0.0
0.0	8.183145472116502	8.810037044554889	7.225799991627396	0.0	0.0	7.531539388458563	0.0	8.552668053592573	8.249720122615125	0.0	7.437164292551348	0.0	0.0	8.476499528393965	7.503782580458621	0.0	0.0	0.0	7.347524980917592	7.248846387438239	0.0	9.14615851640818	0.0	7.505778758169276	8.679588082054208	7.729857485137792	0.0	0.0	0.0	0.0	7.823197211277142	7.640435921234469	7.899140688174553	8.288120299393551	8.144025387241683	8.051892709746124	7.640331994085311	7.6922687807146835	8.010858097715895	7.607618535942075	7.6609111613255125	7.303695835414513	7.348610816205477	0.0	8.16536928088346	7.6825734087397715	8.308800695953416	8.459922566902696	0.0
0.0	0.0	0.0	0.0	0.0	0.0	0.0	0.0	0.0	0.0	0.0	0.0	0.0	0.0	0.0	0.0	0.0	0.0	0.0	0.0	0.0	0.0	0.0	0.0	0.0	0.0	0.0	0.0	0.0	0.0	0.0	0.0	0.0	0.0	0.0	0.0	0.0	0.0	0.0	0.0	0.0	0.0	0.0	0.0	0.0	0.0	0.0	0.0	0.0	0.0
0.0	0.0	0.0	0.0	0.0	0.0	0.0	0.0	7.454441749221188	0.0	0.0	0.0	0.0	0.0	0.0	0.0	0.0	7.628143878402221	0.0	0.0	0.0	0.0	0.0	0.0	8.198650952200678	7.986610908130229	7.729857485137792	0.0	0.0	7.568371272000753	0.0	0.0	6.9477692441086605	0.0	0.0	0.0	0.0	0.0	0.0	0.0	0.0	0.0	8.401859325585612	0.0	0.0	6.087916082565862	0.0	0.0	0.0	0.0
0.0	0.0	0.0	0.0	7.759153453597093	0.0	0.0	0.0	0.0	0.0	0.0	0.0	0.0	0.0	0.0	0.0	0.0	0.0	0.0	0.0	0.0	0.0	0.0	0.0	0.0	0.0	0.0	0.0	0.0	0.0	0.0	0.0	0.0	0.0	0.0	7.451168630109989	0.0	0.0	0.0	0.0	0.0	0.0	7.303695835414513	0.0	0.0	6.087916082565862	7.6825734087397715	0.0	0.0	7.090110808020771
0.0	0.0	0.0	0.0	0.0	7.124480460724508	0.0	0.0	0.0	0.0	0.0	0.0	0.0	0.0	8.476499528393965	0.0	0.0	0.0	0.0	0.0	0.0	0.0	0.0	0.0	0.0	0.0	0.0	0.0	0.0	7.568371272000753	0.0	0.0	0.0	8.304482101212235	0.0	0.0	0.0	0.0	0.0	0.0	0.0	0.0	0.0	0.0	7.817969563736948	0.0	0.0	0.0	0.0	0.0
0.0	0.0	0.0	0.0	0.0	0.0	7.531539388458563	0.0	0.0	0.0	0.0	0.0	0.0	0.0	0.0	0.0	0.0	0.0	0.0	7.347524980917592	0.0	0.0	0.0	0.0	7.505778758169276	0.0	0.0	0.0	0.0	0.0	0.0	7.130450290266619	0.0	0.0	0.0	7.451168630109989	0.0	0.0	0.0	0.0	0.0	0.0	0.0	0.0	0.0	7.185013801677415	0.0	0.0	0.0	0.0
0.0	0.0	0.0	0.0	0.0	0.0	0.0	0.0	0.0	0.0	0.0	0.0	0.0	0.0	0.0	0.0	8.98333029151797	0.0	0.0	0.0	0.0	0.0	0.0	0.0	0.0	0.0	0.0	0.0	0.0	0.0	0.0	0.0	0.0	0.0	0.0	0.0	0.0	0.0	0.0	0.0	0.0	0.0	0.0	0.0	0.0	0.0	0.0	0.0	0.0	0.0
9.075632572955076	9.4822252923686	8.810037044554889	8.323927115784837	9.145127650158164	10.119447547949399	9.728287485501728	8.678902361217625	9.245718714795114	8.249720122615125	9.157175926821319	9.046130931609563	9.691129796006626	8.680470414855018	9.574972936352381	9.112779598724549	9.388753570667406	9.014073250565948	9.240896574756695	9.138747485373777	9.194146927181539	8.932335770314566	9.328462301606034	9.286774250941159	9.009428365442782	7.986610908130229	7.729857485137792	9.610387580940477	9.629146492620475	8.95427815827017	8.253936012091588	9.614623008456233	8.738727745963224	8.815208757904319	9.204260127839248	8.144025387241683	9.150292643517615	7.640331994085311	9.195991182087488	9.396903547975723	9.216659046852234	8.75920948193128	9.500321969983535	9.745920930868957	8.510915505060401	9.41792913472921	8.78087845849689	9.001824699276359	9.152963847620713	9.16882294185171
0.0	0.0	0.0	0.0	7.759153453597093	0.0	0.0	0.0	0.0	0.0	7.211898339489781	0.0	0.0	0.0	0.0	0.0	0.0	0.0	0.0	0.0	0.0	0.0	0.0	0.0	0.0	0.0	0.0	7.818963199764983	0.0	0.0	0.0	0.0	0.0	0.0	0.0	0.0	0.0	0.0	0.0	0.0	0.0	0.0	0.0	0.0	0.0	0.0	0.0	0.0	0.0	7.090110808020771
0.0	0.0	0.0	0.0	0.0	0.0	0.0	0.0	0.0	0.0	0.0	0.0	0.0	0.0	0.0	0.0	0.0	0.0	0.0	0.0	0.0	0.0	0.0	0.0	0.0	0.0	0.0	0.0	0.0	0.0	0.0	0.0	0.0	0.0	0.0	0.0	0.0	0.0	0.0	0.0	0.0	0.0	0.0	0.0	0.0	0.0	0.0	0.0	0.0	0.0
0.0	7.08509167137986	0.0	0.0	0.0	7.124480460724508	0.0	0.0	0.0	0.0	0.0	0.0	0.0	0.0	0.0	0.0	0.0	0.0	7.631846549452305	0.0	0.0	0.0	0.0	0.0	0.0	0.0	0.0	0.0	0.0	0.0	0.0	7.130450290266619	0.0	0.0	0.0	0.0	0.0	0.0	6.999577837719767	0.0	0.0	0.0	0.0	0.0	0.0	6.779927551067759	0.0	0.0	0.0	0.0
0.0	0.0	0.0	0.0	0.0	0.0	0.0	0.0	0.0	0.0	0.0	0.0	0.0	0.0	0.0	0.0	0.0	0.0	0.0	0.0	0.0	0.0	0.0	0.0	0.0	0.0	7.729857485137792	0.0	0.0	0.0	0.0	0.0	0.0	0.0	0.0	0.0	0.0	0.0	0.0	0.0	0.0	0.0	0.0	7.348610816205477	0.0	0.0	0.0	0.0	0.0	0.0
0.0	0.0	0.0	0.0	0.0	0.0	0.0	8.27352231834876	0.0	0.0	0.0	0.0	0.0	0.0	0.0	7.503782580458621	0.0	0.0	0.0	0.0	0.0	0.0	0.0	7.495477881549684	0.0	0.0	0.0	0.0	0.0	0.0	7.561049029938642	0.0	0.0	0.0	0.0	0.0	7.359063977002659	0.0	6.999577837719767	0.0	0.0	0.0	7.303695835414513	0.0	0.0	0.0	0.0	0.0	0.0	0.0
0.0	0.0	0.0	0.0	0.0	0.0	0.0	0.0	7.454441749221188	0.0	0.0	0.0	0.0	0.0	0.0	0.0	0.0	0.0	0.0	0.0	0.0	0.0	0.0	0.0	0.0	0.0	7.729857485137792	7.818963199764983	0.0	0.0	0.0	7.130450290266619	0.0	0.0	0.0	0.0	0.0	0.0	0.0	0.0	0.0	0.0	0.0	0.0	0.0	0.0	0.0	8.308800695953416	0.0	0.0
0.0	0.0	0.0	0.0	0.0	0.0	0.0	0.0	0.0	0.0	0.0	0.0	0.0	7.582197810765355	0.0	0.0	0.0	0.0	0.0	0.0	0.0	0.0	0.0	0.0	0.0	0.0	0.0	0.0	0.0	0.0	0.0	0.0	0.0	0.0	0.0	0.0	0.0	0.0	0.0	0.0	0.0	0.0	0.0	0.0	7.817969563736948	0.0	0.0	0.0	0.0	0.0
0.0	0.0	0.0	0.0	0.0	0.0	0.0	0.0	0.0	0.0	0.0	0.0	0.0	0.0	0.0	0.0	0.0	0.0	7.631846549452305	0.0	7.248846387438239	0.0	7.537147027559111	0.0	6.81318132391756	0.0	0.0	0.0	0.0	7.568371272000753	0.0	0.0	6.9477692441086605	0.0	0.0	0.0	0.0	7.640331994085311	6.999577837719767	7.318042701955048	7.607618535942075	7.6609111613255125	0.0	0.0	0.0	6.087916082565862	7.6825734087397715	0.0	8.05456334742287	0.0
0.0	7.08509167137986	0.0	0.0	0.0	0.0	0.0	0.0	0.0	0.0	0.0	0.0	0.0	7.582197810765355	0.0	0.0	0.0	0.0	0.0	0.0	0.0	0.0	0.0	0.0	0.0	0.0	0.0	0.0	0.0	0.0	0.0	0.0	0.0	7.206364501049721	0.0	7.451168630109989	7.359063977002659	0.0	0.0	7.318042701955048	7.607618535942075	0.0	0.0	0.0	0.0	0.0	0.0	0.0	0.0	0.0
0.0	0.0	0.0	0.0	0.0	0.0	0.0	0.0	0.0	0.0	0.0	0.0	0.0	0.0	0.0	0.0	0.0	0.0	0.0	7.347524980917592	7.248846387438239	0.0	0.0	0.0	7.505778758169276	0.0	0.0	0.0	0.0	0.0	7.561049029938642	0.0	0.0	0.0	0.0	7.451168630109989	0.0	0.0	0.0	0.0	0.0	0.0	0.0	0.0	0.0	6.087916082565862	0.0	0.0	0.0	0.0
0.0	0.0	0.0	0.0	0.0	7.124480460724508	0.0	7.580630290098759	7.454441749221188	0.0	0.0	0.0	0.0	0.0	0.0	0.0	0.0	0.0	0.0	0.0	7.248846387438239	0.0	0.0	7.495477881549684	0.0	7.986610908130229	0.0	0.0	0.0	0.0	0.0	0.0	0.0	0.0	0.0	0.0	0.0	7.640331994085311	7.6922687807146835	0.0	0.0	0.0	7.303695835414513	0.0	0.0	6.087916082565862	0.0	0.0	7.3617337654901505	0.0
0.0	0.0	0.0	0.0	0.0	0.0	0.0	0.0	0.0	0.0	0.0	7.437164292551348	0.0	7.582197810765355	0.0	0.0	0.0	0.0	0.0	0.0	0.0	0.0	0.0	0.0	0.0	0.0	0.0	0.0	0.0	0.0	0.0	0.0	0.0	0.0	0.0	0.0	0.0	0.0	0.0	0.0	7.607618535942075	0.0	0.0	0.0	0.0	0.0	0.0	0.0	0.0	0.0
0.0	0.0	0.0	0.0	0.0	0.0	0.0	0.0	0.0	0.0	0.0	0.0	0.0	0.0	0.0	0.0	0.0	0.0	0.0	0.0	0.0	0.0	0.0	0.0	0.0	0.0	0.0	0.0	0.0	0.0	0.0	0.0	0.0	0.0	0.0	0.0	0.0	0.0	0.0	0.0	0.0	0.0	0.0	0.0	0.0	0.0	0.0	0.0	0.0	0.0
0.0	0.0	0.0	0.0	0.0	0.0	0.0	0.0	0.0	0.0	0.0	0.0	0.0	0.0	0.0	0.0	0.0	0.0	0.0	0.0	0.0	0.0	0.0	0.0	0.0	0.0	0.0	0.0	0.0	0.0	0.0	0.0	0.0	0.0	0.0	0.0	0.0	0.0	0.0	0.0	0.0	0.0	0.0	0.0	0.0	0.0	0.0	0.0	0.0	0.0
0.0	0.0	0.0	0.0	7.759153453597093	0.0	0.0	0.0	0.0	0.0	0.0	0.0	0.0	0.0	0.0	0.0	0.0	0.0	8.324751318188364	0.0	0.0	0.0	7.537147027559111	7.495477881549684	0.0	0.0	0.0	0.0	0.0	0.0	0.0	7.130450290266619	6.9477692441086605	0.0	0.0	0.0	0.0	7.640331994085311	6.999577837719767	8.010858097715895	0.0	0.0	0.0	0.0	0.0	6.779927551067759	0.0	0.0	7.3617337654901505	7.782841249245136
0.0	0.0	0.0	0.0	0.0	0.0	0.0	0.0	0.0	0.0	0.0	0.0	0.0	7.582197810765355	0.0	0.0	0.0	0.0	0.0	0.0	0.0	0.0	0.0	0.0	0.0	0.0	0.0	7.818963199764983	0.0	0.0	0.0	0.0	0.0	7.206364501049721	0.0	0.0	0.0	0.0	0.0	0.0	0.0	0.0	0.0	0.0	0.0	0.0	8.375490168966527	0.0	0.0	0.0
0.0	7.08509167137986	0.0	0.0	0.0	0.0	0.0	0.0	7.454441749221188	0.0	0.0	0.0	0.0	0.0	0.0	0.0	0.0	0.0	0.0	0.0	0.0	0.0	0.0	0.0	0.0	0.0	0.0	0.0	0.0	0.0	0.0	0.0	0.0	0.0	0.0	0.0	0.0	0.0	0.0	0.0	0.0	0.0	0.0	0.0	0.0	0.0	8.375490168966527	0.0	0.0	0.0
0.0	0.0	0.0	0.0	7.759153453597093	7.124480460724508	0.0	0.0	0.0	0.0	0.0	0.0	0.0	0.0	0.0	7.503782580458621	0.0	8.321047747793873	7.631846549452305	0.0	0.0	7.833987545233328	0.0	0.0	0.0	0.0	0.0	0.0	0.0	0.0	0.0	0.0	0.0	7.206364501049721	0.0	0.0	0.0	0.0	0.0	7.318042701955048	0.0	0.0	0.0	0.0	0.0	6.087916082565862	0.0	0.0	0.0	0.0
0.0	0.0	0.0	7.225799991627396	0.0	0.0	0.0	0.0	0.0	0.0	0.0	0.0	0.0	7.582197810765355	0.0	0.0	0.0	0.0	7.631846549452305	0.0	0.0	0.0	0.0	0.0	7.505778758169276	0.0	0.0	0.0	0.0	0.0	0.0	0.0	0.0	0.0	0.0	0.0	0.0	7.640331994085311	0.0	0.0	0.0	0.0	0.0	0.0	0.0	6.779927551067759	0.0	8.308800695953416	7.3617337654901505	0.0
0.0	0.0	0.0	0.0	0.0	0.0	0.0	0.0	0.0	0.0	0.0	0.0	0.0	0.0	0.0	0.0	0.0	7.628143878402221	8.324751318188364	8.445707720837177	0.0	0.0	0.0	0.0	6.81318132391756	7.986610908130229	0.0	0.0	7.55016532715727	0.0	0.0	0.0	0.0	7.206364501049721	8.693501575075038	0.0	0.0	0.0	0.0	0.0	0.0	0.0	0.0	0.0	7.817969563736948	7.472506391541467	0.0	0.0	0.0	0.0
0.0	0.0	0.0	0.0	0.0	0.0	0.0	0.0	0.0	0.0	0.0	0.0	0.0	0.0	0.0	0.0	0.0	0.0	0.0	0.0	0.0	0.0	0.0	0.0	0.0	0.0	0.0	0.0	0.0	0.0	0.0	0.0	0.0	0.0	0.0	0.0	0.0	0.0	0.0	0.0	0.0	0.0	0.0	0.0	0.0	0.0	0.0	0.0	0.0	0.0
0.0	0.0	0.0	0.0	0.0	0.0	0.0	0.0	0.0	0.0	0.0	0.0	0.0	0.0	0.0	0.0	0.0	0.0	0.0	0.0	0.0	7.833987545233328	0.0	0.0	0.0	0.0	0.0	0.0	0.0	0.0	0.0	0.0	0.0	0.0	0.0	0.0	0.0	0.0	0.0	0.0	0.0	0.0	0.0	7.348610816205477	0.0	0.0	0.0	0.0	0.0	0.0
0.0	0.0	0.0	0.0	0.0	7.124480460724508	0.0	0.0	0.0	0.0	0.0	0.0	7.899679426553356	0.0	0.0	0.0	0.0	0.0	8.324751318188364	7.347524980917592	0.0	0.0	0.0	0.0	6.81318132391756	0.0	0.0	0.0	0.0	0.0	0.0	0.0	0.0	8.304482101212235	0.0	0.0	0.0	0.0	0.0	0.0	7.607618535942075	0.0	0.0	0.0	8.510915505060401	6.087916082565862	0.0	0.0	7.3617337654901505	0.0
0.0	0.0	0.0	0.0	7.759153453597093	0.0	0.0	0.0	0.0	0.0	7.211898339489781	0.0	0.0	0.0	0.0	0.0	0.0	0.0	0.0	0.0	0.0	0.0	0.0	0.0	0.0	7.986610908130229	7.729857485137792	0.0	0.0	0.0	7.561049029938642	0.0	0.0	0.0	7.595224573954627	0.0	0.0	0.0	0.0	0.0	0.0	0.0	0.0	0.0	0.0	6.779927551067759	0.0	0.0	0.0	0.0
0.0	0.0	0.0	0.0	0.0	0.0	0.0	7.580630290098759	7.454441749221188	0.0	7.211898339489781	0.0	0.0	0.0	7.7835606327405324	0.0	0.0	0.0	0.0	0.0	7.248846387438239	0.0	7.537147027559111	0.0	8.421739497133904	0.0	0.0	0.0	0.0	0.0	0.0	0.0	6.9477692441086605	0.0	0.0	7.451168630109989	8.457251646042804	0.0	0.0	8.010858097715895	0.0	8.353822875080679	7.303695835414513	7.348610816205477	0.0	7.185013801677415	0.0	0.0	0.0	0.0
0.0	0.0	0.0	7.225799991627396	7.759153453597093	0.0	0.0	0.0	0.0	0.0	0.0	0.0	7.899679426553356	0.0	0.0	7.503782580458621	0.0	0.0	0.0	0.0	0.0	0.0	0.0	0.0	0.0	0.0	0.0	0.0	0.0	0.0	0.0	0.0	0.0	0.0	0.0	0.0	0.0	0.0	0.0	0.0	0.0	0.0	0.0	0.0	0.0	6.779927551067759	0.0	0.0	0.0	0.0
0.0	0.0	8.117039080589356	0.0	0.0	0.0	0.0	0.0	0.0	0.0	7.211898339489781	0.0	0.0	0.0	0.0	7.503782580458621	0.0	0.0	0.0	0.0	0.0	0.0	0.0	7.495477881549684	7.505778758169276	0.0	0.0	0.0	8.243049461546597	0.0	0.0	0.0	0.0	0.0	0.0	7.451168630109989	0.0	0.0	0.0	0.0	0.0	0.0	7.996506435986245	0.0	0.0	0.0	0.0	0.0	7.3617337654901505	0.0
0.0	7.777820015235373	0.0	0.0	0.0	0.0	0.0	0.0	8.147299455526728	0.0	0.0	0.0	7.899679426553356	8.275090238709478	0.0	0.0	8.290308587337261	0.0	0.0	8.445707720837177	7.248846387438239	0.0	8.230027714688202	7.495477881549684	6.81318132391756	0.0	7.729857485137792	7.818963199764983	0.0	7.568371272000753	7.561049029938642	0.0	7.640435921234469	0.0	0.0	7.451168630109989	7.359063977002659	0.0	0.0	0.0	0.0	8.353822875080679	8.689485284060266	0.0	8.510915505060401	7.472506391541467	8.375490168966527	0.0	9.152963847620713	0.0
0.0	0.0	0.0	0.0	0.0	0.0	7.531539388458563	7.580630290098759	8.147299455526728	0.0	0.0	8.130016953279565	0.0	0.0	0.0	8.1966542249441	8.290308587337261	0.0	0.0	0.0	0.0	0.0	7.537147027559111	0.0	0.0	0.0	0.0	8.511909340967772	0.0	0.0	0.0	0.0	0.0	0.0	0.0	0.0	8.051892709746124	0.0	6.999577837719767	7.318042701955048	0.0	8.353822875080679	7.303695835414513	7.348610816205477	0.0	6.087916082565862	0.0	8.308800695953416	0.0	7.090110808020771
0.0	0.0	0.0	0.0	0.0	7.124480460724508	0.0	0.0	0.0	0.0	0.0	0.0	0.0	0.0	7.7835606327405324	0.0	0.0	0.0	0.0	0.0	0.0	0.0	0.0	0.0	0.0	7.986610908130229	0.0	0.0	0.0	0.0	0.0	0.0	0.0	7.206364501049721	0.0	0.0	0.0	0.0	0.0	0.0	0.0	0.0	7.303695835414513	0.0	0.0	0.0	0.0	0.0	0.0	0.0
0.0	0.0	0.0	0.0	0.0	7.124480460724508	0.0	0.0	7.454441749221188	0.0	0.0	0.0	0.0	0.0	7.7835606327405324	0.0	0.0	0.0	0.0	0.0	0.0	0.0	0.0	0.0	0.0	0.0	0.0	0.0	8.243049461546597	0.0	0.0	0.0	0.0	0.0	0.0	0.0	0.0	0.0	6.999577837719767	0.0	7.607618535942075	0.0	7.303695835414513	0.0	0.0	0.0	0.0	0.0	0.0	7.090110808020771
0.0	0.0	0.0	0.0	0.0	0.0	0.0	0.0	0.0	0.0	0.0	0.0	0.0	0.0	0.0	0.0	0.0	0.0	0.0	0.0	0.0	0.0	0.0	0.0	6.81318132391756	0.0	0.0	0.0	0.0	0.0	0.0	0.0	0.0	0.0	0.0	0.0	0.0	0.0	6.999577837719767	0.0	0.0	0.0	0.0	0.0	0.0	0.0	0.0	0.0	0.0	0.0
0.0	0.0	0.0	0.0	0.0	0.0	0.0	0.0	0.0	0.0	0.0	0.0	0.0	0.0	0.0	0.0	0.0	0.0	0.0	0.0	0.0	0.0	0.0	0.0	0.0	0.0	0.0	0.0	0.0	0.0	0.0	0.0	0.0	0.0	0.0	0.0	0.0	0.0	0.0	0.0	0.0	0.0	0.0	0.0	0.0	0.0	0.0	0.0	0.0	0.0
0.0	0.0	0.0	0.0	0.0	0.0	8.224418576789978	0.0	0.0	0.0	7.211898339489781	7.437164292551348	0.0	0.0	0.0	0.0	0.0	0.0	0.0	0.0	0.0	0.0	0.0	0.0	0.0	0.0	0.0	0.0	0.0	0.0	0.0	0.0	0.0	0.0	0.0	0.0	0.0	0.0	0.0	0.0	7.607618535942075	0.0	0.0	0.0	0.0	6.087916082565862	0.0	0.0	0.0	0.0
0.0	0.0	0.0	0.0	0.0	0.0	0.0	0.0	0.0	0.0	7.211898339489781	0.0	0.0	0.0	0.0	0.0	0.0	0.0	0.0	0.0	0.0	0.0	0.0	0.0	0.0	0.0	0.0	0.0	0.0	0.0	0.0	0.0	0.0	0.0	0.0	0.0	0.0	0.0	0.0	0.0	0.0	0.0	0.0	0.0	0.0	6.087916082565862	0.0	0.0	0.0	0.0
0.0	0.0	8.117039080589356	0.0	0.0	0.0	0.0	0.0	0.0	0.0	0.0	0.0	0.0	0.0	0.0	0.0	0.0	7.628143878402221	0.0	0.0	0.0	0.0	0.0	0.0	0.0	0.0	0.0	0.0	0.0	0.0	0.0	0.0	0.0	0.0	0.0	0.0	0.0	0.0	0.0	0.0	0.0	0.0	0.0	0.0	0.0	0.0	0.0	0.0	0.0	0.0
0.0	7.08509167137986	0.0	0.0	0.0	7.124480460724508	7.531539388458563	0.0	0.0	0.0	0.0	0.0	0.0	8.275090238709478	0.0	0.0	0.0	0.0	8.324751318188364	8.040350017215394	0.0	7.833987545233328	7.537147027559111	0.0	0.0	0.0	8.828176726372442	0.0	0.0	0.0	7.561049029938642	8.228528863925868	7.640435921234469	0.0	0.0	0.0	7.359063977002659	0.0	0.0	0.0	0.0	7.6609111613255125	7.303695835414513	0.0	7.817969563736948	8.031878506238664	0.0	8.308800695953416	7.3617337654901505	7.090110808020771
0.0	0.0	0.0	0.0	0.0	0.0	0.0	0.0	0.0	0.0	0.0	0.0	0.0	0.0	0.0	0.0	0.0	0.0	0.0	0.0	0.0	0.0	0.0	0.0	0.0	0.0	0.0	0.0	0.0	0.0	0.0	0.0	0.0	0.0	0.0	0.0	0.0	0.0	0.0	7.318042701955048	7.607618535942075	7.6609111613255125	0.0	0.0	0.0	0.0	0.0	0.0	7.3617337654901505	0.0
0.0	7.777820015235373	0.0	0.0	0.0	7.817224984624562	7.531539388458563	0.0	8.147299455526728	0.0	0.0	0.0	7.899679426553356	8.275090238709478	0.0	0.0	9.388753570667406	0.0	7.631846549452305	0.0	0.0	9.625416924081108	0.0	7.495477881549684	6.81318132391756	0.0	9.808914384446963	8.511909340967772	0.0	8.261260152676297	0.0	7.130450290266619	0.0	7.206364501049721	7.595224573954627	0.0	0.0	0.0	7.6922687807146835	7.318042701955048	0.0	0.0	0.0	7.348610816205477	7.817969563736948	0.0	7.6825734087397715	0.0	0.0	7.782841249245136
0.0	0.0	8.117039080589356	7.225799991627396	7.759153453597093	7.124480460724508	8.224418576789978	8.678902361217625	8.147299455526728	0.0	7.904676574340002	7.437164292551348	7.899679426553356	0.0	7.7835606327405324	0.0	8.290308587337261	0.0	8.324751318188364	7.347524980917592	0.0	0.0	7.537147027559111	0.0	6.81318132391756	7.986610908130229	7.729857485137792	7.818963199764983	0.0	8.261260152676297	7.561049029938642	7.130450290266619	7.640435921234469	0.0	8.288120299393551	8.144025387241683	7.359063977002659	0.0	0.0	8.416212586424038	7.607618535942075	7.6609111613255125	0.0	0.0	0.0	6.779927551067759	0.0	0.0	8.459922566902696	8.475779994992314
0.0	0.0	0.0	0.0	0.0	0.0	0.0	0.0	0.0	0.0	0.0	0.0	0.0	0.0	0.0	0.0	0.0	0.0	0.0	0.0	0.0	0.0	0.0	0.0	0.0	0.0	0.0	0.0	7.55016532715727	0.0	0.0	0.0	0.0	0.0	0.0	0.0	0.0	0.0	6.999577837719767	0.0	7.607618535942075	0.0	0.0	0.0	7.817969563736948	0.0	0.0	0.0	0.0	0.0
0.0	0.0	0.0	0.0	0.0	0.0	7.531539388458563	0.0	0.0	0.0	7.211898339489781	0.0	0.0	0.0	0.0	0.0	0.0	0.0	0.0	0.0	0.0	0.0	0.0	0.0	0.0	0.0	0.0	0.0	7.55016532715727	0.0	0.0	0.0	0.0	0.0	0.0	0.0	0.0	0.0	6.999577837719767	0.0	0.0	7.6609111613255125	0.0	0.0	0.0	6.087916082565862	0.0	0.0	0.0	0.0
0.0	7.777820015235373	0.0	7.225799991627396	0.0	7.124480460724508	7.531539388458563	0.0	0.0	0.0	0.0	0.0	0.0	0.0	0.0	0.0	0.0	0.0	0.0	0.0	7.248846387438239	0.0	0.0	0.0	0.0	0.0	0.0	0.0	0.0	0.0	0.0	0.0	0.0	0.0	0.0	7.451168630109989	0.0	0.0	0.0	8.010858097715895	0.0	0.0	0.0	0.0	0.0	7.185013801677415	0.0	0.0	0.0	0.0
0.0	0.0	0.0	0.0	0.0	0.0	0.0	0.0	0.0	0.0	0.0	0.0	0.0	0.0	0.0	0.0	0.0	0.0	0.0	0.0	0.0	0.0	0.0	0.0	0.0	0.0	0.0	0.0	0.0	0.0	0.0	0.0	0.0	0.0	0.0	0.0	0.0	0.0	0.0	0.0	0.0	0.0	0.0	0.0	0.0	0.0	0.0	0.0	0.0	0.0
0.0	0.0	0.0	7.225799991627396	0.0	0.0	0.0	0.0	0.0	0.0	0.0	0.0	0.0	0.0	0.0	0.0	0.0	0.0	0.0	0.0	0.0	0.0	0.0	0.0	0.0	0.0	0.0	0.0	0.0	0.0	0.0	0.0	0.0	0.0	0.0	0.0	7.359063977002659	0.0	0.0	0.0	0.0	0.0	0.0	0.0	0.0	0.0	0.0	0.0	0.0	0.0
0.0	0.0	0.0	0.0	0.0	0.0	0.0	8.27352231834876	0.0	0.0	0.0	0.0	0.0	0.0	7.7835606327405324	0.0	0.0	0.0	0.0	0.0	0.0	0.0	0.0	0.0	0.0	0.0	0.0	0.0	0.0	0.0	0.0	0.0	8.33334276346827	0.0	7.595224573954627	0.0	0.0	7.640331994085311	0.0	0.0	0.0	0.0	0.0	0.0	7.817969563736948	6.087916082565862	0.0	0.0	0.0	7.090110808020771
0.0	7.08509167137986	0.0	7.225799991627396	8.452087202507713	0.0	7.531539388458563	0.0	0.0	8.249720122615125	0.0	0.0	0.0	0.0	0.0	7.503782580458621	0.0	0.0	0.0	0.0	7.248846387438239	0.0	8.230027714688202	8.18834722794385	6.81318132391756	7.986610908130229	7.729857485137792	0.0	0.0	0.0	8.659314372350085	0.0	0.0	7.206364501049721	8.288120299393551	8.144025387241683	0.0	7.640331994085311	6.999577837719767	8.926949705858776	7.607618535942075	7.6609111613255125	0.0	0.0	7.817969563736948	0.0	8.78087845849689	0.0	7.3617337654901505	7.090110808020771
0.0	0.0	0.0	0.0	0.0	0.0	0.0	0.0	0.0	0.0	0.0	0.0	0.0	0.0	0.0	0.0	0.0	0.0	0.0	0.0	7.248846387438239	0.0	0.0	0.0	0.0	0.0	0.0	0.0	8.243049461546597	0.0	0.0	0.0	7.640435921234469	0.0	0.0	0.0	0.0	0.0	0.0	0.0	0.0	0.0	0.0	0.0	0.0	6.087916082565862	0.0	0.0	0.0	0.0
0.0	0.0	0.0	0.0	0.0	0.0	0.0	0.0	0.0	0.0	0.0	0.0	0.0	0.0	0.0	0.0	0.0	0.0	0.0	0.0	0.0	0.0	0.0	0.0	0.0	0.0	0.0	0.0	0.0	0.0	0.0	0.0	0.0	0.0	0.0	0.0	8.051892709746124	0.0	0.0	0.0	0.0	0.0	0.0	0.0	0.0	0.0	0.0	0.0	0.0	0.0
0.0	0.0	0.0	7.225799991627396	0.0	0.0	0.0	0.0	0.0	0.0	0.0	0.0	0.0	0.0	0.0	7.503782580458621	0.0	0.0	0.0	0.0	0.0	0.0	0.0	0.0	0.0	0.0	0.0	0.0	0.0	7.568371272000753	0.0	0.0	0.0	0.0	0.0	0.0	0.0	0.0	0.0	0.0	0.0	0.0	0.0	0.0	0.0	0.0	0.0	0.0	0.0	0.0
0.0	0.0	0.0	0.0	0.0	0.0	0.0	0.0	0.0	0.0	0.0	0.0	0.0	0.0	0.0	0.0	0.0	0.0	0.0	0.0	0.0	0.0	0.0	0.0	0.0	0.0	0.0	0.0	0.0	0.0	0.0	0.0	0.0	0.0	0.0	0.0	0.0	0.0	0.0	0.0	0.0	0.0	0.0	0.0	0.0	0.0	0.0	0.0	0.0	0.0
0.0	0.0	0.0	7.225799991627396	0.0	0.0	0.0	7.580630290098759	0.0	0.0	0.0	0.0	7.899679426553356	0.0	0.0	0.0	0.0	0.0	0.0	0.0	0.0	0.0	0.0	7.495477881549684	6.81318132391756	0.0	0.0	7.818963199764983	0.0	0.0	0.0	0.0	0.0	0.0	7.595224573954627	0.0	0.0	0.0	0.0	8.010858097715895	0.0	0.0	0.0	8.0414362021653	7.817969563736948	0.0	0.0	0.0	7.3617337654901505	7.090110808020771
7.9772490985866655	7.08509167137986	0.0	0.0	0.0	7.124480460724508	0.0	0.0	0.0	0.0	7.211898339489781	0.0	0.0	0.0	0.0	0.0	0.0	0.0	0.0	7.347524980917592	0.0	7.833987545233328	0.0	7.495477881549684	0.0	0.0	0.0	0.0	0.0	0.0	0.0	0.0	0.0	0.0	7.595224573954627	0.0	0.0	0.0	7.6922687807146835	8.010858097715895	0.0	0.0	0.0	8.0414362021653	0.0	6.087916082565862	0.0	0.0	0.0	7.090110808020771
0.0	0.0	0.0	0.0	0.0	0.0	7.531539388458563	0.0	0.0	0.0	0.0	0.0	0.0	0.0	0.0	0.0	0.0	0.0	0.0	0.0	7.248846387438239	0.0	0.0	0.0	0.0	0.0	0.0	0.0	0.0	0.0	7.561049029938642	0.0	0.0	0.0	0.0	0.0	0.0	0.0	0.0	7.318042701955048	0.0	0.0	0.0	7.348610816205477	0.0	0.0	0.0	0.0	0.0	0.0
0.0	0.0	0.0	0.0	0.0	0.0	0.0	0.0	0.0	0.0	0.0	0.0	0.0	0.0	0.0	0.0	0.0	7.628143878402221	0.0	7.347524980917592	0.0	0.0	0.0	0.0	0.0	0.0	0.0	0.0	0.0	0.0	0.0	0.0	0.0	0.0	0.0	0.0	0.0	0.0	0.0	0.0	0.0	7.6609111613255125	0.0	0.0	0.0	6.087916082565862	0.0	0.0	0.0	0.0
0.0	0.0	0.0	0.0	0.0	0.0	0.0	0.0	0.0	0.0	0.0	0.0	7.899679426553356	0.0	0.0	0.0	0.0	0.0	0.0	0.0	0.0	0.0	0.0	0.0	0.0	0.0	0.0	0.0	0.0	0.0	0.0	0.0	0.0	0.0	0.0	0.0	0.0	7.640331994085311	0.0	0.0	0.0	0.0	7.303695835414513	0.0	0.0	0.0	0.0	8.308800695953416	0.0	0.0
0.0	7.08509167137986	0.0	0.0	7.759153453597093	0.0	7.531539388458563	0.0	0.0	0.0	0.0	8.130016953279565	0.0	0.0	0.0	0.0	0.0	0.0	0.0	8.040350017215394	7.248846387438239	0.0	0.0	8.18834722794385	0.0	0.0	0.0	0.0	0.0	0.0	0.0	0.0	8.33334276346827	0.0	0.0	8.5493936687939	0.0	8.333238811337134	6.999577837719767	0.0	7.607618535942075	0.0	7.303695835414513	0.0	0.0	6.087916082565862	7.6825734087397715	8.308800695953416	7.3617337654901505	0.0
0.0	0.0	0.0	0.0	0.0	0.0	0.0	0.0	0.0	0.0	0.0	7.437164292551348	0.0	0.0	0.0	0.0	0.0	0.0	0.0	0.0	0.0	0.0	0.0	7.495477881549684	0.0	0.0	0.0	0.0	0.0	0.0	0.0	0.0	0.0	0.0	0.0	0.0	0.0	0.0	0.0	0.0	0.0	0.0	0.0	0.0	0.0	0.0	0.0	0.0	0.0	0.0
0.0	0.0	0.0	0.0	0.0	0.0	0.0	0.0	0.0	0.0	0.0	0.0	0.0	0.0	0.0	7.503782580458621	0.0	0.0	0.0	0.0	0.0	0.0	8.230027714688202	0.0	0.0	0.0	7.729857485137792	0.0	0.0	0.0	0.0	0.0	0.0	0.0	0.0	0.0	7.359063977002659	7.640331994085311	0.0	0.0	0.0	0.0	0.0	7.348610816205477	0.0	0.0	7.6825734087397715	0.0	0.0	7.090110808020771
0.0	0.0	0.0	0.0	0.0	0.0	0.0	0.0	0.0	0.0	0.0	0.0	0.0	0.0	0.0	0.0	0.0	0.0	0.0	0.0	0.0	0.0	0.0	0.0	0.0	0.0	7.729857485137792	0.0	0.0	0.0	0.0	0.0	0.0	7.206364501049721	0.0	0.0	0.0	0.0	0.0	0.0	0.0	0.0	0.0	0.0	0.0	0.0	0.0	0.0	0.0	0.0
0.0	0.0	0.0	0.0	7.759153453597093	0.0	0.0	0.0	0.0	0.0	0.0	0.0	0.0	0.0	0.0	0.0	0.0	0.0	0.0	0.0	0.0	0.0	0.0	0.0	0.0	0.0	0.0	0.0	0.0	0.0	7.561049029938642	0.0	0.0	0.0	0.0	0.0	0.0	0.0	0.0	0.0	0.0	0.0	0.0	0.0	0.0	0.0	0.0	0.0	0.0	0.0
0.0	0.0	0.0	0.0	0.0	0.0	0.0	0.0	0.0	0.0	0.0	0.0	0.0	0.0	0.0	0.0	0.0	0.0	0.0	0.0	0.0	0.0	0.0	7.495477881549684	0.0	0.0	0.0	0.0	0.0	0.0	0.0	0.0	0.0	0.0	7.595224573954627	0.0	0.0	0.0	0.0	0.0	0.0	0.0	0.0	0.0	0.0	6.087916082565862	0.0	0.0	0.0	7.090110808020771
0.0	7.08509167137986	0.0	0.0	0.0	0.0	0.0	0.0	0.0	0.0	7.904676574340002	0.0	0.0	0.0	0.0	0.0	0.0	0.0	0.0	0.0	7.248846387438239	0.0	0.0	0.0	0.0	0.0	0.0	0.0	0.0	0.0	0.0	0.0	0.0	0.0	0.0	7.451168630109989	7.359063977002659	0.0	0.0	0.0	0.0	7.6609111613255125	0.0	0.0	0.0	0.0	0.0	0.0	7.3617337654901505	0.0
0.0	0.0	0.0	0.0	0.0	0.0	0.0	0.0	0.0	0.0	0.0	0.0	0.0	0.0	0.0	0.0	0.0	0.0	0.0	0.0	0.0	0.0	0.0	0.0	0.0	7.986610908130229	0.0	0.0	0.0	0.0	0.0	0.0	0.0	0.0	0.0	0.0	0.0	0.0	0.0	0.0	0.0	0.0	0.0	0.0	0.0	0.0	0.0	8.308800695953416	0.0	0.0
0.0	0.0	0.0	0.0	0.0	0.0	0.0	0.0	0.0	0.0	0.0	7.437164292551348	0.0	0.0	0.0	0.0	0.0	0.0	0.0	0.0	0.0	0.0	0.0	0.0	0.0	0.0	0.0	0.0	0.0	0.0	0.0	0.0	0.0	0.0	7.595224573954627	0.0	0.0	0.0	0.0	0.0	0.0	0.0	0.0	0.0	0.0	0.0	0.0	0.0	0.0	0.0
0.0	0.0	0.0	0.0	0.0	0.0	0.0	0.0	7.454441749221188	0.0	0.0	7.437164292551348	0.0	0.0	0.0	0.0	0.0	0.0	0.0	0.0	0.0	0.0	8.230027714688202	0.0	0.0	0.0	0.0	0.0	0.0	0.0	0.0	0.0	0.0	0.0	0.0	0.0	7.359063977002659	0.0	0.0	0.0	0.0	0.0	0.0	7.348610816205477	0.0	0.0	7.6825734087397715	8.308800695953416	0.0	0.0
0.0	0.0	8.810037044554889	7.918583320873431	0.0	0.0	0.0	8.27352231834876	8.147299455526728	9.635818465758826	0.0	8.130016953279565	0.0	0.0	0.0	0.0	0.0	0.0	0.0	7.347524980917592	0.0	0.0	9.14615851640818	7.495477881549684	7.9110605503272895	0.0	0.0	8.511909340967772	0.0	8.261260152676297	0.0	7.823197211277142	6.9477692441086605	0.0	7.595224573954627	7.451168630109989	0.0	9.026265788574102	9.483647892901823	8.010858097715895	7.607618535942075	0.0	7.303695835414513	8.734422446584942	0.0	0.0	0.0	8.308800695953416	7.3617337654901505	0.0
0.0	0.0	0.0	0.0	0.0	0.0	0.0	0.0	0.0	0.0	0.0	0.0	0.0	0.0	0.0	0.0	0.0	0.0	0.0	0.0	7.248846387438239	0.0	0.0	0.0	0.0	0.0	0.0	0.0	0.0	0.0	0.0	0.0	0.0	0.0	0.0	0.0	0.0	0.0	0.0	0.0	0.0	0.0	0.0	0.0	0.0	0.0	0.0	0.0	0.0	0.0
0.0	0.0	0.0	0.0	0.0	0.0	7.531539388458563	0.0	7.454441749221188	0.0	0.0	8.130016953279565	0.0	0.0	0.0	0.0	0.0	0.0	0.0	0.0	0.0	0.0	0.0	0.0	0.0	0.0	0.0	0.0	0.0	0.0	0.0	0.0	0.0	0.0	0.0	0.0	0.0	0.0	6.999577837719767	0.0	7.607618535942075	0.0	7.303695835414513	0.0	0.0	0.0	0.0	0.0	0.0	0.0
7.9772490985866655	7.777820015235373	0.0	8.611548526118959	7.759153453597093	7.817224984624562	8.224418576789978	0.0	0.0	0.0	7.904676574340002	0.0	9.285695602175714	0.0	0.0	7.503782580458621	8.290308587337261	8.321047747793873	8.73013560929492	0.0	8.857715342744783	0.0	0.0	9.44091169619273	7.505778758169276	7.986610908130229	8.422784888173986	9.2049559866908	7.55016532715727	0.0	7.561049029938642	0.0	0.0	7.899140688174553	9.204260127839248	0.0	8.051892709746124	0.0	0.0	8.010858097715895	8.300517359057354	7.6609111613255125	8.689485284060266	8.44679402239114	7.817969563736948	7.472506391541467	0.0	0.0	7.3617337654901505	7.090110808020771
0.0	0.0	0.0	0.0	0.0	0.0	0.0	0.0	0.0	0.0	7.904676574340002	0.0	0.0	7.582197810765355	0.0	7.503782580458621	0.0	0.0	7.631846549452305	0.0	0.0	0.0	0.0	0.0	0.0	0.0	7.729857485137792	0.0	8.243049461546597	0.0	0.0	7.823197211277142	6.9477692441086605	7.206364501049721	0.0	0.0	0.0	0.0	0.0	7.318042701955048	0.0	7.6609111613255125	0.0	0.0	0.0	6.087916082565862	0.0	0.0	0.0	0.0
0.0	0.0	0.0	7.225799991627396	0.0	7.124480460724508	0.0	0.0	7.454441749221188	0.0	0.0	7.437164292551348	0.0	0.0	0.0	0.0	0.0	8.321047747793873	0.0	0.0	0.0	0.0	7.537147027559111	0.0	0.0	0.0	0.0	0.0	7.55016532715727	8.261260152676297	0.0	0.0	0.0	0.0	0.0	0.0	0.0	0.0	0.0	0.0	0.0	0.0	0.0	7.348610816205477	0.0	6.087916082565862	0.0	0.0	8.459922566902696	7.090110808020771
0.0	0.0	0.0	0.0	0.0	0.0	0.0	0.0	0.0	0.0	0.0	0.0	0.0	0.0	0.0	0.0	0.0	0.0	0.0	0.0	0.0	0.0	0.0	0.0	0.0	0.0	0.0	7.818963199764983	0.0	0.0	0.0	0.0	0.0	0.0	7.595224573954627	0.0	0.0	0.0	0.0	0.0	0.0	0.0	0.0	0.0	0.0	0.0	0.0	0.0	0.0	0.0
0.0	0.0	8.117039080589356	7.918583320873431	7.759153453597093	0.0	0.0	0.0	0.0	0.0	7.211898339489781	0.0	0.0	8.275090238709478	7.7835606327405324	0.0	0.0	0.0	0.0	0.0	0.0	0.0	0.0	0.0	0.0	0.0	0.0	0.0	0.0	0.0	0.0	0.0	6.9477692441086605	0.0	0.0	0.0	0.0	0.0	0.0	0.0	0.0	7.6609111613255125	0.0	0.0	0.0	6.087916082565862	0.0	0.0	0.0	7.782841249245136
0.0	7.777820015235373	0.0	0.0	0.0	0.0	0.0	0.0	0.0	0.0	0.0	0.0	0.0	0.0	0.0	0.0	0.0	0.0	0.0	0.0	0.0	0.0	7.537147027559111	8.18834722794385	0.0	0.0	7.729857485137792	0.0	0.0	0.0	0.0	7.130450290266619	0.0	0.0	7.595224573954627	0.0	0.0	0.0	6.999577837719767	0.0	0.0	0.0	0.0	0.0	7.817969563736948	0.0	0.0	0.0	0.0	0.0
0.0	0.0	0.0	7.918583320873431	0.0	0.0	0.0	0.0	0.0	0.0	0.0	0.0	0.0	0.0	0.0	0.0	0.0	0.0	0.0	0.0	7.248846387438239	0.0	0.0	0.0	6.81318132391756	0.0	7.729857485137792	0.0	0.0	0.0	7.561049029938642	0.0	6.9477692441086605	0.0	7.595224573954627	0.0	0.0	0.0	0.0	0.0	0.0	0.0	0.0	0.0	0.0	0.0	0.0	0.0	0.0	0.0
7.9772490985866655	0.0	0.0	0.0	0.0	0.0	0.0	0.0	0.0	0.0	0.0	0.0	0.0	0.0	0.0	0.0	0.0	0.0	0.0	0.0	0.0	7.833987545233328	0.0	0.0	6.81318132391756	0.0	7.729857485137792	0.0	0.0	0.0	0.0	0.0	0.0	0.0	0.0	7.451168630109989	7.359063977002659	0.0	6.999577837719767	0.0	0.0	0.0	7.303695835414513	0.0	0.0	0.0	7.6825734087397715	0.0	7.3617337654901505	7.090110808020771
0.0	0.0	0.0	0.0	0.0	0.0	0.0	0.0	0.0	0.0	0.0	7.437164292551348	0.0	0.0	0.0	0.0	0.0	0.0	0.0	0.0	0.0	0.0	0.0	0.0	0.0	0.0	0.0	0.0	0.0	0.0	0.0	0.0	0.0	7.206364501049721	0.0	0.0	0.0	0.0	6.999577837719767	0.0	7.607618535942075	0.0	0.0	0.0	0.0	0.0	0.0	0.0	0.0	0.0
0.0	0.0	0.0	7.918583320873431	0.0	0.0	0.0	7.580630290098759	0.0	0.0	0.0	0.0	0.0	0.0	0.0	0.0	0.0	0.0	0.0	0.0	0.0	0.0	0.0	0.0	0.0	0.0	0.0	0.0	0.0	0.0	0.0	0.0	0.0	0.0	0.0	0.0	0.0	0.0	0.0	0.0	7.607618535942075	0.0	0.0	0.0	0.0	0.0	0.0	0.0	0.0	0.0
0.0	0.0	0.0	0.0	0.0	0.0	0.0	0.0	0.0	0.0	0.0	0.0	0.0	0.0	0.0	0.0	0.0	0.0	0.0	0.0	0.0	0.0	0.0	0.0	6.81318132391756	0.0	0.0	0.0	0.0	0.0	0.0	0.0	0.0	0.0	0.0	0.0	0.0	0.0	0.0	0.0	0.0	0.0	0.0	0.0	0.0	0.0	0.0	0.0	0.0	7.090110808020771
0.0	0.0	0.0	0.0	0.0	0.0	0.0	0.0	0.0	0.0	0.0	0.0	0.0	0.0	0.0	0.0	0.0	8.321047747793873	0.0	0.0	0.0	0.0	0.0	0.0	0.0	0.0	0.0	0.0	0.0	0.0	0.0	0.0	0.0	0.0	0.0	0.0	0.0	0.0	0.0	0.0	0.0	0.0	0.0	0.0	0.0	0.0	0.0	0.0	0.0	0.0
7.9772490985866655	0.0	0.0	0.0	0.0	0.0	0.0	7.580630290098759	0.0	0.0	0.0	0.0	0.0	0.0	0.0	0.0	0.0	7.628143878402221	0.0	0.0	7.248846387438239	0.0	0.0	0.0	0.0	7.986610908130229	0.0	0.0	0.0	0.0	0.0	0.0	0.0	0.0	7.595224573954627	0.0	0.0	0.0	0.0	0.0	0.0	0.0	7.303695835414513	0.0	0.0	0.0	0.0	0.0	0.0	7.090110808020771
0.0	0.0	0.0	0.0	0.0	0.0	0.0	0.0	0.0	0.0	0.0	0.0	0.0	0.0	0.0	0.0	0.0	0.0	0.0	0.0	0.0	0.0	0.0	0.0	0.0	0.0	0.0	0.0	0.0	7.568371272000753	0.0	0.0	0.0	0.0	0.0	0.0	0.0	0.0	0.0	0.0	0.0	0.0	0.0	0.0	0.0	0.0	0.0	0.0	0.0	0.0
0.0	0.0	0.0	7.225799991627396	0.0	0.0	0.0	0.0	0.0	0.0	0.0	0.0	0.0	7.582197810765355	0.0	0.0	0.0	8.321047747793873	0.0	7.347524980917592	0.0	0.0	0.0	0.0	0.0	0.0	0.0	0.0	0.0	0.0	7.561049029938642	0.0	0.0	0.0	0.0	0.0	0.0	0.0	0.0	7.318042701955048	0.0	0.0	7.303695835414513	0.0	0.0	0.0	0.0	0.0	8.05456334742287	7.090110808020771
0.0	0.0	0.0	7.225799991627396	0.0	0.0	0.0	0.0	0.0	0.0	0.0	7.437164292551348	0.0	0.0	0.0	0.0	0.0	0.0	0.0	0.0	7.248846387438239	0.0	0.0	0.0	0.0	7.986610908130229	0.0	0.0	7.55016532715727	0.0	0.0	7.130450290266619	0.0	0.0	7.595224573954627	7.451168630109989	0.0	8.333238811337134	6.999577837719767	0.0	8.300517359057354	7.6609111613255125	0.0	0.0	0.0	8.283120723637179	0.0	0.0	7.3617337654901505	0.0
0.0	0.0	0.0	0.0	0.0	0.0	0.0	0.0	0.0	0.0	0.0	0.0	0.0	0.0	0.0	0.0	0.0	0.0	0.0	0.0	0.0	0.0	0.0	0.0	0.0	0.0	0.0	0.0	0.0	0.0	0.0	0.0	0.0	0.0	0.0	0.0	0.0	0.0	0.0	0.0	0.0	0.0	0.0	0.0	0.0	0.0	0.0	0.0	0.0	0.0
0.0	0.0	0.0	0.0	0.0	0.0	0.0	0.0	0.0	0.0	0.0	0.0	7.899679426553356	0.0	7.7835606327405324	0.0	0.0	0.0	0.0	0.0	7.248846387438239	0.0	0.0	0.0	0.0	0.0	0.0	0.0	0.0	0.0	0.0	0.0	6.9477692441086605	0.0	0.0	0.0	0.0	0.0	0.0	0.0	0.0	0.0	0.0	0.0	0.0	6.779927551067759	0.0	0.0	0.0	0.0
0.0	7.777820015235373	0.0	0.0	7.759153453597093	0.0	0.0	7.580630290098759	8.147299455526728	8.942736628793597	0.0	0.0	7.899679426553356	0.0	0.0	8.602027470820387	9.388753570667406	0.0	0.0	7.347524980917592	7.248846387438239	7.833987545233328	0.0	8.593719707507036	0.0	0.0	0.0	0.0	8.9360650930692	0.0	7.561049029938642	8.228528863925868	0.0	0.0	0.0	8.144025387241683	0.0	7.640331994085311	0.0	0.0	9.216659046852234	0.0	0.0	0.0	0.0	7.185013801677415	0.0	0.0	8.05456334742287	7.782841249245136
0.0	0.0	0.0	0.0	0.0	0.0	0.0	0.0	0.0	0.0	0.0	0.0	0.0	0.0	0.0	0.0	0.0	0.0	0.0	0.0	0.0	0.0	0.0	0.0	6.81318132391756	0.0	0.0	0.0	0.0	0.0	0.0	0.0	7.640435921234469	0.0	0.0	0.0	0.0	7.640331994085311	0.0	7.318042701955048	0.0	0.0	0.0	0.0	0.0	0.0	7.6825734087397715	0.0	0.0	0.0
0.0	0.0	0.0	0.0	0.0	0.0	0.0	0.0	0.0	0.0	0.0	0.0	0.0	0.0	0.0	7.503782580458621	0.0	0.0	0.0	0.0	0.0	0.0	8.635403975868465	0.0	0.0	0.0	7.729857485137792	0.0	0.0	0.0	0.0	7.130450290266619	0.0	0.0	0.0	0.0	0.0	0.0	0.0	0.0	7.607618535942075	0.0	0.0	0.0	0.0	6.779927551067759	0.0	0.0	0.0	0.0
0.0	0.0	0.0	0.0	0.0	0.0	0.0	0.0	0.0	8.249720122615125	0.0	0.0	0.0	0.0	0.0	7.503782580458621	0.0	0.0	0.0	7.347524980917592	0.0	0.0	0.0	0.0	0.0	0.0	0.0	7.818963199764983	0.0	0.0	0.0	0.0	7.640435921234469	0.0	0.0	0.0	0.0	0.0	6.999577837719767	0.0	0.0	0.0	0.0	0.0	0.0	6.087916082565862	0.0	0.0	7.3617337654901505	0.0
0.0	0.0	0.0	0.0	0.0	0.0	0.0	0.0	0.0	0.0	0.0	0.0	0.0	0.0	0.0	0.0	0.0	0.0	0.0	0.0	0.0	0.0	0.0	0.0	0.0	0.0	0.0	0.0	0.0	0.0	0.0	0.0	0.0	0.0	0.0	0.0	0.0	0.0	0.0	0.0	0.0	0.0	0.0	0.0	0.0	0.0	0.0	8.308800695953416	0.0	0.0
0.0	0.0	0.0	0.0	0.0	0.0	0.0	0.0	0.0	0.0	0.0	0.0	0.0	0.0	0.0	0.0	0.0	0.0	0.0	0.0	0.0	0.0	0.0	0.0	0.0	0.0	0.0	0.0	0.0	0.0	0.0	0.0	0.0	0.0	0.0	0.0	0.0	0.0	0.0	0.0	0.0	0.0	7.303695835414513	0.0	0.0	0.0	0.0	0.0	7.3617337654901505	0.0
7.9772490985866655	0.0	0.0	7.225799991627396	0.0	0.0	0.0	0.0	0.0	0.0	7.211898339489781	8.130016953279565	0.0	0.0	0.0	0.0	0.0	8.321047747793873	0.0	0.0	0.0	0.0	0.0	0.0	0.0	0.0	0.0	0.0	0.0	0.0	0.0	7.823197211277142	7.640435921234469	7.206364501049721	0.0	0.0	0.0	7.640331994085311	7.6922687807146835	0.0	0.0	0.0	0.0	0.0	7.817969563736948	6.087916082565862	7.6825734087397715	0.0	0.0	0.0
0.0	0.0	0.0	0.0	7.759153453597093	0.0	7.531539388458563	0.0	0.0	0.0	0.0	0.0	0.0	0.0	0.0	0.0	0.0	0.0	0.0	0.0	0.0	0.0	7.537147027559111	0.0	0.0	0.0	0.0	0.0	0.0	0.0	0.0	0.0	6.9477692441086605	0.0	0.0	0.0	0.0	0.0	0.0	0.0	0.0	0.0	7.303695835414513	0.0	0.0	6.087916082565862	0.0	8.308800695953416	0.0	7.090110808020771
0.0	0.0	0.0	7.225799991627396	0.0	0.0	0.0	0.0	0.0	0.0	7.211898339489781	0.0	0.0	0.0	0.0	0.0	0.0	0.0	0.0	0.0	0.0	0.0	0.0	0.0	6.81318132391756	0.0	0.0	0.0	0.0	0.0	7.561049029938642	0.0	0.0	0.0	7.595224573954627	0.0	0.0	0.0	7.6922687807146835	0.0	0.0	0.0	0.0	0.0	0.0	6.087916082565862	0.0	0.0	0.0	0.0
7.9772490985866655	0.0	0.0	0.0	0.0	0.0	0.0	0.0	0.0	0.0	0.0	0.0	0.0	0.0	0.0	0.0	0.0	0.0	0.0	0.0	0.0	0.0	0.0	0.0	0.0	0.0	0.0	0.0	0.0	0.0	0.0	0.0	0.0	0.0	0.0	0.0	0.0	0.0	0.0	0.0	0.0	0.0	0.0	0.0	0.0	6.779927551067759	0.0	0.0	0.0	0.0
0.0	0.0	0.0	0.0	0.0	0.0	0.0	0.0	7.454441749221188	0.0	0.0	0.0	0.0	0.0	0.0	0.0	0.0	0.0	0.0	0.0	0.0	0.0	0.0	0.0	0.0	0.0	0.0	0.0	0.0	0.0	0.0	0.0	6.9477692441086605	0.0	7.595224573954627	0.0	0.0	0.0	6.999577837719767	0.0	7.607618535942075	0.0	0.0	7.348610816205477	0.0	6.087916082565862	0.0	0.0	0.0	0.0
7.9772490985866655	0.0	0.0	0.0	0.0	0.0	0.0	0.0	0.0	0.0	0.0	0.0	0.0	0.0	0.0	7.503782580458621	0.0	0.0	0.0	0.0	0.0	0.0	0.0	0.0	0.0	7.986610908130229	0.0	0.0	0.0	0.0	0.0	0.0	0.0	0.0	0.0	0.0	0.0	0.0	0.0	0.0	0.0	0.0	0.0	0.0	0.0	0.0	0.0	0.0	0.0	0.0
0.0	0.0	0.0	0.0	7.759153453597093	0.0	0.0	0.0	0.0	0.0	7.211898339489781	0.0	0.0	7.582197810765355	7.7835606327405324	0.0	0.0	0.0	0.0	0.0	7.248846387438239	0.0	0.0	8.18834722794385	0.0	0.0	0.0	0.0	0.0	8.261260152676297	7.561049029938642	7.823197211277142	0.0	0.0	0.0	0.0	0.0	0.0	6.999577837719767	0.0	0.0	0.0	0.0	0.0	0.0	6.087916082565862	7.6825734087397715	0.0	0.0	7.090110808020771
0.0	0.0	0.0	0.0	7.759153453597093	0.0	0.0	0.0	0.0	0.0	0.0	0.0	0.0	0.0	0.0	0.0	0.0	9.014073250565948	0.0	0.0	0.0	0.0	0.0	0.0	0.0	0.0	0.0	0.0	7.55016532715727	0.0	0.0	0.0	0.0	0.0	0.0	0.0	0.0	0.0	0.0	0.0	0.0	0.0	0.0	0.0	0.0	0.0	0.0	0.0	0.0	7.090110808020771
0.0	0.0	0.0	0.0	0.0	0.0	0.0	0.0	0.0	0.0	0.0	0.0	0.0	0.0	0.0	0.0	8.290308587337261	0.0	0.0	0.0	7.248846387438239	0.0	0.0	0.0	0.0	0.0	0.0	0.0	0.0	0.0	0.0	0.0	0.0	0.0	0.0	0.0	0.0	0.0	0.0	0.0	0.0	0.0	0.0	0.0	0.0	0.0	7.6825734087397715	8.308800695953416	0.0	0.0
0.0	7.08509167137986	0.0	0.0	0.0	0.0	0.0	0.0	7.454441749221188	0.0	7.211898339489781	0.0	0.0	0.0	0.0	7.503782580458621	0.0	7.628143878402221	0.0	0.0	7.248846387438239	0.0	0.0	0.0	6.81318132391756	0.0	7.729857485137792	0.0	7.55016532715727	0.0	0.0	0.0	0.0	7.206364501049721	8.288120299393551	0.0	7.359063977002659	0.0	0.0	7.318042701955048	0.0	0.0	0.0	0.0	0.0	7.472506391541467	7.6825734087397715	0.0	0.0	8.188167405638797
0.0	0.0	0.0	0.0	0.0	0.0	0.0	0.0	0.0	8.249720122615125	0.0	0.0	0.0	0.0	0.0	0.0	0.0	0.0	0.0	0.0	0.0	0.0	7.537147027559111	0.0	6.81318132391756	0.0	0.0	0.0	0.0	0.0	0.0	0.0	0.0	0.0	0.0	0.0	0.0	0.0	0.0	0.0	0.0	0.0	0.0	0.0	0.0	0.0	0.0	0.0	0.0	0.0
0.0	0.0	0.0	0.0	0.0	0.0	0.0	0.0	0.0	0.0	0.0	0.0	7.899679426553356	0.0	0.0	0.0	0.0	0.0	0.0	0.0	0.0	0.0	0.0	0.0	6.81318132391756	0.0	0.0	0.0	0.0	0.0	0.0	0.0	0.0	0.0	0.0	0.0	0.0	0.0	0.0	0.0	0.0	0.0	0.0	7.348610816205477	7.817969563736948	0.0	0.0	0.0	0.0	0.0
0.0	7.777820015235373	0.0	0.0	0.0	0.0	0.0	0.0	0.0	0.0	0.0	7.437164292551348	0.0	0.0	0.0	0.0	0.0	0.0	7.631846549452305	7.347524980917592	0.0	0.0	0.0	0.0	0.0	0.0	0.0	0.0	0.0	0.0	0.0	0.0	7.640435921234469	0.0	0.0	0.0	0.0	0.0	0.0	0.0	0.0	0.0	7.303695835414513	0.0	0.0	6.779927551067759	0.0	0.0	0.0	0.0
0.0	0.0	0.0	0.0	0.0	7.124480460724508	0.0	0.0	0.0	0.0	0.0	0.0	0.0	7.582197810765355	0.0	0.0	0.0	0.0	0.0	7.347524980917592	0.0	0.0	0.0	0.0	0.0	0.0	0.0	0.0	0.0	0.0	0.0	0.0	6.9477692441086605	0.0	0.0	7.451168630109989	0.0	0.0	0.0	0.0	0.0	0.0	0.0	0.0	0.0	6.087916082565862	0.0	0.0	7.3617337654901505	0.0
0.0	0.0	0.0	0.0	0.0	0.0	0.0	0.0	0.0	0.0	0.0	0.0	0.0	0.0	0.0	0.0	0.0	0.0	0.0	0.0	0.0	0.0	0.0	0.0	0.0	0.0	0.0	0.0	0.0	0.0	0.0	0.0	0.0	0.0	0.0	0.0	0.0	0.0	0.0	0.0	7.607618535942075	0.0	0.0	0.0	0.0	0.0	0.0	0.0	0.0	0.0
0.0	0.0	0.0	0.0	0.0	7.124480460724508	0.0	0.0	8.147299455526728	8.249720122615125	0.0	0.0	8.592641158713787	0.0	0.0	0.0	0.0	0.0	7.631846549452305	8.040350017215394	7.248846387438239	7.833987545233328	7.537147027559111	7.495477881549684	6.81318132391756	0.0	0.0	7.818963199764983	0.0	0.0	7.561049029938642	0.0	0.0	7.206364501049721	7.595224573954627	0.0	0.0	0.0	0.0	7.318042701955048	7.607618535942075	0.0	7.303695835414513	8.44679402239114	0.0	6.779927551067759	0.0	0.0	0.0	0.0
0.0	0.0	0.0	0.0	0.0	0.0	0.0	0.0	0.0	0.0	0.0	7.437164292551348	0.0	0.0	0.0	0.0	0.0	0.0	0.0	0.0	0.0	0.0	7.537147027559111	0.0	0.0	0.0	0.0	0.0	0.0	0.0	0.0	0.0	0.0	0.0	0.0	0.0	0.0	0.0	6.999577837719767	0.0	0.0	0.0	0.0	0.0	0.0	0.0	0.0	0.0	0.0	7.090110808020771
0.0	8.183145472116502	8.117039080589356	7.918583320873431	7.759153453597093	0.0	8.224418576789978	7.580630290098759	8.84030186753015	0.0	8.597639230987175	0.0	7.899679426553356	7.582197810765355	0.0	7.503782580458621	0.0	0.0	7.631846549452305	8.956447412707568	7.248846387438239	7.833987545233328	8.230027714688202	8.18834722794385	0.0	7.986610908130229	7.729857485137792	7.818963199764983	8.648426872219357	7.568371272000753	8.253936012091588	8.739247710499365	8.556438240184972	8.304482101212235	0.0	0.0	7.359063977002659	7.640331994085311	8.09758176336662	7.318042701955048	8.300517359057354	7.6609111613255125	0.0	8.44679402239114	0.0	8.388455964254215	0.0	8.308800695953416	7.3617337654901505	0.0
0.0	7.08509167137986	0.0	7.918583320873431	0.0	0.0	0.0	8.27352231834876	0.0	0.0	0.0	0.0	0.0	0.0	8.476499528393965	0.0	0.0	0.0	0.0	0.0	0.0	0.0	0.0	0.0	6.81318132391756	0.0	0.0	0.0	0.0	0.0	0.0	0.0	0.0	0.0	0.0	0.0	0.0	0.0	0.0	7.318042701955048	0.0	0.0	0.0	0.0	0.0	0.0	7.6825734087397715	0.0	0.0	0.0
0.0	0.0	0.0	0.0	0.0	0.0	0.0	0.0	0.0	0.0	0.0	0.0	0.0	0.0	0.0	7.503782580458621	0.0	0.0	0.0	0.0	0.0	0.0	0.0	7.495477881549684	0.0	0.0	0.0	0.0	0.0	0.0	0.0	0.0	0.0	0.0	0.0	0.0	0.0	0.0	0.0	7.318042701955048	0.0	0.0	0.0	0.0	0.0	0.0	0.0	0.0	0.0	0.0
0.0	0.0	0.0	0.0	0.0	0.0	0.0	0.0	0.0	0.0	0.0	0.0	0.0	0.0	0.0	0.0	0.0	0.0	0.0	0.0	0.0	0.0	0.0	0.0	6.81318132391756	0.0	7.729857485137792	0.0	0.0	0.0	0.0	0.0	0.0	7.206364501049721	7.595224573954627	0.0	0.0	0.0	6.999577837719767	0.0	0.0	0.0	0.0	0.0	0.0	0.0	0.0	0.0	0.0	0.0
0.0	0.0	0.0	0.0	0.0	7.124480460724508	0.0	0.0	0.0	0.0	0.0	0.0	0.0	0.0	0.0	0.0	0.0	0.0	0.0	0.0	0.0	0.0	0.0	0.0	0.0	0.0	0.0	0.0	0.0	0.0	0.0	0.0	0.0	0.0	0.0	0.0	0.0	0.0	0.0	0.0	0.0	0.0	0.0	0.0	0.0	0.0	0.0	0.0	0.0	0.0
0.0	0.0	0.0	0.0	0.0	0.0	0.0	0.0	0.0	0.0	0.0	0.0	0.0	0.0	0.0	0.0	0.0	0.0	0.0	0.0	0.0	0.0	0.0	0.0	0.0	0.0	0.0	0.0	0.0	0.0	0.0	0.0	0.0	0.0	0.0	0.0	7.359063977002659	0.0	0.0	0.0	0.0	0.0	0.0	0.0	0.0	0.0	7.6825734087397715	0.0	0.0	0.0
0.0	0.0	0.0	0.0	0.0	0.0	0.0	0.0	0.0	0.0	0.0	0.0	0.0	0.0	0.0	7.503782580458621	0.0	0.0	0.0	0.0	0.0	0.0	0.0	0.0	0.0	0.0	0.0	0.0	0.0	0.0	0.0	0.0	6.9477692441086605	0.0	0.0	0.0	0.0	0.0	0.0	7.318042701955048	0.0	0.0	7.303695835414513	0.0	0.0	0.0	0.0	0.0	0.0	0.0
7.9772490985866655	7.777820015235373	0.0	7.225799991627396	0.0	0.0	0.0	0.0	0.0	0.0	0.0	7.437164292551348	0.0	7.582197810765355	0.0	0.0	0.0	7.628143878402221	0.0	0.0	0.0	7.833987545233328	0.0	0.0	7.505778758169276	0.0	0.0	0.0	0.0	0.0	0.0	0.0	6.9477692441086605	7.206364501049721	8.288120299393551	8.144025387241683	7.359063977002659	7.640331994085311	0.0	0.0	0.0	0.0	0.0	0.0	0.0	7.185013801677415	7.6825734087397715	0.0	0.0	7.090110808020771
0.0	0.0	0.0	0.0	0.0	0.0	0.0	0.0	0.0	0.0	0.0	0.0	0.0	0.0	0.0	0.0	0.0	0.0	0.0	8.040350017215394	0.0	0.0	0.0	0.0	0.0	0.0	0.0	0.0	0.0	0.0	0.0	0.0	0.0	0.0	0.0	0.0	0.0	0.0	0.0	0.0	0.0	0.0	0.0	0.0	0.0	7.185013801677415	0.0	0.0	0.0	7.090110808020771
0.0	0.0	0.0	0.0	7.759153453597093	0.0	0.0	0.0	0.0	0.0	7.211898339489781	0.0	0.0	0.0	0.0	0.0	0.0	0.0	0.0	0.0	7.248846387438239	0.0	7.537147027559111	0.0	6.81318132391756	7.986610908130229	0.0	7.818963199764983	0.0	0.0	0.0	0.0	0.0	7.206364501049721	0.0	0.0	0.0	0.0	0.0	7.318042701955048	0.0	0.0	0.0	0.0	0.0	0.0	0.0	0.0	0.0	0.0
0.0	0.0	0.0	0.0	0.0	0.0	0.0	0.0	0.0	0.0	0.0	0.0	0.0	0.0	0.0	0.0	0.0	0.0	0.0	0.0	0.0	0.0	0.0	0.0	0.0	0.0	0.0	0.0	0.0	0.0	0.0	0.0	0.0	0.0	0.0	0.0	0.0	0.0	0.0	0.0	0.0	0.0	0.0	0.0	0.0	0.0	0.0	0.0	0.0	0.0
0.0	0.0	0.0	0.0	0.0	0.0	0.0	0.0	0.0	0.0	7.211898339489781	0.0	0.0	0.0	0.0	0.0	0.0	0.0	7.631846549452305	0.0	0.0	0.0	0.0	0.0	0.0	0.0	0.0	0.0	0.0	0.0	8.253936012091588	0.0	0.0	0.0	0.0	0.0	7.359063977002659	0.0	0.0	0.0	0.0	0.0	0.0	0.0	0.0	0.0	0.0	0.0	0.0	0.0
0.0	0.0	0.0	0.0	0.0	0.0	0.0	0.0	0.0	0.0	0.0	0.0	0.0	0.0	0.0	0.0	0.0	0.0	0.0	0.0	0.0	0.0	0.0	0.0	0.0	0.0	0.0	0.0	0.0	0.0	0.0	0.0	0.0	0.0	0.0	0.0	0.0	0.0	0.0	0.0	0.0	0.0	0.0	0.0	0.0	0.0	0.0	0.0	0.0	0.0
0.0	0.0	0.0	0.0	0.0	0.0	0.0	0.0	0.0	0.0	0.0	0.0	0.0	0.0	0.0	0.0	0.0	0.0	0.0	0.0	0.0	0.0	0.0	0.0	0.0	0.0	0.0	0.0	0.0	0.0	0.0	0.0	0.0	0.0	0.0	0.0	0.0	0.0	0.0	0.0	0.0	0.0	0.0	0.0	0.0	6.087916082565862	0.0	0.0	0.0	0.0
0.0	0.0	0.0	0.0	0.0	0.0	0.0	0.0	0.0	0.0	0.0	0.0	0.0	0.0	0.0	0.0	0.0	7.628143878402221	7.631846549452305	0.0	7.248846387438239	0.0	7.537147027559111	7.495477881549684	0.0	0.0	0.0	0.0	0.0	0.0	0.0	7.130450290266619	7.640435921234469	0.0	7.595224573954627	0.0	8.744880628361374	0.0	0.0	0.0	0.0	0.0	0.0	0.0	0.0	0.0	8.375490168966527	8.308800695953416	8.05456334742287	7.782841249245136
0.0	0.0	0.0	0.0	0.0	0.0	0.0	0.0	0.0	0.0	0.0	0.0	0.0	0.0	0.0	0.0	0.0	0.0	7.631846549452305	0.0	0.0	0.0	0.0	0.0	0.0	0.0	0.0	0.0	0.0	0.0	0.0	0.0	0.0	0.0	0.0	0.0	0.0	0.0	0.0	0.0	0.0	0.0	0.0	0.0	0.0	0.0	0.0	0.0	0.0	0.0
0.0	0.0	0.0	0.0	7.759153453597093	0.0	0.0	0.0	0.0	0.0	0.0	0.0	0.0	7.582197810765355	0.0	0.0	0.0	0.0	0.0	0.0	0.0	0.0	0.0	0.0	0.0	0.0	0.0	0.0	0.0	0.0	0.0	7.130450290266619	0.0	0.0	0.0	0.0	7.359063977002659	0.0	6.999577837719767	0.0	0.0	0.0	0.0	0.0	0.0	6.087916082565862	0.0	0.0	0.0	0.0
0.0	0.0	0.0	0.0	0.0	0.0	0.0	0.0	0.0	0.0	0.0	0.0	0.0	0.0	0.0	0.0	0.0	0.0	0.0	0.0	0.0	0.0	0.0	0.0	0.0	0.0	0.0	0.0	0.0	0.0	0.0	0.0	0.0	0.0	0.0	0.0	0.0	0.0	0.0	0.0	0.0	0.0	0.0	0.0	0.0	0.0	0.0	0.0	0.0	0.0
0.0	8.470757711640658	8.810037044554889	9.016952968429347	9.145127650158164	9.203217246814441	8.224418576789978	7.580630290098759	0.0	8.942736628793597	9.003042823557179	9.516090367587294	9.508820605038256	9.373532656238286	9.980414895800275	9.805871653843079	8.98333029151797	8.321047747793873	9.240896574756695	8.956447412707568	8.346984567649576	9.779558171153417	9.48260028724271	9.286774250941159	8.891660611134556	7.986610908130229	9.11582216185609	8.917307426974366	9.159182332499196	9.647360745089228	8.659314372350085	8.921542571213639	8.738727745963224	8.997505571399333	9.674226027669501	9.647876840801763	7.359063977002659	9.026265788574102	9.396643432786195	8.926949705858776	8.993540337760603	9.269972300253954	8.912595165476725	9.650616604341234	8.916313524422678	9.030202091769437	8.78087845849689	9.694910285527598	8.74755169083536	9.487248243711663
0.0	0.0	0.0	0.0	7.759153453597093	0.0	7.531539388458563	7.580630290098759	0.0	0.0	7.211898339489781	0.0	7.899679426553356	7.582197810765355	0.0	8.602027470820387	0.0	0.0	0.0	7.347524980917592	7.248846387438239	0.0	7.537147027559111	7.495477881549684	6.81318132391756	0.0	0.0	0.0	0.0	0.0	0.0	0.0	8.045740810210098	0.0	0.0	0.0	0.0	7.640331994085311	0.0	0.0	7.607618535942075	0.0	0.0	0.0	0.0	0.0	0.0	0.0	8.459922566902696	0.0
0.0	0.0	8.117039080589356	0.0	0.0	7.124480460724508	0.0	0.0	0.0	0.0	0.0	0.0	0.0	0.0	0.0	0.0	0.0	0.0	0.0	0.0	0.0	0.0	0.0	0.0	0.0	0.0	0.0	0.0	0.0	0.0	0.0	0.0	0.0	0.0	0.0	0.0	0.0	0.0	0.0	0.0	7.607618535942075	0.0	7.303695835414513	0.0	0.0	0.0	0.0	0.0	7.3617337654901505	7.090110808020771
0.0	7.08509167137986	0.0	0.0	0.0	0.0	0.0	0.0	8.552668053592573	8.249720122615125	7.211898339489781	7.437164292551348	0.0	0.0	0.0	0.0	0.0	0.0	0.0	0.0	0.0	0.0	0.0	0.0	0.0	0.0	0.0	0.0	0.0	0.0	0.0	7.130450290266619	6.9477692441086605	0.0	0.0	7.451168630109989	0.0	0.0	6.999577837719767	0.0	0.0	0.0	0.0	0.0	0.0	0.0	0.0	8.308800695953416	7.3617337654901505	0.0
0.0	7.08509167137986	0.0	0.0	0.0	0.0	0.0	0.0	0.0	0.0	0.0	0.0	0.0	0.0	0.0	0.0	0.0	7.628143878402221	0.0	0.0	7.248846387438239	0.0	0.0	0.0	0.0	0.0	0.0	0.0	0.0	0.0	7.561049029938642	0.0	0.0	0.0	0.0	0.0	7.359063977002659	7.640331994085311	6.999577837719767	0.0	0.0	0.0	0.0	0.0	0.0	0.0	0.0	0.0	0.0	0.0
0.0	0.0	0.0	0.0	0.0	0.0	0.0	0.0	0.0	0.0	0.0	0.0	0.0	0.0	0.0	0.0	0.0	0.0	0.0	0.0	0.0	0.0	0.0	0.0	0.0	0.0	0.0	0.0	0.0	0.0	0.0	0.0	0.0	0.0	0.0	0.0	0.0	0.0	0.0	0.0	0.0	0.0	0.0	0.0	0.0	0.0	0.0	0.0	0.0	0.0
0.0	0.0	0.0	0.0	0.0	0.0	0.0	0.0	0.0	0.0	0.0	0.0	0.0	0.0	0.0	0.0	0.0	0.0	0.0	0.0	0.0	0.0	0.0	0.0	0.0	0.0	0.0	0.0	0.0	0.0	0.0	0.0	0.0	0.0	0.0	0.0	0.0	0.0	0.0	0.0	0.0	0.0	0.0	0.0	0.0	0.0	0.0	0.0	0.0	0.0
0.0	0.0	0.0	0.0	7.759153453597093	0.0	0.0	0.0	0.0	0.0	0.0	0.0	0.0	0.0	0.0	0.0	0.0	0.0	0.0	0.0	0.0	0.0	0.0	7.495477881549684	0.0	0.0	0.0	0.0	0.0	0.0	0.0	8.516144201968451	0.0	0.0	0.0	0.0	7.359063977002659	0.0	0.0	0.0	8.300517359057354	0.0	0.0	0.0	0.0	6.779927551067759	0.0	0.0	0.0	7.090110808020771
7.9772490985866655	0.0	8.810037044554889	7.225799991627396	0.0	0.0	0.0	7.580630290098759	8.552668053592573	8.249720122615125	0.0	0.0	0.0	0.0	8.881895198558265	0.0	0.0	0.0	0.0	0.0	0.0	0.0	0.0	7.495477881549684	0.0	7.986610908130229	0.0	8.511909340967772	7.55016532715727	8.261260152676297	7.561049029938642	0.0	7.640435921234469	0.0	0.0	8.5493936687939	0.0	7.640331994085311	0.0	0.0	0.0	8.353822875080679	8.689485284060266	7.348610816205477	7.817969563736948	7.472506391541467	7.6825734087397715	0.0	0.0	7.782841249245136
0.0	0.0	0.0	0.0	0.0	0.0	0.0	0.0	0.0	0.0	7.211898339489781	0.0	0.0	0.0	0.0	0.0	0.0	0.0	0.0	7.347524980917592	0.0	0.0	7.537147027559111	0.0	0.0	0.0	0.0	0.0	0.0	0.0	7.561049029938642	0.0	0.0	0.0	0.0	0.0	0.0	0.0	0.0	7.318042701955048	0.0	0.0	0.0	0.0	0.0	0.0	0.0	0.0	0.0	0.0
0.0	0.0	0.0	0.0	0.0	0.0	0.0	0.0	0.0	0.0	0.0	0.0	0.0	0.0	0.0	0.0	0.0	0.0	0.0	0.0	0.0	0.0	0.0	0.0	0.0	0.0	0.0	0.0	0.0	0.0	0.0	0.0	0.0	0.0	0.0	0.0	0.0	0.0	0.0	0.0	0.0	0.0	0.0	0.0	0.0	0.0	0.0	0.0	0.0	0.0
0.0	0.0	0.0	7.225799991627396	7.759153453597093	0.0	0.0	0.0	0.0	0.0	0.0	7.437164292551348	7.899679426553356	0.0	0.0	0.0	0.0	0.0	7.631846549452305	0.0	0.0	0.0	0.0	0.0	7.505778758169276	0.0	0.0	0.0	0.0	0.0	0.0	0.0	6.9477692441086605	0.0	0.0	0.0	0.0	7.640331994085311	0.0	0.0	0.0	7.6609111613255125	0.0	7.348610816205477	0.0	0.0	0.0	0.0	0.0	0.0
0.0	0.0	0.0	0.0	0.0	0.0	0.0	0.0	0.0	0.0	0.0	0.0	0.0	0.0	0.0	0.0	0.0	0.0	0.0	0.0	0.0	0.0	0.0	0.0	0.0	0.0	0.0	0.0	0.0	0.0	0.0	0.0	0.0	0.0	0.0	0.0	0.0	0.0	0.0	0.0	0.0	0.0	0.0	0.0	0.0	0.0	0.0	0.0	0.0	0.0
0.0	0.0	0.0	0.0	0.0	0.0	0.0	0.0	0.0	0.0	0.0	0.0	0.0	0.0	0.0	0.0	0.0	0.0	0.0	0.0	0.0	0.0	0.0	0.0	0.0	0.0	0.0	0.0	0.0	0.0	0.0	0.0	0.0	0.0	0.0	0.0	0.0	0.0	0.0	0.0	0.0	0.0	0.0	0.0	0.0	0.0	0.0	0.0	0.0	0.0
9.075632572955076	8.183145472116502	0.0	0.0	7.759153453597093	0.0	7.531539388458563	8.966541898336066	8.147299455526728	0.0	7.904676574340002	0.0	0.0	8.275090238709478	7.7835606327405324	8.1966542249441	0.0	8.321047747793873	9.240896574756695	7.347524980917592	8.346984567649576	8.526936684640555	8.230027714688202	8.88135546246861	0.0	9.084996514860386	0.0	7.818963199764983	9.341486347652381	9.870491377154563	7.561049029938642	8.228528863925868	8.556438240184972	9.508281706730676	0.0	8.837027324451714	8.457251646042804	8.333238811337134	8.944705737747507	7.318042701955048	8.705899667641756	0.0	9.605675002839991	9.545263242641619	0.0	0.0	7.6825734087397715	0.0	0.0	7.782841249245136
0.0	0.0	0.0	0.0	0.0	0.0	0.0	0.0	0.0	0.0	0.0	0.0	0.0	0.0	0.0	0.0	0.0	0.0	0.0	0.0	0.0	0.0	0.0	0.0	0.0	0.0	0.0	0.0	0.0	0.0	0.0	0.0	0.0	0.0	0.0	0.0	0.0	0.0	0.0	0.0	0.0	0.0	0.0	0.0	0.0	0.0	0.0	0.0	0.0	0.0
0.0	0.0	0.0	0.0	0.0	7.124480460724508	0.0	0.0	0.0	8.249720122615125	7.211898339489781	7.437164292551348	0.0	0.0	0.0	0.0	0.0	0.0	7.631846549452305	0.0	0.0	0.0	0.0	7.495477881549684	0.0	0.0	0.0	0.0	7.55016532715727	0.0	0.0	0.0	0.0	0.0	0.0	0.0	0.0	7.640331994085311	0.0	0.0	0.0	0.0	0.0	7.348610816205477	0.0	7.877781981151447	0.0	0.0	0.0	7.090110808020771
0.0	0.0	0.0	0.0	0.0	0.0	0.0	0.0	0.0	0.0	0.0	0.0	0.0	0.0	0.0	0.0	0.0	0.0	0.0	0.0	0.0	0.0	0.0	0.0	0.0	0.0	0.0	0.0	0.0	0.0	0.0	0.0	6.9477692441086605	0.0	0.0	0.0	0.0	0.0	6.999577837719767	0.0	0.0	0.0	0.0	0.0	0.0	6.087916082565862	0.0	0.0	0.0	0.0
0.0	7.08509167137986	0.0	7.225799991627396	0.0	0.0	7.531539388458563	0.0	8.147299455526728	0.0	0.0	0.0	0.0	8.275090238709478	0.0	0.0	0.0	7.628143878402221	0.0	0.0	0.0	0.0	0.0	0.0	7.505778758169276	0.0	0.0	0.0	0.0	0.0	8.253936012091588	0.0	0.0	0.0	0.0	0.0	0.0	0.0	6.999577837719767	0.0	0.0	0.0	0.0	0.0	0.0	6.087916082565862	0.0	0.0	0.0	7.782841249245136
0.0	0.0	0.0	0.0	0.0	0.0	0.0	0.0	0.0	0.0	0.0	0.0	0.0	0.0	0.0	0.0	0.0	0.0	0.0	0.0	0.0	0.0	0.0	0.0	0.0	0.0	0.0	0.0	0.0	0.0	0.0	0.0	0.0	0.0	0.0	0.0	0.0	0.0	0.0	7.318042701955048	0.0	0.0	0.0	0.0	0.0	0.0	0.0	0.0	0.0	0.0
0.0	0.0	0.0	0.0	0.0	0.0	0.0	7.580630290098759	0.0	0.0	0.0	0.0	7.899679426553356	0.0	0.0	0.0	0.0	0.0	0.0	0.0	0.0	0.0	0.0	0.0	0.0	0.0	0.0	0.0	0.0	0.0	0.0	0.0	6.9477692441086605	0.0	0.0	0.0	0.0	0.0	0.0	0.0	0.0	0.0	0.0	0.0	0.0	0.0	0.0	0.0	0.0	0.0
0.0	0.0	0.0	0.0	0.0	0.0	0.0	0.0	0.0	0.0	0.0	0.0	0.0	0.0	0.0	0.0	0.0	0.0	0.0	0.0	0.0	0.0	0.0	0.0	0.0	0.0	0.0	0.0	0.0	0.0	0.0	0.0	0.0	0.0	0.0	0.0	0.0	0.0	0.0	0.0	0.0	0.0	0.0	0.0	0.0	6.087916082565862	0.0	0.0	0.0	7.090110808020771
0.0	0.0	0.0	0.0	0.0	0.0	0.0	0.0	0.0	0.0	0.0	0.0	0.0	0.0	0.0	0.0	0.0	0.0	0.0	0.0	0.0	0.0	0.0	0.0	0.0	0.0	0.0	0.0	0.0	0.0	0.0	0.0	0.0	0.0	0.0	0.0	7.359063977002659	0.0	0.0	0.0	0.0	0.0	0.0	0.0	0.0	0.0	0.0	0.0	0.0	0.0
0.0	0.0	0.0	0.0	0.0	0.0	0.0	0.0	0.0	0.0	0.0	0.0	0.0	0.0	0.0	0.0	0.0	0.0	0.0	0.0	0.0	0.0	0.0	0.0	0.0	0.0	0.0	0.0	0.0	0.0	7.561049029938642	0.0	0.0	0.0	0.0	0.0	0.0	0.0	0.0	0.0	0.0	0.0	0.0	0.0	0.0	0.0	0.0	0.0	0.0	0.0
0.0	0.0	0.0	0.0	0.0	0.0	0.0	0.0	0.0	0.0	0.0	0.0	0.0	0.0	0.0	0.0	0.0	0.0	0.0	0.0	0.0	0.0	0.0	0.0	0.0	0.0	0.0	0.0	0.0	0.0	0.0	0.0	0.0	0.0	0.0	0.0	0.0	0.0	0.0	0.0	0.0	0.0	0.0	0.0	0.0	0.0	0.0	0.0	0.0	0.0
0.0	0.0	0.0	7.225799991627396	0.0	0.0	0.0	0.0	0.0	0.0	7.211898339489781	0.0	0.0	0.0	0.0	0.0	0.0	7.628143878402221	0.0	0.0	0.0	0.0	0.0	0.0	0.0	0.0	0.0	0.0	0.0	0.0	0.0	0.0	0.0	0.0	0.0	0.0	0.0	0.0	0.0	0.0	0.0	0.0	0.0	0.0	0.0	0.0	0.0	0.0	0.0	7.090110808020771
7.9772490985866655	0.0	8.117039080589356	7.225799991627396	0.0	7.124480460724508	7.531539388458563	0.0	7.454441749221188	0.0	0.0	7.437164292551348	0.0	7.582197810765355	7.7835606327405324	0.0	0.0	0.0	7.631846549452305	7.347524980917592	0.0	8.526936684640555	0.0	8.18834722794385	7.505778758169276	0.0	0.0	7.818963199764983	7.55016532715727	0.0	0.0	0.0	8.33334276346827	0.0	0.0	7.451168630109989	8.457251646042804	7.640331994085311	0.0	0.0	0.0	0.0	7.303695835414513	8.0414362021653	0.0	6.087916082565862	7.6825734087397715	0.0	8.74755169083536	7.090110808020771
0.0	0.0	0.0	0.0	0.0	0.0	0.0	0.0	0.0	0.0	0.0	0.0	0.0	0.0	0.0	7.503782580458621	0.0	0.0	0.0	0.0	0.0	0.0	0.0	0.0	0.0	0.0	0.0	0.0	0.0	0.0	0.0	7.130450290266619	0.0	0.0	0.0	0.0	0.0	0.0	0.0	0.0	0.0	0.0	7.303695835414513	0.0	0.0	0.0	0.0	0.0	0.0	0.0
0.0	0.0	0.0	7.918583320873431	0.0	7.124480460724508	0.0	0.0	0.0	0.0	7.211898339489781	7.437164292551348	0.0	0.0	0.0	7.503782580458621	0.0	7.628143878402221	0.0	0.0	7.248846387438239	7.833987545233328	0.0	0.0	0.0	0.0	0.0	7.818963199764983	0.0	0.0	0.0	0.0	0.0	0.0	0.0	0.0	0.0	0.0	0.0	0.0	7.607618535942075	0.0	0.0	7.348610816205477	8.510915505060401	6.087916082565862	7.6825734087397715	0.0	8.05456334742287	0.0
7.9772490985866655	7.08509167137986	0.0	0.0	0.0	0.0	0.0	0.0	0.0	0.0	7.211898339489781	0.0	7.899679426553356	8.275090238709478	0.0	0.0	0.0	0.0	8.73013560929492	8.445707720837177	0.0	0.0	0.0	0.0	6.81318132391756	0.0	0.0	7.818963199764983	0.0	0.0	0.0	0.0	6.9477692441086605	8.815208757904319	0.0	7.451168630109989	7.359063977002659	0.0	0.0	0.0	0.0	8.353822875080679	7.303695835414513	0.0	8.510915505060401	0.0	8.375490168966527	0.0	8.74755169083536	7.782841249245136
0.0	7.08509167137986	0.0	0.0	0.0	0.0	0.0	0.0	7.454441749221188	0.0	0.0	0.0	0.0	0.0	0.0	0.0	0.0	0.0	0.0	0.0	7.248846387438239	0.0	0.0	0.0	0.0	0.0	7.729857485137792	7.818963199764983	7.55016532715727	0.0	0.0	7.130450290266619	0.0	0.0	7.595224573954627	0.0	0.0	0.0	6.999577837719767	0.0	0.0	0.0	0.0	0.0	0.0	6.779927551067759	0.0	0.0	0.0	0.0
0.0	0.0	0.0	0.0	0.0	0.0	0.0	0.0	0.0	0.0	0.0	0.0	0.0	0.0	0.0	0.0	0.0	0.0	0.0	0.0	0.0	0.0	0.0	0.0	0.0	0.0	0.0	0.0	0.0	0.0	0.0	0.0	0.0	0.0	0.0	0.0	0.0	0.0	0.0	0.0	0.0	0.0	0.0	0.0	0.0	0.0	0.0	0.0	0.0	0.0
7.9772490985866655	0.0	0.0	7.225799991627396	0.0	0.0	0.0	0.0	0.0	8.249720122615125	0.0	0.0	0.0	0.0	0.0	0.0	0.0	0.0	0.0	0.0	0.0	0.0	7.537147027559111	0.0	0.0	7.986610908130229	0.0	0.0	0.0	0.0	0.0	7.130450290266619	0.0	0.0	0.0	0.0	0.0	0.0	6.999577837719767	7.318042701955048	0.0	7.6609111613255125	0.0	0.0	0.0	7.877781981151447	0.0	0.0	7.3617337654901505	7.090110808020771
0.0	0.0	0.0	0.0	0.0	0.0	0.0	0.0	0.0	0.0	0.0	0.0	0.0	0.0	0.0	0.0	0.0	0.0	0.0	0.0	0.0	0.0	0.0	0.0	0.0	0.0	0.0	0.0	0.0	0.0	0.0	0.0	0.0	0.0	0.0	0.0	0.0	0.0	0.0	0.0	0.0	0.0	0.0	0.0	0.0	0.0	0.0	0.0	0.0	0.0
0.0	0.0	0.0	0.0	0.0	0.0	0.0	0.0	0.0	0.0	7.904676574340002	0.0	0.0	0.0	0.0	0.0	0.0	0.0	0.0	0.0	0.0	7.833987545233328	0.0	0.0	0.0	0.0	0.0	0.0	0.0	0.0	0.0	0.0	6.9477692441086605	0.0	0.0	0.0	0.0	0.0	0.0	7.318042701955048	0.0	0.0	7.303695835414513	7.348610816205477	0.0	6.087916082565862	0.0	0.0	0.0	0.0
0.0	0.0	0.0	0.0	0.0	0.0	0.0	0.0	0.0	0.0	0.0	0.0	0.0	0.0	0.0	0.0	0.0	0.0	0.0	0.0	0.0	0.0	0.0	0.0	0.0	0.0	0.0	0.0	0.0	0.0	0.0	0.0	0.0	0.0	0.0	0.0	0.0	0.0	0.0	0.0	0.0	0.0	0.0	0.0	0.0	7.185013801677415	0.0	0.0	0.0	0.0
7.9772490985866655	0.0	0.0	7.918583320873431	0.0	0.0	0.0	0.0	0.0	0.0	7.211898339489781	0.0	0.0	0.0	0.0	7.503782580458621	0.0	0.0	0.0	0.0	7.248846387438239	7.833987545233328	7.537147027559111	0.0	6.81318132391756	7.986610908130229	0.0	0.0	0.0	0.0	0.0	7.823197211277142	6.9477692441086605	0.0	7.595224573954627	8.144025387241683	8.051892709746124	7.640331994085311	6.999577837719767	0.0	7.607618535942075	0.0	0.0	7.348610816205477	7.817969563736948	7.185013801677415	8.78087845849689	0.0	0.0	7.090110808020771
0.0	0.0	0.0	0.0	0.0	0.0	0.0	0.0	0.0	0.0	0.0	0.0	0.0	0.0	0.0	0.0	0.0	0.0	0.0	0.0	0.0	0.0	0.0	0.0	7.9110605503272895	0.0	0.0	0.0	0.0	0.0	0.0	0.0	0.0	0.0	7.595224573954627	0.0	0.0	0.0	0.0	0.0	0.0	0.0	7.303695835414513	7.348610816205477	8.510915505060401	6.087916082565862	0.0	8.308800695953416	0.0	0.0
0.0	7.777820015235373	0.0	0.0	0.0	0.0	0.0	0.0	0.0	0.0	0.0	0.0	0.0	0.0	0.0	0.0	0.0	0.0	0.0	0.0	0.0	0.0	0.0	0.0	0.0	0.0	0.0	0.0	0.0	0.0	0.0	0.0	0.0	0.0	7.595224573954627	0.0	0.0	0.0	0.0	0.0	0.0	0.0	0.0	0.0	0.0	0.0	7.6825734087397715	0.0	0.0	0.0
0.0	0.0	0.0	0.0	0.0	0.0	7.531539388458563	7.580630290098759	8.147299455526728	0.0	0.0	0.0	0.0	0.0	0.0	0.0	0.0	0.0	0.0	8.040350017215394	7.248846387438239	8.526936684640555	0.0	7.495477881549684	7.505778758169276	7.986610908130229	0.0	0.0	0.0	7.568371272000753	0.0	0.0	8.33334276346827	7.206364501049721	7.595224573954627	0.0	0.0	7.640331994085311	6.999577837719767	0.0	0.0	0.0	0.0	7.348610816205477	0.0	6.087916082565862	0.0	8.308800695953416	0.0	0.0
7.9772490985866655	0.0	0.0	7.225799991627396	0.0	0.0	7.531539388458563	0.0	0.0	0.0	0.0	0.0	0.0	7.582197810765355	0.0	8.889663608991533	0.0	0.0	0.0	0.0	7.248846387438239	7.833987545233328	0.0	0.0	0.0	0.0	0.0	8.511909340967772	0.0	0.0	8.253936012091588	0.0	9.144139433428965	7.899140688174553	8.288120299393551	7.451168630109989	0.0	9.431690825696872	0.0	0.0	8.705899667641756	7.6609111613255125	0.0	0.0	0.0	8.79384524340681	0.0	0.0	7.3617337654901505	0.0
0.0	0.0	0.0	0.0	0.0	0.0	0.0	0.0	0.0	0.0	0.0	0.0	0.0	0.0	7.7835606327405324	0.0	0.0	0.0	0.0	0.0	0.0	0.0	0.0	0.0	0.0	7.986610908130229	0.0	0.0	0.0	0.0	0.0	0.0	0.0	0.0	0.0	0.0	0.0	0.0	0.0	0.0	0.0	0.0	0.0	0.0	0.0	6.779927551067759	0.0	0.0	0.0	7.090110808020771
0.0	0.0	0.0	0.0	0.0	0.0	0.0	0.0	0.0	0.0	0.0	0.0	0.0	0.0	0.0	0.0	0.0	0.0	0.0	0.0	0.0	0.0	0.0	0.0	0.0	0.0	0.0	0.0	0.0	0.0	0.0	0.0	0.0	0.0	0.0	0.0	0.0	0.0	0.0	0.0	0.0	0.0	0.0	0.0	0.0	0.0	0.0	0.0	0.0	0.0
0.0	0.0	0.0	0.0	0.0	0.0	0.0	0.0	0.0	0.0	0.0	0.0	0.0	0.0	0.0	0.0	0.0	0.0	0.0	7.347524980917592	0.0	0.0	0.0	0.0	0.0	0.0	7.729857485137792	0.0	0.0	0.0	0.0	0.0	0.0	0.0	0.0	0.0	8.051892709746124	0.0	0.0	0.0	0.0	0.0	0.0	0.0	0.0	0.0	0.0	0.0	0.0	0.0
0.0	0.0	0.0	0.0	0.0	7.124480460724508	0.0	7.580630290098759	0.0	0.0	0.0	0.0	0.0	0.0	0.0	8.1966542249441	0.0	0.0	0.0	0.0	0.0	7.833987545233328	0.0	0.0	0.0	0.0	0.0	0.0	0.0	0.0	7.561049029938642	0.0	0.0	0.0	0.0	0.0	0.0	0.0	0.0	0.0	0.0	0.0	0.0	0.0	0.0	0.0	8.375490168966527	0.0	0.0	0.0
0.0	0.0	0.0	0.0	0.0	0.0	0.0	0.0	0.0	0.0	0.0	0.0	0.0	0.0	0.0	0.0	0.0	0.0	0.0	0.0	0.0	0.0	0.0	0.0	0.0	0.0	0.0	0.0	8.243049461546597	0.0	7.561049029938642	7.823197211277142	6.9477692441086605	0.0	0.0	0.0	0.0	0.0	0.0	0.0	0.0	0.0	7.303695835414513	0.0	0.0	7.185013801677415	0.0	0.0	0.0	0.0
0.0	0.0	0.0	0.0	0.0	0.0	0.0	0.0	0.0	0.0	0.0	0.0	7.899679426553356	7.582197810765355	0.0	0.0	0.0	0.0	0.0	0.0	7.248846387438239	0.0	7.537147027559111	0.0	0.0	0.0	0.0	0.0	0.0	0.0	0.0	0.0	0.0	0.0	0.0	0.0	0.0	0.0	0.0	0.0	0.0	0.0	0.0	0.0	7.817969563736948	0.0	0.0	0.0	0.0	7.090110808020771
0.0	0.0	0.0	0.0	0.0	0.0	0.0	0.0	7.454441749221188	0.0	0.0	0.0	0.0	0.0	0.0	0.0	0.0	0.0	0.0	0.0	0.0	0.0	0.0	0.0	0.0	0.0	0.0	0.0	0.0	8.66663914599446	0.0	0.0	0.0	0.0	0.0	0.0	0.0	0.0	0.0	0.0	7.607618535942075	0.0	7.303695835414513	0.0	0.0	0.0	0.0	0.0	0.0	0.0
0.0	0.0	0.0	0.0	0.0	0.0	0.0	0.0	0.0	0.0	0.0	0.0	0.0	0.0	0.0	0.0	0.0	0.0	0.0	0.0	0.0	0.0	0.0	0.0	0.0	0.0	0.0	0.0	0.0	0.0	0.0	0.0	0.0	0.0	0.0	0.0	0.0	7.640331994085311	0.0	0.0	0.0	0.0	0.0	0.0	0.0	0.0	0.0	0.0	0.0	0.0
7.9772490985866655	7.777820015235373	0.0	7.918583320873431	9.145127650158164	8.73327404465625	7.531539388458563	7.580630290098759	8.147299455526728	8.942736628793597	7.211898339489781	8.130016953279565	7.899679426553356	7.582197810765355	0.0	0.0	8.290308587337261	0.0	0.0	0.0	7.941638007730285	0.0	8.230027714688202	0.0	8.758148865614542	7.986610908130229	8.422784888173986	8.917307426974366	0.0	0.0	8.253936012091588	7.130450290266619	8.045740810210098	0.0	8.693501575075038	8.144025387241683	8.744880628361374	0.0	8.09758176336662	8.416212586424038	0.0	8.75920948193128	0.0	0.0	0.0	8.388455964254215	8.375490168966527	0.0	0.0	7.782841249245136
0.0	0.0	0.0	7.225799991627396	0.0	0.0	0.0	0.0	0.0	8.249720122615125	7.211898339489781	0.0	7.899679426553356	0.0	0.0	0.0	0.0	0.0	0.0	0.0	0.0	0.0	0.0	0.0	6.81318132391756	7.986610908130229	0.0	0.0	0.0	7.568371272000753	7.561049029938642	7.823197211277142	0.0	0.0	0.0	0.0	0.0	0.0	0.0	0.0	0.0	0.0	0.0	7.348610816205477	0.0	0.0	0.0	9.407248744933595	0.0	0.0
0.0	0.0	0.0	7.225799991627396	0.0	0.0	0.0	0.0	0.0	0.0	0.0	0.0	7.899679426553356	7.582197810765355	0.0	0.0	0.0	7.628143878402221	0.0	0.0	0.0	0.0	0.0	0.0	0.0	0.0	0.0	0.0	0.0	0.0	7.561049029938642	7.130450290266619	0.0	0.0	0.0	0.0	0.0	0.0	0.0	7.318042701955048	0.0	0.0	0.0	0.0	0.0	0.0	0.0	0.0	0.0	7.090110808020771
0.0	0.0	0.0	0.0	0.0	0.0	0.0	0.0	0.0	0.0	7.211898339489781	0.0	0.0	0.0	0.0	0.0	0.0	0.0	0.0	0.0	0.0	0.0	0.0	0.0	0.0	0.0	0.0	0.0	0.0	0.0	0.0	0.0	0.0	0.0	0.0	0.0	0.0	0.0	0.0	0.0	0.0	0.0	0.0	0.0	0.0	6.779927551067759	0.0	0.0	7.3617337654901505	7.090110808020771
0.0	0.0	0.0	7.225799991627396	0.0	0.0	0.0	0.0	0.0	0.0	0.0	0.0	0.0	0.0	0.0	0.0	0.0	7.628143878402221	0.0	0.0	7.248846387438239	7.833987545233328	0.0	0.0	0.0	0.0	7.729857485137792	0.0	0.0	0.0	0.0	0.0	0.0	7.899140688174553	0.0	0.0	0.0	7.640331994085311	6.999577837719767	0.0	0.0	0.0	7.303695835414513	0.0	0.0	0.0	0.0	0.0	0.0	0.0
0.0	0.0	0.0	0.0	0.0	0.0	0.0	0.0	0.0	0.0	0.0	0.0	0.0	0.0	0.0	0.0	0.0	0.0	0.0	0.0	0.0	0.0	0.0	0.0	0.0	0.0	0.0	0.0	0.0	0.0	0.0	0.0	0.0	7.206364501049721	0.0	0.0	0.0	0.0	0.0	0.0	0.0	0.0	0.0	0.0	0.0	6.087916082565862	0.0	0.0	0.0	7.090110808020771
0.0	0.0	0.0	0.0	0.0	0.0	0.0	0.0	0.0	0.0	0.0	0.0	0.0	0.0	0.0	7.503782580458621	0.0	0.0	0.0	0.0	0.0	0.0	0.0	0.0	0.0	0.0	0.0	0.0	0.0	0.0	0.0	0.0	6.9477692441086605	0.0	0.0	0.0	0.0	0.0	0.0	7.318042701955048	0.0	0.0	7.303695835414513	0.0	0.0	0.0	0.0	0.0	0.0	0.0
7.9772490985866655	7.777820015235373	8.117039080589356	0.0	0.0	7.124480460724508	8.629794338192958	0.0	0.0	0.0	7.211898339489781	7.437164292551348	0.0	0.0	0.0	7.503782580458621	0.0	7.628143878402221	7.631846549452305	0.0	0.0	0.0	7.537147027559111	7.495477881549684	6.81318132391756	0.0	8.422784888173986	0.0	7.55016532715727	0.0	0.0	0.0	0.0	7.206364501049721	0.0	0.0	8.051892709746124	0.0	0.0	0.0	0.0	0.0	7.303695835414513	0.0	0.0	6.087916082565862	8.375490168966527	0.0	0.0	7.782841249245136
0.0	0.0	0.0	0.0	0.0	0.0	0.0	0.0	0.0	0.0	0.0	0.0	0.0	0.0	0.0	0.0	0.0	0.0	0.0	7.347524980917592	0.0	0.0	0.0	0.0	0.0	0.0	0.0	0.0	7.55016532715727	0.0	0.0	0.0	0.0	0.0	0.0	0.0	0.0	0.0	0.0	0.0	0.0	0.0	0.0	0.0	0.0	0.0	0.0	8.308800695953416	0.0	0.0
0.0	0.0	0.0	0.0	0.0	0.0	0.0	0.0	0.0	0.0	0.0	0.0	0.0	0.0	0.0	0.0	0.0	0.0	0.0	0.0	0.0	0.0	0.0	0.0	0.0	0.0	0.0	0.0	0.0	0.0	7.561049029938642	0.0	0.0	0.0	0.0	0.0	0.0	0.0	0.0	0.0	0.0	0.0	0.0	0.0	0.0	0.0	0.0	0.0	0.0	0.0
0.0	0.0	0.0	0.0	0.0	0.0	0.0	7.580630290098759	0.0	0.0	0.0	0.0	0.0	0.0	0.0	0.0	0.0	0.0	0.0	7.347524980917592	0.0	0.0	0.0	0.0	0.0	7.986610908130229	0.0	0.0	0.0	7.568371272000753	7.561049029938642	7.823197211277142	0.0	0.0	7.595224573954627	0.0	0.0	7.640331994085311	0.0	0.0	0.0	0.0	0.0	0.0	0.0	0.0	0.0	0.0	0.0	0.0
0.0	0.0	0.0	0.0	0.0	0.0	0.0	0.0	0.0	0.0	0.0	0.0	0.0	0.0	0.0	0.0	0.0	0.0	0.0	0.0	0.0	0.0	0.0	0.0	0.0	0.0	0.0	0.0	0.0	0.0	0.0	0.0	0.0	0.0	0.0	0.0	0.0	0.0	0.0	0.0	0.0	0.0	7.303695835414513	0.0	0.0	6.779927551067759	0.0	0.0	0.0	0.0
0.0	0.0	0.0	0.0	7.759153453597093	7.124480460724508	7.531539388458563	0.0	0.0	0.0	8.310018670289626	0.0	0.0	0.0	7.7835606327405324	0.0	0.0	0.0	7.631846549452305	0.0	7.248846387438239	0.0	0.0	0.0	6.81318132391756	0.0	0.0	0.0	0.0	0.0	0.0	0.0	6.9477692441086605	0.0	0.0	0.0	7.359063977002659	0.0	6.999577837719767	0.0	0.0	0.0	0.0	8.0414362021653	7.817969563736948	6.779927551067759	0.0	0.0	0.0	7.090110808020771
0.0	0.0	8.117039080589356	7.225799991627396	8.452087202507713	0.0	8.224418576789978	0.0	7.454441749221188	0.0	0.0	0.0	0.0	7.582197810765355	0.0	0.0	0.0	0.0	0.0	7.347524980917592	0.0	0.0	0.0	0.0	6.81318132391756	0.0	8.828176726372442	0.0	7.55016532715727	0.0	7.561049029938642	7.130450290266619	6.9477692441086605	7.206364501049721	0.0	0.0	8.051892709746124	7.640331994085311	0.0	0.0	0.0	0.0	0.0	0.0	8.916313524422678	8.283120723637179	0.0	0.0	0.0	7.782841249245136
7.9772490985866655	0.0	0.0	7.225799991627396	0.0	0.0	7.531539388458563	0.0	0.0	0.0	7.904676574340002	0.0	7.899679426553356	0.0	0.0	0.0	0.0	0.0	7.631846549452305	0.0	0.0	0.0	7.537147027559111	0.0	0.0	0.0	0.0	0.0	0.0	0.0	0.0	7.130450290266619	0.0	7.899140688174553	0.0	0.0	0.0	0.0	0.0	7.318042701955048	7.607618535942075	7.6609111613255125	0.0	0.0	0.0	0.0	0.0	0.0	0.0	7.090110808020771
0.0	0.0	0.0	0.0	0.0	0.0	0.0	0.0	0.0	0.0	0.0	0.0	0.0	0.0	0.0	0.0	0.0	0.0	0.0	0.0	0.0	0.0	0.0	7.495477881549684	0.0	0.0	0.0	0.0	0.0	0.0	0.0	7.130450290266619	0.0	0.0	0.0	0.0	0.0	0.0	0.0	0.0	0.0	0.0	0.0	7.348610816205477	0.0	0.0	0.0	0.0	0.0	0.0
0.0	7.08509167137986	0.0	0.0	0.0	0.0	0.0	7.580630290098759	0.0	0.0	0.0	0.0	0.0	0.0	0.0	0.0	8.290308587337261	0.0	0.0	0.0	0.0	0.0	0.0	0.0	7.9110605503272895	0.0	7.729857485137792	0.0	0.0	0.0	0.0	0.0	0.0	0.0	0.0	0.0	0.0	0.0	0.0	0.0	0.0	0.0	0.0	0.0	7.817969563736948	6.087916082565862	0.0	0.0	0.0	0.0
0.0	0.0	0.0	0.0	0.0	0.0	0.0	0.0	0.0	0.0	0.0	0.0	0.0	0.0	0.0	0.0	0.0	7.628143878402221	0.0	0.0	0.0	0.0	0.0	0.0	0.0	0.0	0.0	0.0	0.0	0.0	0.0	0.0	0.0	0.0	0.0	0.0	0.0	0.0	0.0	0.0	0.0	0.0	0.0	0.0	0.0	0.0	0.0	0.0	0.0	0.0
0.0	0.0	0.0	7.225799991627396	0.0	0.0	0.0	0.0	0.0	0.0	0.0	0.0	7.899679426553356	0.0	0.0	0.0	0.0	0.0	0.0	0.0	0.0	0.0	0.0	0.0	0.0	0.0	0.0	0.0	0.0	0.0	0.0	0.0	0.0	0.0	0.0	0.0	0.0	0.0	0.0	0.0	0.0	0.0	0.0	0.0	0.0	0.0	0.0	0.0	0.0	7.090110808020771
0.0	0.0	0.0	0.0	0.0	7.124480460724508	0.0	0.0	7.454441749221188	0.0	7.211898339489781	7.437164292551348	0.0	0.0	0.0	7.503782580458621	0.0	0.0	0.0	0.0	7.248846387438239	0.0	0.0	7.495477881549684	0.0	0.0	0.0	0.0	0.0	8.261260152676297	0.0	0.0	0.0	7.206364501049721	0.0	0.0	7.359063977002659	7.640331994085311	0.0	0.0	7.607618535942075	0.0	0.0	0.0	0.0	6.779927551067759	0.0	0.0	0.0	0.0
8.670224673330397	0.0	8.810037044554889	7.918583320873431	8.452087202507713	0.0	8.224418576789978	7.580630290098759	0.0	0.0	7.904676574340002	8.823016841389036	7.899679426553356	7.582197810765355	8.476499528393965	7.503782580458621	8.290308587337261	8.321047747793873	8.324751318188364	0.0	7.941638007730285	0.0	0.0	0.0	7.505778758169276	7.986610908130229	7.729857485137792	7.818963199764983	0.0	8.66663914599446	8.946953068054924	8.228528863925868	7.640435921234469	7.206364501049721	8.693501575075038	8.5493936687939	8.744880628361374	0.0	7.6922687807146835	7.318042701955048	7.607618535942075	7.6609111613255125	7.303695835414513	8.0414362021653	0.0	6.779927551067759	8.375490168966527	0.0	7.3617337654901505	8.698881854130054
0.0	0.0	0.0	0.0	0.0	0.0	0.0	0.0	0.0	0.0	0.0	0.0	7.899679426553356	0.0	0.0	0.0	0.0	0.0	0.0	0.0	0.0	0.0	0.0	0.0	0.0	0.0	0.0	0.0	0.0	0.0	0.0	0.0	0.0	0.0	0.0	0.0	0.0	0.0	0.0	0.0	0.0	0.0	0.0	0.0	0.0	0.0	0.0	0.0	0.0	0.0
0.0	0.0	0.0	0.0	0.0	0.0	0.0	0.0	0.0	0.0	0.0	0.0	0.0	0.0	0.0	0.0	0.0	0.0	0.0	0.0	0.0	0.0	0.0	0.0	0.0	0.0	0.0	0.0	0.0	0.0	0.0	0.0	0.0	0.0	0.0	0.0	0.0	0.0	0.0	0.0	0.0	0.0	0.0	0.0	0.0	0.0	0.0	0.0	0.0	0.0
7.9772490985866655	0.0	0.0	0.0	0.0	0.0	0.0	0.0	0.0	0.0	0.0	0.0	0.0	0.0	0.0	0.0	0.0	0.0	0.0	0.0	0.0	0.0	0.0	0.0	7.505778758169276	0.0	0.0	0.0	0.0	0.0	0.0	0.0	0.0	0.0	0.0	0.0	0.0	0.0	0.0	0.0	0.0	0.0	0.0	7.348610816205477	0.0	0.0	0.0	0.0	0.0	0.0
0.0	0.0	0.0	0.0	0.0	0.0	0.0	0.0	0.0	0.0	0.0	0.0	0.0	0.0	0.0	0.0	0.0	0.0	0.0	0.0	0.0	0.0	0.0	0.0	0.0	0.0	0.0	0.0	0.0	0.0	0.0	0.0	0.0	0.0	0.0	0.0	0.0	0.0	0.0	0.0	0.0	0.0	0.0	0.0	0.0	0.0	0.0	0.0	0.0	0.0
0.0	0.0	0.0	0.0	0.0	0.0	0.0	0.0	0.0	0.0	0.0	0.0	0.0	0.0	0.0	0.0	0.0	0.0	0.0	0.0	0.0	0.0	0.0	7.495477881549684	6.81318132391756	0.0	0.0	0.0	0.0	0.0	0.0	0.0	0.0	0.0	0.0	0.0	0.0	0.0	0.0	0.0	0.0	0.0	0.0	7.348610816205477	0.0	6.087916082565862	0.0	0.0	7.3617337654901505	0.0
0.0	0.0	0.0	0.0	0.0	0.0	0.0	0.0	0.0	0.0	0.0	0.0	0.0	0.0	0.0	0.0	0.0	0.0	0.0	0.0	0.0	0.0	0.0	0.0	0.0	0.0	0.0	0.0	0.0	0.0	0.0	0.0	0.0	0.0	0.0	0.0	0.0	0.0	0.0	0.0	0.0	0.0	0.0	0.0	0.0	0.0	0.0	0.0	0.0	0.0
0.0	7.777820015235373	8.117039080589356	7.225799991627396	7.759153453597093	0.0	8.224418576789978	0.0	0.0	0.0	7.211898339489781	8.130016953279565	0.0	7.582197810765355	7.7835606327405324	8.1966542249441	0.0	0.0	8.324751318188364	0.0	7.248846387438239	7.833987545233328	7.537147027559111	8.18834722794385	0.0	0.0	7.729857485137792	0.0	0.0	8.261260152676297	8.253936012091588	7.823197211277142	0.0	7.206364501049721	0.0	0.0	7.359063977002659	0.0	7.6922687807146835	7.318042701955048	0.0	0.0	8.401859325585612	0.0	0.0	7.185013801677415	7.6825734087397715	0.0	0.0	7.090110808020771
0.0	7.08509167137986	0.0	0.0	0.0	0.0	0.0	0.0	0.0	0.0	7.211898339489781	0.0	0.0	0.0	0.0	0.0	0.0	0.0	0.0	8.040350017215394	0.0	0.0	0.0	0.0	0.0	7.986610908130229	0.0	0.0	0.0	0.0	0.0	0.0	0.0	0.0	0.0	0.0	7.359063977002659	0.0	0.0	0.0	0.0	0.0	0.0	0.0	0.0	0.0	7.6825734087397715	0.0	0.0	0.0
0.0	0.0	0.0	0.0	0.0	0.0	0.0	0.0	0.0	0.0	0.0	0.0	0.0	0.0	0.0	0.0	0.0	0.0	0.0	0.0	0.0	0.0	0.0	0.0	0.0	0.0	0.0	0.0	0.0	0.0	0.0	0.0	0.0	0.0	0.0	0.0	0.0	0.0	0.0	0.0	7.607618535942075	0.0	0.0	0.0	0.0	0.0	0.0	0.0	0.0	0.0
[truncated: 1,313 more columns]
