# Supplementary material for: Cohesin couples transcriptional bursting probabilities of inducible enhancers and promoters
Source: Nat Commun. 2022 Jul 27;13:4342. doi: 10.1038/s41467-022-31192-9 (PMC9329429; doi:10.1038/s41467-022-31192-9)
Supplement: Supplementary file 4 — Source Data [file 41467_2022_31192_MOESM4_ESM.zip › SourceData/Fig8_Il12bHSS1_BS.csv]

Image	Cell	AREA_cell	AREA_nuc	N_total	N_thres_Total	N_thres_Nuc	Image_Cell	Cell_1	Image_1	Image_BF	N_TSS2	locus1_TSS2	locus1_int1_TSS2	locus1_int2_TSS2	locus1_int3_TSS2	locus1_x_TSS2	locus1_y_TSS2	locus1_z_TSS2	locus2_TSS2	locus2_int1_TSS2	locus2_int2_TSS2	locus2_int3_TSS2	locus2_x_TSS2	locus2_y_TSS2	locus2_z_TSS2	locus_dist_TSS2	TSS1_r1	TSS1_r2	TSS1_r3	TSS2_r1	TSS2_r2	TSS2_r3	Well	Genotype	Rep	Timepoint	Probe (type)	Set	Name	type1	type4	type6	Sample
Il12bBD_failedu1v1_25May21_WTRad21_Sequence_A 0_S 0_U 0_V 0_X14_Y13_Job(Seq.Scan) 1 01 01 02 01 04 01_004	Cell_CP_8	4699.0	4471.5	2	2	2	Il12bBD_failedu1v1_25May21_WTRad21_Sequence_A 0_S 0_U 0_V 0_X14_Y13_Job(Seq.Scan) 1 01 01 02 01 04 01_004__Cell_CP_8	Cell_CP_8	Il12bBD_failedu1v1_25May21_WTRad21_Sequence_A 0_S 0_U 0_V 0_X14_Y13_Job(Seq.Scan) 1 01 01 02 01 04 01_004	0.07407407407407407	2	TxS_auto_20	1.9764708280563354	4.450981616973877	8.490194320678711	64.638	54.243	10.5	TxS_auto_10	2.5843138694763184	6.623531341552734	12.996076583862305	61.803	54.432	9.5	11.845798664505491	Gray{Float64}(0.502923841970209)	0.30899580307391467	Gray{Float64}(0.2558607969545756)	Gray{Float64}(0.6575928375184101)	0.45981843157101104	Gray{Float64}(0.3916502245338349)	U 0_V 0	WT	1	DMSO	Il12b_intron(4),HSS1(1)	Il12b_HSS1_BD	WT_DMSO_1	HSS1	Il12b_intron	NA	WT_DMSO
Il12bBD_failedu1v1_25May21_WTRad21_Sequence_A 0_S 0_U 0_V 0_X14_Y13_Job(Seq.Scan) 1 01 01 02 01 04 01_004	Cell_CP_9	3077.5	2896.5	0	0	0	Il12bBD_failedu1v1_25May21_WTRad21_Sequence_A 0_S 0_U 0_V 0_X14_Y13_Job(Seq.Scan) 1 01 01 02 01 04 01_004__Cell_CP_9	Cell_CP_9	Il12bBD_failedu1v1_25May21_WTRad21_Sequence_A 0_S 0_U 0_V 0_X14_Y13_Job(Seq.Scan) 1 01 01 02 01 04 01_004	0.07407407407407407	1	TxS_auto_11	7.9960784912109375	22.399999618530273	33.5333251953125	60.669	103.383	10.0	0	0.0	0.0	0.0	0.0	0.0	0.0	0.0	Gray{Float64}(2.03464602584083)	1.555051551906638	Gray{Float64}(1.0105614765627327)	Gray{Float64}(0.0)	0.0	Gray{Float64}(0.0)	U 0_V 0	WT	1	DMSO	Il12b_intron(4),HSS1(1)	Il12b_HSS1_BD	WT_DMSO_1	HSS1	Il12b_intron	NA	WT_DMSO
Il12bBD_failedu1v1_25May21_WTRad21_Sequence_A 0_S 0_U 0_V 0_X14_Y13_Job(Seq.Scan) 1 01 01 02 01 04 01_004	Cell_CP_24	7523.5	7195.5	1	1	1	Il12bBD_failedu1v1_25May21_WTRad21_Sequence_A 0_S 0_U 0_V 0_X14_Y13_Job(Seq.Scan) 1 01 01 02 01 04 01_004__Cell_CP_24	Cell_CP_24	Il12bBD_failedu1v1_25May21_WTRad21_Sequence_A 0_S 0_U 0_V 0_X14_Y13_Job(Seq.Scan) 1 01 01 02 01 04 01_004	0.07407407407407407	1	TxS_auto_13	4.5176472663879395	17.117647171020508	30.917648315429688	175.014	152.523	11.0	0	0.0	0.0	0.0	0.0	0.0	0.0	0.0	Gray{Float64}(1.149540123550599)	1.1883403683750708	Gray{Float64}(0.9317353454066469)	Gray{Float64}(0.0)	0.0	Gray{Float64}(0.0)	U 0_V 0	WT	1	DMSO	Il12b_intron(4),HSS1(1)	Il12b_HSS1_BD	WT_DMSO_1	HSS1	Il12b_intron	NA	WT_DMSO
Il12bBD_failedu1v1_25May21_WTRad21_Sequence_A 0_S 0_U 0_V 0_X14_Y15_Job(Seq.Scan) 1 01 01 02 01 04 01_020	Cell_CP_11	3554.0	3389.0	0	0	0	Il12bBD_failedu1v1_25May21_WTRad21_Sequence_A 0_S 0_U 0_V 0_X14_Y15_Job(Seq.Scan) 1 01 01 02 01 04 01_020__Cell_CP_11	Cell_CP_11	Il12bBD_failedu1v1_25May21_WTRad21_Sequence_A 0_S 0_U 0_V 0_X14_Y15_Job(Seq.Scan) 1 01 01 02 01 04 01_020	0.08333333333333333	1	TxS_auto_21	8.415687561035156	20.945100784301758	0.0	150.633	113.022	11.0	0	0.0	0.0	0.0	0.0	0.0	0.0	0.0	Gray{Float64}(2.1414178549646983)	1.454049644381487	Gray{Float64}(0.0)	Gray{Float64}(0.0)	0.0	Gray{Float64}(0.0)	U 0_V 0	WT	1	DMSO	Il12b_intron(4),HSS1(1)	Il12b_HSS1_BD	WT_DMSO_1	HSS1	Il12b_intron	NA	WT_DMSO
Il12bBD_failedu1v1_25May21_WTRad21_Sequence_A 0_S 0_U 0_V 0_X14_Y15_Job(Seq.Scan) 1 01 01 02 01 04 01_020	Cell_CP_12	3467.5	3276.5	0	0	0	Il12bBD_failedu1v1_25May21_WTRad21_Sequence_A 0_S 0_U 0_V 0_X14_Y15_Job(Seq.Scan) 1 01 01 02 01 04 01_020__Cell_CP_12	Cell_CP_12	Il12bBD_failedu1v1_25May21_WTRad21_Sequence_A 0_S 0_U 0_V 0_X14_Y15_Job(Seq.Scan) 1 01 01 02 01 04 01_020	0.08333333333333333	1	TxS_auto_16	4.29803991317749	13.525489807128906	0.0	154.413	26.649	11.5	0	0.0	0.0	0.0	0.0	0.0	0.0	0.0	Gray{Float64}(1.093659828110003)	0.9389658157616184	Gray{Float64}(0.0)	Gray{Float64}(0.0)	0.0	Gray{Float64}(0.0)	U 0_V 0	WT	1	DMSO	Il12b_intron(4),HSS1(1)	Il12b_HSS1_BD	WT_DMSO_1	HSS1	Il12b_intron	NA	WT_DMSO
Il12bBD_failedu1v1_25May21_WTRad21_Sequence_A 0_S 0_U 0_V 0_X14_Y23_Job(Seq.Scan) 1 01 01 02 01 04 01_056	Cell_CP_9	2601.0	2427.0	0	0	0	Il12bBD_failedu1v1_25May21_WTRad21_Sequence_A 0_S 0_U 0_V 0_X14_Y23_Job(Seq.Scan) 1 01 01 02 01 04 01_056__Cell_CP_9	Cell_CP_9	Il12bBD_failedu1v1_25May21_WTRad21_Sequence_A 0_S 0_U 0_V 0_X14_Y23_Job(Seq.Scan) 1 01 01 02 01 04 01_056	0.109375	1	TxS_auto_79	5.243137359619141	13.835294723510742	0.0	50.274	31.374	11.5	0	0.0	0.0	0.0	0.0	0.0	0.0	0.0	Gray{Float64}(1.3341450566565287)	0.9604730757710938	Gray{Float64}(0.0)	Gray{Float64}(0.0)	0.0	Gray{Float64}(0.0)	U 0_V 0	WT	1	DMSO	Il12b_intron(4),HSS1(1)	Il12b_HSS1_BD	WT_DMSO_1	HSS1	Il12b_intron	NA	WT_DMSO
Il12bBD_failedu1v1_25May21_WTRad21_Sequence_A 0_S 0_U 0_V 0_X14_Y23_Job(Seq.Scan) 1 01 01 02 01 04 01_056	Cell_CP_19	2571.5	2407.0	1	1	1	Il12bBD_failedu1v1_25May21_WTRad21_Sequence_A 0_S 0_U 0_V 0_X14_Y23_Job(Seq.Scan) 1 01 01 02 01 04 01_056__Cell_CP_19	Cell_CP_19	Il12bBD_failedu1v1_25May21_WTRad21_Sequence_A 0_S 0_U 0_V 0_X14_Y23_Job(Seq.Scan) 1 01 01 02 01 04 01_056	0.109375	1	TxS_auto_96	1.9529414176940918	4.627452373504639	10.913723945617676	118.31400000000001	17.766000000000002	11.0	0	0.0	0.0	0.0	0.0	0.0	0.0	0.0	Gray{Float64}(0.49693665445866336)	0.32124674630974787	Gray{Float64}(0.3288963716256553)	Gray{Float64}(0.0)	0.0	Gray{Float64}(0.0)	U 0_V 0	WT	1	DMSO	Il12b_intron(4),HSS1(1)	Il12b_HSS1_BD	WT_DMSO_1	HSS1	Il12b_intron	NA	WT_DMSO
Il12bBD_failedu1v1_25May21_WTRad21_Sequence_A 0_S 0_U 0_V 0_X14_Y23_Job(Seq.Scan) 1 01 01 02 01 04 01_056	Cell_CP_22	2297.0	2143.0	0	0	0	Il12bBD_failedu1v1_25May21_WTRad21_Sequence_A 0_S 0_U 0_V 0_X14_Y23_Job(Seq.Scan) 1 01 01 02 01 04 01_056__Cell_CP_22	Cell_CP_22	Il12bBD_failedu1v1_25May21_WTRad21_Sequence_A 0_S 0_U 0_V 0_X14_Y23_Job(Seq.Scan) 1 01 01 02 01 04 01_056	0.109375	1	TxS_auto_97	5.364706039428711	14.827448844909668	0.0	128.52	21.357	11.5	0	0.0	0.0	0.0	0.0	0.0	0.0	0.0	Gray{Float64}(1.3650788739662434)	1.0293503450785295	Gray{Float64}(0.0)	Gray{Float64}(0.0)	0.0	Gray{Float64}(0.0)	U 0_V 0	WT	1	DMSO	Il12b_intron(4),HSS1(1)	Il12b_HSS1_BD	WT_DMSO_1	HSS1	Il12b_intron	NA	WT_DMSO
Il12bBD_failedu1v1_25May21_WTRad21_Sequence_A 0_S 0_U 0_V 0_X14_Y23_Job(Seq.Scan) 1 01 01 02 01 04 01_056	Cell_CP_26	3250.0	3066.5	4	4	4	Il12bBD_failedu1v1_25May21_WTRad21_Sequence_A 0_S 0_U 0_V 0_X14_Y23_Job(Seq.Scan) 1 01 01 02 01 04 01_056__Cell_CP_26	Cell_CP_26	Il12bBD_failedu1v1_25May21_WTRad21_Sequence_A 0_S 0_U 0_V 0_X14_Y23_Job(Seq.Scan) 1 01 01 02 01 04 01_056	0.109375	2	TxS_auto_110	2.3529415130615234	5.392157554626465	8.015686988830566	152.901	67.662	11.0	TxS_auto_81	1.2862746715545654	2.1686277389526367	3.4509806632995605	150.255	67.473	10.5	11.80199292492586	Gray{Float64}(0.5987188724883973)	0.3743340676894688	Gray{Float64}(0.24156102718467115)	Gray{Float64}(0.3272996446314118)	0.15055035662484306	Gray{Float64}(0.10399887557768762)	U 0_V 0	WT	1	DMSO	Il12b_intron(4),HSS1(1)	Il12b_HSS1_BD	WT_DMSO_1	HSS1	Il12b_intron	NA	WT_DMSO
Il12bBD_failedu1v1_25May21_WTRad21_Sequence_A 0_S 0_U 0_V 0_X15_Y13_Job(Seq.Scan) 1 01 01 02 01 04 01_002	Cell_CP_15	3798.5	3599.5	1	1	0	Il12bBD_failedu1v1_25May21_WTRad21_Sequence_A 0_S 0_U 0_V 0_X15_Y13_Job(Seq.Scan) 1 01 01 02 01 04 01_002__Cell_CP_15	Cell_CP_15	Il12bBD_failedu1v1_25May21_WTRad21_Sequence_A 0_S 0_U 0_V 0_X15_Y13_Job(Seq.Scan) 1 01 01 02 01 04 01_002	0.15625	1	TxS_auto_20	5.258824348449707	16.933334350585938	0.0	66.15	138.726	10.5	0	0.0	0.0	0.0	0.0	0.0	0.0	0.0	Gray{Float64}(1.3381366969983042)	1.175545013806584	Gray{Float64}(0.0)	Gray{Float64}(0.0)	0.0	Gray{Float64}(0.0)	U 0_V 0	WT	1	DMSO	Il12b_intron(4),HSS1(1)	Il12b_HSS1_BD	WT_DMSO_1	HSS1	Il12b_intron	NA	WT_DMSO
Il12bBD_failedu1v1_25May21_WTRad21_Sequence_A 0_S 0_U 0_V 0_X15_Y13_Job(Seq.Scan) 1 01 01 02 01 04 01_002	Cell_CP_16	4296.0	4074.5	1	1	0	Il12bBD_failedu1v1_25May21_WTRad21_Sequence_A 0_S 0_U 0_V 0_X15_Y13_Job(Seq.Scan) 1 01 01 02 01 04 01_002__Cell_CP_16	Cell_CP_16	Il12bBD_failedu1v1_25May21_WTRad21_Sequence_A 0_S 0_U 0_V 0_X15_Y13_Job(Seq.Scan) 1 01 01 02 01 04 01_002	0.15625	2	TxS_auto_24	4.403921604156494	10.470587730407715	0.0	74.466	185.976	11.5	TxS_auto_8	8.415688514709473	22.976476669311523	35.75685501098633	81.27	184.086	10.5	14.356758547805978	Gray{Float64}(1.1206020050779422)	0.7268885703942457	Gray{Float64}(0.0)	Gray{Float64}(2.1414180976323585)	1.5950717102871033	Gray{Float64}(1.0775698498934725)	U 0_V 0	WT	1	DMSO	Il12b_intron(4),HSS1(1)	Il12b_HSS1_BD	WT_DMSO_1	HSS1	Il12b_intron	NA	WT_DMSO
Il12bBD_failedu1v1_25May21_WTRad21_Sequence_A 0_S 0_U 0_V 0_X15_Y13_Job(Seq.Scan) 1 01 01 02 01 04 01_002	Cell_CP_18	3684.5	3489.5	0	0	0	Il12bBD_failedu1v1_25May21_WTRad21_Sequence_A 0_S 0_U 0_V 0_X15_Y13_Job(Seq.Scan) 1 01 01 02 01 04 01_002__Cell_CP_18	Cell_CP_18	Il12bBD_failedu1v1_25May21_WTRad21_Sequence_A 0_S 0_U 0_V 0_X15_Y13_Job(Seq.Scan) 1 01 01 02 01 04 01_002	0.15625	2	TxS_auto_5	3.5019612312316895	10.552945137023926	17.972545623779297	92.988	15.120000000000001	9.5	TxS_auto_11	2.4941177368164062	7.011765956878662	12.470587730407715	94.68900000000001	11.151	10.5	9.533958359464343	Gray{Float64}(0.8910932414690639)	0.7326059817848959	Gray{Float64}(0.5416212718951097)	Gray{Float64}(0.6346419368907563)	0.486770433863325	Gray{Float64}(0.3758140738219288)	U 0_V 0	WT	1	DMSO	Il12b_intron(4),HSS1(1)	Il12b_HSS1_BD	WT_DMSO_1	HSS1	Il12b_intron	NA	WT_DMSO
Il12bBD_failedu1v1_25May21_WTRad21_Sequence_A 0_S 0_U 0_V 0_X15_Y13_Job(Seq.Scan) 1 01 01 02 01 04 01_002	Cell_CP_25	3188.5	3008.0	0	0	0	Il12bBD_failedu1v1_25May21_WTRad21_Sequence_A 0_S 0_U 0_V 0_X15_Y13_Job(Seq.Scan) 1 01 01 02 01 04 01_002__Cell_CP_25	Cell_CP_25	Il12bBD_failedu1v1_25May21_WTRad21_Sequence_A 0_S 0_U 0_V 0_X15_Y13_Job(Seq.Scan) 1 01 01 02 01 04 01_002	0.15625	2	TxS_auto_14	7.55294132232666	22.23921775817871	36.08235549926758	119.82600000000001	141.75	11.0	TxS_auto_15	3.3254902362823486	8.337254524230957	14.050979614257812	127.953	145.719	10.5	14.630484954368391	Gray{Float64}(1.9218873428734484)	1.5438897623657444	Gray{Float64}(1.0873791441445946)	Gray{Float64}(0.8461892289653701)	0.5787884288989398	Gray{Float64}(0.42344081964535113)	U 0_V 0	WT	1	DMSO	Il12b_intron(4),HSS1(1)	Il12b_HSS1_BD	WT_DMSO_1	HSS1	Il12b_intron	NA	WT_DMSO
Il12bBD_failedu1v1_25May21_WTRad21_Sequence_A 0_S 0_U 0_V 0_X15_Y13_Job(Seq.Scan) 1 01 01 02 01 04 01_002	Cell_CP_27	3344.0	3152.0	3	3	3	Il12bBD_failedu1v1_25May21_WTRad21_Sequence_A 0_S 0_U 0_V 0_X15_Y13_Job(Seq.Scan) 1 01 01 02 01 04 01_002__Cell_CP_27	Cell_CP_27	Il12bBD_failedu1v1_25May21_WTRad21_Sequence_A 0_S 0_U 0_V 0_X15_Y13_Job(Seq.Scan) 1 01 01 02 01 04 01_002	0.15625	1	TxS_auto_17	4.250981330871582	13.47451114654541	26.235292434692383	135.324	94.878	11.0	0	0.0	0.0	0.0	0.0	0.0	0.0	0.0	Gray{Float64}(1.0816855137538266)	0.9354267779667736	Gray{Float64}(0.7906277026342705)	Gray{Float64}(0.0)	0.0	Gray{Float64}(0.0)	U 0_V 0	WT	1	DMSO	Il12b_intron(4),HSS1(1)	Il12b_HSS1_BD	WT_DMSO_1	HSS1	Il12b_intron	NA	WT_DMSO
Il12bBD_failedu1v1_25May21_WTRad21_Sequence_A 0_S 0_U 0_V 0_X15_Y13_Job(Seq.Scan) 1 01 01 02 01 04 01_002	Cell_CP_28	2644.5	2473.5	0	0	0	Il12bBD_failedu1v1_25May21_WTRad21_Sequence_A 0_S 0_U 0_V 0_X15_Y13_Job(Seq.Scan) 1 01 01 02 01 04 01_002__Cell_CP_28	Cell_CP_28	Il12bBD_failedu1v1_25May21_WTRad21_Sequence_A 0_S 0_U 0_V 0_X15_Y13_Job(Seq.Scan) 1 01 01 02 01 04 01_002	0.15625	1	TxS_auto_9	5.337255001068115	15.964706420898438	28.23921012878418	141.183	61.992	10.5	0	0.0	0.0	0.0	0.0	0.0	0.0	0.0	Gray{Float64}(1.3580938067027113)	1.1083009784971096	Gray{Float64}(0.8510178372855955)	Gray{Float64}(0.0)	0.0	Gray{Float64}(0.0)	U 0_V 0	WT	1	DMSO	Il12b_intron(4),HSS1(1)	Il12b_HSS1_BD	WT_DMSO_1	HSS1	Il12b_intron	NA	WT_DMSO
Il12bBD_failedu1v1_25May21_WTRad21_Sequence_A 0_S 0_U 0_V 0_X15_Y13_Job(Seq.Scan) 1 01 01 02 01 04 01_002	Cell_CP_32	3319.0	3137.0	0	0	0	Il12bBD_failedu1v1_25May21_WTRad21_Sequence_A 0_S 0_U 0_V 0_X15_Y13_Job(Seq.Scan) 1 01 01 02 01 04 01_002__Cell_CP_32	Cell_CP_32	Il12bBD_failedu1v1_25May21_WTRad21_Sequence_A 0_S 0_U 0_V 0_X15_Y13_Job(Seq.Scan) 1 01 01 02 01 04 01_002	0.15625	1	TxS_auto_12	8.309804916381836	24.431373596191406	43.45882797241211	173.313	52.164	11.0	0	0.0	0.0	0.0	0.0	0.0	0.0	0.0	Gray{Float64}(2.114475435329099)	1.6960734854004016	Gray{Float64}(1.3096767800297264)	Gray{Float64}(0.0)	0.0	Gray{Float64}(0.0)	U 0_V 0	WT	1	DMSO	Il12b_intron(4),HSS1(1)	Il12b_HSS1_BD	WT_DMSO_1	HSS1	Il12b_intron	NA	WT_DMSO
Il12bBD_failedu1v1_25May21_WTRad21_Sequence_A 0_S 0_U 0_V 0_X15_Y14_Job(Seq.Scan) 1 01 01 02 01 04 01_008	Cell_CP_10	3126.5	2937.5	0	0	0	Il12bBD_failedu1v1_25May21_WTRad21_Sequence_A 0_S 0_U 0_V 0_X15_Y14_Job(Seq.Scan) 1 01 01 02 01 04 01_008__Cell_CP_10	Cell_CP_10	Il12bBD_failedu1v1_25May21_WTRad21_Sequence_A 0_S 0_U 0_V 0_X15_Y14_Job(Seq.Scan) 1 01 01 02 01 04 01_008	0.03571428571428571	1	TxS_auto_5	6.258823871612549	17.2823543548584	0.0	120.58200000000001	139.86	11.5	0	0.0	0.0	0.0	0.0	0.0	0.0	0.0	Gray{Float64}(1.592592060071894)	1.1997746615089602	Gray{Float64}(0.0)	Gray{Float64}(0.0)	0.0	Gray{Float64}(0.0)	U 0_V 0	WT	1	DMSO	Il12b_intron(4),HSS1(1)	Il12b_HSS1_BD	WT_DMSO_1	HSS1	Il12b_intron	NA	WT_DMSO
Il12bBD_failedu1v1_25May21_WTRad21_Sequence_A 0_S 0_U 0_V 0_X15_Y15_Job(Seq.Scan) 1 01 01 02 01 04 01_018	Cell_CP_18	2839.5	2686.5	0	0	0	Il12bBD_failedu1v1_25May21_WTRad21_Sequence_A 0_S 0_U 0_V 0_X15_Y15_Job(Seq.Scan) 1 01 01 02 01 04 01_018__Cell_CP_18	Cell_CP_18	Il12bBD_failedu1v1_25May21_WTRad21_Sequence_A 0_S 0_U 0_V 0_X15_Y15_Job(Seq.Scan) 1 01 01 02 01 04 01_018	0.037037037037037035	2	TxS_auto_3	8.788235664367676	21.988231658935547	36.564697265625	122.094	115.29	11.0	TxS_auto_2	6.576470375061035	23.917652130126953	0.0	111.132	108.108	11.5	16.792753437122805	Gray{Float64}(2.23621476306324)	1.5264658190719147	Gray{Float64}(1.101915012710536)	Gray{Float64}(1.6734189549772016)	1.6604099417996943	Gray{Float64}(0.0)	U 0_V 0	WT	1	DMSO	Il12b_intron(4),HSS1(1)	Il12b_HSS1_BD	WT_DMSO_1	HSS1	Il12b_intron	NA	WT_DMSO
Il12bBD_failedu1v1_25May21_WTRad21_Sequence_A 0_S 0_U 0_V 0_X18_Y20_Job(Seq.Scan) 1 01 01 02 01 04 01_038	Cell_CP_3	3226.0	3040.0	0	0	0	Il12bBD_failedu1v1_25May21_WTRad21_Sequence_A 0_S 0_U 0_V 0_X18_Y20_Job(Seq.Scan) 1 01 01 02 01 04 01_038__Cell_CP_3	Cell_CP_3	Il12bBD_failedu1v1_25May21_WTRad21_Sequence_A 0_S 0_U 0_V 0_X18_Y20_Job(Seq.Scan) 1 01 01 02 01 04 01_038	0.07894736842105263	1	TxS_auto_1	6.8549017906188965	17.39215850830078	28.61960792541504	27.027	127.197	10.5	0	0.0	0.0	0.0	0.0	0.0	0.0	0.0	Gray{Float64}(1.7442673556972208)	1.2073974794609355	Gray{Float64}(0.8624815187667935)	Gray{Float64}(0.0)	0.0	Gray{Float64}(0.0)	U 0_V 0	WT	1	DMSO	Il12b_intron(4),HSS1(1)	Il12b_HSS1_BD	WT_DMSO_1	HSS1	Il12b_intron	NA	WT_DMSO
Il12bBD_failedu1v1_25May21_WTRad21_Sequence_A 0_S 0_U 0_V 0_X18_Y20_Job(Seq.Scan) 1 01 01 02 01 04 01_038	Cell_CP_12	2637.5	2468.5	1	1	0	Il12bBD_failedu1v1_25May21_WTRad21_Sequence_A 0_S 0_U 0_V 0_X18_Y20_Job(Seq.Scan) 1 01 01 02 01 04 01_038__Cell_CP_12	Cell_CP_12	Il12bBD_failedu1v1_25May21_WTRad21_Sequence_A 0_S 0_U 0_V 0_X18_Y20_Job(Seq.Scan) 1 01 01 02 01 04 01_038	0.07894736842105263	1	TxS_auto_11	5.654902458190918	15.596078872680664	24.509801864624023	116.613	130.977	11.0	0	0.0	0.0	0.0	0.0	0.0	0.0	0.0	Gray{Float64}(1.4389209442756792)	1.0827101369482828	Gray{Float64}(0.7386282576604359)	Gray{Float64}(0.0)	0.0	Gray{Float64}(0.0)	U 0_V 0	WT	1	DMSO	Il12b_intron(4),HSS1(1)	Il12b_HSS1_BD	WT_DMSO_1	HSS1	Il12b_intron	NA	WT_DMSO
Il12bBD_failedu1v1_25May21_WTRad21_Sequence_A 0_S 0_U 0_V 0_X18_Y20_Job(Seq.Scan) 1 01 01 02 01 04 01_038	Cell_CP_14	2869.0	2695.0	0	0	0	Il12bBD_failedu1v1_25May21_WTRad21_Sequence_A 0_S 0_U 0_V 0_X18_Y20_Job(Seq.Scan) 1 01 01 02 01 04 01_038__Cell_CP_14	Cell_CP_14	Il12bBD_failedu1v1_25May21_WTRad21_Sequence_A 0_S 0_U 0_V 0_X18_Y20_Job(Seq.Scan) 1 01 01 02 01 04 01_038	0.07894736842105263	1	TxS_auto_10	6.7294111251831055	15.650981903076172	0.0	138.915	116.991	11.5	0	0.0	0.0	0.0	0.0	0.0	0.0	0.0	Gray{Float64}(1.7123355676351473)	1.0865216121301968	Gray{Float64}(0.0)	Gray{Float64}(0.0)	0.0	Gray{Float64}(0.0)	U 0_V 0	WT	1	DMSO	Il12b_intron(4),HSS1(1)	Il12b_HSS1_BD	WT_DMSO_1	HSS1	Il12b_intron	NA	WT_DMSO
Il12bBD_failedu1v1_25May21_WTRad21_Sequence_A 0_S 0_U 0_V 0_X18_Y21_Job(Seq.Scan) 1 01 01 02 01 04 01_046	Cell_CP_9	3782.0	3578.5	0	0	0	Il12bBD_failedu1v1_25May21_WTRad21_Sequence_A 0_S 0_U 0_V 0_X18_Y21_Job(Seq.Scan) 1 01 01 02 01 04 01_046__Cell_CP_9	Cell_CP_9	Il12bBD_failedu1v1_25May21_WTRad21_Sequence_A 0_S 0_U 0_V 0_X18_Y21_Job(Seq.Scan) 1 01 01 02 01 04 01_046	0.1	1	TxS_auto_1	17.36078453063965	54.60000228881836	95.58431243896484	120.96000000000001	46.683	9.0	0	0.0	0.0	0.0	0.0	0.0	0.0	0.0	Gray{Float64}(4.417546837436753)	3.790438381217432	Gray{Float64}(2.8805322273275893)	Gray{Float64}(0.0)	0.0	Gray{Float64}(0.0)	U 0_V 0	WT	1	DMSO	Il12b_intron(4),HSS1(1)	Il12b_HSS1_BD	WT_DMSO_1	HSS1	Il12b_intron	NA	WT_DMSO
Il12bBD_failedu1v1_25May21_WTRad21_Sequence_A 0_S 0_U 0_V 0_X18_Y21_Job(Seq.Scan) 1 01 01 02 01 04 01_046	Cell_CP_13	4107.5	3900.5	1	1	1	Il12bBD_failedu1v1_25May21_WTRad21_Sequence_A 0_S 0_U 0_V 0_X18_Y21_Job(Seq.Scan) 1 01 01 02 01 04 01_046__Cell_CP_13	Cell_CP_13	Il12bBD_failedu1v1_25May21_WTRad21_Sequence_A 0_S 0_U 0_V 0_X18_Y21_Job(Seq.Scan) 1 01 01 02 01 04 01_046	0.1	2	TxS_auto_4	3.3568625450134277	7.188236236572266	10.662744522094727	170.1	41.769	10.0	TxS_auto_9	3.133333683013916	7.0745110511779785	0.0	170.667	43.659	11.5	8.726029394862248	Gray{Float64}(0.8541720849805159)	0.499021343996195	Gray{Float64}(0.3213328468232397)	Gray{Float64}(0.7972939401213909)	0.49112632037789283	Gray{Float64}(0.0)	U 0_V 0	WT	1	DMSO	Il12b_intron(4),HSS1(1)	Il12b_HSS1_BD	WT_DMSO_1	HSS1	Il12b_intron	NA	WT_DMSO
Il12bBD_failedu1v1_25May21_WTRad21_Sequence_A 0_S 0_U 0_V 0_X18_Y22_Job(Seq.Scan) 1 01 01 02 01 04 01_052	Cell_CP_7	3186.5	3041.5	2	2	2	Il12bBD_failedu1v1_25May21_WTRad21_Sequence_A 0_S 0_U 0_V 0_X18_Y22_Job(Seq.Scan) 1 01 01 02 01 04 01_052__Cell_CP_7	Cell_CP_7	Il12bBD_failedu1v1_25May21_WTRad21_Sequence_A 0_S 0_U 0_V 0_X18_Y22_Job(Seq.Scan) 1 01 01 02 01 04 01_052	0.06666666666666667	2	TxS_auto_4	2.2549021244049072	4.55294132232666	6.6588239669799805	146.475	69.363	11.0	TxS_auto_5	2.470588445663452	6.458824634552002	0.0	148.365	68.985	11.5	10.67543835165564	Gray{Float64}(0.5737722123567707)	0.3160740441784202	Gray{Float64}(0.20067055506870057)	Gray{Float64}(0.6286547797126681)	0.4483841715400849	Gray{Float64}(0.0)	U 0_V 0	WT	1	DMSO	Il12b_intron(4),HSS1(1)	Il12b_HSS1_BD	WT_DMSO_1	HSS1	Il12b_intron	NA	WT_DMSO
Il12bBD_failedu1v1_25May21_WTRad21_Sequence_A 0_S 0_U 0_V 0_X18_Y23_Job(Seq.Scan) 1 01 01 02 01 04 01_054	Cell_CP_4	3976.5	3775.5	2	2	2	Il12bBD_failedu1v1_25May21_WTRad21_Sequence_A 0_S 0_U 0_V 0_X18_Y23_Job(Seq.Scan) 1 01 01 02 01 04 01_054__Cell_CP_4	Cell_CP_4	Il12bBD_failedu1v1_25May21_WTRad21_Sequence_A 0_S 0_U 0_V 0_X18_Y23_Job(Seq.Scan) 1 01 01 02 01 04 01_054	0.07142857142857142	1	TxS_auto_2	1.7058826684951782	3.5764706134796143	5.807844161987305	163.485	50.463	10.0	0	0.0	0.0	0.0	0.0	0.0	0.0	0.0	Gray{Float64}(0.43407120075416256)	0.2482855478818473	Gray{Float64}(0.17502539750530224)	Gray{Float64}(0.0)	0.0	Gray{Float64}(0.0)	U 0_V 0	WT	1	DMSO	Il12b_intron(4),HSS1(1)	Il12b_HSS1_BD	WT_DMSO_1	HSS1	Il12b_intron	NA	WT_DMSO
Il12bBD_failedu1v1_25May21_WTRad21_Sequence_A 0_S 0_U 0_V 0_X19_Y15_Job(Seq.Scan) 1 01 01 02 01 04 01_016	Cell_CP_11	4714.0	4492.0	0	0	0	Il12bBD_failedu1v1_25May21_WTRad21_Sequence_A 0_S 0_U 0_V 0_X19_Y15_Job(Seq.Scan) 1 01 01 02 01 04 01_016__Cell_CP_11	Cell_CP_11	Il12bBD_failedu1v1_25May21_WTRad21_Sequence_A 0_S 0_U 0_V 0_X19_Y15_Job(Seq.Scan) 1 01 01 02 01 04 01_016	0.225	1	TxS_auto_322	6.227451801300049	16.752939224243164	0.0	76.545	116.424	11.5	0	0.0	0.0	0.0	0.0	0.0	0.0	0.0	Gray{Float64}(1.5846092647236631)	1.1630216331836813	Gray{Float64}(0.0)	Gray{Float64}(0.0)	0.0	Gray{Float64}(0.0)	U 0_V 0	WT	1	DMSO	Il12b_intron(4),HSS1(1)	Il12b_HSS1_BD	WT_DMSO_1	HSS1	Il12b_intron	NA	WT_DMSO
Il12bBD_failedu1v1_25May21_WTRad21_Sequence_A 0_S 0_U 0_V 0_X19_Y15_Job(Seq.Scan) 1 01 01 02 01 04 01_016	Cell_CP_17	5005.5	4641.5	323	0	0	Il12bBD_failedu1v1_25May21_WTRad21_Sequence_A 0_S 0_U 0_V 0_X19_Y15_Job(Seq.Scan) 1 01 01 02 01 04 01_016__Cell_CP_17	Cell_CP_17	Il12bBD_failedu1v1_25May21_WTRad21_Sequence_A 0_S 0_U 0_V 0_X19_Y15_Job(Seq.Scan) 1 01 01 02 01 04 01_016	0.225	2	TxS_auto_73	24.725492477416992	110.2745361328125	0.0	157.626	158.382	7.5	TxS_auto_6	24.980390548706055	0.0	0.0	162.162	163.674	8.0	9.878287300944432	Gray{Float64}(6.291537165553156)	7.655472833457403	Gray{Float64}(0.0)	Gray{Float64}(6.356397377757531)	0.0	Gray{Float64}(0.0)	U 0_V 0	WT	1	DMSO	Il12b_intron(4),HSS1(1)	Il12b_HSS1_BD	WT_DMSO_1	HSS1	Il12b_intron	NA	WT_DMSO
Il12bBD_failedu1v1_25May21_WTRad21_Sequence_A 0_S 0_U 0_V 0_X19_Y15_Job(Seq.Scan) 1 01 01 02 01 04 01_016	Cell_CP_20	2171.5	1994.5	93	4	4	Il12bBD_failedu1v1_25May21_WTRad21_Sequence_A 0_S 0_U 0_V 0_X19_Y15_Job(Seq.Scan) 1 01 01 02 01 04 01_016__Cell_CP_20	Cell_CP_20	Il12bBD_failedu1v1_25May21_WTRad21_Sequence_A 0_S 0_U 0_V 0_X19_Y15_Job(Seq.Scan) 1 01 01 02 01 04 01_016	0.225	2	TxS_auto_264	19.368627548217773	81.08624267578125	0.0	183.519	159.705	2.5	TxS_auto_326	0.0	0.0	0.0	183.33	154.035	5.5	5.695140121191065	Gray{Float64}(4.92845350508865)	5.629164716902134	Gray{Float64}(0.0)	Gray{Float64}(0.0)	0.0	Gray{Float64}(0.0)	U 0_V 0	WT	1	DMSO	Il12b_intron(4),HSS1(1)	Il12b_HSS1_BD	WT_DMSO_1	HSS1	Il12b_intron	NA	WT_DMSO
Il12bBD_failedu1v1_25May21_WTRad21_Sequence_A 0_S 0_U 0_V 0_X19_Y16_Job(Seq.Scan) 1 01 01 02 01 04 01_022	Cell_CP_3	4495.0	4279.0	0	0	0	Il12bBD_failedu1v1_25May21_WTRad21_Sequence_A 0_S 0_U 0_V 0_X19_Y16_Job(Seq.Scan) 1 01 01 02 01 04 01_022__Cell_CP_3	Cell_CP_3	Il12bBD_failedu1v1_25May21_WTRad21_Sequence_A 0_S 0_U 0_V 0_X19_Y16_Job(Seq.Scan) 1 01 01 02 01 04 01_022	0.045454545454545456	1	TxS_auto_2	6.282352924346924	17.407846450805664	0.0	57.834	133.812	11.5	0	0.0	0.0	0.0	0.0	0.0	0.0	0.0	Gray{Float64}(1.5985791565830672)	1.2084865669499485	Gray{Float64}(0.0)	Gray{Float64}(0.0)	0.0	Gray{Float64}(0.0)	U 0_V 0	WT	1	DMSO	Il12b_intron(4),HSS1(1)	Il12b_HSS1_BD	WT_DMSO_1	HSS1	Il12b_intron	NA	WT_DMSO
Il12bBD_failedu1v1_25May21_WTRad21_Sequence_A 0_S 0_U 0_V 0_X20_Y15_Job(Seq.Scan) 1 01 01 02 01 04 01_014	Cell_CP_9	3145.0	2967.0	1	1	1	Il12bBD_failedu1v1_25May21_WTRad21_Sequence_A 0_S 0_U 0_V 0_X20_Y15_Job(Seq.Scan) 1 01 01 02 01 04 01_014__Cell_CP_9	Cell_CP_9	Il12bBD_failedu1v1_25May21_WTRad21_Sequence_A 0_S 0_U 0_V 0_X20_Y15_Job(Seq.Scan) 1 01 01 02 01 04 01_014	0.2222222222222222	2	TxS_auto_45	1.4980394840240479	3.39607834815979	6.752942085266113	175.392	34.776	10.5	TxS_auto_67	1.6274511814117432	4.317647933959961	0.0	174.069	31.752	11.5	10.057082330377934	Gray{Float64}(0.38118436256878035)	0.23576236587672403	Gray{Float64}(0.20350690201707405)	Gray{Float64}(0.4141138787155528)	0.2997395194032357	Gray{Float64}(0.0)	U 0_V 0	WT	1	DMSO	Il12b_intron(4),HSS1(1)	Il12b_HSS1_BD	WT_DMSO_1	HSS1	Il12b_intron	NA	WT_DMSO
Il12bBD_failedu1v1_25May21_WTRad21_Sequence_A 0_S 0_U 0_V 0_X20_Y19_Job(Seq.Scan) 1 01 01 02 01 04 01_034	Cell_CP_13	2577.5	2453.5	2	2	2	Il12bBD_failedu1v1_25May21_WTRad21_Sequence_A 0_S 0_U 0_V 0_X20_Y19_Job(Seq.Scan) 1 01 01 02 01 04 01_034__Cell_CP_13	Cell_CP_13	Il12bBD_failedu1v1_25May21_WTRad21_Sequence_A 0_S 0_U 0_V 0_X20_Y19_Job(Seq.Scan) 1 01 01 02 01 04 01_034	0.03571428571428571	1	TxS_auto_8	2.9725492000579834	9.764703750610352	0.0	116.613	159.894	11.5	0	0.0	0.0	0.0	0.0	0.0	0.0	0.0	Gray{Float64}(0.7563814466256424)	0.6778847312449866	Gray{Float64}(0.0)	Gray{Float64}(0.0)	0.0	Gray{Float64}(0.0)	U 0_V 0	WT	1	DMSO	Il12b_intron(4),HSS1(1)	Il12b_HSS1_BD	WT_DMSO_1	HSS1	Il12b_intron	NA	WT_DMSO
Il12bBD_failedu1v1_25May21_WTRad21_Sequence_A 0_S 0_U 0_V 0_X20_Y20_Job(Seq.Scan) 1 01 01 02 01 04 01_040	Cell_CP_1	7317.0	7043.0	1	1	1	Il12bBD_failedu1v1_25May21_WTRad21_Sequence_A 0_S 0_U 0_V 0_X20_Y20_Job(Seq.Scan) 1 01 01 02 01 04 01_040__Cell_CP_1	Cell_CP_1	Il12bBD_failedu1v1_25May21_WTRad21_Sequence_A 0_S 0_U 0_V 0_X20_Y20_Job(Seq.Scan) 1 01 01 02 01 04 01_040	0.1388888888888889	2	TxS_auto_12	2.874509811401367	4.992157936096191	0.0	12.096	74.277	11.5	TxS_auto_6	1.8941179513931274	3.3999998569488525	5.6352949142456055	17.388	80.514	10.0	15.359213293655374	Gray{Float64}(0.7314347864940159)	0.34656531598632134	Gray{Float64}(0.0)	Gray{Float64}(0.48196870084652793)	0.2360346046460141	Gray{Float64}(0.16982544725992618)	U 0_V 0	WT	1	DMSO	Il12b_intron(4),HSS1(1)	Il12b_HSS1_BD	WT_DMSO_1	HSS1	Il12b_intron	NA	WT_DMSO
Il12bBD_failedu1v1_25May21_WTRad21_Sequence_A 0_S 0_U 0_V 0_X20_Y20_Job(Seq.Scan) 1 01 01 02 01 04 01_040	Cell_CP_5	2925.5	2752.5	0	0	0	Il12bBD_failedu1v1_25May21_WTRad21_Sequence_A 0_S 0_U 0_V 0_X20_Y20_Job(Seq.Scan) 1 01 01 02 01 04 01_040__Cell_CP_5	Cell_CP_5	Il12bBD_failedu1v1_25May21_WTRad21_Sequence_A 0_S 0_U 0_V 0_X20_Y20_Job(Seq.Scan) 1 01 01 02 01 04 01_040	0.1388888888888889	1	TxS_auto_4	6.0	13.956865310668945	21.435293197631836	60.291000000000004	168.77700000000002	10.0	0	0.0	0.0	0.0	0.0	0.0	0.0	0.0	Gray{Float64}(1.526732906444519)	0.9689127424427921	Gray{Float64}(0.6459747555062608)	Gray{Float64}(0.0)	0.0	Gray{Float64}(0.0)	U 0_V 0	WT	1	DMSO	Il12b_intron(4),HSS1(1)	Il12b_HSS1_BD	WT_DMSO_1	HSS1	Il12b_intron	NA	WT_DMSO
Il12bBD_failedu1v1_25May21_WTRad21_Sequence_A 0_S 0_U 0_V 0_X20_Y20_Job(Seq.Scan) 1 01 01 02 01 04 01_040	Cell_CP_10	2216.5	2055.5	0	0	0	Il12bBD_failedu1v1_25May21_WTRad21_Sequence_A 0_S 0_U 0_V 0_X20_Y20_Job(Seq.Scan) 1 01 01 02 01 04 01_040__Cell_CP_10	Cell_CP_10	Il12bBD_failedu1v1_25May21_WTRad21_Sequence_A 0_S 0_U 0_V 0_X20_Y20_Job(Seq.Scan) 1 01 01 02 01 04 01_040	0.1388888888888889	1	TxS_auto_3	6.4941182136535645	17.69019317626953	30.44705581665039	96.768	185.598	11.0	0	0.0	0.0	0.0	0.0	0.0	0.0	0.0	Gray{Float64}(1.6524639958542657)	1.2280876259269822	Gray{Float64}(0.9175535531848535)	Gray{Float64}(0.0)	0.0	Gray{Float64}(0.0)	U 0_V 0	WT	1	DMSO	Il12b_intron(4),HSS1(1)	Il12b_HSS1_BD	WT_DMSO_1	HSS1	Il12b_intron	NA	WT_DMSO
Il12bBD_failedu1v1_25May21_WTRad21_Sequence_A 0_S 0_U 0_V 0_X20_Y20_Job(Seq.Scan) 1 01 01 02 01 04 01_040	Cell_CP_15	2041.5	1896.5	1	1	1	Il12bBD_failedu1v1_25May21_WTRad21_Sequence_A 0_S 0_U 0_V 0_X20_Y20_Job(Seq.Scan) 1 01 01 02 01 04 01_040__Cell_CP_15	Cell_CP_15	Il12bBD_failedu1v1_25May21_WTRad21_Sequence_A 0_S 0_U 0_V 0_X20_Y20_Job(Seq.Scan) 1 01 01 02 01 04 01_040	0.1388888888888889	1	TxS_auto_2	11.325489044189453	34.62353515625	59.58431625366211	145.719	20.223	10.0	0	0.0	0.0	0.0	0.0	0.0	0.0	0.0	Gray{Float64}(2.8818328008901535)	2.4036331693809774	Gray{Float64}(1.7956350663875902)	Gray{Float64}(0.0)	0.0	Gray{Float64}(0.0)	U 0_V 0	WT	1	DMSO	Il12b_intron(4),HSS1(1)	Il12b_HSS1_BD	WT_DMSO_1	HSS1	Il12b_intron	NA	WT_DMSO
Il12bBD_failedu1v1_25May21_WTRad21_Sequence_A 0_S 0_U 0_V 0_X21_Y15_Job(Seq.Scan) 1 01 01 02 01 04 01_012	Cell_CP_22	3065.5	2892.5	0	0	0	Il12bBD_failedu1v1_25May21_WTRad21_Sequence_A 0_S 0_U 0_V 0_X21_Y15_Job(Seq.Scan) 1 01 01 02 01 04 01_012__Cell_CP_22	Cell_CP_22	Il12bBD_failedu1v1_25May21_WTRad21_Sequence_A 0_S 0_U 0_V 0_X21_Y15_Job(Seq.Scan) 1 01 01 02 01 04 01_012	0.022727272727272728	1	TxS_auto_1	5.941175937652588	15.262746810913086	27.46274185180664	160.083	125.307	11.0	0	0.0	0.0	0.0	0.0	0.0	0.0	0.0	Gray{Float64}(1.511764801165096)	1.0595695767349196	Gray{Float64}(0.8276181617712738)	Gray{Float64}(0.0)	0.0	Gray{Float64}(0.0)	U 0_V 0	WT	1	DMSO	Il12b_intron(4),HSS1(1)	Il12b_HSS1_BD	WT_DMSO_1	HSS1	Il12b_intron	NA	WT_DMSO
Il12bBD_failedu1v1_25May21_WTRad21_Sequence_A 0_S 0_U 0_V 0_X21_Y16_Job(Seq.Scan) 1 01 01 02 01 04 01_026	Cell_CP_22	2816.0	2642.0	0	0	0	Il12bBD_failedu1v1_25May21_WTRad21_Sequence_A 0_S 0_U 0_V 0_X21_Y16_Job(Seq.Scan) 1 01 01 02 01 04 01_026__Cell_CP_22	Cell_CP_22	Il12bBD_failedu1v1_25May21_WTRad21_Sequence_A 0_S 0_U 0_V 0_X21_Y16_Job(Seq.Scan) 1 01 01 02 01 04 01_026	0.05555555555555555	1	TxS_auto_65	6.34509801864624	16.301958084106445	0.0	147.798	74.844	11.5	0	0.0	0.0	0.0	0.0	0.0	0.0	0.0	Gray{Float64}(1.6145449899471889)	1.1317136450679102	Gray{Float64}(0.0)	Gray{Float64}(0.0)	0.0	Gray{Float64}(0.0)	U 0_V 0	WT	1	DMSO	Il12b_intron(4),HSS1(1)	Il12b_HSS1_BD	WT_DMSO_1	HSS1	Il12b_intron	NA	WT_DMSO
Il12bBD_failedu1v1_25May21_WTRad21_Sequence_A 0_S 0_U 0_V 0_X21_Y16_Job(Seq.Scan) 1 01 01 02 01 04 01_026	Cell_CP_25	5138.0	4908.0	0	0	0	Il12bBD_failedu1v1_25May21_WTRad21_Sequence_A 0_S 0_U 0_V 0_X21_Y16_Job(Seq.Scan) 1 01 01 02 01 04 01_026__Cell_CP_25	Cell_CP_25	Il12bBD_failedu1v1_25May21_WTRad21_Sequence_A 0_S 0_U 0_V 0_X21_Y16_Job(Seq.Scan) 1 01 01 02 01 04 01_026	0.05555555555555555	1	TxS_auto_75	2.835294246673584	6.815688133239746	0.0	174.069	43.848	11.5	0	0.0	0.0	0.0	0.0	0.0	0.0	0.0	Gray{Float64}(0.7214561709748973)	0.4731583298840046	Gray{Float64}(0.0)	Gray{Float64}(0.0)	0.0	Gray{Float64}(0.0)	U 0_V 0	WT	1	DMSO	Il12b_intron(4),HSS1(1)	Il12b_HSS1_BD	WT_DMSO_1	HSS1	Il12b_intron	NA	WT_DMSO
Il12bBD_failedu1v1_25May21_WTRad21_Sequence_A 0_S 0_U 0_V 0_X21_Y16_Job(Seq.Scan) 1 01 01 02 01 04 01_026	Cell_CP_27	3069.0	2889.0	0	0	0	Il12bBD_failedu1v1_25May21_WTRad21_Sequence_A 0_S 0_U 0_V 0_X21_Y16_Job(Seq.Scan) 1 01 01 02 01 04 01_026__Cell_CP_27	Cell_CP_27	Il12bBD_failedu1v1_25May21_WTRad21_Sequence_A 0_S 0_U 0_V 0_X21_Y16_Job(Seq.Scan) 1 01 01 02 01 04 01_026	0.05555555555555555	1	TxS_auto_63	6.086274147033691	16.47058868408203	0.0	185.031	160.839	11.5	0	0.0	0.0	0.0	0.0	0.0	0.0	0.0	Gray{Float64}(1.548685836319814)	1.1434203093829423	Gray{Float64}(0.0)	Gray{Float64}(0.0)	0.0	Gray{Float64}(0.0)	U 0_V 0	WT	1	DMSO	Il12b_intron(4),HSS1(1)	Il12b_HSS1_BD	WT_DMSO_1	HSS1	Il12b_intron	NA	WT_DMSO
Il12bBD_failedu1v1_25May21_WTRad21_Sequence_A 0_S 0_U 0_V 0_X21_Y19_Job(Seq.Scan) 1 01 01 02 01 04 01_032	Cell_CP_2	3867.0	3669.0	0	0	0	Il12bBD_failedu1v1_25May21_WTRad21_Sequence_A 0_S 0_U 0_V 0_X21_Y19_Job(Seq.Scan) 1 01 01 02 01 04 01_032__Cell_CP_2	Cell_CP_2	Il12bBD_failedu1v1_25May21_WTRad21_Sequence_A 0_S 0_U 0_V 0_X21_Y19_Job(Seq.Scan) 1 01 01 02 01 04 01_032	0.1111111111111111	1	TxS_auto_6	6.192156791687012	16.631376266479492	27.2823486328125	30.429	83.16	10.5	0	0.0	0.0	0.0	0.0	0.0	0.0	0.0	Gray{Float64}(1.5756282559554131)	1.1545824961593942	Gray{Float64}(0.8221818253302308)	Gray{Float64}(0.0)	0.0	Gray{Float64}(0.0)	U 0_V 0	WT	1	DMSO	Il12b_intron(4),HSS1(1)	Il12b_HSS1_BD	WT_DMSO_1	HSS1	Il12b_intron	NA	WT_DMSO
Il12bBD_failedu1v1_25May21_WTRad21_Sequence_A 0_S 0_U 0_V 0_X21_Y19_Job(Seq.Scan) 1 01 01 02 01 04 01_032	Cell_CP_9	6966.5	6691.5	0	0	0	Il12bBD_failedu1v1_25May21_WTRad21_Sequence_A 0_S 0_U 0_V 0_X21_Y19_Job(Seq.Scan) 1 01 01 02 01 04 01_032__Cell_CP_9	Cell_CP_9	Il12bBD_failedu1v1_25May21_WTRad21_Sequence_A 0_S 0_U 0_V 0_X21_Y19_Job(Seq.Scan) 1 01 01 02 01 04 01_032	0.1111111111111111	1	TxS_auto_1	13.321568489074707	34.470584869384766	55.92548370361328	69.552	125.874	10.0	0	0.0	0.0	0.0	0.0	0.0	0.0	0.0	Gray{Float64}(3.3897461629541246)	2.3930150629075473	Gray{Float64}(1.6853723589842102)	Gray{Float64}(0.0)	0.0	Gray{Float64}(0.0)	U 0_V 0	WT	1	DMSO	Il12b_intron(4),HSS1(1)	Il12b_HSS1_BD	WT_DMSO_1	HSS1	Il12b_intron	NA	WT_DMSO
Il12bBD_failedu1v1_25May21_WTRad21_Sequence_A 0_S 0_U 0_V 0_X21_Y19_Job(Seq.Scan) 1 01 01 02 01 04 01_032	Cell_CP_12	3032.0	2849.0	0	0	0	Il12bBD_failedu1v1_25May21_WTRad21_Sequence_A 0_S 0_U 0_V 0_X21_Y19_Job(Seq.Scan) 1 01 01 02 01 04 01_032__Cell_CP_12	Cell_CP_12	Il12bBD_failedu1v1_25May21_WTRad21_Sequence_A 0_S 0_U 0_V 0_X21_Y19_Job(Seq.Scan) 1 01 01 02 01 04 01_032	0.1111111111111111	1	TxS_auto_5	6.576470851898193	16.545095443725586	26.505882263183594	95.634	67.851	10.5	0	0.0	0.0	0.0	0.0	0.0	0.0	0.0	Gray{Float64}(1.6734190763110317)	1.148592713587601	Gray{Float64}(0.798782207295835)	Gray{Float64}(0.0)	0.0	Gray{Float64}(0.0)	U 0_V 0	WT	1	DMSO	Il12b_intron(4),HSS1(1)	Il12b_HSS1_BD	WT_DMSO_1	HSS1	Il12b_intron	NA	WT_DMSO
Il12bBD_failedu1v1_25May21_WTRad21_Sequence_A 0_S 0_U 0_V 0_X21_Y19_Job(Seq.Scan) 1 01 01 02 01 04 01_032	Cell_CP_18	4091.5	3882.0	0	0	0	Il12bBD_failedu1v1_25May21_WTRad21_Sequence_A 0_S 0_U 0_V 0_X21_Y19_Job(Seq.Scan) 1 01 01 02 01 04 01_032__Cell_CP_18	Cell_CP_18	Il12bBD_failedu1v1_25May21_WTRad21_Sequence_A 0_S 0_U 0_V 0_X21_Y19_Job(Seq.Scan) 1 01 01 02 01 04 01_032	0.1111111111111111	2	TxS_auto_7	2.992157220840454	8.560784339904785	16.729408264160156	123.606	8.127	11.0	TxS_auto_8	2.0941178798675537	6.447059631347656	13.686270713806152	124.929	14.175	11.0	12.622544632521606	Gray{Float64}(0.7613708150521168)	0.5943063035721805	Gray{Float64}(0.5041580403667725)	Gray{Float64}(0.5328597795279374)	0.44756742212925144	Gray{Float64}(0.41244993929545015)	U 0_V 0	WT	1	DMSO	Il12b_intron(4),HSS1(1)	Il12b_HSS1_BD	WT_DMSO_1	HSS1	Il12b_intron	NA	WT_DMSO
Il12bBD_failedu1v1_25May21_WTRad21_Sequence_A 0_S 0_U 0_V 0_X21_Y19_Job(Seq.Scan) 1 01 01 02 01 04 01_032	Cell_CP_21	2624.0	2495.0	0	0	0	Il12bBD_failedu1v1_25May21_WTRad21_Sequence_A 0_S 0_U 0_V 0_X21_Y19_Job(Seq.Scan) 1 01 01 02 01 04 01_032__Cell_CP_21	Cell_CP_21	Il12bBD_failedu1v1_25May21_WTRad21_Sequence_A 0_S 0_U 0_V 0_X21_Y19_Job(Seq.Scan) 1 01 01 02 01 04 01_032	0.1111111111111111	1	TxS_auto_4	11.427449226379395	29.262752532958984	48.9411735534668	135.324	119.44800000000001	11.0	0	0.0	0.0	0.0	0.0	0.0	0.0	0.0	Gray{Float64}(2.9077771284395637)	2.0314772104636085	Gray{Float64}(1.4748929407638323)	Gray{Float64}(0.0)	0.0	Gray{Float64}(0.0)	U 0_V 0	WT	1	DMSO	Il12b_intron(4),HSS1(1)	Il12b_HSS1_BD	WT_DMSO_1	HSS1	Il12b_intron	NA	WT_DMSO
Il12bBD_failedu1v1_25May21_WTRad21_Sequence_A 0_S 0_U 0_V 0_X21_Y20_Job(Seq.Scan) 1 01 01 02 01 04 01_042	Cell_CP_2	3271.0	3089.0	0	0	0	Il12bBD_failedu1v1_25May21_WTRad21_Sequence_A 0_S 0_U 0_V 0_X21_Y20_Job(Seq.Scan) 1 01 01 02 01 04 01_042__Cell_CP_2	Cell_CP_2	Il12bBD_failedu1v1_25May21_WTRad21_Sequence_A 0_S 0_U 0_V 0_X21_Y20_Job(Seq.Scan) 1 01 01 02 01 04 01_042	0.125	1	TxS_auto_3	11.309804916381836	28.364709854125977	46.20783996582031	27.405	78.435	10.5	0	0.0	0.0	0.0	0.0	0.0	0.0	0.0	Gray{Float64}(2.8778418885513584)	1.9691333405895028	Gray{Float64}(1.3925211028926312)	Gray{Float64}(0.0)	0.0	Gray{Float64}(0.0)	U 0_V 0	WT	1	DMSO	Il12b_intron(4),HSS1(1)	Il12b_HSS1_BD	WT_DMSO_1	HSS1	Il12b_intron	NA	WT_DMSO
Il12bBD_failedu1v1_25May21_WTRad21_Sequence_A 0_S 0_U 0_V 0_X21_Y20_Job(Seq.Scan) 1 01 01 02 01 04 01_042	Cell_CP_5	3056.5	2873.5	0	0	0	Il12bBD_failedu1v1_25May21_WTRad21_Sequence_A 0_S 0_U 0_V 0_X21_Y20_Job(Seq.Scan) 1 01 01 02 01 04 01_042__Cell_CP_5	Cell_CP_5	Il12bBD_failedu1v1_25May21_WTRad21_Sequence_A 0_S 0_U 0_V 0_X21_Y20_Job(Seq.Scan) 1 01 01 02 01 04 01_042	0.125	1	TxS_auto_8	8.15294075012207	22.372549057006836	0.0	50.274	73.143	11.5	0	0.0	0.0	0.0	0.0	0.0	0.0	0.0	Gray{Float64}(2.0745604879173043)	1.5531458805216074	Gray{Float64}(0.0)	Gray{Float64}(0.0)	0.0	Gray{Float64}(0.0)	U 0_V 0	WT	1	DMSO	Il12b_intron(4),HSS1(1)	Il12b_HSS1_BD	WT_DMSO_1	HSS1	Il12b_intron	NA	WT_DMSO
Il12bBD_failedu1v1_25May21_WTRad21_Sequence_A 0_S 0_U 0_V 0_X21_Y20_Job(Seq.Scan) 1 01 01 02 01 04 01_042	Cell_CP_11	2759.0	2583.0	0	0	0	Il12bBD_failedu1v1_25May21_WTRad21_Sequence_A 0_S 0_U 0_V 0_X21_Y20_Job(Seq.Scan) 1 01 01 02 01 04 01_042__Cell_CP_11	Cell_CP_11	Il12bBD_failedu1v1_25May21_WTRad21_Sequence_A 0_S 0_U 0_V 0_X21_Y20_Job(Seq.Scan) 1 01 01 02 01 04 01_042	0.125	1	TxS_auto_7	7.564705848693848	20.35293960571289	0.0	141.183	64.827	11.5	0	0.0	0.0	0.0	0.0	0.0	0.0	0.0	Gray{Float64}(1.924880891129035)	1.412940663335714	Gray{Float64}(0.0)	Gray{Float64}(0.0)	0.0	Gray{Float64}(0.0)	U 0_V 0	WT	1	DMSO	Il12b_intron(4),HSS1(1)	Il12b_HSS1_BD	WT_DMSO_1	HSS1	Il12b_intron	NA	WT_DMSO
Il12bBD_failedu1v1_25May21_WTRad21_Sequence_A 0_S 0_U 0_V 0_X22_Y15_Job(Seq.Scan) 1 01 01 02 01 04 01_010	Cell_CP_1	4313.0	4099.0	0	0	0	Il12bBD_failedu1v1_25May21_WTRad21_Sequence_A 0_S 0_U 0_V 0_X22_Y15_Job(Seq.Scan) 1 01 01 02 01 04 01_010__Cell_CP_1	Cell_CP_1	Il12bBD_failedu1v1_25May21_WTRad21_Sequence_A 0_S 0_U 0_V 0_X22_Y15_Job(Seq.Scan) 1 01 01 02 01 04 01_010	0.06818181818181818	1	TxS_auto_1	7.843137741088867	21.200002670288086	32.17646789550781	11.907	58.401	11.0	0	0.0	0.0	0.0	0.0	0.0	0.0	0.0	Gray{Float64}(1.9957294131828842)	1.4717454292090484	Gray{Float64}(0.96967117688654)	Gray{Float64}(0.0)	0.0	Gray{Float64}(0.0)	U 0_V 0	WT	1	DMSO	Il12b_intron(4),HSS1(1)	Il12b_HSS1_BD	WT_DMSO_1	HSS1	Il12b_intron	NA	WT_DMSO
Il12bBD_failedu1v1_25May21_WTRad21_Sequence_A 0_S 0_U 0_V 0_X22_Y15_Job(Seq.Scan) 1 01 01 02 01 04 01_010	Cell_CP_2	4139.0	3931.0	0	0	0	Il12bBD_failedu1v1_25May21_WTRad21_Sequence_A 0_S 0_U 0_V 0_X22_Y15_Job(Seq.Scan) 1 01 01 02 01 04 01_010__Cell_CP_2	Cell_CP_2	Il12bBD_failedu1v1_25May21_WTRad21_Sequence_A 0_S 0_U 0_V 0_X22_Y15_Job(Seq.Scan) 1 01 01 02 01 04 01_010	0.06818181818181818	1	TxS_auto_2	6.643137454986572	16.588233947753906	27.403919219970703	43.659	99.225	11.0	0	0.0	0.0	0.0	0.0	0.0	0.0	0.0	Gray{Float64}(1.6903827590936824)	1.1515874724616448	Gray{Float64}(0.8258454808534942)	Gray{Float64}(0.0)	0.0	Gray{Float64}(0.0)	U 0_V 0	WT	1	DMSO	Il12b_intron(4),HSS1(1)	Il12b_HSS1_BD	WT_DMSO_1	HSS1	Il12b_intron	NA	WT_DMSO
Il12bBD_failedu1v1_25May21_WTRad21_Sequence_A 0_S 0_U 0_V 0_X22_Y15_Job(Seq.Scan) 1 01 01 02 01 04 01_010	Cell_CP_12	3858.0	3658.0	0	0	0	Il12bBD_failedu1v1_25May21_WTRad21_Sequence_A 0_S 0_U 0_V 0_X22_Y15_Job(Seq.Scan) 1 01 01 02 01 04 01_010__Cell_CP_12	Cell_CP_12	Il12bBD_failedu1v1_25May21_WTRad21_Sequence_A 0_S 0_U 0_V 0_X22_Y15_Job(Seq.Scan) 1 01 01 02 01 04 01_010	0.06818181818181818	1	TxS_auto_3	5.439216136932373	15.411766052246094	0.0	128.709	36.477	11.5	0	0.0	0.0	0.0	0.0	0.0	0.0	0.0	Gray{Float64}(1.3840383769197817)	1.0699147823797959	Gray{Float64}(0.0)	Gray{Float64}(0.0)	0.0	Gray{Float64}(0.0)	U 0_V 0	WT	1	DMSO	Il12b_intron(4),HSS1(1)	Il12b_HSS1_BD	WT_DMSO_1	HSS1	Il12b_intron	NA	WT_DMSO
Il12bBD_failedu1v1_25May21_WTRad21_Sequence_A 0_S 0_U 0_V 0_X22_Y16_Job(Seq.Scan) 1 01 01 02 01 04 01_028	Cell_CP_9	2872.5	2699.5	0	0	0	Il12bBD_failedu1v1_25May21_WTRad21_Sequence_A 0_S 0_U 0_V 0_X22_Y16_Job(Seq.Scan) 1 01 01 02 01 04 01_028__Cell_CP_9	Cell_CP_9	Il12bBD_failedu1v1_25May21_WTRad21_Sequence_A 0_S 0_U 0_V 0_X22_Y16_Job(Seq.Scan) 1 01 01 02 01 04 01_028	0.11904761904761904	2	TxS_auto_7	2.886274576187134	6.141178607940674	11.164703369140625	80.325	179.361	10.5	TxS_auto_15	2.8823530673980713	5.807844161987305	0.0	75.222	185.787	11.5	12.553249977595454	Gray{Float64}(0.7344283954165175)	0.4263325664038821	Gray{Float64}(0.33645989642807095)	Gray{Float64}(0.7334305459979886)	0.40319184067570296	Gray{Float64}(0.0)	U 0_V 0	WT	1	DMSO	Il12b_intron(4),HSS1(1)	Il12b_HSS1_BD	WT_DMSO_1	HSS1	Il12b_intron	NA	WT_DMSO
Il12bBD_failedu1v1_25May21_WTRad21_Sequence_A 0_S 0_U 0_V 0_X22_Y16_Job(Seq.Scan) 1 01 01 02 01 04 01_028	Cell_CP_12	4219.5	4013.0	1	1	1	Il12bBD_failedu1v1_25May21_WTRad21_Sequence_A 0_S 0_U 0_V 0_X22_Y16_Job(Seq.Scan) 1 01 01 02 01 04 01_028__Cell_CP_12	Cell_CP_12	Il12bBD_failedu1v1_25May21_WTRad21_Sequence_A 0_S 0_U 0_V 0_X22_Y16_Job(Seq.Scan) 1 01 01 02 01 04 01_028	0.11904761904761904	1	TxS_auto_12	2.8000004291534424	9.058823585510254	0.0	98.28	50.085	11.5	0	0.0	0.0	0.0	0.0	0.0	0.0	0.0	Gray{Float64}(0.7124754655412225)	0.6288811569194329	Gray{Float64}(0.0)	Gray{Float64}(0.0)	0.0	Gray{Float64}(0.0)	U 0_V 0	WT	1	DMSO	Il12b_intron(4),HSS1(1)	Il12b_HSS1_BD	WT_DMSO_1	HSS1	Il12b_intron	NA	WT_DMSO
Il12bBD_failedu1v1_25May21_WTRad21_Sequence_A 0_S 0_U 0_V 0_X22_Y16_Job(Seq.Scan) 1 01 01 02 01 04 01_028	Cell_CP_17	3813.0	3611.5	1	1	1	Il12bBD_failedu1v1_25May21_WTRad21_Sequence_A 0_S 0_U 0_V 0_X22_Y16_Job(Seq.Scan) 1 01 01 02 01 04 01_028__Cell_CP_17	Cell_CP_17	Il12bBD_failedu1v1_25May21_WTRad21_Sequence_A 0_S 0_U 0_V 0_X22_Y16_Job(Seq.Scan) 1 01 01 02 01 04 01_028	0.11904761904761904	1	TxS_auto_2	5.976471424102783	17.152944564819336	29.768627166748047	138.726	61.236	10.5	0	0.0	0.0	0.0	0.0	0.0	0.0	0.0	Gray{Float64}(1.5207459312671758)	1.1907907821223873	Gray{Float64}(0.8971084033467572)	Gray{Float64}(0.0)	0.0	Gray{Float64}(0.0)	U 0_V 0	WT	1	DMSO	Il12b_intron(4),HSS1(1)	Il12b_HSS1_BD	WT_DMSO_1	HSS1	Il12b_intron	NA	WT_DMSO
Il12bBD_failedu1v1_25May21_WTRad21_Sequence_A 0_S 0_U 0_V 0_X22_Y19_Job(Seq.Scan) 1 01 01 02 01 04 01_030	Cell_CP_2	2849.0	2675.0	0	0	0	Il12bBD_failedu1v1_25May21_WTRad21_Sequence_A 0_S 0_U 0_V 0_X22_Y19_Job(Seq.Scan) 1 01 01 02 01 04 01_030__Cell_CP_2	Cell_CP_2	Il12bBD_failedu1v1_25May21_WTRad21_Sequence_A 0_S 0_U 0_V 0_X22_Y19_Job(Seq.Scan) 1 01 01 02 01 04 01_030	0.1111111111111111	2	TxS_auto_5	7.388236045837402	18.964702606201172	32.08235168457031	21.357	156.303	11.0	TxS_auto_9	8.341176986694336	0.0	0.0	15.498	159.516	12.0	12.027104805396847	Gray{Float64}(1.8799771819599163)	1.3165665500647892	Gray{Float64}(0.9668348874180925)	Gray{Float64}(2.1224582306773296)	0.0	Gray{Float64}(0.0)	U 0_V 0	WT	1	DMSO	Il12b_intron(4),HSS1(1)	Il12b_HSS1_BD	WT_DMSO_1	HSS1	Il12b_intron	NA	WT_DMSO
Il12bBD_failedu1v1_25May21_WTRad21_Sequence_A 0_S 0_U 0_V 0_X22_Y20_Job(Seq.Scan) 1 01 01 02 01 04 01_044	Cell_CP_11	2902.0	2767.0	0	0	0	Il12bBD_failedu1v1_25May21_WTRad21_Sequence_A 0_S 0_U 0_V 0_X22_Y20_Job(Seq.Scan) 1 01 01 02 01 04 01_044__Cell_CP_11	Cell_CP_11	Il12bBD_failedu1v1_25May21_WTRad21_Sequence_A 0_S 0_U 0_V 0_X22_Y20_Job(Seq.Scan) 1 01 01 02 01 04 01_044	0.05263157894736842	1	TxS_auto_2	13.866667747497559	37.69804382324219	61.62352752685547	88.263	102.816	11.0	0	0.0	0.0	0.0	0.0	0.0	0.0	0.0	Gray{Float64}(3.5284496588062364)	2.617071542388874	Gray{Float64}(1.857088809589583)	Gray{Float64}(0.0)	0.0	Gray{Float64}(0.0)	U 0_V 0	WT	1	DMSO	Il12b_intron(4),HSS1(1)	Il12b_HSS1_BD	WT_DMSO_1	HSS1	Il12b_intron	NA	WT_DMSO
Il12bBD_failedu1v1_25May21_WTRad21_Sequence_A 0_S 0_U 0_V 0_X22_Y20_Job(Seq.Scan) 1 01 01 02 01 04 01_044	Cell_CP_14	4907.0	4681.0	0	0	0	Il12bBD_failedu1v1_25May21_WTRad21_Sequence_A 0_S 0_U 0_V 0_X22_Y20_Job(Seq.Scan) 1 01 01 02 01 04 01_044__Cell_CP_14	Cell_CP_14	Il12bBD_failedu1v1_25May21_WTRad21_Sequence_A 0_S 0_U 0_V 0_X22_Y20_Job(Seq.Scan) 1 01 01 02 01 04 01_044	0.05263157894736842	1	TxS_auto_1	7.094118595123291	19.133333206176758	31.094118118286133	108.486	9.828	10.5	0	0.0	0.0	0.0	0.0	0.0	0.0	0.0	Gray{Float64}(1.8051373835657816)	1.3282732143798213	Gray{Float64}(0.937053445639912)	Gray{Float64}(0.0)	0.0	Gray{Float64}(0.0)	U 0_V 0	WT	1	DMSO	Il12b_intron(4),HSS1(1)	Il12b_HSS1_BD	WT_DMSO_1	HSS1	Il12b_intron	NA	WT_DMSO
Il12bBD_failedu1v1_25May21_WTRad21_Sequence_A 0_S 0_U 1_V 0_X 4_Y21_Job(Seq.Scan) 1 01 01 02 01 04 01_174	Cell_CP_3	3237.0	3051.0	1	1	1	Il12bBD_failedu1v1_25May21_WTRad21_Sequence_A 0_S 0_U 1_V 0_X 4_Y21_Job(Seq.Scan) 1 01 01 02 01 04 01_174__Cell_CP_3	Cell_CP_3	Il12bBD_failedu1v1_25May21_WTRad21_Sequence_A 0_S 0_U 1_V 0_X 4_Y21_Job(Seq.Scan) 1 01 01 02 01 04 01_174	0.38235294117647056	2	TxS_auto_20	14.945097923278809	37.9647102355957	59.85490036010742	15.309	180.684	10.0	TxS_auto_30	14.898040771484375	45.411766052246094	73.36470794677734	14.742	183.708	10.5	9.985793158282421	Gray{Float64}(3.8028621315842335)	2.6355840435243056	Gray{Float64}(1.8037893986093767)	Gray{Float64}(3.790888181229547)	3.1525731462936464	Gray{Float64}(2.2109214388513028)	U 1_V 0	WT	1	DMSO-LPS	Il12b_intron(4),HSS1(1)	Il12b_HSS1_BD	WT_DMSO-LPS_1	HSS1	Il12b_intron	NA	WT_DMSO-LPS
Il12bBD_failedu1v1_25May21_WTRad21_Sequence_A 0_S 0_U 1_V 0_X 4_Y21_Job(Seq.Scan) 1 01 01 02 01 04 01_174	Cell_CP_4	3321.5	3136.5	0	0	0	Il12bBD_failedu1v1_25May21_WTRad21_Sequence_A 0_S 0_U 1_V 0_X 4_Y21_Job(Seq.Scan) 1 01 01 02 01 04 01_174__Cell_CP_4	Cell_CP_4	Il12bBD_failedu1v1_25May21_WTRad21_Sequence_A 0_S 0_U 1_V 0_X 4_Y21_Job(Seq.Scan) 1 01 01 02 01 04 01_174	0.38235294117647056	1	TxS_auto_31	4.407843589782715	14.392155647277832	25.95686149597168	13.041	44.982	11.0	0	0.0	0.0	0.0	0.0	0.0	0.0	0.0	Gray{Float64}(1.121599975830301)	0.9991314444517713	Gray{Float64}(0.7822368979969281)	Gray{Float64}(0.0)	0.0	Gray{Float64}(0.0)	U 1_V 0	WT	1	DMSO-LPS	Il12b_intron(4),HSS1(1)	Il12b_HSS1_BD	WT_DMSO-LPS_1	HSS1	Il12b_intron	NA	WT_DMSO-LPS
Il12bBD_failedu1v1_25May21_WTRad21_Sequence_A 0_S 0_U 1_V 0_X 4_Y21_Job(Seq.Scan) 1 01 01 02 01 04 01_174	Cell_CP_5	2347.0	2191.0	3	2	2	Il12bBD_failedu1v1_25May21_WTRad21_Sequence_A 0_S 0_U 1_V 0_X 4_Y21_Job(Seq.Scan) 1 01 01 02 01 04 01_174__Cell_CP_5	Cell_CP_5	Il12bBD_failedu1v1_25May21_WTRad21_Sequence_A 0_S 0_U 1_V 0_X 4_Y21_Job(Seq.Scan) 1 01 01 02 01 04 01_174	0.38235294117647056	1	TxS_auto_10	4.19215726852417	10.9529390335083	19.57646942138672	16.254	89.019	8.0	0	0.0	0.0	0.0	0.0	0.0	0.0	0.0	Gray{Float64}(1.0667174084744036)	0.7603743362524851	Gray{Float64}(0.5899571763055329)	Gray{Float64}(0.0)	0.0	Gray{Float64}(0.0)	U 1_V 0	WT	1	DMSO-LPS	Il12b_intron(4),HSS1(1)	Il12b_HSS1_BD	WT_DMSO-LPS_1	HSS1	Il12b_intron	NA	WT_DMSO-LPS
Il12bBD_failedu1v1_25May21_WTRad21_Sequence_A 0_S 0_U 1_V 0_X 4_Y21_Job(Seq.Scan) 1 01 01 02 01 04 01_174	Cell_CP_7	3951.0	3750.0	3	3	3	Il12bBD_failedu1v1_25May21_WTRad21_Sequence_A 0_S 0_U 1_V 0_X 4_Y21_Job(Seq.Scan) 1 01 01 02 01 04 01_174__Cell_CP_7	Cell_CP_7	Il12bBD_failedu1v1_25May21_WTRad21_Sequence_A 0_S 0_U 1_V 0_X 4_Y21_Job(Seq.Scan) 1 01 01 02 01 04 01_174	0.38235294117647056	1	TxS_auto_70	1.7098040580749512	3.6313729286193848	5.894118785858154	35.721000000000004	125.685	10.5	0	0.0	0.0	0.0	0.0	0.0	0.0	0.0	Gray{Float64}(0.4350690198392339)	0.2520969734093165	Gray{Float64}(0.17762537262799027)	Gray{Float64}(0.0)	0.0	Gray{Float64}(0.0)	U 1_V 0	WT	1	DMSO-LPS	Il12b_intron(4),HSS1(1)	Il12b_HSS1_BD	WT_DMSO-LPS_1	HSS1	Il12b_intron	NA	WT_DMSO-LPS
Il12bBD_failedu1v1_25May21_WTRad21_Sequence_A 0_S 0_U 1_V 0_X 4_Y21_Job(Seq.Scan) 1 01 01 02 01 04 01_174	Cell_CP_8	3592.5	3401.5	3	1	1	Il12bBD_failedu1v1_25May21_WTRad21_Sequence_A 0_S 0_U 1_V 0_X 4_Y21_Job(Seq.Scan) 1 01 01 02 01 04 01_174__Cell_CP_8	Cell_CP_8	Il12bBD_failedu1v1_25May21_WTRad21_Sequence_A 0_S 0_U 1_V 0_X 4_Y21_Job(Seq.Scan) 1 01 01 02 01 04 01_174	0.38235294117647056	1	TxS_auto_7	7.9490203857421875	26.815683364868164	72.04705810546875	35.721000000000004	25.704	10.5	0	0.0	0.0	0.0	0.0	0.0	0.0	0.0	Gray{Float64}(2.0226718328184834)	1.8615969081302732	Gray{Float64}(2.171212696533926)	Gray{Float64}(0.0)	0.0	Gray{Float64}(0.0)	U 1_V 0	WT	1	DMSO-LPS	Il12b_intron(4),HSS1(1)	Il12b_HSS1_BD	WT_DMSO-LPS_1	HSS1	Il12b_intron	NA	WT_DMSO-LPS
Il12bBD_failedu1v1_25May21_WTRad21_Sequence_A 0_S 0_U 1_V 0_X 4_Y21_Job(Seq.Scan) 1 01 01 02 01 04 01_174	Cell_CP_9	4991.0	4769.5	5	5	5	Il12bBD_failedu1v1_25May21_WTRad21_Sequence_A 0_S 0_U 1_V 0_X 4_Y21_Job(Seq.Scan) 1 01 01 02 01 04 01_174__Cell_CP_9	Cell_CP_9	Il12bBD_failedu1v1_25May21_WTRad21_Sequence_A 0_S 0_U 1_V 0_X 4_Y21_Job(Seq.Scan) 1 01 01 02 01 04 01_174	0.38235294117647056	2	TxS_auto_49	4.058823585510254	10.427449226379395	18.423526763916016	37.422	80.892	10.0	TxS_auto_36	16.094120025634766	48.16469955444336	83.60784149169922	31.185	81.27	11.0	10.956416065484186	Gray{Float64}(1.0327899215752723)	0.7238938115202019	Gray{Float64}(0.5552120555177913)	Gray{Float64}(4.09523710723405)	3.3436871457486395	Gray{Float64}(2.5196088743947507)	U 1_V 0	WT	1	DMSO-LPS	Il12b_intron(4),HSS1(1)	Il12b_HSS1_BD	WT_DMSO-LPS_1	HSS1	Il12b_intron	NA	WT_DMSO-LPS
Il12bBD_failedu1v1_25May21_WTRad21_Sequence_A 0_S 0_U 1_V 0_X 4_Y21_Job(Seq.Scan) 1 01 01 02 01 04 01_174	Cell_CP_10	4303.0	4090.0	0	0	0	Il12bBD_failedu1v1_25May21_WTRad21_Sequence_A 0_S 0_U 1_V 0_X 4_Y21_Job(Seq.Scan) 1 01 01 02 01 04 01_174__Cell_CP_10	Cell_CP_10	Il12bBD_failedu1v1_25May21_WTRad21_Sequence_A 0_S 0_U 1_V 0_X 4_Y21_Job(Seq.Scan) 1 01 01 02 01 04 01_174	0.38235294117647056	1	TxS_auto_19	16.176471710205078	42.145103454589844	64.79999542236328	40.824	147.798	9.5	0	0.0	0.0	0.0	0.0	0.0	0.0	0.0	Gray{Float64}(4.116191945023156)	2.9257950735905354	Gray{Float64}(1.9528149586679096)	Gray{Float64}(0.0)	0.0	Gray{Float64}(0.0)	U 1_V 0	WT	1	DMSO-LPS	Il12b_intron(4),HSS1(1)	Il12b_HSS1_BD	WT_DMSO-LPS_1	HSS1	Il12b_intron	NA	WT_DMSO-LPS
Il12bBD_failedu1v1_25May21_WTRad21_Sequence_A 0_S 0_U 1_V 0_X 4_Y21_Job(Seq.Scan) 1 01 01 02 01 04 01_174	Cell_CP_11	2029.0	1883.0	3	3	3	Il12bBD_failedu1v1_25May21_WTRad21_Sequence_A 0_S 0_U 1_V 0_X 4_Y21_Job(Seq.Scan) 1 01 01 02 01 04 01_174__Cell_CP_11	Cell_CP_11	Il12bBD_failedu1v1_25May21_WTRad21_Sequence_A 0_S 0_U 1_V 0_X 4_Y21_Job(Seq.Scan) 1 01 01 02 01 04 01_174	0.38235294117647056	2	TxS_auto_34	7.88235330581665	15.176468849182129	24.392154693603516	44.982	68.607	10.0	TxS_auto_60	7.917647361755371	19.81568145751953	30.254901885986328	46.305	66.717	11.0	9.290986438478964	Gray{Float64}(2.005708028702003)	1.0535799927809057	Gray{Float64}(0.7350828383449506)	Gray{Float64}(2.0146887948025927)	1.3756431574718553	Gray{Float64}(0.9117627955201065)	U 1_V 0	WT	1	DMSO-LPS	Il12b_intron(4),HSS1(1)	Il12b_HSS1_BD	WT_DMSO-LPS_1	HSS1	Il12b_intron	NA	WT_DMSO-LPS
Il12bBD_failedu1v1_25May21_WTRad21_Sequence_A 0_S 0_U 1_V 0_X 4_Y21_Job(Seq.Scan) 1 01 01 02 01 04 01_174	Cell_CP_13	3086.5	2927.0	3	3	3	Il12bBD_failedu1v1_25May21_WTRad21_Sequence_A 0_S 0_U 1_V 0_X 4_Y21_Job(Seq.Scan) 1 01 01 02 01 04 01_174__Cell_CP_13	Cell_CP_13	Il12bBD_failedu1v1_25May21_WTRad21_Sequence_A 0_S 0_U 1_V 0_X 4_Y21_Job(Seq.Scan) 1 01 01 02 01 04 01_174	0.38235294117647056	2	TxS_auto_67	1.4862746000289917	3.490196466445923	6.1215691566467285	55.755	116.424	10.5	TxS_auto_86	1.666666865348816	3.8549020290374756	5.905882835388184	56.511	119.637	11.0	10.530664983751025	Gray{Float64}(0.3781907233128212)	0.24229622875153894	Gray{Float64}(0.18447982506329402)	Gray{Float64}(0.4240925245681289)	0.2676147984281124	Gray{Float64}(0.1779798944415647)	U 1_V 0	WT	1	DMSO-LPS	Il12b_intron(4),HSS1(1)	Il12b_HSS1_BD	WT_DMSO-LPS_1	HSS1	Il12b_intron	NA	WT_DMSO-LPS
Il12bBD_failedu1v1_25May21_WTRad21_Sequence_A 0_S 0_U 1_V 0_X 4_Y21_Job(Seq.Scan) 1 01 01 02 01 04 01_174	Cell_CP_19	2717.5	2548.5	3	3	3	Il12bBD_failedu1v1_25May21_WTRad21_Sequence_A 0_S 0_U 1_V 0_X 4_Y21_Job(Seq.Scan) 1 01 01 02 01 04 01_174__Cell_CP_19	Cell_CP_19	Il12bBD_failedu1v1_25May21_WTRad21_Sequence_A 0_S 0_U 1_V 0_X 4_Y21_Job(Seq.Scan) 1 01 01 02 01 04 01_174	0.38235294117647056	2	TxS_auto_74	3.027451276779175	5.501962184906006	8.423528671264648	78.813	45.171	11.0	TxS_auto_11	2.717647075653076	5.725490570068359	9.450979232788086	81.459	48.195	8.5	14.085307664371411	Gray{Float64}(0.7703515811527065)	0.38195691874440724	Gray{Float64}(0.25385175858109194)	Gray{Float64}(0.6915202030837114)	0.39747469410875835	Gray{Float64}(0.2848150451177183)	U 1_V 0	WT	1	DMSO-LPS	Il12b_intron(4),HSS1(1)	Il12b_HSS1_BD	WT_DMSO-LPS_1	HSS1	Il12b_intron	NA	WT_DMSO-LPS
Il12bBD_failedu1v1_25May21_WTRad21_Sequence_A 0_S 0_U 1_V 0_X 4_Y21_Job(Seq.Scan) 1 01 01 02 01 04 01_174	Cell_CP_20	3707.5	3514.5	3	3	3	Il12bBD_failedu1v1_25May21_WTRad21_Sequence_A 0_S 0_U 1_V 0_X 4_Y21_Job(Seq.Scan) 1 01 01 02 01 04 01_174__Cell_CP_20	Cell_CP_20	Il12bBD_failedu1v1_25May21_WTRad21_Sequence_A 0_S 0_U 1_V 0_X 4_Y21_Job(Seq.Scan) 1 01 01 02 01 04 01_174	0.38235294117647056	2	TxS_auto_82	1.9372552633285522	4.023530006408691	6.098039627075195	89.208	99.225	11.0	TxS_auto_38	6.345099449157715	15.360782623291016	23.807838439941406	86.94	93.933	10.5	12.860757675969168	Gray{Float64}(0.4929452264510904)	0.27932128067684703	Gray{Float64}(0.18377073832620064)	Gray{Float64}(1.6145453539486792)	1.0663754135553192	Gray{Float64}(0.7174738630154498)	U 1_V 0	WT	1	DMSO-LPS	Il12b_intron(4),HSS1(1)	Il12b_HSS1_BD	WT_DMSO-LPS_1	HSS1	Il12b_intron	NA	WT_DMSO-LPS
Il12bBD_failedu1v1_25May21_WTRad21_Sequence_A 0_S 0_U 1_V 0_X 4_Y21_Job(Seq.Scan) 1 01 01 02 01 04 01_174	Cell_CP_22	3973.0	3771.0	3	3	3	Il12bBD_failedu1v1_25May21_WTRad21_Sequence_A 0_S 0_U 1_V 0_X 4_Y21_Job(Seq.Scan) 1 01 01 02 01 04 01_174__Cell_CP_22	Cell_CP_22	Il12bBD_failedu1v1_25May21_WTRad21_Sequence_A 0_S 0_U 1_V 0_X 4_Y21_Job(Seq.Scan) 1 01 01 02 01 04 01_174	0.38235294117647056	2	TxS_auto_45	2.694118022918701	5.1058831214904785	7.305883884429932	105.084	57.645	10.0	TxS_auto_75	2.262744903564453	4.325491428375244	7.019609451293945	103.572	59.535000000000004	11.0	9.319777035959605	Gray{Float64}(0.6855331065725383)	0.35446033960462353	Gray{Float64}(0.22017037567385153)	Gray{Float64}(0.5757678505269134)	0.30028403004477905	Gray{Float64}(0.2115431992108236)	U 1_V 0	WT	1	DMSO-LPS	Il12b_intron(4),HSS1(1)	Il12b_HSS1_BD	WT_DMSO-LPS_1	HSS1	Il12b_intron	NA	WT_DMSO-LPS
Il12bBD_failedu1v1_25May21_WTRad21_Sequence_A 0_S 0_U 1_V 0_X 4_Y21_Job(Seq.Scan) 1 01 01 02 01 04 01_174	Cell_CP_26	4238.0	4030.0	4	4	4	Il12bBD_failedu1v1_25May21_WTRad21_Sequence_A 0_S 0_U 1_V 0_X 4_Y21_Job(Seq.Scan) 1 01 01 02 01 04 01_174__Cell_CP_26	Cell_CP_26	Il12bBD_failedu1v1_25May21_WTRad21_Sequence_A 0_S 0_U 1_V 0_X 4_Y21_Job(Seq.Scan) 1 01 01 02 01 04 01_174	0.38235294117647056	2	TxS_auto_78	1.7137256860733032	2.917647123336792	4.392157554626465	130.221	80.703	11.0	TxS_auto_90	1.9098042249679565	3.819608211517334	0.0	130.599	84.672	11.5	11.231466734135838	Gray{Float64}(0.43606689959122025)	0.20254873947888521	Gray{Float64}(0.132362215731589)	Gray{Float64}(0.48596015918755836)	0.26516463295302	Gray{Float64}(0.0)	U 1_V 0	WT	1	DMSO-LPS	Il12b_intron(4),HSS1(1)	Il12b_HSS1_BD	WT_DMSO-LPS_1	HSS1	Il12b_intron	NA	WT_DMSO-LPS
Il12bBD_failedu1v1_25May21_WTRad21_Sequence_A 0_S 0_U 1_V 0_X 4_Y21_Job(Seq.Scan) 1 01 01 02 01 04 01_174	Cell_CP_27	4812.5	4587.5	0	0	0	Il12bBD_failedu1v1_25May21_WTRad21_Sequence_A 0_S 0_U 1_V 0_X 4_Y21_Job(Seq.Scan) 1 01 01 02 01 04 01_174__Cell_CP_27	Cell_CP_27	Il12bBD_failedu1v1_25May21_WTRad21_Sequence_A 0_S 0_U 1_V 0_X 4_Y21_Job(Seq.Scan) 1 01 01 02 01 04 01_174	0.38235294117647056	1	TxS_auto_22	5.678431510925293	14.411765098571777	24.403921127319336	132.678	43.092	10.5	0	0.0	0.0	0.0	0.0	0.0	0.0	0.0	Gray{Float64}(1.4449080407868524)	1.0004927707100744	Gray{Float64}(0.7354374320084326)	Gray{Float64}(0.0)	0.0	Gray{Float64}(0.0)	U 1_V 0	WT	1	DMSO-LPS	Il12b_intron(4),HSS1(1)	Il12b_HSS1_BD	WT_DMSO-LPS_1	HSS1	Il12b_intron	NA	WT_DMSO-LPS
Il12bBD_failedu1v1_25May21_WTRad21_Sequence_A 0_S 0_U 1_V 0_X 4_Y21_Job(Seq.Scan) 1 01 01 02 01 04 01_174	Cell_CP_29	3519.0	3325.0	2	2	2	Il12bBD_failedu1v1_25May21_WTRad21_Sequence_A 0_S 0_U 1_V 0_X 4_Y21_Job(Seq.Scan) 1 01 01 02 01 04 01_174__Cell_CP_29	Cell_CP_29	Il12bBD_failedu1v1_25May21_WTRad21_Sequence_A 0_S 0_U 1_V 0_X 4_Y21_Job(Seq.Scan) 1 01 01 02 01 04 01_174	0.38235294117647056	2	TxS_auto_72	3.2784314155578613	10.349021911621094	15.796077728271484	144.963	148.743	10.5	TxS_auto_56	2.8470590114593506	6.29803991317749	9.843135833740234	145.152	147.231	10.0	11.105037820737037	Gray{Float64}(0.8342148539422787)	0.7184492347521793	Gray{Float64}(0.4760311582584456)	Gray{Float64}(0.7244497798973989)	0.43722218338141206	Gray{Float64}(0.2966330903426942)	U 1_V 0	WT	1	DMSO-LPS	Il12b_intron(4),HSS1(1)	Il12b_HSS1_BD	WT_DMSO-LPS_1	HSS1	Il12b_intron	NA	WT_DMSO-LPS
Il12bBD_failedu1v1_25May21_WTRad21_Sequence_A 0_S 0_U 1_V 0_X 4_Y21_Job(Seq.Scan) 1 01 01 02 01 04 01_174	Cell_CP_30	4281.0	4073.0	0	0	0	Il12bBD_failedu1v1_25May21_WTRad21_Sequence_A 0_S 0_U 1_V 0_X 4_Y21_Job(Seq.Scan) 1 01 01 02 01 04 01_174__Cell_CP_30	Cell_CP_30	Il12bBD_failedu1v1_25May21_WTRad21_Sequence_A 0_S 0_U 1_V 0_X 4_Y21_Job(Seq.Scan) 1 01 01 02 01 04 01_174	0.38235294117647056	1	TxS_auto_29	3.9647066593170166	9.243136405944824	14.27450942993164	159.327	172.746	9.5	0	0.0	0.0	0.0	0.0	0.0	0.0	0.0	Gray{Float64}(1.0088413535298346)	0.6416765114879199	Gray{Float64}(0.43017712209276593)	Gray{Float64}(0.0)	0.0	Gray{Float64}(0.0)	U 1_V 0	WT	1	DMSO-LPS	Il12b_intron(4),HSS1(1)	Il12b_HSS1_BD	WT_DMSO-LPS_1	HSS1	Il12b_intron	NA	WT_DMSO-LPS
Il12bBD_failedu1v1_25May21_WTRad21_Sequence_A 0_S 0_U 1_V 0_X 4_Y21_Job(Seq.Scan) 1 01 01 02 01 04 01_174	Cell_CP_31	3579.5	3388.5	0	0	0	Il12bBD_failedu1v1_25May21_WTRad21_Sequence_A 0_S 0_U 1_V 0_X 4_Y21_Job(Seq.Scan) 1 01 01 02 01 04 01_174__Cell_CP_31	Cell_CP_31	Il12bBD_failedu1v1_25May21_WTRad21_Sequence_A 0_S 0_U 1_V 0_X 4_Y21_Job(Seq.Scan) 1 01 01 02 01 04 01_174	0.38235294117647056	1	TxS_auto_9	6.247059345245361	15.125489234924316	24.349016189575195	161.595	84.861	9.0	0	0.0	0.0	0.0	0.0	0.0	0.0	0.0	Gray{Float64}(1.5895985118163074)	1.0500408887801347	Gray{Float64}(0.7337828148586528)	Gray{Float64}(0.0)	0.0	Gray{Float64}(0.0)	U 1_V 0	WT	1	DMSO-LPS	Il12b_intron(4),HSS1(1)	Il12b_HSS1_BD	WT_DMSO-LPS_1	HSS1	Il12b_intron	NA	WT_DMSO-LPS
Il12bBD_failedu1v1_25May21_WTRad21_Sequence_A 0_S 0_U 1_V 0_X 4_Y22_Job(Seq.Scan) 1 01 01 02 01 04 01_176	Cell_CP_1	1705.5	1568.5	0	0	0	Il12bBD_failedu1v1_25May21_WTRad21_Sequence_A 0_S 0_U 1_V 0_X 4_Y22_Job(Seq.Scan) 1 01 01 02 01 04 01_176__Cell_CP_1	Cell_CP_1	Il12bBD_failedu1v1_25May21_WTRad21_Sequence_A 0_S 0_U 1_V 0_X 4_Y22_Job(Seq.Scan) 1 01 01 02 01 04 01_176	0.19117647058823528	1	TxS_auto_23	6.309804916381836	15.43921184539795	24.66274642944336	14.931000000000001	158.76	11.0	0	0.0	0.0	0.0	0.0	0.0	0.0	0.0	Gray{Float64}(1.6055644665142592)	1.0718201227351947	Gray{Float64}(0.7432374004864412)	Gray{Float64}(0.0)	0.0	Gray{Float64}(0.0)	U 1_V 0	WT	1	DMSO-LPS	Il12b_intron(4),HSS1(1)	Il12b_HSS1_BD	WT_DMSO-LPS_1	HSS1	Il12b_intron	NA	WT_DMSO-LPS
Il12bBD_failedu1v1_25May21_WTRad21_Sequence_A 0_S 0_U 1_V 0_X 4_Y22_Job(Seq.Scan) 1 01 01 02 01 04 01_176	Cell_CP_2	4534.5	4316.0	4	4	3	Il12bBD_failedu1v1_25May21_WTRad21_Sequence_A 0_S 0_U 1_V 0_X 4_Y22_Job(Seq.Scan) 1 01 01 02 01 04 01_176__Cell_CP_2	Cell_CP_2	Il12bBD_failedu1v1_25May21_WTRad21_Sequence_A 0_S 0_U 1_V 0_X 4_Y22_Job(Seq.Scan) 1 01 01 02 01 04 01_176	0.19117647058823528	1	TxS_auto_8	7.63921594619751	18.772552490234375	29.976463317871094	21.168	39.69	10.0	0	0.0	0.0	0.0	0.0	0.0	0.0	0.0	Gray{Float64}(1.9438403940825735)	1.3032271151932802	Gray{Float64}(0.90337176096306)	Gray{Float64}(0.0)	0.0	Gray{Float64}(0.0)	U 1_V 0	WT	1	DMSO-LPS	Il12b_intron(4),HSS1(1)	Il12b_HSS1_BD	WT_DMSO-LPS_1	HSS1	Il12b_intron	NA	WT_DMSO-LPS
Il12bBD_failedu1v1_25May21_WTRad21_Sequence_A 0_S 0_U 1_V 0_X 4_Y22_Job(Seq.Scan) 1 01 01 02 01 04 01_176	Cell_CP_4	3032.0	2848.5	1	1	1	Il12bBD_failedu1v1_25May21_WTRad21_Sequence_A 0_S 0_U 1_V 0_X 4_Y22_Job(Seq.Scan) 1 01 01 02 01 04 01_176__Cell_CP_4	Cell_CP_4	Il12bBD_failedu1v1_25May21_WTRad21_Sequence_A 0_S 0_U 1_V 0_X 4_Y22_Job(Seq.Scan) 1 01 01 02 01 04 01_176	0.19117647058823528	1	TxS_auto_15	5.188235759735107	12.368626594543457	20.599994659423828	39.879	131.733	10.5	0	0.0	0.0	0.0	0.0	0.0	0.0	0.0	Gray{Float64}(1.3201750434632946)	0.8586541209084406	Gray{Float64}(0.6208021691544553)	Gray{Float64}(0.0)	0.0	Gray{Float64}(0.0)	U 1_V 0	WT	1	DMSO-LPS	Il12b_intron(4),HSS1(1)	Il12b_HSS1_BD	WT_DMSO-LPS_1	HSS1	Il12b_intron	NA	WT_DMSO-LPS
Il12bBD_failedu1v1_25May21_WTRad21_Sequence_A 0_S 0_U 1_V 0_X 4_Y22_Job(Seq.Scan) 1 01 01 02 01 04 01_176	Cell_CP_8	2848.5	2664.5	2	2	2	Il12bBD_failedu1v1_25May21_WTRad21_Sequence_A 0_S 0_U 1_V 0_X 4_Y22_Job(Seq.Scan) 1 01 01 02 01 04 01_176__Cell_CP_8	Cell_CP_8	Il12bBD_failedu1v1_25May21_WTRad21_Sequence_A 0_S 0_U 1_V 0_X 4_Y22_Job(Seq.Scan) 1 01 01 02 01 04 01_176	0.19117647058823528	2	TxS_auto_10	4.564705848693848	9.474505424499512	15.525487899780273	58.401	61.992	9.5	TxS_auto_29	2.7568631172180176	5.552942276000977	8.929411888122559	56.511	65.583	11.0	8.970361252480304	Gray{Float64}(1.1615144379067754)	0.6577385988760353	Gray{Float64}(0.4678766535968811)	Gray{Float64}(0.7014989399366601)	0.3854960558481416	Gray{Float64}(0.26909707313366416)	U 1_V 0	WT	1	DMSO-LPS	Il12b_intron(4),HSS1(1)	Il12b_HSS1_BD	WT_DMSO-LPS_1	HSS1	Il12b_intron	NA	WT_DMSO-LPS
Il12bBD_failedu1v1_25May21_WTRad21_Sequence_A 0_S 0_U 1_V 0_X 4_Y22_Job(Seq.Scan) 1 01 01 02 01 04 01_176	Cell_CP_14	3332.0	3142.5	0	0	0	Il12bBD_failedu1v1_25May21_WTRad21_Sequence_A 0_S 0_U 1_V 0_X 4_Y22_Job(Seq.Scan) 1 01 01 02 01 04 01_176__Cell_CP_14	Cell_CP_14	Il12bBD_failedu1v1_25May21_WTRad21_Sequence_A 0_S 0_U 1_V 0_X 4_Y22_Job(Seq.Scan) 1 01 01 02 01 04 01_176	0.19117647058823528	1	TxS_auto_6	6.419607639312744	17.447057723999023	27.470592498779297	82.026	17.766000000000002	10.0	0	0.0	0.0	0.0	0.0	0.0	0.0	0.0	Gray{Float64}(1.633504371566897)	1.2112086898191439	Gray{Float64}(0.8278547491466818)	Gray{Float64}(0.0)	0.0	Gray{Float64}(0.0)	U 1_V 0	WT	1	DMSO-LPS	Il12b_intron(4),HSS1(1)	Il12b_HSS1_BD	WT_DMSO-LPS_1	HSS1	Il12b_intron	NA	WT_DMSO-LPS
Il12bBD_failedu1v1_25May21_WTRad21_Sequence_A 0_S 0_U 1_V 0_X 4_Y22_Job(Seq.Scan) 1 01 01 02 01 04 01_176	Cell_CP_20	3500.0	3307.0	0	0	0	Il12bBD_failedu1v1_25May21_WTRad21_Sequence_A 0_S 0_U 1_V 0_X 4_Y22_Job(Seq.Scan) 1 01 01 02 01 04 01_176__Cell_CP_20	Cell_CP_20	Il12bBD_failedu1v1_25May21_WTRad21_Sequence_A 0_S 0_U 1_V 0_X 4_Y22_Job(Seq.Scan) 1 01 01 02 01 04 01_176	0.19117647058823528	1	TxS_auto_9	5.898040294647217	13.427449226379395	20.815685272216797	105.651	45.36	9.5	0	0.0	0.0	0.0	0.0	0.0	0.0	0.0	Gray{Float64}(1.5007887002289388)	0.932159647911587	Gray{Float64}(0.6273022291060182)	Gray{Float64}(0.0)	0.0	Gray{Float64}(0.0)	U 1_V 0	WT	1	DMSO-LPS	Il12b_intron(4),HSS1(1)	Il12b_HSS1_BD	WT_DMSO-LPS_1	HSS1	Il12b_intron	NA	WT_DMSO-LPS
Il12bBD_failedu1v1_25May21_WTRad21_Sequence_A 0_S 0_U 1_V 0_X 4_Y22_Job(Seq.Scan) 1 01 01 02 01 04 01_176	Cell_CP_24	4392.0	4180.0	0	0	0	Il12bBD_failedu1v1_25May21_WTRad21_Sequence_A 0_S 0_U 1_V 0_X 4_Y22_Job(Seq.Scan) 1 01 01 02 01 04 01_176__Cell_CP_24	Cell_CP_24	Il12bBD_failedu1v1_25May21_WTRad21_Sequence_A 0_S 0_U 1_V 0_X 4_Y22_Job(Seq.Scan) 1 01 01 02 01 04 01_176	0.19117647058823528	1	TxS_auto_22	4.0705885887146	11.556861877441406	20.682348251342773	136.647	59.724000000000004	11.0	0	0.0	0.0	0.0	0.0	0.0	0.0	0.0	Gray{Float64}(1.0357835911646889)	0.8022998349883491	Gray{Float64}(0.6232839799192729)	Gray{Float64}(0.0)	0.0	Gray{Float64}(0.0)	U 1_V 0	WT	1	DMSO-LPS	Il12b_intron(4),HSS1(1)	Il12b_HSS1_BD	WT_DMSO-LPS_1	HSS1	Il12b_intron	NA	WT_DMSO-LPS
Il12bBD_failedu1v1_25May21_WTRad21_Sequence_A 0_S 0_U 1_V 0_X 4_Y22_Job(Seq.Scan) 1 01 01 02 01 04 01_176	Cell_CP_25	3154.5	2992.5	2	2	2	Il12bBD_failedu1v1_25May21_WTRad21_Sequence_A 0_S 0_U 1_V 0_X 4_Y22_Job(Seq.Scan) 1 01 01 02 01 04 01_176__Cell_CP_25	Cell_CP_25	Il12bBD_failedu1v1_25May21_WTRad21_Sequence_A 0_S 0_U 1_V 0_X 4_Y22_Job(Seq.Scan) 1 01 01 02 01 04 01_176	0.19117647058823528	2	TxS_auto_3	1.7215690612792969	3.2509803771972656	4.701961040496826	141.75	23.058	8.5	TxS_auto_33	1.4784315824508667	3.3764705657958984	0.0	141.939	26.271	11.5	6.372526186686093	Gray{Float64}(0.4380626894286505)	0.22568938244965636	Gray{Float64}(0.14169846456172877)	Gray{Float64}(0.37619502447576353)	0.23440115547879198	Gray{Float64}(0.0)	U 1_V 0	WT	1	DMSO-LPS	Il12b_intron(4),HSS1(1)	Il12b_HSS1_BD	WT_DMSO-LPS_1	HSS1	Il12b_intron	NA	WT_DMSO-LPS
Il12bBD_failedu1v1_25May21_WTRad21_Sequence_A 0_S 0_U 1_V 0_X 4_Y22_Job(Seq.Scan) 1 01 01 02 01 04 01_176	Cell_CP_26	4730.0	4510.0	1	1	1	Il12bBD_failedu1v1_25May21_WTRad21_Sequence_A 0_S 0_U 1_V 0_X 4_Y22_Job(Seq.Scan) 1 01 01 02 01 04 01_176__Cell_CP_26	Cell_CP_26	Il12bBD_failedu1v1_25May21_WTRad21_Sequence_A 0_S 0_U 1_V 0_X 4_Y22_Job(Seq.Scan) 1 01 01 02 01 04 01_176	0.19117647058823528	1	TxS_auto_13	5.615686893463135	15.043136596679688	22.72549057006836	152.334	70.497	10.0	0	0.0	0.0	0.0	0.0	0.0	0.0	0.0	Gray{Float64}(1.4289423287565606)	1.0443238084191164	Gray{Float64}(0.6848561892487477)	Gray{Float64}(0.0)	0.0	Gray{Float64}(0.0)	U 1_V 0	WT	1	DMSO-LPS	Il12b_intron(4),HSS1(1)	Il12b_HSS1_BD	WT_DMSO-LPS_1	HSS1	Il12b_intron	NA	WT_DMSO-LPS
Il12bBD_failedu1v1_25May21_WTRad21_Sequence_A 0_S 0_U 1_V 0_X 4_Y22_Job(Seq.Scan) 1 01 01 02 01 04 01_176	Cell_CP_28	3512.5	3321.5	0	0	0	Il12bBD_failedu1v1_25May21_WTRad21_Sequence_A 0_S 0_U 1_V 0_X 4_Y22_Job(Seq.Scan) 1 01 01 02 01 04 01_176__Cell_CP_28	Cell_CP_28	Il12bBD_failedu1v1_25May21_WTRad21_Sequence_A 0_S 0_U 1_V 0_X 4_Y22_Job(Seq.Scan) 1 01 01 02 01 04 01_176	0.19117647058823528	1	TxS_auto_14	6.2862749099731445	16.70587921142578	0.0	167.26500000000001	101.493	11.5	0	0.0	0.0	0.0	0.0	0.0	0.0	0.0	Gray{Float64}(1.599577127335426)	1.1597546355403476	Gray{Float64}(0.0)	Gray{Float64}(0.0)	0.0	Gray{Float64}(0.0)	U 1_V 0	WT	1	DMSO-LPS	Il12b_intron(4),HSS1(1)	Il12b_HSS1_BD	WT_DMSO-LPS_1	HSS1	Il12b_intron	NA	WT_DMSO-LPS
Il12bBD_failedu1v1_25May21_WTRad21_Sequence_A 0_S 0_U 1_V 0_X 4_Y22_Job(Seq.Scan) 1 01 01 02 01 04 01_176	Cell_CP_33	2364.5	2245.0	0	0	0	Il12bBD_failedu1v1_25May21_WTRad21_Sequence_A 0_S 0_U 1_V 0_X 4_Y22_Job(Seq.Scan) 1 01 01 02 01 04 01_176__Cell_CP_33	Cell_CP_33	Il12bBD_failedu1v1_25May21_WTRad21_Sequence_A 0_S 0_U 1_V 0_X 4_Y22_Job(Seq.Scan) 1 01 01 02 01 04 01_176	0.19117647058823528	1	TxS_auto_5	5.231373310089111	12.956860542297363	21.078432083129883	183.141	75.6	9.5	0	0.0	0.0	0.0	0.0	0.0	0.0	0.0	Gray{Float64}(1.331151629734772)	0.8994904659493652	Gray{Float64}(0.6352203763118788)	Gray{Float64}(0.0)	0.0	Gray{Float64}(0.0)	U 1_V 0	WT	1	DMSO-LPS	Il12b_intron(4),HSS1(1)	Il12b_HSS1_BD	WT_DMSO-LPS_1	HSS1	Il12b_intron	NA	WT_DMSO-LPS
Il12bBD_failedu1v1_25May21_WTRad21_Sequence_A 0_S 0_U 1_V 0_X 4_Y23_Job(Seq.Scan) 1 01 01 02 01 04 01_206	Cell_CP_2	3508.5	3315.5	0	0	0	Il12bBD_failedu1v1_25May21_WTRad21_Sequence_A 0_S 0_U 1_V 0_X 4_Y23_Job(Seq.Scan) 1 01 01 02 01 04 01_206__Cell_CP_2	Cell_CP_2	Il12bBD_failedu1v1_25May21_WTRad21_Sequence_A 0_S 0_U 1_V 0_X 4_Y23_Job(Seq.Scan) 1 01 01 02 01 04 01_206	0.2708333333333333	1	TxS_auto_19	5.0	14.462745666503906	22.14117431640625	20.79	129.654	11.0	0	0.0	0.0	0.0	0.0	0.0	0.0	0.0	Gray{Float64}(1.2722774220370991)	1.004031940916772	Gray{Float64}(0.6672472139192469)	Gray{Float64}(0.0)	0.0	Gray{Float64}(0.0)	U 1_V 0	WT	1	DMSO-LPS	Il12b_intron(4),HSS1(1)	Il12b_HSS1_BD	WT_DMSO-LPS_1	HSS1	Il12b_intron	NA	WT_DMSO-LPS
Il12bBD_failedu1v1_25May21_WTRad21_Sequence_A 0_S 0_U 1_V 0_X 4_Y23_Job(Seq.Scan) 1 01 01 02 01 04 01_206	Cell_CP_5	5012.5	4777.5	2	2	0	Il12bBD_failedu1v1_25May21_WTRad21_Sequence_A 0_S 0_U 1_V 0_X 4_Y23_Job(Seq.Scan) 1 01 01 02 01 04 01_206__Cell_CP_5	Cell_CP_5	Il12bBD_failedu1v1_25May21_WTRad21_Sequence_A 0_S 0_U 1_V 0_X 4_Y23_Job(Seq.Scan) 1 01 01 02 01 04 01_206	0.2708333333333333	1	TxS_auto_4	6.6745100021362305	18.533336639404297	28.505884170532227	46.872	15.876	10.5	0	0.0	0.0	0.0	0.0	0.0	0.0	0.0	Gray{Float64}(1.6983656757757433)	1.2866202854428792	Gray{Float64}(0.8590543356590861)	Gray{Float64}(0.0)	0.0	Gray{Float64}(0.0)	U 1_V 0	WT	1	DMSO-LPS	Il12b_intron(4),HSS1(1)	Il12b_HSS1_BD	WT_DMSO-LPS_1	HSS1	Il12b_intron	NA	WT_DMSO-LPS
Il12bBD_failedu1v1_25May21_WTRad21_Sequence_A 0_S 0_U 1_V 0_X 4_Y23_Job(Seq.Scan) 1 01 01 02 01 04 01_206	Cell_CP_9	4855.5	4632.5	1	1	1	Il12bBD_failedu1v1_25May21_WTRad21_Sequence_A 0_S 0_U 1_V 0_X 4_Y23_Job(Seq.Scan) 1 01 01 02 01 04 01_206__Cell_CP_9	Cell_CP_9	Il12bBD_failedu1v1_25May21_WTRad21_Sequence_A 0_S 0_U 1_V 0_X 4_Y23_Job(Seq.Scan) 1 01 01 02 01 04 01_206	0.2708333333333333	2	TxS_auto_20	2.023529529571533	3.8470587730407715	5.84705924987793	64.071	154.413	11.0	TxS_auto_9	2.3450980186462402	4.286275863647461	6.062745571136475	66.528	153.09	9.5	12.807699949639673	Gray{Float64}(0.5148981866598429)	0.2670703043380506	Gray{Float64}(0.17620718478382202)	Gray{Float64}(0.5967230523175096)	0.29756160924891495	Gray{Float64}(0.18270711540555135)	U 1_V 0	WT	1	DMSO-LPS	Il12b_intron(4),HSS1(1)	Il12b_HSS1_BD	WT_DMSO-LPS_1	HSS1	Il12b_intron	NA	WT_DMSO-LPS
Il12bBD_failedu1v1_25May21_WTRad21_Sequence_A 0_S 0_U 1_V 0_X 4_Y23_Job(Seq.Scan) 1 01 01 02 01 04 01_206	Cell_CP_20	3303.0	3117.0	4	4	4	Il12bBD_failedu1v1_25May21_WTRad21_Sequence_A 0_S 0_U 1_V 0_X 4_Y23_Job(Seq.Scan) 1 01 01 02 01 04 01_206__Cell_CP_20	Cell_CP_20	Il12bBD_failedu1v1_25May21_WTRad21_Sequence_A 0_S 0_U 1_V 0_X 4_Y23_Job(Seq.Scan) 1 01 01 02 01 04 01_206	0.2708333333333333	2	TxS_auto_14	1.3372551202774048	3.1607840061187744	4.952942371368408	164.052	83.916	10.5	TxS_auto_15	5.4352946281433105	13.439216613769531	23.223529815673828	159.894	84.672	10.5	11.318590901697963	Gray{Float64}(0.3402718994064895)	0.2194277748956131	Gray{Float64}(0.1492620468440704)	Gray{Float64}(1.383040527501253)	0.9329765628372364	Gray{Float64}(0.699865117605653)	U 1_V 0	WT	1	DMSO-LPS	Il12b_intron(4),HSS1(1)	Il12b_HSS1_BD	WT_DMSO-LPS_1	HSS1	Il12b_intron	NA	WT_DMSO-LPS
Il12bBD_failedu1v1_25May21_WTRad21_Sequence_A 0_S 0_U 1_V 0_X 4_Y23_Job(Seq.Scan) 1 01 01 02 01 04 01_206	Cell_CP_21	2960.5	2784.0	2	2	2	Il12bBD_failedu1v1_25May21_WTRad21_Sequence_A 0_S 0_U 1_V 0_X 4_Y23_Job(Seq.Scan) 1 01 01 02 01 04 01_206__Cell_CP_21	Cell_CP_21	Il12bBD_failedu1v1_25May21_WTRad21_Sequence_A 0_S 0_U 1_V 0_X 4_Y23_Job(Seq.Scan) 1 01 01 02 01 04 01_206	0.2708333333333333	2	TxS_auto_21	1.7254902124404907	2.6980392932891846	4.823530673980713	163.674	160.083	11.0	TxS_auto_27	1.5529412031173706	2.949019432067871	0.0	165.564	161.784	11.5	10.803494851204398	Gray{Float64}(0.4390604478468068)	0.18730313667789783	Gray{Float64}(0.14536209134502912)	Gray{Float64}(0.39515440609547187)	0.20472666618468752	Gray{Float64}(0.0)	U 1_V 0	WT	1	DMSO-LPS	Il12b_intron(4),HSS1(1)	Il12b_HSS1_BD	WT_DMSO-LPS_1	HSS1	Il12b_intron	NA	WT_DMSO-LPS
Il12bBD_failedu1v1_25May21_WTRad21_Sequence_A 0_S 0_U 1_V 0_X 4_Y23_Job(Seq.Scan) 1 01 01 02 01 04 01_206	Cell_CP_23	4199.5	3992.5	4	4	4	Il12bBD_failedu1v1_25May21_WTRad21_Sequence_A 0_S 0_U 1_V 0_X 4_Y23_Job(Seq.Scan) 1 01 01 02 01 04 01_206__Cell_CP_23	Cell_CP_23	Il12bBD_failedu1v1_25May21_WTRad21_Sequence_A 0_S 0_U 1_V 0_X 4_Y23_Job(Seq.Scan) 1 01 01 02 01 04 01_206	0.2708333333333333	2	TxS_auto_25	1.7686278820037842	3.662745475769043	0.0	179.361	130.977	11.5	TxS_auto_8	1.439215898513794	2.9137258529663086	3.9490201473236084	179.361	136.458	9.5	14.570221721030876	Gray{Float64}(0.45003706445174185)	0.25427491666660046	Gray{Float64}(0.0)	Gray{Float64}(0.3662163786231874)	0.2022765172610767	Gray{Float64}(0.11900781111958365)	U 1_V 0	WT	1	DMSO-LPS	Il12b_intron(4),HSS1(1)	Il12b_HSS1_BD	WT_DMSO-LPS_1	HSS1	Il12b_intron	NA	WT_DMSO-LPS
Il12bBD_failedu1v1_25May21_WTRad21_Sequence_A 0_S 0_U 1_V 0_X 4_Y23_Job(Seq.Scan) 1 01 01 02 01 04 01_206	Cell_CP_24	3198.0	3012.0	0	0	0	Il12bBD_failedu1v1_25May21_WTRad21_Sequence_A 0_S 0_U 1_V 0_X 4_Y23_Job(Seq.Scan) 1 01 01 02 01 04 01_206__Cell_CP_24	Cell_CP_24	Il12bBD_failedu1v1_25May21_WTRad21_Sequence_A 0_S 0_U 1_V 0_X 4_Y23_Job(Seq.Scan) 1 01 01 02 01 04 01_206	0.2708333333333333	1	TxS_auto_18	5.4509806632995605	14.125490188598633	21.270586013793945	185.787	96.768	11.0	0	0.0	0.0	0.0	0.0	0.0	0.0	0.0	Gray{Float64}(1.3870319251753684)	0.980619009522266	Gray{Float64}(0.6410111339766257)	Gray{Float64}(0.0)	0.0	Gray{Float64}(0.0)	U 1_V 0	WT	1	DMSO-LPS	Il12b_intron(4),HSS1(1)	Il12b_HSS1_BD	WT_DMSO-LPS_1	HSS1	Il12b_intron	NA	WT_DMSO-LPS
Il12bBD_failedu1v1_25May21_WTRad21_Sequence_A 0_S 0_U 1_V 0_X 5_Y21_Job(Seq.Scan) 1 01 01 02 01 04 01_172	Cell_CP_5	3043.5	2866.5	0	0	0	Il12bBD_failedu1v1_25May21_WTRad21_Sequence_A 0_S 0_U 1_V 0_X 5_Y21_Job(Seq.Scan) 1 01 01 02 01 04 01_172__Cell_CP_5	Cell_CP_5	Il12bBD_failedu1v1_25May21_WTRad21_Sequence_A 0_S 0_U 1_V 0_X 5_Y21_Job(Seq.Scan) 1 01 01 02 01 04 01_172	0.2857142857142857	2	TxS_auto_50	2.2509806156158447	4.333333969116211	6.160785675048828	30.996	95.634	10.5	TxS_auto_35	2.2745096683502197	4.454902648925781	8.576469421386719	28.728	96.20100000000001	10.0	11.2456797482411	Gray{Float64}(0.5727743629382419)	0.300828474480396	Gray{Float64}(0.1856616554517583)	Gray{Float64}(0.578761459449415)	0.3092680087402416	Gray{Float64}(0.25846078644724507)	U 1_V 0	WT	1	DMSO-LPS	Il12b_intron(4),HSS1(1)	Il12b_HSS1_BD	WT_DMSO-LPS_1	HSS1	Il12b_intron	NA	WT_DMSO-LPS
Il12bBD_failedu1v1_25May21_WTRad21_Sequence_A 0_S 0_U 1_V 0_X 5_Y21_Job(Seq.Scan) 1 01 01 02 01 04 01_172	Cell_CP_6	2536.0	2372.0	1	1	1	Il12bBD_failedu1v1_25May21_WTRad21_Sequence_A 0_S 0_U 1_V 0_X 5_Y21_Job(Seq.Scan) 1 01 01 02 01 04 01_172__Cell_CP_6	Cell_CP_6	Il12bBD_failedu1v1_25May21_WTRad21_Sequence_A 0_S 0_U 1_V 0_X 5_Y21_Job(Seq.Scan) 1 01 01 02 01 04 01_172	0.2857142857142857	1	TxS_auto_31	12.247058868408203	31.121564865112305	0.0	27.972	43.848	11.5	0	0.0	0.0	0.0	0.0	0.0	0.0	0.0	Gray{Float64}(3.116331296926996)	2.1605195788137856	Gray{Float64}(0.0)	Gray{Float64}(0.0)	0.0	Gray{Float64}(0.0)	U 1_V 0	WT	1	DMSO-LPS	Il12b_intron(4),HSS1(1)	Il12b_HSS1_BD	WT_DMSO-LPS_1	HSS1	Il12b_intron	NA	WT_DMSO-LPS
Il12bBD_failedu1v1_25May21_WTRad21_Sequence_A 0_S 0_U 1_V 0_X 5_Y21_Job(Seq.Scan) 1 01 01 02 01 04 01_172	Cell_CP_8	4042.0	3836.0	0	0	0	Il12bBD_failedu1v1_25May21_WTRad21_Sequence_A 0_S 0_U 1_V 0_X 5_Y21_Job(Seq.Scan) 1 01 01 02 01 04 01_172__Cell_CP_8	Cell_CP_8	Il12bBD_failedu1v1_25May21_WTRad21_Sequence_A 0_S 0_U 1_V 0_X 5_Y21_Job(Seq.Scan) 1 01 01 02 01 04 01_172	0.2857142857142857	1	TxS_auto_17	10.439216613769531	28.094118118286133	46.00391387939453	41.958	69.363	10.5	0	0.0	0.0	0.0	0.0	0.0	0.0	0.0	Gray{Float64}(2.656315920290711)	1.9503483358610756	Gray{Float64}(1.3863755791246244)	Gray{Float64}(0.0)	0.0	Gray{Float64}(0.0)	U 1_V 0	WT	1	DMSO-LPS	Il12b_intron(4),HSS1(1)	Il12b_HSS1_BD	WT_DMSO-LPS_1	HSS1	Il12b_intron	NA	WT_DMSO-LPS
Il12bBD_failedu1v1_25May21_WTRad21_Sequence_A 0_S 0_U 1_V 0_X 5_Y21_Job(Seq.Scan) 1 01 01 02 01 04 01_172	Cell_CP_11	3745.5	3537.0	0	0	0	Il12bBD_failedu1v1_25May21_WTRad21_Sequence_A 0_S 0_U 1_V 0_X 5_Y21_Job(Seq.Scan) 1 01 01 02 01 04 01_172__Cell_CP_11	Cell_CP_11	Il12bBD_failedu1v1_25May21_WTRad21_Sequence_A 0_S 0_U 1_V 0_X 5_Y21_Job(Seq.Scan) 1 01 01 02 01 04 01_172	0.2857142857142857	1	TxS_auto_53	3.9725492000579834	10.06274127960205	17.949016571044922	57.078	127.575	11.0	0	0.0	0.0	0.0	0.0	0.0	0.0	0.0	Gray{Float64}(1.0108369310330623)	0.6985750763288125	Gray{Float64}(0.5409121995279979)	Gray{Float64}(0.0)	0.0	Gray{Float64}(0.0)	U 1_V 0	WT	1	DMSO-LPS	Il12b_intron(4),HSS1(1)	Il12b_HSS1_BD	WT_DMSO-LPS_1	HSS1	Il12b_intron	NA	WT_DMSO-LPS
Il12bBD_failedu1v1_25May21_WTRad21_Sequence_A 0_S 0_U 1_V 0_X 5_Y21_Job(Seq.Scan) 1 01 01 02 01 04 01_172	Cell_CP_12	2601.0	2437.0	0	0	0	Il12bBD_failedu1v1_25May21_WTRad21_Sequence_A 0_S 0_U 1_V 0_X 5_Y21_Job(Seq.Scan) 1 01 01 02 01 04 01_172__Cell_CP_12	Cell_CP_12	Il12bBD_failedu1v1_25May21_WTRad21_Sequence_A 0_S 0_U 1_V 0_X 5_Y21_Job(Seq.Scan) 1 01 01 02 01 04 01_172	0.2857142857142857	1	TxS_auto_21	17.66274642944336	50.44705581665039	0.0	61.236	97.902	11.5	0	0.0	0.0	0.0	0.0	0.0	0.0	0.0	Gray{Float64}(4.494382698669435)	3.502132757712527	Gray{Float64}(0.0)	Gray{Float64}(0.0)	0.0	Gray{Float64}(0.0)	U 1_V 0	WT	1	DMSO-LPS	Il12b_intron(4),HSS1(1)	Il12b_HSS1_BD	WT_DMSO-LPS_1	HSS1	Il12b_intron	NA	WT_DMSO-LPS
Il12bBD_failedu1v1_25May21_WTRad21_Sequence_A 0_S 0_U 1_V 0_X 5_Y21_Job(Seq.Scan) 1 01 01 02 01 04 01_172	Cell_CP_15	2986.5	2834.5	5	5	5	Il12bBD_failedu1v1_25May21_WTRad21_Sequence_A 0_S 0_U 1_V 0_X 5_Y21_Job(Seq.Scan) 1 01 01 02 01 04 01_172__Cell_CP_15	Cell_CP_15	Il12bBD_failedu1v1_25May21_WTRad21_Sequence_A 0_S 0_U 1_V 0_X 5_Y21_Job(Seq.Scan) 1 01 01 02 01 04 01_172	0.2857142857142857	2	TxS_auto_18	4.905882835388184	10.490193367004395	23.458824157714844	68.418	73.332	10.0	TxS_auto_7	7.305883407592773	15.333332061767578	0.0	68.607	71.631	11.0	9.161283861992269	Gray{Float64}(1.2483287933247464)	0.7282496318288434	Gray{Float64}(0.7069559562366237)	Gray{Float64}(1.8590221015031503)	1.0644697421702884	Gray{Float64}(0.0)	U 1_V 0	WT	1	DMSO-LPS	Il12b_intron(4),HSS1(1)	Il12b_HSS1_BD	WT_DMSO-LPS_1	HSS1	Il12b_intron	NA	WT_DMSO-LPS
Il12bBD_failedu1v1_25May21_WTRad21_Sequence_A 0_S 0_U 1_V 0_X 5_Y21_Job(Seq.Scan) 1 01 01 02 01 04 01_172	Cell_CP_20	3717.5	3522.5	1	1	1	Il12bBD_failedu1v1_25May21_WTRad21_Sequence_A 0_S 0_U 1_V 0_X 5_Y21_Job(Seq.Scan) 1 01 01 02 01 04 01_172__Cell_CP_20	Cell_CP_20	Il12bBD_failedu1v1_25May21_WTRad21_Sequence_A 0_S 0_U 1_V 0_X 5_Y21_Job(Seq.Scan) 1 01 01 02 01 04 01_172	0.2857142857142857	1	TxS_auto_51	3.2666666507720947	5.862745761871338	9.780390739440918	103.572	102.06	10.5	0	0.0	0.0	0.0	0.0	0.0	0.0	0.0	Gray{Float64}(0.8312212450197771)	0.40700321654872745	Gray{Float64}(0.2947422019570995)	Gray{Float64}(0.0)	0.0	Gray{Float64}(0.0)	U 1_V 0	WT	1	DMSO-LPS	Il12b_intron(4),HSS1(1)	Il12b_HSS1_BD	WT_DMSO-LPS_1	HSS1	Il12b_intron	NA	WT_DMSO-LPS
Il12bBD_failedu1v1_25May21_WTRad21_Sequence_A 0_S 0_U 1_V 0_X 5_Y21_Job(Seq.Scan) 1 01 01 02 01 04 01_172	Cell_CP_22	3029.0	2877.0	5	5	5	Il12bBD_failedu1v1_25May21_WTRad21_Sequence_A 0_S 0_U 1_V 0_X 5_Y21_Job(Seq.Scan) 1 01 01 02 01 04 01_172__Cell_CP_22	Cell_CP_22	Il12bBD_failedu1v1_25May21_WTRad21_Sequence_A 0_S 0_U 1_V 0_X 5_Y21_Job(Seq.Scan) 1 01 01 02 01 04 01_172	0.2857142857142857	2	TxS_auto_46	2.0941178798675537	4.062745571136475	6.454902648925781	126.063	70.308	10.5	TxS_auto_59	2.4823529720306396	5.145099639892578	6.960784912109375	129.087	78.246	11.0	13.120839149993408	Gray{Float64}(0.5328597795279374)	0.28204370147271113	Gray{Float64}(0.1945251750005087)	Gray{Float64}(0.6316483279682547)	0.357182826606414	Gray{Float64}(0.20977046081311793)	U 1_V 0	WT	1	DMSO-LPS	Il12b_intron(4),HSS1(1)	Il12b_HSS1_BD	WT_DMSO-LPS_1	HSS1	Il12b_intron	NA	WT_DMSO-LPS
Il12bBD_failedu1v1_25May21_WTRad21_Sequence_A 0_S 0_U 1_V 0_X 5_Y21_Job(Seq.Scan) 1 01 01 02 01 04 01_172	Cell_CP_23	3365.0	3179.0	0	0	0	Il12bBD_failedu1v1_25May21_WTRad21_Sequence_A 0_S 0_U 1_V 0_X 5_Y21_Job(Seq.Scan) 1 01 01 02 01 04 01_172__Cell_CP_23	Cell_CP_23	Il12bBD_failedu1v1_25May21_WTRad21_Sequence_A 0_S 0_U 1_V 0_X 5_Y21_Job(Seq.Scan) 1 01 01 02 01 04 01_172	0.2857142857142857	1	TxS_auto_29	16.780393600463867	43.01567840576172	0.0	130.788	187.11	11.5	0	0.0	0.0	0.0	0.0	0.0	0.0	0.0	Gray{Float64}(4.269863182153201)	2.986232080372935	Gray{Float64}(0.0)	Gray{Float64}(0.0)	0.0	Gray{Float64}(0.0)	U 1_V 0	WT	1	DMSO-LPS	Il12b_intron(4),HSS1(1)	Il12b_HSS1_BD	WT_DMSO-LPS_1	HSS1	Il12b_intron	NA	WT_DMSO-LPS
Il12bBD_failedu1v1_25May21_WTRad21_Sequence_A 0_S 0_U 1_V 0_X 5_Y21_Job(Seq.Scan) 1 01 01 02 01 04 01_172	Cell_CP_27	4956.0	4726.0	0	0	0	Il12bBD_failedu1v1_25May21_WTRad21_Sequence_A 0_S 0_U 1_V 0_X 5_Y21_Job(Seq.Scan) 1 01 01 02 01 04 01_172__Cell_CP_27	Cell_CP_27	Il12bBD_failedu1v1_25May21_WTRad21_Sequence_A 0_S 0_U 1_V 0_X 5_Y21_Job(Seq.Scan) 1 01 01 02 01 04 01_172	0.2857142857142857	1	TxS_auto_13	20.082353591918945	56.92940139770508	97.43135833740234	150.255	171.612	11.0	0	0.0	0.0	0.0	0.0	0.0	0.0	0.0	Gray{Float64}(5.110065011272823)	3.9521497991179784	Gray{Float64}(2.936194867985279)	Gray{Float64}(0.0)	0.0	Gray{Float64}(0.0)	U 1_V 0	WT	1	DMSO-LPS	Il12b_intron(4),HSS1(1)	Il12b_HSS1_BD	WT_DMSO-LPS_1	HSS1	Il12b_intron	NA	WT_DMSO-LPS
Il12bBD_failedu1v1_25May21_WTRad21_Sequence_A 0_S 0_U 1_V 0_X 5_Y21_Job(Seq.Scan) 1 01 01 02 01 04 01_172	Cell_CP_33	2998.5	2838.5	0	0	0	Il12bBD_failedu1v1_25May21_WTRad21_Sequence_A 0_S 0_U 1_V 0_X 5_Y21_Job(Seq.Scan) 1 01 01 02 01 04 01_172__Cell_CP_33	Cell_CP_33	Il12bBD_failedu1v1_25May21_WTRad21_Sequence_A 0_S 0_U 1_V 0_X 5_Y21_Job(Seq.Scan) 1 01 01 02 01 04 01_172	0.2857142857142857	1	TxS_auto_27	9.84313678741455	24.494117736816406	0.0	175.203	129.276	11.5	0	0.0	0.0	0.0	0.0	0.0	0.0	0.0	Gray{Float64}(2.5046401393300637)	1.700429305709043	Gray{Float64}(0.0)	Gray{Float64}(0.0)	0.0	Gray{Float64}(0.0)	U 1_V 0	WT	1	DMSO-LPS	Il12b_intron(4),HSS1(1)	Il12b_HSS1_BD	WT_DMSO-LPS_1	HSS1	Il12b_intron	NA	WT_DMSO-LPS
Il12bBD_failedu1v1_25May21_WTRad21_Sequence_A 0_S 0_U 1_V 0_X 5_Y21_Job(Seq.Scan) 1 01 01 02 01 04 01_172	Cell_CP_34	3325.5	3178.0	1	1	1	Il12bBD_failedu1v1_25May21_WTRad21_Sequence_A 0_S 0_U 1_V 0_X 5_Y21_Job(Seq.Scan) 1 01 01 02 01 04 01_172__Cell_CP_34	Cell_CP_34	Il12bBD_failedu1v1_25May21_WTRad21_Sequence_A 0_S 0_U 1_V 0_X 5_Y21_Job(Seq.Scan) 1 01 01 02 01 04 01_172	0.2857142857142857	2	TxS_auto_55	3.9137258529663086	7.184313774108887	9.72156810760498	177.282	152.901	10.5	TxS_auto_41	1.4235295057296753	2.886274576187134	4.7921576499938965	176.526	156.114	10.0	11.484550709540185	Gray{Float64}(0.9958690077543844)	0.49874903902097856	Gray{Float64}(0.29296952103931984)	Gray{Float64}(0.36222488994869945)	0.2003707962216013	Gray{Float64}(0.14441663278225028)	U 1_V 0	WT	1	DMSO-LPS	Il12b_intron(4),HSS1(1)	Il12b_HSS1_BD	WT_DMSO-LPS_1	HSS1	Il12b_intron	NA	WT_DMSO-LPS
Il12bBD_failedu1v1_25May21_WTRad21_Sequence_A 0_S 0_U 1_V 0_X 5_Y22_Job(Seq.Scan) 1 01 01 02 01 04 01_178	Cell_CP_4	3185.5	3042.5	1	1	1	Il12bBD_failedu1v1_25May21_WTRad21_Sequence_A 0_S 0_U 1_V 0_X 5_Y22_Job(Seq.Scan) 1 01 01 02 01 04 01_178__Cell_CP_4	Cell_CP_4	Il12bBD_failedu1v1_25May21_WTRad21_Sequence_A 0_S 0_U 1_V 0_X 5_Y22_Job(Seq.Scan) 1 01 01 02 01 04 01_178	0.25757575757575757	2	TxS_auto_14	1.8117649555206299	3.1450979709625244	4.4549031257629395	27.594	123.228	10.0	TxS_auto_22	2.356862783432007	3.976470947265625	5.596079349517822	24.759	120.58200000000001	10.5	10.261020465821122	Gray{Float64}(0.46101352938938933)	0.21833881981845277	Gray{Float64}(0.13425311848716515)	Gray{Float64}(0.5997166612400111)	0.27605434923943956	Gray{Float64}(0.1686436456114249)	U 1_V 0	WT	1	DMSO-LPS	Il12b_intron(4),HSS1(1)	Il12b_HSS1_BD	WT_DMSO-LPS_1	HSS1	Il12b_intron	NA	WT_DMSO-LPS
Il12bBD_failedu1v1_25May21_WTRad21_Sequence_A 0_S 0_U 1_V 0_X 5_Y22_Job(Seq.Scan) 1 01 01 02 01 04 01_178	Cell_CP_6	3314.5	3126.0	0	0	0	Il12bBD_failedu1v1_25May21_WTRad21_Sequence_A 0_S 0_U 1_V 0_X 5_Y22_Job(Seq.Scan) 1 01 01 02 01 04 01_178__Cell_CP_6	Cell_CP_6	Il12bBD_failedu1v1_25May21_WTRad21_Sequence_A 0_S 0_U 1_V 0_X 5_Y22_Job(Seq.Scan) 1 01 01 02 01 04 01_178	0.25757575757575757	2	TxS_auto_4	8.298040390014648	19.258819580078125	30.192153930664062	48.384	166.50900000000001	10.5	TxS_auto_6	5.65490198135376	16.39607810974121	26.772546768188477	44.037	170.856	10.5	12.167284742291512	Gray{Float64}(2.1114818870735124)	1.3369847225852514	Gray{Float64}(0.9098718209146229)	Gray{Float64}(1.438920822941849)	1.1382476403545778	Gray{Float64}(0.8068184182696956)	U 1_V 0	WT	1	DMSO-LPS	Il12b_intron(4),HSS1(1)	Il12b_HSS1_BD	WT_DMSO-LPS_1	HSS1	Il12b_intron	NA	WT_DMSO-LPS
Il12bBD_failedu1v1_25May21_WTRad21_Sequence_A 0_S 0_U 1_V 0_X 5_Y22_Job(Seq.Scan) 1 01 01 02 01 04 01_178	Cell_CP_10	3579.0	3420.0	0	0	0	Il12bBD_failedu1v1_25May21_WTRad21_Sequence_A 0_S 0_U 1_V 0_X 5_Y22_Job(Seq.Scan) 1 01 01 02 01 04 01_178__Cell_CP_10	Cell_CP_10	Il12bBD_failedu1v1_25May21_WTRad21_Sequence_A 0_S 0_U 1_V 0_X 5_Y22_Job(Seq.Scan) 1 01 01 02 01 04 01_178	0.25757575757575757	1	TxS_auto_35	2.792156934738159	6.784314155578613	0.0	82.404	143.829	11.5	0	0.0	0.0	0.0	0.0	0.0	0.0	0.0	Gray{Float64}(0.7104796453703348)	0.4709802873178311	Gray{Float64}(0.0)	Gray{Float64}(0.0)	0.0	Gray{Float64}(0.0)	U 1_V 0	WT	1	DMSO-LPS	Il12b_intron(4),HSS1(1)	Il12b_HSS1_BD	WT_DMSO-LPS_1	HSS1	Il12b_intron	NA	WT_DMSO-LPS
Il12bBD_failedu1v1_25May21_WTRad21_Sequence_A 0_S 0_U 1_V 0_X 5_Y22_Job(Seq.Scan) 1 01 01 02 01 04 01_178	Cell_CP_11	3353.5	3185.5	1	1	1	Il12bBD_failedu1v1_25May21_WTRad21_Sequence_A 0_S 0_U 1_V 0_X 5_Y22_Job(Seq.Scan) 1 01 01 02 01 04 01_178__Cell_CP_11	Cell_CP_11	Il12bBD_failedu1v1_25May21_WTRad21_Sequence_A 0_S 0_U 1_V 0_X 5_Y22_Job(Seq.Scan) 1 01 01 02 01 04 01_178	0.25757575757575757	2	TxS_auto_17	1.909804105758667	3.7254905700683594	5.215687274932861	82.971	166.887	10.0	TxS_auto_32	1.541176676750183	2.9058823585510254	4.917647361755371	86.562	165.186	11.0	9.838123906517946	Gray{Float64}(0.48596012885410084)	0.25863080318116827	Gray{Float64}(0.15718013657000499)	Gray{Float64}(0.39216085783988536)	0.20173200661953333	Gray{Float64}(0.1481983951834581)	U 1_V 0	WT	1	DMSO-LPS	Il12b_intron(4),HSS1(1)	Il12b_HSS1_BD	WT_DMSO-LPS_1	HSS1	Il12b_intron	NA	WT_DMSO-LPS
Il12bBD_failedu1v1_25May21_WTRad21_Sequence_A 0_S 0_U 1_V 0_X 5_Y22_Job(Seq.Scan) 1 01 01 02 01 04 01_178	Cell_CP_14	3695.5	3536.5	1	1	1	Il12bBD_failedu1v1_25May21_WTRad21_Sequence_A 0_S 0_U 1_V 0_X 5_Y22_Job(Seq.Scan) 1 01 01 02 01 04 01_178__Cell_CP_14	Cell_CP_14	Il12bBD_failedu1v1_25May21_WTRad21_Sequence_A 0_S 0_U 1_V 0_X 5_Y22_Job(Seq.Scan) 1 01 01 02 01 04 01_178	0.25757575757575757	2	TxS_auto_23	2.0470588207244873	3.7803924083709717	5.639216423034668	87.129	131.166	10.5	TxS_auto_31	1.431372880935669	3.0352942943573	5.184314250946045	89.775	135.135	11.0	11.079452919706819	Gray{Float64}(0.5208853438379311)	0.26244219560567433	Gray{Float64}(0.16994362598777815)	Gray{Float64}(0.3642206797861297)	0.21071603496944066	Gray{Float64}(0.15623467800722615)	U 1_V 0	WT	1	DMSO-LPS	Il12b_intron(4),HSS1(1)	Il12b_HSS1_BD	WT_DMSO-LPS_1	HSS1	Il12b_intron	NA	WT_DMSO-LPS
Il12bBD_failedu1v1_25May21_WTRad21_Sequence_A 0_S 0_U 1_V 0_X 5_Y22_Job(Seq.Scan) 1 01 01 02 01 04 01_178	Cell_CP_15	2196.5	2067.0	0	0	0	Il12bBD_failedu1v1_25May21_WTRad21_Sequence_A 0_S 0_U 1_V 0_X 5_Y22_Job(Seq.Scan) 1 01 01 02 01 04 01_178__Cell_CP_15	Cell_CP_15	Il12bBD_failedu1v1_25May21_WTRad21_Sequence_A 0_S 0_U 1_V 0_X 5_Y22_Job(Seq.Scan) 1 01 01 02 01 04 01_178	0.25757575757575757	1	TxS_auto_19	4.196078777313232	13.792157173156738	22.964702606201172	99.225	173.691	10.0	0	0.0	0.0	0.0	0.0	0.0	0.0	0.0	Gray{Float64}(1.0677152578929325)	0.9574783831029764	Gray{Float64}(0.6920650916477185)	Gray{Float64}(0.0)	0.0	Gray{Float64}(0.0)	U 1_V 0	WT	1	DMSO-LPS	Il12b_intron(4),HSS1(1)	Il12b_HSS1_BD	WT_DMSO-LPS_1	HSS1	Il12b_intron	NA	WT_DMSO-LPS
Il12bBD_failedu1v1_25May21_WTRad21_Sequence_A 0_S 0_U 1_V 0_X 5_Y22_Job(Seq.Scan) 1 01 01 02 01 04 01_178	Cell_CP_18	2968.5	2796.5	2	2	2	Il12bBD_failedu1v1_25May21_WTRad21_Sequence_A 0_S 0_U 1_V 0_X 5_Y22_Job(Seq.Scan) 1 01 01 02 01 04 01_178__Cell_CP_18	Cell_CP_18	Il12bBD_failedu1v1_25May21_WTRad21_Sequence_A 0_S 0_U 1_V 0_X 5_Y22_Job(Seq.Scan) 1 01 01 02 01 04 01_178	0.25757575757575757	1	TxS_auto_12	12.38823413848877	29.792160034179688	55.51763916015625	109.242	93.366	10.5	0	0.0	0.0	0.0	0.0	0.0	0.0	0.0	Gray{Float64}(3.1522541186616952)	2.068229709141476	Gray{Float64}(1.6730815413679003)	Gray{Float64}(0.0)	0.0	Gray{Float64}(0.0)	U 1_V 0	WT	1	DMSO-LPS	Il12b_intron(4),HSS1(1)	Il12b_HSS1_BD	WT_DMSO-LPS_1	HSS1	Il12b_intron	NA	WT_DMSO-LPS
Il12bBD_failedu1v1_25May21_WTRad21_Sequence_A 0_S 0_U 1_V 0_X 5_Y22_Job(Seq.Scan) 1 01 01 02 01 04 01_178	Cell_CP_21	3182.5	2997.5	0	0	0	Il12bBD_failedu1v1_25May21_WTRad21_Sequence_A 0_S 0_U 1_V 0_X 5_Y22_Job(Seq.Scan) 1 01 01 02 01 04 01_178__Cell_CP_21	Cell_CP_21	Il12bBD_failedu1v1_25May21_WTRad21_Sequence_A 0_S 0_U 1_V 0_X 5_Y22_Job(Seq.Scan) 1 01 01 02 01 04 01_178	0.25757575757575757	1	TxS_auto_16	6.913726329803467	17.301958084106445	28.019607543945312	119.44800000000001	145.719	11.0	0	0.0	0.0	0.0	0.0	0.0	0.0	0.0	Gray{Float64}(1.759235582310474)	1.2011355905317052	Gray{Float64}(0.8443998860058107)	Gray{Float64}(0.0)	0.0	Gray{Float64}(0.0)	U 1_V 0	WT	1	DMSO-LPS	Il12b_intron(4),HSS1(1)	Il12b_HSS1_BD	WT_DMSO-LPS_1	HSS1	Il12b_intron	NA	WT_DMSO-LPS
Il12bBD_failedu1v1_25May21_WTRad21_Sequence_A 0_S 0_U 1_V 0_X 5_Y22_Job(Seq.Scan) 1 01 01 02 01 04 01_178	Cell_CP_26	3872.5	3674.0	0	0	0	Il12bBD_failedu1v1_25May21_WTRad21_Sequence_A 0_S 0_U 1_V 0_X 5_Y22_Job(Seq.Scan) 1 01 01 02 01 04 01_178__Cell_CP_26	Cell_CP_26	Il12bBD_failedu1v1_25May21_WTRad21_Sequence_A 0_S 0_U 1_V 0_X 5_Y22_Job(Seq.Scan) 1 01 01 02 01 04 01_178	0.25757575757575757	1	TxS_auto_2	16.572551727294922	45.67451095581055	75.64313507080078	146.475	136.836	9.0	0	0.0	0.0	0.0	0.0	0.0	0.0	0.0	Gray{Float64}(4.216976677635851)	3.170813408659788	Gray{Float64}(2.279584199412118)	Gray{Float64}(0.0)	0.0	Gray{Float64}(0.0)	U 1_V 0	WT	1	DMSO-LPS	Il12b_intron(4),HSS1(1)	Il12b_HSS1_BD	WT_DMSO-LPS_1	HSS1	Il12b_intron	NA	WT_DMSO-LPS
Il12bBD_failedu1v1_25May21_WTRad21_Sequence_A 0_S 0_U 1_V 0_X 5_Y22_Job(Seq.Scan) 1 01 01 02 01 04 01_178	Cell_CP_27	2785.0	2652.0	0	0	0	Il12bBD_failedu1v1_25May21_WTRad21_Sequence_A 0_S 0_U 1_V 0_X 5_Y22_Job(Seq.Scan) 1 01 01 02 01 04 01_178__Cell_CP_27	Cell_CP_27	Il12bBD_failedu1v1_25May21_WTRad21_Sequence_A 0_S 0_U 1_V 0_X 5_Y22_Job(Seq.Scan) 1 01 01 02 01 04 01_178	0.25757575757575757	2	TxS_auto_28	5.09019660949707	11.913725852966309	19.121566772460938	153.09	88.641	11.0	TxS_auto_13	6.039216041564941	13.709803581237793	22.898035049438477	154.791	93.177	10.5	12.478729783114947	Gray{Float64}(1.295228443998583)	0.827074026435232	Gray{Float64}(0.5762482139549995)	Gray{Float64}(1.5367116432974677)	0.9517612365360317	Gray{Float64}(0.6900559957943088)	U 1_V 0	WT	1	DMSO-LPS	Il12b_intron(4),HSS1(1)	Il12b_HSS1_BD	WT_DMSO-LPS_1	HSS1	Il12b_intron	NA	WT_DMSO-LPS
Il12bBD_failedu1v1_25May21_WTRad21_Sequence_A 0_S 0_U 1_V 0_X 5_Y22_Job(Seq.Scan) 1 01 01 02 01 04 01_178	Cell_CP_31	3134.0	2956.0	2	2	2	Il12bBD_failedu1v1_25May21_WTRad21_Sequence_A 0_S 0_U 1_V 0_X 5_Y22_Job(Seq.Scan) 1 01 01 02 01 04 01_178__Cell_CP_31	Cell_CP_31	Il12bBD_failedu1v1_25May21_WTRad21_Sequence_A 0_S 0_U 1_V 0_X 5_Y22_Job(Seq.Scan) 1 01 01 02 01 04 01_178	0.25757575757575757	2	TxS_auto_20	2.5333335399627686	4.545099258422852	6.211765766143799	178.038	185.031	10.0	TxS_auto_33	3.8470590114593506	6.925490856170654	10.13725471496582	179.361	187.11	11.0	9.331268402527064	Gray{Float64}(0.64462061307679)	0.3155296328457664	Gray{Float64}(0.18719799328381553)	Gray{Float64}(0.9789052643048187)	0.48078104852709025	Gray{Float64}(0.30549666737137054)	U 1_V 0	WT	1	DMSO-LPS	Il12b_intron(4),HSS1(1)	Il12b_HSS1_BD	WT_DMSO-LPS_1	HSS1	Il12b_intron	NA	WT_DMSO-LPS
Il12bBD_failedu1v1_25May21_WTRad21_Sequence_A 0_S 0_U 1_V 0_X 5_Y23_Job(Seq.Scan) 1 01 01 02 01 04 01_204	Cell_CP_3	3114.0	2932.0	0	0	0	Il12bBD_failedu1v1_25May21_WTRad21_Sequence_A 0_S 0_U 1_V 0_X 5_Y23_Job(Seq.Scan) 1 01 01 02 01 04 01_204__Cell_CP_3	Cell_CP_3	Il12bBD_failedu1v1_25May21_WTRad21_Sequence_A 0_S 0_U 1_V 0_X 5_Y23_Job(Seq.Scan) 1 01 01 02 01 04 01_204	0.17647058823529413	1	TxS_auto_28	3.6823532581329346	9.811762809753418	16.031370162963867	21.735	137.97	10.5	0	0.0	0.0	0.0	0.0	0.0	0.0	0.0	Gray{Float64}(0.9369949820574566)	0.681151662682394	Gray{Float64}(0.48312193940949033)	Gray{Float64}(0.0)	0.0	Gray{Float64}(0.0)	U 1_V 0	WT	1	DMSO-LPS	Il12b_intron(4),HSS1(1)	Il12b_HSS1_BD	WT_DMSO-LPS_1	HSS1	Il12b_intron	NA	WT_DMSO-LPS
Il12bBD_failedu1v1_25May21_WTRad21_Sequence_A 0_S 0_U 1_V 0_X 5_Y23_Job(Seq.Scan) 1 01 01 02 01 04 01_204	Cell_CP_7	4031.5	3824.5	0	0	0	Il12bBD_failedu1v1_25May21_WTRad21_Sequence_A 0_S 0_U 1_V 0_X 5_Y23_Job(Seq.Scan) 1 01 01 02 01 04 01_204__Cell_CP_7	Cell_CP_7	Il12bBD_failedu1v1_25May21_WTRad21_Sequence_A 0_S 0_U 1_V 0_X 5_Y23_Job(Seq.Scan) 1 01 01 02 01 04 01_204	0.17647058823529413	1	TxS_auto_38	3.843137502670288	7.874510288238525	0.0	44.037	138.159	11.5	0	0.0	0.0	0.0	0.0	0.0	0.0	0.0	Gray{Float64}(0.9779074148862898)	0.5466638237841878	Gray{Float64}(0.0)	Gray{Float64}(0.0)	0.0	Gray{Float64}(0.0)	U 1_V 0	WT	1	DMSO-LPS	Il12b_intron(4),HSS1(1)	Il12b_HSS1_BD	WT_DMSO-LPS_1	HSS1	Il12b_intron	NA	WT_DMSO-LPS
Il12bBD_failedu1v1_25May21_WTRad21_Sequence_A 0_S 0_U 1_V 0_X 5_Y23_Job(Seq.Scan) 1 01 01 02 01 04 01_204	Cell_CP_15	3777.0	3578.0	3	3	3	Il12bBD_failedu1v1_25May21_WTRad21_Sequence_A 0_S 0_U 1_V 0_X 5_Y23_Job(Seq.Scan) 1 01 01 02 01 04 01_204__Cell_CP_15	Cell_CP_15	Il12bBD_failedu1v1_25May21_WTRad21_Sequence_A 0_S 0_U 1_V 0_X 5_Y23_Job(Seq.Scan) 1 01 01 02 01 04 01_204	0.17647058823529413	1	TxS_auto_21	1.9803924560546875	3.850980758666992	5.164706707000732	114.534	28.161	10.5	0	0.0	0.0	0.0	0.0	0.0	0.0	0.0	Gray{Float64}(0.5039217217221954)	0.26734257621030394	Gray{Float64}(0.15564378436796625)	Gray{Float64}(0.0)	0.0	Gray{Float64}(0.0)	U 1_V 0	WT	1	DMSO-LPS	Il12b_intron(4),HSS1(1)	Il12b_HSS1_BD	WT_DMSO-LPS_1	HSS1	Il12b_intron	NA	WT_DMSO-LPS
Il12bBD_failedu1v1_25May21_WTRad21_Sequence_A 0_S 0_U 1_V 0_X 5_Y23_Job(Seq.Scan) 1 01 01 02 01 04 01_204	Cell_CP_16	4339.0	4126.0	0	0	0	Il12bBD_failedu1v1_25May21_WTRad21_Sequence_A 0_S 0_U 1_V 0_X 5_Y23_Job(Seq.Scan) 1 01 01 02 01 04 01_204__Cell_CP_16	Cell_CP_16	Il12bBD_failedu1v1_25May21_WTRad21_Sequence_A 0_S 0_U 1_V 0_X 5_Y23_Job(Seq.Scan) 1 01 01 02 01 04 01_204	0.17647058823529413	1	TxS_auto_24	4.250980854034424	10.525487899780273	17.10979461669922	110.187	96.768	10.5	0	0.0	0.0	0.0	0.0	0.0	0.0	0.0	Gray{Float64}(1.0816853924199965)	0.7306998469583805	Gray{Float64}(0.5156213769684145)	Gray{Float64}(0.0)	0.0	Gray{Float64}(0.0)	U 1_V 0	WT	1	DMSO-LPS	Il12b_intron(4),HSS1(1)	Il12b_HSS1_BD	WT_DMSO-LPS_1	HSS1	Il12b_intron	NA	WT_DMSO-LPS
Il12bBD_failedu1v1_25May21_WTRad21_Sequence_A 0_S 0_U 1_V 0_X 5_Y23_Job(Seq.Scan) 1 01 01 02 01 04 01_204	Cell_CP_18	4244.5	4037.5	1	1	1	Il12bBD_failedu1v1_25May21_WTRad21_Sequence_A 0_S 0_U 1_V 0_X 5_Y23_Job(Seq.Scan) 1 01 01 02 01 04 01_204__Cell_CP_18	Cell_CP_18	Il12bBD_failedu1v1_25May21_WTRad21_Sequence_A 0_S 0_U 1_V 0_X 5_Y23_Job(Seq.Scan) 1 01 01 02 01 04 01_204	0.17647058823529413	2	TxS_auto_17	2.15686297416687	3.8784313201904297	5.819608211517334	122.661	59.724000000000004	10.0	TxS_auto_23	2.4078433513641357	4.3803935050964355	6.721569061279297	123.417	53.109	10.5	11.600851735971805	Gray{Float64}(0.5488256128920592)	0.26924824759533456	Gray{Float64}(0.17537991931887667)	Gray{Float64}(0.6126889463485463)	0.3040954390207667	Gray{Float64}(0.20256144345429525)	U 1_V 0	WT	1	DMSO-LPS	Il12b_intron(4),HSS1(1)	Il12b_HSS1_BD	WT_DMSO-LPS_1	HSS1	Il12b_intron	NA	WT_DMSO-LPS
Il12bBD_failedu1v1_25May21_WTRad21_Sequence_A 0_S 0_U 1_V 0_X 5_Y23_Job(Seq.Scan) 1 01 01 02 01 04 01_204	Cell_CP_28	2921.5	2742.5	5	5	5	Il12bBD_failedu1v1_25May21_WTRad21_Sequence_A 0_S 0_U 1_V 0_X 5_Y23_Job(Seq.Scan) 1 01 01 02 01 04 01_204__Cell_CP_28	Cell_CP_28	Il12bBD_failedu1v1_25May21_WTRad21_Sequence_A 0_S 0_U 1_V 0_X 5_Y23_Job(Seq.Scan) 1 01 01 02 01 04 01_204	0.17647058823529413	2	TxS_auto_14	3.3176472187042236	6.450982570648193	9.392155647277832	173.691	8.505	10.0	TxS_auto_5	2.247058868408203	5.027451992034912	8.443137168884277	176.904	10.017	8.5	12.035759759981916	Gray{Float64}(0.8441935301283123)	0.4478397602074311	Gray{Float64}(0.28304233545997565)	Gray{Float64}(0.571776452852798)	0.34901549801289533	Gray{Float64}(0.2544426809603148)	U 1_V 0	WT	1	DMSO-LPS	Il12b_intron(4),HSS1(1)	Il12b_HSS1_BD	WT_DMSO-LPS_1	HSS1	Il12b_intron	NA	WT_DMSO-LPS
Il12bBD_failedu1v1_25May21_WTRad21_Sequence_A 0_S 0_U 1_V 0_X 5_Y23_Job(Seq.Scan) 1 01 01 02 01 04 01_204	Cell_CP_32	2538.5	2377.5	2	2	2	Il12bBD_failedu1v1_25May21_WTRad21_Sequence_A 0_S 0_U 1_V 0_X 5_Y23_Job(Seq.Scan) 1 01 01 02 01 04 01_204__Cell_CP_32	Cell_CP_32	Il12bBD_failedu1v1_25May21_WTRad21_Sequence_A 0_S 0_U 1_V 0_X 5_Y23_Job(Seq.Scan) 1 01 01 02 01 04 01_204	0.17647058823529413	2	TxS_auto_4	1.9098042249679565	3.505882501602173	4.8000006675720215	181.818	154.791	8.0	TxS_auto_19	2.776470422744751	4.717648506164551	7.011765480041504	181.818	152.712	10.0	6.349979606266467	Gray{Float64}(0.48596015918755836)	0.2433851838286993	Gray{Float64}(0.14465299023795425)	Gray{Float64}(0.7064881263623893)	0.3275083373123095	Gray{Float64}(0.21130681301515666)	U 1_V 0	WT	1	DMSO-LPS	Il12b_intron(4),HSS1(1)	Il12b_HSS1_BD	WT_DMSO-LPS_1	HSS1	Il12b_intron	NA	WT_DMSO-LPS
Il12bBD_failedu1v1_25May21_WTRad21_Sequence_A 0_S 0_U 1_V 0_X 5_Y23_Job(Seq.Scan) 1 01 01 02 01 04 01_204	Cell_CP_33	3422.0	3228.0	4	4	4	Il12bBD_failedu1v1_25May21_WTRad21_Sequence_A 0_S 0_U 1_V 0_X 5_Y23_Job(Seq.Scan) 1 01 01 02 01 04 01_204__Cell_CP_33	Cell_CP_33	Il12bBD_failedu1v1_25May21_WTRad21_Sequence_A 0_S 0_U 1_V 0_X 5_Y23_Job(Seq.Scan) 1 01 01 02 01 04 01_204	0.17647058823529413	2	TxS_auto_26	2.478431463241577	5.603922367095947	9.360780715942383	178.416	123.228	10.5	TxS_auto_42	2.403921365737915	4.564706802368164	0.0	180.873	123.606	11.5	9.819864204763729	Gray{Float64}(0.6306504785497259)	0.389035192951876	Gray{Float64}(0.2820968194172708)	Gray{Float64}(0.6116909755961875)	0.31689082669221685	Gray{Float64}(0.0)	U 1_V 0	WT	1	DMSO-LPS	Il12b_intron(4),HSS1(1)	Il12b_HSS1_BD	WT_DMSO-LPS_1	HSS1	Il12b_intron	NA	WT_DMSO-LPS
Il12bBD_failedu1v1_25May21_WTRad21_Sequence_A 0_S 0_U 1_V 0_X 6_Y14_Job(Seq.Scan) 1 01 01 02 01 04 01_120	Cell_CP_13	2851.5	2670.5	0	0	0	Il12bBD_failedu1v1_25May21_WTRad21_Sequence_A 0_S 0_U 1_V 0_X 6_Y14_Job(Seq.Scan) 1 01 01 02 01 04 01_120__Cell_CP_13	Cell_CP_13	Il12bBD_failedu1v1_25May21_WTRad21_Sequence_A 0_S 0_U 1_V 0_X 6_Y14_Job(Seq.Scan) 1 01 01 02 01 04 01_120	0.1	1	TxS_auto_34	3.7254905700683594	10.498038291931152	16.709800720214844	70.686	121.338	10.5	0	0.0	0.0	0.0	0.0	0.0	0.0	0.0	Gray{Float64}(0.947971507662019)	0.7287942417792763	Gray{Float64}(0.5035671467275126)	Gray{Float64}(0.0)	0.0	Gray{Float64}(0.0)	U 1_V 0	WT	1	DMSO-LPS	Il12b_intron(4),HSS1(1)	Il12b_HSS1_BD	WT_DMSO-LPS_1	HSS1	Il12b_intron	NA	WT_DMSO-LPS
Il12bBD_failedu1v1_25May21_WTRad21_Sequence_A 0_S 0_U 1_V 0_X 6_Y14_Job(Seq.Scan) 1 01 01 02 01 04 01_120	Cell_CP_15	3656.5	3463.5	0	0	0	Il12bBD_failedu1v1_25May21_WTRad21_Sequence_A 0_S 0_U 1_V 0_X 6_Y14_Job(Seq.Scan) 1 01 01 02 01 04 01_120__Cell_CP_15	Cell_CP_15	Il12bBD_failedu1v1_25May21_WTRad21_Sequence_A 0_S 0_U 1_V 0_X 6_Y14_Job(Seq.Scan) 1 01 01 02 01 04 01_120	0.1	1	TxS_auto_19	12.81568717956543	36.12548828125	54.98038864135742	80.136	84.105	11.0	0	0.0	0.0	0.0	0.0	0.0	0.0	0.0	Gray{Float64}(3.2610218892902814)	2.5079016773139036	Gray{Float64}(1.6568909406923273)	Gray{Float64}(0.0)	0.0	Gray{Float64}(0.0)	U 1_V 0	WT	1	DMSO-LPS	Il12b_intron(4),HSS1(1)	Il12b_HSS1_BD	WT_DMSO-LPS_1	HSS1	Il12b_intron	NA	WT_DMSO-LPS
Il12bBD_failedu1v1_25May21_WTRad21_Sequence_A 0_S 0_U 1_V 0_X 6_Y14_Job(Seq.Scan) 1 01 01 02 01 04 01_120	Cell_CP_17	4020.0	3806.0	0	0	0	Il12bBD_failedu1v1_25May21_WTRad21_Sequence_A 0_S 0_U 1_V 0_X 6_Y14_Job(Seq.Scan) 1 01 01 02 01 04 01_120__Cell_CP_17	Cell_CP_17	Il12bBD_failedu1v1_25May21_WTRad21_Sequence_A 0_S 0_U 1_V 0_X 6_Y14_Job(Seq.Scan) 1 01 01 02 01 04 01_120	0.1	1	TxS_auto_2	16.95294189453125	49.61960983276367	86.79216766357422	85.995	41.958	8.5	0	0.0	0.0	0.0	0.0	0.0	0.0	0.0	Gray{Float64}(4.313769041903791)	3.444689847744907	Gray{Float64}(2.6155718407681894)	Gray{Float64}(0.0)	0.0	Gray{Float64}(0.0)	U 1_V 0	WT	1	DMSO-LPS	Il12b_intron(4),HSS1(1)	Il12b_HSS1_BD	WT_DMSO-LPS_1	HSS1	Il12b_intron	NA	WT_DMSO-LPS
Il12bBD_failedu1v1_25May21_WTRad21_Sequence_A 0_S 0_U 1_V 0_X 6_Y14_Job(Seq.Scan) 1 01 01 02 01 04 01_120	Cell_CP_27	4786.5	4563.5	9	9	9	Il12bBD_failedu1v1_25May21_WTRad21_Sequence_A 0_S 0_U 1_V 0_X 6_Y14_Job(Seq.Scan) 1 01 01 02 01 04 01_120__Cell_CP_27	Cell_CP_27	Il12bBD_failedu1v1_25May21_WTRad21_Sequence_A 0_S 0_U 1_V 0_X 6_Y14_Job(Seq.Scan) 1 01 01 02 01 04 01_120	0.1	2	TxS_auto_3	17.101961135864258	51.129417419433594	90.35685729980469	139.671	54.432	9.0	TxS_auto_29	2.6352944374084473	5.341177940368652	12.149019241333008	136.08	55.566	10.5	8.39233203585272	Gray{Float64}(4.351687805143207)	3.5495036276875305	Gray{Float64}(2.7229974539841577)	Gray{Float64}(0.6705651226269453)	0.37079496368869763	Gray{Float64}(0.36612327443825154)	U 1_V 0	WT	1	DMSO-LPS	Il12b_intron(4),HSS1(1)	Il12b_HSS1_BD	WT_DMSO-LPS_1	HSS1	Il12b_intron	NA	WT_DMSO-LPS
Il12bBD_failedu1v1_25May21_WTRad21_Sequence_A 0_S 0_U 1_V 0_X 6_Y14_Job(Seq.Scan) 1 01 01 02 01 04 01_120	Cell_CP_32	4258.0	4050.5	0	0	0	Il12bBD_failedu1v1_25May21_WTRad21_Sequence_A 0_S 0_U 1_V 0_X 6_Y14_Job(Seq.Scan) 1 01 01 02 01 04 01_120__Cell_CP_32	Cell_CP_32	Il12bBD_failedu1v1_25May21_WTRad21_Sequence_A 0_S 0_U 1_V 0_X 6_Y14_Job(Seq.Scan) 1 01 01 02 01 04 01_120	0.1	1	TxS_auto_4	7.568626880645752	18.658824920654297	30.098039627075195	172.746	8.694	8.0	0	0.0	0.0	0.0	0.0	0.0	0.0	0.0	Gray{Float64}(1.9258786192137338)	1.2953319260601621	Gray{Float64}(0.9070355889261014)	Gray{Float64}(0.0)	0.0	Gray{Float64}(0.0)	U 1_V 0	WT	1	DMSO-LPS	Il12b_intron(4),HSS1(1)	Il12b_HSS1_BD	WT_DMSO-LPS_1	HSS1	Il12b_intron	NA	WT_DMSO-LPS
Il12bBD_failedu1v1_25May21_WTRad21_Sequence_A 0_S 0_U 1_V 0_X 6_Y14_Job(Seq.Scan) 1 01 01 02 01 04 01_120	Cell_CP_33	2916.5	2762.5	0	0	0	Il12bBD_failedu1v1_25May21_WTRad21_Sequence_A 0_S 0_U 1_V 0_X 6_Y14_Job(Seq.Scan) 1 01 01 02 01 04 01_120__Cell_CP_33	Cell_CP_33	Il12bBD_failedu1v1_25May21_WTRad21_Sequence_A 0_S 0_U 1_V 0_X 6_Y14_Job(Seq.Scan) 1 01 01 02 01 04 01_120	0.1	1	TxS_auto_21	4.721568584442139	13.003921508789062	21.399993896484375	175.392	130.599	9.5	0	0.0	0.0	0.0	0.0	0.0	0.0	0.0	Gray{Float64}(1.20142902131708)	0.9027575297986254	Gray{Float64}(0.6449109745158149)	Gray{Float64}(0.0)	0.0	Gray{Float64}(0.0)	U 1_V 0	WT	1	DMSO-LPS	Il12b_intron(4),HSS1(1)	Il12b_HSS1_BD	WT_DMSO-LPS_1	HSS1	Il12b_intron	NA	WT_DMSO-LPS
Il12bBD_failedu1v1_25May21_WTRad21_Sequence_A 0_S 0_U 1_V 0_X 6_Y15_Job(Seq.Scan) 1 01 01 02 01 04 01_134	Cell_CP_7	2724.5	2573.5	0	0	0	Il12bBD_failedu1v1_25May21_WTRad21_Sequence_A 0_S 0_U 1_V 0_X 6_Y15_Job(Seq.Scan) 1 01 01 02 01 04 01_134__Cell_CP_7	Cell_CP_7	Il12bBD_failedu1v1_25May21_WTRad21_Sequence_A 0_S 0_U 1_V 0_X 6_Y15_Job(Seq.Scan) 1 01 01 02 01 04 01_134	0.14285714285714285	1	TxS_auto_10	6.32941198348999	15.30588436126709	23.87843132019043	61.236	18.9	11.0	0	0.0	0.0	0.0	0.0	0.0	0.0	0.0	Gray{Float64}(1.6105535922730734)	1.062564269403037	Gray{Float64}(0.7196012525565634)	Gray{Float64}(0.0)	0.0	Gray{Float64}(0.0)	U 1_V 0	WT	1	DMSO-LPS	Il12b_intron(4),HSS1(1)	Il12b_HSS1_BD	WT_DMSO-LPS_1	HSS1	Il12b_intron	NA	WT_DMSO-LPS
Il12bBD_failedu1v1_25May21_WTRad21_Sequence_A 0_S 0_U 1_V 0_X 6_Y15_Job(Seq.Scan) 1 01 01 02 01 04 01_134	Cell_CP_9	3956.5	3751.5	0	0	0	Il12bBD_failedu1v1_25May21_WTRad21_Sequence_A 0_S 0_U 1_V 0_X 6_Y15_Job(Seq.Scan) 1 01 01 02 01 04 01_134__Cell_CP_9	Cell_CP_9	Il12bBD_failedu1v1_25May21_WTRad21_Sequence_A 0_S 0_U 1_V 0_X 6_Y15_Job(Seq.Scan) 1 01 01 02 01 04 01_134	0.14285714285714285	1	TxS_auto_11	6.53725528717041	16.035293579101562	24.73725128173828	81.081	104.706	10.5	0	0.0	0.0	0.0	0.0	0.0	0.0	0.0	Gray{Float64}(1.663440460791913)	1.1132012763443313	Gray{Float64}(0.7454826813557767)	Gray{Float64}(0.0)	0.0	Gray{Float64}(0.0)	U 1_V 0	WT	1	DMSO-LPS	Il12b_intron(4),HSS1(1)	Il12b_HSS1_BD	WT_DMSO-LPS_1	HSS1	Il12b_intron	NA	WT_DMSO-LPS
Il12bBD_failedu1v1_25May21_WTRad21_Sequence_A 0_S 0_U 1_V 0_X 6_Y15_Job(Seq.Scan) 1 01 01 02 01 04 01_134	Cell_CP_16	3910.5	3708.0	7	5	4	Il12bBD_failedu1v1_25May21_WTRad21_Sequence_A 0_S 0_U 1_V 0_X 6_Y15_Job(Seq.Scan) 1 01 01 02 01 04 01_134__Cell_CP_16	Cell_CP_16	Il12bBD_failedu1v1_25May21_WTRad21_Sequence_A 0_S 0_U 1_V 0_X 6_Y15_Job(Seq.Scan) 1 01 01 02 01 04 01_134	0.14285714285714285	1	TxS_auto_4	5.905882835388184	14.458821296691895	22.85489845275879	125.874	80.892	9.5	0	0.0	0.0	0.0	0.0	0.0	0.0	0.0	Gray{Float64}(1.5027842777321663)	1.0037595035297027	Gray{Float64}(0.688756029787937)	Gray{Float64}(0.0)	0.0	Gray{Float64}(0.0)	U 1_V 0	WT	1	DMSO-LPS	Il12b_intron(4),HSS1(1)	Il12b_HSS1_BD	WT_DMSO-LPS_1	HSS1	Il12b_intron	NA	WT_DMSO-LPS
Il12bBD_failedu1v1_25May21_WTRad21_Sequence_A 0_S 0_U 1_V 0_X 6_Y15_Job(Seq.Scan) 1 01 01 02 01 04 01_134	Cell_CP_17	3094.0	2908.5	0	0	0	Il12bBD_failedu1v1_25May21_WTRad21_Sequence_A 0_S 0_U 1_V 0_X 6_Y15_Job(Seq.Scan) 1 01 01 02 01 04 01_134__Cell_CP_17	Cell_CP_17	Il12bBD_failedu1v1_25May21_WTRad21_Sequence_A 0_S 0_U 1_V 0_X 6_Y15_Job(Seq.Scan) 1 01 01 02 01 04 01_134	0.14285714285714285	1	TxS_auto_8	6.380392551422119	17.172550201416016	26.392154693603516	126.441	157.815	10.5	0	0.0	0.0	0.0	0.0	0.0	0.0	0.0	Gray{Float64}(1.6235258773816086)	1.192151843556985	Gray{Float64}(0.7953549092282757)	Gray{Float64}(0.0)	0.0	Gray{Float64}(0.0)	U 1_V 0	WT	1	DMSO-LPS	Il12b_intron(4),HSS1(1)	Il12b_HSS1_BD	WT_DMSO-LPS_1	HSS1	Il12b_intron	NA	WT_DMSO-LPS
Il12bBD_failedu1v1_25May21_WTRad21_Sequence_A 0_S 0_U 1_V 0_X 6_Y15_Job(Seq.Scan) 1 01 01 02 01 04 01_134	Cell_CP_19	2914.5	2739.5	3	3	3	Il12bBD_failedu1v1_25May21_WTRad21_Sequence_A 0_S 0_U 1_V 0_X 6_Y15_Job(Seq.Scan) 1 01 01 02 01 04 01_134__Cell_CP_19	Cell_CP_19	Il12bBD_failedu1v1_25May21_WTRad21_Sequence_A 0_S 0_U 1_V 0_X 6_Y15_Job(Seq.Scan) 1 01 01 02 01 04 01_134	0.14285714285714285	1	TxS_auto_7	15.333333015441895	49.454898834228516	0.0	135.135	154.98	11.5	0	0.0	0.0	0.0	0.0	0.0	0.0	0.0	Gray{Float64}(3.9016506800245505)	3.4332552897873123	Gray{Float64}(0.0)	Gray{Float64}(0.0)	0.0	Gray{Float64}(0.0)	U 1_V 0	WT	1	DMSO-LPS	Il12b_intron(4),HSS1(1)	Il12b_HSS1_BD	WT_DMSO-LPS_1	HSS1	Il12b_intron	NA	WT_DMSO-LPS
Il12bBD_failedu1v1_25May21_WTRad21_Sequence_A 0_S 0_U 1_V 0_X 6_Y15_Job(Seq.Scan) 1 01 01 02 01 04 01_134	Cell_CP_24	2957.5	2784.5	3	3	3	Il12bBD_failedu1v1_25May21_WTRad21_Sequence_A 0_S 0_U 1_V 0_X 6_Y15_Job(Seq.Scan) 1 01 01 02 01 04 01_134__Cell_CP_24	Cell_CP_24	Il12bBD_failedu1v1_25May21_WTRad21_Sequence_A 0_S 0_U 1_V 0_X 6_Y15_Job(Seq.Scan) 1 01 01 02 01 04 01_134	0.14285714285714285	2	TxS_auto_5	16.270587921142578	50.247066497802734	81.35684967041016	168.399	140.049	11.0	TxS_auto_16	1.6313728094100952	2.9960782527923584	4.247058868408203	171.99	136.458	11.0	12.115715496824778	Gray{Float64}(4.140140331067848)	3.4882491101261435	Gray{Float64}(2.451772905089491)	Gray{Float64}(0.41511175846753917)	0.2079935810706134	Gray{Float64}(0.12798951658117677)	U 1_V 0	WT	1	DMSO-LPS	Il12b_intron(4),HSS1(1)	Il12b_HSS1_BD	WT_DMSO-LPS_1	HSS1	Il12b_intron	NA	WT_DMSO-LPS
Il12bBD_failedu1v1_25May21_WTRad21_Sequence_A 0_S 0_U 1_V 0_X 6_Y15_Job(Seq.Scan) 1 01 01 02 01 04 01_134	Cell_CP_26	3530.0	3330.0	0	0	0	Il12bBD_failedu1v1_25May21_WTRad21_Sequence_A 0_S 0_U 1_V 0_X 6_Y15_Job(Seq.Scan) 1 01 01 02 01 04 01_134__Cell_CP_26	Cell_CP_26	Il12bBD_failedu1v1_25May21_WTRad21_Sequence_A 0_S 0_U 1_V 0_X 6_Y15_Job(Seq.Scan) 1 01 01 02 01 04 01_134	0.14285714285714285	1	TxS_auto_1	4.278431415557861	10.65097713470459	18.298038482666016	175.77	36.288	6.5	0	0.0	0.0	0.0	0.0	0.0	0.0	0.0	Gray{Float64}(1.0886703383496985)	0.7394115537815898	Gray{Float64}(0.5514303362265279)	Gray{Float64}(0.0)	0.0	Gray{Float64}(0.0)	U 1_V 0	WT	1	DMSO-LPS	Il12b_intron(4),HSS1(1)	Il12b_HSS1_BD	WT_DMSO-LPS_1	HSS1	Il12b_intron	NA	WT_DMSO-LPS
Il12bBD_failedu1v1_25May21_WTRad21_Sequence_A 0_S 0_U 1_V 0_X 6_Y21_Job(Seq.Scan) 1 01 01 02 01 04 01_170	Cell_CP_4	2994.5	2809.5	0	0	0	Il12bBD_failedu1v1_25May21_WTRad21_Sequence_A 0_S 0_U 1_V 0_X 6_Y21_Job(Seq.Scan) 1 01 01 02 01 04 01_170__Cell_CP_4	Cell_CP_4	Il12bBD_failedu1v1_25May21_WTRad21_Sequence_A 0_S 0_U 1_V 0_X 6_Y21_Job(Seq.Scan) 1 01 01 02 01 04 01_170	0.19444444444444445	1	TxS_auto_12	6.5333333015441895	16.882352828979492	26.47450828552246	15.120000000000001	78.057	9.0	0	0.0	0.0	0.0	0.0	0.0	0.0	0.0	Gray{Float64}(1.6624424900395542)	1.17200577739396	Gray{Float64}(0.7978367199930932)	Gray{Float64}(0.0)	0.0	Gray{Float64}(0.0)	U 1_V 0	WT	1	DMSO-LPS	Il12b_intron(4),HSS1(1)	Il12b_HSS1_BD	WT_DMSO-LPS_1	HSS1	Il12b_intron	NA	WT_DMSO-LPS
Il12bBD_failedu1v1_25May21_WTRad21_Sequence_A 0_S 0_U 1_V 0_X 6_Y21_Job(Seq.Scan) 1 01 01 02 01 04 01_170	Cell_CP_11	3592.0	3388.0	0	0	0	Il12bBD_failedu1v1_25May21_WTRad21_Sequence_A 0_S 0_U 1_V 0_X 6_Y21_Job(Seq.Scan) 1 01 01 02 01 04 01_170__Cell_CP_11	Cell_CP_11	Il12bBD_failedu1v1_25May21_WTRad21_Sequence_A 0_S 0_U 1_V 0_X 6_Y21_Job(Seq.Scan) 1 01 01 02 01 04 01_170	0.19444444444444445	1	TxS_auto_22	5.517647743225098	16.878433227539062	26.01175880432129	62.37	113.778	10.5	0	0.0	0.0	0.0	0.0	0.0	0.0	0.0	Gray{Float64}(1.403995729291849)	1.1717336710365227	Gray{Float64}(0.7838912852270038)	Gray{Float64}(0.0)	0.0	Gray{Float64}(0.0)	U 1_V 0	WT	1	DMSO-LPS	Il12b_intron(4),HSS1(1)	Il12b_HSS1_BD	WT_DMSO-LPS_1	HSS1	Il12b_intron	NA	WT_DMSO-LPS
Il12bBD_failedu1v1_25May21_WTRad21_Sequence_A 0_S 0_U 1_V 0_X 6_Y21_Job(Seq.Scan) 1 01 01 02 01 04 01_170	Cell_CP_16	2532.0	2370.0	0	0	0	Il12bBD_failedu1v1_25May21_WTRad21_Sequence_A 0_S 0_U 1_V 0_X 6_Y21_Job(Seq.Scan) 1 01 01 02 01 04 01_170__Cell_CP_16	Cell_CP_16	Il12bBD_failedu1v1_25May21_WTRad21_Sequence_A 0_S 0_U 1_V 0_X 6_Y21_Job(Seq.Scan) 1 01 01 02 01 04 01_170	0.19444444444444445	1	TxS_auto_14	4.721569061279297	11.835291862487793	17.003921508789062	90.72	123.417	9.0	0	0.0	0.0	0.0	0.0	0.0	0.0	0.0	Gray{Float64}(1.20142914265091)	0.8216289862257246	Gray{Float64}(0.512430781236115)	Gray{Float64}(0.0)	0.0	Gray{Float64}(0.0)	U 1_V 0	WT	1	DMSO-LPS	Il12b_intron(4),HSS1(1)	Il12b_HSS1_BD	WT_DMSO-LPS_1	HSS1	Il12b_intron	NA	WT_DMSO-LPS
Il12bBD_failedu1v1_25May21_WTRad21_Sequence_A 0_S 0_U 1_V 0_X 6_Y21_Job(Seq.Scan) 1 01 01 02 01 04 01_170	Cell_CP_20	4678.0	4460.0	2	2	1	Il12bBD_failedu1v1_25May21_WTRad21_Sequence_A 0_S 0_U 1_V 0_X 6_Y21_Job(Seq.Scan) 1 01 01 02 01 04 01_170__Cell_CP_20	Cell_CP_20	Il12bBD_failedu1v1_25May21_WTRad21_Sequence_A 0_S 0_U 1_V 0_X 6_Y21_Job(Seq.Scan) 1 01 01 02 01 04 01_170	0.19444444444444445	2	TxS_auto_20	6.101961612701416	15.741175651550293	23.70980453491211	103.95	172.935	10.0	TxS_auto_8	4.380392074584961	10.815686225891113	17.188236236572266	102.627	170.478	9.0	11.348443858080278	Gray{Float64}(1.5526775979954195)	1.0927830376179426	Gray{Float64}(0.7145195097790024)	Gray{Float64}(1.1146147872329388)	0.7508459793273319	Gray{Float64}(0.51798529640501)	U 1_V 0	WT	1	DMSO-LPS	Il12b_intron(4),HSS1(1)	Il12b_HSS1_BD	WT_DMSO-LPS_1	HSS1	Il12b_intron	NA	WT_DMSO-LPS
Il12bBD_failedu1v1_25May21_WTRad21_Sequence_A 0_S 0_U 1_V 0_X 6_Y21_Job(Seq.Scan) 1 01 01 02 01 04 01_170	Cell_CP_21	3360.5	3176.0	0	0	0	Il12bBD_failedu1v1_25May21_WTRad21_Sequence_A 0_S 0_U 1_V 0_X 6_Y21_Job(Seq.Scan) 1 01 01 02 01 04 01_170__Cell_CP_21	Cell_CP_21	Il12bBD_failedu1v1_25May21_WTRad21_Sequence_A 0_S 0_U 1_V 0_X 6_Y21_Job(Seq.Scan) 1 01 01 02 01 04 01_170	0.19444444444444445	1	TxS_auto_30	4.698039531707764	12.105881690979004	20.364700317382812	121.527	23.247	10.5	0	0.0	0.0	0.0	0.0	0.0	0.0	0.0	Gray{Float64}(1.1954419248059067)	0.8404138585422991	Gray{Float64}(0.6137113305234846)	Gray{Float64}(0.0)	0.0	Gray{Float64}(0.0)	U 1_V 0	WT	1	DMSO-LPS	Il12b_intron(4),HSS1(1)	Il12b_HSS1_BD	WT_DMSO-LPS_1	HSS1	Il12b_intron	NA	WT_DMSO-LPS
Il12bBD_failedu1v1_25May21_WTRad21_Sequence_A 0_S 0_U 1_V 0_X 6_Y21_Job(Seq.Scan) 1 01 01 02 01 04 01_170	Cell_CP_23	2801.5	2624.5	2	2	2	Il12bBD_failedu1v1_25May21_WTRad21_Sequence_A 0_S 0_U 1_V 0_X 6_Y21_Job(Seq.Scan) 1 01 01 02 01 04 01_170__Cell_CP_23	Cell_CP_23	Il12bBD_failedu1v1_25May21_WTRad21_Sequence_A 0_S 0_U 1_V 0_X 6_Y21_Job(Seq.Scan) 1 01 01 02 01 04 01_170	0.19444444444444445	2	TxS_auto_10	6.325490474700928	16.5019588470459	26.007843017578125	122.85	43.47	9.5	TxS_auto_21	1.3411766290664673	2.4823529720306396	4.145098686218262	119.82600000000001	45.738	9.5	10.224402183012947	Gray{Float64}(1.6095557428545446)	1.1455980871254101	Gray{Float64}(0.7837732789389298)	Gray{Float64}(0.34126974882501837)	0.17232977264620056	Gray{Float64}(0.12491684091706233)	U 1_V 0	WT	1	DMSO-LPS	Il12b_intron(4),HSS1(1)	Il12b_HSS1_BD	WT_DMSO-LPS_1	HSS1	Il12b_intron	NA	WT_DMSO-LPS
Il12bBD_failedu1v1_25May21_WTRad21_Sequence_A 0_S 0_U 1_V 0_X 6_Y21_Job(Seq.Scan) 1 01 01 02 01 04 01_170	Cell_CP_24	3904.0	3696.5	3	3	3	Il12bBD_failedu1v1_25May21_WTRad21_Sequence_A 0_S 0_U 1_V 0_X 6_Y21_Job(Seq.Scan) 1 01 01 02 01 04 01_170__Cell_CP_24	Cell_CP_24	Il12bBD_failedu1v1_25May21_WTRad21_Sequence_A 0_S 0_U 1_V 0_X 6_Y21_Job(Seq.Scan) 1 01 01 02 01 04 01_170	0.19444444444444445	2	TxS_auto_28	2.6823530197143555	4.25098180770874	5.72941255569458	125.874	129.654	10.0	TxS_auto_29	14.023529052734375	40.34510040283203	0.0	121.338	139.671	11.5	13.898402246301549	Gray{Float64}(0.6825394369831217)	0.29511142722234096	Gray{Float64}(0.17266177983831815)	Gray{Float64}(3.5683638782150506)	2.80083535989674	Gray{Float64}(0.0)	U 1_V 0	WT	1	DMSO-LPS	Il12b_intron(4),HSS1(1)	Il12b_HSS1_BD	WT_DMSO-LPS_1	HSS1	Il12b_intron	NA	WT_DMSO-LPS
Il12bBD_failedu1v1_25May21_WTRad21_Sequence_A 0_S 0_U 1_V 0_X 6_Y21_Job(Seq.Scan) 1 01 01 02 01 04 01_170	Cell_CP_25	4713.0	4451.0	0	0	0	Il12bBD_failedu1v1_25May21_WTRad21_Sequence_A 0_S 0_U 1_V 0_X 6_Y21_Job(Seq.Scan) 1 01 01 02 01 04 01_170__Cell_CP_25	Cell_CP_25	Il12bBD_failedu1v1_25May21_WTRad21_Sequence_A 0_S 0_U 1_V 0_X 6_Y21_Job(Seq.Scan) 1 01 01 02 01 04 01_170	0.19444444444444445	1	TxS_auto_11	5.364706039428711	12.86666488647461	19.57254409790039	128.52	69.174	8.5	0	0.0	0.0	0.0	0.0	0.0	0.0	0.0	Gray{Float64}(1.3650788739662434)	0.8932289080497667	Gray{Float64}(0.5898388826178289)	Gray{Float64}(0.0)	0.0	Gray{Float64}(0.0)	U 1_V 0	WT	1	DMSO-LPS	Il12b_intron(4),HSS1(1)	Il12b_HSS1_BD	WT_DMSO-LPS_1	HSS1	Il12b_intron	NA	WT_DMSO-LPS
Il12bBD_failedu1v1_25May21_WTRad21_Sequence_A 0_S 0_U 1_V 0_X 6_Y21_Job(Seq.Scan) 1 01 01 02 01 04 01_170	Cell_CP_30	2274.5	2155.0	0	0	0	Il12bBD_failedu1v1_25May21_WTRad21_Sequence_A 0_S 0_U 1_V 0_X 6_Y21_Job(Seq.Scan) 1 01 01 02 01 04 01_170__Cell_CP_30	Cell_CP_30	Il12bBD_failedu1v1_25May21_WTRad21_Sequence_A 0_S 0_U 1_V 0_X 6_Y21_Job(Seq.Scan) 1 01 01 02 01 04 01_170	0.19444444444444445	1	TxS_auto_7	7.164706230163574	18.33333396911621	29.078432083129883	161.973	133.245	9.0	0	0.0	0.0	0.0	0.0	0.0	0.0	0.0	Gray{Float64}(1.8230987944331312)	1.2727357109735264	Gray{Float64}(0.8763086598451789)	Gray{Float64}(0.0)	0.0	Gray{Float64}(0.0)	U 1_V 0	WT	1	DMSO-LPS	Il12b_intron(4),HSS1(1)	Il12b_HSS1_BD	WT_DMSO-LPS_1	HSS1	Il12b_intron	NA	WT_DMSO-LPS
Il12bBD_failedu1v1_25May21_WTRad21_Sequence_A 0_S 0_U 1_V 0_X 6_Y21_Job(Seq.Scan) 1 01 01 02 01 04 01_170	Cell_CP_35	3402.5	3235.0	1	1	1	Il12bBD_failedu1v1_25May21_WTRad21_Sequence_A 0_S 0_U 1_V 0_X 6_Y21_Job(Seq.Scan) 1 01 01 02 01 04 01_170__Cell_CP_35	Cell_CP_35	Il12bBD_failedu1v1_25May21_WTRad21_Sequence_A 0_S 0_U 1_V 0_X 6_Y21_Job(Seq.Scan) 1 01 01 02 01 04 01_170	0.19444444444444445	2	TxS_auto_17	3.694118022918701	11.52940845489502	19.839210510253906	185.22	89.019	10.0	TxS_auto_38	4.721569061279297	12.215686798095703	0.0	182.763	85.239	11.5	9.621603244782024	Gray{Float64}(0.9399885909799581)	0.8003939649855393	Gray{Float64}(0.5978751510716155)	Gray{Float64}(1.20142914265091)	0.8480367427002008	Gray{Float64}(0.0)	U 1_V 0	WT	1	DMSO-LPS	Il12b_intron(4),HSS1(1)	Il12b_HSS1_BD	WT_DMSO-LPS_1	HSS1	Il12b_intron	NA	WT_DMSO-LPS
Il12bBD_failedu1v1_25May21_WTRad21_Sequence_A 0_S 0_U 1_V 0_X 6_Y22_Job(Seq.Scan) 1 01 01 02 01 04 01_180	Cell_CP_2	3185.0	2999.5	0	0	0	Il12bBD_failedu1v1_25May21_WTRad21_Sequence_A 0_S 0_U 1_V 0_X 6_Y22_Job(Seq.Scan) 1 01 01 02 01 04 01_180__Cell_CP_2	Cell_CP_2	Il12bBD_failedu1v1_25May21_WTRad21_Sequence_A 0_S 0_U 1_V 0_X 6_Y22_Job(Seq.Scan) 1 01 01 02 01 04 01_180	0.3108108108108108	1	TxS_auto_3	7.376470565795898	20.498037338256836	33.24705123901367	16.065	41.391	9.5	0	0.0	0.0	0.0	0.0	0.0	0.0	0.0	Gray{Float64}(1.8769833910366696)	1.4230136302113001	Gray{Float64}(1.0019343144696862)	Gray{Float64}(0.0)	0.0	Gray{Float64}(0.0)	U 1_V 0	WT	1	DMSO-LPS	Il12b_intron(4),HSS1(1)	Il12b_HSS1_BD	WT_DMSO-LPS_1	HSS1	Il12b_intron	NA	WT_DMSO-LPS
Il12bBD_failedu1v1_25May21_WTRad21_Sequence_A 0_S 0_U 1_V 0_X 6_Y22_Job(Seq.Scan) 1 01 01 02 01 04 01_180	Cell_CP_5	3399.0	3239.0	6	6	6	Il12bBD_failedu1v1_25May21_WTRad21_Sequence_A 0_S 0_U 1_V 0_X 6_Y22_Job(Seq.Scan) 1 01 01 02 01 04 01_180__Cell_CP_5	Cell_CP_5	Il12bBD_failedu1v1_25May21_WTRad21_Sequence_A 0_S 0_U 1_V 0_X 6_Y22_Job(Seq.Scan) 1 01 01 02 01 04 01_180	0.3108108108108108	2	TxS_auto_10	2.478431224822998	4.396079063415527	6.552941799163818	29.862000000000002	13.797	9.0	TxS_auto_52	2.8705880641937256	5.600001335144043	0.0	31.752	17.955000000000002	11.5	7.944247226767304	Gray{Float64}(0.6306504178828108)	0.3051843609949638	Gray{Float64}(0.19747968630675267)	Gray{Float64}(0.730436876408572)	0.3887629872855491	Gray{Float64}(0.0)	U 1_V 0	WT	1	DMSO-LPS	Il12b_intron(4),HSS1(1)	Il12b_HSS1_BD	WT_DMSO-LPS_1	HSS1	Il12b_intron	NA	WT_DMSO-LPS
Il12bBD_failedu1v1_25May21_WTRad21_Sequence_A 0_S 0_U 1_V 0_X 6_Y22_Job(Seq.Scan) 1 01 01 02 01 04 01_180	Cell_CP_6	3311.5	3119.0	0	0	0	Il12bBD_failedu1v1_25May21_WTRad21_Sequence_A 0_S 0_U 1_V 0_X 6_Y22_Job(Seq.Scan) 1 01 01 02 01 04 01_180__Cell_CP_6	Cell_CP_6	Il12bBD_failedu1v1_25May21_WTRad21_Sequence_A 0_S 0_U 1_V 0_X 6_Y22_Job(Seq.Scan) 1 01 01 02 01 04 01_180	0.3108108108108108	1	TxS_auto_43	3.043137788772583	8.10588264465332	13.247057914733887	25.704	172.746	10.5	0	0.0	0.0	0.0	0.0	0.0	0.0	0.0	Gray{Float64}(0.7743431001606521)	0.5627261428930453	Gray{Float64}(0.3992138068161766)	Gray{Float64}(0.0)	0.0	Gray{Float64}(0.0)	U 1_V 0	WT	1	DMSO-LPS	Il12b_intron(4),HSS1(1)	Il12b_HSS1_BD	WT_DMSO-LPS_1	HSS1	Il12b_intron	NA	WT_DMSO-LPS
Il12bBD_failedu1v1_25May21_WTRad21_Sequence_A 0_S 0_U 1_V 0_X 6_Y22_Job(Seq.Scan) 1 01 01 02 01 04 01_180	Cell_CP_9	2323.5	2202.0	1	1	1	Il12bBD_failedu1v1_25May21_WTRad21_Sequence_A 0_S 0_U 1_V 0_X 6_Y22_Job(Seq.Scan) 1 01 01 02 01 04 01_180__Cell_CP_9	Cell_CP_9	Il12bBD_failedu1v1_25May21_WTRad21_Sequence_A 0_S 0_U 1_V 0_X 6_Y22_Job(Seq.Scan) 1 01 01 02 01 04 01_180	0.3108108108108108	1	TxS_auto_5	8.13725471496582	19.552936553955078	31.725488662719727	41.58	160.461	9.5	0	0.0	0.0	0.0	0.0	0.0	0.0	0.0	Gray{Float64}(2.070569090243189)	1.3574028951057135	Gray{Float64}(0.9560804507437844)	Gray{Float64}(0.0)	0.0	Gray{Float64}(0.0)	U 1_V 0	WT	1	DMSO-LPS	Il12b_intron(4),HSS1(1)	Il12b_HSS1_BD	WT_DMSO-LPS_1	HSS1	Il12b_intron	NA	WT_DMSO-LPS
Il12bBD_failedu1v1_25May21_WTRad21_Sequence_A 0_S 0_U 1_V 0_X 6_Y22_Job(Seq.Scan) 1 01 01 02 01 04 01_180	Cell_CP_16	2671.0	2505.0	5	5	5	Il12bBD_failedu1v1_25May21_WTRad21_Sequence_A 0_S 0_U 1_V 0_X 6_Y22_Job(Seq.Scan) 1 01 01 02 01 04 01_180__Cell_CP_16	Cell_CP_16	Il12bBD_failedu1v1_25May21_WTRad21_Sequence_A 0_S 0_U 1_V 0_X 6_Y22_Job(Seq.Scan) 1 01 01 02 01 04 01_180	0.3108108108108108	2	TxS_auto_54	6.490196228027344	15.870586395263672	23.243133544921875	79.002	128.142	10.5	TxS_auto_55	2.6666669845581055	4.988235950469971	0.0	81.648	133.812	11.5	11.375421574605495	Gray{Float64}(1.6514660251019069)	1.101766983210442	Gray{Float64}(0.7004558962850609)	Gray{Float64}(0.6785480393090063)	0.346293044114068	Gray{Float64}(0.0)	U 1_V 0	WT	1	DMSO-LPS	Il12b_intron(4),HSS1(1)	Il12b_HSS1_BD	WT_DMSO-LPS_1	HSS1	Il12b_intron	NA	WT_DMSO-LPS
Il12bBD_failedu1v1_25May21_WTRad21_Sequence_A 0_S 0_U 1_V 0_X 6_Y22_Job(Seq.Scan) 1 01 01 02 01 04 01_180	Cell_CP_17	4187.5	3973.0	1	1	1	Il12bBD_failedu1v1_25May21_WTRad21_Sequence_A 0_S 0_U 1_V 0_X 6_Y22_Job(Seq.Scan) 1 01 01 02 01 04 01_180__Cell_CP_17	Cell_CP_17	Il12bBD_failedu1v1_25May21_WTRad21_Sequence_A 0_S 0_U 1_V 0_X 6_Y22_Job(Seq.Scan) 1 01 01 02 01 04 01_180	0.3108108108108108	1	TxS_auto_7	5.847058296203613	16.51372528076172	27.21568489074707	82.026	185.976	9.5	0	0.0	0.0	0.0	0.0	0.0	0.0	0.0	Gray{Float64}(1.4878160511189134)	1.1464149358451332	Gray{Float64}(0.8201728444366732)	Gray{Float64}(0.0)	0.0	Gray{Float64}(0.0)	U 1_V 0	WT	1	DMSO-LPS	Il12b_intron(4),HSS1(1)	Il12b_HSS1_BD	WT_DMSO-LPS_1	HSS1	Il12b_intron	NA	WT_DMSO-LPS
Il12bBD_failedu1v1_25May21_WTRad21_Sequence_A 0_S 0_U 1_V 0_X 6_Y22_Job(Seq.Scan) 1 01 01 02 01 04 01_180	Cell_CP_19	3124.0	2940.5	1	1	1	Il12bBD_failedu1v1_25May21_WTRad21_Sequence_A 0_S 0_U 1_V 0_X 6_Y22_Job(Seq.Scan) 1 01 01 02 01 04 01_180__Cell_CP_19	Cell_CP_19	Il12bBD_failedu1v1_25May21_WTRad21_Sequence_A 0_S 0_U 1_V 0_X 6_Y22_Job(Seq.Scan) 1 01 01 02 01 04 01_180	0.3108108108108108	2	TxS_auto_37	1.9568629264831543	3.4509806632995605	6.027451992034912	95.82300000000001	102.627	10.5	TxS_auto_48	3.670588493347168	8.149018287658691	12.101960182189941	97.713	103.383	11.0	10.205078931590874	Gray{Float64}(0.4979345038771922)	0.23957379140419327	Gray{Float64}(0.18164350685488354)	Gray{Float64}(0.9340013731349549)	0.56572070314931	Gray{Float64}(0.36470510096406483)	U 1_V 0	WT	1	DMSO-LPS	Il12b_intron(4),HSS1(1)	Il12b_HSS1_BD	WT_DMSO-LPS_1	HSS1	Il12b_intron	NA	WT_DMSO-LPS
Il12bBD_failedu1v1_25May21_WTRad21_Sequence_A 0_S 0_U 1_V 0_X 6_Y22_Job(Seq.Scan) 1 01 01 02 01 04 01_180	Cell_CP_23	4185.0	3978.0	2	2	2	Il12bBD_failedu1v1_25May21_WTRad21_Sequence_A 0_S 0_U 1_V 0_X 6_Y22_Job(Seq.Scan) 1 01 01 02 01 04 01_180__Cell_CP_23	Cell_CP_23	Il12bBD_failedu1v1_25May21_WTRad21_Sequence_A 0_S 0_U 1_V 0_X 6_Y22_Job(Seq.Scan) 1 01 01 02 01 04 01_180	0.3108108108108108	2	TxS_auto_1	18.992156982421875	58.015689849853516	99.14900207519531	121.338	91.098	9.5	TxS_auto_36	2.5529415607452393	4.439216136932373	7.070589065551758	117.369	84.672	10.5	11.37085911442051	Gray{Float64}(4.832658504903919)	4.027562056800977	Gray{Float64}(2.9879578405435576)	Gray{Float64}(0.6496099815032643)	0.30817902056011803	Gray{Float64}(0.21307952267289934)	U 1_V 0	WT	1	DMSO-LPS	Il12b_intron(4),HSS1(1)	Il12b_HSS1_BD	WT_DMSO-LPS_1	HSS1	Il12b_intron	NA	WT_DMSO-LPS
Il12bBD_failedu1v1_25May21_WTRad21_Sequence_A 0_S 0_U 1_V 0_X 6_Y22_Job(Seq.Scan) 1 01 01 02 01 04 01_180	Cell_CP_26	2815.5	2644.5	1	1	1	Il12bBD_failedu1v1_25May21_WTRad21_Sequence_A 0_S 0_U 1_V 0_X 6_Y22_Job(Seq.Scan) 1 01 01 02 01 04 01_180__Cell_CP_26	Cell_CP_26	Il12bBD_failedu1v1_25May21_WTRad21_Sequence_A 0_S 0_U 1_V 0_X 6_Y22_Job(Seq.Scan) 1 01 01 02 01 04 01_180	0.3108108108108108	1	TxS_auto_32	1.9960789680480957	4.17647123336792	7.031373023986816	130.032	138.726	10.0	0	0.0	0.0	0.0	0.0	0.0	0.0	0.0	Gray{Float64}(0.5079132407301409)	0.28993875819397646	Gray{Float64}(0.21189770665441654)	Gray{Float64}(0.0)	0.0	Gray{Float64}(0.0)	U 1_V 0	WT	1	DMSO-LPS	Il12b_intron(4),HSS1(1)	Il12b_HSS1_BD	WT_DMSO-LPS_1	HSS1	Il12b_intron	NA	WT_DMSO-LPS
Il12bBD_failedu1v1_25May21_WTRad21_Sequence_A 0_S 0_U 1_V 0_X 6_Y22_Job(Seq.Scan) 1 01 01 02 01 04 01_180	Cell_CP_28	3386.5	3200.0	0	0	0	Il12bBD_failedu1v1_25May21_WTRad21_Sequence_A 0_S 0_U 1_V 0_X 6_Y22_Job(Seq.Scan) 1 01 01 02 01 04 01_180__Cell_CP_28	Cell_CP_28	Il12bBD_failedu1v1_25May21_WTRad21_Sequence_A 0_S 0_U 1_V 0_X 6_Y22_Job(Seq.Scan) 1 01 01 02 01 04 01_180	0.3108108108108108	1	TxS_auto_17	6.333333492279053	16.9058837890625	25.78823471069336	142.317	163.674	10.5	0	0.0	0.0	0.0	0.0	0.0	0.0	0.0	Gray{Float64}(1.6115514416916024)	1.1736393424215532	Gray{Float64}(0.777155155219367)	Gray{Float64}(0.0)	0.0	Gray{Float64}(0.0)	U 1_V 0	WT	1	DMSO-LPS	Il12b_intron(4),HSS1(1)	Il12b_HSS1_BD	WT_DMSO-LPS_1	HSS1	Il12b_intron	NA	WT_DMSO-LPS
Il12bBD_failedu1v1_25May21_WTRad21_Sequence_A 0_S 0_U 1_V 0_X 6_Y22_Job(Seq.Scan) 1 01 01 02 01 04 01_180	Cell_CP_30	3922.0	3720.0	2	2	2	Il12bBD_failedu1v1_25May21_WTRad21_Sequence_A 0_S 0_U 1_V 0_X 6_Y22_Job(Seq.Scan) 1 01 01 02 01 04 01_180__Cell_CP_30	Cell_CP_30	Il12bBD_failedu1v1_25May21_WTRad21_Sequence_A 0_S 0_U 1_V 0_X 6_Y22_Job(Seq.Scan) 1 01 01 02 01 04 01_180	0.3108108108108108	2	TxS_auto_13	1.1176471710205078	2.3411765098571777	4.188236236572266	151.389	127.386	9.0	TxS_auto_29	2.200000047683716	4.17647123336792	6.188235759735107	151.011	124.173	10.0	8.629383118160879	Gray{Float64}(0.2843914522986057)	0.16252902798842297	Gray{Float64}(0.1262168356633971)	Gray{Float64}(0.5598020778297066)	0.28993875819397646	Gray{Float64}(0.18648889217674067)	U 1_V 0	WT	1	DMSO-LPS	Il12b_intron(4),HSS1(1)	Il12b_HSS1_BD	WT_DMSO-LPS_1	HSS1	Il12b_intron	NA	WT_DMSO-LPS
Il12bBD_failedu1v1_25May21_WTRad21_Sequence_A 0_S 0_U 1_V 0_X 6_Y22_Job(Seq.Scan) 1 01 01 02 01 04 01_180	Cell_CP_33	3110.0	2926.0	3	3	3	Il12bBD_failedu1v1_25May21_WTRad21_Sequence_A 0_S 0_U 1_V 0_X 6_Y22_Job(Seq.Scan) 1 01 01 02 01 04 01_180__Cell_CP_33	Cell_CP_33	Il12bBD_failedu1v1_25May21_WTRad21_Sequence_A 0_S 0_U 1_V 0_X 6_Y22_Job(Seq.Scan) 1 01 01 02 01 04 01_180	0.3108108108108108	2	TxS_auto_18	2.8078432083129883	5.4784321784973145	9.294116020202637	174.447	27.783	9.5	TxS_auto_11	1.8588236570358276	3.01568603515625	4.623529434204102	170.856	28.161	9.0	10.631940791783975	Gray{Float64}(0.7144711037113652)	0.3803234199227403	Gray{Float64}(0.2800878097837502)	Gray{Float64}(0.47298787407902315)	0.20935479146854544	Gray{Float64}(0.1393348468947447)	U 1_V 0	WT	1	DMSO-LPS	Il12b_intron(4),HSS1(1)	Il12b_HSS1_BD	WT_DMSO-LPS_1	HSS1	Il12b_intron	NA	WT_DMSO-LPS
Il12bBD_failedu1v1_25May21_WTRad21_Sequence_A 0_S 0_U 1_V 0_X 6_Y22_Job(Seq.Scan) 1 01 01 02 01 04 01_180	Cell_CP_34	3662.0	3464.0	3	3	3	Il12bBD_failedu1v1_25May21_WTRad21_Sequence_A 0_S 0_U 1_V 0_X 6_Y22_Job(Seq.Scan) 1 01 01 02 01 04 01_180__Cell_CP_34	Cell_CP_34	Il12bBD_failedu1v1_25May21_WTRad21_Sequence_A 0_S 0_U 1_V 0_X 6_Y22_Job(Seq.Scan) 1 01 01 02 01 04 01_180	0.3108108108108108	2	TxS_auto_56	2.000000238418579	4.349020481109619	0.0	174.636	141.183	11.5	TxS_auto_31	2.2039215564727783	3.8980393409729004	5.623530387878418	172.746	137.592	10.0	13.618640938067198	Gray{Float64}(0.5089110294817547)	0.30191746266051955	Gray{Float64}(0.0)	Gray{Float64}(0.5607999272482355)	0.2706094745447482	Gray{Float64}(0.16947091107637025)	U 1_V 0	WT	1	DMSO-LPS	Il12b_intron(4),HSS1(1)	Il12b_HSS1_BD	WT_DMSO-LPS_1	HSS1	Il12b_intron	NA	WT_DMSO-LPS
Il12bBD_failedu1v1_25May21_WTRad21_Sequence_A 0_S 0_U 1_V 0_X 6_Y22_Job(Seq.Scan) 1 01 01 02 01 04 01_180	Cell_CP_37	2977.0	2801.0	1	1	1	Il12bBD_failedu1v1_25May21_WTRad21_Sequence_A 0_S 0_U 1_V 0_X 6_Y22_Job(Seq.Scan) 1 01 01 02 01 04 01_180__Cell_CP_37	Cell_CP_37	Il12bBD_failedu1v1_25May21_WTRad21_Sequence_A 0_S 0_U 1_V 0_X 6_Y22_Job(Seq.Scan) 1 01 01 02 01 04 01_180	0.3108108108108108	2	TxS_auto_4	1.2196080684661865	5.807844161987305	8.058822631835938	184.464	112.455	8.0	TxS_auto_21	2.7568631172180176	4.533334255218506	7.356863498687744	186.732	113.022	9.5	6.907627161334058	Gray{Float64}(0.31033596184876117)	0.40319184067570296	Gray{Float64}(0.24286096445107994)	Gray{Float64}(0.7014989399366601)	0.3147128834349329	Gray{Float64}(0.22170669913592728)	U 1_V 0	WT	1	DMSO-LPS	Il12b_intron(4),HSS1(1)	Il12b_HSS1_BD	WT_DMSO-LPS_1	HSS1	Il12b_intron	NA	WT_DMSO-LPS
Il12bBD_failedu1v1_25May21_WTRad21_Sequence_A 0_S 0_U 1_V 0_X 6_Y23_Job(Seq.Scan) 1 01 01 02 01 04 01_202	Cell_CP_3	3593.5	3402.5	7	6	5	Il12bBD_failedu1v1_25May21_WTRad21_Sequence_A 0_S 0_U 1_V 0_X 6_Y23_Job(Seq.Scan) 1 01 01 02 01 04 01_202__Cell_CP_3	Cell_CP_3	Il12bBD_failedu1v1_25May21_WTRad21_Sequence_A 0_S 0_U 1_V 0_X 6_Y23_Job(Seq.Scan) 1 01 01 02 01 04 01_202	0.3108108108108108	2	TxS_auto_53	3.043137311935425	5.752942085266113	8.756861686706543	30.618	27.594	10.0	TxS_auto_69	2.611764669418335	5.039216995239258	8.960783004760742	29.862000000000002	29.862000000000002	10.5	9.796191096543595	Gray{Float64}(0.774342978826822)	0.3993804316997153	Gray{Float64}(0.26389709414832513)	Gray{Float64}(0.6645778441150272)	0.34983224742372876	Gray{Float64}(0.270042474216517)	U 1_V 0	WT	1	DMSO-LPS	Il12b_intron(4),HSS1(1)	Il12b_HSS1_BD	WT_DMSO-LPS_1	HSS1	Il12b_intron	NA	WT_DMSO-LPS
Il12bBD_failedu1v1_25May21_WTRad21_Sequence_A 0_S 0_U 1_V 0_X 6_Y23_Job(Seq.Scan) 1 01 01 02 01 04 01_202	Cell_CP_6	4474.0	4259.0	0	0	0	Il12bBD_failedu1v1_25May21_WTRad21_Sequence_A 0_S 0_U 1_V 0_X 6_Y23_Job(Seq.Scan) 1 01 01 02 01 04 01_202__Cell_CP_6	Cell_CP_6	Il12bBD_failedu1v1_25May21_WTRad21_Sequence_A 0_S 0_U 1_V 0_X 6_Y23_Job(Seq.Scan) 1 01 01 02 01 04 01_202	0.3108108108108108	1	TxS_auto_31	5.376470565795898	13.705883026123047	22.66666603088379	44.604	165.375	11.0	0	0.0	0.0	0.0	0.0	0.0	0.0	0.0	Gray{Float64}(1.36807242222183)	0.9514890639726681	Gray{Float64}(0.683083450851042)	Gray{Float64}(0.0)	0.0	Gray{Float64}(0.0)	U 1_V 0	WT	1	DMSO-LPS	Il12b_intron(4),HSS1(1)	Il12b_HSS1_BD	WT_DMSO-LPS_1	HSS1	Il12b_intron	NA	WT_DMSO-LPS
Il12bBD_failedu1v1_25May21_WTRad21_Sequence_A 0_S 0_U 1_V 0_X 6_Y23_Job(Seq.Scan) 1 01 01 02 01 04 01_202	Cell_CP_7	3428.0	3235.0	1	1	1	Il12bBD_failedu1v1_25May21_WTRad21_Sequence_A 0_S 0_U 1_V 0_X 6_Y23_Job(Seq.Scan) 1 01 01 02 01 04 01_202__Cell_CP_7	Cell_CP_7	Il12bBD_failedu1v1_25May21_WTRad21_Sequence_A 0_S 0_U 1_V 0_X 6_Y23_Job(Seq.Scan) 1 01 01 02 01 04 01_202	0.3108108108108108	2	TxS_auto_75	2.3098039627075195	4.921570777893066	7.180393218994141	49.14	89.775	10.5	TxS_auto_85	1.9686275720596313	3.843137502670288	5.901961803436279	49.329	93.555	11.0	10.692245835183552	Gray{Float64}(0.5877422862169198)	0.3416650181390997	Gray{Float64}(0.21638858453268073)	Gray{Float64}(0.5009280824662363)	0.26679808212024214	Gray{Float64}(0.17786173008369421)	U 1_V 0	WT	1	DMSO-LPS	Il12b_intron(4),HSS1(1)	Il12b_HSS1_BD	WT_DMSO-LPS_1	HSS1	Il12b_intron	NA	WT_DMSO-LPS
Il12bBD_failedu1v1_25May21_WTRad21_Sequence_A 0_S 0_U 1_V 0_X 6_Y23_Job(Seq.Scan) 1 01 01 02 01 04 01_202	Cell_CP_11	3443.0	3257.0	6	4	4	Il12bBD_failedu1v1_25May21_WTRad21_Sequence_A 0_S 0_U 1_V 0_X 6_Y23_Job(Seq.Scan) 1 01 01 02 01 04 01_202__Cell_CP_11	Cell_CP_11	Il12bBD_failedu1v1_25May21_WTRad21_Sequence_A 0_S 0_U 1_V 0_X 6_Y23_Job(Seq.Scan) 1 01 01 02 01 04 01_202	0.3108108108108108	1	TxS_auto_17	5.050980091094971	18.478429794311523	39.717628479003906	73.899	13.23	7.5	0	0.0	0.0	0.0	0.0	0.0	0.0	0.0	Gray{Float64}(1.2852495858118043)	1.2828085454372598	Gray{Float64}(1.1969318595020468)	Gray{Float64}(0.0)	0.0	Gray{Float64}(0.0)	U 1_V 0	WT	1	DMSO-LPS	Il12b_intron(4),HSS1(1)	Il12b_HSS1_BD	WT_DMSO-LPS_1	HSS1	Il12b_intron	NA	WT_DMSO-LPS
Il12bBD_failedu1v1_25May21_WTRad21_Sequence_A 0_S 0_U 1_V 0_X 6_Y23_Job(Seq.Scan) 1 01 01 02 01 04 01_202	Cell_CP_13	3051.0	2867.0	11	11	11	Il12bBD_failedu1v1_25May21_WTRad21_Sequence_A 0_S 0_U 1_V 0_X 6_Y23_Job(Seq.Scan) 1 01 01 02 01 04 01_202__Cell_CP_13	Cell_CP_13	Il12bBD_failedu1v1_25May21_WTRad21_Sequence_A 0_S 0_U 1_V 0_X 6_Y23_Job(Seq.Scan) 1 01 01 02 01 04 01_202	0.3108108108108108	2	TxS_auto_15	14.84313678741455	43.03921127319336	71.75292205810547	83.349	39.123	10.5	TxS_auto_8	15.698040962219238	50.36471176147461	87.57254791259766	75.978	37.989	9.5	13.706480109787492	Gray{Float64}(3.776917561367163)	2.9878657778123814	Gray{Float64}(2.1623486021859155)	Gray{Float64}(3.9944526172890154)	3.4964162732048463	Gray{Float64}(2.639089407610733)	U 1_V 0	WT	1	DMSO-LPS	Il12b_intron(4),HSS1(1)	Il12b_HSS1_BD	WT_DMSO-LPS_1	HSS1	Il12b_intron	NA	WT_DMSO-LPS
Il12bBD_failedu1v1_25May21_WTRad21_Sequence_A 0_S 0_U 1_V 0_X 6_Y23_Job(Seq.Scan) 1 01 01 02 01 04 01_202	Cell_CP_14	3077.5	2894.5	11	5	5	Il12bBD_failedu1v1_25May21_WTRad21_Sequence_A 0_S 0_U 1_V 0_X 6_Y23_Job(Seq.Scan) 1 01 01 02 01 04 01_202__Cell_CP_14	Cell_CP_14	Il12bBD_failedu1v1_25May21_WTRad21_Sequence_A 0_S 0_U 1_V 0_X 6_Y23_Job(Seq.Scan) 1 01 01 02 01 04 01_202	0.3108108108108108	2	TxS_auto_1	23.419607162475586	87.25099182128906	0.0	80.514	148.932	7.5	TxS_auto_30	21.556861877441406	65.97647857666016	0.0	84.105	154.791	11.5	7.711884464902218	Gray{Float64}(5.959247485159204)	6.057133595879555	Gray{Float64}(0.0)	Gray{Float64}(5.485261731328195)	4.5802154976421425	Gray{Float64}(0.0)	U 1_V 0	WT	1	DMSO-LPS	Il12b_intron(4),HSS1(1)	Il12b_HSS1_BD	WT_DMSO-LPS_1	HSS1	Il12b_intron	NA	WT_DMSO-LPS
Il12bBD_failedu1v1_25May21_WTRad21_Sequence_A 0_S 0_U 1_V 0_X 6_Y23_Job(Seq.Scan) 1 01 01 02 01 04 01_202	Cell_CP_15	4076.0	3870.0	0	0	0	Il12bBD_failedu1v1_25May21_WTRad21_Sequence_A 0_S 0_U 1_V 0_X 6_Y23_Job(Seq.Scan) 1 01 01 02 01 04 01_202__Cell_CP_15	Cell_CP_15	Il12bBD_failedu1v1_25May21_WTRad21_Sequence_A 0_S 0_U 1_V 0_X 6_Y23_Job(Seq.Scan) 1 01 01 02 01 04 01_202	0.3108108108108108	1	TxS_auto_84	5.360784530639648	13.431371688842773	0.0	94.68900000000001	68.985	11.5	0	0.0	0.0	0.0	0.0	0.0	0.0	0.0	Gray{Float64}(1.3640810245477144)	0.9324319528868035	Gray{Float64}(0.0)	Gray{Float64}(0.0)	0.0	Gray{Float64}(0.0)	U 1_V 0	WT	1	DMSO-LPS	Il12b_intron(4),HSS1(1)	Il12b_HSS1_BD	WT_DMSO-LPS_1	HSS1	Il12b_intron	NA	WT_DMSO-LPS
Il12bBD_failedu1v1_25May21_WTRad21_Sequence_A 0_S 0_U 1_V 0_X 6_Y23_Job(Seq.Scan) 1 01 01 02 01 04 01_202	Cell_CP_16	3039.5	2855.0	2	2	2	Il12bBD_failedu1v1_25May21_WTRad21_Sequence_A 0_S 0_U 1_V 0_X 6_Y23_Job(Seq.Scan) 1 01 01 02 01 04 01_202__Cell_CP_16	Cell_CP_16	Il12bBD_failedu1v1_25May21_WTRad21_Sequence_A 0_S 0_U 1_V 0_X 6_Y23_Job(Seq.Scan) 1 01 01 02 01 04 01_202	0.3108108108108108	2	TxS_auto_49	15.776470184326172	38.91765594482422	60.203922271728516	95.256	156.87	10.5	TxS_auto_77	2.1607842445373535	4.160784721374512	6.1137261390686035	97.524	153.09	10.5	11.38781032508006	Gray{Float64}(4.014409362991932)	2.701739388580325	Gray{Float64}(1.8143075353079068)	Gray{Float64}(0.549823401643673)	0.2888497700138529	Gray{Float64}(0.18424346760759006)	U 1_V 0	WT	1	DMSO-LPS	Il12b_intron(4),HSS1(1)	Il12b_HSS1_BD	WT_DMSO-LPS_1	HSS1	Il12b_intron	NA	WT_DMSO-LPS
Il12bBD_failedu1v1_25May21_WTRad21_Sequence_A 0_S 0_U 1_V 0_X 6_Y23_Job(Seq.Scan) 1 01 01 02 01 04 01_202	Cell_CP_21	2564.5	2405.5	3	3	3	Il12bBD_failedu1v1_25May21_WTRad21_Sequence_A 0_S 0_U 1_V 0_X 6_Y23_Job(Seq.Scan) 1 01 01 02 01 04 01_202__Cell_CP_21	Cell_CP_21	Il12bBD_failedu1v1_25May21_WTRad21_Sequence_A 0_S 0_U 1_V 0_X 6_Y23_Job(Seq.Scan) 1 01 01 02 01 04 01_202	0.3108108108108108	2	TxS_auto_74	1.9411767721176147	4.4549031257629395	7.098040580749512	118.69200000000001	87.318	10.5	TxS_auto_59	2.36470627784729	4.921569347381592	8.274508476257324	114.912	87.885	10.0	11.64516590693323	Gray{Float64}(0.4939430758696193)	0.3092680418432048	Gray{Float64}(0.21390680250782618)	Gray{Float64}(0.601712481410899)	0.34166491883021016	Gray{Float64}(0.24936088070282775)	U 1_V 0	WT	1	DMSO-LPS	Il12b_intron(4),HSS1(1)	Il12b_HSS1_BD	WT_DMSO-LPS_1	HSS1	Il12b_intron	NA	WT_DMSO-LPS
Il12bBD_failedu1v1_25May21_WTRad21_Sequence_A 0_S 0_U 1_V 0_X 6_Y23_Job(Seq.Scan) 1 01 01 02 01 04 01_202	Cell_CP_24	5126.5	4897.5	0	0	0	Il12bBD_failedu1v1_25May21_WTRad21_Sequence_A 0_S 0_U 1_V 0_X 6_Y23_Job(Seq.Scan) 1 01 01 02 01 04 01_202__Cell_CP_24	Cell_CP_24	Il12bBD_failedu1v1_25May21_WTRad21_Sequence_A 0_S 0_U 1_V 0_X 6_Y23_Job(Seq.Scan) 1 01 01 02 01 04 01_202	0.3108108108108108	1	TxS_auto_22	11.180394172668457	32.647056579589844	55.180389404296875	133.812	151.767	10.5	0	0.0	0.0	0.0	0.0	0.0	0.0	0.0	Gray{Float64}(2.844912615072246)	2.2664221814217167	Gray{Float64}(1.6629181707726302)	Gray{Float64}(0.0)	0.0	Gray{Float64}(0.0)	U 1_V 0	WT	1	DMSO-LPS	Il12b_intron(4),HSS1(1)	Il12b_HSS1_BD	WT_DMSO-LPS_1	HSS1	Il12b_intron	NA	WT_DMSO-LPS
Il12bBD_failedu1v1_25May21_WTRad21_Sequence_A 0_S 0_U 1_V 0_X 6_Y23_Job(Seq.Scan) 1 01 01 02 01 04 01_202	Cell_CP_26	2721.5	2578.5	3	3	3	Il12bBD_failedu1v1_25May21_WTRad21_Sequence_A 0_S 0_U 1_V 0_X 6_Y23_Job(Seq.Scan) 1 01 01 02 01 04 01_202__Cell_CP_26	Cell_CP_26	Il12bBD_failedu1v1_25May21_WTRad21_Sequence_A 0_S 0_U 1_V 0_X 6_Y23_Job(Seq.Scan) 1 01 01 02 01 04 01_202	0.3108108108108108	2	TxS_auto_23	2.188235282897949	4.341177463531494	6.0901970863342285	136.836	8.694	9.0	TxS_auto_50	2.6156859397888184	5.741178512573242	8.858821868896484	134.568	10.584	10.0	8.527363250149486	Gray{Float64}(0.556808468907205)	0.3013729851219394	Gray{Float64}(0.18353439524047818)	Gray{Float64}(0.665575632866641)	0.39856378159777145	Gray{Float64}(0.26696976981243953)	U 1_V 0	WT	1	DMSO-LPS	Il12b_intron(4),HSS1(1)	Il12b_HSS1_BD	WT_DMSO-LPS_1	HSS1	Il12b_intron	NA	WT_DMSO-LPS
Il12bBD_failedu1v1_25May21_WTRad21_Sequence_A 0_S 0_U 1_V 0_X 6_Y23_Job(Seq.Scan) 1 01 01 02 01 04 01_202	Cell_CP_32	4468.5	4251.5	1	1	1	Il12bBD_failedu1v1_25May21_WTRad21_Sequence_A 0_S 0_U 1_V 0_X 6_Y23_Job(Seq.Scan) 1 01 01 02 01 04 01_202__Cell_CP_32	Cell_CP_32	Il12bBD_failedu1v1_25May21_WTRad21_Sequence_A 0_S 0_U 1_V 0_X 6_Y23_Job(Seq.Scan) 1 01 01 02 01 04 01_202	0.3108108108108108	2	TxS_auto_28	1.8666669130325317	3.3372552394866943	4.588235855102539	165.375	96.57900000000001	9.0	TxS_auto_44	2.1803925037384033	4.321568965911865	5.8235297203063965	163.485	96.20100000000001	9.5	8.715789350368672	Gray{Float64}(0.4749836335829959)	0.2316787512344095	Gray{Float64}(0.1382712383440769)	Gray{Float64}(0.5548128307370623)	0.3000117250695626	Gray{Float64}(0.17549809804672864)	U 1_V 0	WT	1	DMSO-LPS	Il12b_intron(4),HSS1(1)	Il12b_HSS1_BD	WT_DMSO-LPS_1	HSS1	Il12b_intron	NA	WT_DMSO-LPS
Il12bBD_failedu1v1_25May21_WTRad21_Sequence_A 0_S 0_U 1_V 0_X 6_Y23_Job(Seq.Scan) 1 01 01 02 01 04 01_202	Cell_CP_35	3169.0	2987.0	0	0	0	Il12bBD_failedu1v1_25May21_WTRad21_Sequence_A 0_S 0_U 1_V 0_X 6_Y23_Job(Seq.Scan) 1 01 01 02 01 04 01_202__Cell_CP_35	Cell_CP_35	Il12bBD_failedu1v1_25May21_WTRad21_Sequence_A 0_S 0_U 1_V 0_X 6_Y23_Job(Seq.Scan) 1 01 01 02 01 04 01_202	0.3108108108108108	1	TxS_auto_47	10.992157936096191	28.81960678100586	43.12941360473633	177.66	148.554	11.0	0	0.0	0.0	0.0	0.0	0.0	0.0	0.0	Gray{Float64}(2.7970148723122206)	2.000713170239006	Gray{Float64}(1.2997495369704561)	Gray{Float64}(0.0)	0.0	Gray{Float64}(0.0)	U 1_V 0	WT	1	DMSO-LPS	Il12b_intron(4),HSS1(1)	Il12b_HSS1_BD	WT_DMSO-LPS_1	HSS1	Il12b_intron	NA	WT_DMSO-LPS
Il12bBD_failedu1v1_25May21_WTRad21_Sequence_A 0_S 0_U 1_V 0_X 6_Y23_Job(Seq.Scan) 1 01 01 02 01 04 01_202	Cell_CP_37	3430.0	3240.5	4	4	4	Il12bBD_failedu1v1_25May21_WTRad21_Sequence_A 0_S 0_U 1_V 0_X 6_Y23_Job(Seq.Scan) 1 01 01 02 01 04 01_202__Cell_CP_37	Cell_CP_37	Il12bBD_failedu1v1_25May21_WTRad21_Sequence_A 0_S 0_U 1_V 0_X 6_Y23_Job(Seq.Scan) 1 01 01 02 01 04 01_202	0.3108108108108108	2	TxS_auto_14	8.305883407592773	22.20784568786621	35.09019088745117	188.244	32.697	9.5	TxS_auto_70	0.0	0.0	0.0	184.842	31.563	9.5	10.154287764289522	Gray{Float64}(2.11347758591057)	1.5417118522114235	Gray{Float64}(1.057479236238932)	Gray{Float64}(0.0)	0.0	Gray{Float64}(0.0)	U 1_V 0	WT	1	DMSO-LPS	Il12b_intron(4),HSS1(1)	Il12b_HSS1_BD	WT_DMSO-LPS_1	HSS1	Il12b_intron	NA	WT_DMSO-LPS
Il12bBD_failedu1v1_25May21_WTRad21_Sequence_A 0_S 0_U 1_V 0_X 7_Y14_Job(Seq.Scan) 1 01 01 02 01 04 01_122	Cell_CP_21	2800.0	2635.0	1	1	1	Il12bBD_failedu1v1_25May21_WTRad21_Sequence_A 0_S 0_U 1_V 0_X 7_Y14_Job(Seq.Scan) 1 01 01 02 01 04 01_122__Cell_CP_21	Cell_CP_21	Il12bBD_failedu1v1_25May21_WTRad21_Sequence_A 0_S 0_U 1_V 0_X 7_Y14_Job(Seq.Scan) 1 01 01 02 01 04 01_122	0.09090909090909091	2	TxS_auto_2	14.403921127319336	40.13334655761719	63.905879974365234	176.526	32.886	9.5	TxS_auto_6	3.5019609928131104	12.019606590270996	23.211763381958008	170.856	35.532000000000004	10.5	10.554630074048081	Gray{Float64}(3.66515672781831)	2.7861349960024864	Gray{Float64}(1.9258698638381024)	Gray{Float64}(0.8910931808021488)	0.8344244732060644	Gray{Float64}(0.6995105239421711)	U 1_V 0	WT	1	DMSO-LPS	Il12b_intron(4),HSS1(1)	Il12b_HSS1_BD	WT_DMSO-LPS_1	HSS1	Il12b_intron	NA	WT_DMSO-LPS
Il12bBD_failedu1v1_25May21_WTRad21_Sequence_A 0_S 0_U 1_V 0_X 7_Y14_Job(Seq.Scan) 1 01 01 02 01 04 01_122	Cell_CP_22	2818.0	2655.0	1	1	1	Il12bBD_failedu1v1_25May21_WTRad21_Sequence_A 0_S 0_U 1_V 0_X 7_Y14_Job(Seq.Scan) 1 01 01 02 01 04 01_122__Cell_CP_22	Cell_CP_22	Il12bBD_failedu1v1_25May21_WTRad21_Sequence_A 0_S 0_U 1_V 0_X 7_Y14_Job(Seq.Scan) 1 01 01 02 01 04 01_122	0.09090909090909091	2	TxS_auto_4	11.615686416625977	32.52941131591797	52.03529739379883	182.952	36.099000000000004	11.0	TxS_auto_1	19.698041915893555	58.58824157714844	98.7882308959961	176.904	38.178	8.5	14.938224292063632	Gray{Float64}(2.9556751138672497)	2.258255018343014	Gray{Float64}(1.5681375664769714)	Gray{Float64}(5.012274797586355)	4.067309711588447	Gray{Float64}(2.97708562750088)	U 1_V 0	WT	1	DMSO-LPS	Il12b_intron(4),HSS1(1)	Il12b_HSS1_BD	WT_DMSO-LPS_1	HSS1	Il12b_intron	NA	WT_DMSO-LPS
Il12bBD_failedu1v1_25May21_WTRad21_Sequence_A 0_S 0_U 1_V 0_X 7_Y15_Job(Seq.Scan) 1 01 01 02 01 04 01_132	Cell_CP_1	3390.5	3202.0	0	0	0	Il12bBD_failedu1v1_25May21_WTRad21_Sequence_A 0_S 0_U 1_V 0_X 7_Y15_Job(Seq.Scan) 1 01 01 02 01 04 01_132__Cell_CP_1	Cell_CP_1	Il12bBD_failedu1v1_25May21_WTRad21_Sequence_A 0_S 0_U 1_V 0_X 7_Y15_Job(Seq.Scan) 1 01 01 02 01 04 01_132	0.24242424242424243	1	TxS_auto_18	5.0117645263671875	14.309802055358887	22.537250518798828	7.5600000000000005	46.872	10.0	0	0.0	0.0	0.0	0.0	0.0	0.0	0.0	Gray{Float64}(1.2752709702926857)	0.9934142978848266	Gray{Float64}(0.6791833803921488)	Gray{Float64}(0.0)	0.0	Gray{Float64}(0.0)	U 1_V 0	WT	1	DMSO-LPS	Il12b_intron(4),HSS1(1)	Il12b_HSS1_BD	WT_DMSO-LPS_1	HSS1	Il12b_intron	NA	WT_DMSO-LPS
Il12bBD_failedu1v1_25May21_WTRad21_Sequence_A 0_S 0_U 1_V 0_X 7_Y15_Job(Seq.Scan) 1 01 01 02 01 04 01_132	Cell_CP_2	5513.0	5267.0	2	2	2	Il12bBD_failedu1v1_25May21_WTRad21_Sequence_A 0_S 0_U 1_V 0_X 7_Y15_Job(Seq.Scan) 1 01 01 02 01 04 01_132__Cell_CP_2	Cell_CP_2	Il12bBD_failedu1v1_25May21_WTRad21_Sequence_A 0_S 0_U 1_V 0_X 7_Y15_Job(Seq.Scan) 1 01 01 02 01 04 01_132	0.24242424242424243	1	TxS_auto_4	18.964704513549805	54.145103454589844	90.2235107421875	8.316	131.355	9.5	0	0.0	0.0	0.0	0.0	0.0	0.0	0.0	Gray{Float64}(4.825673073638897)	3.7588584191560757	Gray{Float64}(2.7189789173977825)	Gray{Float64}(0.0)	0.0	Gray{Float64}(0.0)	U 1_V 0	WT	1	DMSO-LPS	Il12b_intron(4),HSS1(1)	Il12b_HSS1_BD	WT_DMSO-LPS_1	HSS1	Il12b_intron	NA	WT_DMSO-LPS
Il12bBD_failedu1v1_25May21_WTRad21_Sequence_A 0_S 0_U 1_V 0_X 7_Y15_Job(Seq.Scan) 1 01 01 02 01 04 01_132	Cell_CP_11	3043.0	2885.0	0	0	0	Il12bBD_failedu1v1_25May21_WTRad21_Sequence_A 0_S 0_U 1_V 0_X 7_Y15_Job(Seq.Scan) 1 01 01 02 01 04 01_132__Cell_CP_11	Cell_CP_11	Il12bBD_failedu1v1_25May21_WTRad21_Sequence_A 0_S 0_U 1_V 0_X 7_Y15_Job(Seq.Scan) 1 01 01 02 01 04 01_132	0.24242424242424243	1	TxS_auto_3	6.623530387878418	16.270591735839844	24.227447509765625	61.047	24.192	8.0	0	0.0	0.0	0.0	0.0	0.0	0.0	0.0	Gray{Float64}(1.6853936333348682)	1.1295361321491477	Gray{Float64}(0.7301192168153156)	Gray{Float64}(0.0)	0.0	Gray{Float64}(0.0)	U 1_V 0	WT	1	DMSO-LPS	Il12b_intron(4),HSS1(1)	Il12b_HSS1_BD	WT_DMSO-LPS_1	HSS1	Il12b_intron	NA	WT_DMSO-LPS
Il12bBD_failedu1v1_25May21_WTRad21_Sequence_A 0_S 0_U 1_V 0_X 7_Y15_Job(Seq.Scan) 1 01 01 02 01 04 01_132	Cell_CP_12	3756.0	3554.0	0	0	0	Il12bBD_failedu1v1_25May21_WTRad21_Sequence_A 0_S 0_U 1_V 0_X 7_Y15_Job(Seq.Scan) 1 01 01 02 01 04 01_132__Cell_CP_12	Cell_CP_12	Il12bBD_failedu1v1_25May21_WTRad21_Sequence_A 0_S 0_U 1_V 0_X 7_Y15_Job(Seq.Scan) 1 01 01 02 01 04 01_132	0.24242424242424243	2	TxS_auto_7	5.572549343109131	13.482352256774902	21.36862564086914	66.528	188.055	9.0	TxS_auto_16	8.768628120422363	22.000003814697266	34.51371383666992	66.717	191.64600000000002	10.0	8.771031980331623	Gray{Float64}(1.4179657424850831)	0.9359711230935011	Gray{Float64}(0.6439656596528511)	Gray{Float64}(2.231225515970596)	1.527283065027196	Gray{Float64}(1.0401065034052832)	U 1_V 0	WT	1	DMSO-LPS	Il12b_intron(4),HSS1(1)	Il12b_HSS1_BD	WT_DMSO-LPS_1	HSS1	Il12b_intron	NA	WT_DMSO-LPS
Il12bBD_failedu1v1_25May21_WTRad21_Sequence_A 0_S 0_U 1_V 0_X 7_Y15_Job(Seq.Scan) 1 01 01 02 01 04 01_132	Cell_CP_18	3184.5	3032.0	2	2	2	Il12bBD_failedu1v1_25May21_WTRad21_Sequence_A 0_S 0_U 1_V 0_X 7_Y15_Job(Seq.Scan) 1 01 01 02 01 04 01_132__Cell_CP_18	Cell_CP_18	Il12bBD_failedu1v1_25May21_WTRad21_Sequence_A 0_S 0_U 1_V 0_X 7_Y15_Job(Seq.Scan) 1 01 01 02 01 04 01_132	0.24242424242424243	2	TxS_auto_45	1.1411765813827515	2.886274814605713	4.74509859085083	95.06700000000001	50.274	11.0	TxS_auto_26	2.3294119834899902	4.796079635620117	8.517645835876465	90.72	51.597	9.5	13.300253305858504	Gray{Float64}(0.2903786398101514)	0.20037081277308288	Gray{Float64}(0.14299845930806354)	Gray{Float64}(0.5927316546433941)	0.3329531789040377	Gray{Float64}(0.2566880767895024)	U 1_V 0	WT	1	DMSO-LPS	Il12b_intron(4),HSS1(1)	Il12b_HSS1_BD	WT_DMSO-LPS_1	HSS1	Il12b_intron	NA	WT_DMSO-LPS
Il12bBD_failedu1v1_25May21_WTRad21_Sequence_A 0_S 0_U 1_V 0_X 7_Y15_Job(Seq.Scan) 1 01 01 02 01 04 01_132	Cell_CP_20	3372.5	3219.5	0	0	0	Il12bBD_failedu1v1_25May21_WTRad21_Sequence_A 0_S 0_U 1_V 0_X 7_Y15_Job(Seq.Scan) 1 01 01 02 01 04 01_132__Cell_CP_20	Cell_CP_20	Il12bBD_failedu1v1_25May21_WTRad21_Sequence_A 0_S 0_U 1_V 0_X 7_Y15_Job(Seq.Scan) 1 01 01 02 01 04 01_132	0.24242424242424243	1	TxS_auto_28	9.270587921142578	23.76470375061035	36.32548141479492	109.998	65.961	10.5	0	0.0	0.0	0.0	0.0	0.0	0.0	0.0	Gray{Float64}(2.35895194021591)	1.649791967738117	Gray{Float64}(1.0947059953517133)	Gray{Float64}(0.0)	0.0	Gray{Float64}(0.0)	U 1_V 0	WT	1	DMSO-LPS	Il12b_intron(4),HSS1(1)	Il12b_HSS1_BD	WT_DMSO-LPS_1	HSS1	Il12b_intron	NA	WT_DMSO-LPS
Il12bBD_failedu1v1_25May21_WTRad21_Sequence_A 0_S 0_U 1_V 0_X 7_Y15_Job(Seq.Scan) 1 01 01 02 01 04 01_132	Cell_CP_23	2840.0	2670.0	4	4	4	Il12bBD_failedu1v1_25May21_WTRad21_Sequence_A 0_S 0_U 1_V 0_X 7_Y15_Job(Seq.Scan) 1 01 01 02 01 04 01_132__Cell_CP_23	Cell_CP_23	Il12bBD_failedu1v1_25May21_WTRad21_Sequence_A 0_S 0_U 1_V 0_X 7_Y15_Job(Seq.Scan) 1 01 01 02 01 04 01_132	0.24242424242424243	2	TxS_auto_50	2.0549020767211914	3.925490379333496	0.0	121.527	172.746	11.5	TxS_auto_42	1.8745102882385254	3.396078109741211	5.2549028396606445	117.18	176.904	10.5	13.872107734587411	Gray{Float64}(0.5228811033419037)	0.272515179032742	Gray{Float64}(0.0)	Gray{Float64}(0.47697942342042615)	0.23576234932524243	Gray{Float64}(0.15836193821850625)	U 1_V 0	WT	1	DMSO-LPS	Il12b_intron(4),HSS1(1)	Il12b_HSS1_BD	WT_DMSO-LPS_1	HSS1	Il12b_intron	NA	WT_DMSO-LPS
Il12bBD_failedu1v1_25May21_WTRad21_Sequence_A 0_S 0_U 1_V 0_X 7_Y15_Job(Seq.Scan) 1 01 01 02 01 04 01_132	Cell_CP_26	3538.5	3346.0	6	6	6	Il12bBD_failedu1v1_25May21_WTRad21_Sequence_A 0_S 0_U 1_V 0_X 7_Y15_Job(Seq.Scan) 1 01 01 02 01 04 01_132__Cell_CP_26	Cell_CP_26	Il12bBD_failedu1v1_25May21_WTRad21_Sequence_A 0_S 0_U 1_V 0_X 7_Y15_Job(Seq.Scan) 1 01 01 02 01 04 01_132	0.24242424242424243	2	TxS_auto_34	6.7843146324157715	16.329410552978516	26.411766052246094	137.025	77.679	10.5	TxS_auto_48	5.3098039627075195	10.97254753112793	0.0	134.757	76.167	11.5	9.88331766159522	Gray{Float64}(1.7263060661637015)	1.1336194488647935	Gray{Float64}(0.7959459178273876)	Gray{Float64}(1.3511087394391792)	0.7617355963048619	Gray{Float64}(0.0)	U 1_V 0	WT	1	DMSO-LPS	Il12b_intron(4),HSS1(1)	Il12b_HSS1_BD	WT_DMSO-LPS_1	HSS1	Il12b_intron	NA	WT_DMSO-LPS
Il12bBD_failedu1v1_25May21_WTRad21_Sequence_A 0_S 0_U 1_V 0_X 7_Y15_Job(Seq.Scan) 1 01 01 02 01 04 01_132	Cell_CP_28	3011.0	2825.0	0	0	0	Il12bBD_failedu1v1_25May21_WTRad21_Sequence_A 0_S 0_U 1_V 0_X 7_Y15_Job(Seq.Scan) 1 01 01 02 01 04 01_132__Cell_CP_28	Cell_CP_28	Il12bBD_failedu1v1_25May21_WTRad21_Sequence_A 0_S 0_U 1_V 0_X 7_Y15_Job(Seq.Scan) 1 01 01 02 01 04 01_132	0.24242424242424243	1	TxS_auto_14	5.2705888748168945	15.090194702148438	23.349014282226562	155.169	104.706	9.5	0	0.0	0.0	0.0	0.0	0.0	0.0	0.0	Gray{Float64}(1.3411302452538907)	1.0475906736505973	Gray{Float64}(0.7036467219370643)	Gray{Float64}(0.0)	0.0	Gray{Float64}(0.0)	U 1_V 0	WT	1	DMSO-LPS	Il12b_intron(4),HSS1(1)	Il12b_HSS1_BD	WT_DMSO-LPS_1	HSS1	Il12b_intron	NA	WT_DMSO-LPS
Il12bBD_failedu1v1_25May21_WTRad21_Sequence_A 0_S 0_U 1_V 0_X 7_Y15_Job(Seq.Scan) 1 01 01 02 01 04 01_132	Cell_CP_29	3846.5	3648.0	1	1	1	Il12bBD_failedu1v1_25May21_WTRad21_Sequence_A 0_S 0_U 1_V 0_X 7_Y15_Job(Seq.Scan) 1 01 01 02 01 04 01_132__Cell_CP_29	Cell_CP_29	Il12bBD_failedu1v1_25May21_WTRad21_Sequence_A 0_S 0_U 1_V 0_X 7_Y15_Job(Seq.Scan) 1 01 01 02 01 04 01_132	0.24242424242424243	1	TxS_auto_9	5.929411888122559	16.286273956298828	25.101957321166992	165.564	44.415	10.0	0	0.0	0.0	0.0	0.0	0.0	0.0	0.0	Gray{Float64}(1.5087713742433395)	1.1306248224026025	Gray{Float64}(0.7564734754857887)	Gray{Float64}(0.0)	0.0	Gray{Float64}(0.0)	U 1_V 0	WT	1	DMSO-LPS	Il12b_intron(4),HSS1(1)	Il12b_HSS1_BD	WT_DMSO-LPS_1	HSS1	Il12b_intron	NA	WT_DMSO-LPS
Il12bBD_failedu1v1_25May21_WTRad21_Sequence_A 0_S 0_U 1_V 0_X 7_Y15_Job(Seq.Scan) 1 01 01 02 01 04 01_132	Cell_CP_31	3125.5	2929.5	1	1	1	Il12bBD_failedu1v1_25May21_WTRad21_Sequence_A 0_S 0_U 1_V 0_X 7_Y15_Job(Seq.Scan) 1 01 01 02 01 04 01_132__Cell_CP_31	Cell_CP_31	Il12bBD_failedu1v1_25May21_WTRad21_Sequence_A 0_S 0_U 1_V 0_X 7_Y15_Job(Seq.Scan) 1 01 01 02 01 04 01_132	0.24242424242424243	1	TxS_auto_15	8.341176986694336	22.03529167175293	34.79999542236328	165.375	121.338	9.5	0	0.0	0.0	0.0	0.0	0.0	0.0	0.0	Gray{Float64}(2.1224582306773296)	1.5297328167152486	Gray{Float64}(1.0487338954180336)	Gray{Float64}(0.0)	0.0	Gray{Float64}(0.0)	U 1_V 0	WT	1	DMSO-LPS	Il12b_intron(4),HSS1(1)	Il12b_HSS1_BD	WT_DMSO-LPS_1	HSS1	Il12b_intron	NA	WT_DMSO-LPS
Il12bBD_failedu1v1_25May21_WTRad21_Sequence_A 0_S 0_U 1_V 0_X 7_Y15_Job(Seq.Scan) 1 01 01 02 01 04 01_132	Cell_CP_33	2750.5	2575.5	1	1	1	Il12bBD_failedu1v1_25May21_WTRad21_Sequence_A 0_S 0_U 1_V 0_X 7_Y15_Job(Seq.Scan) 1 01 01 02 01 04 01_132__Cell_CP_33	Cell_CP_33	Il12bBD_failedu1v1_25May21_WTRad21_Sequence_A 0_S 0_U 1_V 0_X 7_Y15_Job(Seq.Scan) 1 01 01 02 01 04 01_132	0.24242424242424243	1	TxS_auto_10	4.223529815673828	11.874506950378418	20.66274070739746	179.739	76.923	9.0	0	0.0	0.0	0.0	0.0	0.0	0.0	0.0	Gray{Float64}(1.0747003251564646)	0.8243513739186255	Gray{Float64}(0.622693086280013)	Gray{Float64}(0.0)	0.0	Gray{Float64}(0.0)	U 1_V 0	WT	1	DMSO-LPS	Il12b_intron(4),HSS1(1)	Il12b_HSS1_BD	WT_DMSO-LPS_1	HSS1	Il12b_intron	NA	WT_DMSO-LPS
Il12bBD_failedu1v1_25May21_WTRad21_Sequence_A 0_S 0_U 1_V 0_X 7_Y21_Job(Seq.Scan) 1 01 01 02 01 04 01_168	Cell_CP_3	3083.0	2912.0	0	0	0	Il12bBD_failedu1v1_25May21_WTRad21_Sequence_A 0_S 0_U 1_V 0_X 7_Y21_Job(Seq.Scan) 1 01 01 02 01 04 01_168__Cell_CP_3	Cell_CP_3	Il12bBD_failedu1v1_25May21_WTRad21_Sequence_A 0_S 0_U 1_V 0_X 7_Y21_Job(Seq.Scan) 1 01 01 02 01 04 01_168	0.23684210526315788	2	TxS_auto_10	20.196077346801758	58.968631744384766	0.0	33.075	138.915	11.5	TxS_auto_5	14.556864738464355	41.89411926269531	67.69803619384766	32.886	136.647	10.0	13.19770983921074	Gray{Float64}(5.1390026444101595)	4.093717137033291	Gray{Float64}(0.0)	Gray{Float64}(3.7040740684792364)	2.9083712627085587	Gray{Float64}(2.040150418068746)	U 1_V 0	WT	1	DMSO-LPS	Il12b_intron(4),HSS1(1)	Il12b_HSS1_BD	WT_DMSO-LPS_1	HSS1	Il12b_intron	NA	WT_DMSO-LPS
Il12bBD_failedu1v1_25May21_WTRad21_Sequence_A 0_S 0_U 1_V 0_X 7_Y21_Job(Seq.Scan) 1 01 01 02 01 04 01_168	Cell_CP_4	3091.0	2915.0	0	0	0	Il12bBD_failedu1v1_25May21_WTRad21_Sequence_A 0_S 0_U 1_V 0_X 7_Y21_Job(Seq.Scan) 1 01 01 02 01 04 01_168__Cell_CP_4	Cell_CP_4	Il12bBD_failedu1v1_25May21_WTRad21_Sequence_A 0_S 0_U 1_V 0_X 7_Y21_Job(Seq.Scan) 1 01 01 02 01 04 01_168	0.23684210526315788	1	TxS_auto_19	3.7333338260650635	11.533331871032715	20.443132400512695	34.776	126.441	10.5	0	0.0	0.0	0.0	0.0	0.0	0.0	0.0	Gray{Float64}(0.9499672671659918)	0.8006663361666821	Gray{Float64}(0.6160749625604502)	Gray{Float64}(0.0)	0.0	Gray{Float64}(0.0)	U 1_V 0	WT	1	DMSO-LPS	Il12b_intron(4),HSS1(1)	Il12b_HSS1_BD	WT_DMSO-LPS_1	HSS1	Il12b_intron	NA	WT_DMSO-LPS
Il12bBD_failedu1v1_25May21_WTRad21_Sequence_A 0_S 0_U 1_V 0_X 7_Y21_Job(Seq.Scan) 1 01 01 02 01 04 01_168	Cell_CP_11	3101.0	2920.5	3	3	3	Il12bBD_failedu1v1_25May21_WTRad21_Sequence_A 0_S 0_U 1_V 0_X 7_Y21_Job(Seq.Scan) 1 01 01 02 01 04 01_168__Cell_CP_11	Cell_CP_11	Il12bBD_failedu1v1_25May21_WTRad21_Sequence_A 0_S 0_U 1_V 0_X 7_Y21_Job(Seq.Scan) 1 01 01 02 01 04 01_168	0.23684210526315788	2	TxS_auto_18	10.254902839660645	24.968624114990234	38.63529586791992	116.235	48.762	11.0	TxS_auto_8	8.850979804992676	25.341175079345703	39.007835388183594	112.644	54.054	9.5	14.041030767005674	Gray{Float64}(2.6094162696168746)	1.7333704616168493	Gray{Float64}(1.1643146455747526)	Gray{Float64}(2.2521803537597016)	1.7592336743468189	Gray{Float64}(1.1755415097608386)	U 1_V 0	WT	1	DMSO-LPS	Il12b_intron(4),HSS1(1)	Il12b_HSS1_BD	WT_DMSO-LPS_1	HSS1	Il12b_intron	NA	WT_DMSO-LPS
Il12bBD_failedu1v1_25May21_WTRad21_Sequence_A 0_S 0_U 1_V 0_X 7_Y21_Job(Seq.Scan) 1 01 01 02 01 04 01_168	Cell_CP_13	4261.0	4053.0	8	8	8	Il12bBD_failedu1v1_25May21_WTRad21_Sequence_A 0_S 0_U 1_V 0_X 7_Y21_Job(Seq.Scan) 1 01 01 02 01 04 01_168__Cell_CP_13	Cell_CP_13	Il12bBD_failedu1v1_25May21_WTRad21_Sequence_A 0_S 0_U 1_V 0_X 7_Y21_Job(Seq.Scan) 1 01 01 02 01 04 01_168	0.23684210526315788	2	TxS_auto_4	2.5254902839660645	5.200001239776611	9.23137092590332	133.056	11.529	8.0	TxS_auto_1	20.30588150024414	60.000003814697266	101.00784301757812	128.52	14.175	8.5	9.155687412750613	Gray{Float64}(0.6426248535728172)	0.3609942024794384	Gray{Float64}(0.2781969213981555)	Gray{Float64}(5.166942913464288)	4.165316992651407	Gray{Float64}(3.0439759370636197)	U 1_V 0	WT	1	DMSO-LPS	Il12b_intron(4),HSS1(1)	Il12b_HSS1_BD	WT_DMSO-LPS_1	HSS1	Il12b_intron	NA	WT_DMSO-LPS
Il12bBD_failedu1v1_25May21_WTRad21_Sequence_A 0_S 0_U 1_V 0_X 7_Y21_Job(Seq.Scan) 1 01 01 02 01 04 01_168	Cell_CP_15	3753.5	3556.5	0	0	0	Il12bBD_failedu1v1_25May21_WTRad21_Sequence_A 0_S 0_U 1_V 0_X 7_Y21_Job(Seq.Scan) 1 01 01 02 01 04 01_168__Cell_CP_15	Cell_CP_15	Il12bBD_failedu1v1_25May21_WTRad21_Sequence_A 0_S 0_U 1_V 0_X 7_Y21_Job(Seq.Scan) 1 01 01 02 01 04 01_168	0.23684210526315788	1	TxS_auto_25	4.180392265319824	13.898037910461426	0.0	169.911	81.27	11.5	0	0.0	0.0	0.0	0.0	0.0	0.0	0.0	Gray{Float64}(1.063723738884987)	0.9648288298738088	Gray{Float64}(0.0)	Gray{Float64}(0.0)	0.0	Gray{Float64}(0.0)	U 1_V 0	WT	1	DMSO-LPS	Il12b_intron(4),HSS1(1)	Il12b_HSS1_BD	WT_DMSO-LPS_1	HSS1	Il12b_intron	NA	WT_DMSO-LPS
Il12bBD_failedu1v1_25May21_WTRad21_Sequence_A 0_S 0_U 1_V 0_X 7_Y22_Job(Seq.Scan) 1 01 01 02 01 04 01_182	Cell_CP_5	3925.5	3723.0	0	0	0	Il12bBD_failedu1v1_25May21_WTRad21_Sequence_A 0_S 0_U 1_V 0_X 7_Y22_Job(Seq.Scan) 1 01 01 02 01 04 01_182__Cell_CP_5	Cell_CP_5	Il12bBD_failedu1v1_25May21_WTRad21_Sequence_A 0_S 0_U 1_V 0_X 7_Y22_Job(Seq.Scan) 1 01 01 02 01 04 01_182	0.09259259259259259	1	TxS_auto_18	5.831373691558838	14.039215087890625	21.86273956298828	40.068	163.674	11.0	0	0.0	0.0	0.0	0.0	0.0	0.0	0.0	Gray{Float64}(1.4838250174462881)	0.9746296241860313	Gray{Float64}(0.6588562943220524)	Gray{Float64}(0.0)	0.0	Gray{Float64}(0.0)	U 1_V 0	WT	1	DMSO-LPS	Il12b_intron(4),HSS1(1)	Il12b_HSS1_BD	WT_DMSO-LPS_1	HSS1	Il12b_intron	NA	WT_DMSO-LPS
Il12bBD_failedu1v1_25May21_WTRad21_Sequence_A 0_S 0_U 1_V 0_X 7_Y22_Job(Seq.Scan) 1 01 01 02 01 04 01_182	Cell_CP_10	3086.5	2909.5	0	0	0	Il12bBD_failedu1v1_25May21_WTRad21_Sequence_A 0_S 0_U 1_V 0_X 7_Y22_Job(Seq.Scan) 1 01 01 02 01 04 01_182__Cell_CP_10	Cell_CP_10	Il12bBD_failedu1v1_25May21_WTRad21_Sequence_A 0_S 0_U 1_V 0_X 7_Y22_Job(Seq.Scan) 1 01 01 02 01 04 01_182	0.09259259259259259	1	TxS_auto_9	4.976470947265625	14.313725471496582	25.286270141601562	79.002	157.815	10.5	0	0.0	0.0	0.0	0.0	0.0	0.0	0.0	Gray{Float64}(1.2662903255259261)	0.9936866690659695	Gray{Float64}(0.7620279331747577)	Gray{Float64}(0.0)	0.0	Gray{Float64}(0.0)	U 1_V 0	WT	1	DMSO-LPS	Il12b_intron(4),HSS1(1)	Il12b_HSS1_BD	WT_DMSO-LPS_1	HSS1	Il12b_intron	NA	WT_DMSO-LPS
Il12bBD_failedu1v1_25May21_WTRad21_Sequence_A 0_S 0_U 1_V 0_X 7_Y22_Job(Seq.Scan) 1 01 01 02 01 04 01_182	Cell_CP_17	3307.5	3120.5	1	1	0	Il12bBD_failedu1v1_25May21_WTRad21_Sequence_A 0_S 0_U 1_V 0_X 7_Y22_Job(Seq.Scan) 1 01 01 02 01 04 01_182__Cell_CP_17	Cell_CP_17	Il12bBD_failedu1v1_25May21_WTRad21_Sequence_A 0_S 0_U 1_V 0_X 7_Y22_Job(Seq.Scan) 1 01 01 02 01 04 01_182	0.09259259259259259	1	TxS_auto_17	2.2784311771392822	5.117648601531982	12.098038673400879	133.056	92.61	10.5	0	0.0	0.0	0.0	0.0	0.0	0.0	0.0	Gray{Float64}(0.5797593088679438)	0.35527712211842016	Gray{Float64}(0.36458692223621286)	Gray{Float64}(0.0)	0.0	Gray{Float64}(0.0)	U 1_V 0	WT	1	DMSO-LPS	Il12b_intron(4),HSS1(1)	Il12b_HSS1_BD	WT_DMSO-LPS_1	HSS1	Il12b_intron	NA	WT_DMSO-LPS
Il12bBD_failedu1v1_25May21_WTRad21_Sequence_A 0_S 0_U 1_V 0_X 7_Y22_Job(Seq.Scan) 1 01 01 02 01 04 01_182	Cell_CP_23	3952.0	3752.0	1	1	1	Il12bBD_failedu1v1_25May21_WTRad21_Sequence_A 0_S 0_U 1_V 0_X 7_Y22_Job(Seq.Scan) 1 01 01 02 01 04 01_182__Cell_CP_23	Cell_CP_23	Il12bBD_failedu1v1_25May21_WTRad21_Sequence_A 0_S 0_U 1_V 0_X 7_Y22_Job(Seq.Scan) 1 01 01 02 01 04 01_182	0.09259259259259259	2	TxS_auto_11	1.6196080446243286	3.0039217472076416	4.894118309020996	171.234	68.985	10.0	TxS_auto_16	2.043137311935425	3.3254904747009277	4.8000006675720215	168.02100000000002	67.662	10.5	10.115517683242906	Gray{Float64}(0.41211814954503756)	0.20853809171215676	Gray{Float64}(0.14748932281634625)	Gray{Float64}(0.5198874944194022)	0.23086201837505763	Gray{Float64}(0.14465299023795425)	U 1_V 0	WT	1	DMSO-LPS	Il12b_intron(4),HSS1(1)	Il12b_HSS1_BD	WT_DMSO-LPS_1	HSS1	Il12b_intron	NA	WT_DMSO-LPS
Il12bBD_failedu1v1_25May21_WTRad21_Sequence_A 0_S 0_U 1_V 0_X 7_Y23_Job(Seq.Scan) 1 01 01 02 01 04 01_200	Cell_CP_1	3310.5	3126.0	2	2	2	Il12bBD_failedu1v1_25May21_WTRad21_Sequence_A 0_S 0_U 1_V 0_X 7_Y23_Job(Seq.Scan) 1 01 01 02 01 04 01_200__Cell_CP_1	Cell_CP_1	Il12bBD_failedu1v1_25May21_WTRad21_Sequence_A 0_S 0_U 1_V 0_X 7_Y23_Job(Seq.Scan) 1 01 01 02 01 04 01_200	0.2	2	TxS_auto_37	2.4784317016601562	5.63921594619751	9.92548656463623	11.529	114.723	10.0	TxS_auto_50	1.7921572923660278	3.8901960849761963	5.756863594055176	9.261	114.345	10.5	9.774288107069486	Gray{Float64}(0.6306505392166409)	0.3914853418754868	Gray{Float64}(0.2991148148876227)	Gray{Float64}(0.45602425196328755)	0.2700649804546864	Gray{Float64}(0.1734890453032635)	U 1_V 0	WT	1	DMSO-LPS	Il12b_intron(4),HSS1(1)	Il12b_HSS1_BD	WT_DMSO-LPS_1	HSS1	Il12b_intron	NA	WT_DMSO-LPS
Il12bBD_failedu1v1_25May21_WTRad21_Sequence_A 0_S 0_U 1_V 0_X 7_Y23_Job(Seq.Scan) 1 01 01 02 01 04 01_200	Cell_CP_4	2911.0	2735.0	2	2	2	Il12bBD_failedu1v1_25May21_WTRad21_Sequence_A 0_S 0_U 1_V 0_X 7_Y23_Job(Seq.Scan) 1 01 01 02 01 04 01_200__Cell_CP_4	Cell_CP_4	Il12bBD_failedu1v1_25May21_WTRad21_Sequence_A 0_S 0_U 1_V 0_X 7_Y23_Job(Seq.Scan) 1 01 01 02 01 04 01_200	0.2	2	TxS_auto_47	2.4196078777313232	4.0	6.200000762939453	18.333	72.387	10.5	TxS_auto_56	2.6313726902008057	5.066667556762695	7.294118404388428	21.924	73.332	11.0	10.667160165667337	Gray{Float64}(0.6156824946041329)	0.2776877818551801	Gray{Float64}(0.1868434427302781)	Gray{Float64}(0.6695672125415015)	0.35173791880875943	Gray{Float64}(0.2198158107503326)	U 1_V 0	WT	1	DMSO-LPS	Il12b_intron(4),HSS1(1)	Il12b_HSS1_BD	WT_DMSO-LPS_1	HSS1	Il12b_intron	NA	WT_DMSO-LPS
Il12bBD_failedu1v1_25May21_WTRad21_Sequence_A 0_S 0_U 1_V 0_X 7_Y23_Job(Seq.Scan) 1 01 01 02 01 04 01_200	Cell_CP_18	3809.5	3614.5	0	0	0	Il12bBD_failedu1v1_25May21_WTRad21_Sequence_A 0_S 0_U 1_V 0_X 7_Y23_Job(Seq.Scan) 1 01 01 02 01 04 01_200__Cell_CP_18	Cell_CP_18	Il12bBD_failedu1v1_25May21_WTRad21_Sequence_A 0_S 0_U 1_V 0_X 7_Y23_Job(Seq.Scan) 1 01 01 02 01 04 01_200	0.2	1	TxS_auto_5	24.141178131103516	77.61174774169922	137.04310607910156	89.775	11.529	10.0	0	0.0	0.0	0.0	0.0	0.0	0.0	0.0	Gray{Float64}(6.142855175515756)	5.3879585190740595	Gray{Float64}(4.1299359018353226)	Gray{Float64}(0.0)	0.0	Gray{Float64}(0.0)	U 1_V 0	WT	1	DMSO-LPS	Il12b_intron(4),HSS1(1)	Il12b_HSS1_BD	WT_DMSO-LPS_1	HSS1	Il12b_intron	NA	WT_DMSO-LPS
Il12bBD_failedu1v1_25May21_WTRad21_Sequence_A 0_S 0_U 1_V 0_X 7_Y23_Job(Seq.Scan) 1 01 01 02 01 04 01_200	Cell_CP_20	2981.0	2799.0	0	0	0	Il12bBD_failedu1v1_25May21_WTRad21_Sequence_A 0_S 0_U 1_V 0_X 7_Y23_Job(Seq.Scan) 1 01 01 02 01 04 01_200__Cell_CP_20	Cell_CP_20	Il12bBD_failedu1v1_25May21_WTRad21_Sequence_A 0_S 0_U 1_V 0_X 7_Y23_Job(Seq.Scan) 1 01 01 02 01 04 01_200	0.2	1	TxS_auto_39	3.8039214611053467	9.450980186462402	15.305880546569824	114.912	129.276	10.0	0	0.0	0.0	0.0	0.0	0.0	0.0	0.0	Gray{Float64}(0.9679286780333411)	0.6561054310840002	Gray{Float64}(0.46125855861728127)	Gray{Float64}(0.0)	0.0	Gray{Float64}(0.0)	U 1_V 0	WT	1	DMSO-LPS	Il12b_intron(4),HSS1(1)	Il12b_HSS1_BD	WT_DMSO-LPS_1	HSS1	Il12b_intron	NA	WT_DMSO-LPS
Il12bBD_failedu1v1_25May21_WTRad21_Sequence_A 0_S 0_U 1_V 0_X 7_Y23_Job(Seq.Scan) 1 01 01 02 01 04 01_200	Cell_CP_21	2958.5	2783.5	0	0	0	Il12bBD_failedu1v1_25May21_WTRad21_Sequence_A 0_S 0_U 1_V 0_X 7_Y23_Job(Seq.Scan) 1 01 01 02 01 04 01_200__Cell_CP_21	Cell_CP_21	Il12bBD_failedu1v1_25May21_WTRad21_Sequence_A 0_S 0_U 1_V 0_X 7_Y23_Job(Seq.Scan) 1 01 01 02 01 04 01_200	0.2	1	TxS_auto_22	4.8666672706604	13.313725471496582	20.184314727783203	110.943	40.068	10.0	0	0.0	0.0	0.0	0.0	0.0	0.0	0.0	Gray{Float64}(1.2383501778056278)	0.9242647236021744	Gray{Float64}(0.6082752240021456)	Gray{Float64}(0.0)	0.0	Gray{Float64}(0.0)	U 1_V 0	WT	1	DMSO-LPS	Il12b_intron(4),HSS1(1)	Il12b_HSS1_BD	WT_DMSO-LPS_1	HSS1	Il12b_intron	NA	WT_DMSO-LPS
Il12bBD_failedu1v1_25May21_WTRad21_Sequence_A 0_S 0_U 1_V 0_X 7_Y23_Job(Seq.Scan) 1 01 01 02 01 04 01_200	Cell_CP_26	2724.5	2557.5	1	0	0	Il12bBD_failedu1v1_25May21_WTRad21_Sequence_A 0_S 0_U 1_V 0_X 7_Y23_Job(Seq.Scan) 1 01 01 02 01 04 01_200__Cell_CP_26	Cell_CP_26	Il12bBD_failedu1v1_25May21_WTRad21_Sequence_A 0_S 0_U 1_V 0_X 7_Y23_Job(Seq.Scan) 1 01 01 02 01 04 01_200	0.2	1	TxS_auto_1	24.086271286010742	84.78431701660156	159.05096435546875	139.86	22.113	6.5	0	0.0	0.0	0.0	0.0	0.0	0.0	0.0	Gray{Float64}(6.12888382765039)	5.8858922321116225	Gray{Float64}(4.79316549884701)	Gray{Float64}(0.0)	0.0	Gray{Float64}(0.0)	U 1_V 0	WT	1	DMSO-LPS	Il12b_intron(4),HSS1(1)	Il12b_HSS1_BD	WT_DMSO-LPS_1	HSS1	Il12b_intron	NA	WT_DMSO-LPS
Il12bBD_failedu1v1_25May21_WTRad21_Sequence_A 0_S 0_U 1_V 0_X 7_Y23_Job(Seq.Scan) 1 01 01 02 01 04 01_200	Cell_CP_29	3305.0	3121.0	3	3	3	Il12bBD_failedu1v1_25May21_WTRad21_Sequence_A 0_S 0_U 1_V 0_X 7_Y23_Job(Seq.Scan) 1 01 01 02 01 04 01_200__Cell_CP_29	Cell_CP_29	Il12bBD_failedu1v1_25May21_WTRad21_Sequence_A 0_S 0_U 1_V 0_X 7_Y23_Job(Seq.Scan) 1 01 01 02 01 04 01_200	0.2	2	TxS_auto_62	2.0627450942993164	4.125490665435791	5.76078462600708	151.956	116.613	11.0	TxS_auto_27	2.3019607067108154	5.164707183837891	0.0	151.2	119.07000000000001	10.0	12.272260794165028	Gray{Float64}(0.5248768021789615)	0.28639958798727894	Gray{Float64}(0.173607209661134)	Gray{Float64}(0.585746526712947)	0.35854402045286443	Gray{Float64}(0.0)	U 1_V 0	WT	1	DMSO-LPS	Il12b_intron(4),HSS1(1)	Il12b_HSS1_BD	WT_DMSO-LPS_1	HSS1	Il12b_intron	NA	WT_DMSO-LPS
Il12bBD_failedu1v1_25May21_WTRad21_Sequence_A 0_S 0_U 1_V 0_X 7_Y23_Job(Seq.Scan) 1 01 01 02 01 04 01_200	Cell_CP_31	3961.0	3753.0	2	2	2	Il12bBD_failedu1v1_25May21_WTRad21_Sequence_A 0_S 0_U 1_V 0_X 7_Y23_Job(Seq.Scan) 1 01 01 02 01 04 01_200__Cell_CP_31	Cell_CP_31	Il12bBD_failedu1v1_25May21_WTRad21_Sequence_A 0_S 0_U 1_V 0_X 7_Y23_Job(Seq.Scan) 1 01 01 02 01 04 01_200	0.2	2	TxS_auto_12	15.301961898803711	41.929420471191406	72.61567687988281	164.052	88.074	11.0	TxS_auto_23	2.007843494415283	3.1882355213165283	4.60784387588501	169.155	91.665	9.5	13.970894387976747	Gray{Float64}(3.89366812734398)	2.9108219412795804	Gray{Float64}(2.188348612072463)	Gray{Float64}(0.5109067889857274)	0.22133351248657013	Gray{Float64}(0.1388621463533183)	U 1_V 0	WT	1	DMSO-LPS	Il12b_intron(4),HSS1(1)	Il12b_HSS1_BD	WT_DMSO-LPS_1	HSS1	Il12b_intron	NA	WT_DMSO-LPS
Il12bBD_failedu1v1_25May21_WTRad21_Sequence_A 0_S 0_U 1_V 0_X 7_Y23_Job(Seq.Scan) 1 01 01 02 01 04 01_200	Cell_CP_32	3234.5	3053.5	0	0	0	Il12bBD_failedu1v1_25May21_WTRad21_Sequence_A 0_S 0_U 1_V 0_X 7_Y23_Job(Seq.Scan) 1 01 01 02 01 04 01_200__Cell_CP_32	Cell_CP_32	Il12bBD_failedu1v1_25May21_WTRad21_Sequence_A 0_S 0_U 1_V 0_X 7_Y23_Job(Seq.Scan) 1 01 01 02 01 04 01_200	0.2	1	TxS_auto_30	5.109803676605225	14.294118881225586	24.329408645629883	178.038	163.107	10.0	0	0.0	0.0	0.0	0.0	0.0	0.0	0.0	Gray{Float64}(1.3002175697573972)	0.9923255414254454	Gray{Float64}(0.7331919212193929)	Gray{Float64}(0.0)	0.0	Gray{Float64}(0.0)	U 1_V 0	WT	1	DMSO-LPS	Il12b_intron(4),HSS1(1)	Il12b_HSS1_BD	WT_DMSO-LPS_1	HSS1	Il12b_intron	NA	WT_DMSO-LPS
Il12bBD_failedu1v1_25May21_WTRad21_Sequence_A 0_S 0_U 1_V 0_X 8_Y14_Job(Seq.Scan) 1 01 01 02 01 04 01_124	Cell_CP_3	4044.0	3839.0	0	0	0	Il12bBD_failedu1v1_25May21_WTRad21_Sequence_A 0_S 0_U 1_V 0_X 8_Y14_Job(Seq.Scan) 1 01 01 02 01 04 01_124__Cell_CP_3	Cell_CP_3	Il12bBD_failedu1v1_25May21_WTRad21_Sequence_A 0_S 0_U 1_V 0_X 8_Y14_Job(Seq.Scan) 1 01 01 02 01 04 01_124	0.140625	1	TxS_auto_6	12.878434181213379	34.588233947753906	57.81175994873047	36.288	53.109	10.0	0	0.0	0.0	0.0	0.0	0.0	0.0	0.0	Gray{Float64}(3.2769882079897235)	2.4011824908099553	Gray{Float64}(1.7422172467598278)	Gray{Float64}(0.0)	0.0	Gray{Float64}(0.0)	U 1_V 0	WT	1	DMSO-LPS	Il12b_intron(4),HSS1(1)	Il12b_HSS1_BD	WT_DMSO-LPS_1	HSS1	Il12b_intron	NA	WT_DMSO-LPS
Il12bBD_failedu1v1_25May21_WTRad21_Sequence_A 0_S 0_U 1_V 0_X 8_Y14_Job(Seq.Scan) 1 01 01 02 01 04 01_124	Cell_CP_8	3077.5	2892.5	1	1	1	Il12bBD_failedu1v1_25May21_WTRad21_Sequence_A 0_S 0_U 1_V 0_X 8_Y14_Job(Seq.Scan) 1 01 01 02 01 04 01_124__Cell_CP_8	Cell_CP_8	Il12bBD_failedu1v1_25May21_WTRad21_Sequence_A 0_S 0_U 1_V 0_X 8_Y14_Job(Seq.Scan) 1 01 01 02 01 04 01_124	0.140625	1	TxS_auto_5	13.290196418762207	39.145103454589844	63.6901969909668	66.15	40.068	10.0	0	0.0	0.0	0.0	0.0	0.0	0.0	0.0	Gray{Float64}(3.3817633676058936)	2.7175292371991504	Gray{Float64}(1.9193700338062436)	Gray{Float64}(0.0)	0.0	Gray{Float64}(0.0)	U 1_V 0	WT	1	DMSO-LPS	Il12b_intron(4),HSS1(1)	Il12b_HSS1_BD	WT_DMSO-LPS_1	HSS1	Il12b_intron	NA	WT_DMSO-LPS
Il12bBD_failedu1v1_25May21_WTRad21_Sequence_A 0_S 0_U 1_V 0_X 8_Y14_Job(Seq.Scan) 1 01 01 02 01 04 01_124	Cell_CP_9	3582.0	3388.0	0	0	0	Il12bBD_failedu1v1_25May21_WTRad21_Sequence_A 0_S 0_U 1_V 0_X 8_Y14_Job(Seq.Scan) 1 01 01 02 01 04 01_124__Cell_CP_9	Cell_CP_9	Il12bBD_failedu1v1_25May21_WTRad21_Sequence_A 0_S 0_U 1_V 0_X 8_Y14_Job(Seq.Scan) 1 01 01 02 01 04 01_124	0.140625	1	TxS_auto_4	5.835294723510742	15.250980377197266	23.941173553466797	66.906	140.616	9.5	0	0.0	0.0	0.0	0.0	0.0	0.0	0.0	Gray{Float64}(1.4848227455309868)	1.0587527280151967	Gray{Float64}(0.7214920547222691)	Gray{Float64}(0.0)	0.0	Gray{Float64}(0.0)	U 1_V 0	WT	1	DMSO-LPS	Il12b_intron(4),HSS1(1)	Il12b_HSS1_BD	WT_DMSO-LPS_1	HSS1	Il12b_intron	NA	WT_DMSO-LPS
Il12bBD_failedu1v1_25May21_WTRad21_Sequence_A 0_S 0_U 1_V 0_X 8_Y14_Job(Seq.Scan) 1 01 01 02 01 04 01_124	Cell_CP_13	4191.0	3985.0	0	0	0	Il12bBD_failedu1v1_25May21_WTRad21_Sequence_A 0_S 0_U 1_V 0_X 8_Y14_Job(Seq.Scan) 1 01 01 02 01 04 01_124__Cell_CP_13	Cell_CP_13	Il12bBD_failedu1v1_25May21_WTRad21_Sequence_A 0_S 0_U 1_V 0_X 8_Y14_Job(Seq.Scan) 1 01 01 02 01 04 01_124	0.140625	1	TxS_auto_3	7.341176986694336	18.035297393798828	27.36078453063965	96.012	68.985	9.0	0	0.0	0.0	0.0	0.0	0.0	0.0	0.0	Gray{Float64}(1.8680027462699098)	1.2520454320956267	Gray{Float64}(0.8245455723270484)	Gray{Float64}(0.0)	0.0	Gray{Float64}(0.0)	U 1_V 0	WT	1	DMSO-LPS	Il12b_intron(4),HSS1(1)	Il12b_HSS1_BD	WT_DMSO-LPS_1	HSS1	Il12b_intron	NA	WT_DMSO-LPS
Il12bBD_failedu1v1_25May21_WTRad21_Sequence_A 0_S 0_U 1_V 0_X 8_Y14_Job(Seq.Scan) 1 01 01 02 01 04 01_124	Cell_CP_16	4378.0	4166.0	2	2	2	Il12bBD_failedu1v1_25May21_WTRad21_Sequence_A 0_S 0_U 1_V 0_X 8_Y14_Job(Seq.Scan) 1 01 01 02 01 04 01_124__Cell_CP_16	Cell_CP_16	Il12bBD_failedu1v1_25May21_WTRad21_Sequence_A 0_S 0_U 1_V 0_X 8_Y14_Job(Seq.Scan) 1 01 01 02 01 04 01_124	0.140625	2	TxS_auto_2	6.043137550354004	19.41961097717285	31.972551345825195	92.61	43.659	9.0	TxS_auto_9	11.035294532775879	31.67058753967285	50.45097732543945	97.713	35.721000000000004	10.0	12.371436982016272	Gray{Float64}(1.5377094927159964)	1.348147174185409	Gray{Float64}(0.9635259405181631)	Gray{Float64}(2.807991215916038)	2.198633800985515	Gray{Float64}(1.5203924407459561)	U 1_V 0	WT	1	DMSO-LPS	Il12b_intron(4),HSS1(1)	Il12b_HSS1_BD	WT_DMSO-LPS_1	HSS1	Il12b_intron	NA	WT_DMSO-LPS
Il12bBD_failedu1v1_25May21_WTRad21_Sequence_A 0_S 0_U 1_V 0_X 8_Y14_Job(Seq.Scan) 1 01 01 02 01 04 01_124	Cell_CP_19	3017.5	2840.5	1	1	1	Il12bBD_failedu1v1_25May21_WTRad21_Sequence_A 0_S 0_U 1_V 0_X 8_Y14_Job(Seq.Scan) 1 01 01 02 01 04 01_124__Cell_CP_19	Cell_CP_19	Il12bBD_failedu1v1_25May21_WTRad21_Sequence_A 0_S 0_U 1_V 0_X 8_Y14_Job(Seq.Scan) 1 01 01 02 01 04 01_124	0.140625	1	TxS_auto_15	2.537255048751831	5.490196704864502	9.247057914733887	114.345	179.739	9.5	0	0.0	0.0	0.0	0.0	0.0	0.0	0.0	Gray{Float64}(0.6456184624953187)	0.3811401362306106	Gray{Float64}(0.27866966504952645)	Gray{Float64}(0.0)	0.0	Gray{Float64}(0.0)	U 1_V 0	WT	1	DMSO-LPS	Il12b_intron(4),HSS1(1)	Il12b_HSS1_BD	WT_DMSO-LPS_1	HSS1	Il12b_intron	NA	WT_DMSO-LPS
Il12bBD_failedu1v1_25May21_WTRad21_Sequence_A 0_S 0_U 1_V 0_X 8_Y14_Job(Seq.Scan) 1 01 01 02 01 04 01_124	Cell_CP_21	3041.5	2858.5	0	0	0	Il12bBD_failedu1v1_25May21_WTRad21_Sequence_A 0_S 0_U 1_V 0_X 8_Y14_Job(Seq.Scan) 1 01 01 02 01 04 01_124__Cell_CP_21	Cell_CP_21	Il12bBD_failedu1v1_25May21_WTRad21_Sequence_A 0_S 0_U 1_V 0_X 8_Y14_Job(Seq.Scan) 1 01 01 02 01 04 01_124	0.140625	1	TxS_auto_8	22.909805297851562	73.7490234375	131.13331604003906	117.936	149.121	10.5	0	0.0	0.0	0.0	0.0	0.0	0.0	0.0	Gray{Float64}(5.829525604744492)	5.119800683086266	Gray{Float64}(3.951838259765351)	Gray{Float64}(0.0)	0.0	Gray{Float64}(0.0)	U 1_V 0	WT	1	DMSO-LPS	Il12b_intron(4),HSS1(1)	Il12b_HSS1_BD	WT_DMSO-LPS_1	HSS1	Il12b_intron	NA	WT_DMSO-LPS
Il12bBD_failedu1v1_25May21_WTRad21_Sequence_A 0_S 0_U 1_V 0_X 8_Y14_Job(Seq.Scan) 1 01 01 02 01 04 01_124	Cell_CP_32	2324.5	2169.5	0	0	0	Il12bBD_failedu1v1_25May21_WTRad21_Sequence_A 0_S 0_U 1_V 0_X 8_Y14_Job(Seq.Scan) 1 01 01 02 01 04 01_124__Cell_CP_32	Cell_CP_32	Il12bBD_failedu1v1_25May21_WTRad21_Sequence_A 0_S 0_U 1_V 0_X 8_Y14_Job(Seq.Scan) 1 01 01 02 01 04 01_124	0.140625	1	TxS_auto_7	5.074510097503662	14.46274185180664	26.282350540161133	192.78	95.82300000000001	9.5	0	0.0	0.0	0.0	0.0	0.0	0.0	0.0	Gray{Float64}(1.2912369249906375)	1.0040316760930665	Gray{Float64}(0.7920458473684943)	Gray{Float64}(0.0)	0.0	Gray{Float64}(0.0)	U 1_V 0	WT	1	DMSO-LPS	Il12b_intron(4),HSS1(1)	Il12b_HSS1_BD	WT_DMSO-LPS_1	HSS1	Il12b_intron	NA	WT_DMSO-LPS
Il12bBD_failedu1v1_25May21_WTRad21_Sequence_A 0_S 0_U 1_V 0_X 8_Y15_Job(Seq.Scan) 1 01 01 02 01 04 01_130	Cell_CP_10	2892.5	2709.0	1	1	1	Il12bBD_failedu1v1_25May21_WTRad21_Sequence_A 0_S 0_U 1_V 0_X 8_Y15_Job(Seq.Scan) 1 01 01 02 01 04 01_130__Cell_CP_10	Cell_CP_10	Il12bBD_failedu1v1_25May21_WTRad21_Sequence_A 0_S 0_U 1_V 0_X 8_Y15_Job(Seq.Scan) 1 01 01 02 01 04 01_130	0.08928571428571429	1	TxS_auto_4	13.341176986694336	35.58039093017578	59.36079025268555	63.882	28.539	10.0	0	0.0	0.0	0.0	0.0	0.0	0.0	0.0	Gray{Float64}(3.394735652714429)	2.4700599587351704	Gray{Float64}(1.7888988789000273)	Gray{Float64}(0.0)	0.0	Gray{Float64}(0.0)	U 1_V 0	WT	1	DMSO-LPS	Il12b_intron(4),HSS1(1)	Il12b_HSS1_BD	WT_DMSO-LPS_1	HSS1	Il12b_intron	NA	WT_DMSO-LPS
Il12bBD_failedu1v1_25May21_WTRad21_Sequence_A 0_S 0_U 1_V 0_X 8_Y15_Job(Seq.Scan) 1 01 01 02 01 04 01_130	Cell_CP_21	3119.0	2941.0	0	0	0	Il12bBD_failedu1v1_25May21_WTRad21_Sequence_A 0_S 0_U 1_V 0_X 8_Y15_Job(Seq.Scan) 1 01 01 02 01 04 01_130__Cell_CP_21	Cell_CP_21	Il12bBD_failedu1v1_25May21_WTRad21_Sequence_A 0_S 0_U 1_V 0_X 8_Y15_Job(Seq.Scan) 1 01 01 02 01 04 01_130	0.08928571428571429	1	TxS_auto_5	18.60784149169922	55.35293960571289	96.44705200195312	136.08	64.827	10.0	0	0.0	0.0	0.0	0.0	0.0	0.0	0.0	Gray{Float64}(4.73486732054681)	3.84270875456854	Gray{Float64}(2.9065317773747283)	Gray{Float64}(0.0)	0.0	Gray{Float64}(0.0)	U 1_V 0	WT	1	DMSO-LPS	Il12b_intron(4),HSS1(1)	Il12b_HSS1_BD	WT_DMSO-LPS_1	HSS1	Il12b_intron	NA	WT_DMSO-LPS
Il12bBD_failedu1v1_25May21_WTRad21_Sequence_A 0_S 0_U 1_V 0_X 8_Y15_Job(Seq.Scan) 1 01 01 02 01 04 01_130	Cell_CP_23	2552.5	2392.0	1	1	1	Il12bBD_failedu1v1_25May21_WTRad21_Sequence_A 0_S 0_U 1_V 0_X 8_Y15_Job(Seq.Scan) 1 01 01 02 01 04 01_130__Cell_CP_23	Cell_CP_23	Il12bBD_failedu1v1_25May21_WTRad21_Sequence_A 0_S 0_U 1_V 0_X 8_Y15_Job(Seq.Scan) 1 01 01 02 01 04 01_130	0.08928571428571429	1	TxS_auto_2	10.800000190734863	30.588237762451172	51.74510192871094	147.42	42.714	9.5	0	0.0	0.0	0.0	0.0	0.0	0.0	0.0	Gray{Float64}(2.748119280133666)	2.123494973778481	Gray{Float64}(1.559392225656073)	Gray{Float64}(0.0)	0.0	Gray{Float64}(0.0)	U 1_V 0	WT	1	DMSO-LPS	Il12b_intron(4),HSS1(1)	Il12b_HSS1_BD	WT_DMSO-LPS_1	HSS1	Il12b_intron	NA	WT_DMSO-LPS
Il12bBD_failedu1v1_25May21_WTRad21_Sequence_A 0_S 0_U 1_V 0_X 8_Y15_Job(Seq.Scan) 1 01 01 02 01 04 01_130	Cell_CP_27	3013.0	2858.0	6	6	6	Il12bBD_failedu1v1_25May21_WTRad21_Sequence_A 0_S 0_U 1_V 0_X 8_Y15_Job(Seq.Scan) 1 01 01 02 01 04 01_130__Cell_CP_27	Cell_CP_27	Il12bBD_failedu1v1_25May21_WTRad21_Sequence_A 0_S 0_U 1_V 0_X 8_Y15_Job(Seq.Scan) 1 01 01 02 01 04 01_130	0.08928571428571429	2	TxS_auto_1	13.117648124694824	38.63528823852539	65.97644805908203	176.715	105.462	8.5	TxS_auto_7	12.058822631835938	32.41176223754883	52.925479888916016	180.873	108.297	10.0	8.621263770468913	Gray{Float64}(3.3378575078553037)	2.682136873072911	Gray{Float64}(1.9882685770235031)	Gray{Float64}(3.0684335541669707)	2.250087590440606	Gray{Float64}(1.5949641376993706)	U 1_V 0	WT	1	DMSO-LPS	Il12b_intron(4),HSS1(1)	Il12b_HSS1_BD	WT_DMSO-LPS_1	HSS1	Il12b_intron	NA	WT_DMSO-LPS
Il12bBD_failedu1v1_25May21_WTRad21_Sequence_A 0_S 0_U 1_V 0_X 9_Y14_Job(Seq.Scan) 1 01 01 02 01 04 01_126	Cell_CP_12	3394.5	3204.0	0	0	0	Il12bBD_failedu1v1_25May21_WTRad21_Sequence_A 0_S 0_U 1_V 0_X 9_Y14_Job(Seq.Scan) 1 01 01 02 01 04 01_126__Cell_CP_12	Cell_CP_12	Il12bBD_failedu1v1_25May21_WTRad21_Sequence_A 0_S 0_U 1_V 0_X 9_Y14_Job(Seq.Scan) 1 01 01 02 01 04 01_126	0.12	1	TxS_auto_4	6.545098304748535	16.52941131591797	26.035289764404297	91.854	28.728	9.0	0	0.0	0.0	0.0	0.0	0.0	0.0	0.0	Gray{Float64}(1.6654361596289708)	1.1475038909222937	Gray{Float64}(0.7846004150740417)	Gray{Float64}(0.0)	0.0	Gray{Float64}(0.0)	U 1_V 0	WT	1	DMSO-LPS	Il12b_intron(4),HSS1(1)	Il12b_HSS1_BD	WT_DMSO-LPS_1	HSS1	Il12b_intron	NA	WT_DMSO-LPS
Il12bBD_failedu1v1_25May21_WTRad21_Sequence_A 0_S 0_U 1_V 0_X 9_Y14_Job(Seq.Scan) 1 01 01 02 01 04 01_126	Cell_CP_14	4179.0	3969.0	0	0	0	Il12bBD_failedu1v1_25May21_WTRad21_Sequence_A 0_S 0_U 1_V 0_X 9_Y14_Job(Seq.Scan) 1 01 01 02 01 04 01_126__Cell_CP_14	Cell_CP_14	Il12bBD_failedu1v1_25May21_WTRad21_Sequence_A 0_S 0_U 1_V 0_X 9_Y14_Job(Seq.Scan) 1 01 01 02 01 04 01_126	0.12	1	TxS_auto_8	5.886275291442871	15.556859970092773	25.294116973876953	114.912	56.133	10.0	0	0.0	0.0	0.0	0.0	0.0	0.0	0.0	Gray{Float64}(1.497795030639522)	1.0799874844316764	Gray{Float64}(0.7622644055903137)	Gray{Float64}(0.0)	0.0	Gray{Float64}(0.0)	U 1_V 0	WT	1	DMSO-LPS	Il12b_intron(4),HSS1(1)	Il12b_HSS1_BD	WT_DMSO-LPS_1	HSS1	Il12b_intron	NA	WT_DMSO-LPS
Il12bBD_failedu1v1_25May21_WTRad21_Sequence_A 0_S 0_U 1_V 0_X 9_Y14_Job(Seq.Scan) 1 01 01 02 01 04 01_126	Cell_CP_19	4432.0	4214.5	0	0	0	Il12bBD_failedu1v1_25May21_WTRad21_Sequence_A 0_S 0_U 1_V 0_X 9_Y14_Job(Seq.Scan) 1 01 01 02 01 04 01_126__Cell_CP_19	Cell_CP_19	Il12bBD_failedu1v1_25May21_WTRad21_Sequence_A 0_S 0_U 1_V 0_X 9_Y14_Job(Seq.Scan) 1 01 01 02 01 04 01_126	0.12	1	TxS_auto_5	3.9411773681640625	12.129408836364746	18.63529396057129	151.767	76.356	8.5	0	0.0	0.0	0.0	0.0	0.0	0.0	0.0	Gray{Float64}(1.0028541963517466)	0.8420471587461869	Gray{Float64}(0.5615938792615761)	Gray{Float64}(0.0)	0.0	Gray{Float64}(0.0)	U 1_V 0	WT	1	DMSO-LPS	Il12b_intron(4),HSS1(1)	Il12b_HSS1_BD	WT_DMSO-LPS_1	HSS1	Il12b_intron	NA	WT_DMSO-LPS
Il12bBD_failedu1v1_25May21_WTRad21_Sequence_A 0_S 0_U 1_V 0_X 9_Y14_Job(Seq.Scan) 1 01 01 02 01 04 01_126	Cell_CP_20	3295.0	3107.0	0	0	0	Il12bBD_failedu1v1_25May21_WTRad21_Sequence_A 0_S 0_U 1_V 0_X 9_Y14_Job(Seq.Scan) 1 01 01 02 01 04 01_126__Cell_CP_20	Cell_CP_20	Il12bBD_failedu1v1_25May21_WTRad21_Sequence_A 0_S 0_U 1_V 0_X 9_Y14_Job(Seq.Scan) 1 01 01 02 01 04 01_126	0.12	1	TxS_auto_7	5.690196514129639	15.070590019226074	24.39607810974121	154.791	27.783	10.5	0	0.0	0.0	0.0	0.0	0.0	0.0	0.0	Gray{Float64}(1.447901710376269)	1.046229678421926	Gray{Float64}(0.7352010745527285)	Gray{Float64}(0.0)	0.0	Gray{Float64}(0.0)	U 1_V 0	WT	1	DMSO-LPS	Il12b_intron(4),HSS1(1)	Il12b_HSS1_BD	WT_DMSO-LPS_1	HSS1	Il12b_intron	NA	WT_DMSO-LPS
Il12bBD_failedu1v1_25May21_WTRad21_Sequence_A 0_S 0_U 1_V 0_X 9_Y14_Job(Seq.Scan) 1 01 01 02 01 04 01_126	Cell_CP_21	3479.5	3288.5	0	0	0	Il12bBD_failedu1v1_25May21_WTRad21_Sequence_A 0_S 0_U 1_V 0_X 9_Y14_Job(Seq.Scan) 1 01 01 02 01 04 01_126__Cell_CP_21	Cell_CP_21	Il12bBD_failedu1v1_25May21_WTRad21_Sequence_A 0_S 0_U 1_V 0_X 9_Y14_Job(Seq.Scan) 1 01 01 02 01 04 01_126	0.12	1	TxS_auto_11	5.274509906768799	12.721569061279297	20.172544479370117	154.035	51.219	10.0	0	0.0	0.0	0.0	0.0	0.0	0.0	0.0	Gray{Float64}(1.3421279733385896)	0.8831560735860334	Gray{Float64}(0.6079205153788116)	Gray{Float64}(0.0)	0.0	Gray{Float64}(0.0)	U 1_V 0	WT	1	DMSO-LPS	Il12b_intron(4),HSS1(1)	Il12b_HSS1_BD	WT_DMSO-LPS_1	HSS1	Il12b_intron	NA	WT_DMSO-LPS
Il12bBD_failedu1v1_25May21_WTRad21_Sequence_A 0_S 0_U 1_V 0_X 9_Y14_Job(Seq.Scan) 1 01 01 02 01 04 01_126	Cell_CP_25	3564.0	3366.5	0	0	0	Il12bBD_failedu1v1_25May21_WTRad21_Sequence_A 0_S 0_U 1_V 0_X 9_Y14_Job(Seq.Scan) 1 01 01 02 01 04 01_126__Cell_CP_25	Cell_CP_25	Il12bBD_failedu1v1_25May21_WTRad21_Sequence_A 0_S 0_U 1_V 0_X 9_Y14_Job(Seq.Scan) 1 01 01 02 01 04 01_126	0.12	1	TxS_auto_2	18.74117660522461	51.39608383178711	82.08233642578125	176.148	151.389	9.5	0	0.0	0.0	0.0	0.0	0.0	0.0	0.0	Gray{Float64}(4.768795171447432)	3.5680161288229617	Gray{Float64}(2.473636199661811)	Gray{Float64}(0.0)	0.0	Gray{Float64}(0.0)	U 1_V 0	WT	1	DMSO-LPS	Il12b_intron(4),HSS1(1)	Il12b_HSS1_BD	WT_DMSO-LPS_1	HSS1	Il12b_intron	NA	WT_DMSO-LPS
Il12bBD_failedu1v1_25May21_WTRad21_Sequence_A 0_S 0_U 1_V 0_X 9_Y15_Job(Seq.Scan) 1 01 01 02 01 04 01_128	Cell_CP_8	3265.5	3081.0	2	2	2	Il12bBD_failedu1v1_25May21_WTRad21_Sequence_A 0_S 0_U 1_V 0_X 9_Y15_Job(Seq.Scan) 1 01 01 02 01 04 01_128__Cell_CP_8	Cell_CP_8	Il12bBD_failedu1v1_25May21_WTRad21_Sequence_A 0_S 0_U 1_V 0_X 9_Y15_Job(Seq.Scan) 1 01 01 02 01 04 01_128	0.07142857142857142	2	TxS_auto_3	21.674510955810547	68.7215805053711	119.38430786132812	47.439	117.558	10.0	TxS_auto_4	3.5568630695343018	7.556863307952881	13.807842254638672	48.573	123.795	9.0	12.695909774411598	Gray{Float64}(5.515198184554701)	4.770785814029671	Gray{Float64}(3.5977697328873353)	Gray{Float64}(0.9050633153292129)	0.5246121524420586	Gray{Float64}(0.4161136235586765)	U 1_V 0	WT	1	DMSO-LPS	Il12b_intron(4),HSS1(1)	Il12b_HSS1_BD	WT_DMSO-LPS_1	HSS1	Il12b_intron	NA	WT_DMSO-LPS
Il12bBD_failedu1v1_25May21_WTRad21_Sequence_A 0_S 0_U 1_V 0_X 9_Y15_Job(Seq.Scan) 1 01 01 02 01 04 01_128	Cell_CP_28	2740.5	2579.5	9	9	9	Il12bBD_failedu1v1_25May21_WTRad21_Sequence_A 0_S 0_U 1_V 0_X 9_Y15_Job(Seq.Scan) 1 01 01 02 01 04 01_128__Cell_CP_28	Cell_CP_28	Il12bBD_failedu1v1_25May21_WTRad21_Sequence_A 0_S 0_U 1_V 0_X 9_Y15_Job(Seq.Scan) 1 01 01 02 01 04 01_128	0.07142857142857142	2	TxS_auto_2	6.215687274932861	16.901958465576172	27.905879974365234	138.915	41.58	9.0	TxS_auto_11	2.149019956588745	4.133334159851074	10.18823528289795	136.08	45.36	9.0	10.16492129826886	Gray{Float64}(1.5816157164680766)	1.1733668388285576	Gray{Float64}(0.8409725879382514)	Gray{Float64}(0.5468299140550015)	0.2869440986288223	Gray{Float64}(0.3070330195734093)	U 1_V 0	WT	1	DMSO-LPS	Il12b_intron(4),HSS1(1)	Il12b_HSS1_BD	WT_DMSO-LPS_1	HSS1	Il12b_intron	NA	WT_DMSO-LPS
Il12bBD_failedu1v1_25May21_WTRad21_Sequence_A 0_S 0_U 1_V 0_X 9_Y15_Job(Seq.Scan) 1 01 01 02 01 04 01_128	Cell_CP_29	3332.5	3147.5	0	0	0	Il12bBD_failedu1v1_25May21_WTRad21_Sequence_A 0_S 0_U 1_V 0_X 9_Y15_Job(Seq.Scan) 1 01 01 02 01 04 01_128__Cell_CP_29	Cell_CP_29	Il12bBD_failedu1v1_25May21_WTRad21_Sequence_A 0_S 0_U 1_V 0_X 9_Y15_Job(Seq.Scan) 1 01 01 02 01 04 01_128	0.07142857142857142	1	TxS_auto_1	18.086273193359375	51.756874084472656	84.27449035644531	143.64000000000001	105.084	9.0	0	0.0	0.0	0.0	0.0	0.0	0.0	0.0	Gray{Float64}(4.602151406541192)	3.593062890068767	Gray{Float64}(2.539699028209883)	Gray{Float64}(0.0)	0.0	Gray{Float64}(0.0)	U 1_V 0	WT	1	DMSO-LPS	Il12b_intron(4),HSS1(1)	Il12b_HSS1_BD	WT_DMSO-LPS_1	HSS1	Il12b_intron	NA	WT_DMSO-LPS
Il12bBD_failedu1v1_25May21_WTRad21_Sequence_A 0_S 0_U 1_V 0_X13_Y16_Job(Seq.Scan) 1 01 01 02 01 04 01_136	Cell_CP_2	4438.0	4224.5	0	0	0	Il12bBD_failedu1v1_25May21_WTRad21_Sequence_A 0_S 0_U 1_V 0_X13_Y16_Job(Seq.Scan) 1 01 01 02 01 04 01_136__Cell_CP_2	Cell_CP_2	Il12bBD_failedu1v1_25May21_WTRad21_Sequence_A 0_S 0_U 1_V 0_X13_Y16_Job(Seq.Scan) 1 01 01 02 01 04 01_136	0.20689655172413793	1	TxS_auto_1	18.458824157714844	51.0313720703125	83.47844696044922	18.522	18.711	8.5	0	0.0	0.0	0.0	0.0	0.0	0.0	0.0	Gray{Float64}(4.696949042642714)	3.542697128807867	Gray{Float64}(2.5157094362150434)	Gray{Float64}(0.0)	0.0	Gray{Float64}(0.0)	U 1_V 0	WT	1	DMSO-LPS	Il12b_intron(4),HSS1(1)	Il12b_HSS1_BD	WT_DMSO-LPS_1	HSS1	Il12b_intron	NA	WT_DMSO-LPS
Il12bBD_failedu1v1_25May21_WTRad21_Sequence_A 0_S 0_U 1_V 0_X13_Y16_Job(Seq.Scan) 1 01 01 02 01 04 01_136	Cell_CP_4	3418.0	3236.0	4	4	4	Il12bBD_failedu1v1_25May21_WTRad21_Sequence_A 0_S 0_U 1_V 0_X13_Y16_Job(Seq.Scan) 1 01 01 02 01 04 01_136__Cell_CP_4	Cell_CP_4	Il12bBD_failedu1v1_25May21_WTRad21_Sequence_A 0_S 0_U 1_V 0_X13_Y16_Job(Seq.Scan) 1 01 01 02 01 04 01_136	0.20689655172413793	2	TxS_auto_14	1.5803922414779663	2.733332872390747	4.278432846069336	22.113	186.354	9.5	TxS_auto_19	4.576470375061035	11.341179847717285	18.38039207458496	14.931000000000001	185.22	9.5	11.963155102229512	Gray{Float64}(0.4021394733590039)	0.18975328560150864	Gray{Float64}(0.1289350038839186)	Gray{Float64}(1.164507986162362)	0.7873267688833205	Gray{Float64}(0.5539121469913455)	U 1_V 0	WT	1	DMSO-LPS	Il12b_intron(4),HSS1(1)	Il12b_HSS1_BD	WT_DMSO-LPS_1	HSS1	Il12b_intron	NA	WT_DMSO-LPS
Il12bBD_failedu1v1_25May21_WTRad21_Sequence_A 0_S 0_U 1_V 0_X13_Y16_Job(Seq.Scan) 1 01 01 02 01 04 01_136	Cell_CP_6	2821.0	2649.0	0	0	0	Il12bBD_failedu1v1_25May21_WTRad21_Sequence_A 0_S 0_U 1_V 0_X13_Y16_Job(Seq.Scan) 1 01 01 02 01 04 01_136__Cell_CP_6	Cell_CP_6	Il12bBD_failedu1v1_25May21_WTRad21_Sequence_A 0_S 0_U 1_V 0_X13_Y16_Job(Seq.Scan) 1 01 01 02 01 04 01_136	0.20689655172413793	1	TxS_auto_6	13.780391693115234	38.49412536621094	64.47450256347656	44.982	116.613	10.5	0	0.0	0.0	0.0	0.0	0.0	0.0	0.0	Gray{Float64}(3.5064962435956213)	2.6723370718495842	Gray{Float64}(1.9430058943364914)	Gray{Float64}(0.0)	0.0	Gray{Float64}(0.0)	U 1_V 0	WT	1	DMSO-LPS	Il12b_intron(4),HSS1(1)	Il12b_HSS1_BD	WT_DMSO-LPS_1	HSS1	Il12b_intron	NA	WT_DMSO-LPS
Il12bBD_failedu1v1_25May21_WTRad21_Sequence_A 0_S 0_U 1_V 0_X13_Y16_Job(Seq.Scan) 1 01 01 02 01 04 01_136	Cell_CP_11	4401.5	4186.5	1	0	0	Il12bBD_failedu1v1_25May21_WTRad21_Sequence_A 0_S 0_U 1_V 0_X13_Y16_Job(Seq.Scan) 1 01 01 02 01 04 01_136__Cell_CP_11	Cell_CP_11	Il12bBD_failedu1v1_25May21_WTRad21_Sequence_A 0_S 0_U 1_V 0_X13_Y16_Job(Seq.Scan) 1 01 01 02 01 04 01_136	0.20689655172413793	2	TxS_auto_2	16.941177368164062	44.48627471923828	72.96862030029297	74.088	21.735	9.5	TxS_auto_5	2.7411768436431885	7.5960798263549805	12.278429985046387	80.514	16.065	8.5	13.553316051800756	Gray{Float64}(4.310775493648205)	3.0883237374463635	Gray{Float64}(2.198984927498845)	Gray{Float64}(0.6975074815956297)	0.5273346394438491	Gray{Float64}(0.37002320119732984)	U 1_V 0	WT	1	DMSO-LPS	Il12b_intron(4),HSS1(1)	Il12b_HSS1_BD	WT_DMSO-LPS_1	HSS1	Il12b_intron	NA	WT_DMSO-LPS
Il12bBD_failedu1v1_25May21_WTRad21_Sequence_A 0_S 0_U 1_V 0_X13_Y16_Job(Seq.Scan) 1 01 01 02 01 04 01_136	Cell_CP_12	4942.0	4711.0	1	1	1	Il12bBD_failedu1v1_25May21_WTRad21_Sequence_A 0_S 0_U 1_V 0_X13_Y16_Job(Seq.Scan) 1 01 01 02 01 04 01_136__Cell_CP_12	Cell_CP_12	Il12bBD_failedu1v1_25May21_WTRad21_Sequence_A 0_S 0_U 1_V 0_X13_Y16_Job(Seq.Scan) 1 01 01 02 01 04 01_136	0.20689655172413793	1	TxS_auto_4	10.686274528503418	29.08627700805664	44.698028564453125	85.806	134.001	9.5	0	0.0	0.0	0.0	0.0	0.0	0.0	0.0	Gray{Float64}(2.7191811616610093)	2.019225936198143	Gray{Float64}(1.3470213729908036)	Gray{Float64}(0.0)	0.0	Gray{Float64}(0.0)	U 1_V 0	WT	1	DMSO-LPS	Il12b_intron(4),HSS1(1)	Il12b_HSS1_BD	WT_DMSO-LPS_1	HSS1	Il12b_intron	NA	WT_DMSO-LPS
Il12bBD_failedu1v1_25May21_WTRad21_Sequence_A 0_S 0_U 1_V 0_X13_Y16_Job(Seq.Scan) 1 01 01 02 01 04 01_136	Cell_CP_15	2976.0	2800.0	1	1	1	Il12bBD_failedu1v1_25May21_WTRad21_Sequence_A 0_S 0_U 1_V 0_X13_Y16_Job(Seq.Scan) 1 01 01 02 01 04 01_136__Cell_CP_15	Cell_CP_15	Il12bBD_failedu1v1_25May21_WTRad21_Sequence_A 0_S 0_U 1_V 0_X13_Y16_Job(Seq.Scan) 1 01 01 02 01 04 01_136	0.20689655172413793	1	TxS_auto_3	12.458824157714844	33.9960823059082	55.717647552490234	97.713	87.318	9.0	0	0.0	0.0	0.0	0.0	0.0	0.0	0.0	Gray{Float64}(3.170216136198195)	2.360074171823446	Gray{Float64}(1.6791090013679073)	Gray{Float64}(0.0)	0.0	Gray{Float64}(0.0)	U 1_V 0	WT	1	DMSO-LPS	Il12b_intron(4),HSS1(1)	Il12b_HSS1_BD	WT_DMSO-LPS_1	HSS1	Il12b_intron	NA	WT_DMSO-LPS
Il12bBD_failedu1v1_25May21_WTRad21_Sequence_A 0_S 0_U 1_V 0_X13_Y16_Job(Seq.Scan) 1 01 01 02 01 04 01_136	Cell_CP_16	3536.0	3346.0	2	2	2	Il12bBD_failedu1v1_25May21_WTRad21_Sequence_A 0_S 0_U 1_V 0_X13_Y16_Job(Seq.Scan) 1 01 01 02 01 04 01_136__Cell_CP_16	Cell_CP_16	Il12bBD_failedu1v1_25May21_WTRad21_Sequence_A 0_S 0_U 1_V 0_X13_Y16_Job(Seq.Scan) 1 01 01 02 01 04 01_136	0.20689655172413793	1	TxS_auto_17	4.062745571136475	10.674509048461914	17.117647171020508	115.857	69.741	10.5	0	0.0	0.0	0.0	0.0	0.0	0.0	0.0	Gray{Float64}(1.0337878923276311)	0.7410451850151095	Gray{Float64}(0.5158580218237484)	Gray{Float64}(0.0)	0.0	Gray{Float64}(0.0)	U 1_V 0	WT	1	DMSO-LPS	Il12b_intron(4),HSS1(1)	Il12b_HSS1_BD	WT_DMSO-LPS_1	HSS1	Il12b_intron	NA	WT_DMSO-LPS
Il12bBD_failedu1v1_25May21_WTRad21_Sequence_A 0_S 0_U 1_V 0_X13_Y16_Job(Seq.Scan) 1 01 01 02 01 04 01_136	Cell_CP_24	2834.0	2697.0	0	0	0	Il12bBD_failedu1v1_25May21_WTRad21_Sequence_A 0_S 0_U 1_V 0_X13_Y16_Job(Seq.Scan) 1 01 01 02 01 04 01_136__Cell_CP_24	Cell_CP_24	Il12bBD_failedu1v1_25May21_WTRad21_Sequence_A 0_S 0_U 1_V 0_X13_Y16_Job(Seq.Scan) 1 01 01 02 01 04 01_136	0.20689655172413793	1	TxS_auto_12	6.003922462463379	15.564706802368164	24.247053146362305	161.406	128.709	10.5	0	0.0	0.0	0.0	0.0	0.0	0.0	0.0	Gray{Float64}(1.527730998530708)	1.080532226793962	Gray{Float64}(0.7307100529746494)	Gray{Float64}(0.0)	0.0	Gray{Float64}(0.0)	U 1_V 0	WT	1	DMSO-LPS	Il12b_intron(4),HSS1(1)	Il12b_HSS1_BD	WT_DMSO-LPS_1	HSS1	Il12b_intron	NA	WT_DMSO-LPS
Il12bBD_failedu1v1_25May21_WTRad21_Sequence_A 0_S 0_U 1_V 0_X13_Y16_Job(Seq.Scan) 1 01 01 02 01 04 01_136	Cell_CP_26	2916.0	2779.0	0	0	0	Il12bBD_failedu1v1_25May21_WTRad21_Sequence_A 0_S 0_U 1_V 0_X13_Y16_Job(Seq.Scan) 1 01 01 02 01 04 01_136__Cell_CP_26	Cell_CP_26	Il12bBD_failedu1v1_25May21_WTRad21_Sequence_A 0_S 0_U 1_V 0_X13_Y16_Job(Seq.Scan) 1 01 01 02 01 04 01_136	0.20689655172413793	1	TxS_auto_8	6.360785007476807	15.647056579589844	25.17254638671875	168.966	135.702	9.5	0	0.0	0.0	0.0	0.0	0.0	0.0	0.0	Gray{Float64}(1.6185366302889643)	1.0862491085372012	Gray{Float64}(0.7586007500670503)	Gray{Float64}(0.0)	0.0	Gray{Float64}(0.0)	U 1_V 0	WT	1	DMSO-LPS	Il12b_intron(4),HSS1(1)	Il12b_HSS1_BD	WT_DMSO-LPS_1	HSS1	Il12b_intron	NA	WT_DMSO-LPS
Il12bBD_failedu1v1_25May21_WTRad21_Sequence_A 0_S 0_U 1_V 0_X13_Y16_Job(Seq.Scan) 1 01 01 02 01 04 01_136	Cell_CP_27	3305.5	3113.0	0	0	0	Il12bBD_failedu1v1_25May21_WTRad21_Sequence_A 0_S 0_U 1_V 0_X13_Y16_Job(Seq.Scan) 1 01 01 02 01 04 01_136__Cell_CP_27	Cell_CP_27	Il12bBD_failedu1v1_25May21_WTRad21_Sequence_A 0_S 0_U 1_V 0_X13_Y16_Job(Seq.Scan) 1 01 01 02 01 04 01_136	0.20689655172413793	1	TxS_auto_9	4.584313869476318	11.56470775604248	19.8745059967041	171.99	173.502	10.0	0	0.0	0.0	0.0	0.0	0.0	0.0	0.0	Gray{Float64}(1.1665038063332498)	0.8028445111447085	Gray{Float64}(0.5989388171022093)	Gray{Float64}(0.0)	0.0	Gray{Float64}(0.0)	U 1_V 0	WT	1	DMSO-LPS	Il12b_intron(4),HSS1(1)	Il12b_HSS1_BD	WT_DMSO-LPS_1	HSS1	Il12b_intron	NA	WT_DMSO-LPS
Il12bBD_failedu1v1_25May21_WTRad21_Sequence_A 0_S 0_U 1_V 0_X13_Y17_Job(Seq.Scan) 1 01 01 02 01 04 01_158	Cell_CP_4	4056.0	3854.0	0	0	0	Il12bBD_failedu1v1_25May21_WTRad21_Sequence_A 0_S 0_U 1_V 0_X13_Y17_Job(Seq.Scan) 1 01 01 02 01 04 01_158__Cell_CP_4	Cell_CP_4	Il12bBD_failedu1v1_25May21_WTRad21_Sequence_A 0_S 0_U 1_V 0_X13_Y17_Job(Seq.Scan) 1 01 01 02 01 04 01_158	0.06	2	TxS_auto_5	3.6352944374084473	8.733333587646484	13.76862621307373	17.388	160.083	10.5	TxS_auto_6	6.117647647857666	15.035295486450195	23.560781478881836	24.381	167.26500000000001	11.0	14.159208064012626	Gray{Float64}(0.9250206070343652)	0.6062850080387235	Gray{Float64}(0.4149318075401937)	Gray{Float64}(1.556668995669535)	1.043779463292389	Gray{Float64}(0.7100285456808492)	U 1_V 0	WT	1	DMSO-LPS	Il12b_intron(4),HSS1(1)	Il12b_HSS1_BD	WT_DMSO-LPS_1	HSS1	Il12b_intron	NA	WT_DMSO-LPS
Il12bBD_failedu1v1_25May21_WTRad21_Sequence_A 0_S 0_U 1_V 0_X13_Y17_Job(Seq.Scan) 1 01 01 02 01 04 01_158	Cell_CP_12	3944.5	3737.5	0	0	0	Il12bBD_failedu1v1_25May21_WTRad21_Sequence_A 0_S 0_U 1_V 0_X13_Y17_Job(Seq.Scan) 1 01 01 02 01 04 01_158__Cell_CP_12	Cell_CP_12	Il12bBD_failedu1v1_25May21_WTRad21_Sequence_A 0_S 0_U 1_V 0_X13_Y17_Job(Seq.Scan) 1 01 01 02 01 04 01_158	0.06	1	TxS_auto_1	12.90588092803955	35.66274642944336	55.90980529785156	94.878	77.868	9.5	0	0.0	0.0	0.0	0.0	0.0	0.0	0.0	Gray{Float64}(3.283972183248785)	2.4757772377139675	Gray{Float64}(1.6848998739925063)	Gray{Float64}(0.0)	0.0	Gray{Float64}(0.0)	U 1_V 0	WT	1	DMSO-LPS	Il12b_intron(4),HSS1(1)	Il12b_HSS1_BD	WT_DMSO-LPS_1	HSS1	Il12b_intron	NA	WT_DMSO-LPS
Il12bBD_failedu1v1_25May21_WTRad21_Sequence_A 0_S 0_U 1_V 0_X13_Y21_Job(Seq.Scan) 1 01 01 02 01 04 01_166	Cell_CP_1	3304.0	3122.0	2	1	1	Il12bBD_failedu1v1_25May21_WTRad21_Sequence_A 0_S 0_U 1_V 0_X13_Y21_Job(Seq.Scan) 1 01 01 02 01 04 01_166__Cell_CP_1	Cell_CP_1	Il12bBD_failedu1v1_25May21_WTRad21_Sequence_A 0_S 0_U 1_V 0_X13_Y21_Job(Seq.Scan) 1 01 01 02 01 04 01_166	0.21212121212121213	2	TxS_auto_1	18.19215965270996	56.12940216064453	91.79215240478516	13.797	65.772	8.5	TxS_auto_16	11.176469802856445	29.5921573638916	45.08235168457031	10.206	65.961	10.5	7.428391615955637	Gray{Float64}(4.629094796847432)	3.8966122957116833	Gray{Float64}(2.766251558137094)	Gray{Float64}(2.843914037650737)	2.054345134672123	Gray{Float64}(1.3586033481597055)	U 1_V 0	WT	1	DMSO-LPS	Il12b_intron(4),HSS1(1)	Il12b_HSS1_BD	WT_DMSO-LPS_1	HSS1	Il12b_intron	NA	WT_DMSO-LPS
Il12bBD_failedu1v1_25May21_WTRad21_Sequence_A 0_S 0_U 1_V 0_X13_Y21_Job(Seq.Scan) 1 01 01 02 01 04 01_166	Cell_CP_3	2999.0	2825.0	2	1	1	Il12bBD_failedu1v1_25May21_WTRad21_Sequence_A 0_S 0_U 1_V 0_X13_Y21_Job(Seq.Scan) 1 01 01 02 01 04 01_166__Cell_CP_3	Cell_CP_3	Il12bBD_failedu1v1_25May21_WTRad21_Sequence_A 0_S 0_U 1_V 0_X13_Y21_Job(Seq.Scan) 1 01 01 02 01 04 01_166	0.21212121212121213	2	TxS_auto_7	12.345097541809082	33.156856536865234	54.184303283691406	22.869	163.674	10.0	TxS_auto_29	8.164706230163574	19.874507904052734	0.0	25.137	158.193	11.5	10.365094548531621	Gray{Float64}(3.141277775057878)	2.301813486253134	Gray{Float64}(1.6329000841391157)	Gray{Float64}(2.0775542788405508)	1.379727003834912	Gray{Float64}(0.0)	U 1_V 0	WT	1	DMSO-LPS	Il12b_intron(4),HSS1(1)	Il12b_HSS1_BD	WT_DMSO-LPS_1	HSS1	Il12b_intron	NA	WT_DMSO-LPS
Il12bBD_failedu1v1_25May21_WTRad21_Sequence_A 0_S 0_U 1_V 0_X13_Y21_Job(Seq.Scan) 1 01 01 02 01 04 01_166	Cell_CP_7	3768.5	3573.5	0	0	0	Il12bBD_failedu1v1_25May21_WTRad21_Sequence_A 0_S 0_U 1_V 0_X13_Y21_Job(Seq.Scan) 1 01 01 02 01 04 01_166__Cell_CP_7	Cell_CP_7	Il12bBD_failedu1v1_25May21_WTRad21_Sequence_A 0_S 0_U 1_V 0_X13_Y21_Job(Seq.Scan) 1 01 01 02 01 04 01_166	0.21212121212121213	1	TxS_auto_33	4.392157554626465	11.486273765563965	17.94509506225586	41.202	146.664	10.5	0	0.0	0.0	0.0	0.0	0.0	0.0	0.0	Gray{Float64}(1.1176085781561855)	0.797399470935201	Gray{Float64}(0.5407940208001458)	Gray{Float64}(0.0)	0.0	Gray{Float64}(0.0)	U 1_V 0	WT	1	DMSO-LPS	Il12b_intron(4),HSS1(1)	Il12b_HSS1_BD	WT_DMSO-LPS_1	HSS1	Il12b_intron	NA	WT_DMSO-LPS
Il12bBD_failedu1v1_25May21_WTRad21_Sequence_A 0_S 0_U 1_V 0_X13_Y21_Job(Seq.Scan) 1 01 01 02 01 04 01_166	Cell_CP_9	2726.0	2573.5	2	2	2	Il12bBD_failedu1v1_25May21_WTRad21_Sequence_A 0_S 0_U 1_V 0_X13_Y21_Job(Seq.Scan) 1 01 01 02 01 04 01_166__Cell_CP_9	Cell_CP_9	Il12bBD_failedu1v1_25May21_WTRad21_Sequence_A 0_S 0_U 1_V 0_X13_Y21_Job(Seq.Scan) 1 01 01 02 01 04 01_166	0.21212121212121213	2	TxS_auto_25	2.015686273574829	4.286275386810303	6.392156600952148	47.628	47.817	10.5	TxS_auto_15	2.9294118881225586	4.862746238708496	6.149019718170166	43.281	48.006	9.5	12.295614258750962	Gray{Float64}(0.5129024271558701)	0.29756157614595174	Gray{Float64}(0.19263425787495103)	Gray{Float64}(0.74540492102108)	0.3375813041878956	Gray{Float64}(0.18530707615825787)	U 1_V 0	WT	1	DMSO-LPS	Il12b_intron(4),HSS1(1)	Il12b_HSS1_BD	WT_DMSO-LPS_1	HSS1	Il12b_intron	NA	WT_DMSO-LPS
Il12bBD_failedu1v1_25May21_WTRad21_Sequence_A 0_S 0_U 1_V 0_X13_Y21_Job(Seq.Scan) 1 01 01 02 01 04 01_166	Cell_CP_11	3674.5	3446.5	0	0	0	Il12bBD_failedu1v1_25May21_WTRad21_Sequence_A 0_S 0_U 1_V 0_X13_Y21_Job(Seq.Scan) 1 01 01 02 01 04 01_166__Cell_CP_11	Cell_CP_11	Il12bBD_failedu1v1_25May21_WTRad21_Sequence_A 0_S 0_U 1_V 0_X13_Y21_Job(Seq.Scan) 1 01 01 02 01 04 01_166	0.21212121212121213	1	TxS_auto_14	5.168628215789795	12.705881118774414	19.690189361572266	58.59	26.838	10.0	0	0.0	0.0	0.0	0.0	0.0	0.0	0.0	Gray{Float64}(1.3151857963706504)	0.8820669860970203	Gray{Float64}(0.5933842444533883)	Gray{Float64}(0.0)	0.0	Gray{Float64}(0.0)	U 1_V 0	WT	1	DMSO-LPS	Il12b_intron(4),HSS1(1)	Il12b_HSS1_BD	WT_DMSO-LPS_1	HSS1	Il12b_intron	NA	WT_DMSO-LPS
Il12bBD_failedu1v1_25May21_WTRad21_Sequence_A 0_S 0_U 1_V 0_X13_Y21_Job(Seq.Scan) 1 01 01 02 01 04 01_166	Cell_CP_12	3194.0	3010.0	0	0	0	Il12bBD_failedu1v1_25May21_WTRad21_Sequence_A 0_S 0_U 1_V 0_X13_Y21_Job(Seq.Scan) 1 01 01 02 01 04 01_166__Cell_CP_12	Cell_CP_12	Il12bBD_failedu1v1_25May21_WTRad21_Sequence_A 0_S 0_U 1_V 0_X13_Y21_Job(Seq.Scan) 1 01 01 02 01 04 01_166	0.21212121212121213	1	TxS_auto_2	13.262744903564453	34.223533630371094	55.90587615966797	58.779	17.955000000000002	8.5	0	0.0	0.0	0.0	0.0	0.0	0.0	0.0	Gray{Float64}(3.3747781790085316)	2.375864285265977	Gray{Float64}(1.6847814653449502)	Gray{Float64}(0.0)	0.0	Gray{Float64}(0.0)	U 1_V 0	WT	1	DMSO-LPS	Il12b_intron(4),HSS1(1)	Il12b_HSS1_BD	WT_DMSO-LPS_1	HSS1	Il12b_intron	NA	WT_DMSO-LPS
Il12bBD_failedu1v1_25May21_WTRad21_Sequence_A 0_S 0_U 1_V 0_X13_Y21_Job(Seq.Scan) 1 01 01 02 01 04 01_166	Cell_CP_14	4143.5	3934.5	0	0	0	Il12bBD_failedu1v1_25May21_WTRad21_Sequence_A 0_S 0_U 1_V 0_X13_Y21_Job(Seq.Scan) 1 01 01 02 01 04 01_166__Cell_CP_14	Cell_CP_14	Il12bBD_failedu1v1_25May21_WTRad21_Sequence_A 0_S 0_U 1_V 0_X13_Y21_Job(Seq.Scan) 1 01 01 02 01 04 01_166	0.21212121212121213	1	TxS_auto_27	5.580393314361572	13.337251663208008	21.168622970581055	74.844	64.449	11.0	0	0.0	0.0	0.0	0.0	0.0	0.0	0.0	Gray{Float64}(1.4199616839898008)	0.9258979576001358	Gray{Float64}(0.6379383720926223)	Gray{Float64}(0.0)	0.0	Gray{Float64}(0.0)	U 1_V 0	WT	1	DMSO-LPS	Il12b_intron(4),HSS1(1)	Il12b_HSS1_BD	WT_DMSO-LPS_1	HSS1	Il12b_intron	NA	WT_DMSO-LPS
Il12bBD_failedu1v1_25May21_WTRad21_Sequence_A 0_S 0_U 1_V 0_X13_Y21_Job(Seq.Scan) 1 01 01 02 01 04 01_166	Cell_CP_28	2685.5	2517.0	0	0	0	Il12bBD_failedu1v1_25May21_WTRad21_Sequence_A 0_S 0_U 1_V 0_X13_Y21_Job(Seq.Scan) 1 01 01 02 01 04 01_166__Cell_CP_28	Cell_CP_28	Il12bBD_failedu1v1_25May21_WTRad21_Sequence_A 0_S 0_U 1_V 0_X13_Y21_Job(Seq.Scan) 1 01 01 02 01 04 01_166	0.21212121212121213	1	TxS_auto_9	4.470588684082031	11.407846450805664	19.415685653686523	165.942	60.102000000000004	9.5	0	0.0	0.0	0.0	0.0	0.0	0.0	0.0	Gray{Float64}(1.1375658091944227)	0.7919548941671785	Gray{Float64}(0.5851117909836758)	Gray{Float64}(0.0)	0.0	Gray{Float64}(0.0)	U 1_V 0	WT	1	DMSO-LPS	Il12b_intron(4),HSS1(1)	Il12b_HSS1_BD	WT_DMSO-LPS_1	HSS1	Il12b_intron	NA	WT_DMSO-LPS
Il12bBD_failedu1v1_25May21_WTRad21_Sequence_A 0_S 0_U 1_V 0_X13_Y21_Job(Seq.Scan) 1 01 01 02 01 04 01_166	Cell_CP_30	3671.0	3475.0	3	3	3	Il12bBD_failedu1v1_25May21_WTRad21_Sequence_A 0_S 0_U 1_V 0_X13_Y21_Job(Seq.Scan) 1 01 01 02 01 04 01_166__Cell_CP_30	Cell_CP_30	Il12bBD_failedu1v1_25May21_WTRad21_Sequence_A 0_S 0_U 1_V 0_X13_Y21_Job(Seq.Scan) 1 01 01 02 01 04 01_166	0.21212121212121213	2	TxS_auto_23	4.235294342041016	7.4196085929870605	10.494115829467773	178.038	112.833	10.0	TxS_auto_18	1.8235297203063965	3.701960802078247	5.8078436851501465	178.983	109.998	9.5	10.916970733678824	Gray{Float64}(1.0776938734120511)	0.5150836631050526	Gray{Float64}(0.3162510465657526)	Gray{Float64}(0.46400713831189094)	0.25699732091098293	Gray{Float64}(0.17502538313532073)	U 1_V 0	WT	1	DMSO-LPS	Il12b_intron(4),HSS1(1)	Il12b_HSS1_BD	WT_DMSO-LPS_1	HSS1	Il12b_intron	NA	WT_DMSO-LPS
Il12bBD_failedu1v1_25May21_WTRad21_Sequence_A 0_S 0_U 1_V 0_X13_Y21_Job(Seq.Scan) 1 01 01 02 01 04 01_166	Cell_CP_32	4245.5	4038.5	0	0	0	Il12bBD_failedu1v1_25May21_WTRad21_Sequence_A 0_S 0_U 1_V 0_X13_Y21_Job(Seq.Scan) 1 01 01 02 01 04 01_166__Cell_CP_32	Cell_CP_32	Il12bBD_failedu1v1_25May21_WTRad21_Sequence_A 0_S 0_U 1_V 0_X13_Y21_Job(Seq.Scan) 1 01 01 02 01 04 01_166	0.21212121212121213	1	TxS_auto_4	8.18039321899414	21.098037719726562	32.63528823852539	186.165	128.709	8.5	0	0.0	0.0	0.0	0.0	0.0	0.0	0.0	Gray{Float64}(2.0815459191823265)	1.4646668239719478	Gray{Float64}(0.9834982030050735)	Gray{Float64}(0.0)	0.0	Gray{Float64}(0.0)	U 1_V 0	WT	1	DMSO-LPS	Il12b_intron(4),HSS1(1)	Il12b_HSS1_BD	WT_DMSO-LPS_1	HSS1	Il12b_intron	NA	WT_DMSO-LPS
Il12bBD_failedu1v1_25May21_WTRad21_Sequence_A 0_S 0_U 1_V 0_X13_Y22_Job(Seq.Scan) 1 01 01 02 01 04 01_184	Cell_CP_6	3687.5	3494.5	5	5	5	Il12bBD_failedu1v1_25May21_WTRad21_Sequence_A 0_S 0_U 1_V 0_X13_Y22_Job(Seq.Scan) 1 01 01 02 01 04 01_184__Cell_CP_6	Cell_CP_6	Il12bBD_failedu1v1_25May21_WTRad21_Sequence_A 0_S 0_U 1_V 0_X13_Y22_Job(Seq.Scan) 1 01 01 02 01 04 01_184	0.16326530612244897	2	TxS_auto_12	13.807844161987305	38.258827209472656	0.0	25.326	72.954	11.5	TxS_auto_20	2.521569013595581	4.631373882293701	6.701961517333984	22.869	72.765	9.5	13.723067077005782	Gray{Float64}(3.5134816748606434)	2.656002216044768	Gray{Float64}(0.0)	Gray{Float64}(0.6416270648212034)	0.321518985079038	Gray{Float64}(0.20197054981503534)	U 1_V 0	WT	1	DMSO-LPS	Il12b_intron(4),HSS1(1)	Il12b_HSS1_BD	WT_DMSO-LPS_1	HSS1	Il12b_intron	NA	WT_DMSO-LPS
Il12bBD_failedu1v1_25May21_WTRad21_Sequence_A 0_S 0_U 1_V 0_X13_Y22_Job(Seq.Scan) 1 01 01 02 01 04 01_184	Cell_CP_7	2936.0	2758.0	0	0	0	Il12bBD_failedu1v1_25May21_WTRad21_Sequence_A 0_S 0_U 1_V 0_X13_Y22_Job(Seq.Scan) 1 01 01 02 01 04 01_184__Cell_CP_7	Cell_CP_7	Il12bBD_failedu1v1_25May21_WTRad21_Sequence_A 0_S 0_U 1_V 0_X13_Y22_Job(Seq.Scan) 1 01 01 02 01 04 01_184	0.16326530612244897	1	TxS_auto_4	5.635293960571289	15.090194702148438	25.996074676513672	34.965	127.197	9.0	0	0.0	0.0	0.0	0.0	0.0	0.0	0.0	Gray{Float64}(1.4339314545153747)	1.0475906736505973	Gray{Float64}(0.7834186277955218)	Gray{Float64}(0.0)	0.0	Gray{Float64}(0.0)	U 1_V 0	WT	1	DMSO-LPS	Il12b_intron(4),HSS1(1)	Il12b_HSS1_BD	WT_DMSO-LPS_1	HSS1	Il12b_intron	NA	WT_DMSO-LPS
Il12bBD_failedu1v1_25May21_WTRad21_Sequence_A 0_S 0_U 1_V 0_X13_Y22_Job(Seq.Scan) 1 01 01 02 01 04 01_184	Cell_CP_13	2955.0	2765.5	4	4	4	Il12bBD_failedu1v1_25May21_WTRad21_Sequence_A 0_S 0_U 1_V 0_X13_Y22_Job(Seq.Scan) 1 01 01 02 01 04 01_184__Cell_CP_13	Cell_CP_13	Il12bBD_failedu1v1_25May21_WTRad21_Sequence_A 0_S 0_U 1_V 0_X13_Y22_Job(Seq.Scan) 1 01 01 02 01 04 01_184	0.16326530612244897	2	TxS_auto_13	6.6745100021362305	17.243139266967773	26.662742614746094	56.511	75.033	10.0	TxS_auto_11	3.5019607543945312	0.0	0.0	58.212	69.93	11.0	10.484942059925746	Gray{Float64}(1.6983656757757433)	1.1970522738160594	Gray{Float64}(0.8035093564099142)	Gray{Float64}(0.8910931201352338)	0.0	Gray{Float64}(0.0)	U 1_V 0	WT	1	DMSO-LPS	Il12b_intron(4),HSS1(1)	Il12b_HSS1_BD	WT_DMSO-LPS_1	HSS1	Il12b_intron	NA	WT_DMSO-LPS
Il12bBD_failedu1v1_25May21_WTRad21_Sequence_A 0_S 0_U 1_V 0_X13_Y22_Job(Seq.Scan) 1 01 01 02 01 04 01_184	Cell_CP_17	1971.0	1827.0	3	3	3	Il12bBD_failedu1v1_25May21_WTRad21_Sequence_A 0_S 0_U 1_V 0_X13_Y22_Job(Seq.Scan) 1 01 01 02 01 04 01_184__Cell_CP_17	Cell_CP_17	Il12bBD_failedu1v1_25May21_WTRad21_Sequence_A 0_S 0_U 1_V 0_X13_Y22_Job(Seq.Scan) 1 01 01 02 01 04 01_184	0.16326530612244897	2	TxS_auto_21	2.3999998569488525	5.556863307952881	12.568624496459961	66.906	168.77700000000002	11.0	TxS_auto_31	1.7882354259490967	3.60392165184021	5.811766624450684	64.827	169.722	10.5	11.72455824327723	Gray{Float64}(0.6106931261776586)	0.3857682615144685	Gray{Float64}(0.3787685132782653)	Gray{Float64}(0.4550263115443861)	0.25019125236984113	Gray{Float64}(0.1751436049731172)	U 1_V 0	WT	1	DMSO-LPS	Il12b_intron(4),HSS1(1)	Il12b_HSS1_BD	WT_DMSO-LPS_1	HSS1	Il12b_intron	NA	WT_DMSO-LPS
Il12bBD_failedu1v1_25May21_WTRad21_Sequence_A 0_S 0_U 1_V 0_X13_Y22_Job(Seq.Scan) 1 01 01 02 01 04 01_184	Cell_CP_24	2582.5	2431.5	0	0	0	Il12bBD_failedu1v1_25May21_WTRad21_Sequence_A 0_S 0_U 1_V 0_X13_Y22_Job(Seq.Scan) 1 01 01 02 01 04 01_184__Cell_CP_24	Cell_CP_24	Il12bBD_failedu1v1_25May21_WTRad21_Sequence_A 0_S 0_U 1_V 0_X13_Y22_Job(Seq.Scan) 1 01 01 02 01 04 01_184	0.16326530612244897	1	TxS_auto_5	3.588235378265381	8.811766624450684	13.27842903137207	99.036	46.683	8.5	0	0.0	0.0	0.0	0.0	0.0	0.0	0.0	Gray{Float64}(0.9130461713443588)	0.6117299820423046	Gray{Float64}(0.40015920789902937)	Gray{Float64}(0.0)	0.0	Gray{Float64}(0.0)	U 1_V 0	WT	1	DMSO-LPS	Il12b_intron(4),HSS1(1)	Il12b_HSS1_BD	WT_DMSO-LPS_1	HSS1	Il12b_intron	NA	WT_DMSO-LPS
Il12bBD_failedu1v1_25May21_WTRad21_Sequence_A 0_S 0_U 1_V 0_X13_Y22_Job(Seq.Scan) 1 01 01 02 01 04 01_184	Cell_CP_27	2598.0	2444.0	1	1	1	Il12bBD_failedu1v1_25May21_WTRad21_Sequence_A 0_S 0_U 1_V 0_X13_Y22_Job(Seq.Scan) 1 01 01 02 01 04 01_184__Cell_CP_27	Cell_CP_27	Il12bBD_failedu1v1_25May21_WTRad21_Sequence_A 0_S 0_U 1_V 0_X13_Y22_Job(Seq.Scan) 1 01 01 02 01 04 01_184	0.16326530612244897	2	TxS_auto_23	1.5490199327468872	3.1450982093811035	5.50588321685791	97.335	53.487	10.0	TxS_auto_27	2.6078433990478516	5.101961612701416	7.666667461395264	97.335	50.463	10.5	9.969682843501092	Gray{Float64}(0.3941566173438581)	0.21833883636993434	Gray{Float64}(0.1659254917608849)	Gray{Float64}(0.6635800553634134)	0.3541881008353334	Gray{Float64}(0.23104296233604857)	U 1_V 0	WT	1	DMSO-LPS	Il12b_intron(4),HSS1(1)	Il12b_HSS1_BD	WT_DMSO-LPS_1	HSS1	Il12b_intron	NA	WT_DMSO-LPS
Il12bBD_failedu1v1_25May21_WTRad21_Sequence_A 0_S 0_U 1_V 0_X13_Y22_Job(Seq.Scan) 1 01 01 02 01 04 01_184	Cell_CP_33	3154.0	2974.5	1	1	1	Il12bBD_failedu1v1_25May21_WTRad21_Sequence_A 0_S 0_U 1_V 0_X13_Y22_Job(Seq.Scan) 1 01 01 02 01 04 01_184__Cell_CP_33	Cell_CP_33	Il12bBD_failedu1v1_25May21_WTRad21_Sequence_A 0_S 0_U 1_V 0_X13_Y22_Job(Seq.Scan) 1 01 01 02 01 04 01_184	0.16326530612244897	2	TxS_auto_37	2.3411762714385986	3.7960784435272217	6.149020195007324	123.606	142.317	11.0	TxS_auto_26	3.490196466445923	7.09019660949707	10.490195274353027	125.874	142.317	10.5	11.72151116537454	Gray{Float64}(0.5957251422320656)	0.26353115068283467	Gray{Float64}(0.18530709052823938)	Gray{Float64}(0.8880996325465623)	0.49221524235209	Gray{Float64}(0.31613289657786364)	U 1_V 0	WT	1	DMSO-LPS	Il12b_intron(4),HSS1(1)	Il12b_HSS1_BD	WT_DMSO-LPS_1	HSS1	Il12b_intron	NA	WT_DMSO-LPS
Il12bBD_failedu1v1_25May21_WTRad21_Sequence_A 0_S 0_U 1_V 0_X13_Y22_Job(Seq.Scan) 1 01 01 02 01 04 01_184	Cell_CP_40	2975.0	2799.5	0	0	0	Il12bBD_failedu1v1_25May21_WTRad21_Sequence_A 0_S 0_U 1_V 0_X13_Y22_Job(Seq.Scan) 1 01 01 02 01 04 01_184__Cell_CP_40	Cell_CP_40	Il12bBD_failedu1v1_25May21_WTRad21_Sequence_A 0_S 0_U 1_V 0_X13_Y22_Job(Seq.Scan) 1 01 01 02 01 04 01_184	0.16326530612244897	2	TxS_auto_14	12.576472282409668	33.86666488647461	56.63921356201172	158.76	87.885	11.0	TxS_auto_24	2.984314441680908	5.380392551422119	8.654901504516602	160.083	83.916	10.0	12.708394469798302	Gray{Float64}(3.200152346757041)	2.3510897627894622	Gray{Float64}(1.7068813472926783)	Gray{Float64}(0.7593751768819742)	0.3735173182786353	Gray{Float64}(0.2608244184842107)	U 1_V 0	WT	1	DMSO-LPS	Il12b_intron(4),HSS1(1)	Il12b_HSS1_BD	WT_DMSO-LPS_1	HSS1	Il12b_intron	NA	WT_DMSO-LPS
Il12bBD_failedu1v1_25May21_WTRad21_Sequence_A 0_S 0_U 1_V 0_X13_Y23_Job(Seq.Scan) 1 01 01 02 01 04 01_198	Cell_CP_1	3113.5	2930.5	6	6	6	Il12bBD_failedu1v1_25May21_WTRad21_Sequence_A 0_S 0_U 1_V 0_X13_Y23_Job(Seq.Scan) 1 01 01 02 01 04 01_198__Cell_CP_1	Cell_CP_1	Il12bBD_failedu1v1_25May21_WTRad21_Sequence_A 0_S 0_U 1_V 0_X13_Y23_Job(Seq.Scan) 1 01 01 02 01 04 01_198	0.20930232558139536	2	TxS_auto_33	2.321568727493286	3.784313440322876	5.80000114440918	6.615	51.786	9.5	TxS_auto_21	2.141176700592041	4.62352991104126	5.980392932891846	5.292	49.329	9.0	10.38206039281221	Gray{Float64}(0.5907358951394214)	0.26271440127200124	Gray{Float64}(0.17478904004959828)	Gray{Float64}(0.5448341545510287)	0.3209744413345314	Gray{Float64}(0.1802253333806968)	U 1_V 0	WT	1	DMSO-LPS	Il12b_intron(4),HSS1(1)	Il12b_HSS1_BD	WT_DMSO-LPS_1	HSS1	Il12b_intron	NA	WT_DMSO-LPS
Il12bBD_failedu1v1_25May21_WTRad21_Sequence_A 0_S 0_U 1_V 0_X13_Y23_Job(Seq.Scan) 1 01 01 02 01 04 01_198	Cell_CP_13	4919.0	4687.0	0	0	0	Il12bBD_failedu1v1_25May21_WTRad21_Sequence_A 0_S 0_U 1_V 0_X13_Y23_Job(Seq.Scan) 1 01 01 02 01 04 01_198__Cell_CP_13	Cell_CP_13	Il12bBD_failedu1v1_25May21_WTRad21_Sequence_A 0_S 0_U 1_V 0_X13_Y23_Job(Seq.Scan) 1 01 01 02 01 04 01_198	0.20930232558139536	1	TxS_auto_67	4.411765098571777	11.945096969604492	0.0	50.841	160.083	11.5	0	0.0	0.0	0.0	0.0	0.0	0.0	0.0	Gray{Float64}(1.12259782524883)	0.8292518703836262	Gray{Float64}(0.0)	Gray{Float64}(0.0)	0.0	Gray{Float64}(0.0)	U 1_V 0	WT	1	DMSO-LPS	Il12b_intron(4),HSS1(1)	Il12b_HSS1_BD	WT_DMSO-LPS_1	HSS1	Il12b_intron	NA	WT_DMSO-LPS
Il12bBD_failedu1v1_25May21_WTRad21_Sequence_A 0_S 0_U 1_V 0_X13_Y23_Job(Seq.Scan) 1 01 01 02 01 04 01_198	Cell_CP_15	4059.0	3851.0	0	0	0	Il12bBD_failedu1v1_25May21_WTRad21_Sequence_A 0_S 0_U 1_V 0_X13_Y23_Job(Seq.Scan) 1 01 01 02 01 04 01_198__Cell_CP_15	Cell_CP_15	Il12bBD_failedu1v1_25May21_WTRad21_Sequence_A 0_S 0_U 1_V 0_X13_Y23_Job(Seq.Scan) 1 01 01 02 01 04 01_198	0.20930232558139536	1	TxS_auto_35	9.38431453704834	27.184309005737305	44.203922271728516	68.04	96.768	11.0	0	0.0	0.0	0.0	0.0	0.0	0.0	0.0	Gray{Float64}(2.387890301356227)	1.887187617267247	Gray{Float64}(1.3321309682413063)	Gray{Float64}(0.0)	0.0	Gray{Float64}(0.0)	U 1_V 0	WT	1	DMSO-LPS	Il12b_intron(4),HSS1(1)	Il12b_HSS1_BD	WT_DMSO-LPS_1	HSS1	Il12b_intron	NA	WT_DMSO-LPS
Il12bBD_failedu1v1_25May21_WTRad21_Sequence_A 0_S 0_U 1_V 0_X13_Y23_Job(Seq.Scan) 1 01 01 02 01 04 01_198	Cell_CP_16	3504.5	3315.5	0	0	0	Il12bBD_failedu1v1_25May21_WTRad21_Sequence_A 0_S 0_U 1_V 0_X13_Y23_Job(Seq.Scan) 1 01 01 02 01 04 01_198__Cell_CP_16	Cell_CP_16	Il12bBD_failedu1v1_25May21_WTRad21_Sequence_A 0_S 0_U 1_V 0_X13_Y23_Job(Seq.Scan) 1 01 01 02 01 04 01_198	0.20930232558139536	1	TxS_auto_66	6.611763954162598	22.352943420410156	0.0	68.985	144.39600000000002	11.5	0	0.0	0.0	0.0	0.0	0.0	0.0	0.0	Gray{Float64}(1.6823995997439614)	1.5517848190870096	Gray{Float64}(0.0)	Gray{Float64}(0.0)	0.0	Gray{Float64}(0.0)	U 1_V 0	WT	1	DMSO-LPS	Il12b_intron(4),HSS1(1)	Il12b_HSS1_BD	WT_DMSO-LPS_1	HSS1	Il12b_intron	NA	WT_DMSO-LPS
Il12bBD_failedu1v1_25May21_WTRad21_Sequence_A 0_S 0_U 1_V 0_X13_Y23_Job(Seq.Scan) 1 01 01 02 01 04 01_198	Cell_CP_20	2814.0	2644.0	1	1	1	Il12bBD_failedu1v1_25May21_WTRad21_Sequence_A 0_S 0_U 1_V 0_X13_Y23_Job(Seq.Scan) 1 01 01 02 01 04 01_198__Cell_CP_20	Cell_CP_20	Il12bBD_failedu1v1_25May21_WTRad21_Sequence_A 0_S 0_U 1_V 0_X13_Y23_Job(Seq.Scan) 1 01 01 02 01 04 01_198	0.20930232558139536	2	TxS_auto_34	1.7686277627944946	3.231372833251953	5.141177177429199	86.751	81.648	9.5	TxS_auto_24	3.117647171020508	6.05490255355835	8.490194320678711	87.885	83.916	9.0	10.316480989174556	Gray{Float64}(0.45003703411828433)	0.2243281886032059	Gray{Float64}(0.1549346976308729)	Gray{Float64}(0.7933024211134454)	0.420343114861721	Gray{Float64}(0.2558607969545756)	U 1_V 0	WT	1	DMSO-LPS	Il12b_intron(4),HSS1(1)	Il12b_HSS1_BD	WT_DMSO-LPS_1	HSS1	Il12b_intron	NA	WT_DMSO-LPS
Il12bBD_failedu1v1_25May21_WTRad21_Sequence_A 0_S 0_U 1_V 0_X13_Y23_Job(Seq.Scan) 1 01 01 02 01 04 01_198	Cell_CP_28	3504.0	3314.0	0	0	0	Il12bBD_failedu1v1_25May21_WTRad21_Sequence_A 0_S 0_U 1_V 0_X13_Y23_Job(Seq.Scan) 1 01 01 02 01 04 01_198__Cell_CP_28	Cell_CP_28	Il12bBD_failedu1v1_25May21_WTRad21_Sequence_A 0_S 0_U 1_V 0_X13_Y23_Job(Seq.Scan) 1 01 01 02 01 04 01_198	0.20930232558139536	1	TxS_auto_41	6.1294121742248535	15.30588436126709	23.21176528930664	110.565	48.195	11.0	0	0.0	0.0	0.0	0.0	0.0	0.0	0.0	Gray{Float64}(1.5596625439251215)	1.062564269403037	Gray{Float64}(0.6995105814220971)	Gray{Float64}(0.0)	0.0	Gray{Float64}(0.0)	U 1_V 0	WT	1	DMSO-LPS	Il12b_intron(4),HSS1(1)	Il12b_HSS1_BD	WT_DMSO-LPS_1	HSS1	Il12b_intron	NA	WT_DMSO-LPS
Il12bBD_failedu1v1_25May21_WTRad21_Sequence_A 0_S 0_U 1_V 0_X13_Y23_Job(Seq.Scan) 1 01 01 02 01 04 01_198	Cell_CP_31	3311.0	3120.5	1	1	1	Il12bBD_failedu1v1_25May21_WTRad21_Sequence_A 0_S 0_U 1_V 0_X13_Y23_Job(Seq.Scan) 1 01 01 02 01 04 01_198__Cell_CP_31	Cell_CP_31	Il12bBD_failedu1v1_25May21_WTRad21_Sequence_A 0_S 0_U 1_V 0_X13_Y23_Job(Seq.Scan) 1 01 01 02 01 04 01_198	0.20930232558139536	1	TxS_auto_25	3.4078433513641357	9.007844924926758	15.945096969604492	139.671	92.799	9.0	0	0.0	0.0	0.0	0.0	0.0	0.0	0.0	Gray{Float64}(0.8671444307559661)	0.6253421191245881	Gray{Float64}(0.4805220073967468)	Gray{Float64}(0.0)	0.0	Gray{Float64}(0.0)	U 1_V 0	WT	1	DMSO-LPS	Il12b_intron(4),HSS1(1)	Il12b_HSS1_BD	WT_DMSO-LPS_1	HSS1	Il12b_intron	NA	WT_DMSO-LPS
Il12bBD_failedu1v1_25May21_WTRad21_Sequence_A 0_S 0_U 1_V 0_X13_Y23_Job(Seq.Scan) 1 01 01 02 01 04 01_198	Cell_CP_33	4208.5	3999.5	15	15	15	Il12bBD_failedu1v1_25May21_WTRad21_Sequence_A 0_S 0_U 1_V 0_X13_Y23_Job(Seq.Scan) 1 01 01 02 01 04 01_198__Cell_CP_33	Cell_CP_33	Il12bBD_failedu1v1_25May21_WTRad21_Sequence_A 0_S 0_U 1_V 0_X13_Y23_Job(Seq.Scan) 1 01 01 02 01 04 01_198	0.20930232558139536	2	TxS_auto_3	13.713726043701172	37.552940368652344	64.01961517333984	135.702	45.927	9.0	TxS_auto_43	3.6392154693603516	9.278432846069336	20.196075439453125	145.341	51.786	10.0	13.828890121770446	Gray{Float64}(3.489532803480631)	2.60699817827773	Gray{Float64}(1.929297391825366)	Gray{Float64}(0.926018335119064)	0.6441268590293099	Gray{Float64}(0.6086296452258495)	U 1_V 0	WT	1	DMSO-LPS	Il12b_intron(4),HSS1(1)	Il12b_HSS1_BD	WT_DMSO-LPS_1	HSS1	Il12b_intron	NA	WT_DMSO-LPS
Il12bBD_failedu1v1_25May21_WTRad21_Sequence_A 0_S 0_U 1_V 0_X13_Y23_Job(Seq.Scan) 1 01 01 02 01 04 01_198	Cell_CP_34	2809.0	2639.0	0	0	0	Il12bBD_failedu1v1_25May21_WTRad21_Sequence_A 0_S 0_U 1_V 0_X13_Y23_Job(Seq.Scan) 1 01 01 02 01 04 01_198__Cell_CP_34	Cell_CP_34	Il12bBD_failedu1v1_25May21_WTRad21_Sequence_A 0_S 0_U 1_V 0_X13_Y23_Job(Seq.Scan) 1 01 01 02 01 04 01_198	0.20930232558139536	2	TxS_auto_38	2.4274511337280273	4.219608783721924	6.447059631347656	144.774	137.025	9.5	TxS_auto_65	2.43137264251709	4.913726806640625	6.862745761871338	145.53	143.451	11.0	10.289072455765867	Gray{Float64}(0.6176782541081056)	0.2929334508620938	Gray{Float64}(0.19428881754480473)	Gray{Float64}(0.6186761035266345)	0.34112047439459314	Gray{Float64}(0.20681594950687396)	U 1_V 0	WT	1	DMSO-LPS	Il12b_intron(4),HSS1(1)	Il12b_HSS1_BD	WT_DMSO-LPS_1	HSS1	Il12b_intron	NA	WT_DMSO-LPS
Il12bBD_failedu1v1_25May21_WTRad21_Sequence_A 0_S 0_U 1_V 0_X13_Y23_Job(Seq.Scan) 1 01 01 02 01 04 01_198	Cell_CP_35	3808.5	3613.5	5	5	5	Il12bBD_failedu1v1_25May21_WTRad21_Sequence_A 0_S 0_U 1_V 0_X13_Y23_Job(Seq.Scan) 1 01 01 02 01 04 01_198__Cell_CP_35	Cell_CP_35	Il12bBD_failedu1v1_25May21_WTRad21_Sequence_A 0_S 0_U 1_V 0_X13_Y23_Job(Seq.Scan) 1 01 01 02 01 04 01_198	0.20930232558139536	2	TxS_auto_18	2.84313702583313	5.858824729919434	9.066666603088379	161.028	19.089	9.0	TxS_auto_16	2.9215686321258545	7.20392370223999	12.062743186950684	159.894	12.096	9.0	11.4537332341905	Gray{Float64}(0.7234518091450399)	0.40673101088240055	Gray{Float64}(0.2732333860884094)	Gray{Float64}(0.7434091615171072)	0.5001103983822449	Gray{Float64}(0.36352325620561904)	U 1_V 0	WT	1	DMSO-LPS	Il12b_intron(4),HSS1(1)	Il12b_HSS1_BD	WT_DMSO-LPS_1	HSS1	Il12b_intron	NA	WT_DMSO-LPS
Il12bBD_failedu1v1_25May21_WTRad21_Sequence_A 0_S 0_U 1_V 0_X13_Y23_Job(Seq.Scan) 1 01 01 02 01 04 01_198	Cell_CP_37	2798.5	2628.0	0	0	0	Il12bBD_failedu1v1_25May21_WTRad21_Sequence_A 0_S 0_U 1_V 0_X13_Y23_Job(Seq.Scan) 1 01 01 02 01 04 01_198__Cell_CP_37	Cell_CP_37	Il12bBD_failedu1v1_25May21_WTRad21_Sequence_A 0_S 0_U 1_V 0_X13_Y23_Job(Seq.Scan) 1 01 01 02 01 04 01_198	0.20930232558139536	1	TxS_auto_55	4.019608497619629	10.337255477905273	17.219602584838867	164.43	122.661	10.5	0	0.0	0.0	0.0	0.0	0.0	0.0	0.0	Gray{Float64}(1.0228114273899838)	0.7176323860324563	Gray{Float64}(0.5189305537880479)	Gray{Float64}(0.0)	0.0	Gray{Float64}(0.0)	U 1_V 0	WT	1	DMSO-LPS	Il12b_intron(4),HSS1(1)	Il12b_HSS1_BD	WT_DMSO-LPS_1	HSS1	Il12b_intron	NA	WT_DMSO-LPS
Il12bBD_failedu1v1_25May21_WTRad21_Sequence_A 0_S 0_U 1_V 0_X13_Y23_Job(Seq.Scan) 1 01 01 02 01 04 01_198	Cell_CP_39	4516.5	4300.0	0	0	0	Il12bBD_failedu1v1_25May21_WTRad21_Sequence_A 0_S 0_U 1_V 0_X13_Y23_Job(Seq.Scan) 1 01 01 02 01 04 01_198__Cell_CP_39	Cell_CP_39	Il12bBD_failedu1v1_25May21_WTRad21_Sequence_A 0_S 0_U 1_V 0_X13_Y23_Job(Seq.Scan) 1 01 01 02 01 04 01_198	0.20930232558139536	1	TxS_auto_44	4.062745571136475	9.635292053222656	15.066667556762695	177.282	51.597	10.0	0	0.0	0.0	0.0	0.0	0.0	0.0	0.0	Gray{Float64}(1.0337878923276311)	0.6689007194465608	Gray{Float64}(0.4540496274783476)	Gray{Float64}(0.0)	0.0	Gray{Float64}(0.0)	U 1_V 0	WT	1	DMSO-LPS	Il12b_intron(4),HSS1(1)	Il12b_HSS1_BD	WT_DMSO-LPS_1	HSS1	Il12b_intron	NA	WT_DMSO-LPS
Il12bBD_failedu1v1_25May21_WTRad21_Sequence_A 0_S 0_U 1_V 0_X14_Y16_Job(Seq.Scan) 1 01 01 02 01 04 01_138	Cell_CP_6	3182.0	3000.0	0	0	0	Il12bBD_failedu1v1_25May21_WTRad21_Sequence_A 0_S 0_U 1_V 0_X14_Y16_Job(Seq.Scan) 1 01 01 02 01 04 01_138__Cell_CP_6	Cell_CP_6	Il12bBD_failedu1v1_25May21_WTRad21_Sequence_A 0_S 0_U 1_V 0_X14_Y16_Job(Seq.Scan) 1 01 01 02 01 04 01_138	0.05	1	TxS_auto_5	5.278432369232178	13.498040199279785	22.20391845703125	38.745	103.95	10.0	0	0.0	0.0	0.0	0.0	0.0	0.0	0.0	Gray{Float64}(1.3431260654247785)	0.9370602105825142	Gray{Float64}(0.6691380735648785)	Gray{Float64}(0.0)	0.0	Gray{Float64}(0.0)	U 1_V 0	WT	1	DMSO-LPS	Il12b_intron(4),HSS1(1)	Il12b_HSS1_BD	WT_DMSO-LPS_1	HSS1	Il12b_intron	NA	WT_DMSO-LPS
Il12bBD_failedu1v1_25May21_WTRad21_Sequence_A 0_S 0_U 1_V 0_X14_Y16_Job(Seq.Scan) 1 01 01 02 01 04 01_138	Cell_CP_7	3815.5	3618.5	0	0	0	Il12bBD_failedu1v1_25May21_WTRad21_Sequence_A 0_S 0_U 1_V 0_X14_Y16_Job(Seq.Scan) 1 01 01 02 01 04 01_138__Cell_CP_7	Cell_CP_7	Il12bBD_failedu1v1_25May21_WTRad21_Sequence_A 0_S 0_U 1_V 0_X14_Y16_Job(Seq.Scan) 1 01 01 02 01 04 01_138	0.05	1	TxS_auto_4	6.870588779449463	18.615678787231445	30.278430938720703	65.016	47.817	11.0	0	0.0	0.0	0.0	0.0	0.0	0.0	0.0	Gray{Float64}(1.7482589960389965)	1.2923366375387073	Gray{Float64}(0.9124718678872185)	Gray{Float64}(0.0)	0.0	Gray{Float64}(0.0)	U 1_V 0	WT	1	DMSO-LPS	Il12b_intron(4),HSS1(1)	Il12b_HSS1_BD	WT_DMSO-LPS_1	HSS1	Il12b_intron	NA	WT_DMSO-LPS
Il12bBD_failedu1v1_25May21_WTRad21_Sequence_A 0_S 0_U 1_V 0_X14_Y17_Job(Seq.Scan) 1 01 01 02 01 04 01_156	Cell_CP_3	3613.5	3422.5	0	0	0	Il12bBD_failedu1v1_25May21_WTRad21_Sequence_A 0_S 0_U 1_V 0_X14_Y17_Job(Seq.Scan) 1 01 01 02 01 04 01_156__Cell_CP_3	Cell_CP_3	Il12bBD_failedu1v1_25May21_WTRad21_Sequence_A 0_S 0_U 1_V 0_X14_Y17_Job(Seq.Scan) 1 01 01 02 01 04 01_156	0.18	1	TxS_auto_19	3.8705883026123047	11.227448463439941	21.156864166259766	24.759	138.159	11.0	0	0.0	0.0	0.0	0.0	0.0	0.0	0.0	Gray{Float64}(0.9848924214829069)	0.7794313149264969	Gray{Float64}(0.6375840083488443)	Gray{Float64}(0.0)	0.0	Gray{Float64}(0.0)	U 1_V 0	WT	1	DMSO-LPS	Il12b_intron(4),HSS1(1)	Il12b_HSS1_BD	WT_DMSO-LPS_1	HSS1	Il12b_intron	NA	WT_DMSO-LPS
Il12bBD_failedu1v1_25May21_WTRad21_Sequence_A 0_S 0_U 1_V 0_X14_Y17_Job(Seq.Scan) 1 01 01 02 01 04 01_156	Cell_CP_4	3649.0	3455.5	0	0	0	Il12bBD_failedu1v1_25May21_WTRad21_Sequence_A 0_S 0_U 1_V 0_X14_Y17_Job(Seq.Scan) 1 01 01 02 01 04 01_156__Cell_CP_4	Cell_CP_4	Il12bBD_failedu1v1_25May21_WTRad21_Sequence_A 0_S 0_U 1_V 0_X14_Y17_Job(Seq.Scan) 1 01 01 02 01 04 01_156	0.18	2	TxS_auto_3	15.278430938720703	42.98822784423828	71.12153625488281	32.13	181.44	10.5	TxS_auto_8	16.396080017089844	44.384315490722656	72.9764404296875	27.972	180.873	11.0	10.844835314563335	Gray{Float64}(3.8876805454974868)	2.9843264089879047	Gray{Float64}(2.1433211372426353)	Gray{Float64}(4.172072483131412)	3.081245529444821	Gray{Float64}(2.199220595195437)	U 1_V 0	WT	1	DMSO-LPS	Il12b_intron(4),HSS1(1)	Il12b_HSS1_BD	WT_DMSO-LPS_1	HSS1	Il12b_intron	NA	WT_DMSO-LPS
Il12bBD_failedu1v1_25May21_WTRad21_Sequence_A 0_S 0_U 1_V 0_X14_Y17_Job(Seq.Scan) 1 01 01 02 01 04 01_156	Cell_CP_5	3449.5	3255.5	0	0	0	Il12bBD_failedu1v1_25May21_WTRad21_Sequence_A 0_S 0_U 1_V 0_X14_Y17_Job(Seq.Scan) 1 01 01 02 01 04 01_156__Cell_CP_5	Cell_CP_5	Il12bBD_failedu1v1_25May21_WTRad21_Sequence_A 0_S 0_U 1_V 0_X14_Y17_Job(Seq.Scan) 1 01 01 02 01 04 01_156	0.18	1	TxS_auto_4	5.235294342041016	14.435293197631836	22.65489959716797	39.879	37.233	10.0	0	0.0	0.0	0.0	0.0	0.0	0.0	0.0	Gray{Float64}(1.332149357819471)	1.0021261371198886	Gray{Float64}(0.6827288571875602)	Gray{Float64}(0.0)	0.0	Gray{Float64}(0.0)	U 1_V 0	WT	1	DMSO-LPS	Il12b_intron(4),HSS1(1)	Il12b_HSS1_BD	WT_DMSO-LPS_1	HSS1	Il12b_intron	NA	WT_DMSO-LPS
Il12bBD_failedu1v1_25May21_WTRad21_Sequence_A 0_S 0_U 1_V 0_X14_Y17_Job(Seq.Scan) 1 01 01 02 01 04 01_156	Cell_CP_7	3818.5	3621.5	0	0	0	Il12bBD_failedu1v1_25May21_WTRad21_Sequence_A 0_S 0_U 1_V 0_X14_Y17_Job(Seq.Scan) 1 01 01 02 01 04 01_156__Cell_CP_7	Cell_CP_7	Il12bBD_failedu1v1_25May21_WTRad21_Sequence_A 0_S 0_U 1_V 0_X14_Y17_Job(Seq.Scan) 1 01 01 02 01 04 01_156	0.18	1	TxS_auto_9	5.631373405456543	14.31372356414795	22.439210891723633	73.332	19.656	10.5	0	0.0	0.0	0.0	0.0	0.0	0.0	0.0	Gray{Float64}(1.4329338477645062)	0.9936865366541167	Gray{Float64}(0.6762288547159233)	Gray{Float64}(0.0)	0.0	Gray{Float64}(0.0)	U 1_V 0	WT	1	DMSO-LPS	Il12b_intron(4),HSS1(1)	Il12b_HSS1_BD	WT_DMSO-LPS_1	HSS1	Il12b_intron	NA	WT_DMSO-LPS
Il12bBD_failedu1v1_25May21_WTRad21_Sequence_A 0_S 0_U 1_V 0_X14_Y17_Job(Seq.Scan) 1 01 01 02 01 04 01_156	Cell_CP_8	3160.5	3007.5	2	2	2	Il12bBD_failedu1v1_25May21_WTRad21_Sequence_A 0_S 0_U 1_V 0_X14_Y17_Job(Seq.Scan) 1 01 01 02 01 04 01_156__Cell_CP_8	Cell_CP_8	Il12bBD_failedu1v1_25May21_WTRad21_Sequence_A 0_S 0_U 1_V 0_X14_Y17_Job(Seq.Scan) 1 01 01 02 01 04 01_156	0.18	2	TxS_auto_2	15.000000953674316	41.7215690612793	75.58038330078125	80.703	128.709	9.0	TxS_auto_13	5.878432273864746	16.60784149169922	25.788232803344727	84.294	122.85	10.5	10.172175873430426	Gray{Float64}(3.8168325087789574)	2.8963924920360893	Gray{Float64}(2.2776931098467825)	Gray{Float64}(1.4957993318024645)	1.1529486663080954	Gray{Float64}(0.7771550977394409)	U 1_V 0	WT	1	DMSO-LPS	Il12b_intron(4),HSS1(1)	Il12b_HSS1_BD	WT_DMSO-LPS_1	HSS1	Il12b_intron	NA	WT_DMSO-LPS
Il12bBD_failedu1v1_25May21_WTRad21_Sequence_A 0_S 0_U 1_V 0_X14_Y17_Job(Seq.Scan) 1 01 01 02 01 04 01_156	Cell_CP_10	3271.5	3117.0	0	0	0	Il12bBD_failedu1v1_25May21_WTRad21_Sequence_A 0_S 0_U 1_V 0_X14_Y17_Job(Seq.Scan) 1 01 01 02 01 04 01_156__Cell_CP_10	Cell_CP_10	Il12bBD_failedu1v1_25May21_WTRad21_Sequence_A 0_S 0_U 1_V 0_X14_Y17_Job(Seq.Scan) 1 01 01 02 01 04 01_156	0.18	1	TxS_auto_14	6.392157077789307	15.752941131591797	24.5333309173584	88.074	136.08	11.0	0	0.0	0.0	0.0	0.0	0.0	0.0	0.0	Gray{Float64}(1.6265194256371953)	1.0935998201317392	Gray{Float64}(0.7393373300275479)	Gray{Float64}(0.0)	0.0	Gray{Float64}(0.0)	U 1_V 0	WT	1	DMSO-LPS	Il12b_intron(4),HSS1(1)	Il12b_HSS1_BD	WT_DMSO-LPS_1	HSS1	Il12b_intron	NA	WT_DMSO-LPS
Il12bBD_failedu1v1_25May21_WTRad21_Sequence_A 0_S 0_U 1_V 0_X14_Y17_Job(Seq.Scan) 1 01 01 02 01 04 01_156	Cell_CP_15	2584.0	2418.5	0	0	0	Il12bBD_failedu1v1_25May21_WTRad21_Sequence_A 0_S 0_U 1_V 0_X14_Y17_Job(Seq.Scan) 1 01 01 02 01 04 01_156__Cell_CP_15	Cell_CP_15	Il12bBD_failedu1v1_25May21_WTRad21_Sequence_A 0_S 0_U 1_V 0_X14_Y17_Job(Seq.Scan) 1 01 01 02 01 04 01_156	0.18	1	TxS_auto_1	14.952940940856934	39.74901580810547	65.47057342529297	123.795	68.418	9.0	0	0.0	0.0	0.0	0.0	0.0	0.0	0.0	Gray{Float64}(3.804857830421291)	2.759454007669824	Gray{Float64}(1.973023521130598)	Gray{Float64}(0.0)	0.0	Gray{Float64}(0.0)	U 1_V 0	WT	1	DMSO-LPS	Il12b_intron(4),HSS1(1)	Il12b_HSS1_BD	WT_DMSO-LPS_1	HSS1	Il12b_intron	NA	WT_DMSO-LPS
Il12bBD_failedu1v1_25May21_WTRad21_Sequence_A 0_S 0_U 1_V 0_X14_Y21_Job(Seq.Scan) 1 01 01 02 01 04 01_164	Cell_CP_6	3247.5	3053.5	0	0	0	Il12bBD_failedu1v1_25May21_WTRad21_Sequence_A 0_S 0_U 1_V 0_X14_Y21_Job(Seq.Scan) 1 01 01 02 01 04 01_164__Cell_CP_6	Cell_CP_6	Il12bBD_failedu1v1_25May21_WTRad21_Sequence_A 0_S 0_U 1_V 0_X14_Y21_Job(Seq.Scan) 1 01 01 02 01 04 01_164	0.0945945945945946	1	TxS_auto_28	4.317647457122803	11.058823585510254	16.258821487426758	43.092	55.377	9.0	0	0.0	0.0	0.0	0.0	0.0	0.0	0.0	Gray{Float64}(1.0986490752026472)	0.767725047847023	Gray{Float64}(0.4899764205847571)	Gray{Float64}(0.0)	0.0	Gray{Float64}(0.0)	U 1_V 0	WT	1	DMSO-LPS	Il12b_intron(4),HSS1(1)	Il12b_HSS1_BD	WT_DMSO-LPS_1	HSS1	Il12b_intron	NA	WT_DMSO-LPS
Il12bBD_failedu1v1_25May21_WTRad21_Sequence_A 0_S 0_U 1_V 0_X14_Y21_Job(Seq.Scan) 1 01 01 02 01 04 01_164	Cell_CP_8	4547.5	4326.5	3	3	3	Il12bBD_failedu1v1_25May21_WTRad21_Sequence_A 0_S 0_U 1_V 0_X14_Y21_Job(Seq.Scan) 1 01 01 02 01 04 01_164__Cell_CP_8	Cell_CP_8	Il12bBD_failedu1v1_25May21_WTRad21_Sequence_A 0_S 0_U 1_V 0_X14_Y21_Job(Seq.Scan) 1 01 01 02 01 04 01_164	0.0945945945945946	2	TxS_auto_40	1.1843140125274658	4.125490665435791	5.223530292510986	48.384	99.036	10.5	TxS_auto_24	7.447059154510498	18.882352828979492	28.870590209960938	50.085	101.871	8.0	13.41382219950749	Gray{Float64}(0.3013551957481714)	0.28639958798727894	Gray{Float64}(0.15741649402570893)	Gray{Float64}(1.8949450445716791)	1.31084966832155	Gray{Float64}(0.8700451297890981)	U 1_V 0	WT	1	DMSO-LPS	Il12b_intron(4),HSS1(1)	Il12b_HSS1_BD	WT_DMSO-LPS_1	HSS1	Il12b_intron	NA	WT_DMSO-LPS
Il12bBD_failedu1v1_25May21_WTRad21_Sequence_A 0_S 0_U 1_V 0_X14_Y21_Job(Seq.Scan) 1 01 01 02 01 04 01_164	Cell_CP_15	2546.5	2382.0	40	10	10	Il12bBD_failedu1v1_25May21_WTRad21_Sequence_A 0_S 0_U 1_V 0_X14_Y21_Job(Seq.Scan) 1 01 01 02 01 04 01_164__Cell_CP_15	Cell_CP_15	Il12bBD_failedu1v1_25May21_WTRad21_Sequence_A 0_S 0_U 1_V 0_X14_Y21_Job(Seq.Scan) 1 01 01 02 01 04 01_164	0.0945945945945946	2	TxS_auto_5	3.556863307952881	15.247060775756836	38.074501037597656	70.497	55.944	4.5	TxS_auto_8	3.125490665435791	12.933333396911621	33.19999313354492	67.662	55.566	5.0	4.917327424526453	Gray{Float64}(0.905063375996128)	1.0584806216577594	Gray{Float64}(1.1474145126926598)	Gray{Float64}(0.7952982412843331)	0.8978571657454774	Gray{Float64}(1.0005161697354625)	U 1_V 0	WT	1	DMSO-LPS	Il12b_intron(4),HSS1(1)	Il12b_HSS1_BD	WT_DMSO-LPS_1	HSS1	Il12b_intron	NA	WT_DMSO-LPS
Il12bBD_failedu1v1_25May21_WTRad21_Sequence_A 0_S 0_U 1_V 0_X14_Y21_Job(Seq.Scan) 1 01 01 02 01 04 01_164	Cell_CP_32	3058.5	2881.5	3	3	3	Il12bBD_failedu1v1_25May21_WTRad21_Sequence_A 0_S 0_U 1_V 0_X14_Y21_Job(Seq.Scan) 1 01 01 02 01 04 01_164__Cell_CP_32	Cell_CP_32	Il12bBD_failedu1v1_25May21_WTRad21_Sequence_A 0_S 0_U 1_V 0_X14_Y21_Job(Seq.Scan) 1 01 01 02 01 04 01_164	0.0945945945945946	2	TxS_auto_23	18.352941513061523	57.58430480957031	101.16077423095703	157.815	56.322	9.0	TxS_auto_32	1.6705883741378784	3.5333335399627686	5.925490379333496	164.241	54.81	9.5	10.7624170147788	Gray{Float64}(4.670006623007114)	3.9976144680605397	Gray{Float64}(3.0485846775301426)	Gray{Float64}(0.4250903739866578)	0.24529088831669313	Gray{Float64}(0.1785707880808246)	U 1_V 0	WT	1	DMSO-LPS	Il12b_intron(4),HSS1(1)	Il12b_HSS1_BD	WT_DMSO-LPS_1	HSS1	Il12b_intron	NA	WT_DMSO-LPS
Il12bBD_failedu1v1_25May21_WTRad21_Sequence_A 0_S 0_U 1_V 0_X14_Y22_Job(Seq.Scan) 1 01 01 02 01 04 01_186	Cell_CP_1	3424.0	3236.0	0	0	0	Il12bBD_failedu1v1_25May21_WTRad21_Sequence_A 0_S 0_U 1_V 0_X14_Y22_Job(Seq.Scan) 1 01 01 02 01 04 01_186__Cell_CP_1	Cell_CP_1	Il12bBD_failedu1v1_25May21_WTRad21_Sequence_A 0_S 0_U 1_V 0_X14_Y22_Job(Seq.Scan) 1 01 01 02 01 04 01_186	0.28125	1	TxS_auto_13	8.38431453704834	20.91765594482422	32.57646942138672	9.639	6.615	10.0	0	0.0	0.0	0.0	0.0	0.0	0.0	0.0	Gray{Float64}(2.133434816948807)	1.4521443702320147	Gray{Float64}(0.9817256370471459)	Gray{Float64}(0.0)	0.0	Gray{Float64}(0.0)	U 1_V 0	WT	1	DMSO-LPS	Il12b_intron(4),HSS1(1)	Il12b_HSS1_BD	WT_DMSO-LPS_1	HSS1	Il12b_intron	NA	WT_DMSO-LPS
Il12bBD_failedu1v1_25May21_WTRad21_Sequence_A 0_S 0_U 1_V 0_X14_Y22_Job(Seq.Scan) 1 01 01 02 01 04 01_186	Cell_CP_2	3188.5	3005.5	0	0	0	Il12bBD_failedu1v1_25May21_WTRad21_Sequence_A 0_S 0_U 1_V 0_X14_Y22_Job(Seq.Scan) 1 01 01 02 01 04 01_186__Cell_CP_2	Cell_CP_2	Il12bBD_failedu1v1_25May21_WTRad21_Sequence_A 0_S 0_U 1_V 0_X14_Y22_Job(Seq.Scan) 1 01 01 02 01 04 01_186	0.28125	1	TxS_auto_47	4.458824157714844	11.576467514038086	19.54117202758789	13.041	69.741	11.0	0	0.0	0.0	0.0	0.0	0.0	0.0	0.0	Gray{Float64}(1.1345722609388362)	0.8036608964229468	Gray{Float64}(0.5888934527950132)	Gray{Float64}(0.0)	0.0	Gray{Float64}(0.0)	U 1_V 0	WT	1	DMSO-LPS	Il12b_intron(4),HSS1(1)	Il12b_HSS1_BD	WT_DMSO-LPS_1	HSS1	Il12b_intron	NA	WT_DMSO-LPS
Il12bBD_failedu1v1_25May21_WTRad21_Sequence_A 0_S 0_U 1_V 0_X14_Y22_Job(Seq.Scan) 1 01 01 02 01 04 01_186	Cell_CP_9	2408.0	2279.5	0	0	0	Il12bBD_failedu1v1_25May21_WTRad21_Sequence_A 0_S 0_U 1_V 0_X14_Y22_Job(Seq.Scan) 1 01 01 02 01 04 01_186__Cell_CP_9	Cell_CP_9	Il12bBD_failedu1v1_25May21_WTRad21_Sequence_A 0_S 0_U 1_V 0_X14_Y22_Job(Seq.Scan) 1 01 01 02 01 04 01_186	0.28125	1	TxS_auto_33	2.3137259483337402	8.447060585021973	14.725486755371094	59.346000000000004	125.496	10.5	0	0.0	0.0	0.0	0.0	0.0	0.0	0.0	Gray{Float64}(0.5887402569692787)	0.5864113792627679	Gray{Float64}(0.44376779075559547)	Gray{Float64}(0.0)	0.0	Gray{Float64}(0.0)	U 1_V 0	WT	1	DMSO-LPS	Il12b_intron(4),HSS1(1)	Il12b_HSS1_BD	WT_DMSO-LPS_1	HSS1	Il12b_intron	NA	WT_DMSO-LPS
Il12bBD_failedu1v1_25May21_WTRad21_Sequence_A 0_S 0_U 1_V 0_X14_Y22_Job(Seq.Scan) 1 01 01 02 01 04 01_186	Cell_CP_10	3826.5	3659.5	0	0	0	Il12bBD_failedu1v1_25May21_WTRad21_Sequence_A 0_S 0_U 1_V 0_X14_Y22_Job(Seq.Scan) 1 01 01 02 01 04 01_186__Cell_CP_10	Cell_CP_10	Il12bBD_failedu1v1_25May21_WTRad21_Sequence_A 0_S 0_U 1_V 0_X14_Y22_Job(Seq.Scan) 1 01 01 02 01 04 01_186	0.28125	2	TxS_auto_4	23.325489044189453	71.13333129882812	125.62745666503906	61.236	190.701	9.5	TxS_auto_8	7.266667366027832	19.305879592895508	33.17253875732422	60.102000000000004	185.598	9.0	11.28390734630517	Gray{Float64}(5.935298613779191)	4.93821424608531	Gray{Float64}(3.785913486503541)	Gray{Float64}(1.8490433646502016)	1.3402517202285853	Gray{Float64}(0.9996888036806466)	U 1_V 0	WT	1	DMSO-LPS	Il12b_intron(4),HSS1(1)	Il12b_HSS1_BD	WT_DMSO-LPS_1	HSS1	Il12b_intron	NA	WT_DMSO-LPS
Il12bBD_failedu1v1_25May21_WTRad21_Sequence_A 0_S 0_U 1_V 0_X14_Y22_Job(Seq.Scan) 1 01 01 02 01 04 01_186	Cell_CP_16	2519.0	2394.0	0	0	0	Il12bBD_failedu1v1_25May21_WTRad21_Sequence_A 0_S 0_U 1_V 0_X14_Y22_Job(Seq.Scan) 1 01 01 02 01 04 01_186__Cell_CP_16	Cell_CP_16	Il12bBD_failedu1v1_25May21_WTRad21_Sequence_A 0_S 0_U 1_V 0_X14_Y22_Job(Seq.Scan) 1 01 01 02 01 04 01_186	0.28125	1	TxS_auto_18	10.360785484313965	25.254905700683594	38.01176071166992	100.359	160.461	10.0	0	0.0	0.0	0.0	0.0	0.0	0.0	0.0	Gray{Float64}(2.6363586892524737)	1.7532446862461426	Gray{Float64}(1.1455237680068802)	Gray{Float64}(0.0)	0.0	Gray{Float64}(0.0)	U 1_V 0	WT	1	DMSO-LPS	Il12b_intron(4),HSS1(1)	Il12b_HSS1_BD	WT_DMSO-LPS_1	HSS1	Il12b_intron	NA	WT_DMSO-LPS
Il12bBD_failedu1v1_25May21_WTRad21_Sequence_A 0_S 0_U 1_V 0_X14_Y22_Job(Seq.Scan) 1 01 01 02 01 04 01_186	Cell_CP_17	2435.5	2315.5	5	5	5	Il12bBD_failedu1v1_25May21_WTRad21_Sequence_A 0_S 0_U 1_V 0_X14_Y22_Job(Seq.Scan) 1 01 01 02 01 04 01_186__Cell_CP_17	Cell_CP_17	Il12bBD_failedu1v1_25May21_WTRad21_Sequence_A 0_S 0_U 1_V 0_X14_Y22_Job(Seq.Scan) 1 01 01 02 01 04 01_186	0.28125	2	TxS_auto_23	2.5333335399627686	4.062746047973633	5.109804630279541	95.634	166.698	9.5	TxS_auto_6	13.407841682434082	35.31372833251953	59.050987243652344	98.658	165.942	9.0	10.474545909011999	Gray{Float64}(0.64462061307679)	0.2820437345756743	Gray{Float64}(0.15398925343807554)	Gray{Float64}(3.411698850161759)	2.4515477224234443	Gray{Float64}(1.7795626444398691)	U 1_V 0	WT	1	DMSO-LPS	Il12b_intron(4),HSS1(1)	Il12b_HSS1_BD	WT_DMSO-LPS_1	HSS1	Il12b_intron	NA	WT_DMSO-LPS
Il12bBD_failedu1v1_25May21_WTRad21_Sequence_A 0_S 0_U 1_V 0_X14_Y22_Job(Seq.Scan) 1 01 01 02 01 04 01_186	Cell_CP_19	4074.5	3866.0	0	0	0	Il12bBD_failedu1v1_25May21_WTRad21_Sequence_A 0_S 0_U 1_V 0_X14_Y22_Job(Seq.Scan) 1 01 01 02 01 04 01_186__Cell_CP_19	Cell_CP_19	Il12bBD_failedu1v1_25May21_WTRad21_Sequence_A 0_S 0_U 1_V 0_X14_Y22_Job(Seq.Scan) 1 01 01 02 01 04 01_186	0.28125	2	TxS_auto_17	15.129410743713379	45.46275329589844	0.0	117.747	144.963	11.5	TxS_auto_34	4.427451133728027	12.760783195495605	21.945096969604492	118.125	150.822	10.0	14.264317894662897	Gray{Float64}(3.8497615395904097)	3.1561127799418287	Gray{Float64}(0.0)	Gray{Float64}(1.1265892229229453)	0.8858783950730079	Gray{Float64}(0.6613382200467219)	U 1_V 0	WT	1	DMSO-LPS	Il12b_intron(4),HSS1(1)	Il12b_HSS1_BD	WT_DMSO-LPS_1	HSS1	Il12b_intron	NA	WT_DMSO-LPS
Il12bBD_failedu1v1_25May21_WTRad21_Sequence_A 0_S 0_U 1_V 0_X14_Y22_Job(Seq.Scan) 1 01 01 02 01 04 01_186	Cell_CP_20	2889.0	2719.0	2	2	2	Il12bBD_failedu1v1_25May21_WTRad21_Sequence_A 0_S 0_U 1_V 0_X14_Y22_Job(Seq.Scan) 1 01 01 02 01 04 01_186__Cell_CP_20	Cell_CP_20	Il12bBD_failedu1v1_25May21_WTRad21_Sequence_A 0_S 0_U 1_V 0_X14_Y22_Job(Seq.Scan) 1 01 01 02 01 04 01_186	0.28125	2	TxS_auto_20	2.2705881595611572	4.407844543457031	7.552942276000977	122.85	29.862000000000002	9.5	TxS_auto_24	2.521568536758423	5.321569919586182	9.027449607849121	125.496	31.752	10.0	9.569399981190044	Gray{Float64}(0.5777636100308862)	0.3060011435087605	Gray{Float64}(0.2276157361183967)	Gray{Float64}(0.6416269434873733)	0.369433736739284	Gray{Float64}(0.2720515413299636)	U 1_V 0	WT	1	DMSO-LPS	Il12b_intron(4),HSS1(1)	Il12b_HSS1_BD	WT_DMSO-LPS_1	HSS1	Il12b_intron	NA	WT_DMSO-LPS
Il12bBD_failedu1v1_25May21_WTRad21_Sequence_A 0_S 0_U 1_V 0_X14_Y22_Job(Seq.Scan) 1 01 01 02 01 04 01_186	Cell_CP_26	2256.5	2128.5	2	2	2	Il12bBD_failedu1v1_25May21_WTRad21_Sequence_A 0_S 0_U 1_V 0_X14_Y22_Job(Seq.Scan) 1 01 01 02 01 04 01_186__Cell_CP_26	Cell_CP_26	Il12bBD_failedu1v1_25May21_WTRad21_Sequence_A 0_S 0_U 1_V 0_X14_Y22_Job(Seq.Scan) 1 01 01 02 01 04 01_186	0.28125	1	TxS_auto_40	1.7843141555786133	7.262746334075928	13.286273956298828	157.059	90.72	10.5	0	0.0	0.0	0.0	0.0	0.0	0.0	0.0	Gray{Float64}(0.45402852279277234)	0.5041939799215963	Gray{Float64}(0.40039562283465935)	Gray{Float64}(0.0)	0.0	Gray{Float64}(0.0)	U 1_V 0	WT	1	DMSO-LPS	Il12b_intron(4),HSS1(1)	Il12b_HSS1_BD	WT_DMSO-LPS_1	HSS1	Il12b_intron	NA	WT_DMSO-LPS
Il12bBD_failedu1v1_25May21_WTRad21_Sequence_A 0_S 0_U 1_V 0_X14_Y22_Job(Seq.Scan) 1 01 01 02 01 04 01_186	Cell_CP_28	3169.5	3019.5	0	0	0	Il12bBD_failedu1v1_25May21_WTRad21_Sequence_A 0_S 0_U 1_V 0_X14_Y22_Job(Seq.Scan) 1 01 01 02 01 04 01_186__Cell_CP_28	Cell_CP_28	Il12bBD_failedu1v1_25May21_WTRad21_Sequence_A 0_S 0_U 1_V 0_X14_Y22_Job(Seq.Scan) 1 01 01 02 01 04 01_186	0.28125	1	TxS_auto_11	9.682353019714355	22.599998474121094	35.76861572265625	166.131	175.014	10.0	0	0.0	0.0	0.0	0.0	0.0	0.0	0.0	Gray{Float64}(2.4637278278350605)	1.5689358615522853	Gray{Float64}(1.0779242711171764)	Gray{Float64}(0.0)	0.0	Gray{Float64}(0.0)	U 1_V 0	WT	1	DMSO-LPS	Il12b_intron(4),HSS1(1)	Il12b_HSS1_BD	WT_DMSO-LPS_1	HSS1	Il12b_intron	NA	WT_DMSO-LPS
Il12bBD_failedu1v1_25May21_WTRad21_Sequence_A 0_S 0_U 1_V 0_X14_Y22_Job(Seq.Scan) 1 01 01 02 01 04 01_186	Cell_CP_30	3398.5	3206.0	0	0	0	Il12bBD_failedu1v1_25May21_WTRad21_Sequence_A 0_S 0_U 1_V 0_X14_Y22_Job(Seq.Scan) 1 01 01 02 01 04 01_186__Cell_CP_30	Cell_CP_30	Il12bBD_failedu1v1_25May21_WTRad21_Sequence_A 0_S 0_U 1_V 0_X14_Y22_Job(Seq.Scan) 1 01 01 02 01 04 01_186	0.28125	1	TxS_auto_3	8.623530387878418	21.898040771484375	35.72156524658203	176.526	7.938	7.5	0	0.0	0.0	0.0	0.0	0.0	0.0	0.0	Gray{Float64}(2.1943046021497077)	1.5202045922019483	Gray{Float64}(1.0765063563026567)	Gray{Float64}(0.0)	0.0	Gray{Float64}(0.0)	U 1_V 0	WT	1	DMSO-LPS	Il12b_intron(4),HSS1(1)	Il12b_HSS1_BD	WT_DMSO-LPS_1	HSS1	Il12b_intron	NA	WT_DMSO-LPS
Il12bBD_failedu1v1_25May21_WTRad21_Sequence_A 0_S 0_U 1_V 0_X14_Y22_Job(Seq.Scan) 1 01 01 02 01 04 01_186	Cell_CP_31	3208.0	3022.5	0	0	0	Il12bBD_failedu1v1_25May21_WTRad21_Sequence_A 0_S 0_U 1_V 0_X14_Y22_Job(Seq.Scan) 1 01 01 02 01 04 01_186__Cell_CP_31	Cell_CP_31	Il12bBD_failedu1v1_25May21_WTRad21_Sequence_A 0_S 0_U 1_V 0_X14_Y22_Job(Seq.Scan) 1 01 01 02 01 04 01_186	0.28125	1	TxS_auto_22	5.588234901428223	14.866665840148926	23.352937698364258	181.44	108.486	10.0	0	0.0	0.0	0.0	0.0	0.0	0.0	0.0	Gray{Float64}(1.4219570188253685)	1.0320728651832831	Gray{Float64}(0.7037649581448423)	Gray{Float64}(0.0)	0.0	Gray{Float64}(0.0)	U 1_V 0	WT	1	DMSO-LPS	Il12b_intron(4),HSS1(1)	Il12b_HSS1_BD	WT_DMSO-LPS_1	HSS1	Il12b_intron	NA	WT_DMSO-LPS
Il12bBD_failedu1v1_25May21_WTRad21_Sequence_A 0_S 0_U 1_V 0_X14_Y23_Job(Seq.Scan) 1 01 01 02 01 04 01_196	Cell_CP_6	3148.0	2964.0	0	0	0	Il12bBD_failedu1v1_25May21_WTRad21_Sequence_A 0_S 0_U 1_V 0_X14_Y23_Job(Seq.Scan) 1 01 01 02 01 04 01_196__Cell_CP_6	Cell_CP_6	Il12bBD_failedu1v1_25May21_WTRad21_Sequence_A 0_S 0_U 1_V 0_X14_Y23_Job(Seq.Scan) 1 01 01 02 01 04 01_196	0.06896551724137931	1	TxS_auto_8	5.027451515197754	12.87450885772705	20.17646598815918	54.81	65.016	10.5	0	0.0	0.0	0.0	0.0	0.0	0.0	0.0	Gray{Float64}(1.2792626106344613)	0.8937734517942733	Gray{Float64}(0.6080386941066637)	Gray{Float64}(0.0)	0.0	Gray{Float64}(0.0)	U 1_V 0	WT	1	DMSO-LPS	Il12b_intron(4),HSS1(1)	Il12b_HSS1_BD	WT_DMSO-LPS_1	HSS1	Il12b_intron	NA	WT_DMSO-LPS
Il12bBD_failedu1v1_25May21_WTRad21_Sequence_A 0_S 0_U 1_V 0_X14_Y23_Job(Seq.Scan) 1 01 01 02 01 04 01_196	Cell_CP_24	2848.5	2712.5	0	0	0	Il12bBD_failedu1v1_25May21_WTRad21_Sequence_A 0_S 0_U 1_V 0_X14_Y23_Job(Seq.Scan) 1 01 01 02 01 04 01_196__Cell_CP_24	Cell_CP_24	Il12bBD_failedu1v1_25May21_WTRad21_Sequence_A 0_S 0_U 1_V 0_X14_Y23_Job(Seq.Scan) 1 01 01 02 01 04 01_196	0.06896551724137931	1	TxS_auto_5	5.066666603088379	13.474508285522461	21.61176109313965	158.004	121.527	10.0	0	0.0	0.0	0.0	0.0	0.0	0.0	0.0	Gray{Float64}(1.2892411048197499)	0.9354265793489944	Gray{Float64}(0.6512927982595998)	Gray{Float64}(0.0)	0.0	Gray{Float64}(0.0)	U 1_V 0	WT	1	DMSO-LPS	Il12b_intron(4),HSS1(1)	Il12b_HSS1_BD	WT_DMSO-LPS_1	HSS1	Il12b_intron	NA	WT_DMSO-LPS
Il12bBD_failedu1v1_25May21_WTRad21_Sequence_A 0_S 0_U 1_V 0_X15_Y16_Job(Seq.Scan) 1 01 01 02 01 04 01_140	Cell_CP_2	3148.5	2966.5	4	4	4	Il12bBD_failedu1v1_25May21_WTRad21_Sequence_A 0_S 0_U 1_V 0_X15_Y16_Job(Seq.Scan) 1 01 01 02 01 04 01_140__Cell_CP_2	Cell_CP_2	Il12bBD_failedu1v1_25May21_WTRad21_Sequence_A 0_S 0_U 1_V 0_X15_Y16_Job(Seq.Scan) 1 01 01 02 01 04 01_140	0.14583333333333334	2	TxS_auto_3	7.772549152374268	14.90588092803955	21.886272430419922	36.477	18.711	9.0	TxS_auto_16	4.576471328735352	7.517647743225098	10.776471138000488	38.934	22.113	10.0	9.033850397255868	Gray{Float64}(1.9777677596478747)	1.0347952528761841	Gray{Float64}(0.6595654816490163)	Gray{Float64}(1.1645082288300221)	0.5218897316461945	Gray{Float64}(0.32476011615083605)	U 1_V 0	WT	1	DMSO-LPS	Il12b_intron(4),HSS1(1)	Il12b_HSS1_BD	WT_DMSO-LPS_1	HSS1	Il12b_intron	NA	WT_DMSO-LPS
Il12bBD_failedu1v1_25May21_WTRad21_Sequence_A 0_S 0_U 1_V 0_X15_Y16_Job(Seq.Scan) 1 01 01 02 01 04 01_140	Cell_CP_9	3098.0	2943.0	2	2	2	Il12bBD_failedu1v1_25May21_WTRad21_Sequence_A 0_S 0_U 1_V 0_X15_Y16_Job(Seq.Scan) 1 01 01 02 01 04 01_140__Cell_CP_9	Cell_CP_9	Il12bBD_failedu1v1_25May21_WTRad21_Sequence_A 0_S 0_U 1_V 0_X15_Y16_Job(Seq.Scan) 1 01 01 02 01 04 01_140	0.14583333333333334	1	TxS_auto_14	3.2274515628814697	6.894119739532471	14.972548484802246	78.057	114.912	9.5	0	0.0	0.0	0.0	0.0	0.0	0.0	0.0	Gray{Float64}(0.8212427508344886)	0.47860320457869593	Gray{Float64}(0.4512132517900111)	Gray{Float64}(0.0)	0.0	Gray{Float64}(0.0)	U 1_V 0	WT	1	DMSO-LPS	Il12b_intron(4),HSS1(1)	Il12b_HSS1_BD	WT_DMSO-LPS_1	HSS1	Il12b_intron	NA	WT_DMSO-LPS
Il12bBD_failedu1v1_25May21_WTRad21_Sequence_A 0_S 0_U 1_V 0_X15_Y16_Job(Seq.Scan) 1 01 01 02 01 04 01_140	Cell_CP_10	3104.0	2954.0	0	0	0	Il12bBD_failedu1v1_25May21_WTRad21_Sequence_A 0_S 0_U 1_V 0_X15_Y16_Job(Seq.Scan) 1 01 01 02 01 04 01_140__Cell_CP_10	Cell_CP_10	Il12bBD_failedu1v1_25May21_WTRad21_Sequence_A 0_S 0_U 1_V 0_X15_Y16_Job(Seq.Scan) 1 01 01 02 01 04 01_140	0.14583333333333334	1	TxS_auto_11	17.32548713684082	51.086273193359375	83.8078384399414	76.923	123.795	10.5	0	0.0	0.0	0.0	0.0	0.0	0.0	0.0	Gray{Float64}(4.4085652219993525)	3.546508471577928	Gray{Float64}(2.5256359895152016)	Gray{Float64}(0.0)	0.0	Gray{Float64}(0.0)	U 1_V 0	WT	1	DMSO-LPS	Il12b_intron(4),HSS1(1)	Il12b_HSS1_BD	WT_DMSO-LPS_1	HSS1	Il12b_intron	NA	WT_DMSO-LPS
Il12bBD_failedu1v1_25May21_WTRad21_Sequence_A 0_S 0_U 1_V 0_X15_Y16_Job(Seq.Scan) 1 01 01 02 01 04 01_140	Cell_CP_12	2637.0	2517.0	0	0	0	Il12bBD_failedu1v1_25May21_WTRad21_Sequence_A 0_S 0_U 1_V 0_X15_Y16_Job(Seq.Scan) 1 01 01 02 01 04 01_140__Cell_CP_12	Cell_CP_12	Il12bBD_failedu1v1_25May21_WTRad21_Sequence_A 0_S 0_U 1_V 0_X15_Y16_Job(Seq.Scan) 1 01 01 02 01 04 01_140	0.14583333333333334	1	TxS_auto_2	11.666666030883789	30.956863403320312	50.86274337768555	84.105	66.717	9.0	0	0.0	0.0	0.0	0.0	0.0	0.0	0.0	Gray{Float64}(2.9686471563081245)	2.1490856829154548	Gray{Float64}(1.5328014370901177)	Gray{Float64}(0.0)	0.0	Gray{Float64}(0.0)	U 1_V 0	WT	1	DMSO-LPS	Il12b_intron(4),HSS1(1)	Il12b_HSS1_BD	WT_DMSO-LPS_1	HSS1	Il12b_intron	NA	WT_DMSO-LPS
Il12bBD_failedu1v1_25May21_WTRad21_Sequence_A 0_S 0_U 1_V 0_X15_Y16_Job(Seq.Scan) 1 01 01 02 01 04 01_140	Cell_CP_16	3284.5	3093.5	1	1	1	Il12bBD_failedu1v1_25May21_WTRad21_Sequence_A 0_S 0_U 1_V 0_X15_Y16_Job(Seq.Scan) 1 01 01 02 01 04 01_140__Cell_CP_16	Cell_CP_16	Il12bBD_failedu1v1_25May21_WTRad21_Sequence_A 0_S 0_U 1_V 0_X15_Y16_Job(Seq.Scan) 1 01 01 02 01 04 01_140	0.14583333333333334	1	TxS_auto_4	5.811765193939209	14.45097827911377	24.396074295043945	122.85	112.455	9.5	0	0.0	0.0	0.0	0.0	0.0	0.0	0.0	Gray{Float64}(1.4788355276859837)	1.0032150259911226	Gray{Float64}(0.7352009595928766)	Gray{Float64}(0.0)	0.0	Gray{Float64}(0.0)	U 1_V 0	WT	1	DMSO-LPS	Il12b_intron(4),HSS1(1)	Il12b_HSS1_BD	WT_DMSO-LPS_1	HSS1	Il12b_intron	NA	WT_DMSO-LPS
Il12bBD_failedu1v1_25May21_WTRad21_Sequence_A 0_S 0_U 1_V 0_X15_Y16_Job(Seq.Scan) 1 01 01 02 01 04 01_140	Cell_CP_21	4608.5	4381.0	0	0	0	Il12bBD_failedu1v1_25May21_WTRad21_Sequence_A 0_S 0_U 1_V 0_X15_Y16_Job(Seq.Scan) 1 01 01 02 01 04 01_140__Cell_CP_21	Cell_CP_21	Il12bBD_failedu1v1_25May21_WTRad21_Sequence_A 0_S 0_U 1_V 0_X15_Y16_Job(Seq.Scan) 1 01 01 02 01 04 01_140	0.14583333333333334	1	TxS_auto_23	4.345098495483398	14.701960563659668	25.772550582885742	151.767	187.299	11.0	0	0.0	0.0	0.0	0.0	0.0	0.0	0.0	Gray{Float64}(1.1056341424661793)	1.0206387044612466	Gray{Float64}(0.776682497787885)	Gray{Float64}(0.0)	0.0	Gray{Float64}(0.0)	U 1_V 0	WT	1	DMSO-LPS	Il12b_intron(4),HSS1(1)	Il12b_HSS1_BD	WT_DMSO-LPS_1	HSS1	Il12b_intron	NA	WT_DMSO-LPS
Il12bBD_failedu1v1_25May21_WTRad21_Sequence_A 0_S 0_U 1_V 0_X15_Y17_Job(Seq.Scan) 1 01 01 02 01 04 01_154	Cell_CP_2	4439.0	4225.0	1	1	1	Il12bBD_failedu1v1_25May21_WTRad21_Sequence_A 0_S 0_U 1_V 0_X15_Y17_Job(Seq.Scan) 1 01 01 02 01 04 01_154__Cell_CP_2	Cell_CP_2	Il12bBD_failedu1v1_25May21_WTRad21_Sequence_A 0_S 0_U 1_V 0_X15_Y17_Job(Seq.Scan) 1 01 01 02 01 04 01_154	0.10416666666666667	1	TxS_auto_3	5.992157459259033	15.776468276977539	23.52156639099121	42.903	131.922	9.0	0	0.0	0.0	0.0	0.0	0.0	0.0	0.0	Gray{Float64}(1.5247373289412913)	1.095233120335627	Gray{Float64}(0.7088467584023294)	Gray{Float64}(0.0)	0.0	Gray{Float64}(0.0)	U 1_V 0	WT	1	DMSO-LPS	Il12b_intron(4),HSS1(1)	Il12b_HSS1_BD	WT_DMSO-LPS_1	HSS1	Il12b_intron	NA	WT_DMSO-LPS
Il12bBD_failedu1v1_25May21_WTRad21_Sequence_A 0_S 0_U 1_V 0_X15_Y17_Job(Seq.Scan) 1 01 01 02 01 04 01_154	Cell_CP_8	4326.5	4115.5	0	0	0	Il12bBD_failedu1v1_25May21_WTRad21_Sequence_A 0_S 0_U 1_V 0_X15_Y17_Job(Seq.Scan) 1 01 01 02 01 04 01_154__Cell_CP_8	Cell_CP_8	Il12bBD_failedu1v1_25May21_WTRad21_Sequence_A 0_S 0_U 1_V 0_X15_Y17_Job(Seq.Scan) 1 01 01 02 01 04 01_154	0.10416666666666667	1	TxS_auto_7	3.6470589637756348	12.439216613769531	20.572546005249023	89.586	161.973	10.0	0	0.0	0.0	0.0	0.0	0.0	0.0	0.0	Gray{Float64}(0.9280141552899518)	0.8635546173734414	Gray{Float64}(0.6199749755394175)	Gray{Float64}(0.0)	0.0	Gray{Float64}(0.0)	U 1_V 0	WT	1	DMSO-LPS	Il12b_intron(4),HSS1(1)	Il12b_HSS1_BD	WT_DMSO-LPS_1	HSS1	Il12b_intron	NA	WT_DMSO-LPS
Il12bBD_failedu1v1_25May21_WTRad21_Sequence_A 0_S 0_U 1_V 0_X15_Y17_Job(Seq.Scan) 1 01 01 02 01 04 01_154	Cell_CP_19	5272.5	5025.5	0	0	0	Il12bBD_failedu1v1_25May21_WTRad21_Sequence_A 0_S 0_U 1_V 0_X15_Y17_Job(Seq.Scan) 1 01 01 02 01 04 01_154__Cell_CP_19	Cell_CP_19	Il12bBD_failedu1v1_25May21_WTRad21_Sequence_A 0_S 0_U 1_V 0_X15_Y17_Job(Seq.Scan) 1 01 01 02 01 04 01_154	0.10416666666666667	1	TxS_auto_1	11.709802627563477	31.858821868896484	52.07450866699219	143.829	87.129	9.5	0	0.0	0.0	0.0	0.0	0.0	0.0	0.0	Gray{Float64}(2.9796234999119418)	2.211701394323292	Gray{Float64}(1.5693192387956392)	Gray{Float64}(0.0)	0.0	Gray{Float64}(0.0)	U 1_V 0	WT	1	DMSO-LPS	Il12b_intron(4),HSS1(1)	Il12b_HSS1_BD	WT_DMSO-LPS_1	HSS1	Il12b_intron	NA	WT_DMSO-LPS
Il12bBD_failedu1v1_25May21_WTRad21_Sequence_A 0_S 0_U 1_V 0_X15_Y17_Job(Seq.Scan) 1 01 01 02 01 04 01_154	Cell_CP_24	4302.0	4092.0	1	1	1	Il12bBD_failedu1v1_25May21_WTRad21_Sequence_A 0_S 0_U 1_V 0_X15_Y17_Job(Seq.Scan) 1 01 01 02 01 04 01_154__Cell_CP_24	Cell_CP_24	Il12bBD_failedu1v1_25May21_WTRad21_Sequence_A 0_S 0_U 1_V 0_X15_Y17_Job(Seq.Scan) 1 01 01 02 01 04 01_154	0.10416666666666667	2	TxS_auto_12	3.1058826446533203	6.360785961151123	10.32156753540039	182.385	170.1	10.5	TxS_auto_8	2.521568775177002	7.317648410797119	11.215686798095703	181.818	172.746	9.5	11.81409349040374	Gray{Float64}(0.7903088728578588)	0.44157813610190627	Gray{Float64}(0.31105112506033955)	Gray{Float64}(0.6416270041542883)	0.508005388897584	Gray{Float64}(0.33799633484999864)	U 1_V 0	WT	1	DMSO-LPS	Il12b_intron(4),HSS1(1)	Il12b_HSS1_BD	WT_DMSO-LPS_1	HSS1	Il12b_intron	NA	WT_DMSO-LPS
Il12bBD_failedu1v1_25May21_WTRad21_Sequence_A 0_S 0_U 1_V 0_X15_Y21_Job(Seq.Scan) 1 01 01 02 01 04 01_162	Cell_CP_1	3169.5	2986.5	0	0	0	Il12bBD_failedu1v1_25May21_WTRad21_Sequence_A 0_S 0_U 1_V 0_X15_Y21_Job(Seq.Scan) 1 01 01 02 01 04 01_162__Cell_CP_1	Cell_CP_1	Il12bBD_failedu1v1_25May21_WTRad21_Sequence_A 0_S 0_U 1_V 0_X15_Y21_Job(Seq.Scan) 1 01 01 02 01 04 01_162	0.18181818181818182	1	TxS_auto_9	8.729412078857422	23.756860733032227	39.274513244628906	7.749	17.388	9.5	0	0.0	0.0	0.0	0.0	0.0	0.0	0.0	Gray{Float64}(2.221246779117647)	1.6492474901995366	Gray{Float64}(1.1835781230941813)	Gray{Float64}(0.0)	0.0	Gray{Float64}(0.0)	U 1_V 0	WT	1	DMSO-LPS	Il12b_intron(4),HSS1(1)	Il12b_HSS1_BD	WT_DMSO-LPS_1	HSS1	Il12b_intron	NA	WT_DMSO-LPS
Il12bBD_failedu1v1_25May21_WTRad21_Sequence_A 0_S 0_U 1_V 0_X15_Y21_Job(Seq.Scan) 1 01 01 02 01 04 01_162	Cell_CP_2	3668.5	3474.0	0	0	0	Il12bBD_failedu1v1_25May21_WTRad21_Sequence_A 0_S 0_U 1_V 0_X15_Y21_Job(Seq.Scan) 1 01 01 02 01 04 01_162__Cell_CP_2	Cell_CP_2	Il12bBD_failedu1v1_25May21_WTRad21_Sequence_A 0_S 0_U 1_V 0_X15_Y21_Job(Seq.Scan) 1 01 01 02 01 04 01_162	0.18181818181818182	1	TxS_auto_24	1.7098045349121094	5.870589733123779	11.909799575805664	22.302	47.628	10.5	0	0.0	0.0	0.0	0.0	0.0	0.0	0.0	Gray{Float64}(0.43506914117306394)	0.407547760293234	Gray{Float64}(0.3589141421195769)	Gray{Float64}(0.0)	0.0	Gray{Float64}(0.0)	U 1_V 0	WT	1	DMSO-LPS	Il12b_intron(4),HSS1(1)	Il12b_HSS1_BD	WT_DMSO-LPS_1	HSS1	Il12b_intron	NA	WT_DMSO-LPS
Il12bBD_failedu1v1_25May21_WTRad21_Sequence_A 0_S 0_U 1_V 0_X15_Y21_Job(Seq.Scan) 1 01 01 02 01 04 01_162	Cell_CP_12	2814.5	2660.5	1	1	1	Il12bBD_failedu1v1_25May21_WTRad21_Sequence_A 0_S 0_U 1_V 0_X15_Y21_Job(Seq.Scan) 1 01 01 02 01 04 01_162__Cell_CP_12	Cell_CP_12	Il12bBD_failedu1v1_25May21_WTRad21_Sequence_A 0_S 0_U 1_V 0_X15_Y21_Job(Seq.Scan) 1 01 01 02 01 04 01_162	0.18181818181818182	1	TxS_auto_31	5.541176795959473	14.317645072937012	26.203922271728516	73.71	44.415	10.0	0	0.0	0.0	0.0	0.0	0.0	0.0	0.0	Gray{Float64}(1.4099828258030223)	0.9939587754234067	Gray{Float64}(0.7896823302913807)	Gray{Float64}(0.0)	0.0	Gray{Float64}(0.0)	U 1_V 0	WT	1	DMSO-LPS	Il12b_intron(4),HSS1(1)	Il12b_HSS1_BD	WT_DMSO-LPS_1	HSS1	Il12b_intron	NA	WT_DMSO-LPS
Il12bBD_failedu1v1_25May21_WTRad21_Sequence_A 0_S 0_U 1_V 0_X15_Y21_Job(Seq.Scan) 1 01 01 02 01 04 01_162	Cell_CP_16	3707.0	3511.5	5	5	5	Il12bBD_failedu1v1_25May21_WTRad21_Sequence_A 0_S 0_U 1_V 0_X15_Y21_Job(Seq.Scan) 1 01 01 02 01 04 01_162__Cell_CP_16	Cell_CP_16	Il12bBD_failedu1v1_25May21_WTRad21_Sequence_A 0_S 0_U 1_V 0_X15_Y21_Job(Seq.Scan) 1 01 01 02 01 04 01_162	0.18181818181818182	2	TxS_auto_5	2.4039218425750732	3.992156982421875	5.400001049041748	94.68900000000001	17.577	7.5	TxS_auto_16	5.368627548217773	13.1411771774292	20.66274642944336	93.555	19.845	9.5	6.0563834092633195	Gray{Float64}(0.6116910969300176)	0.2771433043165999	Gray{Float64}(0.16273462299893696)	Gray{Float64}(1.3660767233847722)	0.9122860853415578	Gray{Float64}(0.622693258719791)	U 1_V 0	WT	1	DMSO-LPS	Il12b_intron(4),HSS1(1)	Il12b_HSS1_BD	WT_DMSO-LPS_1	HSS1	Il12b_intron	NA	WT_DMSO-LPS
Il12bBD_failedu1v1_25May21_WTRad21_Sequence_A 0_S 0_U 1_V 0_X15_Y21_Job(Seq.Scan) 1 01 01 02 01 04 01_162	Cell_CP_17	3286.0	3100.0	0	0	0	Il12bBD_failedu1v1_25May21_WTRad21_Sequence_A 0_S 0_U 1_V 0_X15_Y21_Job(Seq.Scan) 1 01 01 02 01 04 01_162__Cell_CP_17	Cell_CP_17	Il12bBD_failedu1v1_25May21_WTRad21_Sequence_A 0_S 0_U 1_V 0_X15_Y21_Job(Seq.Scan) 1 01 01 02 01 04 01_162	0.18181818181818182	1	TxS_auto_3	11.792156219482422	34.68234634399414	58.243133544921875	102.249	36.666	7.5	0	0.0	0.0	0.0	0.0	0.0	0.0	0.0	Gray{Float64}(3.0005788230363684)	2.407715956449212	Gray{Float64}(1.7552171367432494)	Gray{Float64}(0.0)	0.0	Gray{Float64}(0.0)	U 1_V 0	WT	1	DMSO-LPS	Il12b_intron(4),HSS1(1)	Il12b_HSS1_BD	WT_DMSO-LPS_1	HSS1	Il12b_intron	NA	WT_DMSO-LPS
Il12bBD_failedu1v1_25May21_WTRad21_Sequence_A 0_S 0_U 1_V 0_X15_Y21_Job(Seq.Scan) 1 01 01 02 01 04 01_162	Cell_CP_18	3108.0	2889.5	0	0	0	Il12bBD_failedu1v1_25May21_WTRad21_Sequence_A 0_S 0_U 1_V 0_X15_Y21_Job(Seq.Scan) 1 01 01 02 01 04 01_162__Cell_CP_18	Cell_CP_18	Il12bBD_failedu1v1_25May21_WTRad21_Sequence_A 0_S 0_U 1_V 0_X15_Y21_Job(Seq.Scan) 1 01 01 02 01 04 01_162	0.18181818181818182	1	TxS_auto_26	5.749019622802734	14.823530197143555	0.0	103.95	184.842	11.5	0	0.0	0.0	0.0	0.0	0.0	0.0	0.0	Gray{Float64}(1.4628695729880319)	1.0290783049270185	Gray{Float64}(0.0)	Gray{Float64}(0.0)	0.0	Gray{Float64}(0.0)	U 1_V 0	WT	1	DMSO-LPS	Il12b_intron(4),HSS1(1)	Il12b_HSS1_BD	WT_DMSO-LPS_1	HSS1	Il12b_intron	NA	WT_DMSO-LPS
Il12bBD_failedu1v1_25May21_WTRad21_Sequence_A 0_S 0_U 1_V 0_X15_Y21_Job(Seq.Scan) 1 01 01 02 01 04 01_162	Cell_CP_20	2726.0	2552.5	0	0	0	Il12bBD_failedu1v1_25May21_WTRad21_Sequence_A 0_S 0_U 1_V 0_X15_Y21_Job(Seq.Scan) 1 01 01 02 01 04 01_162__Cell_CP_20	Cell_CP_20	Il12bBD_failedu1v1_25May21_WTRad21_Sequence_A 0_S 0_U 1_V 0_X15_Y21_Job(Seq.Scan) 1 01 01 02 01 04 01_162	0.18181818181818182	1	TxS_auto_6	4.141177177429199	10.454898834228516	15.64705753326416	109.62	131.544	7.5	0	0.0	0.0	0.0	0.0	0.0	0.0	0.0	Gray{Float64}(1.0537452446996984)	0.7257994166993061	Gray{Float64}(0.4715402803801814)	Gray{Float64}(0.0)	0.0	Gray{Float64}(0.0)	U 1_V 0	WT	1	DMSO-LPS	Il12b_intron(4),HSS1(1)	Il12b_HSS1_BD	WT_DMSO-LPS_1	HSS1	Il12b_intron	NA	WT_DMSO-LPS
Il12bBD_failedu1v1_25May21_WTRad21_Sequence_A 0_S 0_U 1_V 0_X15_Y21_Job(Seq.Scan) 1 01 01 02 01 04 01_162	Cell_CP_22	3662.0	3468.0	0	0	0	Il12bBD_failedu1v1_25May21_WTRad21_Sequence_A 0_S 0_U 1_V 0_X15_Y21_Job(Seq.Scan) 1 01 01 02 01 04 01_162__Cell_CP_22	Cell_CP_22	Il12bBD_failedu1v1_25May21_WTRad21_Sequence_A 0_S 0_U 1_V 0_X15_Y21_Job(Seq.Scan) 1 01 01 02 01 04 01_162	0.18181818181818182	1	TxS_auto_18	5.521568298339844	14.619607925415039	22.8745059967041	124.551	156.492	10.0	0	0.0	0.0	0.0	0.0	0.0	0.0	0.0	Gray{Float64}(1.4049933360427178)	1.0149216241002283	Gray{Float64}(0.689346923427197)	Gray{Float64}(0.0)	0.0	Gray{Float64}(0.0)	U 1_V 0	WT	1	DMSO-LPS	Il12b_intron(4),HSS1(1)	Il12b_HSS1_BD	WT_DMSO-LPS_1	HSS1	Il12b_intron	NA	WT_DMSO-LPS
Il12bBD_failedu1v1_25May21_WTRad21_Sequence_A 0_S 0_U 1_V 0_X15_Y21_Job(Seq.Scan) 1 01 01 02 01 04 01_162	Cell_CP_23	2732.0	2573.5	0	0	0	Il12bBD_failedu1v1_25May21_WTRad21_Sequence_A 0_S 0_U 1_V 0_X15_Y21_Job(Seq.Scan) 1 01 01 02 01 04 01_162__Cell_CP_23	Cell_CP_23	Il12bBD_failedu1v1_25May21_WTRad21_Sequence_A 0_S 0_U 1_V 0_X15_Y21_Job(Seq.Scan) 1 01 01 02 01 04 01_162	0.18181818181818182	1	TxS_auto_27	4.258823871612549	11.152939796447754	17.078432083129883	123.606	102.249	11.0	0	0.0	0.0	0.0	0.0	0.0	0.0	0.0	Gray{Float64}(1.0836810912570543)	0.7742587783099851	Gray{Float64}(0.5146762345452286)	Gray{Float64}(0.0)	0.0	Gray{Float64}(0.0)	U 1_V 0	WT	1	DMSO-LPS	Il12b_intron(4),HSS1(1)	Il12b_HSS1_BD	WT_DMSO-LPS_1	HSS1	Il12b_intron	NA	WT_DMSO-LPS
Il12bBD_failedu1v1_25May21_WTRad21_Sequence_A 0_S 0_U 1_V 0_X15_Y21_Job(Seq.Scan) 1 01 01 02 01 04 01_162	Cell_CP_27	3555.5	3364.5	4	4	4	Il12bBD_failedu1v1_25May21_WTRad21_Sequence_A 0_S 0_U 1_V 0_X15_Y21_Job(Seq.Scan) 1 01 01 02 01 04 01_162__Cell_CP_27	Cell_CP_27	Il12bBD_failedu1v1_25May21_WTRad21_Sequence_A 0_S 0_U 1_V 0_X15_Y21_Job(Seq.Scan) 1 01 01 02 01 04 01_162	0.18181818181818182	2	TxS_auto_20	1.8627452850341797	3.4980392456054688	5.294118404388428	147.798	180.306	9.5	TxS_auto_19	5.545098781585693	12.015685081481934	0.0	144.774	176.337	10.5	9.856345012224368	Gray{Float64}(0.4739857538310095)	0.24284068973863754	Gray{Float64}(0.15954373986700754)	Gray{Float64}(1.4109807965553811)	0.8341522344367742	Gray{Float64}(0.0)	U 1_V 0	WT	1	DMSO-LPS	Il12b_intron(4),HSS1(1)	Il12b_HSS1_BD	WT_DMSO-LPS_1	HSS1	Il12b_intron	NA	WT_DMSO-LPS
Il12bBD_failedu1v1_25May21_WTRad21_Sequence_A 0_S 0_U 1_V 0_X15_Y22_Job(Seq.Scan) 1 01 01 02 01 04 01_188	Cell_CP_4	3417.5	3231.0	0	0	0	Il12bBD_failedu1v1_25May21_WTRad21_Sequence_A 0_S 0_U 1_V 0_X15_Y22_Job(Seq.Scan) 1 01 01 02 01 04 01_188__Cell_CP_4	Cell_CP_4	Il12bBD_failedu1v1_25May21_WTRad21_Sequence_A 0_S 0_U 1_V 0_X15_Y22_Job(Seq.Scan) 1 01 01 02 01 04 01_188	0.11363636363636363	2	TxS_auto_3	22.61176300048828	73.1568832397461	138.93331909179688	65.016	171.045	10.0	TxS_auto_10	4.325490951538086	12.529411315917969	19.505876541137695	72.954	170.478	10.5	12.39287428323227	Gray{Float64}(5.7536871075950184)	5.078693158570873	Gray{Float64}(4.1868994281782)	Gray{Float64}(1.100644895373535)	0.8698161090671135	Gray{Float64}(0.5878297867644193)	U 1_V 0	WT	1	DMSO-LPS	Il12b_intron(4),HSS1(1)	Il12b_HSS1_BD	WT_DMSO-LPS_1	HSS1	Il12b_intron	NA	WT_DMSO-LPS
Il12bBD_failedu1v1_25May21_WTRad21_Sequence_A 0_S 0_U 1_V 0_X15_Y22_Job(Seq.Scan) 1 01 01 02 01 04 01_188	Cell_CP_6	4399.0	4185.0	8	8	8	Il12bBD_failedu1v1_25May21_WTRad21_Sequence_A 0_S 0_U 1_V 0_X15_Y22_Job(Seq.Scan) 1 01 01 02 01 04 01_188__Cell_CP_6	Cell_CP_6	Il12bBD_failedu1v1_25May21_WTRad21_Sequence_A 0_S 0_U 1_V 0_X15_Y22_Job(Seq.Scan) 1 01 01 02 01 04 01_188	0.11363636363636363	2	TxS_auto_1	16.580392837524414	49.235294342041016	84.7529296875	78.813	14.931000000000001	8.0	TxS_auto_2	10.399999618530273	28.901958465576172	49.96470642089844	81.27	21.357	9.0	9.814801322492471	Gray{Float64}(4.218971891137589)	3.418009918707067	Gray{Float64}(2.5541172928472324)	Gray{Float64}(2.646336940770102)	2.006430184394098	Gray{Float64}(1.5057381635324587)	U 1_V 0	WT	1	DMSO-LPS	Il12b_intron(4),HSS1(1)	Il12b_HSS1_BD	WT_DMSO-LPS_1	HSS1	Il12b_intron	NA	WT_DMSO-LPS
Il12bBD_failedu1v1_25May21_WTRad21_Sequence_A 0_S 0_U 1_V 0_X15_Y22_Job(Seq.Scan) 1 01 01 02 01 04 01_188	Cell_CP_21	3541.0	3345.5	0	0	0	Il12bBD_failedu1v1_25May21_WTRad21_Sequence_A 0_S 0_U 1_V 0_X15_Y22_Job(Seq.Scan) 1 01 01 02 01 04 01_188__Cell_CP_21	Cell_CP_21	Il12bBD_failedu1v1_25May21_WTRad21_Sequence_A 0_S 0_U 1_V 0_X15_Y22_Job(Seq.Scan) 1 01 01 02 01 04 01_188	0.11363636363636363	1	TxS_auto_7	4.788235187530518	13.219608306884766	22.07843017578125	175.581	25.326	9.0	0	0.0	0.0	0.0	0.0	0.0	0.0	0.0	Gray{Float64}(1.2183927040997307)	0.9177309269332858	Gray{Float64}(0.6653563542736153)	Gray{Float64}(0.0)	0.0	Gray{Float64}(0.0)	U 1_V 0	WT	1	DMSO-LPS	Il12b_intron(4),HSS1(1)	Il12b_HSS1_BD	WT_DMSO-LPS_1	HSS1	Il12b_intron	NA	WT_DMSO-LPS
Il12bBD_failedu1v1_25May21_WTRad21_Sequence_A 0_S 0_U 1_V 0_X15_Y23_Job(Seq.Scan) 1 01 01 02 01 04 01_194	Cell_CP_5	2797.0	2629.0	0	0	0	Il12bBD_failedu1v1_25May21_WTRad21_Sequence_A 0_S 0_U 1_V 0_X15_Y23_Job(Seq.Scan) 1 01 01 02 01 04 01_194__Cell_CP_5	Cell_CP_5	Il12bBD_failedu1v1_25May21_WTRad21_Sequence_A 0_S 0_U 1_V 0_X15_Y23_Job(Seq.Scan) 1 01 01 02 01 04 01_194	0.14705882352941177	2	TxS_auto_12	3.125490665435791	9.556864738464355	17.674509048461914	120.393	167.26500000000001	9.5	TxS_auto_23	5.423529148101807	14.066667556762695	22.980390548706055	122.283	161.784	11.0	9.879952479642817	Gray{Float64}(0.7952982412843331)	0.6634561426785381	Gray{Float64}(0.5326396310984334)	Gray{Float64}(1.3800467365780063)	0.9765354279829146	Gray{Float64}(0.6925378640390524)	U 1_V 0	WT	1	DMSO-LPS	Il12b_intron(4),HSS1(1)	Il12b_HSS1_BD	WT_DMSO-LPS_1	HSS1	Il12b_intron	NA	WT_DMSO-LPS
Il12bBD_failedu1v1_25May21_WTRad21_Sequence_A 0_S 0_U 1_V 0_X15_Y23_Job(Seq.Scan) 1 01 01 02 01 04 01_194	Cell_CP_7	3187.0	2999.0	0	0	0	Il12bBD_failedu1v1_25May21_WTRad21_Sequence_A 0_S 0_U 1_V 0_X15_Y23_Job(Seq.Scan) 1 01 01 02 01 04 01_194__Cell_CP_7	Cell_CP_7	Il12bBD_failedu1v1_25May21_WTRad21_Sequence_A 0_S 0_U 1_V 0_X15_Y23_Job(Seq.Scan) 1 01 01 02 01 04 01_194	0.14705882352941177	1	TxS_auto_16	5.866666793823242	15.435296058654785	23.07450294494629	136.269	130.221	10.5	0	0.0	0.0	0.0	0.0	0.0	0.0	0.0	Gray{Float64}(1.4928055408792178)	1.0715482812014627	Gray{Float64}(0.6953740385476478)	Gray{Float64}(0.0)	0.0	Gray{Float64}(0.0)	U 1_V 0	WT	1	DMSO-LPS	Il12b_intron(4),HSS1(1)	Il12b_HSS1_BD	WT_DMSO-LPS_1	HSS1	Il12b_intron	NA	WT_DMSO-LPS
Il12bBD_failedu1v1_25May21_WTRad21_Sequence_A 0_S 0_U 1_V 0_X15_Y23_Job(Seq.Scan) 1 01 01 02 01 04 01_194	Cell_CP_11	3088.0	2907.0	0	0	0	Il12bBD_failedu1v1_25May21_WTRad21_Sequence_A 0_S 0_U 1_V 0_X15_Y23_Job(Seq.Scan) 1 01 01 02 01 04 01_194__Cell_CP_11	Cell_CP_11	Il12bBD_failedu1v1_25May21_WTRad21_Sequence_A 0_S 0_U 1_V 0_X15_Y23_Job(Seq.Scan) 1 01 01 02 01 04 01_194	0.14705882352941177	2	TxS_auto_3	5.431373596191406	14.552942276000977	23.168628692626953	145.341	99.414	9.5	TxS_auto_10	3.796078681945801	9.729409217834473	17.37646484375	144.774	96.768	9.5	9.877894765586442	Gray{Float64}(1.382042799416554)	1.0102935650222968	Gray{Float64}(0.6982106154157253)	Gray{Float64}(0.9659330398631986)	0.6754345161154494	Gray{Float64}(0.523657760382053)	U 1_V 0	WT	1	DMSO-LPS	Il12b_intron(4),HSS1(1)	Il12b_HSS1_BD	WT_DMSO-LPS_1	HSS1	Il12b_intron	NA	WT_DMSO-LPS
Il12bBD_failedu1v1_25May21_WTRad21_Sequence_A 0_S 0_U 1_V 0_X16_Y16_Job(Seq.Scan) 1 01 01 02 01 04 01_142	Cell_CP_3	3016.5	2870.5	0	0	0	Il12bBD_failedu1v1_25May21_WTRad21_Sequence_A 0_S 0_U 1_V 0_X16_Y16_Job(Seq.Scan) 1 01 01 02 01 04 01_142__Cell_CP_3	Cell_CP_3	Il12bBD_failedu1v1_25May21_WTRad21_Sequence_A 0_S 0_U 1_V 0_X16_Y16_Job(Seq.Scan) 1 01 01 02 01 04 01_142	0.0625	1	TxS_auto_3	4.886274337768555	13.796080589294434	23.28627586364746	39.123	186.165	10.5	0	0.0	0.0	0.0	0.0	0.0	0.0	0.0	Gray{Float64}(1.2433393035644422)	0.9577507542841193	Gray{Float64}(0.7017560347312106)	Gray{Float64}(0.0)	0.0	Gray{Float64}(0.0)	U 1_V 0	WT	1	DMSO-LPS	Il12b_intron(4),HSS1(1)	Il12b_HSS1_BD	WT_DMSO-LPS_1	HSS1	Il12b_intron	NA	WT_DMSO-LPS
Il12bBD_failedu1v1_25May21_WTRad21_Sequence_A 0_S 0_U 1_V 0_X16_Y16_Job(Seq.Scan) 1 01 01 02 01 04 01_142	Cell_CP_8	3671.0	3470.0	0	0	0	Il12bBD_failedu1v1_25May21_WTRad21_Sequence_A 0_S 0_U 1_V 0_X16_Y16_Job(Seq.Scan) 1 01 01 02 01 04 01_142__Cell_CP_8	Cell_CP_8	Il12bBD_failedu1v1_25May21_WTRad21_Sequence_A 0_S 0_U 1_V 0_X16_Y16_Job(Seq.Scan) 1 01 01 02 01 04 01_142	0.0625	1	TxS_auto_1	14.290196418762207	40.3411750793457	63.95685958862305	80.514	174.447	9.5	0	0.0	0.0	0.0	0.0	0.0	0.0	0.0	Gray{Float64}(3.6362188520133136)	2.800562856303744	Gray{Float64}(1.9274061873001782)	Gray{Float64}(0.0)	0.0	Gray{Float64}(0.0)	U 1_V 0	WT	1	DMSO-LPS	Il12b_intron(4),HSS1(1)	Il12b_HSS1_BD	WT_DMSO-LPS_1	HSS1	Il12b_intron	NA	WT_DMSO-LPS
Il12bBD_failedu1v1_25May21_WTRad21_Sequence_A 0_S 0_U 1_V 0_X16_Y17_Job(Seq.Scan) 1 01 01 02 01 04 01_152	Cell_CP_2	4633.0	4411.0	0	0	0	Il12bBD_failedu1v1_25May21_WTRad21_Sequence_A 0_S 0_U 1_V 0_X16_Y17_Job(Seq.Scan) 1 01 01 02 01 04 01_152__Cell_CP_2	Cell_CP_2	Il12bBD_failedu1v1_25May21_WTRad21_Sequence_A 0_S 0_U 1_V 0_X16_Y17_Job(Seq.Scan) 1 01 01 02 01 04 01_152	0.08333333333333333	1	TxS_auto_4	13.21960735321045	34.39999771118164	56.2156867980957	16.821	139.671	10.5	0	0.0	0.0	0.0	0.0	0.0	0.0	0.0	Gray{Float64}(3.363801592737054)	2.3881147650603256	Gray{Float64}(1.6941179297248126)	Gray{Float64}(0.0)	0.0	Gray{Float64}(0.0)	U 1_V 0	WT	1	DMSO-LPS	Il12b_intron(4),HSS1(1)	Il12b_HSS1_BD	WT_DMSO-LPS_1	HSS1	Il12b_intron	NA	WT_DMSO-LPS
Il12bBD_failedu1v1_25May21_WTRad21_Sequence_A 0_S 0_U 1_V 0_X16_Y17_Job(Seq.Scan) 1 01 01 02 01 04 01_152	Cell_CP_10	4921.5	4699.0	3	1	1	Il12bBD_failedu1v1_25May21_WTRad21_Sequence_A 0_S 0_U 1_V 0_X16_Y17_Job(Seq.Scan) 1 01 01 02 01 04 01_152__Cell_CP_10	Cell_CP_10	Il12bBD_failedu1v1_25May21_WTRad21_Sequence_A 0_S 0_U 1_V 0_X16_Y17_Job(Seq.Scan) 1 01 01 02 01 04 01_152	0.08333333333333333	1	TxS_auto_2	12.737255096435547	43.874515533447266	86.45098876953125	51.219	162.918	8.0	0	0.0	0.0	0.0	0.0	0.0	0.0	0.0	Gray{Float64}(3.241064415584384)	3.0458542246134037	Gray{Float64}(2.605290061525363)	Gray{Float64}(0.0)	0.0	Gray{Float64}(0.0)	U 1_V 0	WT	1	DMSO-LPS	Il12b_intron(4),HSS1(1)	Il12b_HSS1_BD	WT_DMSO-LPS_1	HSS1	Il12b_intron	NA	WT_DMSO-LPS
Il12bBD_failedu1v1_25May21_WTRad21_Sequence_A 0_S 0_U 1_V 0_X16_Y17_Job(Seq.Scan) 1 01 01 02 01 04 01_152	Cell_CP_22	5257.0	5027.0	1	1	1	Il12bBD_failedu1v1_25May21_WTRad21_Sequence_A 0_S 0_U 1_V 0_X16_Y17_Job(Seq.Scan) 1 01 01 02 01 04 01_152__Cell_CP_22	Cell_CP_22	Il12bBD_failedu1v1_25May21_WTRad21_Sequence_A 0_S 0_U 1_V 0_X16_Y17_Job(Seq.Scan) 1 01 01 02 01 04 01_152	0.08333333333333333	1	TxS_auto_11	10.407844543457031	27.16470718383789	46.85490036010742	117.369	137.592	10.5	0	0.0	0.0	0.0	0.0	0.0	0.0	0.0	Gray{Float64}(2.64833312494248)	1.8858268206563549	Gray{Float64}(1.4120209378677637)	Gray{Float64}(0.0)	0.0	Gray{Float64}(0.0)	U 1_V 0	WT	1	DMSO-LPS	Il12b_intron(4),HSS1(1)	Il12b_HSS1_BD	WT_DMSO-LPS_1	HSS1	Il12b_intron	NA	WT_DMSO-LPS
Il12bBD_failedu1v1_25May21_WTRad21_Sequence_A 0_S 0_U 1_V 0_X16_Y17_Job(Seq.Scan) 1 01 01 02 01 04 01_152	Cell_CP_23	3416.5	3230.0	0	0	0	Il12bBD_failedu1v1_25May21_WTRad21_Sequence_A 0_S 0_U 1_V 0_X16_Y17_Job(Seq.Scan) 1 01 01 02 01 04 01_152__Cell_CP_23	Cell_CP_23	Il12bBD_failedu1v1_25May21_WTRad21_Sequence_A 0_S 0_U 1_V 0_X16_Y17_Job(Seq.Scan) 1 01 01 02 01 04 01_152	0.08333333333333333	1	TxS_auto_1	15.423529624938965	48.52156066894531	82.52155303955078	122.661	84.294	8.5	0	0.0	0.0	0.0	0.0	0.0	0.0	0.0	Gray{Float64}(3.9246017019860346)	3.368461138577743	Gray{Float64}(2.4868724471009367)	Gray{Float64}(0.0)	0.0	Gray{Float64}(0.0)	U 1_V 0	WT	1	DMSO-LPS	Il12b_intron(4),HSS1(1)	Il12b_HSS1_BD	WT_DMSO-LPS_1	HSS1	Il12b_intron	NA	WT_DMSO-LPS
Il12bBD_failedu1v1_25May21_WTRad21_Sequence_A 0_S 0_U 1_V 0_X16_Y21_Job(Seq.Scan) 1 01 01 02 01 04 01_160	Cell_CP_4	3695.0	3514.0	0	0	0	Il12bBD_failedu1v1_25May21_WTRad21_Sequence_A 0_S 0_U 1_V 0_X16_Y21_Job(Seq.Scan) 1 01 01 02 01 04 01_160__Cell_CP_4	Cell_CP_4	Il12bBD_failedu1v1_25May21_WTRad21_Sequence_A 0_S 0_U 1_V 0_X16_Y21_Job(Seq.Scan) 1 01 01 02 01 04 01_160	0.20454545454545456	1	TxS_auto_10	7.968628406524658	21.117645263671875	32.799991607666016	34.776	169.533	10.5	0	0.0	0.0	0.0	0.0	0.0	0.0	0.0	Gray{Float64}(2.0276612012449577)	1.4660280178183982	Gray{Float64}(0.9884617095748566)	Gray{Float64}(0.0)	0.0	Gray{Float64}(0.0)	U 1_V 0	WT	1	DMSO-LPS	Il12b_intron(4),HSS1(1)	Il12b_HSS1_BD	WT_DMSO-LPS_1	HSS1	Il12b_intron	NA	WT_DMSO-LPS
Il12bBD_failedu1v1_25May21_WTRad21_Sequence_A 0_S 0_U 1_V 0_X16_Y21_Job(Seq.Scan) 1 01 01 02 01 04 01_160	Cell_CP_6	3386.0	3200.0	2	2	2	Il12bBD_failedu1v1_25May21_WTRad21_Sequence_A 0_S 0_U 1_V 0_X16_Y21_Job(Seq.Scan) 1 01 01 02 01 04 01_160__Cell_CP_6	Cell_CP_6	Il12bBD_failedu1v1_25May21_WTRad21_Sequence_A 0_S 0_U 1_V 0_X16_Y21_Job(Seq.Scan) 1 01 01 02 01 04 01_160	0.20454545454545456	2	TxS_auto_14	1.9921571016311646	4.1137261390686035	6.243137836456299	35.910000000000004	105.084	10.0	TxS_auto_16	5.125491142272949	14.47843074798584	22.615684509277344	40.824	112.266	10.0	13.256263425264299	Gray{Float64}(0.5069153003112394)	0.28558287167940866	Gray{Float64}(0.18814342310663135)	Gray{Float64}(1.304209331433003)	1.0051208297880059	Gray{Float64}(0.6815470699090403)	U 1_V 0	WT	1	DMSO-LPS	Il12b_intron(4),HSS1(1)	Il12b_HSS1_BD	WT_DMSO-LPS_1	HSS1	Il12b_intron	NA	WT_DMSO-LPS
Il12bBD_failedu1v1_25May21_WTRad21_Sequence_A 0_S 0_U 1_V 0_X16_Y21_Job(Seq.Scan) 1 01 01 02 01 04 01_160	Cell_CP_9	3127.5	2951.0	0	0	0	Il12bBD_failedu1v1_25May21_WTRad21_Sequence_A 0_S 0_U 1_V 0_X16_Y21_Job(Seq.Scan) 1 01 01 02 01 04 01_160__Cell_CP_9	Cell_CP_9	Il12bBD_failedu1v1_25May21_WTRad21_Sequence_A 0_S 0_U 1_V 0_X16_Y21_Job(Seq.Scan) 1 01 01 02 01 04 01_160	0.20454545454545456	1	TxS_auto_1	17.98823356628418	56.207847595214844	100.27450561523438	62.37	16.821	8.5	0	0.0	0.0	0.0	0.0	0.0	0.0	0.0	Gray{Float64}(4.57720468574265)	3.902058130392307	Gray{Float64}(3.0218760551158916)	Gray{Float64}(0.0)	0.0	Gray{Float64}(0.0)	U 1_V 0	WT	1	DMSO-LPS	Il12b_intron(4),HSS1(1)	Il12b_HSS1_BD	WT_DMSO-LPS_1	HSS1	Il12b_intron	NA	WT_DMSO-LPS
Il12bBD_failedu1v1_25May21_WTRad21_Sequence_A 0_S 0_U 1_V 0_X16_Y21_Job(Seq.Scan) 1 01 01 02 01 04 01_160	Cell_CP_11	3067.5	2904.0	0	0	0	Il12bBD_failedu1v1_25May21_WTRad21_Sequence_A 0_S 0_U 1_V 0_X16_Y21_Job(Seq.Scan) 1 01 01 02 01 04 01_160__Cell_CP_11	Cell_CP_11	Il12bBD_failedu1v1_25May21_WTRad21_Sequence_A 0_S 0_U 1_V 0_X16_Y21_Job(Seq.Scan) 1 01 01 02 01 04 01_160	0.20454545454545456	2	TxS_auto_17	3.329411506652832	7.168628215789795	10.058822631835938	68.04	185.598	10.0	TxS_auto_21	7.019608020782471	14.603923797607422	21.42745018005371	65.772	185.22	11.0	9.289063892556667	Gray{Float64}(0.8471870177169839)	0.49766011704678137	Gray{Float64}(0.303133035334405)	Gray{Float64}(1.7861777592784132)	1.0138328014349207	Gray{Float64}(0.6457383980505568)	U 1_V 0	WT	1	DMSO-LPS	Il12b_intron(4),HSS1(1)	Il12b_HSS1_BD	WT_DMSO-LPS_1	HSS1	Il12b_intron	NA	WT_DMSO-LPS
Il12bBD_failedu1v1_25May21_WTRad21_Sequence_A 0_S 0_U 1_V 0_X16_Y21_Job(Seq.Scan) 1 01 01 02 01 04 01_160	Cell_CP_19	2786.0	2618.0	4	4	4	Il12bBD_failedu1v1_25May21_WTRad21_Sequence_A 0_S 0_U 1_V 0_X16_Y21_Job(Seq.Scan) 1 01 01 02 01 04 01_160__Cell_CP_19	Cell_CP_19	Il12bBD_failedu1v1_25May21_WTRad21_Sequence_A 0_S 0_U 1_V 0_X16_Y21_Job(Seq.Scan) 1 01 01 02 01 04 01_160	0.20454545454545456	1	TxS_auto_3	2.164705991744995	5.239216327667236	9.121566772460938	117.936	13.986	8.5	0	0.0	0.0	0.0	0.0	0.0	0.0	0.0	Gray{Float64}(0.5508213117291169)	0.3637165901723393	Gray{Float64}(0.27488785953837414)	Gray{Float64}(0.0)	0.0	Gray{Float64}(0.0)	U 1_V 0	WT	1	DMSO-LPS	Il12b_intron(4),HSS1(1)	Il12b_HSS1_BD	WT_DMSO-LPS_1	HSS1	Il12b_intron	NA	WT_DMSO-LPS
Il12bBD_failedu1v1_25May21_WTRad21_Sequence_A 0_S 0_U 1_V 0_X16_Y21_Job(Seq.Scan) 1 01 01 02 01 04 01_160	Cell_CP_20	4167.0	3955.5	1	1	1	Il12bBD_failedu1v1_25May21_WTRad21_Sequence_A 0_S 0_U 1_V 0_X16_Y21_Job(Seq.Scan) 1 01 01 02 01 04 01_160__Cell_CP_20	Cell_CP_20	Il12bBD_failedu1v1_25May21_WTRad21_Sequence_A 0_S 0_U 1_V 0_X16_Y21_Job(Seq.Scan) 1 01 01 02 01 04 01_160	0.20454545454545456	1	TxS_auto_11	6.360784530639648	15.627449989318848	25.01175880432129	125.496	181.629	10.5	0	0.0	0.0	0.0	0.0	0.0	0.0	0.0	Gray{Float64}(1.6185365089551342)	1.0848879808966772	Gray{Float64}(0.7537552497853413)	Gray{Float64}(0.0)	0.0	Gray{Float64}(0.0)	U 1_V 0	WT	1	DMSO-LPS	Il12b_intron(4),HSS1(1)	Il12b_HSS1_BD	WT_DMSO-LPS_1	HSS1	Il12b_intron	NA	WT_DMSO-LPS
Il12bBD_failedu1v1_25May21_WTRad21_Sequence_A 0_S 0_U 1_V 0_X16_Y21_Job(Seq.Scan) 1 01 01 02 01 04 01_160	Cell_CP_22	3711.0	3509.5	1	1	1	Il12bBD_failedu1v1_25May21_WTRad21_Sequence_A 0_S 0_U 1_V 0_X16_Y21_Job(Seq.Scan) 1 01 01 02 01 04 01_160__Cell_CP_22	Cell_CP_22	Il12bBD_failedu1v1_25May21_WTRad21_Sequence_A 0_S 0_U 1_V 0_X16_Y21_Job(Seq.Scan) 1 01 01 02 01 04 01_160	0.20454545454545456	1	TxS_auto_5	10.019608497619629	28.04705238342285	47.188232421875	143.451	110.943	10.5	0	0.0	0.0	0.0	0.0	0.0	0.0	0.0	Gray{Float64}(2.5495443338345027)	1.9470809409821834	Gray{Float64}(1.4220662446950338)	Gray{Float64}(0.0)	0.0	Gray{Float64}(0.0)	U 1_V 0	WT	1	DMSO-LPS	Il12b_intron(4),HSS1(1)	Il12b_HSS1_BD	WT_DMSO-LPS_1	HSS1	Il12b_intron	NA	WT_DMSO-LPS
Il12bBD_failedu1v1_25May21_WTRad21_Sequence_A 0_S 0_U 1_V 0_X16_Y22_Job(Seq.Scan) 1 01 01 02 01 04 01_190	Cell_CP_3	3419.5	3228.5	0	0	0	Il12bBD_failedu1v1_25May21_WTRad21_Sequence_A 0_S 0_U 1_V 0_X16_Y22_Job(Seq.Scan) 1 01 01 02 01 04 01_190__Cell_CP_3	Cell_CP_3	Il12bBD_failedu1v1_25May21_WTRad21_Sequence_A 0_S 0_U 1_V 0_X16_Y22_Job(Seq.Scan) 1 01 01 02 01 04 01_190	0.14814814814814814	2	TxS_auto_1	19.419607162475586	53.30980682373047	85.97647857666016	14.931000000000001	137.403	10.0	TxS_auto_9	10.639215469360352	32.113731384277344	52.99607849121094	19.845	140.994	10.5	11.282405638869754	Gray{Float64}(4.941425547529525)	3.7008705020024646	Gray{Float64}(2.5909902055355696)	Gray{Float64}(2.7072067259710026)	2.2293977087982646	Gray{Float64}(1.5970916996802622)	U 1_V 0	WT	1	DMSO-LPS	Il12b_intron(4),HSS1(1)	Il12b_HSS1_BD	WT_DMSO-LPS_1	HSS1	Il12b_intron	NA	WT_DMSO-LPS
Il12bBD_failedu1v1_25May21_WTRad21_Sequence_A 0_S 0_U 1_V 0_X16_Y22_Job(Seq.Scan) 1 01 01 02 01 04 01_190	Cell_CP_5	4243.0	4030.0	4	4	3	Il12bBD_failedu1v1_25May21_WTRad21_Sequence_A 0_S 0_U 1_V 0_X16_Y22_Job(Seq.Scan) 1 01 01 02 01 04 01_190__Cell_CP_5	Cell_CP_5	Il12bBD_failedu1v1_25May21_WTRad21_Sequence_A 0_S 0_U 1_V 0_X16_Y22_Job(Seq.Scan) 1 01 01 02 01 04 01_190	0.14814814814814814	2	TxS_auto_18	1.4274513721466064	2.886274576187134	5.498039722442627	57.078	27.027	10.0	TxS_auto_22	1.6470590829849243	3.0039217472076416	4.274510860443115	53.676	25.515	10.5	10.20341844677557	Gray{Float64}(0.36322283036760084)	0.2003707962216013	Gray{Float64}(0.16568911993519944)	Gray{Float64}(0.4191032168085696)	0.20853809171215676	Gray{Float64}(0.12881681078608512)	U 1_V 0	WT	1	DMSO-LPS	Il12b_intron(4),HSS1(1)	Il12b_HSS1_BD	WT_DMSO-LPS_1	HSS1	Il12b_intron	NA	WT_DMSO-LPS
Il12bBD_failedu1v1_25May21_WTRad21_Sequence_A 0_S 0_U 1_V 0_X16_Y22_Job(Seq.Scan) 1 01 01 02 01 04 01_190	Cell_CP_9	3168.0	2980.5	0	0	0	Il12bBD_failedu1v1_25May21_WTRad21_Sequence_A 0_S 0_U 1_V 0_X16_Y22_Job(Seq.Scan) 1 01 01 02 01 04 01_190__Cell_CP_9	Cell_CP_9	Il12bBD_failedu1v1_25May21_WTRad21_Sequence_A 0_S 0_U 1_V 0_X16_Y22_Job(Seq.Scan) 1 01 01 02 01 04 01_190	0.14814814814814814	1	TxS_auto_5	6.176470756530762	14.015686988830566	20.980388641357422	77.49	82.026	10.0	0	0.0	0.0	0.0	0.0	0.0	0.0	0.0	Gray{Float64}(1.5716368582812978)	0.9729962577762171	Gray{Float64}(0.6322657356758012)	Gray{Float64}(0.0)	0.0	Gray{Float64}(0.0)	U 1_V 0	WT	1	DMSO-LPS	Il12b_intron(4),HSS1(1)	Il12b_HSS1_BD	WT_DMSO-LPS_1	HSS1	Il12b_intron	NA	WT_DMSO-LPS
Il12bBD_failedu1v1_25May21_WTRad21_Sequence_A 0_S 0_U 1_V 0_X16_Y22_Job(Seq.Scan) 1 01 01 02 01 04 01_190	Cell_CP_14	3862.5	3661.5	0	0	0	Il12bBD_failedu1v1_25May21_WTRad21_Sequence_A 0_S 0_U 1_V 0_X16_Y22_Job(Seq.Scan) 1 01 01 02 01 04 01_190__Cell_CP_14	Cell_CP_14	Il12bBD_failedu1v1_25May21_WTRad21_Sequence_A 0_S 0_U 1_V 0_X16_Y22_Job(Seq.Scan) 1 01 01 02 01 04 01_190	0.14814814814814814	1	TxS_auto_4	9.80000114440918	28.898038864135742	46.53333282470703	109.431	56.7	10.5	0	0.0	0.0	0.0	0.0	0.0	0.0	0.0	Gray{Float64}(2.4936640383939066)	2.006158078036661	Gray{Float64}(1.4023301672240496)	Gray{Float64}(0.0)	0.0	Gray{Float64}(0.0)	U 1_V 0	WT	1	DMSO-LPS	Il12b_intron(4),HSS1(1)	Il12b_HSS1_BD	WT_DMSO-LPS_1	HSS1	Il12b_intron	NA	WT_DMSO-LPS
Il12bBD_failedu1v1_25May21_WTRad21_Sequence_A 0_S 0_U 1_V 0_X16_Y22_Job(Seq.Scan) 1 01 01 02 01 04 01_190	Cell_CP_15	3081.5	2899.0	0	0	0	Il12bBD_failedu1v1_25May21_WTRad21_Sequence_A 0_S 0_U 1_V 0_X16_Y22_Job(Seq.Scan) 1 01 01 02 01 04 01_190__Cell_CP_15	Cell_CP_15	Il12bBD_failedu1v1_25May21_WTRad21_Sequence_A 0_S 0_U 1_V 0_X16_Y22_Job(Seq.Scan) 1 01 01 02 01 04 01_190	0.14814814814814814	1	TxS_auto_26	0.886274516582489	1.88235342502594	3.082353115081787	118.125	185.598	10.5	0	0.0	0.0	0.0	0.0	0.0	0.0	0.0	Gray{Float64}(0.22551741143494908)	0.13067663681573857	Gray{Float64}(0.09288990271982364)	Gray{Float64}(0.0)	0.0	Gray{Float64}(0.0)	U 1_V 0	WT	1	DMSO-LPS	Il12b_intron(4),HSS1(1)	Il12b_HSS1_BD	WT_DMSO-LPS_1	HSS1	Il12b_intron	NA	WT_DMSO-LPS
Il12bBD_failedu1v1_25May21_WTRad21_Sequence_A 0_S 0_U 1_V 0_X16_Y22_Job(Seq.Scan) 1 01 01 02 01 04 01_190	Cell_CP_24	3325.0	3133.5	0	0	0	Il12bBD_failedu1v1_25May21_WTRad21_Sequence_A 0_S 0_U 1_V 0_X16_Y22_Job(Seq.Scan) 1 01 01 02 01 04 01_190__Cell_CP_24	Cell_CP_24	Il12bBD_failedu1v1_25May21_WTRad21_Sequence_A 0_S 0_U 1_V 0_X16_Y22_Job(Seq.Scan) 1 01 01 02 01 04 01_190	0.14814814814814814	1	TxS_auto_3	6.184314250946045	14.64313793182373	23.011768341064453	170.667	6.615	10.0	0	0.0	0.0	0.0	0.0	0.0	0.0	0.0	Gray{Float64}(1.5736326784521857)	1.0165551229218952	Gray{Float64}(0.6934834663016461)	Gray{Float64}(0.0)	0.0	Gray{Float64}(0.0)	U 1_V 0	WT	1	DMSO-LPS	Il12b_intron(4),HSS1(1)	Il12b_HSS1_BD	WT_DMSO-LPS_1	HSS1	Il12b_intron	NA	WT_DMSO-LPS
Il12bBD_failedu1v1_25May21_WTRad21_Sequence_A 0_S 0_U 1_V 0_X16_Y23_Job(Seq.Scan) 1 01 01 02 01 04 01_192	Cell_CP_4	3209.0	3029.0	0	0	0	Il12bBD_failedu1v1_25May21_WTRad21_Sequence_A 0_S 0_U 1_V 0_X16_Y23_Job(Seq.Scan) 1 01 01 02 01 04 01_192__Cell_CP_4	Cell_CP_4	Il12bBD_failedu1v1_25May21_WTRad21_Sequence_A 0_S 0_U 1_V 0_X16_Y23_Job(Seq.Scan) 1 01 01 02 01 04 01_192	0.1836734693877551	2	TxS_auto_55	4.07451057434082	7.470590114593506	10.803921699523926	23.625	187.866	11.0	TxS_auto_36	3.105882406234741	5.9686279296875	8.69411563873291	24.003	190.512	9.5	12.78257407567036	Gray{Float64}(1.0367815619170477)	0.5186228995176766	Gray{Float64}(0.3255873672457999)	Gray{Float64}(0.7903088121909437)	0.4143537626284494	Gray{Float64}(0.26200617702276746)	U 1_V 0	WT	1	DMSO-LPS	Il12b_intron(4),HSS1(1)	Il12b_HSS1_BD	WT_DMSO-LPS_1	HSS1	Il12b_intron	NA	WT_DMSO-LPS
Il12bBD_failedu1v1_25May21_WTRad21_Sequence_A 0_S 0_U 1_V 0_X16_Y23_Job(Seq.Scan) 1 01 01 02 01 04 01_192	Cell_CP_11	3302.0	3138.5	0	0	0	Il12bBD_failedu1v1_25May21_WTRad21_Sequence_A 0_S 0_U 1_V 0_X16_Y23_Job(Seq.Scan) 1 01 01 02 01 04 01_192__Cell_CP_11	Cell_CP_11	Il12bBD_failedu1v1_25May21_WTRad21_Sequence_A 0_S 0_U 1_V 0_X16_Y23_Job(Seq.Scan) 1 01 01 02 01 04 01_192	0.1836734693877551	1	TxS_auto_15	6.415685653686523	17.745100021362305	30.368627548217773	57.456	13.23	9.5	0	0.0	0.0	0.0	0.0	0.0	0.0	0.0	Gray{Float64}(1.6325064008145382)	1.2318993659326019	Gray{Float64}(0.91519003610774)	Gray{Float64}(0.0)	0.0	Gray{Float64}(0.0)	U 1_V 0	WT	1	DMSO-LPS	Il12b_intron(4),HSS1(1)	Il12b_HSS1_BD	WT_DMSO-LPS_1	HSS1	Il12b_intron	NA	WT_DMSO-LPS
Il12bBD_failedu1v1_25May21_WTRad21_Sequence_A 0_S 0_U 1_V 0_X16_Y23_Job(Seq.Scan) 1 01 01 02 01 04 01_192	Cell_CP_14	3070.0	2922.0	4	4	4	Il12bBD_failedu1v1_25May21_WTRad21_Sequence_A 0_S 0_U 1_V 0_X16_Y23_Job(Seq.Scan) 1 01 01 02 01 04 01_192__Cell_CP_14	Cell_CP_14	Il12bBD_failedu1v1_25May21_WTRad21_Sequence_A 0_S 0_U 1_V 0_X16_Y23_Job(Seq.Scan) 1 01 01 02 01 04 01_192	0.1836734693877551	2	TxS_auto_37	2.8784313201904297	5.556863307952881	7.792157173156738	63.126	12.096	10.0	TxS_auto_50	1.8745100498199463	4.196079730987549	6.909804344177246	64.449	14.931000000000001	10.5	10.001877523745229	Gray{Float64}(0.7324326359125447)	0.3857682615144685	Gray{Float64}(0.23482472473725638)	Gray{Float64}(0.4769793627535111)	0.2913000182463533	Gray{Float64}(0.20823410861107922)	U 1_V 0	WT	1	DMSO-LPS	Il12b_intron(4),HSS1(1)	Il12b_HSS1_BD	WT_DMSO-LPS_1	HSS1	Il12b_intron	NA	WT_DMSO-LPS
Il12bBD_failedu1v1_25May21_WTRad21_Sequence_A 0_S 0_U 1_V 0_X16_Y23_Job(Seq.Scan) 1 01 01 02 01 04 01_192	Cell_CP_20	4324.5	4113.5	2	2	2	Il12bBD_failedu1v1_25May21_WTRad21_Sequence_A 0_S 0_U 1_V 0_X16_Y23_Job(Seq.Scan) 1 01 01 02 01 04 01_192__Cell_CP_20	Cell_CP_20	Il12bBD_failedu1v1_25May21_WTRad21_Sequence_A 0_S 0_U 1_V 0_X16_Y23_Job(Seq.Scan) 1 01 01 02 01 04 01_192	0.1836734693877551	2	TxS_auto_2	14.784314155578613	43.031368255615234	71.61566925048828	90.72	10.206	9.0	TxS_auto_16	12.756861686706543	33.984317779541016	53.69019317626953	93.555	16.254	9.5	10.810436115162055	Gray{Float64}(3.7619498200892303)	2.987321300273801	Gray{Float64}(2.1582123467110965)	Gray{Float64}(3.246053420009368)	2.359257455515576	Gray{Float64}(1.6180095644297663)	U 1_V 0	WT	1	DMSO-LPS	Il12b_intron(4),HSS1(1)	Il12b_HSS1_BD	WT_DMSO-LPS_1	HSS1	Il12b_intron	NA	WT_DMSO-LPS
Il12bBD_failedu1v1_25May21_WTRad21_Sequence_A 0_S 0_U 1_V 0_X16_Y23_Job(Seq.Scan) 1 01 01 02 01 04 01_192	Cell_CP_29	2296.5	2140.0	0	0	0	Il12bBD_failedu1v1_25May21_WTRad21_Sequence_A 0_S 0_U 1_V 0_X16_Y23_Job(Seq.Scan) 1 01 01 02 01 04 01_192__Cell_CP_29	Cell_CP_29	Il12bBD_failedu1v1_25May21_WTRad21_Sequence_A 0_S 0_U 1_V 0_X16_Y23_Job(Seq.Scan) 1 01 01 02 01 04 01_192	0.1836734693877551	1	TxS_auto_22	5.125490665435791	15.59999942779541	28.12941551208496	120.393	187.11	8.5	0	0.0	0.0	0.0	0.0	0.0	0.0	0.0	Gray{Float64}(1.304209210099173)	1.0829823095116466	Gray{Float64}(0.8477090628254441)	Gray{Float64}(0.0)	0.0	Gray{Float64}(0.0)	U 1_V 0	WT	1	DMSO-LPS	Il12b_intron(4),HSS1(1)	Il12b_HSS1_BD	WT_DMSO-LPS_1	HSS1	Il12b_intron	NA	WT_DMSO-LPS
Il12bBD_failedu1v1_25May21_WTRad21_Sequence_A 0_S 0_U 1_V 0_X16_Y23_Job(Seq.Scan) 1 01 01 02 01 04 01_192	Cell_CP_34	3283.0	3097.5	4	4	2	Il12bBD_failedu1v1_25May21_WTRad21_Sequence_A 0_S 0_U 1_V 0_X16_Y23_Job(Seq.Scan) 1 01 01 02 01 04 01_192__Cell_CP_34	Cell_CP_34	Il12bBD_failedu1v1_25May21_WTRad21_Sequence_A 0_S 0_U 1_V 0_X16_Y23_Job(Seq.Scan) 1 01 01 02 01 04 01_192	0.1836734693877551	1	TxS_auto_60	6.913725852966309	26.760784149169922	55.24706268310547	137.97	93.366	10.5	0	0.0	0.0	0.0	0.0	0.0	0.0	0.0	Gray{Float64}(1.7592354609766439)	1.8577856977720646	Gray{Float64}(1.6649274390658177)	Gray{Float64}(0.0)	0.0	Gray{Float64}(0.0)	U 1_V 0	WT	1	DMSO-LPS	Il12b_intron(4),HSS1(1)	Il12b_HSS1_BD	WT_DMSO-LPS_1	HSS1	Il12b_intron	NA	WT_DMSO-LPS
Il12bBD_failedu1v1_25May21_WTRad21_Sequence_A 0_S 0_U 1_V 0_X16_Y23_Job(Seq.Scan) 1 01 01 02 01 04 01_192	Cell_CP_36	3083.0	2901.5	3	3	3	Il12bBD_failedu1v1_25May21_WTRad21_Sequence_A 0_S 0_U 1_V 0_X16_Y23_Job(Seq.Scan) 1 01 01 02 01 04 01_192__Cell_CP_36	Cell_CP_36	Il12bBD_failedu1v1_25May21_WTRad21_Sequence_A 0_S 0_U 1_V 0_X16_Y23_Job(Seq.Scan) 1 01 01 02 01 04 01_192	0.1836734693877551	1	TxS_auto_13	11.545097351074219	30.556861877441406	50.61176300048828	134.757	114.156	10.0	0	0.0	0.0	0.0	0.0	0.0	0.0	0.0	Gray{Float64}(2.93771333899841)	2.1213167988004544	Gray{Float64}(1.5252378835477391)	Gray{Float64}(0.0)	0.0	Gray{Float64}(0.0)	U 1_V 0	WT	1	DMSO-LPS	Il12b_intron(4),HSS1(1)	Il12b_HSS1_BD	WT_DMSO-LPS_1	HSS1	Il12b_intron	NA	WT_DMSO-LPS
Il12bBD_failedu1v1_25May21_WTRad21_Sequence_A 0_S 0_U 1_V 0_X16_Y23_Job(Seq.Scan) 1 01 01 02 01 04 01_192	Cell_CP_40	3104.5	2923.5	1	1	0	Il12bBD_failedu1v1_25May21_WTRad21_Sequence_A 0_S 0_U 1_V 0_X16_Y23_Job(Seq.Scan) 1 01 01 02 01 04 01_192__Cell_CP_40	Cell_CP_40	Il12bBD_failedu1v1_25May21_WTRad21_Sequence_A 0_S 0_U 1_V 0_X16_Y23_Job(Seq.Scan) 1 01 01 02 01 04 01_192	0.1836734693877551	1	TxS_auto_48	4.199999809265137	10.843137741088867	19.52941131591797	145.908	130.032	10.0	0	0.0	0.0	0.0	0.0	0.0	0.0	0.0	Gray{Float64}(1.0687129859776312)	0.7527517169182889	Gray{Float64}(0.5885390315713092)	Gray{Float64}(0.0)	0.0	Gray{Float64}(0.0)	U 1_V 0	WT	1	DMSO-LPS	Il12b_intron(4),HSS1(1)	Il12b_HSS1_BD	WT_DMSO-LPS_1	HSS1	Il12b_intron	NA	WT_DMSO-LPS
Il12bBD_failedu1v1_25May21_WTRad21_Sequence_A 0_S 0_U 1_V 0_X16_Y23_Job(Seq.Scan) 1 01 01 02 01 04 01_192	Cell_CP_43	5793.5	5539.0	25	25	25	Il12bBD_failedu1v1_25May21_WTRad21_Sequence_A 0_S 0_U 1_V 0_X16_Y23_Job(Seq.Scan) 1 01 01 02 01 04 01_192__Cell_CP_43	Cell_CP_43	Il12bBD_failedu1v1_25May21_WTRad21_Sequence_A 0_S 0_U 1_V 0_X16_Y23_Job(Seq.Scan) 1 01 01 02 01 04 01_192	0.1836734693877551	2	TxS_auto_10	6.333333492279053	20.203914642333984	30.45490264892578	163.674	28.161	9.0	TxS_auto_11	7.933332443237305	17.972549438476562	32.39999771118164	167.076	28.161	8.5	10.090768256183466	Gray{Float64}(1.6115514416916024)	1.4025950604552797	Gray{Float64}(0.9177900256004095)	Gray{Float64}(2.018679949809048)	1.2476893469632797	Gray{Float64}(0.9764074793339548)	U 1_V 0	WT	1	DMSO-LPS	Il12b_intron(4),HSS1(1)	Il12b_HSS1_BD	WT_DMSO-LPS_1	HSS1	Il12b_intron	NA	WT_DMSO-LPS
Il12bBD_failedu1v1_25May21_WTRad21_Sequence_A 0_S 0_U 1_V 0_X16_Y23_Job(Seq.Scan) 1 01 01 02 01 04 01_192	Cell_CP_46	3226.0	3042.0	3	3	3	Il12bBD_failedu1v1_25May21_WTRad21_Sequence_A 0_S 0_U 1_V 0_X16_Y23_Job(Seq.Scan) 1 01 01 02 01 04 01_192__Cell_CP_46	Cell_CP_46	Il12bBD_failedu1v1_25May21_WTRad21_Sequence_A 0_S 0_U 1_V 0_X16_Y23_Job(Seq.Scan) 1 01 01 02 01 04 01_192	0.1836734693877551	2	TxS_auto_54	1.6000001430511475	3.258823871612549	4.545099258422852	179.172	158.382	10.5	TxS_auto_35	5.811765670776367	14.941176414489746	23.980390548706055	184.842	153.468	11.0	12.501851702847876	Gray{Float64}(0.40712881145202073)	0.22623389309119973	Gray{Float64}(0.13697127233770515)	Gray{Float64}(1.4788356490198138)	1.0372455342116476	Gray{Float64}(0.7226738994807148)	U 1_V 0	WT	1	DMSO-LPS	Il12b_intron(4),HSS1(1)	Il12b_HSS1_BD	WT_DMSO-LPS_1	HSS1	Il12b_intron	NA	WT_DMSO-LPS
Il12bBD_failedu1v1_25May21_WTRad21_Sequence_A 0_S 0_U 1_V 0_X16_Y23_Job(Seq.Scan) 1 01 01 02 01 04 01_192	Cell_CP_47	3327.5	3140.5	0	0	0	Il12bBD_failedu1v1_25May21_WTRad21_Sequence_A 0_S 0_U 1_V 0_X16_Y23_Job(Seq.Scan) 1 01 01 02 01 04 01_192__Cell_CP_47	Cell_CP_47	Il12bBD_failedu1v1_25May21_WTRad21_Sequence_A 0_S 0_U 1_V 0_X16_Y23_Job(Seq.Scan) 1 01 01 02 01 04 01_192	0.1836734693877551	1	TxS_auto_21	4.964705944061279	12.29019546508789	18.772541046142578	178.983	85.806	9.0	0	0.0	0.0	0.0	0.0	0.0	0.0	0.0	Gray{Float64}(1.2632966559365093)	0.8532092793167124	Gray{Float64}(0.5657299622966173)	Gray{Float64}(0.0)	0.0	Gray{Float64}(0.0)	U 1_V 0	WT	1	DMSO-LPS	Il12b_intron(4),HSS1(1)	Il12b_HSS1_BD	WT_DMSO-LPS_1	HSS1	Il12b_intron	NA	WT_DMSO-LPS
Il12bBD_failedu1v1_25May21_WTRad21_Sequence_A 0_S 0_U 1_V 0_X16_Y23_Job(Seq.Scan) 1 01 01 02 01 04 01_192	Cell_CP_49	3044.5	2863.5	1	1	1	Il12bBD_failedu1v1_25May21_WTRad21_Sequence_A 0_S 0_U 1_V 0_X16_Y23_Job(Seq.Scan) 1 01 01 02 01 04 01_192__Cell_CP_49	Cell_CP_49	Il12bBD_failedu1v1_25May21_WTRad21_Sequence_A 0_S 0_U 1_V 0_X16_Y23_Job(Seq.Scan) 1 01 01 02 01 04 01_192	0.1836734693877551	2	TxS_auto_30	2.0196077823638916	4.078431606292725	8.741175651550293	187.11	19.089	9.5	TxS_auto_38	1.7098040580749512	3.388235092163086	5.647059440612793	184.842	17.766000000000002	10.0	9.375188158111815	Gray{Float64}(0.513900276574399)	0.28313265654987146	Gray{Float64}(0.2634243792369172)	Gray{Float64}(0.4350690198392339)	0.23521787178666226	Gray{Float64}(0.17017998344348212)	U 1_V 0	WT	1	DMSO-LPS	Il12b_intron(4),HSS1(1)	Il12b_HSS1_BD	WT_DMSO-LPS_1	HSS1	Il12b_intron	NA	WT_DMSO-LPS
Il12bBD_failedu1v1_25May21_WTRad21_Sequence_A 0_S 0_U 1_V 0_X17_Y16_Job(Seq.Scan) 1 01 01 02 01 04 01_144	Cell_CP_5	4429.5	4216.5	0	0	0	Il12bBD_failedu1v1_25May21_WTRad21_Sequence_A 0_S 0_U 1_V 0_X17_Y16_Job(Seq.Scan) 1 01 01 02 01 04 01_144__Cell_CP_5	Cell_CP_5	Il12bBD_failedu1v1_25May21_WTRad21_Sequence_A 0_S 0_U 1_V 0_X17_Y16_Job(Seq.Scan) 1 01 01 02 01 04 01_144	0.09615384615384616	1	TxS_auto_19	2.6078433990478516	7.427452564239502	14.525490760803223	48.006	133.812	11.0	0	0.0	0.0	0.0	0.0	0.0	0.0	0.0	Gray{Float64}(0.6635800553634134)	0.5156282068495592	Gray{Float64}(0.43774070437510754)	Gray{Float64}(0.0)	0.0	Gray{Float64}(0.0)	U 1_V 0	WT	1	DMSO-LPS	Il12b_intron(4),HSS1(1)	Il12b_HSS1_BD	WT_DMSO-LPS_1	HSS1	Il12b_intron	NA	WT_DMSO-LPS
Il12bBD_failedu1v1_25May21_WTRad21_Sequence_A 0_S 0_U 1_V 0_X17_Y16_Job(Seq.Scan) 1 01 01 02 01 04 01_144	Cell_CP_9	3635.0	3418.0	1	1	1	Il12bBD_failedu1v1_25May21_WTRad21_Sequence_A 0_S 0_U 1_V 0_X17_Y16_Job(Seq.Scan) 1 01 01 02 01 04 01_144__Cell_CP_9	Cell_CP_9	Il12bBD_failedu1v1_25May21_WTRad21_Sequence_A 0_S 0_U 1_V 0_X17_Y16_Job(Seq.Scan) 1 01 01 02 01 04 01_144	0.09615384615384616	1	TxS_auto_6	13.964707374572754	41.01567840576172	70.85099029541016	67.095	159.516	10.0	0	0.0	0.0	0.0	0.0	0.0	0.0	0.0	Gray{Float64}(3.553396379604778)	2.847388189445345	Gray{Float64}(2.1351679546193685)	Gray{Float64}(0.0)	0.0	Gray{Float64}(0.0)	U 1_V 0	WT	1	DMSO-LPS	Il12b_intron(4),HSS1(1)	Il12b_HSS1_BD	WT_DMSO-LPS_1	HSS1	Il12b_intron	NA	WT_DMSO-LPS
Il12bBD_failedu1v1_25May21_WTRad21_Sequence_A 0_S 0_U 1_V 0_X17_Y16_Job(Seq.Scan) 1 01 01 02 01 04 01_144	Cell_CP_15	3369.0	3172.5	0	0	0	Il12bBD_failedu1v1_25May21_WTRad21_Sequence_A 0_S 0_U 1_V 0_X17_Y16_Job(Seq.Scan) 1 01 01 02 01 04 01_144__Cell_CP_15	Cell_CP_15	Il12bBD_failedu1v1_25May21_WTRad21_Sequence_A 0_S 0_U 1_V 0_X17_Y16_Job(Seq.Scan) 1 01 01 02 01 04 01_144	0.09615384615384616	1	TxS_auto_5	7.50588321685791	20.792156219482422	33.7843017578125	99.603	97.146	10.0	0	0.0	0.0	0.0	0.0	0.0	0.0	0.0	Gray{Float64}(1.9099131498511022)	1.4434319351436151	Gray{Float64}(1.0181249151452592)	Gray{Float64}(0.0)	0.0	Gray{Float64}(0.0)	U 1_V 0	WT	1	DMSO-LPS	Il12b_intron(4),HSS1(1)	Il12b_HSS1_BD	WT_DMSO-LPS_1	HSS1	Il12b_intron	NA	WT_DMSO-LPS
Il12bBD_failedu1v1_25May21_WTRad21_Sequence_A 0_S 0_U 1_V 0_X17_Y16_Job(Seq.Scan) 1 01 01 02 01 04 01_144	Cell_CP_21	3173.0	2995.0	3	3	3	Il12bBD_failedu1v1_25May21_WTRad21_Sequence_A 0_S 0_U 1_V 0_X17_Y16_Job(Seq.Scan) 1 01 01 02 01 04 01_144__Cell_CP_21	Cell_CP_21	Il12bBD_failedu1v1_25May21_WTRad21_Sequence_A 0_S 0_U 1_V 0_X17_Y16_Job(Seq.Scan) 1 01 01 02 01 04 01_144	0.09615384615384616	2	TxS_auto_15	2.5019609928131104	5.141177177429199	7.478431701660156	139.671	85.428	10.0	TxS_auto_9	1.658823847770691	3.6901962757110596	6.470588684082031	134.19	86.373	9.0	12.326166719625366	Gray{Float64}(0.636637696394729)	0.3569105216311975	Gray{Float64}(0.2253702828092831)	Gray{Float64}(0.4220968257310712)	0.2561806046031127	Gray{Float64}(0.1949978899119166)	U 1_V 0	WT	1	DMSO-LPS	Il12b_intron(4),HSS1(1)	Il12b_HSS1_BD	WT_DMSO-LPS_1	HSS1	Il12b_intron	NA	WT_DMSO-LPS
Il12bBD_failedu1v1_25May21_WTRad21_Sequence_A 0_S 0_U 1_V 0_X17_Y17_Job(Seq.Scan) 1 01 01 02 01 04 01_150	Cell_CP_11	4189.0	3981.5	1	1	1	Il12bBD_failedu1v1_25May21_WTRad21_Sequence_A 0_S 0_U 1_V 0_X17_Y17_Job(Seq.Scan) 1 01 01 02 01 04 01_150__Cell_CP_11	Cell_CP_11	Il12bBD_failedu1v1_25May21_WTRad21_Sequence_A 0_S 0_U 1_V 0_X17_Y17_Job(Seq.Scan) 1 01 01 02 01 04 01_150	0.08333333333333333	1	TxS_auto_8	12.454902648925781	33.10980224609375	52.56863021850586	80.325	136.647	10.5	0	0.0	0.0	0.0	0.0	0.0	0.0	0.0	Gray{Float64}(3.169218286779666)	2.2985468858453584	Gray{Float64}(1.5842101033845446)	Gray{Float64}(0.0)	0.0	Gray{Float64}(0.0)	U 1_V 0	WT	1	DMSO-LPS	Il12b_intron(4),HSS1(1)	Il12b_HSS1_BD	WT_DMSO-LPS_1	HSS1	Il12b_intron	NA	WT_DMSO-LPS
Il12bBD_failedu1v1_25May21_WTRad21_Sequence_A 0_S 0_U 1_V 0_X17_Y17_Job(Seq.Scan) 1 01 01 02 01 04 01_150	Cell_CP_13	3729.0	3524.0	0	0	0	Il12bBD_failedu1v1_25May21_WTRad21_Sequence_A 0_S 0_U 1_V 0_X17_Y17_Job(Seq.Scan) 1 01 01 02 01 04 01_150__Cell_CP_13	Cell_CP_13	Il12bBD_failedu1v1_25May21_WTRad21_Sequence_A 0_S 0_U 1_V 0_X17_Y17_Job(Seq.Scan) 1 01 01 02 01 04 01_150	0.08333333333333333	1	TxS_auto_6	10.447059631347656	33.87059020996094	63.99216079711914	90.531	78.813	10.0	0	0.0	0.0	0.0	0.0	0.0	0.0	0.0	Gray{Float64}(2.658311619127769)	2.351362266382458	Gray{Float64}(1.92847002577055)	Gray{Float64}(0.0)	0.0	Gray{Float64}(0.0)	U 1_V 0	WT	1	DMSO-LPS	Il12b_intron(4),HSS1(1)	Il12b_HSS1_BD	WT_DMSO-LPS_1	HSS1	Il12b_intron	NA	WT_DMSO-LPS
Il12bBD_failedu1v1_25May21_WTRad21_Sequence_A 0_S 0_U 1_V 0_X17_Y17_Job(Seq.Scan) 1 01 01 02 01 04 01_150	Cell_CP_27	4958.5	4735.5	0	0	0	Il12bBD_failedu1v1_25May21_WTRad21_Sequence_A 0_S 0_U 1_V 0_X17_Y17_Job(Seq.Scan) 1 01 01 02 01 04 01_150__Cell_CP_27	Cell_CP_27	Il12bBD_failedu1v1_25May21_WTRad21_Sequence_A 0_S 0_U 1_V 0_X17_Y17_Job(Seq.Scan) 1 01 01 02 01 04 01_150	0.08333333333333333	1	TxS_auto_5	6.380392551422119	15.976469993591309	24.51372528076172	174.258	37.233	8.0	0	0.0	0.0	0.0	0.0	0.0	0.0	0.0	Gray{Float64}(1.6235258773816086)	1.1091176285990534	Gray{Float64}(0.7387464938682139)	Gray{Float64}(0.0)	0.0	Gray{Float64}(0.0)	U 1_V 0	WT	1	DMSO-LPS	Il12b_intron(4),HSS1(1)	Il12b_HSS1_BD	WT_DMSO-LPS_1	HSS1	Il12b_intron	NA	WT_DMSO-LPS
Il12bBD_failedu1v1_25May21_WTRad21_Sequence_A 0_S 0_U 1_V 0_X18_Y16_Job(Seq.Scan) 1 01 01 02 01 04 01_146	Cell_CP_3	3340.5	3157.5	1	1	1	Il12bBD_failedu1v1_25May21_WTRad21_Sequence_A 0_S 0_U 1_V 0_X18_Y16_Job(Seq.Scan) 1 01 01 02 01 04 01_146__Cell_CP_3	Cell_CP_3	Il12bBD_failedu1v1_25May21_WTRad21_Sequence_A 0_S 0_U 1_V 0_X18_Y16_Job(Seq.Scan) 1 01 01 02 01 04 01_146	0.1206896551724138	1	TxS_auto_4	13.227449417114258	32.980384826660156	53.34117126464844	19.467	75.033	9.0	0	0.0	0.0	0.0	0.0	0.0	0.0	0.0	Gray{Float64}(3.3657970489064515)	2.2895624768113745	Gray{Float64}(1.6074914277312362)	Gray{Float64}(0.0)	0.0	Gray{Float64}(0.0)	U 1_V 0	WT	1	DMSO-LPS	Il12b_intron(4),HSS1(1)	Il12b_HSS1_BD	WT_DMSO-LPS_1	HSS1	Il12b_intron	NA	WT_DMSO-LPS
Il12bBD_failedu1v1_25May21_WTRad21_Sequence_A 0_S 0_U 1_V 0_X18_Y16_Job(Seq.Scan) 1 01 01 02 01 04 01_146	Cell_CP_14	3276.5	3092.0	2	2	2	Il12bBD_failedu1v1_25May21_WTRad21_Sequence_A 0_S 0_U 1_V 0_X18_Y16_Job(Seq.Scan) 1 01 01 02 01 04 01_146__Cell_CP_14	Cell_CP_14	Il12bBD_failedu1v1_25May21_WTRad21_Sequence_A 0_S 0_U 1_V 0_X18_Y16_Job(Seq.Scan) 1 01 01 02 01 04 01_146	0.1206896551724138	2	TxS_auto_12	6.152941703796387	18.63529396057129	39.85490798950195	96.768	166.131	10.5	TxS_auto_20	6.53725528717041	12.666664123535156	18.27842903137207	97.713	167.076	9.5	11.577393920913288	Gray{Float64}(1.5656497617701246)	1.2936983610325687	Gray{Float64}(1.20106891969583)	Gray{Float64}(1.663440460791913)	0.8793444659922666	Gray{Float64}(0.550839385107342)	U 1_V 0	WT	1	DMSO-LPS	Il12b_intron(4),HSS1(1)	Il12b_HSS1_BD	WT_DMSO-LPS_1	HSS1	Il12b_intron	NA	WT_DMSO-LPS
Il12bBD_failedu1v1_25May21_WTRad21_Sequence_A 0_S 0_U 1_V 0_X18_Y16_Job(Seq.Scan) 1 01 01 02 01 04 01_146	Cell_CP_22	4377.0	4159.0	4	4	4	Il12bBD_failedu1v1_25May21_WTRad21_Sequence_A 0_S 0_U 1_V 0_X18_Y16_Job(Seq.Scan) 1 01 01 02 01 04 01_146__Cell_CP_22	Cell_CP_22	Il12bBD_failedu1v1_25May21_WTRad21_Sequence_A 0_S 0_U 1_V 0_X18_Y16_Job(Seq.Scan) 1 01 01 02 01 04 01_146	0.1206896551724138	2	TxS_auto_3	17.68235206604004	53.61569595336914	91.12940216064453	130.032	67.851	9.0	TxS_auto_22	2.156862735748291	3.6823532581329346	5.458824157714844	139.293	67.473	10.0	12.243733295037096	Gray{Float64}(4.499371460426759)	3.722105920478208	Gray{Float64}(2.7462788932907016)	Gray{Float64}(0.5488255522251442)	0.2556361270645325	Gray{Float64}(0.16450731828669815)	U 1_V 0	WT	1	DMSO-LPS	Il12b_intron(4),HSS1(1)	Il12b_HSS1_BD	WT_DMSO-LPS_1	HSS1	Il12b_intron	NA	WT_DMSO-LPS
Il12bBD_failedu1v1_25May21_WTRad21_Sequence_A 0_S 0_U 1_V 0_X18_Y16_Job(Seq.Scan) 1 01 01 02 01 04 01_146	Cell_CP_23	3453.0	3259.5	0	0	0	Il12bBD_failedu1v1_25May21_WTRad21_Sequence_A 0_S 0_U 1_V 0_X18_Y16_Job(Seq.Scan) 1 01 01 02 01 04 01_146__Cell_CP_23	Cell_CP_23	Il12bBD_failedu1v1_25May21_WTRad21_Sequence_A 0_S 0_U 1_V 0_X18_Y16_Job(Seq.Scan) 1 01 01 02 01 04 01_146	0.1206896551724138	2	TxS_auto_21	2.4666669368743896	7.345098495483398	13.219606399536133	148.554	166.698	9.5	TxS_auto_26	4.423529624938965	11.352941513061523	18.011764526367188	142.317	172.746	11.0	11.810100465279707	Gray{Float64}(0.6276569302941393)	0.5099110271796514	Gray{Float64}(0.3983865269812497)	Gray{Float64}(1.1255913735044165)	0.7881432865734116	Gray{Float64}(0.5428031741334814)	U 1_V 0	WT	1	DMSO-LPS	Il12b_intron(4),HSS1(1)	Il12b_HSS1_BD	WT_DMSO-LPS_1	HSS1	Il12b_intron	NA	WT_DMSO-LPS
Il12bBD_failedu1v1_25May21_WTRad21_Sequence_A 0_S 0_U 2_V 0_X 5_Y18_Job(Seq.Scan) 1 01 01 02 01 04 01_234	Cell_CP_1	2276.5	2121.5	1	1	0	Il12bBD_failedu1v1_25May21_WTRad21_Sequence_A 0_S 0_U 2_V 0_X 5_Y18_Job(Seq.Scan) 1 01 01 02 01 04 01_234__Cell_CP_1	Cell_CP_1	Il12bBD_failedu1v1_25May21_WTRad21_Sequence_A 0_S 0_U 2_V 0_X 5_Y18_Job(Seq.Scan) 1 01 01 02 01 04 01_234	0.2978723404255319	1	TxS_auto_2	15.070590019226074	44.17255401611328	76.61565399169922	10.962	75.411	7.5	0	0.0	0.0	0.0	0.0	0.0	0.0	0.0	Gray{Float64}(3.8347942836477973)	3.0665446359031563	Gray{Float64}(2.308892064080001)	Gray{Float64}(0.0)	0.0	Gray{Float64}(0.0)	U 2_V 0	WT	1	BD1-LPS	Il12b_intron(4),HSS1(1)	Il12b_HSS1_BD	WT_BD1-LPS_1	HSS1	Il12b_intron	NA	WT_BD1-LPS
Il12bBD_failedu1v1_25May21_WTRad21_Sequence_A 0_S 0_U 2_V 0_X 5_Y18_Job(Seq.Scan) 1 01 01 02 01 04 01_234	Cell_CP_3	1901.5	1790.0	3	3	3	Il12bBD_failedu1v1_25May21_WTRad21_Sequence_A 0_S 0_U 2_V 0_X 5_Y18_Job(Seq.Scan) 1 01 01 02 01 04 01_234__Cell_CP_3	Cell_CP_3	Il12bBD_failedu1v1_25May21_WTRad21_Sequence_A 0_S 0_U 2_V 0_X 5_Y18_Job(Seq.Scan) 1 01 01 02 01 04 01_234	0.2978723404255319	1	TxS_auto_42	2.4078433513641357	5.580392360687256	10.96862506866455	16.443	60.102000000000004	8.5	0	0.0	0.0	0.0	0.0	0.0	0.0	0.0	Gray{Float64}(0.6126889463485463)	0.38740169413020903	Gray{Float64}(0.330550873815583)	Gray{Float64}(0.0)	0.0	Gray{Float64}(0.0)	U 2_V 0	WT	1	BD1-LPS	Il12b_intron(4),HSS1(1)	Il12b_HSS1_BD	WT_BD1-LPS_1	HSS1	Il12b_intron	NA	WT_BD1-LPS
Il12bBD_failedu1v1_25May21_WTRad21_Sequence_A 0_S 0_U 2_V 0_X 5_Y18_Job(Seq.Scan) 1 01 01 02 01 04 01_234	Cell_CP_5	3213.5	3036.5	2	2	2	Il12bBD_failedu1v1_25May21_WTRad21_Sequence_A 0_S 0_U 2_V 0_X 5_Y18_Job(Seq.Scan) 1 01 01 02 01 04 01_234__Cell_CP_5	Cell_CP_5	Il12bBD_failedu1v1_25May21_WTRad21_Sequence_A 0_S 0_U 2_V 0_X 5_Y18_Job(Seq.Scan) 1 01 01 02 01 04 01_234	0.2978723404255319	2	TxS_auto_33	4.031373500823975	10.964705467224121	18.2509765625	30.807	181.062	8.5	TxS_auto_68	2.513725757598877	4.60784387588501	7.407843589782715	28.917	185.22	9.5	8.781290565742594	Gray{Float64}(1.0258050969794004)	0.7611911849722081	Gray{Float64}(0.5500120765324522)	Gray{Float64}(0.6396313053172307)	0.319885486257371	Gray{Float64}(0.22324303696798448)	U 2_V 0	WT	1	BD1-LPS	Il12b_intron(4),HSS1(1)	Il12b_HSS1_BD	WT_BD1-LPS_1	HSS1	Il12b_intron	NA	WT_BD1-LPS
Il12bBD_failedu1v1_25May21_WTRad21_Sequence_A 0_S 0_U 2_V 0_X 5_Y18_Job(Seq.Scan) 1 01 01 02 01 04 01_234	Cell_CP_6	3435.0	3249.0	0	0	0	Il12bBD_failedu1v1_25May21_WTRad21_Sequence_A 0_S 0_U 2_V 0_X 5_Y18_Job(Seq.Scan) 1 01 01 02 01 04 01_234__Cell_CP_6	Cell_CP_6	Il12bBD_failedu1v1_25May21_WTRad21_Sequence_A 0_S 0_U 2_V 0_X 5_Y18_Job(Seq.Scan) 1 01 01 02 01 04 01_234	0.2978723404255319	1	TxS_auto_30	8.945098876953125	24.074508666992188	37.94902038574219	25.137	124.929	9.5	0	0.0	0.0	0.0	0.0	0.0	0.0	0.0	Gray{Float64}(2.2761294678073747)	1.6712992277475922	Gray{Float64}(1.1436330233211005)	Gray{Float64}(0.0)	0.0	Gray{Float64}(0.0)	U 2_V 0	WT	1	BD1-LPS	Il12b_intron(4),HSS1(1)	Il12b_HSS1_BD	WT_BD1-LPS_1	HSS1	Il12b_intron	NA	WT_BD1-LPS
Il12bBD_failedu1v1_25May21_WTRad21_Sequence_A 0_S 0_U 2_V 0_X 5_Y18_Job(Seq.Scan) 1 01 01 02 01 04 01_234	Cell_CP_7	3468.5	3277.5	0	0	0	Il12bBD_failedu1v1_25May21_WTRad21_Sequence_A 0_S 0_U 2_V 0_X 5_Y18_Job(Seq.Scan) 1 01 01 02 01 04 01_234__Cell_CP_7	Cell_CP_7	Il12bBD_failedu1v1_25May21_WTRad21_Sequence_A 0_S 0_U 2_V 0_X 5_Y18_Job(Seq.Scan) 1 01 01 02 01 04 01_234	0.2978723404255319	1	TxS_auto_47	5.215687274932861	13.458821296691895	21.827451705932617	33.264	153.09	9.5	0	0.0	0.0	0.0	0.0	0.0	0.0	0.0	Gray{Float64}(1.3271602320606568)	0.9343375580659077	Gray{Float64}(0.6577928582111626)	Gray{Float64}(0.0)	0.0	Gray{Float64}(0.0)	U 2_V 0	WT	1	BD1-LPS	Il12b_intron(4),HSS1(1)	Il12b_HSS1_BD	WT_BD1-LPS_1	HSS1	Il12b_intron	NA	WT_BD1-LPS
Il12bBD_failedu1v1_25May21_WTRad21_Sequence_A 0_S 0_U 2_V 0_X 5_Y18_Job(Seq.Scan) 1 01 01 02 01 04 01_234	Cell_CP_9	3511.0	3315.0	2	2	2	Il12bBD_failedu1v1_25May21_WTRad21_Sequence_A 0_S 0_U 2_V 0_X 5_Y18_Job(Seq.Scan) 1 01 01 02 01 04 01_234__Cell_CP_9	Cell_CP_9	Il12bBD_failedu1v1_25May21_WTRad21_Sequence_A 0_S 0_U 2_V 0_X 5_Y18_Job(Seq.Scan) 1 01 01 02 01 04 01_234	0.2978723404255319	1	TxS_auto_45	1.5137256383895874	2.5411767959594727	3.8549020290374756	33.453	99.414	8.5	0	0.0	0.0	0.0	0.0	0.0	0.0	0.0	Gray{Float64}(0.38517579057635326)	0.17641343694295988	Gray{Float64}(0.11617146417121017)	Gray{Float64}(0.0)	0.0	Gray{Float64}(0.0)	U 2_V 0	WT	1	BD1-LPS	Il12b_intron(4),HSS1(1)	Il12b_HSS1_BD	WT_BD1-LPS_1	HSS1	Il12b_intron	NA	WT_BD1-LPS
Il12bBD_failedu1v1_25May21_WTRad21_Sequence_A 0_S 0_U 2_V 0_X 5_Y18_Job(Seq.Scan) 1 01 01 02 01 04 01_234	Cell_CP_10	3060.5	2877.5	0	0	0	Il12bBD_failedu1v1_25May21_WTRad21_Sequence_A 0_S 0_U 2_V 0_X 5_Y18_Job(Seq.Scan) 1 01 01 02 01 04 01_234__Cell_CP_10	Cell_CP_10	Il12bBD_failedu1v1_25May21_WTRad21_Sequence_A 0_S 0_U 2_V 0_X 5_Y18_Job(Seq.Scan) 1 01 01 02 01 04 01_234	0.2978723404255319	1	TxS_auto_59	3.894118070602417	11.058823585510254	18.07058334350586	46.683	50.841	9.5	0	0.0	0.0	0.0	0.0	0.0	0.0	0.0	Gray{Float64}(0.9908796999948251)	0.767725047847023	Gray{Float64}(0.5445757400914092)	Gray{Float64}(0.0)	0.0	Gray{Float64}(0.0)	U 2_V 0	WT	1	BD1-LPS	Il12b_intron(4),HSS1(1)	Il12b_HSS1_BD	WT_BD1-LPS_1	HSS1	Il12b_intron	NA	WT_BD1-LPS
Il12bBD_failedu1v1_25May21_WTRad21_Sequence_A 0_S 0_U 2_V 0_X 5_Y18_Job(Seq.Scan) 1 01 01 02 01 04 01_234	Cell_CP_13	3316.5	3129.5	0	0	0	Il12bBD_failedu1v1_25May21_WTRad21_Sequence_A 0_S 0_U 2_V 0_X 5_Y18_Job(Seq.Scan) 1 01 01 02 01 04 01_234__Cell_CP_13	Cell_CP_13	Il12bBD_failedu1v1_25May21_WTRad21_Sequence_A 0_S 0_U 2_V 0_X 5_Y18_Job(Seq.Scan) 1 01 01 02 01 04 01_234	0.2978723404255319	1	TxS_auto_15	9.090197563171387	23.50980567932129	38.094112396240234	63.126	127.197	7.5	0	0.0	0.0	0.0	0.0	0.0	0.0	0.0	Gray{Float64}(2.3130506242959226)	1.632096447734261	Gray{Float64}(1.1480055212917717)	Gray{Float64}(0.0)	0.0	Gray{Float64}(0.0)	U 2_V 0	WT	1	BD1-LPS	Il12b_intron(4),HSS1(1)	Il12b_HSS1_BD	WT_BD1-LPS_1	HSS1	Il12b_intron	NA	WT_BD1-LPS
Il12bBD_failedu1v1_25May21_WTRad21_Sequence_A 0_S 0_U 2_V 0_X 5_Y18_Job(Seq.Scan) 1 01 01 02 01 04 01_234	Cell_CP_14	3691.0	3513.0	3	3	3	Il12bBD_failedu1v1_25May21_WTRad21_Sequence_A 0_S 0_U 2_V 0_X 5_Y18_Job(Seq.Scan) 1 01 01 02 01 04 01_234__Cell_CP_14	Cell_CP_14	Il12bBD_failedu1v1_25May21_WTRad21_Sequence_A 0_S 0_U 2_V 0_X 5_Y18_Job(Seq.Scan) 1 01 01 02 01 04 01_234	0.2978723404255319	2	TxS_auto_66	3.050980806350708	5.53725528717041	7.890196800231934	68.418	168.588	9.5	TxS_auto_31	6.980393409729004	17.050979614257812	25.823528289794922	62.937	167.454	9.0	11.459813131111696	Gray{Float64}(0.7763387989977097)	0.3844070345650549	Gray{Float64}(0.23777925041348186)	Gray{Float64}(1.7761993864269547)	1.1837121768852865	Gray{Float64}(0.7782187637700347)	U 2_V 0	WT	1	BD1-LPS	Il12b_intron(4),HSS1(1)	Il12b_HSS1_BD	WT_BD1-LPS_1	HSS1	Il12b_intron	NA	WT_BD1-LPS
Il12bBD_failedu1v1_25May21_WTRad21_Sequence_A 0_S 0_U 2_V 0_X 5_Y18_Job(Seq.Scan) 1 01 01 02 01 04 01_234	Cell_CP_19	4198.5	3955.0	4	4	4	Il12bBD_failedu1v1_25May21_WTRad21_Sequence_A 0_S 0_U 2_V 0_X 5_Y18_Job(Seq.Scan) 1 01 01 02 01 04 01_234__Cell_CP_19	Cell_CP_19	Il12bBD_failedu1v1_25May21_WTRad21_Sequence_A 0_S 0_U 2_V 0_X 5_Y18_Job(Seq.Scan) 1 01 01 02 01 04 01_234	0.2978723404255319	2	TxS_auto_17	1.8745101690292358	3.364705801010132	5.454902648925781	76.923	29.106	7.5	TxS_auto_39	1.76078462600708	3.2039215564727783	4.976471900939941	79.569	29.106	8.5	7.017928184300549	Gray{Float64}(0.47697939308696863)	0.23358442261944012	Gray{Float64}(0.16438913955884615)	Gray{Float64}(0.4480413049477691)	0.2224224675637305	Gray{Float64}(0.1499711335811638)	U 2_V 0	WT	1	BD1-LPS	Il12b_intron(4),HSS1(1)	Il12b_HSS1_BD	WT_BD1-LPS_1	HSS1	Il12b_intron	NA	WT_BD1-LPS
Il12bBD_failedu1v1_25May21_WTRad21_Sequence_A 0_S 0_U 2_V 0_X 5_Y18_Job(Seq.Scan) 1 01 01 02 01 04 01_234	Cell_CP_22	2785.0	2615.0	0	0	0	Il12bBD_failedu1v1_25May21_WTRad21_Sequence_A 0_S 0_U 2_V 0_X 5_Y18_Job(Seq.Scan) 1 01 01 02 01 04 01_234__Cell_CP_22	Cell_CP_22	Il12bBD_failedu1v1_25May21_WTRad21_Sequence_A 0_S 0_U 2_V 0_X 5_Y18_Job(Seq.Scan) 1 01 01 02 01 04 01_234	0.2978723404255319	1	TxS_auto_14	4.568627834320068	12.913725852966309	20.51372528076172	91.476	87.696	7.0	0	0.0	0.0	0.0	0.0	0.0	0.0	0.0	Gray{Float64}(1.1625124086591343)	0.896495971899027	Gray{Float64}(0.6182023521015638)	Gray{Float64}(0.0)	0.0	Gray{Float64}(0.0)	U 2_V 0	WT	1	BD1-LPS	Il12b_intron(4),HSS1(1)	Il12b_HSS1_BD	WT_BD1-LPS_1	HSS1	Il12b_intron	NA	WT_BD1-LPS
Il12bBD_failedu1v1_25May21_WTRad21_Sequence_A 0_S 0_U 2_V 0_X 5_Y18_Job(Seq.Scan) 1 01 01 02 01 04 01_234	Cell_CP_27	2414.0	2242.5	0	0	0	Il12bBD_failedu1v1_25May21_WTRad21_Sequence_A 0_S 0_U 2_V 0_X 5_Y18_Job(Seq.Scan) 1 01 01 02 01 04 01_234__Cell_CP_27	Cell_CP_27	Il12bBD_failedu1v1_25May21_WTRad21_Sequence_A 0_S 0_U 2_V 0_X 5_Y18_Job(Seq.Scan) 1 01 01 02 01 04 01_234	0.2978723404255319	1	TxS_auto_79	5.560785293579102	13.74117660522461	22.71371841430664	110.943	176.904	10.5	0	0.0	0.0	0.0	0.0	0.0	0.0	0.0	Gray{Float64}(1.4149723155633265)	0.9539392128962789	Gray{Float64}(0.6845014231454878)	Gray{Float64}(0.0)	0.0	Gray{Float64}(0.0)	U 2_V 0	WT	1	BD1-LPS	Il12b_intron(4),HSS1(1)	Il12b_HSS1_BD	WT_BD1-LPS_1	HSS1	Il12b_intron	NA	WT_BD1-LPS
Il12bBD_failedu1v1_25May21_WTRad21_Sequence_A 0_S 0_U 2_V 0_X 5_Y18_Job(Seq.Scan) 1 01 01 02 01 04 01_234	Cell_CP_30	3266.5	3079.5	0	0	0	Il12bBD_failedu1v1_25May21_WTRad21_Sequence_A 0_S 0_U 2_V 0_X 5_Y18_Job(Seq.Scan) 1 01 01 02 01 04 01_234__Cell_CP_30	Cell_CP_30	Il12bBD_failedu1v1_25May21_WTRad21_Sequence_A 0_S 0_U 2_V 0_X 5_Y18_Job(Seq.Scan) 1 01 01 02 01 04 01_234	0.2978723404255319	1	TxS_auto_93	1.945098638534546	5.5960798263549805	0.0	114.534	122.094	11.5	0	0.0	0.0	0.0	0.0	0.0	0.0	0.0	Gray{Float64}(0.49494101628852066)	0.388490748516259	Gray{Float64}(0.0)	Gray{Float64}(0.0)	0.0	Gray{Float64}(0.0)	U 2_V 0	WT	1	BD1-LPS	Il12b_intron(4),HSS1(1)	Il12b_HSS1_BD	WT_BD1-LPS_1	HSS1	Il12b_intron	NA	WT_BD1-LPS
Il12bBD_failedu1v1_25May21_WTRad21_Sequence_A 0_S 0_U 2_V 0_X 5_Y18_Job(Seq.Scan) 1 01 01 02 01 04 01_234	Cell_CP_31	2830.5	2657.5	0	0	0	Il12bBD_failedu1v1_25May21_WTRad21_Sequence_A 0_S 0_U 2_V 0_X 5_Y18_Job(Seq.Scan) 1 01 01 02 01 04 01_234__Cell_CP_31	Cell_CP_31	Il12bBD_failedu1v1_25May21_WTRad21_Sequence_A 0_S 0_U 2_V 0_X 5_Y18_Job(Seq.Scan) 1 01 01 02 01 04 01_234	0.2978723404255319	1	TxS_auto_36	5.827451705932617	17.156864166259766	28.882352828979492	116.046	24.948	10.0	0	0.0	0.0	0.0	0.0	0.0	0.0	0.0	Gray{Float64}(1.482827046693929)	1.1910628884798244	Gray{Float64}(0.870399608492728)	Gray{Float64}(0.0)	0.0	Gray{Float64}(0.0)	U 2_V 0	WT	1	BD1-LPS	Il12b_intron(4),HSS1(1)	Il12b_HSS1_BD	WT_BD1-LPS_1	HSS1	Il12b_intron	NA	WT_BD1-LPS
Il12bBD_failedu1v1_25May21_WTRad21_Sequence_A 0_S 0_U 2_V 0_X 5_Y18_Job(Seq.Scan) 1 01 01 02 01 04 01_234	Cell_CP_35	3406.5	3216.5	4	4	4	Il12bBD_failedu1v1_25May21_WTRad21_Sequence_A 0_S 0_U 2_V 0_X 5_Y18_Job(Seq.Scan) 1 01 01 02 01 04 01_234__Cell_CP_35	Cell_CP_35	Il12bBD_failedu1v1_25May21_WTRad21_Sequence_A 0_S 0_U 2_V 0_X 5_Y18_Job(Seq.Scan) 1 01 01 02 01 04 01_234	0.2978723404255319	2	TxS_auto_64	2.007843255996704	4.176470756530762	7.011765956878662	136.836	127.953	9.5	TxS_auto_84	4.694117546081543	11.380391120910645	0.0	135.324	129.465	7.5	11.697105966862061	Gray{Float64}(0.5109067283188125)	0.28993872509101326	Gray{Float64}(0.21130682738513815)	Gray{Float64}(1.1944439540535479)	0.7900488917525159	Gray{Float64}(0.0)	U 2_V 0	WT	1	BD1-LPS	Il12b_intron(4),HSS1(1)	Il12b_HSS1_BD	WT_BD1-LPS_1	HSS1	Il12b_intron	NA	WT_BD1-LPS
Il12bBD_failedu1v1_25May21_WTRad21_Sequence_A 0_S 0_U 2_V 0_X 5_Y18_Job(Seq.Scan) 1 01 01 02 01 04 01_234	Cell_CP_36	3215.5	3030.5	0	0	0	Il12bBD_failedu1v1_25May21_WTRad21_Sequence_A 0_S 0_U 2_V 0_X 5_Y18_Job(Seq.Scan) 1 01 01 02 01 04 01_234__Cell_CP_36	Cell_CP_36	Il12bBD_failedu1v1_25May21_WTRad21_Sequence_A 0_S 0_U 2_V 0_X 5_Y18_Job(Seq.Scan) 1 01 01 02 01 04 01_234	0.2978723404255319	1	TxS_auto_43	6.360784530639648	16.83922004699707	26.380388259887695	143.262	70.686	9.0	0	0.0	0.0	0.0	0.0	0.0	0.0	0.0	Gray{Float64}(1.6185365089551342)	1.1690114157554745	Gray{Float64}(0.7950003155647938)	Gray{Float64}(0.0)	0.0	Gray{Float64}(0.0)	U 2_V 0	WT	1	BD1-LPS	Il12b_intron(4),HSS1(1)	Il12b_HSS1_BD	WT_BD1-LPS_1	HSS1	Il12b_intron	NA	WT_BD1-LPS
Il12bBD_failedu1v1_25May21_WTRad21_Sequence_A 0_S 0_U 2_V 0_X 5_Y18_Job(Seq.Scan) 1 01 01 02 01 04 01_234	Cell_CP_38	3448.5	3263.5	1	1	1	Il12bBD_failedu1v1_25May21_WTRad21_Sequence_A 0_S 0_U 2_V 0_X 5_Y18_Job(Seq.Scan) 1 01 01 02 01 04 01_234__Cell_CP_38	Cell_CP_38	Il12bBD_failedu1v1_25May21_WTRad21_Sequence_A 0_S 0_U 2_V 0_X 5_Y18_Job(Seq.Scan) 1 01 01 02 01 04 01_234	0.2978723404255319	1	TxS_auto_8	6.184313774108887	15.862749099731445	25.372549057006836	144.774	5.67	6.5	0	0.0	0.0	0.0	0.0	0.0	0.0	0.0	Gray{Float64}(1.5736325571183556)	1.10122290290742	Gray{Float64}(0.7646280376272793)	Gray{Float64}(0.0)	0.0	Gray{Float64}(0.0)	U 2_V 0	WT	1	BD1-LPS	Il12b_intron(4),HSS1(1)	Il12b_HSS1_BD	WT_BD1-LPS_1	HSS1	Il12b_intron	NA	WT_BD1-LPS
Il12bBD_failedu1v1_25May21_WTRad21_Sequence_A 0_S 0_U 2_V 0_X 5_Y18_Job(Seq.Scan) 1 01 01 02 01 04 01_234	Cell_CP_39	2661.0	2491.0	5	5	5	Il12bBD_failedu1v1_25May21_WTRad21_Sequence_A 0_S 0_U 2_V 0_X 5_Y18_Job(Seq.Scan) 1 01 01 02 01 04 01_234__Cell_CP_39	Cell_CP_39	Il12bBD_failedu1v1_25May21_WTRad21_Sequence_A 0_S 0_U 2_V 0_X 5_Y18_Job(Seq.Scan) 1 01 01 02 01 04 01_234	0.2978723404255319	2	TxS_auto_49	2.192157030105591	4.400001525878906	10.752939224243164	153.846	26.649	9.0	TxS_auto_38	1.8117649555206299	3.6588237285614014	5.952941417694092	157.437	26.082	8.5	10.171861678178683	Gray{Float64}(0.557806378992649)	0.30545666597018034	Gray{Float64}(0.3240509575638352)	Gray{Float64}(0.46101352938938933)	0.2540026613458288	Gray{Float64}(0.17939805354576993)	U 2_V 0	WT	1	BD1-LPS	Il12b_intron(4),HSS1(1)	Il12b_HSS1_BD	WT_BD1-LPS_1	HSS1	Il12b_intron	NA	WT_BD1-LPS
Il12bBD_failedu1v1_25May21_WTRad21_Sequence_A 0_S 0_U 2_V 0_X 5_Y18_Job(Seq.Scan) 1 01 01 02 01 04 01_234	Cell_CP_42	3090.0	2908.0	0	0	0	Il12bBD_failedu1v1_25May21_WTRad21_Sequence_A 0_S 0_U 2_V 0_X 5_Y18_Job(Seq.Scan) 1 01 01 02 01 04 01_234__Cell_CP_42	Cell_CP_42	Il12bBD_failedu1v1_25May21_WTRad21_Sequence_A 0_S 0_U 2_V 0_X 5_Y18_Job(Seq.Scan) 1 01 01 02 01 04 01_234	0.2978723404255319	1	TxS_auto_58	2.6000001430511475	7.4117655754089355	12.909802436828613	168.02100000000002	46.683	9.5	0	0.0	0.0	0.0	0.0	0.0	0.0	0.0	Gray{Float64}(0.6615842958594406)	0.5145391855664725	Gray{Float64}(0.3890502637811284)	Gray{Float64}(0.0)	0.0	Gray{Float64}(0.0)	U 2_V 0	WT	1	BD1-LPS	Il12b_intron(4),HSS1(1)	Il12b_HSS1_BD	WT_BD1-LPS_1	HSS1	Il12b_intron	NA	WT_BD1-LPS
Il12bBD_failedu1v1_25May21_WTRad21_Sequence_A 0_S 0_U 2_V 0_X 5_Y18_Job(Seq.Scan) 1 01 01 02 01 04 01_234	Cell_CP_45	3590.0	3394.5	6	6	6	Il12bBD_failedu1v1_25May21_WTRad21_Sequence_A 0_S 0_U 2_V 0_X 5_Y18_Job(Seq.Scan) 1 01 01 02 01 04 01_234__Cell_CP_45	Cell_CP_45	Il12bBD_failedu1v1_25May21_WTRad21_Sequence_A 0_S 0_U 2_V 0_X 5_Y18_Job(Seq.Scan) 1 01 01 02 01 04 01_234	0.2978723404255319	2	TxS_auto_3	2.5254902839660645	7.129414081573486	13.156861305236816	179.172	75.411	5.5	TxS_auto_44	11.643138885498047	22.12548828125	0.0	176.148	74.844	9.5	3.4228737925900825	Gray{Float64}(0.6426248535728172)	0.4949377955598069	Gray{Float64}(0.39649563859565506)	Gray{Float64}(2.962660545132272)	1.5359944408207733	Gray{Float64}(0.0)	U 2_V 0	WT	1	BD1-LPS	Il12b_intron(4),HSS1(1)	Il12b_HSS1_BD	WT_BD1-LPS_1	HSS1	Il12b_intron	NA	WT_BD1-LPS
Il12bBD_failedu1v1_25May21_WTRad21_Sequence_A 0_S 0_U 2_V 0_X 5_Y18_Job(Seq.Scan) 1 01 01 02 01 04 01_234	Cell_CP_46	3272.0	3084.0	0	0	0	Il12bBD_failedu1v1_25May21_WTRad21_Sequence_A 0_S 0_U 2_V 0_X 5_Y18_Job(Seq.Scan) 1 01 01 02 01 04 01_234__Cell_CP_46	Cell_CP_46	Il12bBD_failedu1v1_25May21_WTRad21_Sequence_A 0_S 0_U 2_V 0_X 5_Y18_Job(Seq.Scan) 1 01 01 02 01 04 01_234	0.2978723404255319	1	TxS_auto_67	5.803921699523926	16.698040008544922	28.941173553466797	179.928	175.203	11.0	0	0.0	0.0	0.0	0.0	0.0	0.0	0.0	Gray{Float64}(1.4768397075150959)	1.159210422825473	Gray{Float64}(0.8721722319305817)	Gray{Float64}(0.0)	0.0	Gray{Float64}(0.0)	U 2_V 0	WT	1	BD1-LPS	Il12b_intron(4),HSS1(1)	Il12b_HSS1_BD	WT_BD1-LPS_1	HSS1	Il12b_intron	NA	WT_BD1-LPS
Il12bBD_failedu1v1_25May21_WTRad21_Sequence_A 0_S 0_U 2_V 0_X 5_Y19_Job(Seq.Scan) 1 01 01 02 01 04 01_256	Cell_CP_4	3433.5	3225.0	0	0	0	Il12bBD_failedu1v1_25May21_WTRad21_Sequence_A 0_S 0_U 2_V 0_X 5_Y19_Job(Seq.Scan) 1 01 01 02 01 04 01_256__Cell_CP_4	Cell_CP_4	Il12bBD_failedu1v1_25May21_WTRad21_Sequence_A 0_S 0_U 2_V 0_X 5_Y19_Job(Seq.Scan) 1 01 01 02 01 04 01_256	0.21428571428571427	1	TxS_auto_13	4.05490255355835	10.588234901428223	16.619606018066406	12.096	36.477	9.0	0	0.0	0.0	0.0	0.0	0.0	0.0	0.0	Gray{Float64}(1.0317921934905734)	0.7350558658848012	Gray{Float64}(0.5008490359869171)	Gray{Float64}(0.0)	0.0	Gray{Float64}(0.0)	U 2_V 0	WT	1	BD1-LPS	Il12b_intron(4),HSS1(1)	Il12b_HSS1_BD	WT_BD1-LPS_1	HSS1	Il12b_intron	NA	WT_BD1-LPS
Il12bBD_failedu1v1_25May21_WTRad21_Sequence_A 0_S 0_U 2_V 0_X 5_Y19_Job(Seq.Scan) 1 01 01 02 01 04 01_256	Cell_CP_9	3151.5	2968.5	2	2	1	Il12bBD_failedu1v1_25May21_WTRad21_Sequence_A 0_S 0_U 2_V 0_X 5_Y19_Job(Seq.Scan) 1 01 01 02 01 04 01_256__Cell_CP_9	Cell_CP_9	Il12bBD_failedu1v1_25May21_WTRad21_Sequence_A 0_S 0_U 2_V 0_X 5_Y19_Job(Seq.Scan) 1 01 01 02 01 04 01_256	0.21428571428571427	1	TxS_auto_11	5.278430938720703	11.63137149810791	19.28626823425293	48.384	151.956	9.5	0	0.0	0.0	0.0	0.0	0.0	0.0	0.0	Gray{Float64}(1.3431257014232882)	0.8074724378107871	Gray{Float64}(0.5812116630448565)	Gray{Float64}(0.0)	0.0	Gray{Float64}(0.0)	U 2_V 0	WT	1	BD1-LPS	Il12b_intron(4),HSS1(1)	Il12b_HSS1_BD	WT_BD1-LPS_1	HSS1	Il12b_intron	NA	WT_BD1-LPS
Il12bBD_failedu1v1_25May21_WTRad21_Sequence_A 0_S 0_U 2_V 0_X 5_Y19_Job(Seq.Scan) 1 01 01 02 01 04 01_256	Cell_CP_12	2764.0	2630.5	4	4	4	Il12bBD_failedu1v1_25May21_WTRad21_Sequence_A 0_S 0_U 2_V 0_X 5_Y19_Job(Seq.Scan) 1 01 01 02 01 04 01_256__Cell_CP_12	Cell_CP_12	Il12bBD_failedu1v1_25May21_WTRad21_Sequence_A 0_S 0_U 2_V 0_X 5_Y19_Job(Seq.Scan) 1 01 01 02 01 04 01_256	0.21428571428571427	2	TxS_auto_2	2.149019956588745	3.752941131591797	5.396079063415527	60.669	30.807	7.5	TxS_auto_7	3.835294485092163	7.466667175292969	11.423528671264648	58.968	32.508	8.5	6.930858676960597	Gray{Float64}(0.5468299140550015)	0.2605364745661989	Gray{Float64}(0.16261642990110348)	Gray{Float64}(0.9759117160492322)	0.5183505614394969	Gray{Float64}(0.3442598649060795)	U 2_V 0	WT	1	BD1-LPS	Il12b_intron(4),HSS1(1)	Il12b_HSS1_BD	WT_BD1-LPS_1	HSS1	Il12b_intron	NA	WT_BD1-LPS
Il12bBD_failedu1v1_25May21_WTRad21_Sequence_A 0_S 0_U 2_V 0_X 5_Y19_Job(Seq.Scan) 1 01 01 02 01 04 01_256	Cell_CP_17	3723.0	3519.0	0	0	0	Il12bBD_failedu1v1_25May21_WTRad21_Sequence_A 0_S 0_U 2_V 0_X 5_Y19_Job(Seq.Scan) 1 01 01 02 01 04 01_256__Cell_CP_17	Cell_CP_17	Il12bBD_failedu1v1_25May21_WTRad21_Sequence_A 0_S 0_U 2_V 0_X 5_Y19_Job(Seq.Scan) 1 01 01 02 01 04 01_256	0.21428571428571427	1	TxS_auto_23	1.4862749576568604	3.4666669368743896	5.286275386810303	77.49	140.994	9.5	0	0.0	0.0	0.0	0.0	0.0	0.0	0.0	Gray{Float64}(0.3781908143131938)	0.24066276303283524	Gray{Float64}(0.1593073824113036)	Gray{Float64}(0.0)	0.0	Gray{Float64}(0.0)	U 2_V 0	WT	1	BD1-LPS	Il12b_intron(4),HSS1(1)	Il12b_HSS1_BD	WT_BD1-LPS_1	HSS1	Il12b_intron	NA	WT_BD1-LPS
Il12bBD_failedu1v1_25May21_WTRad21_Sequence_A 0_S 0_U 2_V 0_X 5_Y19_Job(Seq.Scan) 1 01 01 02 01 04 01_256	Cell_CP_19	4251.5	4043.0	0	0	0	Il12bBD_failedu1v1_25May21_WTRad21_Sequence_A 0_S 0_U 2_V 0_X 5_Y19_Job(Seq.Scan) 1 01 01 02 01 04 01_256__Cell_CP_19	Cell_CP_19	Il12bBD_failedu1v1_25May21_WTRad21_Sequence_A 0_S 0_U 2_V 0_X 5_Y19_Job(Seq.Scan) 1 01 01 02 01 04 01_256	0.21428571428571427	1	TxS_auto_32	4.356863021850586	11.43137264251709	18.149017333984375	95.82300000000001	45.36	10.5	0	0.0	0.0	0.0	0.0	0.0	0.0	0.0	Gray{Float64}(1.1086276907217658)	0.7935881281651398	Gray{Float64}(0.5469394296083008)	Gray{Float64}(0.0)	0.0	Gray{Float64}(0.0)	U 2_V 0	WT	1	BD1-LPS	Il12b_intron(4),HSS1(1)	Il12b_HSS1_BD	WT_BD1-LPS_1	HSS1	Il12b_intron	NA	WT_BD1-LPS
Il12bBD_failedu1v1_25May21_WTRad21_Sequence_A 0_S 0_U 2_V 0_X 5_Y19_Job(Seq.Scan) 1 01 01 02 01 04 01_256	Cell_CP_21	4396.5	4178.0	2	2	2	Il12bBD_failedu1v1_25May21_WTRad21_Sequence_A 0_S 0_U 2_V 0_X 5_Y19_Job(Seq.Scan) 1 01 01 02 01 04 01_256__Cell_CP_21	Cell_CP_21	Il12bBD_failedu1v1_25May21_WTRad21_Sequence_A 0_S 0_U 2_V 0_X 5_Y19_Job(Seq.Scan) 1 01 01 02 01 04 01_256	0.21428571428571427	2	TxS_auto_5	4.8156867027282715	11.847058296203613	18.129409790039062	99.225	7.371	8.0	TxS_auto_8	5.6588239669799805	14.905884742736816	23.50588035583496	102.816	6.048	9.5	7.542917870426541	Gray{Float64}(1.2253778926970926)	0.8224458349454477	Gray{Float64}(0.5463485359690409)	Gray{Float64}(1.439918793694208)	1.0347955176998895	Gray{Float64}(0.7083740434909215)	U 2_V 0	WT	1	BD1-LPS	Il12b_intron(4),HSS1(1)	Il12b_HSS1_BD	WT_BD1-LPS_1	HSS1	Il12b_intron	NA	WT_BD1-LPS
Il12bBD_failedu1v1_25May21_WTRad21_Sequence_A 0_S 0_U 2_V 0_X 5_Y19_Job(Seq.Scan) 1 01 01 02 01 04 01_256	Cell_CP_22	4795.5	4568.5	3	3	3	Il12bBD_failedu1v1_25May21_WTRad21_Sequence_A 0_S 0_U 2_V 0_X 5_Y19_Job(Seq.Scan) 1 01 01 02 01 04 01_256__Cell_CP_22	Cell_CP_22	Il12bBD_failedu1v1_25May21_WTRad21_Sequence_A 0_S 0_U 2_V 0_X 5_Y19_Job(Seq.Scan) 1 01 01 02 01 04 01_256	0.21428571428571427	2	TxS_auto_10	1.5372549295425415	3.6392154693603516	5.839216232299805	109.998	102.816	8.5	TxS_auto_19	1.6078435182571411	4.180392265319824	7.57647180557251	112.077	103.194	9.5	7.791991080590376	Gray{Float64}(0.39116294775444144)	0.25264141784493355	Gray{Float64}(0.17597082732811806)	Gray{Float64}(0.409124601289451)	0.2902109638603034	Gray{Float64}(0.22832482285549005)	U 2_V 0	WT	1	BD1-LPS	Il12b_intron(4),HSS1(1)	Il12b_HSS1_BD	WT_BD1-LPS_1	HSS1	Il12b_intron	NA	WT_BD1-LPS
Il12bBD_failedu1v1_25May21_WTRad21_Sequence_A 0_S 0_U 2_V 0_X 5_Y19_Job(Seq.Scan) 1 01 01 02 01 04 01_256	Cell_CP_30	3960.0	3756.0	4	4	4	Il12bBD_failedu1v1_25May21_WTRad21_Sequence_A 0_S 0_U 2_V 0_X 5_Y19_Job(Seq.Scan) 1 01 01 02 01 04 01_256__Cell_CP_30	Cell_CP_30	Il12bBD_failedu1v1_25May21_WTRad21_Sequence_A 0_S 0_U 2_V 0_X 5_Y19_Job(Seq.Scan) 1 01 01 02 01 04 01_256	0.21428571428571427	2	TxS_auto_4	1.7019609212875366	3.074509859085083	4.686275482177734	143.262	49.329	7.5	TxS_auto_9	1.600000262260437	2.6901957988739014	3.968627452850342	141.939	52.164	8.5	7.213705982364407	Gray{Float64}(0.4330732906687187)	0.21343845576530476	Gray{Float64}(0.14122576402030237)	Gray{Float64}(0.40712884178547826)	0.18675862603635446	Gray{Float64}(0.1195986975738528)	U 2_V 0	WT	1	BD1-LPS	Il12b_intron(4),HSS1(1)	Il12b_HSS1_BD	WT_BD1-LPS_1	HSS1	Il12b_intron	NA	WT_BD1-LPS
Il12bBD_failedu1v1_25May21_WTRad21_Sequence_A 0_S 0_U 2_V 0_X 5_Y19_Job(Seq.Scan) 1 01 01 02 01 04 01_256	Cell_CP_32	2568.5	2425.5	2	2	2	Il12bBD_failedu1v1_25May21_WTRad21_Sequence_A 0_S 0_U 2_V 0_X 5_Y19_Job(Seq.Scan) 1 01 01 02 01 04 01_256__Cell_CP_32	Cell_CP_32	Il12bBD_failedu1v1_25May21_WTRad21_Sequence_A 0_S 0_U 2_V 0_X 5_Y19_Job(Seq.Scan) 1 01 01 02 01 04 01_256	0.21428571428571427	2	TxS_auto_24	2.858823776245117	6.109805583953857	10.34509563446045	137.403	21.168	10.0	TxS_auto_6	4.094117641448975	10.40000057220459	15.243136405944824	140.238	22.113	8.0	12.366497078801258	Gray{Float64}(0.7274433888199004)	0.424154590043635	Gray{Float64}(0.3117601686874884)	Gray{Float64}(1.0417706876758621)	0.7219882725470241	Gray{Float64}(0.45936769897164964)	U 2_V 0	WT	1	BD1-LPS	Il12b_intron(4),HSS1(1)	Il12b_HSS1_BD	WT_BD1-LPS_1	HSS1	Il12b_intron	NA	WT_BD1-LPS
Il12bBD_failedu1v1_25May21_WTRad21_Sequence_A 0_S 0_U 2_V 0_X 5_Y19_Job(Seq.Scan) 1 01 01 02 01 04 01_256	Cell_CP_37	2928.5	2753.5	2	2	2	Il12bBD_failedu1v1_25May21_WTRad21_Sequence_A 0_S 0_U 2_V 0_X 5_Y19_Job(Seq.Scan) 1 01 01 02 01 04 01_256__Cell_CP_37	Cell_CP_37	Il12bBD_failedu1v1_25May21_WTRad21_Sequence_A 0_S 0_U 2_V 0_X 5_Y19_Job(Seq.Scan) 1 01 01 02 01 04 01_256	0.21428571428571427	2	TxS_auto_20	1.4235296249389648	3.5254900455474854	5.796079635620117	171.234	106.407	9.5	TxS_auto_27	1.666666865348816	3.282352924346924	4.84705924987793	169.155	106.407	10.0	9.237003897368455	Gray{Float64}(0.36222492028215697)	0.24474637767514976	Gray{Float64}(0.1746708613217463)	Gray{Float64}(0.4240925245681289)	0.22786732570694027	Gray{Float64}(0.14607114934215948)	U 2_V 0	WT	1	BD1-LPS	Il12b_intron(4),HSS1(1)	Il12b_HSS1_BD	WT_BD1-LPS_1	HSS1	Il12b_intron	NA	WT_BD1-LPS
Il12bBD_failedu1v1_25May21_WTRad21_Sequence_A 0_S 0_U 2_V 0_X 5_Y19_Job(Seq.Scan) 1 01 01 02 01 04 01_256	Cell_CP_39	2017.5	1906.5	0	0	0	Il12bBD_failedu1v1_25May21_WTRad21_Sequence_A 0_S 0_U 2_V 0_X 5_Y19_Job(Seq.Scan) 1 01 01 02 01 04 01_256__Cell_CP_39	Cell_CP_39	Il12bBD_failedu1v1_25May21_WTRad21_Sequence_A 0_S 0_U 2_V 0_X 5_Y19_Job(Seq.Scan) 1 01 01 02 01 04 01_256	0.21428571428571427	1	TxS_auto_1	16.054903030395508	43.79216003417969	72.68234252929688	175.77	44.226	6.5	0	0.0	0.0	0.0	0.0	0.0	0.0	0.0	Gray{Float64}(4.085258127713441)	3.040136945634606	Gray{Float64}(2.1903576504459465)	Gray{Float64}(0.0)	0.0	Gray{Float64}(0.0)	U 2_V 0	WT	1	BD1-LPS	Il12b_intron(4),HSS1(1)	Il12b_HSS1_BD	WT_BD1-LPS_1	HSS1	Il12b_intron	NA	WT_BD1-LPS
Il12bBD_failedu1v1_25May21_WTRad21_Sequence_A 0_S 0_U 2_V 0_X 5_Y19_Job(Seq.Scan) 1 01 01 02 01 04 01_256	Cell_CP_41	2116.5	1963.5	4	4	4	Il12bBD_failedu1v1_25May21_WTRad21_Sequence_A 0_S 0_U 2_V 0_X 5_Y19_Job(Seq.Scan) 1 01 01 02 01 04 01_256__Cell_CP_41	Cell_CP_41	Il12bBD_failedu1v1_25May21_WTRad21_Sequence_A 0_S 0_U 2_V 0_X 5_Y19_Job(Seq.Scan) 1 01 01 02 01 04 01_256	0.21428571428571427	1	TxS_auto_14	3.7450978755950928	10.24705982208252	17.999998092651367	181.629	90.909	9.0	0	0.0	0.0	0.0	0.0	0.0	0.0	0.0	Gray{Float64}(0.9529606940877483)	0.7113708281328578	Gray{Float64}(0.5424485804699996)	Gray{Float64}(0.0)	0.0	Gray{Float64}(0.0)	U 2_V 0	WT	1	BD1-LPS	Il12b_intron(4),HSS1(1)	Il12b_HSS1_BD	WT_BD1-LPS_1	HSS1	Il12b_intron	NA	WT_BD1-LPS
Il12bBD_failedu1v1_25May21_WTRad21_Sequence_A 0_S 0_U 2_V 0_X 5_Y20_Job(Seq.Scan) 1 01 01 02 01 04 01_258	Cell_CP_1	2636.0	2507.5	0	0	0	Il12bBD_failedu1v1_25May21_WTRad21_Sequence_A 0_S 0_U 2_V 0_X 5_Y20_Job(Seq.Scan) 1 01 01 02 01 04 01_258__Cell_CP_1	Cell_CP_1	Il12bBD_failedu1v1_25May21_WTRad21_Sequence_A 0_S 0_U 2_V 0_X 5_Y20_Job(Seq.Scan) 1 01 01 02 01 04 01_258	0.22093023255813954	2	TxS_auto_68	3.5411765575408936	8.466668128967285	13.439213752746582	13.986	124.551	11.0	TxS_auto_26	13.113725662231445	35.780391693115234	57.615692138671875	10.584	129.276	9.5	13.789460794389319	Gray{Float64}(0.9010717963212674)	0.5877725731092184	Gray{Float64}(0.4050046219608495)	Gray{Float64}(3.3368594157691147)	2.4839444007926703	Gray{Float64}(1.736308540286933)	U 2_V 0	WT	1	BD1-LPS	Il12b_intron(4),HSS1(1)	Il12b_HSS1_BD	WT_BD1-LPS_1	HSS1	Il12b_intron	NA	WT_BD1-LPS
Il12bBD_failedu1v1_25May21_WTRad21_Sequence_A 0_S 0_U 2_V 0_X 5_Y20_Job(Seq.Scan) 1 01 01 02 01 04 01_258	Cell_CP_3	3792.0	3587.0	12	11	11	Il12bBD_failedu1v1_25May21_WTRad21_Sequence_A 0_S 0_U 2_V 0_X 5_Y20_Job(Seq.Scan) 1 01 01 02 01 04 01_258__Cell_CP_3	Cell_CP_3	Il12bBD_failedu1v1_25May21_WTRad21_Sequence_A 0_S 0_U 2_V 0_X 5_Y20_Job(Seq.Scan) 1 01 01 02 01 04 01_258	0.22093023255813954	2	TxS_auto_1	14.313725471496582	38.203922271728516	65.73331451416016	25.326	30.429	7.5	TxS_auto_2	20.156862258911133	60.23921585083008	104.99215698242188	21.924	28.728	8.0	7.96661816582168	Gray{Float64}(3.6422059485244866)	2.652190608451001	Gray{Float64}(1.9809414958966804)	Gray{Float64}(5.129024150224871)	4.181923557578102	Gray{Float64}(3.1640473639188618)	U 2_V 0	WT	1	BD1-LPS	Il12b_intron(4),HSS1(1)	Il12b_HSS1_BD	WT_BD1-LPS_1	HSS1	Il12b_intron	NA	WT_BD1-LPS
Il12bBD_failedu1v1_25May21_WTRad21_Sequence_A 0_S 0_U 2_V 0_X 5_Y20_Job(Seq.Scan) 1 01 01 02 01 04 01_258	Cell_CP_6	3002.5	2827.5	0	0	0	Il12bBD_failedu1v1_25May21_WTRad21_Sequence_A 0_S 0_U 2_V 0_X 5_Y20_Job(Seq.Scan) 1 01 01 02 01 04 01_258__Cell_CP_6	Cell_CP_6	Il12bBD_failedu1v1_25May21_WTRad21_Sequence_A 0_S 0_U 2_V 0_X 5_Y20_Job(Seq.Scan) 1 01 01 02 01 04 01_258	0.22093023255813954	1	TxS_auto_42	4.439216613769531	11.380392074584961	17.97646713256836	33.831	109.242	9.0	0	0.0	0.0	0.0	0.0	0.0	0.0	0.0	Gray{Float64}(1.129583013846192)	0.7900489579584423	Gray{Float64}(0.5417394506229617)	Gray{Float64}(0.0)	0.0	Gray{Float64}(0.0)	U 2_V 0	WT	1	BD1-LPS	Il12b_intron(4),HSS1(1)	Il12b_HSS1_BD	WT_BD1-LPS_1	HSS1	Il12b_intron	NA	WT_BD1-LPS
Il12bBD_failedu1v1_25May21_WTRad21_Sequence_A 0_S 0_U 2_V 0_X 5_Y20_Job(Seq.Scan) 1 01 01 02 01 04 01_258	Cell_CP_16	3239.0	3080.0	2	2	2	Il12bBD_failedu1v1_25May21_WTRad21_Sequence_A 0_S 0_U 2_V 0_X 5_Y20_Job(Seq.Scan) 1 01 01 02 01 04 01_258__Cell_CP_16	Cell_CP_16	Il12bBD_failedu1v1_25May21_WTRad21_Sequence_A 0_S 0_U 2_V 0_X 5_Y20_Job(Seq.Scan) 1 01 01 02 01 04 01_258	0.22093023255813954	2	TxS_auto_13	1.3176472187042236	2.6352944374084473	4.027451515197754	81.648	105.462	7.5	TxS_auto_40	1.7137255668640137	3.4588236808776855	4.972549915313721	85.05	106.596	9.0	6.989961373283833	Gray{Float64}(0.33528256131347267)	0.18294726671481162	Gray{Float64}(0.12137142160157698)	Gray{Float64}(0.4360668692577627)	0.24011826894277344	Gray{Float64}(0.1498529404833303)	U 2_V 0	WT	1	BD1-LPS	Il12b_intron(4),HSS1(1)	Il12b_HSS1_BD	WT_BD1-LPS_1	HSS1	Il12b_intron	NA	WT_BD1-LPS
Il12bBD_failedu1v1_25May21_WTRad21_Sequence_A 0_S 0_U 2_V 0_X 5_Y20_Job(Seq.Scan) 1 01 01 02 01 04 01_258	Cell_CP_19	3635.0	3439.5	0	0	0	Il12bBD_failedu1v1_25May21_WTRad21_Sequence_A 0_S 0_U 2_V 0_X 5_Y20_Job(Seq.Scan) 1 01 01 02 01 04 01_258__Cell_CP_19	Cell_CP_19	Il12bBD_failedu1v1_25May21_WTRad21_Sequence_A 0_S 0_U 2_V 0_X 5_Y20_Job(Seq.Scan) 1 01 01 02 01 04 01_258	0.22093023255813954	1	TxS_auto_20	7.05490255355835	19.090192794799805	31.36862564086914	83.538	26.838	9.5	0	0.0	0.0	0.0	0.0	0.0	0.0	0.0	Gray{Float64}(1.7951586467128329)	1.3252783230939247	Gray{Float64}(0.9453260140694765)	Gray{Float64}(0.0)	0.0	Gray{Float64}(0.0)	U 2_V 0	WT	1	BD1-LPS	Il12b_intron(4),HSS1(1)	Il12b_HSS1_BD	WT_BD1-LPS_1	HSS1	Il12b_intron	NA	WT_BD1-LPS
Il12bBD_failedu1v1_25May21_WTRad21_Sequence_A 0_S 0_U 2_V 0_X 5_Y20_Job(Seq.Scan) 1 01 01 02 01 04 01_258	Cell_CP_20	4110.5	3909.5	13	13	13	Il12bBD_failedu1v1_25May21_WTRad21_Sequence_A 0_S 0_U 2_V 0_X 5_Y20_Job(Seq.Scan) 1 01 01 02 01 04 01_258__Cell_CP_20	Cell_CP_20	Il12bBD_failedu1v1_25May21_WTRad21_Sequence_A 0_S 0_U 2_V 0_X 5_Y20_Job(Seq.Scan) 1 01 01 02 01 04 01_258	0.22093023255813954	2	TxS_auto_46	2.596078634262085	5.066667556762695	7.533334732055664	84.105	139.104	9.0	TxS_auto_15	9.462747573852539	24.26666831970215	38.72157669067383	85.806	138.348	8.0	10.171771576279127	Gray{Float64}(0.6605864464409117)	0.35173791880875943	Gray{Float64}(0.2270248424791368)	Gray{Float64}(2.4078480177297847)	1.684639324678365	Gray{Float64}(1.1669148075072002)	U 2_V 0	WT	1	BD1-LPS	Il12b_intron(4),HSS1(1)	Il12b_HSS1_BD	WT_BD1-LPS_1	HSS1	Il12b_intron	NA	WT_BD1-LPS
Il12bBD_failedu1v1_25May21_WTRad21_Sequence_A 0_S 0_U 2_V 0_X 5_Y20_Job(Seq.Scan) 1 01 01 02 01 04 01_258	Cell_CP_25	2433.5	2276.5	4	4	4	Il12bBD_failedu1v1_25May21_WTRad21_Sequence_A 0_S 0_U 2_V 0_X 5_Y20_Job(Seq.Scan) 1 01 01 02 01 04 01_258__Cell_CP_25	Cell_CP_25	Il12bBD_failedu1v1_25May21_WTRad21_Sequence_A 0_S 0_U 2_V 0_X 5_Y20_Job(Seq.Scan) 1 01 01 02 01 04 01_258	0.22093023255813954	2	TxS_auto_5	1.5294119119644165	3.2901957035064697	5.529412746429443	121.905	8.883000000000001	7.0	TxS_auto_11	1.6352944374084473	3.17254900932312	4.482354164123535	124.551	6.993	7.5	7.267971931701443	Gray{Float64}(0.38916724891738375)	0.22841178669403883	Gray{Float64}(0.16663457849797825)	Gray{Float64}(0.4161096382195255)	0.2202445243064466	Gray{Float64}(0.13508038395211047)	U 2_V 0	WT	1	BD1-LPS	Il12b_intron(4),HSS1(1)	Il12b_HSS1_BD	WT_BD1-LPS_1	HSS1	Il12b_intron	NA	WT_BD1-LPS
Il12bBD_failedu1v1_25May21_WTRad21_Sequence_A 0_S 0_U 2_V 0_X 5_Y20_Job(Seq.Scan) 1 01 01 02 01 04 01_258	Cell_CP_32	3027.0	2828.0	1	1	0	Il12bBD_failedu1v1_25May21_WTRad21_Sequence_A 0_S 0_U 2_V 0_X 5_Y20_Job(Seq.Scan) 1 01 01 02 01 04 01_258__Cell_CP_32	Cell_CP_32	Il12bBD_failedu1v1_25May21_WTRad21_Sequence_A 0_S 0_U 2_V 0_X 5_Y20_Job(Seq.Scan) 1 01 01 02 01 04 01_258	0.22093023255813954	1	TxS_auto_37	5.741176128387451	13.329411506652832	20.211763381958008	145.341	152.523	9.0	0	0.0	0.0	0.0	0.0	0.0	0.0	0.0	Gray{Float64}(1.460873752817144)	0.9253536786793348	Gray{Float64}(0.6091024176171834)	Gray{Float64}(0.0)	0.0	Gray{Float64}(0.0)	U 2_V 0	WT	1	BD1-LPS	Il12b_intron(4),HSS1(1)	Il12b_HSS1_BD	WT_BD1-LPS_1	HSS1	Il12b_intron	NA	WT_BD1-LPS
Il12bBD_failedu1v1_25May21_WTRad21_Sequence_A 0_S 0_U 2_V 0_X 5_Y20_Job(Seq.Scan) 1 01 01 02 01 04 01_258	Cell_CP_34	3038.0	2860.0	0	0	0	Il12bBD_failedu1v1_25May21_WTRad21_Sequence_A 0_S 0_U 2_V 0_X 5_Y20_Job(Seq.Scan) 1 01 01 02 01 04 01_258__Cell_CP_34	Cell_CP_34	Il12bBD_failedu1v1_25May21_WTRad21_Sequence_A 0_S 0_U 2_V 0_X 5_Y20_Job(Seq.Scan) 1 01 01 02 01 04 01_258	0.22093023255813954	1	TxS_auto_17	6.682352542877197	16.717647552490234	24.91764259338379	148.932	168.21	9.0	0	0.0	0.0	0.0	0.0	0.0	0.0	0.0	Gray{Float64}(1.700361253278971)	1.1605716166719233	Gray{Float64}(0.7509189603168938)	Gray{Float64}(0.0)	0.0	Gray{Float64}(0.0)	U 2_V 0	WT	1	BD1-LPS	Il12b_intron(4),HSS1(1)	Il12b_HSS1_BD	WT_BD1-LPS_1	HSS1	Il12b_intron	NA	WT_BD1-LPS
Il12bBD_failedu1v1_25May21_WTRad21_Sequence_A 0_S 0_U 2_V 0_X 5_Y20_Job(Seq.Scan) 1 01 01 02 01 04 01_258	Cell_CP_37	2311.5	2156.5	0	0	0	Il12bBD_failedu1v1_25May21_WTRad21_Sequence_A 0_S 0_U 2_V 0_X 5_Y20_Job(Seq.Scan) 1 01 01 02 01 04 01_258__Cell_CP_37	Cell_CP_37	Il12bBD_failedu1v1_25May21_WTRad21_Sequence_A 0_S 0_U 2_V 0_X 5_Y20_Job(Seq.Scan) 1 01 01 02 01 04 01_258	0.22093023255813954	2	TxS_auto_64	1.007843255996704	2.0039219856262207	3.5254905223846436	155.736	121.716	10.5	TxS_auto_25	5.40000057220459	15.450979232788086	25.14902687072754	156.87	127.386	8.5	13.772612533575467	Gray{Float64}(0.25645124391139257)	0.13911616279984332	Gray{Float64}(0.10624430733182896)	Gray{Float64}(1.374059761400663)	1.072637037660844	Gray{Float64}(0.7578919650995685)	U 2_V 0	WT	1	BD1-LPS	Il12b_intron(4),HSS1(1)	Il12b_HSS1_BD	WT_BD1-LPS_1	HSS1	Il12b_intron	NA	WT_BD1-LPS
Il12bBD_failedu1v1_25May21_WTRad21_Sequence_A 0_S 0_U 2_V 0_X 5_Y20_Job(Seq.Scan) 1 01 01 02 01 04 01_258	Cell_CP_42	2858.0	2683.0	4	4	4	Il12bBD_failedu1v1_25May21_WTRad21_Sequence_A 0_S 0_U 2_V 0_X 5_Y20_Job(Seq.Scan) 1 01 01 02 01 04 01_258__Cell_CP_42	Cell_CP_42	Il12bBD_failedu1v1_25May21_WTRad21_Sequence_A 0_S 0_U 2_V 0_X 5_Y20_Job(Seq.Scan) 1 01 01 02 01 04 01_258	0.22093023255813954	2	TxS_auto_24	1.5372551679611206	3.9568631649017334	6.168628692626953	168.21	58.023	8.0	TxS_auto_56	1.38039231300354	3.478431463241577	5.956864356994629	171.234	62.37	10.0	8.002561152531104	Gray{Float64}(0.3911630084213565)	0.27469313884150753	Gray{Float64}(0.18589801290746227)	Gray{Float64}(0.3512483946775945)	0.2414794793407055	Gray{Float64}(0.17951627538356643)	U 2_V 0	WT	1	BD1-LPS	Il12b_intron(4),HSS1(1)	Il12b_HSS1_BD	WT_BD1-LPS_1	HSS1	Il12b_intron	NA	WT_BD1-LPS
Il12bBD_failedu1v1_25May21_WTRad21_Sequence_A 0_S 0_U 2_V 0_X 5_Y20_Job(Seq.Scan) 1 01 01 02 01 04 01_258	Cell_CP_43	3411.0	3227.0	1	1	1	Il12bBD_failedu1v1_25May21_WTRad21_Sequence_A 0_S 0_U 2_V 0_X 5_Y20_Job(Seq.Scan) 1 01 01 02 01 04 01_258__Cell_CP_43	Cell_CP_43	Il12bBD_failedu1v1_25May21_WTRad21_Sequence_A 0_S 0_U 2_V 0_X 5_Y20_Job(Seq.Scan) 1 01 01 02 01 04 01_258	0.22093023255813954	1	TxS_auto_66	2.992157220840454	8.721570014953613	16.96078109741211	176.148	167.643	11.0	0	0.0	0.0	0.0	0.0	0.0	0.0	0.0	Gray{Float64}(0.7613708150521168)	0.6054683579367797	Gray{Float64}(0.5111307002698913)	Gray{Float64}(0.0)	0.0	Gray{Float64}(0.0)	U 2_V 0	WT	1	BD1-LPS	Il12b_intron(4),HSS1(1)	Il12b_HSS1_BD	WT_BD1-LPS_1	HSS1	Il12b_intron	NA	WT_BD1-LPS
Il12bBD_failedu1v1_25May21_WTRad21_Sequence_A 0_S 0_U 2_V 0_X 6_Y18_Job(Seq.Scan) 1 01 01 02 01 04 01_236	Cell_CP_2	1891.0	1784.0	5	4	4	Il12bBD_failedu1v1_25May21_WTRad21_Sequence_A 0_S 0_U 2_V 0_X 6_Y18_Job(Seq.Scan) 1 01 01 02 01 04 01_236__Cell_CP_2	Cell_CP_2	Il12bBD_failedu1v1_25May21_WTRad21_Sequence_A 0_S 0_U 2_V 0_X 6_Y18_Job(Seq.Scan) 1 01 01 02 01 04 01_236	0.18478260869565216	2	TxS_auto_43	2.3137259483337402	5.215687274932861	8.364704132080078	11.907	85.617	9.0	TxS_auto_63	1.1215687990188599	2.619608163833618	5.203921794891357	10.773	86.94	10.0	8.187568931007542	Gray{Float64}(0.5887402569692787)	0.3620831575565988	Gray{Float64}(0.25207902018338624)	Gray{Float64}(0.2853893320505921)	0.18185829508616966	Gray{Float64}(0.15682557164648603)	U 2_V 0	WT	1	BD1-LPS	Il12b_intron(4),HSS1(1)	Il12b_HSS1_BD	WT_BD1-LPS_1	HSS1	Il12b_intron	NA	WT_BD1-LPS
Il12bBD_failedu1v1_25May21_WTRad21_Sequence_A 0_S 0_U 2_V 0_X 6_Y18_Job(Seq.Scan) 1 01 01 02 01 04 01_236	Cell_CP_6	3121.0	2938.0	0	0	0	Il12bBD_failedu1v1_25May21_WTRad21_Sequence_A 0_S 0_U 2_V 0_X 6_Y18_Job(Seq.Scan) 1 01 01 02 01 04 01_236__Cell_CP_6	Cell_CP_6	Il12bBD_failedu1v1_25May21_WTRad21_Sequence_A 0_S 0_U 2_V 0_X 6_Y18_Job(Seq.Scan) 1 01 01 02 01 04 01_236	0.18478260869565216	1	TxS_auto_36	5.1450982093811035	13.141173362731934	21.82744789123535	22.113	79.569	10.0	0	0.0	0.0	0.0	0.0	0.0	0.0	0.0	Gray{Float64}(1.3091984571918172)	0.9122858205178521	Gray{Float64}(0.6577927432513107)	Gray{Float64}(0.0)	0.0	Gray{Float64}(0.0)	U 2_V 0	WT	1	BD1-LPS	Il12b_intron(4),HSS1(1)	Il12b_HSS1_BD	WT_BD1-LPS_1	HSS1	Il12b_intron	NA	WT_BD1-LPS
Il12bBD_failedu1v1_25May21_WTRad21_Sequence_A 0_S 0_U 2_V 0_X 6_Y18_Job(Seq.Scan) 1 01 01 02 01 04 01_236	Cell_CP_15	3515.0	3338.0	0	0	0	Il12bBD_failedu1v1_25May21_WTRad21_Sequence_A 0_S 0_U 2_V 0_X 6_Y18_Job(Seq.Scan) 1 01 01 02 01 04 01_236__Cell_CP_15	Cell_CP_15	Il12bBD_failedu1v1_25May21_WTRad21_Sequence_A 0_S 0_U 2_V 0_X 6_Y18_Job(Seq.Scan) 1 01 01 02 01 04 01_236	0.18478260869565216	1	TxS_auto_54	4.8235297203063965	12.43529224395752	22.145092010498047	43.281	140.616	10.0	0	0.0	0.0	0.0	0.0	0.0	0.0	0.0	Gray{Float64}(1.2273735915341504)	0.8632821799863721	Gray{Float64}(0.6673652776872468)	Gray{Float64}(0.0)	0.0	Gray{Float64}(0.0)	U 2_V 0	WT	1	BD1-LPS	Il12b_intron(4),HSS1(1)	Il12b_HSS1_BD	WT_BD1-LPS_1	HSS1	Il12b_intron	NA	WT_BD1-LPS
Il12bBD_failedu1v1_25May21_WTRad21_Sequence_A 0_S 0_U 2_V 0_X 6_Y18_Job(Seq.Scan) 1 01 01 02 01 04 01_236	Cell_CP_19	2298.0	2126.5	17	7	6	Il12bBD_failedu1v1_25May21_WTRad21_Sequence_A 0_S 0_U 2_V 0_X 6_Y18_Job(Seq.Scan) 1 01 01 02 01 04 01_236__Cell_CP_19	Cell_CP_19	Il12bBD_failedu1v1_25May21_WTRad21_Sequence_A 0_S 0_U 2_V 0_X 6_Y18_Job(Seq.Scan) 1 01 01 02 01 04 01_236	0.18478260869565216	2	TxS_auto_3	13.1098051071167	47.89019012451172	109.72942352294922	79.569	21.924	7.5	TxS_auto_33	4.035294532775879	14.803919792175293	35.145084381103516	72.19800000000001	14.175	8.5	12.515136515436014	Gray{Float64}(3.335861809018246)	3.3246301670746274	Gray{Float64}(3.306809796280796)	Gray{Float64}(1.0268028250640993)	1.027716912462789	Gray{Float64}(1.0591335085091558)	U 2_V 0	WT	1	BD1-LPS	Il12b_intron(4),HSS1(1)	Il12b_HSS1_BD	WT_BD1-LPS_1	HSS1	Il12b_intron	NA	WT_BD1-LPS
Il12bBD_failedu1v1_25May21_WTRad21_Sequence_A 0_S 0_U 2_V 0_X 6_Y18_Job(Seq.Scan) 1 01 01 02 01 04 01_236	Cell_CP_26	3228.0	3044.5	1	1	1	Il12bBD_failedu1v1_25May21_WTRad21_Sequence_A 0_S 0_U 2_V 0_X 6_Y18_Job(Seq.Scan) 1 01 01 02 01 04 01_236__Cell_CP_26	Cell_CP_26	Il12bBD_failedu1v1_25May21_WTRad21_Sequence_A 0_S 0_U 2_V 0_X 6_Y18_Job(Seq.Scan) 1 01 01 02 01 04 01_236	0.18478260869565216	1	TxS_auto_30	12.980393409729004	32.898040771484375	50.80784606933594	95.06700000000001	172.935	9.5	0	0.0	0.0	0.0	0.0	0.0	0.0	0.0	Gray{Float64}(3.3029322928714735)	2.2838459923036933	Gray{Float64}(1.5311470498600421)	Gray{Float64}(0.0)	0.0	Gray{Float64}(0.0)	U 2_V 0	WT	1	BD1-LPS	Il12b_intron(4),HSS1(1)	Il12b_HSS1_BD	WT_BD1-LPS_1	HSS1	Il12b_intron	NA	WT_BD1-LPS
Il12bBD_failedu1v1_25May21_WTRad21_Sequence_A 0_S 0_U 2_V 0_X 6_Y18_Job(Seq.Scan) 1 01 01 02 01 04 01_236	Cell_CP_31	5008.5	4779.5	0	0	0	Il12bBD_failedu1v1_25May21_WTRad21_Sequence_A 0_S 0_U 2_V 0_X 6_Y18_Job(Seq.Scan) 1 01 01 02 01 04 01_236__Cell_CP_31	Cell_CP_31	Il12bBD_failedu1v1_25May21_WTRad21_Sequence_A 0_S 0_U 2_V 0_X 6_Y18_Job(Seq.Scan) 1 01 01 02 01 04 01_236	0.18478260869565216	1	TxS_auto_37	5.2392168045043945	15.231371879577637	24.470582962036133	128.331	85.995	9.5	0	0.0	0.0	0.0	0.0	0.0	0.0	0.0	Gray{Float64}(1.33314744990566)	1.0573914679628198	Gray{Float64}(0.7374463554220642)	Gray{Float64}(0.0)	0.0	Gray{Float64}(0.0)	U 2_V 0	WT	1	BD1-LPS	Il12b_intron(4),HSS1(1)	Il12b_HSS1_BD	WT_BD1-LPS_1	HSS1	Il12b_intron	NA	WT_BD1-LPS
Il12bBD_failedu1v1_25May21_WTRad21_Sequence_A 0_S 0_U 2_V 0_X 6_Y18_Job(Seq.Scan) 1 01 01 02 01 04 01_236	Cell_CP_32	3217.5	3072.5	2	2	2	Il12bBD_failedu1v1_25May21_WTRad21_Sequence_A 0_S 0_U 2_V 0_X 6_Y18_Job(Seq.Scan) 1 01 01 02 01 04 01_236__Cell_CP_32	Cell_CP_32	Il12bBD_failedu1v1_25May21_WTRad21_Sequence_A 0_S 0_U 2_V 0_X 6_Y18_Job(Seq.Scan) 1 01 01 02 01 04 01_236	0.18478260869565216	2	TxS_auto_55	2.274509906768799	4.156863689422607	5.960784435272217	130.977	159.516	9.5	TxS_auto_68	1.894118070602417	3.6000003814697266	5.2784318923950195	124.74	157.059	10.5	10.825295284656216	Gray{Float64}(0.57876152011633)	0.288577564347526	Gray{Float64}(0.1796344110014739)	Gray{Float64}(0.48196873117998545)	0.24991903015203265	Gray{Float64}(0.15907101058561812)	U 2_V 0	WT	1	BD1-LPS	Il12b_intron(4),HSS1(1)	Il12b_HSS1_BD	WT_BD1-LPS_1	HSS1	Il12b_intron	NA	WT_BD1-LPS
Il12bBD_failedu1v1_25May21_WTRad21_Sequence_A 0_S 0_U 2_V 0_X 6_Y18_Job(Seq.Scan) 1 01 01 02 01 04 01_236	Cell_CP_35	4251.5	4037.0	16	16	16	Il12bBD_failedu1v1_25May21_WTRad21_Sequence_A 0_S 0_U 2_V 0_X 6_Y18_Job(Seq.Scan) 1 01 01 02 01 04 01_236__Cell_CP_35	Cell_CP_35	Il12bBD_failedu1v1_25May21_WTRad21_Sequence_A 0_S 0_U 2_V 0_X 6_Y18_Job(Seq.Scan) 1 01 01 02 01 04 01_236	0.18478260869565216	2	TxS_auto_31	2.039215564727783	3.8313724994659424	5.925490856170654	133.812	8.694	8.5	TxS_auto_48	1.980392336845398	4.0117645263671875	6.207843780517578	142.12800000000001	12.474	9.5	11.819232462389428	Gray{Float64}(0.5188895843339583)	0.26598133270940866	Gray{Float64}(0.1785708024508061)	Gray{Float64}(0.5039216913887379)	0.27850449816305034	Gray{Float64}(0.18707980018598205)	U 2_V 0	WT	1	BD1-LPS	Il12b_intron(4),HSS1(1)	Il12b_HSS1_BD	WT_BD1-LPS_1	HSS1	Il12b_intron	NA	WT_BD1-LPS
Il12bBD_failedu1v1_25May21_WTRad21_Sequence_A 0_S 0_U 2_V 0_X 6_Y18_Job(Seq.Scan) 1 01 01 02 01 04 01_236	Cell_CP_41	3728.5	3527.5	0	0	0	Il12bBD_failedu1v1_25May21_WTRad21_Sequence_A 0_S 0_U 2_V 0_X 6_Y18_Job(Seq.Scan) 1 01 01 02 01 04 01_236__Cell_CP_41	Cell_CP_41	Il12bBD_failedu1v1_25May21_WTRad21_Sequence_A 0_S 0_U 2_V 0_X 6_Y18_Job(Seq.Scan) 1 01 01 02 01 04 01_236	0.18478260869565216	1	TxS_auto_17	5.266666412353516	16.023529052734375	25.92548942565918	160.839	73.332	9.5	0	0.0	0.0	0.0	0.0	0.0	0.0	0.0	Gray{Float64}(1.3401321531677017)	1.112384560036461	Gray{Float64}(0.7812914681741122)	Gray{Float64}(0.0)	0.0	Gray{Float64}(0.0)	U 2_V 0	WT	1	BD1-LPS	Il12b_intron(4),HSS1(1)	Il12b_HSS1_BD	WT_BD1-LPS_1	HSS1	Il12b_intron	NA	WT_BD1-LPS
Il12bBD_failedu1v1_25May21_WTRad21_Sequence_A 0_S 0_U 2_V 0_X 6_Y18_Job(Seq.Scan) 1 01 01 02 01 04 01_236	Cell_CP_44	2935.0	2755.0	1	1	0	Il12bBD_failedu1v1_25May21_WTRad21_Sequence_A 0_S 0_U 2_V 0_X 6_Y18_Job(Seq.Scan) 1 01 01 02 01 04 01_236__Cell_CP_44	Cell_CP_44	Il12bBD_failedu1v1_25May21_WTRad21_Sequence_A 0_S 0_U 2_V 0_X 6_Y18_Job(Seq.Scan) 1 01 01 02 01 04 01_236	0.18478260869565216	1	TxS_auto_62	3.7333338260650635	11.000000953674316	16.56470489501953	173.691	19.089	10.0	0	0.0	0.0	0.0	0.0	0.0	0.0	0.0	Gray{Float64}(0.9499672671659918)	0.7636414663076716	Gray{Float64}(0.4991945337969894)	Gray{Float64}(0.0)	0.0	Gray{Float64}(0.0)	U 2_V 0	WT	1	BD1-LPS	Il12b_intron(4),HSS1(1)	Il12b_HSS1_BD	WT_BD1-LPS_1	HSS1	Il12b_intron	NA	WT_BD1-LPS
Il12bBD_failedu1v1_25May21_WTRad21_Sequence_A 0_S 0_U 2_V 0_X 6_Y18_Job(Seq.Scan) 1 01 01 02 01 04 01_236	Cell_CP_45	4564.0	4344.5	1	1	1	Il12bBD_failedu1v1_25May21_WTRad21_Sequence_A 0_S 0_U 2_V 0_X 6_Y18_Job(Seq.Scan) 1 01 01 02 01 04 01_236__Cell_CP_45	Cell_CP_45	Il12bBD_failedu1v1_25May21_WTRad21_Sequence_A 0_S 0_U 2_V 0_X 6_Y18_Job(Seq.Scan) 1 01 01 02 01 04 01_236	0.18478260869565216	1	TxS_auto_38	4.580392837524414	11.596076965332031	19.098037719726562	174.258	107.352	8.5	0	0.0	0.0	0.0	0.0	0.0	0.0	0.0	Gray{Float64}(1.1655060782485511)	0.80502222268125	Gray{Float64}(0.5755391415878875)	Gray{Float64}(0.0)	0.0	Gray{Float64}(0.0)	U 2_V 0	WT	1	BD1-LPS	Il12b_intron(4),HSS1(1)	Il12b_HSS1_BD	WT_BD1-LPS_1	HSS1	Il12b_intron	NA	WT_BD1-LPS
Il12bBD_failedu1v1_25May21_WTRad21_Sequence_A 0_S 0_U 2_V 0_X 6_Y18_Job(Seq.Scan) 1 01 01 02 01 04 01_236	Cell_CP_46	2726.0	2560.0	2	2	2	Il12bBD_failedu1v1_25May21_WTRad21_Sequence_A 0_S 0_U 2_V 0_X 6_Y18_Job(Seq.Scan) 1 01 01 02 01 04 01_236__Cell_CP_46	Cell_CP_46	Il12bBD_failedu1v1_25May21_WTRad21_Sequence_A 0_S 0_U 2_V 0_X 6_Y18_Job(Seq.Scan) 1 01 01 02 01 04 01_236	0.18478260869565216	2	TxS_auto_16	1.58823561668396	3.20784330368042	7.313726902008057	186.921	50.652	7.5	TxS_auto_35	1.7137255668640137	2.8705880641937256	4.741177558898926	185.22	52.164	8.5	6.886911136351331	Gray{Float64}(0.40413526319643417)	0.22269472288450218	Gray{Float64}(0.2204067331295555)	Gray{Float64}(0.4360668692577627)	0.19928180804147774	Gray{Float64}(0.14288029495019308)	U 2_V 0	WT	1	BD1-LPS	Il12b_intron(4),HSS1(1)	Il12b_HSS1_BD	WT_BD1-LPS_1	HSS1	Il12b_intron	NA	WT_BD1-LPS
Il12bBD_failedu1v1_25May21_WTRad21_Sequence_A 0_S 0_U 2_V 0_X 6_Y19_Job(Seq.Scan) 1 01 01 02 01 04 01_254	Cell_CP_5	2423.5	2294.5	0	0	0	Il12bBD_failedu1v1_25May21_WTRad21_Sequence_A 0_S 0_U 2_V 0_X 6_Y19_Job(Seq.Scan) 1 01 01 02 01 04 01_254__Cell_CP_5	Cell_CP_5	Il12bBD_failedu1v1_25May21_WTRad21_Sequence_A 0_S 0_U 2_V 0_X 6_Y19_Job(Seq.Scan) 1 01 01 02 01 04 01_254	0.21052631578947367	1	TxS_auto_42	4.1529412269592285	11.439214706420898	18.784313201904297	19.278	115.101	11.0	0	0.0	0.0	0.0	0.0	0.0	0.0	0.0	Gray{Float64}(1.0567386716214549)	0.7941325394977936	Gray{Float64}(0.5660847283998772)	Gray{Float64}(0.0)	0.0	Gray{Float64}(0.0)	U 2_V 0	WT	1	BD1-LPS	Il12b_intron(4),HSS1(1)	Il12b_HSS1_BD	WT_BD1-LPS_1	HSS1	Il12b_intron	NA	WT_BD1-LPS
Il12bBD_failedu1v1_25May21_WTRad21_Sequence_A 0_S 0_U 2_V 0_X 6_Y19_Job(Seq.Scan) 1 01 01 02 01 04 01_254	Cell_CP_9	4251.5	4036.5	5	5	5	Il12bBD_failedu1v1_25May21_WTRad21_Sequence_A 0_S 0_U 2_V 0_X 6_Y19_Job(Seq.Scan) 1 01 01 02 01 04 01_254__Cell_CP_9	Cell_CP_9	Il12bBD_failedu1v1_25May21_WTRad21_Sequence_A 0_S 0_U 2_V 0_X 6_Y19_Job(Seq.Scan) 1 01 01 02 01 04 01_254	0.21052631578947367	2	TxS_auto_18	2.2705883979797363	5.192157745361328	7.705882549285889	49.329	84.105	8.5	TxS_auto_22	0.0	0.0	0.0	50.274	88.263	9.5	8.627397579803542	Gray{Float64}(0.5777636706978012)	0.36044969183789505	Gray{Float64}(0.23222474961456835)	Gray{Float64}(0.0)	0.0	Gray{Float64}(0.0)	U 2_V 0	WT	1	BD1-LPS	Il12b_intron(4),HSS1(1)	Il12b_HSS1_BD	WT_BD1-LPS_1	HSS1	Il12b_intron	NA	WT_BD1-LPS
Il12bBD_failedu1v1_25May21_WTRad21_Sequence_A 0_S 0_U 2_V 0_X 6_Y19_Job(Seq.Scan) 1 01 01 02 01 04 01_254	Cell_CP_11	3567.0	3375.5	0	0	0	Il12bBD_failedu1v1_25May21_WTRad21_Sequence_A 0_S 0_U 2_V 0_X 6_Y19_Job(Seq.Scan) 1 01 01 02 01 04 01_254__Cell_CP_11	Cell_CP_11	Il12bBD_failedu1v1_25May21_WTRad21_Sequence_A 0_S 0_U 2_V 0_X 6_Y19_Job(Seq.Scan) 1 01 01 02 01 04 01_254	0.21052631578947367	1	TxS_auto_9	5.070587635040283	13.788236618041992	22.180389404296875	59.535000000000004	21.735	7.0	0	0.0	0.0	0.0	0.0	0.0	0.0	0.0	Gray{Float64}(1.2902388329044485)	0.9572062105396127	Gray{Float64}(0.6684290011977667)	Gray{Float64}(0.0)	0.0	Gray{Float64}(0.0)	U 2_V 0	WT	1	BD1-LPS	Il12b_intron(4),HSS1(1)	Il12b_HSS1_BD	WT_BD1-LPS_1	HSS1	Il12b_intron	NA	WT_BD1-LPS
Il12bBD_failedu1v1_25May21_WTRad21_Sequence_A 0_S 0_U 2_V 0_X 6_Y19_Job(Seq.Scan) 1 01 01 02 01 04 01_254	Cell_CP_12	2927.0	2745.5	2	2	2	Il12bBD_failedu1v1_25May21_WTRad21_Sequence_A 0_S 0_U 2_V 0_X 6_Y19_Job(Seq.Scan) 1 01 01 02 01 04 01_254__Cell_CP_12	Cell_CP_12	Il12bBD_failedu1v1_25May21_WTRad21_Sequence_A 0_S 0_U 2_V 0_X 6_Y19_Job(Seq.Scan) 1 01 01 02 01 04 01_254	0.21052631578947367	1	TxS_auto_37	2.686274528503418	5.662745952606201	7.964706897735596	55.755	164.997	10.0	0	0.0	0.0	0.0	0.0	0.0	0.0	0.0	Gray{Float64}(0.6835372864016506)	0.3931188406971537	Gray{Float64}(0.24002468935261395)	Gray{Float64}(0.0)	0.0	Gray{Float64}(0.0)	U 2_V 0	WT	1	BD1-LPS	Il12b_intron(4),HSS1(1)	Il12b_HSS1_BD	WT_BD1-LPS_1	HSS1	Il12b_intron	NA	WT_BD1-LPS
Il12bBD_failedu1v1_25May21_WTRad21_Sequence_A 0_S 0_U 2_V 0_X 6_Y19_Job(Seq.Scan) 1 01 01 02 01 04 01_254	Cell_CP_17	3344.5	3160.0	0	0	0	Il12bBD_failedu1v1_25May21_WTRad21_Sequence_A 0_S 0_U 2_V 0_X 6_Y19_Job(Seq.Scan) 1 01 01 02 01 04 01_254__Cell_CP_17	Cell_CP_17	Il12bBD_failedu1v1_25May21_WTRad21_Sequence_A 0_S 0_U 2_V 0_X 6_Y19_Job(Seq.Scan) 1 01 01 02 01 04 01_254	0.21052631578947367	2	TxS_auto_10	4.6588239669799805	13.30980396270752	23.10588264465332	77.112	56.133	8.5	TxS_auto_45	0.0	0.0	0.0	76.923	55.944	8.0	9.003968125221235	Gray{Float64}(1.1854633092867881)	0.9239924848328843	Gray{Float64}(0.6963196982901676)	Gray{Float64}(0.0)	0.0	Gray{Float64}(0.0)	U 2_V 0	WT	1	BD1-LPS	Il12b_intron(4),HSS1(1)	Il12b_HSS1_BD	WT_BD1-LPS_1	HSS1	Il12b_intron	NA	WT_BD1-LPS
Il12bBD_failedu1v1_25May21_WTRad21_Sequence_A 0_S 0_U 2_V 0_X 6_Y19_Job(Seq.Scan) 1 01 01 02 01 04 01_254	Cell_CP_21	3493.5	3302.5	3	3	3	Il12bBD_failedu1v1_25May21_WTRad21_Sequence_A 0_S 0_U 2_V 0_X 6_Y19_Job(Seq.Scan) 1 01 01 02 01 04 01_254__Cell_CP_21	Cell_CP_21	Il12bBD_failedu1v1_25May21_WTRad21_Sequence_A 0_S 0_U 2_V 0_X 6_Y19_Job(Seq.Scan) 1 01 01 02 01 04 01_254	0.21052631578947367	2	TxS_auto_21	2.0784313678741455	4.239216327667236	7.12941312789917	103.761	41.202	9.0	TxS_auto_13	1.9529414176940918	3.745098352432251	5.901961803436279	102.816	43.281	8.0	10.257449293074764	Gray{Float64}(0.5288682605199919)	0.2942946447085443	Gray{Float64}(0.2148522467006235)	Gray{Float64}(0.49693665445866336)	0.25999201357910035	Gray{Float64}(0.17786173008369421)	U 2_V 0	WT	1	BD1-LPS	Il12b_intron(4),HSS1(1)	Il12b_HSS1_BD	WT_BD1-LPS_1	HSS1	Il12b_intron	NA	WT_BD1-LPS
Il12bBD_failedu1v1_25May21_WTRad21_Sequence_A 0_S 0_U 2_V 0_X 6_Y19_Job(Seq.Scan) 1 01 01 02 01 04 01_254	Cell_CP_23	1517.0	1387.5	1	1	1	Il12bBD_failedu1v1_25May21_WTRad21_Sequence_A 0_S 0_U 2_V 0_X 6_Y19_Job(Seq.Scan) 1 01 01 02 01 04 01_254__Cell_CP_23	Cell_CP_23	Il12bBD_failedu1v1_25May21_WTRad21_Sequence_A 0_S 0_U 2_V 0_X 6_Y19_Job(Seq.Scan) 1 01 01 02 01 04 01_254	0.21052631578947367	1	TxS_auto_34	4.956862449645996	13.529411315917969	24.45490074157715	107.352	182.196	10.5	0	0.0	0.0	0.0	0.0	0.0	0.0	0.0	Gray{Float64}(1.2613008357656217)	0.9392380545309085	Gray{Float64}(0.7369737554705083)	Gray{Float64}(0.0)	0.0	Gray{Float64}(0.0)	U 2_V 0	WT	1	BD1-LPS	Il12b_intron(4),HSS1(1)	Il12b_HSS1_BD	WT_BD1-LPS_1	HSS1	Il12b_intron	NA	WT_BD1-LPS
Il12bBD_failedu1v1_25May21_WTRad21_Sequence_A 0_S 0_U 2_V 0_X 6_Y19_Job(Seq.Scan) 1 01 01 02 01 04 01_254	Cell_CP_24	3536.5	3348.0	0	0	0	Il12bBD_failedu1v1_25May21_WTRad21_Sequence_A 0_S 0_U 2_V 0_X 6_Y19_Job(Seq.Scan) 1 01 01 02 01 04 01_254__Cell_CP_24	Cell_CP_24	Il12bBD_failedu1v1_25May21_WTRad21_Sequence_A 0_S 0_U 2_V 0_X 6_Y19_Job(Seq.Scan) 1 01 01 02 01 04 01_254	0.21052631578947367	1	TxS_auto_5	18.8431396484375	55.99608612060547	95.12548065185547	113.4	72.576	8.5	0	0.0	0.0	0.0	0.0	0.0	0.0	0.0	Gray{Float64}(4.7947402269998225)	3.8873572368506424	Gray{Float64}(2.8667048563294997)	Gray{Float64}(0.0)	0.0	Gray{Float64}(0.0)	U 2_V 0	WT	1	BD1-LPS	Il12b_intron(4),HSS1(1)	Il12b_HSS1_BD	WT_BD1-LPS_1	HSS1	Il12b_intron	NA	WT_BD1-LPS
Il12bBD_failedu1v1_25May21_WTRad21_Sequence_A 0_S 0_U 2_V 0_X 6_Y19_Job(Seq.Scan) 1 01 01 02 01 04 01_254	Cell_CP_25	3274.0	3088.0	0	0	0	Il12bBD_failedu1v1_25May21_WTRad21_Sequence_A 0_S 0_U 2_V 0_X 6_Y19_Job(Seq.Scan) 1 01 01 02 01 04 01_254__Cell_CP_25	Cell_CP_25	Il12bBD_failedu1v1_25May21_WTRad21_Sequence_A 0_S 0_U 2_V 0_X 6_Y19_Job(Seq.Scan) 1 01 01 02 01 04 01_254	0.21052631578947367	1	TxS_auto_20	4.694118022918701	13.121566772460938	20.58823013305664	110.943	147.42	8.5	0	0.0	0.0	0.0	0.0	0.0	0.0	0.0	Gray{Float64}(1.194444075387378)	0.9109246928773281	Gray{Float64}(0.6204476329708994)	Gray{Float64}(0.0)	0.0	Gray{Float64}(0.0)	U 2_V 0	WT	1	BD1-LPS	Il12b_intron(4),HSS1(1)	Il12b_HSS1_BD	WT_BD1-LPS_1	HSS1	Il12b_intron	NA	WT_BD1-LPS
Il12bBD_failedu1v1_25May21_WTRad21_Sequence_A 0_S 0_U 2_V 0_X 6_Y19_Job(Seq.Scan) 1 01 01 02 01 04 01_254	Cell_CP_34	4384.0	4172.5	5	5	5	Il12bBD_failedu1v1_25May21_WTRad21_Sequence_A 0_S 0_U 2_V 0_X 6_Y19_Job(Seq.Scan) 1 01 01 02 01 04 01_254__Cell_CP_34	Cell_CP_34	Il12bBD_failedu1v1_25May21_WTRad21_Sequence_A 0_S 0_U 2_V 0_X 6_Y19_Job(Seq.Scan) 1 01 01 02 01 04 01_254	0.21052631578947367	2	TxS_auto_12	1.6470590829849243	2.7490196228027344	4.490196704864502	163.863	105.462	7.5	TxS_auto_16	2.8901963233947754	4.776471138000488	6.674510478973389	164.43	107.352	8.0	7.272797879770894	Gray{Float64}(0.4191032168085696)	0.19084229033311378	Gray{Float64}(0.13531672703783293)	Gray{Float64}(0.7354263055019614)	0.33159191885166084	Gray{Float64}(0.20114328435009)	U 2_V 0	WT	1	BD1-LPS	Il12b_intron(4),HSS1(1)	Il12b_HSS1_BD	WT_BD1-LPS_1	HSS1	Il12b_intron	NA	WT_BD1-LPS
Il12bBD_failedu1v1_25May21_WTRad21_Sequence_A 0_S 0_U 2_V 0_X 6_Y20_Job(Seq.Scan) 1 01 01 02 01 04 01_260	Cell_CP_8	3972.0	3762.0	0	0	0	Il12bBD_failedu1v1_25May21_WTRad21_Sequence_A 0_S 0_U 2_V 0_X 6_Y20_Job(Seq.Scan) 1 01 01 02 01 04 01_260__Cell_CP_8	Cell_CP_8	Il12bBD_failedu1v1_25May21_WTRad21_Sequence_A 0_S 0_U 2_V 0_X 6_Y20_Job(Seq.Scan) 1 01 01 02 01 04 01_260	0.22058823529411764	1	TxS_auto_18	4.756863117218018	12.701961517333984	21.231367111206055	64.071	29.484	9.5	0	0.0	0.0	0.0	0.0	0.0	0.0	0.0	Gray{Float64}(1.2104099087514997)	0.8817948797395829	Gray{Float64}(0.6398292317382539)	Gray{Float64}(0.0)	0.0	Gray{Float64}(0.0)	U 2_V 0	WT	1	BD1-LPS	Il12b_intron(4),HSS1(1)	Il12b_HSS1_BD	WT_BD1-LPS_1	HSS1	Il12b_intron	NA	WT_BD1-LPS
Il12bBD_failedu1v1_25May21_WTRad21_Sequence_A 0_S 0_U 2_V 0_X 6_Y20_Job(Seq.Scan) 1 01 01 02 01 04 01_260	Cell_CP_14	3651.0	3453.0	0	0	0	Il12bBD_failedu1v1_25May21_WTRad21_Sequence_A 0_S 0_U 2_V 0_X 6_Y20_Job(Seq.Scan) 1 01 01 02 01 04 01_260__Cell_CP_14	Cell_CP_14	Il12bBD_failedu1v1_25May21_WTRad21_Sequence_A 0_S 0_U 2_V 0_X 6_Y20_Job(Seq.Scan) 1 01 01 02 01 04 01_260	0.22058823529411764	1	TxS_auto_1	6.658824443817139	17.772552490234375	29.105878829956055	92.799	35.532000000000004	7.5	0	0.0	0.0	0.0	0.0	0.0	0.0	0.0	Gray{Float64}(1.6943743994354579)	1.2338051697294852	Gray{Float64}(0.8771357959802908)	Gray{Float64}(0.0)	0.0	Gray{Float64}(0.0)	U 2_V 0	WT	1	BD1-LPS	Il12b_intron(4),HSS1(1)	Il12b_HSS1_BD	WT_BD1-LPS_1	HSS1	Il12b_intron	NA	WT_BD1-LPS
Il12bBD_failedu1v1_25May21_WTRad21_Sequence_A 0_S 0_U 2_V 0_X 6_Y20_Job(Seq.Scan) 1 01 01 02 01 04 01_260	Cell_CP_19	4634.0	4410.5	1	1	1	Il12bBD_failedu1v1_25May21_WTRad21_Sequence_A 0_S 0_U 2_V 0_X 6_Y20_Job(Seq.Scan) 1 01 01 02 01 04 01_260__Cell_CP_19	Cell_CP_19	Il12bBD_failedu1v1_25May21_WTRad21_Sequence_A 0_S 0_U 2_V 0_X 6_Y20_Job(Seq.Scan) 1 01 01 02 01 04 01_260	0.22058823529411764	1	TxS_auto_4	11.823528289794922	33.07451248168945	54.38039016723633	107.73	178.605	9.0	0	0.0	0.0	0.0	0.0	0.0	0.0	0.0	Gray{Float64}(3.008561618384599)	2.296097001745453	Gray{Float64}(1.6388093654112705)	Gray{Float64}(0.0)	0.0	Gray{Float64}(0.0)	U 2_V 0	WT	1	BD1-LPS	Il12b_intron(4),HSS1(1)	Il12b_HSS1_BD	WT_BD1-LPS_1	HSS1	Il12b_intron	NA	WT_BD1-LPS
Il12bBD_failedu1v1_25May21_WTRad21_Sequence_A 0_S 0_U 2_V 0_X 6_Y20_Job(Seq.Scan) 1 01 01 02 01 04 01_260	Cell_CP_24	2677.0	2544.0	3	3	3	Il12bBD_failedu1v1_25May21_WTRad21_Sequence_A 0_S 0_U 2_V 0_X 6_Y20_Job(Seq.Scan) 1 01 01 02 01 04 01_260__Cell_CP_24	Cell_CP_24	Il12bBD_failedu1v1_25May21_WTRad21_Sequence_A 0_S 0_U 2_V 0_X 6_Y20_Job(Seq.Scan) 1 01 01 02 01 04 01_260	0.22058823529411764	1	TxS_auto_27	1.2549023628234863	2.3176472187042236	4.345098495483398	134.568	127.386	9.5	0	0.0	0.0	0.0	0.0	0.0	0.0	0.0	Gray{Float64}(0.31931678861626595)	0.16089557882120084	Gray{Float64}(0.13094404225740225)	Gray{Float64}(0.0)	0.0	Gray{Float64}(0.0)	U 2_V 0	WT	1	BD1-LPS	Il12b_intron(4),HSS1(1)	Il12b_HSS1_BD	WT_BD1-LPS_1	HSS1	Il12b_intron	NA	WT_BD1-LPS
Il12bBD_failedu1v1_25May21_WTRad21_Sequence_A 0_S 0_U 2_V 0_X 6_Y20_Job(Seq.Scan) 1 01 01 02 01 04 01_260	Cell_CP_28	3739.0	3545.5	0	0	0	Il12bBD_failedu1v1_25May21_WTRad21_Sequence_A 0_S 0_U 2_V 0_X 6_Y20_Job(Seq.Scan) 1 01 01 02 01 04 01_260__Cell_CP_28	Cell_CP_28	Il12bBD_failedu1v1_25May21_WTRad21_Sequence_A 0_S 0_U 2_V 0_X 6_Y20_Job(Seq.Scan) 1 01 01 02 01 04 01_260	0.22058823529411764	1	TxS_auto_17	7.08627462387085	18.074512481689453	29.917648315429688	158.193	6.048	9.5	0	0.0	0.0	0.0	0.0	0.0	0.0	0.0	Gray{Float64}(1.8031414420610639)	1.2547678197885277	Gray{Float64}(0.9015993099649844)	Gray{Float64}(0.0)	0.0	Gray{Float64}(0.0)	U 2_V 0	WT	1	BD1-LPS	Il12b_intron(4),HSS1(1)	Il12b_HSS1_BD	WT_BD1-LPS_1	HSS1	Il12b_intron	NA	WT_BD1-LPS
Il12bBD_failedu1v1_25May21_WTRad21_Sequence_A 0_S 0_U 2_V 0_X 6_Y20_Job(Seq.Scan) 1 01 01 02 01 04 01_260	Cell_CP_30	3629.0	3432.0	5	5	5	Il12bBD_failedu1v1_25May21_WTRad21_Sequence_A 0_S 0_U 2_V 0_X 6_Y20_Job(Seq.Scan) 1 01 01 02 01 04 01_260__Cell_CP_30	Cell_CP_30	Il12bBD_failedu1v1_25May21_WTRad21_Sequence_A 0_S 0_U 2_V 0_X 6_Y20_Job(Seq.Scan) 1 01 01 02 01 04 01_260	0.22058823529411764	2	TxS_auto_53	1.2039217948913574	2.341176986694336	0.0	169.722	109.809	11.5	TxS_auto_15	2.6235299110412598	4.603922367095947	6.968628406524658	168.588	102.816	8.5	16.138091739731806	Gray{Float64}(0.3063445035077307)	0.16252906109138615	Gray{Float64}(0.0)	Gray{Float64}(0.6675715743713588)	0.31961324748808095	Gray{Float64}(0.21000683263880338)	U 2_V 0	WT	1	BD1-LPS	Il12b_intron(4),HSS1(1)	Il12b_HSS1_BD	WT_BD1-LPS_1	HSS1	Il12b_intron	NA	WT_BD1-LPS
Il12bBD_failedu1v1_25May21_WTRad21_Sequence_A 0_S 0_U 2_V 0_X 6_Y20_Job(Seq.Scan) 1 01 01 02 01 04 01_260	Cell_CP_31	2863.0	2706.0	3	3	3	Il12bBD_failedu1v1_25May21_WTRad21_Sequence_A 0_S 0_U 2_V 0_X 6_Y20_Job(Seq.Scan) 1 01 01 02 01 04 01_260__Cell_CP_31	Cell_CP_31	Il12bBD_failedu1v1_25May21_WTRad21_Sequence_A 0_S 0_U 2_V 0_X 6_Y20_Job(Seq.Scan) 1 01 01 02 01 04 01_260	0.22058823529411764	1	TxS_auto_2	18.937253952026367	54.490203857421875	92.4470443725586	174.069	67.095	9.0	0	0.0	0.0	0.0	0.0	0.0	0.0	0.0	Gray{Float64}(4.818688127709195)	3.7828159605010145	Gray{Float64}(2.7859874056883744)	Gray{Float64}(0.0)	0.0	Gray{Float64}(0.0)	U 2_V 0	WT	1	BD1-LPS	Il12b_intron(4),HSS1(1)	Il12b_HSS1_BD	WT_BD1-LPS_1	HSS1	Il12b_intron	NA	WT_BD1-LPS
Il12bBD_failedu1v1_25May21_WTRad21_Sequence_A 0_S 0_U 2_V 0_X 6_Y20_Job(Seq.Scan) 1 01 01 02 01 04 01_260	Cell_CP_32	3716.5	3522.5	1	1	1	Il12bBD_failedu1v1_25May21_WTRad21_Sequence_A 0_S 0_U 2_V 0_X 6_Y20_Job(Seq.Scan) 1 01 01 02 01 04 01_260__Cell_CP_32	Cell_CP_32	Il12bBD_failedu1v1_25May21_WTRad21_Sequence_A 0_S 0_U 2_V 0_X 6_Y20_Job(Seq.Scan) 1 01 01 02 01 04 01_260	0.22058823529411764	2	TxS_auto_12	1.6627452373504639	4.027451038360596	5.9411773681640625	175.392	37.989	8.5	TxS_auto_19	3.627451181411743	8.113726615905762	13.137253761291504	177.849	36.099000000000004	9.0	8.57956578155328	Gray{Float64}(0.42309464481614256)	0.27959348634317394	Gray{Float64}(0.1790435317321955)	Gray{Float64}(0.9230248475303925)	0.563270686637552	Gray{Float64}(0.39590474495639516)	U 2_V 0	WT	1	BD1-LPS	Il12b_intron(4),HSS1(1)	Il12b_HSS1_BD	WT_BD1-LPS_1	HSS1	Il12b_intron	NA	WT_BD1-LPS
Il12bBD_failedu1v1_25May21_WTRad21_Sequence_A 0_S 0_U 2_V 0_X 6_Y20_Job(Seq.Scan) 1 01 01 02 01 04 01_260	Cell_CP_33	3230.5	3055.5	0	0	0	Il12bBD_failedu1v1_25May21_WTRad21_Sequence_A 0_S 0_U 2_V 0_X 6_Y20_Job(Seq.Scan) 1 01 01 02 01 04 01_260__Cell_CP_33	Cell_CP_33	Il12bBD_failedu1v1_25May21_WTRad21_Sequence_A 0_S 0_U 2_V 0_X 6_Y20_Job(Seq.Scan) 1 01 01 02 01 04 01_260	0.22058823529411764	1	TxS_auto_3	13.64313793182373	37.64313888549805	60.01567840576172	183.33	178.983	8.5	0	0.0	0.0	0.0	0.0	0.0	0.0	0.0	Gray{Float64}(3.4715712712794513)	2.6132599347951073	Gray{Float64}(1.8086346114914558)	Gray{Float64}(0.0)	0.0	Gray{Float64}(0.0)	U 2_V 0	WT	1	BD1-LPS	Il12b_intron(4),HSS1(1)	Il12b_HSS1_BD	WT_BD1-LPS_1	HSS1	Il12b_intron	NA	WT_BD1-LPS
Il12bBD_failedu1v1_25May21_WTRad21_Sequence_A 0_S 0_U 2_V 0_X 6_Y20_Job(Seq.Scan) 1 01 01 02 01 04 01_260	Cell_CP_34	3177.0	3003.5	4	4	4	Il12bBD_failedu1v1_25May21_WTRad21_Sequence_A 0_S 0_U 2_V 0_X 6_Y20_Job(Seq.Scan) 1 01 01 02 01 04 01_260__Cell_CP_34	Cell_CP_34	Il12bBD_failedu1v1_25May21_WTRad21_Sequence_A 0_S 0_U 2_V 0_X 6_Y20_Job(Seq.Scan) 1 01 01 02 01 04 01_260	0.22058823529411764	2	TxS_auto_23	1.98431396484375	3.3686270713806152	4.643138408660889	189.567	171.234	9.0	TxS_auto_31	2.090196132659912	4.054901599884033	6.701961994171143	186.732	170.478	9.5	8.992149965386478	Gray{Float64}(0.5049195711407243)	0.2338566448372486	Gray{Float64}(0.13992578364394911)	Gray{Float64}(0.5318618694424935)	0.28149915772820455	Gray{Float64}(0.20197056418501685)	U 2_V 0	WT	1	BD1-LPS	Il12b_intron(4),HSS1(1)	Il12b_HSS1_BD	WT_BD1-LPS_1	HSS1	Il12b_intron	NA	WT_BD1-LPS
Il12bBD_failedu1v1_25May21_WTRad21_Sequence_A 0_S 0_U 2_V 0_X 7_Y18_Job(Seq.Scan) 1 01 01 02 01 04 01_238	Cell_CP_1	3884.0	3678.0	28	13	13	Il12bBD_failedu1v1_25May21_WTRad21_Sequence_A 0_S 0_U 2_V 0_X 7_Y18_Job(Seq.Scan) 1 01 01 02 01 04 01_238__Cell_CP_1	Cell_CP_1	Il12bBD_failedu1v1_25May21_WTRad21_Sequence_A 0_S 0_U 2_V 0_X 7_Y18_Job(Seq.Scan) 1 01 01 02 01 04 01_238	0.15853658536585366	2	TxS_auto_10	16.15294075012207	65.57648468017578	162.82736206054688	15.120000000000001	46.305	6.5	TxS_auto_50	11.12156867980957	28.937255859375	46.02353286743164	12.474	44.604	9.5	4.7058173572717426	Gray{Float64}(4.1102043631766625)	4.552447143174553	Gray{Float64}(4.9069711539290575)	Gray{Float64}(2.829944145791333)	2.008880598141414	Gray{Float64}(1.3869668176434402)	U 2_V 0	WT	1	BD1-LPS	Il12b_intron(4),HSS1(1)	Il12b_HSS1_BD	WT_BD1-LPS_1	HSS1	Il12b_intron	NA	WT_BD1-LPS
Il12bBD_failedu1v1_25May21_WTRad21_Sequence_A 0_S 0_U 2_V 0_X 7_Y18_Job(Seq.Scan) 1 01 01 02 01 04 01_238	Cell_CP_8	4025.5	3822.5	6	6	6	Il12bBD_failedu1v1_25May21_WTRad21_Sequence_A 0_S 0_U 2_V 0_X 7_Y18_Job(Seq.Scan) 1 01 01 02 01 04 01_238__Cell_CP_8	Cell_CP_8	Il12bBD_failedu1v1_25May21_WTRad21_Sequence_A 0_S 0_U 2_V 0_X 7_Y18_Job(Seq.Scan) 1 01 01 02 01 04 01_238	0.15853658536585366	2	TxS_auto_53	4.266666889190674	7.666667461395264	10.796075820922852	41.58	55.188	8.5	TxS_auto_79	3.843137264251709	10.462746620178223	15.658821105957031	42.336	56.889	10.0	7.243268392100351	Gray{Float64}(1.085676790094112)	0.5322349703940339	Gray{Float64}(0.32535092357020695)	Gray{Float64}(0.9779073542193748)	0.7263442252675183	Gray{Float64}(0.47189478782377436)	U 2_V 0	WT	1	BD1-LPS	Il12b_intron(4),HSS1(1)	Il12b_HSS1_BD	WT_BD1-LPS_1	HSS1	Il12b_intron	NA	WT_BD1-LPS
Il12bBD_failedu1v1_25May21_WTRad21_Sequence_A 0_S 0_U 2_V 0_X 7_Y18_Job(Seq.Scan) 1 01 01 02 01 04 01_238	Cell_CP_9	2223.0	2069.0	3	3	3	Il12bBD_failedu1v1_25May21_WTRad21_Sequence_A 0_S 0_U 2_V 0_X 7_Y18_Job(Seq.Scan) 1 01 01 02 01 04 01_238__Cell_CP_9	Cell_CP_9	Il12bBD_failedu1v1_25May21_WTRad21_Sequence_A 0_S 0_U 2_V 0_X 7_Y18_Job(Seq.Scan) 1 01 01 02 01 04 01_238	0.15853658536585366	2	TxS_auto_89	1.8980395793914795	3.8980391025543213	6.890196323394775	40.257	168.77700000000002	10.5	TxS_auto_92	0.0	0.0	0.0	42.336	167.076	9.5	11.809557231327519	Gray{Float64}(0.48296658059851433)	0.2706094579932666	Gray{Float64}(0.20764320060183783)	Gray{Float64}(0.0)	0.0	Gray{Float64}(0.0)	U 2_V 0	WT	1	BD1-LPS	Il12b_intron(4),HSS1(1)	Il12b_HSS1_BD	WT_BD1-LPS_1	HSS1	Il12b_intron	NA	WT_BD1-LPS
Il12bBD_failedu1v1_25May21_WTRad21_Sequence_A 0_S 0_U 2_V 0_X 7_Y18_Job(Seq.Scan) 1 01 01 02 01 04 01_238	Cell_CP_15	3015.5	2837.0	1	1	1	Il12bBD_failedu1v1_25May21_WTRad21_Sequence_A 0_S 0_U 2_V 0_X 7_Y18_Job(Seq.Scan) 1 01 01 02 01 04 01_238__Cell_CP_15	Cell_CP_15	Il12bBD_failedu1v1_25May21_WTRad21_Sequence_A 0_S 0_U 2_V 0_X 7_Y18_Job(Seq.Scan) 1 01 01 02 01 04 01_238	0.15853658536585366	1	TxS_auto_55	6.81568717956543	17.337255477905273	25.98823356628418	66.528	120.58200000000001	9.0	0	0.0	0.0	0.0	0.0	0.0	0.0	0.0	Gray{Float64}(1.7342889828457624)	1.2035860042790214	Gray{Float64}(0.7831823278197438)	Gray{Float64}(0.0)	0.0	Gray{Float64}(0.0)	U 2_V 0	WT	1	BD1-LPS	Il12b_intron(4),HSS1(1)	Il12b_HSS1_BD	WT_BD1-LPS_1	HSS1	Il12b_intron	NA	WT_BD1-LPS
Il12bBD_failedu1v1_25May21_WTRad21_Sequence_A 0_S 0_U 2_V 0_X 7_Y18_Job(Seq.Scan) 1 01 01 02 01 04 01_238	Cell_CP_18	4382.0	4161.5	4	4	4	Il12bBD_failedu1v1_25May21_WTRad21_Sequence_A 0_S 0_U 2_V 0_X 7_Y18_Job(Seq.Scan) 1 01 01 02 01 04 01_238__Cell_CP_18	Cell_CP_18	Il12bBD_failedu1v1_25May21_WTRad21_Sequence_A 0_S 0_U 2_V 0_X 7_Y18_Job(Seq.Scan) 1 01 01 02 01 04 01_238	0.15853658536585366	2	TxS_auto_80	2.8470587730407715	7.6196088790893555	11.380392074584961	79.191	123.606	10.0	TxS_auto_63	1.9529412984848022	3.231372594833374	6.094118595123291	82.215	123.417	9.0	11.409658057978776	Gray{Float64}(0.7244497192304838)	0.5289680720595896	Gray{Float64}(0.34295989889970774)	Gray{Float64}(0.49693662412520584)	0.2243281720517243	Gray{Float64}(0.18365257396833018)	U 2_V 0	WT	1	BD1-LPS	Il12b_intron(4),HSS1(1)	Il12b_HSS1_BD	WT_BD1-LPS_1	HSS1	Il12b_intron	NA	WT_BD1-LPS
Il12bBD_failedu1v1_25May21_WTRad21_Sequence_A 0_S 0_U 2_V 0_X 7_Y18_Job(Seq.Scan) 1 01 01 02 01 04 01_238	Cell_CP_33	4347.5	4116.5	12	9	8	Il12bBD_failedu1v1_25May21_WTRad21_Sequence_A 0_S 0_U 2_V 0_X 7_Y18_Job(Seq.Scan) 1 01 01 02 01 04 01_238__Cell_CP_33	Cell_CP_33	Il12bBD_failedu1v1_25May21_WTRad21_Sequence_A 0_S 0_U 2_V 0_X 7_Y18_Job(Seq.Scan) 1 01 01 02 01 04 01_238	0.15853658536585366	1	TxS_auto_16	5.078432083129883	16.537256240844727	32.894107818603516	150.444	154.791	6.5	0	0.0	0.0	0.0	0.0	0.0	0.0	0.0	Gray{Float64}(1.2922348957429965)	1.1480485008727266	Gray{Float64}(0.9912979990433041)	Gray{Float64}(0.0)	0.0	Gray{Float64}(0.0)	U 2_V 0	WT	1	BD1-LPS	Il12b_intron(4),HSS1(1)	Il12b_HSS1_BD	WT_BD1-LPS_1	HSS1	Il12b_intron	NA	WT_BD1-LPS
Il12bBD_failedu1v1_25May21_WTRad21_Sequence_A 0_S 0_U 2_V 0_X 7_Y18_Job(Seq.Scan) 1 01 01 02 01 04 01_238	Cell_CP_38	4332.5	4118.0	5	5	5	Il12bBD_failedu1v1_25May21_WTRad21_Sequence_A 0_S 0_U 2_V 0_X 7_Y18_Job(Seq.Scan) 1 01 01 02 01 04 01_238__Cell_CP_38	Cell_CP_38	Il12bBD_failedu1v1_25May21_WTRad21_Sequence_A 0_S 0_U 2_V 0_X 7_Y18_Job(Seq.Scan) 1 01 01 02 01 04 01_238	0.15853658536585366	2	TxS_auto_43	1.1725492477416992	3.1215686798095703	6.121570110321045	180.306	166.50900000000001	7.5	TxS_auto_37	7.764705657958984	21.254905700683594	33.80390930175781	179.739	161.595	7.0	9.40578997213951	Gray{Float64}(0.2983615868256698)	0.21670537065123063	Gray{Float64}(0.18447985380325702)	Gray{Float64}(1.9757719394769868)	1.4755569043909624	Gray{Float64}(1.0187158087845192)	U 2_V 0	WT	1	BD1-LPS	Il12b_intron(4),HSS1(1)	Il12b_HSS1_BD	WT_BD1-LPS_1	HSS1	Il12b_intron	NA	WT_BD1-LPS
Il12bBD_failedu1v1_25May21_WTRad21_Sequence_A 0_S 0_U 2_V 0_X 7_Y18_Job(Seq.Scan) 1 01 01 02 01 04 01_238	Cell_CP_41	2831.5	2659.0	0	0	0	Il12bBD_failedu1v1_25May21_WTRad21_Sequence_A 0_S 0_U 2_V 0_X 7_Y18_Job(Seq.Scan) 1 01 01 02 01 04 01_238__Cell_CP_41	Cell_CP_41	Il12bBD_failedu1v1_25May21_WTRad21_Sequence_A 0_S 0_U 2_V 0_X 7_Y18_Job(Seq.Scan) 1 01 01 02 01 04 01_238	0.15853658536585366	1	TxS_auto_62	2.1450986862182617	5.768629550933838	9.623527526855469	180.117	104.706	9.0	0	0.0	0.0	0.0	0.0	0.0	0.0	0.0	Gray{Float64}(0.5458321253033876)	0.40046948608576527	Gray{Float64}(0.29001496662313136)	Gray{Float64}(0.0)	0.0	Gray{Float64}(0.0)	U 2_V 0	WT	1	BD1-LPS	Il12b_intron(4),HSS1(1)	Il12b_HSS1_BD	WT_BD1-LPS_1	HSS1	Il12b_intron	NA	WT_BD1-LPS
Il12bBD_failedu1v1_25May21_WTRad21_Sequence_A 0_S 0_U 2_V 0_X 7_Y19_Job(Seq.Scan) 1 01 01 02 01 04 01_252	Cell_CP_3	3009.5	2866.0	3	2	2	Il12bBD_failedu1v1_25May21_WTRad21_Sequence_A 0_S 0_U 2_V 0_X 7_Y19_Job(Seq.Scan) 1 01 01 02 01 04 01_252__Cell_CP_3	Cell_CP_3	Il12bBD_failedu1v1_25May21_WTRad21_Sequence_A 0_S 0_U 2_V 0_X 7_Y19_Job(Seq.Scan) 1 01 01 02 01 04 01_252	0.16666666666666666	1	TxS_auto_14	18.8431396484375	53.607845306396484	87.48234558105469	48.951	33.642	9.5	0	0.0	0.0	0.0	0.0	0.0	0.0	0.0	Gray{Float64}(4.7947402269998225)	3.7215609132922167	Gray{Float64}(2.6363710669504337)	Gray{Float64}(0.0)	0.0	Gray{Float64}(0.0)	U 2_V 0	WT	1	BD1-LPS	Il12b_intron(4),HSS1(1)	Il12b_HSS1_BD	WT_BD1-LPS_1	HSS1	Il12b_intron	NA	WT_BD1-LPS
Il12bBD_failedu1v1_25May21_WTRad21_Sequence_A 0_S 0_U 2_V 0_X 7_Y19_Job(Seq.Scan) 1 01 01 02 01 04 01_252	Cell_CP_8	2800.5	2628.0	4	4	4	Il12bBD_failedu1v1_25May21_WTRad21_Sequence_A 0_S 0_U 2_V 0_X 7_Y19_Job(Seq.Scan) 1 01 01 02 01 04 01_252__Cell_CP_8	Cell_CP_8	Il12bBD_failedu1v1_25May21_WTRad21_Sequence_A 0_S 0_U 2_V 0_X 7_Y19_Job(Seq.Scan) 1 01 01 02 01 04 01_252	0.16666666666666666	2	TxS_auto_25	15.698040008544922	44.062744140625	72.27057647705078	82.782	123.228	10.5	TxS_auto_26	1.7843139171600342	3.074509859085083	4.8352952003479	83.916	124.74	9.0	12.147925748867582	Gray{Float64}(3.994452374621355)	3.0589214207156226	Gray{Float64}(2.177948654101785)	Gray{Float64}(0.4540284621258573)	0.21343845576530476	Gray{Float64}(0.14571662752858505)	U 2_V 0	WT	1	BD1-LPS	Il12b_intron(4),HSS1(1)	Il12b_HSS1_BD	WT_BD1-LPS_1	HSS1	Il12b_intron	NA	WT_BD1-LPS
Il12bBD_failedu1v1_25May21_WTRad21_Sequence_A 0_S 0_U 2_V 0_X 7_Y19_Job(Seq.Scan) 1 01 01 02 01 04 01_252	Cell_CP_15	2998.0	2822.0	0	0	0	Il12bBD_failedu1v1_25May21_WTRad21_Sequence_A 0_S 0_U 2_V 0_X 7_Y19_Job(Seq.Scan) 1 01 01 02 01 04 01_252__Cell_CP_15	Cell_CP_15	Il12bBD_failedu1v1_25May21_WTRad21_Sequence_A 0_S 0_U 2_V 0_X 7_Y19_Job(Seq.Scan) 1 01 01 02 01 04 01_252	0.16666666666666666	2	TxS_auto_21	6.11764669418335	16.26666831970215	27.10588264465332	121.149	166.887	9.5	TxS_auto_27	6.815686225891113	18.341175079345703	29.890195846557617	122.85	161.973	10.0	10.394267506659613	Gray{Float64}(1.5566687530018748)	1.1292637609680047	Gray{Float64}(0.8168638400568178)	Gray{Float64}(1.7342887401781022)	1.2732800561002537	Gray{Float64}(0.9007720013900945)	U 2_V 0	WT	1	BD1-LPS	Il12b_intron(4),HSS1(1)	Il12b_HSS1_BD	WT_BD1-LPS_1	HSS1	Il12b_intron	NA	WT_BD1-LPS
Il12bBD_failedu1v1_25May21_WTRad21_Sequence_A 0_S 0_U 2_V 0_X 7_Y19_Job(Seq.Scan) 1 01 01 02 01 04 01_252	Cell_CP_16	3034.5	2855.5	3	2	2	Il12bBD_failedu1v1_25May21_WTRad21_Sequence_A 0_S 0_U 2_V 0_X 7_Y19_Job(Seq.Scan) 1 01 01 02 01 04 01_252__Cell_CP_16	Cell_CP_16	Il12bBD_failedu1v1_25May21_WTRad21_Sequence_A 0_S 0_U 2_V 0_X 7_Y19_Job(Seq.Scan) 1 01 01 02 01 04 01_252	0.16666666666666666	2	TxS_auto_19	6.294118404388428	12.917646408081055	18.494117736816406	133.056	161.973	8.5	TxS_auto_9	14.239214897155762	35.835304260253906	56.74510192871094	131.355	158.76	8.5	9.244823957220614	Gray{Float64}(1.6015729475063138)	0.8967681444623906	Gray{Float64}(0.5573393875789788)	Gray{Float64}(3.623246324237118)	2.487756538033848	Gray{Float64}(1.7100724028643857)	U 2_V 0	WT	1	BD1-LPS	Il12b_intron(4),HSS1(1)	Il12b_HSS1_BD	WT_BD1-LPS_1	HSS1	Il12b_intron	NA	WT_BD1-LPS
Il12bBD_failedu1v1_25May21_WTRad21_Sequence_A 0_S 0_U 2_V 0_X 7_Y19_Job(Seq.Scan) 1 01 01 02 01 04 01_252	Cell_CP_19	3246.5	3064.0	0	0	0	Il12bBD_failedu1v1_25May21_WTRad21_Sequence_A 0_S 0_U 2_V 0_X 7_Y19_Job(Seq.Scan) 1 01 01 02 01 04 01_252__Cell_CP_19	Cell_CP_19	Il12bBD_failedu1v1_25May21_WTRad21_Sequence_A 0_S 0_U 2_V 0_X 7_Y19_Job(Seq.Scan) 1 01 01 02 01 04 01_252	0.16666666666666666	1	TxS_auto_18	6.560783863067627	17.66274642944336	26.04705810546875	147.042	69.552	9.0	0	0.0	0.0	0.0	0.0	0.0	0.0	0.0	Gray{Float64}(1.6694274359692562)	1.226182219365657	Gray{Float64}(0.7849550662174496)	Gray{Float64}(0.0)	0.0	Gray{Float64}(0.0)	U 2_V 0	WT	1	BD1-LPS	Il12b_intron(4),HSS1(1)	Il12b_HSS1_BD	WT_BD1-LPS_1	HSS1	Il12b_intron	NA	WT_BD1-LPS
Il12bBD_failedu1v1_25May21_WTRad21_Sequence_A 0_S 0_U 2_V 0_X 7_Y19_Job(Seq.Scan) 1 01 01 02 01 04 01_252	Cell_CP_29	2742.5	2573.5	5	4	4	Il12bBD_failedu1v1_25May21_WTRad21_Sequence_A 0_S 0_U 2_V 0_X 7_Y19_Job(Seq.Scan) 1 01 01 02 01 04 01_252__Cell_CP_29	Cell_CP_29	Il12bBD_failedu1v1_25May21_WTRad21_Sequence_A 0_S 0_U 2_V 0_X 7_Y19_Job(Seq.Scan) 1 01 01 02 01 04 01_252	0.16666666666666666	2	TxS_auto_5	10.921570777893066	32.97254943847656	58.31373596191406	183.897	8.883000000000001	8.5	TxS_auto_22	1.600000262260437	4.109804630279541	7.572549343109131	186.543	8.694	9.0	8.428347228253003	Gray{Float64}(2.779053582778701)	2.289018528920205	Gray{Float64}(1.757344813683993)	Gray{Float64}(0.40712884178547826)	0.28531063291011854	Gray{Float64}(0.2282066153876751)	U 2_V 0	WT	1	BD1-LPS	Il12b_intron(4),HSS1(1)	Il12b_HSS1_BD	WT_BD1-LPS_1	HSS1	Il12b_intron	NA	WT_BD1-LPS
Il12bBD_failedu1v1_25May21_WTRad21_Sequence_A 0_S 0_U 2_V 0_X 7_Y20_Job(Seq.Scan) 1 01 01 02 01 04 01_262	Cell_CP_4	4125.5	3920.5	0	0	0	Il12bBD_failedu1v1_25May21_WTRad21_Sequence_A 0_S 0_U 2_V 0_X 7_Y20_Job(Seq.Scan) 1 01 01 02 01 04 01_262__Cell_CP_4	Cell_CP_4	Il12bBD_failedu1v1_25May21_WTRad21_Sequence_A 0_S 0_U 2_V 0_X 7_Y20_Job(Seq.Scan) 1 01 01 02 01 04 01_262	0.21052631578947367	2	TxS_auto_5	16.733333587646484	46.10197448730469	76.21568298339844	20.034	70.119	8.5	TxS_auto_13	3.9882354736328125	10.164709091186523	17.670589447021484	22.68	67.095	8.0	9.8562615630877	Gray{Float64}(4.2578885037955345)	3.2004887586309354	Gray{Float64}(2.296838523598211)	Gray{Float64}(1.0148283893740928)	0.7056538801836924	Gray{Float64}(0.5325215098505074)	U 2_V 0	WT	1	BD1-LPS	Il12b_intron(4),HSS1(1)	Il12b_HSS1_BD	WT_BD1-LPS_1	HSS1	Il12b_intron	NA	WT_BD1-LPS
Il12bBD_failedu1v1_25May21_WTRad21_Sequence_A 0_S 0_U 2_V 0_X 7_Y20_Job(Seq.Scan) 1 01 01 02 01 04 01_262	Cell_CP_7	4077.5	3870.5	0	0	0	Il12bBD_failedu1v1_25May21_WTRad21_Sequence_A 0_S 0_U 2_V 0_X 7_Y20_Job(Seq.Scan) 1 01 01 02 01 04 01_262__Cell_CP_7	Cell_CP_7	Il12bBD_failedu1v1_25May21_WTRad21_Sequence_A 0_S 0_U 2_V 0_X 7_Y20_Job(Seq.Scan) 1 01 01 02 01 04 01_262	0.21052631578947367	1	TxS_auto_9	5.976470947265625	16.039215087890625	25.45490264892578	47.439	84.105	8.0	0	0.0	0.0	0.0	0.0	0.0	0.0	0.0	Gray{Float64}(1.520745809933346)	1.1134735151136212	Gray{Float64}(0.7671098483920968)	Gray{Float64}(0.0)	0.0	Gray{Float64}(0.0)	U 2_V 0	WT	1	BD1-LPS	Il12b_intron(4),HSS1(1)	Il12b_HSS1_BD	WT_BD1-LPS_1	HSS1	Il12b_intron	NA	WT_BD1-LPS
Il12bBD_failedu1v1_25May21_WTRad21_Sequence_A 0_S 0_U 2_V 0_X 7_Y20_Job(Seq.Scan) 1 01 01 02 01 04 01_262	Cell_CP_9	3293.5	3108.5	2	1	1	Il12bBD_failedu1v1_25May21_WTRad21_Sequence_A 0_S 0_U 2_V 0_X 7_Y20_Job(Seq.Scan) 1 01 01 02 01 04 01_262__Cell_CP_9	Cell_CP_9	Il12bBD_failedu1v1_25May21_WTRad21_Sequence_A 0_S 0_U 2_V 0_X 7_Y20_Job(Seq.Scan) 1 01 01 02 01 04 01_262	0.21052631578947367	1	TxS_auto_8	15.831372261047363	46.90980529785156	75.82352447509766	50.274	37.611	8.5	0	0.0	0.0	0.0	0.0	0.0	0.0	0.0	Gray{Float64}(4.028379497518996)	3.256569945104694	Gray{Float64}(2.2850204208933094)	Gray{Float64}(0.0)	0.0	Gray{Float64}(0.0)	U 2_V 0	WT	1	BD1-LPS	Il12b_intron(4),HSS1(1)	Il12b_HSS1_BD	WT_BD1-LPS_1	HSS1	Il12b_intron	NA	WT_BD1-LPS
Il12bBD_failedu1v1_25May21_WTRad21_Sequence_A 0_S 0_U 2_V 0_X 7_Y20_Job(Seq.Scan) 1 01 01 02 01 04 01_262	Cell_CP_10	3932.0	3730.0	0	0	0	Il12bBD_failedu1v1_25May21_WTRad21_Sequence_A 0_S 0_U 2_V 0_X 7_Y20_Job(Seq.Scan) 1 01 01 02 01 04 01_262__Cell_CP_10	Cell_CP_10	Il12bBD_failedu1v1_25May21_WTRad21_Sequence_A 0_S 0_U 2_V 0_X 7_Y20_Job(Seq.Scan) 1 01 01 02 01 04 01_262	0.21052631578947367	1	TxS_auto_35	5.654901504516602	14.886273384094238	23.364704132080078	52.92	185.22	11.0	0	0.0	0.0	0.0	0.0	0.0	0.0	0.0	Gray{Float64}(1.438920701608019)	1.0334340590297335	Gray{Float64}(0.7041195518083242)	Gray{Float64}(0.0)	0.0	Gray{Float64}(0.0)	U 2_V 0	WT	1	BD1-LPS	Il12b_intron(4),HSS1(1)	Il12b_HSS1_BD	WT_BD1-LPS_1	HSS1	Il12b_intron	NA	WT_BD1-LPS
Il12bBD_failedu1v1_25May21_WTRad21_Sequence_A 0_S 0_U 2_V 0_X 7_Y20_Job(Seq.Scan) 1 01 01 02 01 04 01_262	Cell_CP_15	3684.0	3490.0	2	2	2	Il12bBD_failedu1v1_25May21_WTRad21_Sequence_A 0_S 0_U 2_V 0_X 7_Y20_Job(Seq.Scan) 1 01 01 02 01 04 01_262__Cell_CP_15	Cell_CP_15	Il12bBD_failedu1v1_25May21_WTRad21_Sequence_A 0_S 0_U 2_V 0_X 7_Y20_Job(Seq.Scan) 1 01 01 02 01 04 01_262	0.21052631578947367	2	TxS_auto_28	5.843137264251709	14.427449226379395	24.105880737304688	83.727	120.20400000000001	10.5	TxS_auto_11	4.572549343109131	13.435295104980469	21.39215660095215	83.349	125.307	8.5	13.50679432730061	Gray{Float64}(1.4868183230342145)	1.001581593375382	Gray{Float64}(0.7264556762519042)	Gray{Float64}(1.1635102580776633)	0.9327043240679463	Gray{Float64}(0.644674789499889)	U 2_V 0	WT	1	BD1-LPS	Il12b_intron(4),HSS1(1)	Il12b_HSS1_BD	WT_BD1-LPS_1	HSS1	Il12b_intron	NA	WT_BD1-LPS
Il12bBD_failedu1v1_25May21_WTRad21_Sequence_A 0_S 0_U 2_V 0_X 7_Y20_Job(Seq.Scan) 1 01 01 02 01 04 01_262	Cell_CP_17	2949.5	2765.0	0	0	0	Il12bBD_failedu1v1_25May21_WTRad21_Sequence_A 0_S 0_U 2_V 0_X 7_Y20_Job(Seq.Scan) 1 01 01 02 01 04 01_262__Cell_CP_17	Cell_CP_17	Il12bBD_failedu1v1_25May21_WTRad21_Sequence_A 0_S 0_U 2_V 0_X 7_Y20_Job(Seq.Scan) 1 01 01 02 01 04 01_262	0.21052631578947367	1	TxS_auto_24	5.77647066116333	14.180392265319824	21.925487518310547	89.019	108.864	10.0	0	0.0	0.0	0.0	0.0	0.0	0.0	0.0	Gray{Float64}(1.4698546402515638)	0.9844304184982536	Gray{Float64}(0.6607472689275361)	Gray{Float64}(0.0)	0.0	Gray{Float64}(0.0)	U 2_V 0	WT	1	BD1-LPS	Il12b_intron(4),HSS1(1)	Il12b_HSS1_BD	WT_BD1-LPS_1	HSS1	Il12b_intron	NA	WT_BD1-LPS
Il12bBD_failedu1v1_25May21_WTRad21_Sequence_A 0_S 0_U 2_V 0_X 7_Y20_Job(Seq.Scan) 1 01 01 02 01 04 01_262	Cell_CP_18	3210.0	3020.0	1	1	1	Il12bBD_failedu1v1_25May21_WTRad21_Sequence_A 0_S 0_U 2_V 0_X 7_Y20_Job(Seq.Scan) 1 01 01 02 01 04 01_262__Cell_CP_18	Cell_CP_18	Il12bBD_failedu1v1_25May21_WTRad21_Sequence_A 0_S 0_U 2_V 0_X 7_Y20_Job(Seq.Scan) 1 01 01 02 01 04 01_262	0.21052631578947367	1	TxS_auto_22	4.305881977081299	10.521567344665527	17.30980110168457	101.493	67.851	9.0	0	0.0	0.0	0.0	0.0	0.0	0.0	0.0	Gray{Float64}(1.0956552842794005)	0.7304276743950169	Gray{Float64}(0.5216487794884953)	Gray{Float64}(0.0)	0.0	Gray{Float64}(0.0)	U 2_V 0	WT	1	BD1-LPS	Il12b_intron(4),HSS1(1)	Il12b_HSS1_BD	WT_BD1-LPS_1	HSS1	Il12b_intron	NA	WT_BD1-LPS
Il12bBD_failedu1v1_25May21_WTRad21_Sequence_A 0_S 0_U 2_V 0_X 7_Y20_Job(Seq.Scan) 1 01 01 02 01 04 01_262	Cell_CP_21	2572.0	2406.0	0	0	0	Il12bBD_failedu1v1_25May21_WTRad21_Sequence_A 0_S 0_U 2_V 0_X 7_Y20_Job(Seq.Scan) 1 01 01 02 01 04 01_262__Cell_CP_21	Cell_CP_21	Il12bBD_failedu1v1_25May21_WTRad21_Sequence_A 0_S 0_U 2_V 0_X 7_Y20_Job(Seq.Scan) 1 01 01 02 01 04 01_262	0.21052631578947367	1	TxS_auto_23	6.121567249298096	14.698039054870605	22.431367874145508	113.211	76.923	9.5	0	0.0	0.0	0.0	0.0	0.0	0.0	0.0	Gray{Float64}(1.5576663597527436)	1.0203664656919564	Gray{Float64}(0.6759924972602194)	Gray{Float64}(0.0)	0.0	Gray{Float64}(0.0)	U 2_V 0	WT	1	BD1-LPS	Il12b_intron(4),HSS1(1)	Il12b_HSS1_BD	WT_BD1-LPS_1	HSS1	Il12b_intron	NA	WT_BD1-LPS
Il12bBD_failedu1v1_25May21_WTRad21_Sequence_A 0_S 0_U 2_V 0_X 7_Y20_Job(Seq.Scan) 1 01 01 02 01 04 01_262	Cell_CP_22	3256.0	3076.0	0	0	0	Il12bBD_failedu1v1_25May21_WTRad21_Sequence_A 0_S 0_U 2_V 0_X 7_Y20_Job(Seq.Scan) 1 01 01 02 01 04 01_262__Cell_CP_22	Cell_CP_22	Il12bBD_failedu1v1_25May21_WTRad21_Sequence_A 0_S 0_U 2_V 0_X 7_Y20_Job(Seq.Scan) 1 01 01 02 01 04 01_262	0.21052631578947367	1	TxS_auto_19	8.145098686218262	19.745098114013672	30.737253189086914	111.51	179.739	9.5	0	0.0	0.0	0.0	0.0	0.0	0.0	0.0	Gray{Float64}(2.0725650317479065)	1.370743124448339	Gray{Float64}(0.9262989514856779)	Gray{Float64}(0.0)	0.0	Gray{Float64}(0.0)	U 2_V 0	WT	1	BD1-LPS	Il12b_intron(4),HSS1(1)	Il12b_HSS1_BD	WT_BD1-LPS_1	HSS1	Il12b_intron	NA	WT_BD1-LPS
Il12bBD_failedu1v1_25May21_WTRad21_Sequence_A 0_S 0_U 2_V 0_X 7_Y20_Job(Seq.Scan) 1 01 01 02 01 04 01_262	Cell_CP_25	4121.0	3915.0	0	0	0	Il12bBD_failedu1v1_25May21_WTRad21_Sequence_A 0_S 0_U 2_V 0_X 7_Y20_Job(Seq.Scan) 1 01 01 02 01 04 01_262__Cell_CP_25	Cell_CP_25	Il12bBD_failedu1v1_25May21_WTRad21_Sequence_A 0_S 0_U 2_V 0_X 7_Y20_Job(Seq.Scan) 1 01 01 02 01 04 01_262	0.21052631578947367	1	TxS_auto_17	4.301961421966553	11.599998474121094	18.450977325439453	125.685	88.83	9.0	0	0.0	0.0	0.0	0.0	0.0	0.0	0.0	Gray{Float64}(1.0946576775285317)	0.8052944614505401	Gray{Float64}(0.5560393066127551)	Gray{Float64}(0.0)	0.0	Gray{Float64}(0.0)	U 2_V 0	WT	1	BD1-LPS	Il12b_intron(4),HSS1(1)	Il12b_HSS1_BD	WT_BD1-LPS_1	HSS1	Il12b_intron	NA	WT_BD1-LPS
Il12bBD_failedu1v1_25May21_WTRad21_Sequence_A 0_S 0_U 2_V 0_X 7_Y20_Job(Seq.Scan) 1 01 01 02 01 04 01_262	Cell_CP_29	3345.5	3160.5	0	0	0	Il12bBD_failedu1v1_25May21_WTRad21_Sequence_A 0_S 0_U 2_V 0_X 7_Y20_Job(Seq.Scan) 1 01 01 02 01 04 01_262__Cell_CP_29	Cell_CP_29	Il12bBD_failedu1v1_25May21_WTRad21_Sequence_A 0_S 0_U 2_V 0_X 7_Y20_Job(Seq.Scan) 1 01 01 02 01 04 01_262	0.21052631578947367	1	TxS_auto_27	4.517647743225098	11.317646026611328	18.152938842773438	153.657	61.803	9.5	0	0.0	0.0	0.0	0.0	0.0	0.0	0.0	Gray{Float64}(1.1495402448844292)	0.785693005237948	Gray{Float64}(0.5470576083361527)	Gray{Float64}(0.0)	0.0	Gray{Float64}(0.0)	U 2_V 0	WT	1	BD1-LPS	Il12b_intron(4),HSS1(1)	Il12b_HSS1_BD	WT_BD1-LPS_1	HSS1	Il12b_intron	NA	WT_BD1-LPS
Il12bBD_failedu1v1_25May21_WTRad21_Sequence_A 0_S 0_U 2_V 0_X 7_Y20_Job(Seq.Scan) 1 01 01 02 01 04 01_262	Cell_CP_34	3592.0	3402.5	6	6	6	Il12bBD_failedu1v1_25May21_WTRad21_Sequence_A 0_S 0_U 2_V 0_X 7_Y20_Job(Seq.Scan) 1 01 01 02 01 04 01_262__Cell_CP_34	Cell_CP_34	Il12bBD_failedu1v1_25May21_WTRad21_Sequence_A 0_S 0_U 2_V 0_X 7_Y20_Job(Seq.Scan) 1 01 01 02 01 04 01_262	0.21052631578947367	2	TxS_auto_3	8.329412460327148	32.57646942138672	65.82743072509766	168.588	123.984	8.0	TxS_auto_10	5.470588684082031	18.415687561035156	32.086273193359375	169.155	132.489	7.5	12.037712158047317	Gray{Float64}(2.1194646824217434)	2.261521883574495	Gray{Float64}(1.983777785365128)	Gray{Float64}(1.3920212936018426)	1.278452857540471	Gray{Float64}(0.9669530661459446)	U 2_V 0	WT	1	BD1-LPS	Il12b_intron(4),HSS1(1)	Il12b_HSS1_BD	WT_BD1-LPS_1	HSS1	Il12b_intron	NA	WT_BD1-LPS
Il12bBD_failedu1v1_25May21_WTRad21_Sequence_A 0_S 0_U 2_V 0_X 7_Y20_Job(Seq.Scan) 1 01 01 02 01 04 01_262	Cell_CP_36	2680.5	2501.5	0	0	0	Il12bBD_failedu1v1_25May21_WTRad21_Sequence_A 0_S 0_U 2_V 0_X 7_Y20_Job(Seq.Scan) 1 01 01 02 01 04 01_262__Cell_CP_36	Cell_CP_36	Il12bBD_failedu1v1_25May21_WTRad21_Sequence_A 0_S 0_U 2_V 0_X 7_Y20_Job(Seq.Scan) 1 01 01 02 01 04 01_262	0.21052631578947367	1	TxS_auto_7	5.596079349517822	14.211764335632324	22.070587158203125	179.55	13.041	8.0	0	0.0	0.0	0.0	0.0	0.0	0.0	0.0	Gray{Float64}(1.4239530816639163)	0.9866083286525743	Gray{Float64}(0.6651199968179113)	Gray{Float64}(0.0)	0.0	Gray{Float64}(0.0)	U 2_V 0	WT	1	BD1-LPS	Il12b_intron(4),HSS1(1)	Il12b_HSS1_BD	WT_BD1-LPS_1	HSS1	Il12b_intron	NA	WT_BD1-LPS
Il12bBD_failedu1v1_25May21_WTRad21_Sequence_A 0_S 0_U 2_V 0_X 8_Y18_Job(Seq.Scan) 1 01 01 02 01 04 01_240	Cell_CP_5	3918.0	3716.0	2	2	2	Il12bBD_failedu1v1_25May21_WTRad21_Sequence_A 0_S 0_U 2_V 0_X 8_Y18_Job(Seq.Scan) 1 01 01 02 01 04 01_240__Cell_CP_5	Cell_CP_5	Il12bBD_failedu1v1_25May21_WTRad21_Sequence_A 0_S 0_U 2_V 0_X 8_Y18_Job(Seq.Scan) 1 01 01 02 01 04 01_240	0.20588235294117646	2	TxS_auto_865	2.22352933883667	3.529411792755127	5.756863117218018	41.013	173.691	10.0	TxS_auto_704	10.176470756530762	25.839218139648438	39.78430938720703	44.604	174.258	8.5	12.060960575343907	Gray{Float64}(0.5657892350077948)	0.24501863299592144	Gray{Float64}(0.17348903093328202)	Gray{Float64}(2.589458795910977)	1.793808792517777	Gray{Float64}(1.1989413577149384)	U 2_V 0	WT	1	BD1-LPS	Il12b_intron(4),HSS1(1)	Il12b_HSS1_BD	WT_BD1-LPS_1	HSS1	Il12b_intron	NA	WT_BD1-LPS
Il12bBD_failedu1v1_25May21_WTRad21_Sequence_A 0_S 0_U 2_V 0_X 8_Y18_Job(Seq.Scan) 1 01 01 02 01 04 01_240	Cell_CP_15	2342.0	2182.0	1	1	1	Il12bBD_failedu1v1_25May21_WTRad21_Sequence_A 0_S 0_U 2_V 0_X 8_Y18_Job(Seq.Scan) 1 01 01 02 01 04 01_240__Cell_CP_15	Cell_CP_15	Il12bBD_failedu1v1_25May21_WTRad21_Sequence_A 0_S 0_U 2_V 0_X 8_Y18_Job(Seq.Scan) 1 01 01 02 01 04 01_240	0.20588235294117646	1	TxS_auto_700	4.709804534912109	12.258824348449707	21.59215545654297	93.933	55.188	7.5	0	0.0	0.0	0.0	0.0	0.0	0.0	0.0	Gray{Float64}(1.1984355943953235)	0.8510314353683182	Gray{Float64}(0.6507019621002659)	Gray{Float64}(0.0)	0.0	Gray{Float64}(0.0)	U 2_V 0	WT	1	BD1-LPS	Il12b_intron(4),HSS1(1)	Il12b_HSS1_BD	WT_BD1-LPS_1	HSS1	Il12b_intron	NA	WT_BD1-LPS
Il12bBD_failedu1v1_25May21_WTRad21_Sequence_A 0_S 0_U 2_V 0_X 8_Y18_Job(Seq.Scan) 1 01 01 02 01 04 01_240	Cell_CP_20	3172.0	3008.5	0	0	0	Il12bBD_failedu1v1_25May21_WTRad21_Sequence_A 0_S 0_U 2_V 0_X 8_Y18_Job(Seq.Scan) 1 01 01 02 01 04 01_240__Cell_CP_20	Cell_CP_20	Il12bBD_failedu1v1_25May21_WTRad21_Sequence_A 0_S 0_U 2_V 0_X 8_Y18_Job(Seq.Scan) 1 01 01 02 01 04 01_240	0.20588235294117646	2	TxS_auto_615	5.988235950469971	15.670588493347168	25.207841873168945	115.479	73.71	8.0	TxS_auto_616	4.901960849761963	13.188237190246582	21.780393600463867	119.44800000000001	75.978	7.5	9.651258208130175	Gray{Float64}(1.5237394795227626)	1.087882739770721	Gray{Float64}(0.7596644160976441)	Gray{Float64}(1.2473308225723876)	0.9155530829848916	Gray{Float64}(0.6563747134769389)	U 2_V 0	WT	1	BD1-LPS	Il12b_intron(4),HSS1(1)	Il12b_HSS1_BD	WT_BD1-LPS_1	HSS1	Il12b_intron	NA	WT_BD1-LPS
Il12bBD_failedu1v1_25May21_WTRad21_Sequence_A 0_S 0_U 2_V 0_X 8_Y18_Job(Seq.Scan) 1 01 01 02 01 04 01_240	Cell_CP_23	3615.5	3415.5	24	3	3	Il12bBD_failedu1v1_25May21_WTRad21_Sequence_A 0_S 0_U 2_V 0_X 8_Y18_Job(Seq.Scan) 1 01 01 02 01 04 01_240__Cell_CP_23	Cell_CP_23	Il12bBD_failedu1v1_25May21_WTRad21_Sequence_A 0_S 0_U 2_V 0_X 8_Y18_Job(Seq.Scan) 1 01 01 02 01 04 01_240	0.20588235294117646	2	TxS_auto_226	4.764706134796143	19.588239669799805	47.168617248535156	136.458	24.003	4.5	TxS_auto_189	3.839216470718384	16.47843360900879	40.741172790527344	134.19	26.082	4.0	5.870780612490983	Gray{Float64}(1.2124056075885574)	1.3598537060885882	Gray{Float64}(1.42147512113607)	Gray{Float64}(0.9769096868015911)	1.1439649193333752	Gray{Float64}(1.227777427150229)	U 2_V 0	WT	1	BD1-LPS	Il12b_intron(4),HSS1(1)	Il12b_HSS1_BD	WT_BD1-LPS_1	HSS1	Il12b_intron	NA	WT_BD1-LPS
Il12bBD_failedu1v1_25May21_WTRad21_Sequence_A 0_S 0_U 2_V 0_X 8_Y18_Job(Seq.Scan) 1 01 01 02 01 04 01_240	Cell_CP_26	4651.5	4419.0	0	0	0	Il12bBD_failedu1v1_25May21_WTRad21_Sequence_A 0_S 0_U 2_V 0_X 8_Y18_Job(Seq.Scan) 1 01 01 02 01 04 01_240__Cell_CP_26	Cell_CP_26	Il12bBD_failedu1v1_25May21_WTRad21_Sequence_A 0_S 0_U 2_V 0_X 8_Y18_Job(Seq.Scan) 1 01 01 02 01 04 01_240	0.20588235294117646	1	TxS_auto_842	4.760785102844238	12.882352828979492	20.223529815673828	150.633	142.506	9.0	0	0.0	0.0	0.0	0.0	0.0	0.0	0.0	Gray{Float64}(1.2114078795038588)	0.8943179955387799	Gray{Float64}(0.6094570112806654)	Gray{Float64}(0.0)	0.0	Gray{Float64}(0.0)	U 2_V 0	WT	1	BD1-LPS	Il12b_intron(4),HSS1(1)	Il12b_HSS1_BD	WT_BD1-LPS_1	HSS1	Il12b_intron	NA	WT_BD1-LPS
Il12bBD_failedu1v1_25May21_WTRad21_Sequence_A 0_S 0_U 2_V 0_X 8_Y18_Job(Seq.Scan) 1 01 01 02 01 04 01_240	Cell_CP_28	2726.0	2579.0	30	3	3	Il12bBD_failedu1v1_25May21_WTRad21_Sequence_A 0_S 0_U 2_V 0_X 8_Y18_Job(Seq.Scan) 1 01 01 02 01 04 01_240__Cell_CP_28	Cell_CP_28	Il12bBD_failedu1v1_25May21_WTRad21_Sequence_A 0_S 0_U 2_V 0_X 8_Y18_Job(Seq.Scan) 1 01 01 02 01 04 01_240	0.20588235294117646	2	TxS_auto_472	3.41568660736084	14.8274507522583	36.60783386230469	154.413	34.398	6.0	TxS_auto_724	1.7450982332229614	5.419608116149902	8.701958656311035	159.327	31.941	8.0	6.795899131093685	Gray{Float64}(0.8691401902599389)	1.0293504774903823	Gray{Float64}(1.1032149787169079)	Gray{Float64}(0.44404981627328116)	0.3762397390744994	Gray{Float64}(0.2622425344784714)	U 2_V 0	WT	1	BD1-LPS	Il12b_intron(4),HSS1(1)	Il12b_HSS1_BD	WT_BD1-LPS_1	HSS1	Il12b_intron	NA	WT_BD1-LPS
Il12bBD_failedu1v1_25May21_WTRad21_Sequence_A 0_S 0_U 2_V 0_X 8_Y18_Job(Seq.Scan) 1 01 01 02 01 04 01_240	Cell_CP_31	4529.0	4312.0	1	1	1	Il12bBD_failedu1v1_25May21_WTRad21_Sequence_A 0_S 0_U 2_V 0_X 8_Y18_Job(Seq.Scan) 1 01 01 02 01 04 01_240__Cell_CP_31	Cell_CP_31	Il12bBD_failedu1v1_25May21_WTRad21_Sequence_A 0_S 0_U 2_V 0_X 8_Y18_Job(Seq.Scan) 1 01 01 02 01 04 01_240	0.20588235294117646	2	TxS_auto_618	6.419607639312744	16.423532485961914	25.807844161987305	167.076	167.26500000000001	8.0	TxS_auto_867	3.886274814605713	11.929410934448242	19.239215850830078	168.77700000000002	169.155	11.0	5.609411822998916	Gray{Float64}(1.633504371566897)	1.140153576563314	Gray{Float64}(0.7777461063385529)	Gray{Float64}(0.9888839404908524)	0.8281629153064659	Gray{Float64}(0.5797936907504108)	U 2_V 0	WT	1	BD1-LPS	Il12b_intron(4),HSS1(1)	Il12b_HSS1_BD	WT_BD1-LPS_1	HSS1	Il12b_intron	NA	WT_BD1-LPS
Il12bBD_failedu1v1_25May21_WTRad21_Sequence_A 0_S 0_U 2_V 0_X 8_Y19_Job(Seq.Scan) 1 01 01 02 01 04 01_250	Cell_CP_4	4502.5	4285.5	0	0	0	Il12bBD_failedu1v1_25May21_WTRad21_Sequence_A 0_S 0_U 2_V 0_X 8_Y19_Job(Seq.Scan) 1 01 01 02 01 04 01_250__Cell_CP_4	Cell_CP_4	Il12bBD_failedu1v1_25May21_WTRad21_Sequence_A 0_S 0_U 2_V 0_X 8_Y19_Job(Seq.Scan) 1 01 01 02 01 04 01_250	0.13333333333333333	1	TxS_auto_1	20.537256240844727	64.76863098144531	116.29019927978516	25.704	85.806	8.0	0	0.0	0.0	0.0	0.0	0.0	0.0	0.0	Gray{Float64}(5.225817485163451)	4.496364367758561	Gray{Float64}(3.504525567013604)	Gray{Float64}(0.0)	0.0	Gray{Float64}(0.0)	U 2_V 0	WT	1	BD1-LPS	Il12b_intron(4),HSS1(1)	Il12b_HSS1_BD	WT_BD1-LPS_1	HSS1	Il12b_intron	NA	WT_BD1-LPS
Il12bBD_failedu1v1_25May21_WTRad21_Sequence_A 0_S 0_U 2_V 0_X 8_Y19_Job(Seq.Scan) 1 01 01 02 01 04 01_250	Cell_CP_7	2797.5	2651.5	0	0	0	Il12bBD_failedu1v1_25May21_WTRad21_Sequence_A 0_S 0_U 2_V 0_X 8_Y19_Job(Seq.Scan) 1 01 01 02 01 04 01_250__Cell_CP_7	Cell_CP_7	Il12bBD_failedu1v1_25May21_WTRad21_Sequence_A 0_S 0_U 2_V 0_X 8_Y19_Job(Seq.Scan) 1 01 01 02 01 04 01_250	0.13333333333333333	1	TxS_auto_2	6.458824157714844	16.239215850830078	24.882356643676758	44.793	20.034	8.0	0	0.0	0.0	0.0	0.0	0.0	0.0	0.0	Gray{Float64}(1.643483229753676)	1.1273579571711214	Gray{Float64}(0.7498555816859299)	Gray{Float64}(0.0)	0.0	Gray{Float64}(0.0)	U 2_V 0	WT	1	BD1-LPS	Il12b_intron(4),HSS1(1)	Il12b_HSS1_BD	WT_BD1-LPS_1	HSS1	Il12b_intron	NA	WT_BD1-LPS
Il12bBD_failedu1v1_25May21_WTRad21_Sequence_A 0_S 0_U 2_V 0_X 8_Y19_Job(Seq.Scan) 1 01 01 02 01 04 01_250	Cell_CP_14	3367.0	3177.0	4	4	3	Il12bBD_failedu1v1_25May21_WTRad21_Sequence_A 0_S 0_U 2_V 0_X 8_Y19_Job(Seq.Scan) 1 01 01 02 01 04 01_250__Cell_CP_14	Cell_CP_14	Il12bBD_failedu1v1_25May21_WTRad21_Sequence_A 0_S 0_U 2_V 0_X 8_Y19_Job(Seq.Scan) 1 01 01 02 01 04 01_250	0.13333333333333333	2	TxS_auto_13	4.007843494415283	10.623530387878418	0.0	86.94	140.427	10.0	TxS_auto_16	3.1372551918029785	6.78823709487915	10.294116020202637	84.672	138.537	9.5	10.907150131908882	Gray{Float64}(1.0198177578005672)	0.7375061472202648	Gray{Float64}(0.0)	Gray{Float64}(0.7982917895399197)	0.47125262539601076	Gray{Float64}(0.3102238452254127)	U 2_V 0	WT	1	BD1-LPS	Il12b_intron(4),HSS1(1)	Il12b_HSS1_BD	WT_BD1-LPS_1	HSS1	Il12b_intron	NA	WT_BD1-LPS
Il12bBD_failedu1v1_25May21_WTRad21_Sequence_A 0_S 0_U 2_V 0_X 8_Y19_Job(Seq.Scan) 1 01 01 02 01 04 01_250	Cell_CP_19	4347.5	4129.0	0	0	0	Il12bBD_failedu1v1_25May21_WTRad21_Sequence_A 0_S 0_U 2_V 0_X 8_Y19_Job(Seq.Scan) 1 01 01 02 01 04 01_250__Cell_CP_19	Cell_CP_19	Il12bBD_failedu1v1_25May21_WTRad21_Sequence_A 0_S 0_U 2_V 0_X 8_Y19_Job(Seq.Scan) 1 01 01 02 01 04 01_250	0.13333333333333333	1	TxS_auto_26	3.623530149459839	10.094117164611816	19.227449417114258	111.699	99.225	11.0	0	0.0	0.0	0.0	0.0	0.0	0.0	0.0	Gray{Float64}(0.9220271194456937)	0.7007532513068387	Gray{Float64}(0.5794390970869289)	Gray{Float64}(0.0)	0.0	Gray{Float64}(0.0)	U 2_V 0	WT	1	BD1-LPS	Il12b_intron(4),HSS1(1)	Il12b_HSS1_BD	WT_BD1-LPS_1	HSS1	Il12b_intron	NA	WT_BD1-LPS
Il12bBD_failedu1v1_25May21_WTRad21_Sequence_A 0_S 0_U 2_V 0_X 8_Y19_Job(Seq.Scan) 1 01 01 02 01 04 01_250	Cell_CP_22	3050.5	2874.0	4	4	4	Il12bBD_failedu1v1_25May21_WTRad21_Sequence_A 0_S 0_U 2_V 0_X 8_Y19_Job(Seq.Scan) 1 01 01 02 01 04 01_250__Cell_CP_22	Cell_CP_22	Il12bBD_failedu1v1_25May21_WTRad21_Sequence_A 0_S 0_U 2_V 0_X 8_Y19_Job(Seq.Scan) 1 01 01 02 01 04 01_250	0.13333333333333333	2	TxS_auto_12	2.737255096435547	5.219608783721924	7.988235950469971	118.69200000000001	134.757	9.0	TxS_auto_17	1.8823535442352295	4.349020481109619	8.313722610473633	117.558	139.482	9.5	9.790892758068589	Gray{Float64}(0.6965095715101858)	0.36235539632588887	Gray{Float64}(0.24073376171972583)	Gray{Float64}(0.4789751829243989)	0.30191746266051955	Gray{Float64}(0.25054263924138453)	U 2_V 0	WT	1	BD1-LPS	Il12b_intron(4),HSS1(1)	Il12b_HSS1_BD	WT_BD1-LPS_1	HSS1	Il12b_intron	NA	WT_BD1-LPS
Il12bBD_failedu1v1_25May21_WTRad21_Sequence_A 0_S 0_U 2_V 0_X 8_Y19_Job(Seq.Scan) 1 01 01 02 01 04 01_250	Cell_CP_30	3472.0	3283.0	0	0	0	Il12bBD_failedu1v1_25May21_WTRad21_Sequence_A 0_S 0_U 2_V 0_X 8_Y19_Job(Seq.Scan) 1 01 01 02 01 04 01_250__Cell_CP_30	Cell_CP_30	Il12bBD_failedu1v1_25May21_WTRad21_Sequence_A 0_S 0_U 2_V 0_X 8_Y19_Job(Seq.Scan) 1 01 01 02 01 04 01_250	0.13333333333333333	1	TxS_auto_14	3.905883312225342	9.76862621307373	14.643136024475098	184.653	55.566	9.5	0	0.0	0.0	0.0	0.0	0.0	0.0	0.0	Gray{Float64}(0.9938734302511568)	0.6781570362202031	Gray{Float64}(0.4412860662106669)	Gray{Float64}(0.0)	0.0	Gray{Float64}(0.0)	U 2_V 0	WT	1	BD1-LPS	Il12b_intron(4),HSS1(1)	Il12b_HSS1_BD	WT_BD1-LPS_1	HSS1	Il12b_intron	NA	WT_BD1-LPS
Il12bBD_failedu1v1_25May21_WTRad21_Sequence_A 0_S 0_U 2_V 0_X 8_Y20_Job(Seq.Scan) 1 01 01 02 01 04 01_264	Cell_CP_5	3129.5	2946.5	2	2	2	Il12bBD_failedu1v1_25May21_WTRad21_Sequence_A 0_S 0_U 2_V 0_X 8_Y20_Job(Seq.Scan) 1 01 01 02 01 04 01_264__Cell_CP_5	Cell_CP_5	Il12bBD_failedu1v1_25May21_WTRad21_Sequence_A 0_S 0_U 2_V 0_X 8_Y20_Job(Seq.Scan) 1 01 01 02 01 04 01_264	0.21212121212121213	2	TxS_auto_4	20.11764907836914	60.54118347167969	100.65489196777344	36.477	157.248	10.5	TxS_auto_2	22.549020767211914	74.53334045410156	128.87841796875	39.879	158.949	9.0	12.588367844959095	Gray{Float64}(5.119046141374903)	4.202886737284556	Gray{Float64}(3.0333393917175333)	Gray{Float64}(5.737722002233877)	5.174249496239106	Gray{Float64}(3.883884571571647)	U 2_V 0	WT	1	BD1-LPS	Il12b_intron(4),HSS1(1)	Il12b_HSS1_BD	WT_BD1-LPS_1	HSS1	Il12b_intron	NA	WT_BD1-LPS
Il12bBD_failedu1v1_25May21_WTRad21_Sequence_A 0_S 0_U 2_V 0_X 8_Y20_Job(Seq.Scan) 1 01 01 02 01 04 01_264	Cell_CP_6	2779.0	2615.0	3	3	3	Il12bBD_failedu1v1_25May21_WTRad21_Sequence_A 0_S 0_U 2_V 0_X 8_Y20_Job(Seq.Scan) 1 01 01 02 01 04 01_264__Cell_CP_6	Cell_CP_6	Il12bBD_failedu1v1_25May21_WTRad21_Sequence_A 0_S 0_U 2_V 0_X 8_Y20_Job(Seq.Scan) 1 01 01 02 01 04 01_264	0.21212121212121213	2	TxS_auto_22	1.5294119119644165	3.6509807109832764	6.560785293579102	51.786	73.899	9.5	TxS_auto_6	4.294117450714111	11.549015998840332	19.72548484802246	50.652	76.545	10.5	8.974256069446648	Gray{Float64}(0.38916724891738375)	0.2534581838072486	Gray{Float64}(0.19771605813243812)	Gray{Float64}(1.092661736023814)	0.8017551588319898	Gray{Float64}(0.5944479104839822)	U 2_V 0	WT	1	BD1-LPS	Il12b_intron(4),HSS1(1)	Il12b_HSS1_BD	WT_BD1-LPS_1	HSS1	Il12b_intron	NA	WT_BD1-LPS
Il12bBD_failedu1v1_25May21_WTRad21_Sequence_A 0_S 0_U 2_V 0_X 8_Y20_Job(Seq.Scan) 1 01 01 02 01 04 01_264	Cell_CP_10	3912.5	3708.5	4	3	3	Il12bBD_failedu1v1_25May21_WTRad21_Sequence_A 0_S 0_U 2_V 0_X 8_Y20_Job(Seq.Scan) 1 01 01 02 01 04 01_264__Cell_CP_10	Cell_CP_10	Il12bBD_failedu1v1_25May21_WTRad21_Sequence_A 0_S 0_U 2_V 0_X 8_Y20_Job(Seq.Scan) 1 01 01 02 01 04 01_264	0.21212121212121213	2	TxS_auto_32	2.8470590114593506	6.0078444480896	8.874506950378418	70.497	146.097	10.0	TxS_auto_42	2.364705801010132	0.0	0.0	72.576	144.585	10.5	9.841665763477236	Gray{Float64}(0.7244497798973989)	0.4170762496302399	Gray{Float64}(0.26744245598388444)	Gray{Float64}(0.6017123600770689)	0.0	Gray{Float64}(0.0)	U 2_V 0	WT	1	BD1-LPS	Il12b_intron(4),HSS1(1)	Il12b_HSS1_BD	WT_BD1-LPS_1	HSS1	Il12b_intron	NA	WT_BD1-LPS
Il12bBD_failedu1v1_25May21_WTRad21_Sequence_A 0_S 0_U 2_V 0_X 8_Y20_Job(Seq.Scan) 1 01 01 02 01 04 01_264	Cell_CP_14	4266.0	4047.0	0	0	0	Il12bBD_failedu1v1_25May21_WTRad21_Sequence_A 0_S 0_U 2_V 0_X 8_Y20_Job(Seq.Scan) 1 01 01 02 01 04 01_264__Cell_CP_14	Cell_CP_14	Il12bBD_failedu1v1_25May21_WTRad21_Sequence_A 0_S 0_U 2_V 0_X 8_Y20_Job(Seq.Scan) 1 01 01 02 01 04 01_264	0.21212121212121213	1	TxS_auto_24	6.388235092163086	15.9529390335083	26.423526763916016	96.012	107.163	10.0	0	0.0	0.0	0.0	0.0	0.0	0.0	0.0	Gray{Float64}(1.6255214548848362)	1.1074840635714602	Gray{Float64}(0.7963003390510915)	Gray{Float64}(0.0)	0.0	Gray{Float64}(0.0)	U 2_V 0	WT	1	BD1-LPS	Il12b_intron(4),HSS1(1)	Il12b_HSS1_BD	WT_BD1-LPS_1	HSS1	Il12b_intron	NA	WT_BD1-LPS
Il12bBD_failedu1v1_25May21_WTRad21_Sequence_A 0_S 0_U 2_V 0_X 8_Y20_Job(Seq.Scan) 1 01 01 02 01 04 01_264	Cell_CP_15	3602.0	3410.0	0	0	0	Il12bBD_failedu1v1_25May21_WTRad21_Sequence_A 0_S 0_U 2_V 0_X 8_Y20_Job(Seq.Scan) 1 01 01 02 01 04 01_264__Cell_CP_15	Cell_CP_15	Il12bBD_failedu1v1_25May21_WTRad21_Sequence_A 0_S 0_U 2_V 0_X 8_Y20_Job(Seq.Scan) 1 01 01 02 01 04 01_264	0.21212121212121213	1	TxS_auto_46	4.168628215789795	11.772549629211426	18.443134307861328	90.531	189.189	10.0	0	0.0	0.0	0.0	0.0	0.0	0.0	0.0	Gray{Float64}(1.0607303119632305)	0.8172732983289359	Gray{Float64}(0.5558029491570511)	Gray{Float64}(0.0)	0.0	Gray{Float64}(0.0)	U 2_V 0	WT	1	BD1-LPS	Il12b_intron(4),HSS1(1)	Il12b_HSS1_BD	WT_BD1-LPS_1	HSS1	Il12b_intron	NA	WT_BD1-LPS
Il12bBD_failedu1v1_25May21_WTRad21_Sequence_A 0_S 0_U 2_V 0_X 8_Y20_Job(Seq.Scan) 1 01 01 02 01 04 01_264	Cell_CP_16	2794.5	2617.5	2	2	2	Il12bBD_failedu1v1_25May21_WTRad21_Sequence_A 0_S 0_U 2_V 0_X 8_Y20_Job(Seq.Scan) 1 01 01 02 01 04 01_264__Cell_CP_16	Cell_CP_16	Il12bBD_failedu1v1_25May21_WTRad21_Sequence_A 0_S 0_U 2_V 0_X 8_Y20_Job(Seq.Scan) 1 01 01 02 01 04 01_264	0.21212121212121213	2	TxS_auto_27	2.4941179752349854	4.909805774688721	7.09019660949707	99.036	158.76	9.5	TxS_auto_9	1.8823531866073608	4.1058831214904785	6.2392168045043945	96.768	157.437	8.5	10.823315249959226	Gray{Float64}(0.6346419975576714)	0.34084826872826623	Gray{Float64}(0.21367041631215922)	Gray{Float64}(0.4789750919240263)	0.2850383941408285	Gray{Float64}(0.1880252587487609)	U 2_V 0	WT	1	BD1-LPS	Il12b_intron(4),HSS1(1)	Il12b_HSS1_BD	WT_BD1-LPS_1	HSS1	Il12b_intron	NA	WT_BD1-LPS
Il12bBD_failedu1v1_25May21_WTRad21_Sequence_A 0_S 0_U 2_V 0_X 8_Y20_Job(Seq.Scan) 1 01 01 02 01 04 01_264	Cell_CP_22	2583.0	2421.0	0	0	0	Il12bBD_failedu1v1_25May21_WTRad21_Sequence_A 0_S 0_U 2_V 0_X 8_Y20_Job(Seq.Scan) 1 01 01 02 01 04 01_264__Cell_CP_22	Cell_CP_22	Il12bBD_failedu1v1_25May21_WTRad21_Sequence_A 0_S 0_U 2_V 0_X 8_Y20_Job(Seq.Scan) 1 01 01 02 01 04 01_264	0.21212121212121213	1	TxS_auto_18	6.352941036224365	15.878432273864746	24.772546768188477	133.434	169.344	9.5	0	0.0	0.0	0.0	0.0	0.0	0.0	0.0	Gray{Float64}(1.6165406887842466)	1.1023116593668012	Gray{Float64}(0.7465463473863705)	Gray{Float64}(0.0)	0.0	Gray{Float64}(0.0)	U 2_V 0	WT	1	BD1-LPS	Il12b_intron(4),HSS1(1)	Il12b_HSS1_BD	WT_BD1-LPS_1	HSS1	Il12b_intron	NA	WT_BD1-LPS
Il12bBD_failedu1v1_25May21_WTRad21_Sequence_A 0_S 0_U 2_V 0_X 8_Y20_Job(Seq.Scan) 1 01 01 02 01 04 01_264	Cell_CP_27	2660.0	2488.5	0	0	0	Il12bBD_failedu1v1_25May21_WTRad21_Sequence_A 0_S 0_U 2_V 0_X 8_Y20_Job(Seq.Scan) 1 01 01 02 01 04 01_264__Cell_CP_27	Cell_CP_27	Il12bBD_failedu1v1_25May21_WTRad21_Sequence_A 0_S 0_U 2_V 0_X 8_Y20_Job(Seq.Scan) 1 01 01 02 01 04 01_264	0.21212121212121213	1	TxS_auto_3	14.94902229309082	40.462730407714844	65.4078369140625	148.932	100.17	9.5	0	0.0	0.0	0.0	0.0	0.0	0.0	0.0	Gray{Float64}(3.803860709005743)	2.8090014636806204	Gray{Float64}(1.9711328914046702)	Gray{Float64}(0.0)	0.0	Gray{Float64}(0.0)	U 2_V 0	WT	1	BD1-LPS	Il12b_intron(4),HSS1(1)	Il12b_HSS1_BD	WT_BD1-LPS_1	HSS1	Il12b_intron	NA	WT_BD1-LPS
Il12bBD_failedu1v1_25May21_WTRad21_Sequence_A 0_S 0_U 2_V 0_X 8_Y20_Job(Seq.Scan) 1 01 01 02 01 04 01_264	Cell_CP_30	2717.5	2589.5	0	0	0	Il12bBD_failedu1v1_25May21_WTRad21_Sequence_A 0_S 0_U 2_V 0_X 8_Y20_Job(Seq.Scan) 1 01 01 02 01 04 01_264__Cell_CP_30	Cell_CP_30	Il12bBD_failedu1v1_25May21_WTRad21_Sequence_A 0_S 0_U 2_V 0_X 8_Y20_Job(Seq.Scan) 1 01 01 02 01 04 01_264	0.21212121212121213	1	TxS_auto_8	14.172547340393066	42.870582580566406	73.13723754882812	160.839	148.554	9.5	0	0.0	0.0	0.0	0.0	0.0	0.0	0.0	Gray{Float64}(3.6062823987868073)	2.976159245909202	Gray{Float64}(2.204066382876776)	Gray{Float64}(0.0)	0.0	Gray{Float64}(0.0)	U 2_V 0	WT	1	BD1-LPS	Il12b_intron(4),HSS1(1)	Il12b_HSS1_BD	WT_BD1-LPS_1	HSS1	Il12b_intron	NA	WT_BD1-LPS
Il12bBD_failedu1v1_25May21_WTRad21_Sequence_A 0_S 0_U 2_V 0_X 8_Y20_Job(Seq.Scan) 1 01 01 02 01 04 01_264	Cell_CP_32	2862.5	2672.0	4	4	4	Il12bBD_failedu1v1_25May21_WTRad21_Sequence_A 0_S 0_U 2_V 0_X 8_Y20_Job(Seq.Scan) 1 01 01 02 01 04 01_264__Cell_CP_32	Cell_CP_32	Il12bBD_failedu1v1_25May21_WTRad21_Sequence_A 0_S 0_U 2_V 0_X 8_Y20_Job(Seq.Scan) 1 01 01 02 01 04 01_264	0.21212121212121213	1	TxS_auto_19	1.6117651462554932	3.090195655822754	6.6431379318237305	165.186	184.842	9.0	0	0.0	0.0	0.0	0.0	0.0	0.0	0.0	Gray{Float64}(0.4101224810414374)	0.21452739429098353	Gray{Float64}(0.20019784015729267)	Gray{Float64}(0.0)	0.0	Gray{Float64}(0.0)	U 2_V 0	WT	1	BD1-LPS	Il12b_intron(4),HSS1(1)	Il12b_HSS1_BD	WT_BD1-LPS_1	HSS1	Il12b_intron	NA	WT_BD1-LPS
Il12bBD_failedu1v1_25May21_WTRad21_Sequence_A 0_S 0_U 2_V 0_X10_Y23_Job(Seq.Scan) 1 01 01 02 01 04 01_294	Cell_CP_1	3322.5	3132.0	0	0	0	Il12bBD_failedu1v1_25May21_WTRad21_Sequence_A 0_S 0_U 2_V 0_X10_Y23_Job(Seq.Scan) 1 01 01 02 01 04 01_294__Cell_CP_1	Cell_CP_1	Il12bBD_failedu1v1_25May21_WTRad21_Sequence_A 0_S 0_U 2_V 0_X10_Y23_Job(Seq.Scan) 1 01 01 02 01 04 01_294	0.23529411764705882	2	TxS_auto_30	4.22352933883667	12.066661834716797	0.0	8.316	96.012	11.5	TxS_auto_9	6.125490188598633	16.894119262695312	26.431367874145508	9.072	103.194	10.0	14.871202372370568	Gray{Float64}(1.0747002038226345)	0.8376911398197663	Gray{Float64}(0.0)	Gray{Float64}(1.5586645731727626)	1.172822626113683	Gray{Float64}(0.7965366390268694)	U 2_V 0	WT	1	BD1-LPS	Il12b_intron(4),HSS1(1)	Il12b_HSS1_BD	WT_BD1-LPS_1	HSS1	Il12b_intron	NA	WT_BD1-LPS
Il12bBD_failedu1v1_25May21_WTRad21_Sequence_A 0_S 0_U 2_V 0_X10_Y23_Job(Seq.Scan) 1 01 01 02 01 04 01_294	Cell_CP_4	2998.0	2824.0	0	0	0	Il12bBD_failedu1v1_25May21_WTRad21_Sequence_A 0_S 0_U 2_V 0_X10_Y23_Job(Seq.Scan) 1 01 01 02 01 04 01_294__Cell_CP_4	Cell_CP_4	Il12bBD_failedu1v1_25May21_WTRad21_Sequence_A 0_S 0_U 2_V 0_X10_Y23_Job(Seq.Scan) 1 01 01 02 01 04 01_294	0.23529411764705882	1	TxS_auto_5	5.243137836456299	13.827452659606934	22.59608268737793	43.659	18.144	8.5	0	0.0	0.0	0.0	0.0	0.0	0.0	0.0	Gray{Float64}(1.3341451779903586)	0.95992866443844	Gray{Float64}(0.6809563487095585)	Gray{Float64}(0.0)	0.0	Gray{Float64}(0.0)	U 2_V 0	WT	1	BD1-LPS	Il12b_intron(4),HSS1(1)	Il12b_HSS1_BD	WT_BD1-LPS_1	HSS1	Il12b_intron	NA	WT_BD1-LPS
Il12bBD_failedu1v1_25May21_WTRad21_Sequence_A 0_S 0_U 2_V 0_X10_Y23_Job(Seq.Scan) 1 01 01 02 01 04 01_294	Cell_CP_6	2793.0	2638.0	0	0	0	Il12bBD_failedu1v1_25May21_WTRad21_Sequence_A 0_S 0_U 2_V 0_X10_Y23_Job(Seq.Scan) 1 01 01 02 01 04 01_294__Cell_CP_6	Cell_CP_6	Il12bBD_failedu1v1_25May21_WTRad21_Sequence_A 0_S 0_U 2_V 0_X10_Y23_Job(Seq.Scan) 1 01 01 02 01 04 01_294	0.23529411764705882	1	TxS_auto_14	4.5098042488098145	12.000000953674316	20.36862564086914	46.872	71.253	9.5	0	0.0	0.0	0.0	0.0	0.0	0.0	0.0	Gray{Float64}(1.1475444247135413)	0.8330634117714667	Gray{Float64}(0.6138296242111886)	Gray{Float64}(0.0)	0.0	Gray{Float64}(0.0)	U 2_V 0	WT	1	BD1-LPS	Il12b_intron(4),HSS1(1)	Il12b_HSS1_BD	WT_BD1-LPS_1	HSS1	Il12b_intron	NA	WT_BD1-LPS
Il12bBD_failedu1v1_25May21_WTRad21_Sequence_A 0_S 0_U 2_V 0_X10_Y23_Job(Seq.Scan) 1 01 01 02 01 04 01_294	Cell_CP_8	3152.0	2974.0	1	1	1	Il12bBD_failedu1v1_25May21_WTRad21_Sequence_A 0_S 0_U 2_V 0_X10_Y23_Job(Seq.Scan) 1 01 01 02 01 04 01_294__Cell_CP_8	Cell_CP_8	Il12bBD_failedu1v1_25May21_WTRad21_Sequence_A 0_S 0_U 2_V 0_X10_Y23_Job(Seq.Scan) 1 01 01 02 01 04 01_294	0.23529411764705882	2	TxS_auto_21	2.215686321258545	3.8392159938812256	6.203922748565674	66.528	92.421	10.0	TxS_auto_16	1.8352943658828735	3.4509801864624023	5.298040390014648	63.693	90.909	9.5	10.980590557888954	Gray{Float64}(0.5637935361707371)	0.26652584335095203	Gray{Float64}(0.18696163582811157)	Gray{Float64}(0.467000716900935)	0.23957375830123007	Gray{Float64}(0.15966193296484102)	U 2_V 0	WT	1	BD1-LPS	Il12b_intron(4),HSS1(1)	Il12b_HSS1_BD	WT_BD1-LPS_1	HSS1	Il12b_intron	NA	WT_BD1-LPS
Il12bBD_failedu1v1_25May21_WTRad21_Sequence_A 0_S 0_U 2_V 0_X10_Y23_Job(Seq.Scan) 1 01 01 02 01 04 01_294	Cell_CP_9	3123.0	2945.0	0	0	0	Il12bBD_failedu1v1_25May21_WTRad21_Sequence_A 0_S 0_U 2_V 0_X10_Y23_Job(Seq.Scan) 1 01 01 02 01 04 01_294__Cell_CP_9	Cell_CP_9	Il12bBD_failedu1v1_25May21_WTRad21_Sequence_A 0_S 0_U 2_V 0_X10_Y23_Job(Seq.Scan) 1 01 01 02 01 04 01_294	0.23529411764705882	1	TxS_auto_3	1.7764708995819092	3.200000047683716	4.0	58.023	183.708	6.5	0	0.0	0.0	0.0	0.0	0.0	0.0	0.0	Gray{Float64}(0.45203276328879954)	0.2221502287944404	Gray{Float64}(0.12054414176665013)	Gray{Float64}(0.0)	0.0	Gray{Float64}(0.0)	U 2_V 0	WT	1	BD1-LPS	Il12b_intron(4),HSS1(1)	Il12b_HSS1_BD	WT_BD1-LPS_1	HSS1	Il12b_intron	NA	WT_BD1-LPS
Il12bBD_failedu1v1_25May21_WTRad21_Sequence_A 0_S 0_U 2_V 0_X10_Y23_Job(Seq.Scan) 1 01 01 02 01 04 01_294	Cell_CP_17	2921.5	2775.5	0	0	0	Il12bBD_failedu1v1_25May21_WTRad21_Sequence_A 0_S 0_U 2_V 0_X10_Y23_Job(Seq.Scan) 1 01 01 02 01 04 01_294__Cell_CP_17	Cell_CP_17	Il12bBD_failedu1v1_25May21_WTRad21_Sequence_A 0_S 0_U 2_V 0_X10_Y23_Job(Seq.Scan) 1 01 01 02 01 04 01_294	0.23529411764705882	1	TxS_auto_10	5.192156791687012	12.623527526855469	19.835294723510742	103.194	105.651	8.5	0	0.0	0.0	0.0	0.0	0.0	0.0	0.0	Gray{Float64}(1.3211727715479933)	0.8763498395300756	Gray{Float64}(0.5977571447835415)	Gray{Float64}(0.0)	0.0	Gray{Float64}(0.0)	U 2_V 0	WT	1	BD1-LPS	Il12b_intron(4),HSS1(1)	Il12b_HSS1_BD	WT_BD1-LPS_1	HSS1	Il12b_intron	NA	WT_BD1-LPS
Il12bBD_failedu1v1_25May21_WTRad21_Sequence_A 0_S 0_U 2_V 0_X10_Y23_Job(Seq.Scan) 1 01 01 02 01 04 01_294	Cell_CP_20	4491.5	4275.0	3	3	3	Il12bBD_failedu1v1_25May21_WTRad21_Sequence_A 0_S 0_U 2_V 0_X10_Y23_Job(Seq.Scan) 1 01 01 02 01 04 01_294__Cell_CP_20	Cell_CP_20	Il12bBD_failedu1v1_25May21_WTRad21_Sequence_A 0_S 0_U 2_V 0_X10_Y23_Job(Seq.Scan) 1 01 01 02 01 04 01_294	0.23529411764705882	2	TxS_auto_24	4.188235282897949	9.549015998840332	13.666664123535156	115.479	147.042	10.0	TxS_auto_36	3.7647061347961426	10.839214324951172	17.57646942138672	116.613	150.066	11.0	9.561931394859513	Gray{Float64}(1.0657194377220447)	0.6629112679043997	Gray{Float64}(0.41185907439615327)	Gray{Float64}(0.9579501231811376)	0.752479345737146	Gray{Float64}(0.5296851054222079)	U 2_V 0	WT	1	BD1-LPS	Il12b_intron(4),HSS1(1)	Il12b_HSS1_BD	WT_BD1-LPS_1	HSS1	Il12b_intron	NA	WT_BD1-LPS
Il12bBD_failedu1v1_25May21_WTRad21_Sequence_A 0_S 0_U 2_V 0_X10_Y23_Job(Seq.Scan) 1 01 01 02 01 04 01_294	Cell_CP_21	3467.5	3274.5	3	3	3	Il12bBD_failedu1v1_25May21_WTRad21_Sequence_A 0_S 0_U 2_V 0_X10_Y23_Job(Seq.Scan) 1 01 01 02 01 04 01_294__Cell_CP_21	Cell_CP_21	Il12bBD_failedu1v1_25May21_WTRad21_Sequence_A 0_S 0_U 2_V 0_X10_Y23_Job(Seq.Scan) 1 01 01 02 01 04 01_294	0.23529411764705882	2	TxS_auto_13	1.6235295534133911	3.3686275482177734	4.733334064483643	127.008	54.81	9.5	TxS_auto_6	1.6509805917739868	3.329411745071411	4.4352946281433105	123.417	58.212	8.0	12.061048254608716	Gray{Float64}(0.41311599896356643)	0.2338566779402118	Gray{Float64}(0.1426439231245076)	Gray{Float64}(0.4201010662270985)	0.23113424059286614	Gray{Float64}(0.13366219610794225)	U 2_V 0	WT	1	BD1-LPS	Il12b_intron(4),HSS1(1)	Il12b_HSS1_BD	WT_BD1-LPS_1	HSS1	Il12b_intron	NA	WT_BD1-LPS
Il12bBD_failedu1v1_25May21_WTRad21_Sequence_A 0_S 0_U 2_V 0_X10_Y23_Job(Seq.Scan) 1 01 01 02 01 04 01_294	Cell_CP_22	3601.5	3410.5	0	0	0	Il12bBD_failedu1v1_25May21_WTRad21_Sequence_A 0_S 0_U 2_V 0_X10_Y23_Job(Seq.Scan) 1 01 01 02 01 04 01_294__Cell_CP_22	Cell_CP_22	Il12bBD_failedu1v1_25May21_WTRad21_Sequence_A 0_S 0_U 2_V 0_X10_Y23_Job(Seq.Scan) 1 01 01 02 01 04 01_294	0.23529411764705882	2	TxS_auto_28	1.968627691268921	3.537255048751831	5.556863784790039	125.874	88.452	10.5	TxS_auto_15	2.686274766921997	5.72941255569458	10.717644691467285	125.496	85.806	10.0	11.320079505021155	Gray{Float64}(0.5009281127996938)	0.2455631270859832	Gray{Float64}(0.1674618439629236)	Gray{Float64}(0.6835373470685656)	0.3977469659810116	Gray{Float64}(0.32298732027320437)	U 2_V 0	WT	1	BD1-LPS	Il12b_intron(4),HSS1(1)	Il12b_HSS1_BD	WT_BD1-LPS_1	HSS1	Il12b_intron	NA	WT_BD1-LPS
Il12bBD_failedu1v1_25May21_WTRad21_Sequence_A 0_S 0_U 2_V 0_X10_Y23_Job(Seq.Scan) 1 01 01 02 01 04 01_294	Cell_CP_31	3740.0	3536.5	2	2	2	Il12bBD_failedu1v1_25May21_WTRad21_Sequence_A 0_S 0_U 2_V 0_X10_Y23_Job(Seq.Scan) 1 01 01 02 01 04 01_294__Cell_CP_31	Cell_CP_31	Il12bBD_failedu1v1_25May21_WTRad21_Sequence_A 0_S 0_U 2_V 0_X10_Y23_Job(Seq.Scan) 1 01 01 02 01 04 01_294	0.23529411764705882	1	TxS_auto_1	18.494117736816406	59.25099182128906	104.06273651123047	177.849	104.517	7.0	0	0.0	0.0	0.0	0.0	0.0	0.0	0.0	Gray{Float64}(4.705929687409474)	4.113319122893294	Gray{Float64}(3.1360383156588307)	Gray{Float64}(0.0)	0.0	Gray{Float64}(0.0)	U 2_V 0	WT	1	BD1-LPS	Il12b_intron(4),HSS1(1)	Il12b_HSS1_BD	WT_BD1-LPS_1	HSS1	Il12b_intron	NA	WT_BD1-LPS
Il12bBD_failedu1v1_25May21_WTRad21_Sequence_A 0_S 0_U 2_V 0_X10_Y23_Job(Seq.Scan) 1 01 01 02 01 04 01_294	Cell_CP_33	2627.5	2462.5	0	0	0	Il12bBD_failedu1v1_25May21_WTRad21_Sequence_A 0_S 0_U 2_V 0_X10_Y23_Job(Seq.Scan) 1 01 01 02 01 04 01_294__Cell_CP_33	Cell_CP_33	Il12bBD_failedu1v1_25May21_WTRad21_Sequence_A 0_S 0_U 2_V 0_X10_Y23_Job(Seq.Scan) 1 01 01 02 01 04 01_294	0.23529411764705882	1	TxS_auto_35	5.2549028396606445	13.207841873168945	21.4705867767334	183.141	146.664	11.0	0	0.0	0.0	0.0	0.0	0.0	0.0	0.0	Gray{Float64}(1.3371388475797754)	0.9169140782135629	Gray{Float64}(0.6470383640569286)	Gray{Float64}(0.0)	0.0	Gray{Float64}(0.0)	U 2_V 0	WT	1	BD1-LPS	Il12b_intron(4),HSS1(1)	Il12b_HSS1_BD	WT_BD1-LPS_1	HSS1	Il12b_intron	NA	WT_BD1-LPS
Il12bBD_failedu1v1_25May21_WTRad21_Sequence_A 0_S 0_U 2_V 0_X10_Y24_Job(Seq.Scan) 1 01 01 02 01 04 01_296	Cell_CP_2	4440.5	4223.5	2	2	2	Il12bBD_failedu1v1_25May21_WTRad21_Sequence_A 0_S 0_U 2_V 0_X10_Y24_Job(Seq.Scan) 1 01 01 02 01 04 01_296__Cell_CP_2	Cell_CP_2	Il12bBD_failedu1v1_25May21_WTRad21_Sequence_A 0_S 0_U 2_V 0_X10_Y24_Job(Seq.Scan) 1 01 01 02 01 04 01_296	0.34615384615384615	2	TxS_auto_15	3.5529415607452393	7.211765766143799	11.952939987182617	32.886	59.913000000000004	10.0	TxS_auto_6	2.4196081161499023	4.1450982093811035	6.423530578613281	37.044	58.023	8.5	12.373805558517555	Gray{Float64}(0.9040654659106842)	0.5006548097148987	Gray{Float64}(0.36021422308580064)	Gray{Float64}(0.615682555271048)	0.2877607818337294	Gray{Float64}(0.19357974517769286)	U 2_V 0	WT	1	BD1-LPS	Il12b_intron(4),HSS1(1)	Il12b_HSS1_BD	WT_BD1-LPS_1	HSS1	Il12b_intron	NA	WT_BD1-LPS
Il12bBD_failedu1v1_25May21_WTRad21_Sequence_A 0_S 0_U 2_V 0_X10_Y24_Job(Seq.Scan) 1 01 01 02 01 04 01_296	Cell_CP_3	4750.5	4527.5	1	1	1	Il12bBD_failedu1v1_25May21_WTRad21_Sequence_A 0_S 0_U 2_V 0_X10_Y24_Job(Seq.Scan) 1 01 01 02 01 04 01_296__Cell_CP_3	Cell_CP_3	Il12bBD_failedu1v1_25May21_WTRad21_Sequence_A 0_S 0_U 2_V 0_X10_Y24_Job(Seq.Scan) 1 01 01 02 01 04 01_296	0.34615384615384615	1	TxS_auto_4	6.011764049530029	14.925490379333496	23.062742233276367	41.958	23.058	8.5	0	0.0	0.0	0.0	0.0	0.0	0.0	0.0	Gray{Float64}(1.5297263333662754)	1.0361565791344873	Gray{Float64}(0.6950196173239439)	Gray{Float64}(0.0)	0.0	Gray{Float64}(0.0)	U 2_V 0	WT	1	BD1-LPS	Il12b_intron(4),HSS1(1)	Il12b_HSS1_BD	WT_BD1-LPS_1	HSS1	Il12b_intron	NA	WT_BD1-LPS
Il12bBD_failedu1v1_25May21_WTRad21_Sequence_A 0_S 0_U 2_V 0_X10_Y24_Job(Seq.Scan) 1 01 01 02 01 04 01_296	Cell_CP_4	3269.0	3079.5	2	2	2	Il12bBD_failedu1v1_25May21_WTRad21_Sequence_A 0_S 0_U 2_V 0_X10_Y24_Job(Seq.Scan) 1 01 01 02 01 04 01_296__Cell_CP_4	Cell_CP_4	Il12bBD_failedu1v1_25May21_WTRad21_Sequence_A 0_S 0_U 2_V 0_X10_Y24_Job(Seq.Scan) 1 01 01 02 01 04 01_296	0.34615384615384615	1	TxS_auto_16	1.4588239192962646	2.866666316986084	4.572549819946289	78.813	61.047	10.0	0	0.0	0.0	0.0	0.0	0.0	0.0	0.0	Gray{Float64}(0.37120574704966175)	0.19900955272070606	Gray{Float64}(0.137798523432669)	Gray{Float64}(0.0)	0.0	Gray{Float64}(0.0)	U 2_V 0	WT	1	BD1-LPS	Il12b_intron(4),HSS1(1)	Il12b_HSS1_BD	WT_BD1-LPS_1	HSS1	Il12b_intron	NA	WT_BD1-LPS
[truncated: 6,796 more rows]
