# Supplementary material for: Cohesin couples transcriptional bursting probabilities of inducible enhancers and promoters
Source: Nat Commun. 2022 Jul 27;13:4342. doi: 10.1038/s41467-022-31192-9 (PMC9329429; doi:10.1038/s41467-022-31192-9)
Supplement: Supplementary file 4 — Source Data [file 41467_2022_31192_MOESM4_ESM.zip › SourceData/Figure8_Egr2_BS.csv]

Image	Cell	AREA_cell	AREA_nuc	N_total	N_thres_Total	N_thres_Nuc	Image_Cell	Cell_1	Image_1	Image_BF	N_TSS2	locus1_TSS2	locus1_int1_TSS2	locus1_int2_TSS2	locus1_int3_TSS2	locus1_x_TSS2	locus1_y_TSS2	locus1_z_TSS2	locus2_TSS2	locus2_int1_TSS2	locus2_int2_TSS2	locus2_int3_TSS2	locus2_x_TSS2	locus2_y_TSS2	locus2_z_TSS2	locus_dist_TSS2	TSS1_r1	TSS1_r2	TSS1_r3	TSS2_r1	TSS2_r2	TSS2_r3	Well	Genotype	Rep	Timepoint	Probe (type)	Set	Name	type1	type4	type6	Genotype_1	Timepoint_1	Sample
Egr2BD_28May21_WTRad21_Sequence_A 0_S 0_U 0_V 0_X 6_Y20_Job(Seq.Scan) 1 01 01 02 01 04 01_044	Cell_CP_20	3196.5	3013.5	0	0	0	Egr2BD_28May21_WTRad21_Sequence_A 0_S 0_U 0_V 0_X 6_Y20_Job(Seq.Scan) 1 01 01 02 01 04 01_044__Cell_CP_20	Cell_CP_20	Egr2BD_28May21_WTRad21_Sequence_A 0_S 0_U 0_V 0_X 6_Y20_Job(Seq.Scan) 1 01 01 02 01 04 01_044	0.05714285714285714	1	TxS_auto_8	3.854902505874634	8.905885696411133	12.639216423034668	82.593	154.98	5.5	0	0.0	0.0	0.0	0.0	0.0	0.0	0.0	Gray{Float64}(1.8870667228438411)	1.547540671734048	Gray{Float64}(1.189410290032521)	Gray{Float64}(0.0)	0.0	Gray{Float64}(0.0)	U 0_V 0	WT	1	DMSO	Egr2_intron(1),Egr2_Enh(6)	Egr2_BD	WT_DMSO_1	Egr2_intron	NA	Egr2_Enh	WT	DMSO	WT_DMSO
Egr2BD_28May21_WTRad21_Sequence_A 0_S 0_U 0_V 0_X 6_Y22_Job(Seq.Scan) 1 01 01 02 01 04 01_064	Cell_CP_15	3148.5	2969.5	0	0	0	Egr2BD_28May21_WTRad21_Sequence_A 0_S 0_U 0_V 0_X 6_Y22_Job(Seq.Scan) 1 01 01 02 01 04 01_064__Cell_CP_15	Cell_CP_15	Egr2BD_28May21_WTRad21_Sequence_A 0_S 0_U 0_V 0_X 6_Y22_Job(Seq.Scan) 1 01 01 02 01 04 01_064	0.041666666666666664	1	TxS_auto_6	3.356863498687744	7.270589351654053	10.541172981262207	57.456	114.345	4.0	0	0.0	0.0	0.0	0.0	0.0	0.0	0.0	Gray{Float64}(1.6432647497178499)	1.263381668338191	Gray{Float64}(0.9919744383897291)	Gray{Float64}(0.0)	0.0	Gray{Float64}(0.0)	U 0_V 0	WT	1	DMSO	Egr2_intron(1),Egr2_Enh(6)	Egr2_BD	WT_DMSO_1	Egr2_intron	NA	Egr2_Enh	WT	DMSO	WT_DMSO
Egr2BD_28May21_WTRad21_Sequence_A 0_S 0_U 0_V 0_X 6_Y22_Job(Seq.Scan) 1 01 01 02 01 04 01_064	Cell_CP_23	2206.5	2072.5	1	1	1	Egr2BD_28May21_WTRad21_Sequence_A 0_S 0_U 0_V 0_X 6_Y22_Job(Seq.Scan) 1 01 01 02 01 04 01_064__Cell_CP_23	Cell_CP_23	Egr2BD_28May21_WTRad21_Sequence_A 0_S 0_U 0_V 0_X 6_Y22_Job(Seq.Scan) 1 01 01 02 01 04 01_064	0.041666666666666664	1	TxS_auto_4	2.3921570777893066	6.498039722442627	10.058822631835938	98.658	104.706	3.0	0	0.0	0.0	0.0	0.0	0.0	0.0	0.0	Gray{Float64}(1.171017946739837)	1.1291387628156646	Gray{Float64}(0.9465829797892726)	Gray{Float64}(0.0)	0.0	Gray{Float64}(0.0)	U 0_V 0	WT	1	DMSO	Egr2_intron(1),Egr2_Enh(6)	Egr2_BD	WT_DMSO_1	Egr2_intron	NA	Egr2_Enh	WT	DMSO	WT_DMSO
Egr2BD_28May21_WTRad21_Sequence_A 0_S 0_U 0_V 0_X 7_Y20_Job(Seq.Scan) 1 01 01 02 01 04 01_046	Cell_CP_6	3865.5	3662.5	0	0	0	Egr2BD_28May21_WTRad21_Sequence_A 0_S 0_U 0_V 0_X 7_Y20_Job(Seq.Scan) 1 01 01 02 01 04 01_046__Cell_CP_6	Cell_CP_6	Egr2BD_28May21_WTRad21_Sequence_A 0_S 0_U 0_V 0_X 7_Y20_Job(Seq.Scan) 1 01 01 02 01 04 01_046	0.08108108108108109	2	TxS_auto_3	5.427451133728027	14.72157096862793	22.647056579589844	32.319	131.355	2.5	TxS_auto_9	2.0627453327178955	4.6745100021362305	7.239215850830078	36.288	130.788	5.0	4.009295449327715	Gray{Float64}(2.6568667842341327)	2.5581093899455323	Gray{Float64}(2.131195576778121)	Gray{Float64}(1.0097630404767435)	0.8122711873170079	Gray{Float64}(0.6812445911640206)	U 0_V 0	WT	1	DMSO	Egr2_intron(1),Egr2_Enh(6)	Egr2_BD	WT_DMSO_1	Egr2_intron	NA	Egr2_Enh	WT	DMSO	WT_DMSO
Egr2BD_28May21_WTRad21_Sequence_A 0_S 0_U 0_V 0_X 7_Y20_Job(Seq.Scan) 1 01 01 02 01 04 01_046	Cell_CP_11	3395.0	3201.5	0	0	0	Egr2BD_28May21_WTRad21_Sequence_A 0_S 0_U 0_V 0_X 7_Y20_Job(Seq.Scan) 1 01 01 02 01 04 01_046__Cell_CP_11	Cell_CP_11	Egr2BD_28May21_WTRad21_Sequence_A 0_S 0_U 0_V 0_X 7_Y20_Job(Seq.Scan) 1 01 01 02 01 04 01_046	0.08108108108108109	1	TxS_auto_4	4.749020576477051	11.607844352722168	18.39607810974121	55.755	6.426	4.5	0	0.0	0.0	0.0	0.0	0.0	0.0	0.0	Gray{Float64}(2.3247588446954004)	2.017049382773334	Gray{Float64}(1.7311583145369318)	Gray{Float64}(0.0)	0.0	Gray{Float64}(0.0)	U 0_V 0	WT	1	DMSO	Egr2_intron(1),Egr2_Enh(6)	Egr2_BD	WT_DMSO_1	Egr2_intron	NA	Egr2_Enh	WT	DMSO	WT_DMSO
Egr2BD_28May21_WTRad21_Sequence_A 0_S 0_U 0_V 0_X 7_Y20_Job(Seq.Scan) 1 01 01 02 01 04 01_046	Cell_CP_18	3114.5	2935.5	0	0	0	Egr2BD_28May21_WTRad21_Sequence_A 0_S 0_U 0_V 0_X 7_Y20_Job(Seq.Scan) 1 01 01 02 01 04 01_046__Cell_CP_18	Cell_CP_18	Egr2BD_28May21_WTRad21_Sequence_A 0_S 0_U 0_V 0_X 7_Y20_Job(Seq.Scan) 1 01 01 02 01 04 01_046	0.08108108108108109	1	TxS_auto_10	3.4509811401367188	8.486276626586914	11.619606971740723	97.335	175.581	5.0	0	0.0	0.0	0.0	0.0	0.0	0.0	0.0	Gray{Float64}(1.6893375800787336)	1.4746268567674863	Gray{Float64}(1.0934601984609222)	Gray{Float64}(0.0)	0.0	Gray{Float64}(0.0)	U 0_V 0	WT	1	DMSO	Egr2_intron(1),Egr2_Enh(6)	Egr2_BD	WT_DMSO_1	Egr2_intron	NA	Egr2_Enh	WT	DMSO	WT_DMSO
Egr2BD_28May21_WTRad21_Sequence_A 0_S 0_U 0_V 0_X 7_Y20_Job(Seq.Scan) 1 01 01 02 01 04 01_046	Cell_CP_28	2779.5	2615.5	0	0	0	Egr2BD_28May21_WTRad21_Sequence_A 0_S 0_U 0_V 0_X 7_Y20_Job(Seq.Scan) 1 01 01 02 01 04 01_046__Cell_CP_28	Cell_CP_28	Egr2BD_28May21_WTRad21_Sequence_A 0_S 0_U 0_V 0_X 7_Y20_Job(Seq.Scan) 1 01 01 02 01 04 01_046	0.08108108108108109	1	TxS_auto_5	3.76078462600708	9.627450942993164	14.431373596191406	136.836	61.236	4.0	0	0.0	0.0	0.0	0.0	0.0	0.0	0.0	Gray{Float64}(1.8409937757713761)	1.6729242219457339	Gray{Float64}(1.3580607911208171)	Gray{Float64}(0.0)	0.0	Gray{Float64}(0.0)	U 0_V 0	WT	1	DMSO	Egr2_intron(1),Egr2_Enh(6)	Egr2_BD	WT_DMSO_1	Egr2_intron	NA	Egr2_Enh	WT	DMSO	WT_DMSO
Egr2BD_28May21_WTRad21_Sequence_A 0_S 0_U 0_V 0_X 7_Y20_Job(Seq.Scan) 1 01 01 02 01 04 01_046	Cell_CP_32	3464.5	3271.5	1	1	1	Egr2BD_28May21_WTRad21_Sequence_A 0_S 0_U 0_V 0_X 7_Y20_Job(Seq.Scan) 1 01 01 02 01 04 01_046__Cell_CP_32	Cell_CP_32	Egr2BD_28May21_WTRad21_Sequence_A 0_S 0_U 0_V 0_X 7_Y20_Job(Seq.Scan) 1 01 01 02 01 04 01_046	0.08108108108108109	1	TxS_auto_7	3.7254903316497803	9.0313720703125	13.764702796936035	160.461	110.187	5.0	0	0.0	0.0	0.0	0.0	0.0	0.0	0.0	Gray{Float64}(1.8237163768523588)	1.569345944559304	Gray{Float64}(1.2953239028392445)	Gray{Float64}(0.0)	0.0	Gray{Float64}(0.0)	U 0_V 0	WT	1	DMSO	Egr2_intron(1),Egr2_Enh(6)	Egr2_BD	WT_DMSO_1	Egr2_intron	NA	Egr2_Enh	WT	DMSO	WT_DMSO
Egr2BD_28May21_WTRad21_Sequence_A 0_S 0_U 0_V 0_X 7_Y21_Job(Seq.Scan) 1 01 01 02 01 04 01_060	Cell_CP_8	2872.0	2695.0	0	0	0	Egr2BD_28May21_WTRad21_Sequence_A 0_S 0_U 0_V 0_X 7_Y21_Job(Seq.Scan) 1 01 01 02 01 04 01_060__Cell_CP_8	Cell_CP_8	Egr2BD_28May21_WTRad21_Sequence_A 0_S 0_U 0_V 0_X 7_Y21_Job(Seq.Scan) 1 01 01 02 01 04 01_060	0.049019607843137254	1	TxS_auto_2	3.5764713287353516	8.007843971252441	11.474508285522461	37.233	57.267	2.5	0	0.0	0.0	0.0	0.0	0.0	0.0	0.0	Gray{Float64}(1.750768020559912)	1.3914914990888922	Gray{Float64}(1.0798057230028018)	Gray{Float64}(0.0)	0.0	Gray{Float64}(0.0)	U 0_V 0	WT	1	DMSO	Egr2_intron(1),Egr2_Enh(6)	Egr2_BD	WT_DMSO_1	Egr2_intron	NA	Egr2_Enh	WT	DMSO	WT_DMSO
Egr2BD_28May21_WTRad21_Sequence_A 0_S 0_U 0_V 0_X 7_Y21_Job(Seq.Scan) 1 01 01 02 01 04 01_060	Cell_CP_13	1853.0	1713.0	0	0	0	Egr2BD_28May21_WTRad21_Sequence_A 0_S 0_U 0_V 0_X 7_Y21_Job(Seq.Scan) 1 01 01 02 01 04 01_060__Cell_CP_13	Cell_CP_13	Egr2BD_28May21_WTRad21_Sequence_A 0_S 0_U 0_V 0_X 7_Y21_Job(Seq.Scan) 1 01 01 02 01 04 01_060	0.049019607843137254	1	TxS_auto_1	2.603921890258789	7.062746047973633	0.0	60.291000000000004	111.321	1.5	0	0.0	0.0	0.0	0.0	0.0	0.0	0.0	Gray{Float64}(1.2746818734076164)	1.2272655562795514	Gray{Float64}(0.0)	Gray{Float64}(0.0)	0.0	Gray{Float64}(0.0)	U 0_V 0	WT	1	DMSO	Egr2_intron(1),Egr2_Enh(6)	Egr2_BD	WT_DMSO_1	Egr2_intron	NA	Egr2_Enh	WT	DMSO	WT_DMSO
Egr2BD_28May21_WTRad21_Sequence_A 0_S 0_U 0_V 0_X 7_Y21_Job(Seq.Scan) 1 01 01 02 01 04 01_060	Cell_CP_45	2848.0	2672.5	0	0	0	Egr2BD_28May21_WTRad21_Sequence_A 0_S 0_U 0_V 0_X 7_Y21_Job(Seq.Scan) 1 01 01 02 01 04 01_060__Cell_CP_45	Cell_CP_45	Egr2BD_28May21_WTRad21_Sequence_A 0_S 0_U 0_V 0_X 7_Y21_Job(Seq.Scan) 1 01 01 02 01 04 01_060	0.049019607843137254	1	TxS_auto_3	9.588235855102539	22.039216995239258	32.674503326416016	162.54	92.043	4.0	0	0.0	0.0	0.0	0.0	0.0	0.0	0.0	Gray{Float64}(4.693670147395056)	3.829667911306023	Gray{Float64}(3.074825936781449)	Gray{Float64}(0.0)	0.0	Gray{Float64}(0.0)	U 0_V 0	WT	1	DMSO	Egr2_intron(1),Egr2_Enh(6)	Egr2_BD	WT_DMSO_1	Egr2_intron	NA	Egr2_Enh	WT	DMSO	WT_DMSO
Egr2BD_28May21_WTRad21_Sequence_A 0_S 0_U 0_V 0_X 7_Y22_Job(Seq.Scan) 1 01 01 02 01 04 01_066	Cell_CP_15	3304.5	3105.5	0	0	0	Egr2BD_28May21_WTRad21_Sequence_A 0_S 0_U 0_V 0_X 7_Y22_Job(Seq.Scan) 1 01 01 02 01 04 01_066__Cell_CP_15	Cell_CP_15	Egr2BD_28May21_WTRad21_Sequence_A 0_S 0_U 0_V 0_X 7_Y22_Job(Seq.Scan) 1 01 01 02 01 04 01_066	0.03636363636363636	1	TxS_auto_3	6.901961803436279	16.007843017578125	25.360780715942383	59.724000000000004	112.077	3.5	0	0.0	0.0	0.0	0.0	0.0	0.0	0.0	Gray{Float64}(3.378674926734305)	2.7816198164792194	Gray{Float64}(2.386569905696555)	Gray{Float64}(0.0)	0.0	Gray{Float64}(0.0)	U 0_V 0	WT	1	DMSO	Egr2_intron(1),Egr2_Enh(6)	Egr2_BD	WT_DMSO_1	Egr2_intron	NA	Egr2_Enh	WT	DMSO	WT_DMSO
Egr2BD_28May21_WTRad21_Sequence_A 0_S 0_U 0_V 0_X 7_Y22_Job(Seq.Scan) 1 01 01 02 01 04 01_066	Cell_CP_25	3263.0	3073.5	0	0	0	Egr2BD_28May21_WTRad21_Sequence_A 0_S 0_U 0_V 0_X 7_Y22_Job(Seq.Scan) 1 01 01 02 01 04 01_066__Cell_CP_25	Cell_CP_25	Egr2BD_28May21_WTRad21_Sequence_A 0_S 0_U 0_V 0_X 7_Y22_Job(Seq.Scan) 1 01 01 02 01 04 01_066	0.03636363636363636	1	TxS_auto_2	6.894117832183838	15.752944946289062	22.878427505493164	91.854	65.961	2.5	0	0.0	0.0	0.0	0.0	0.0	0.0	0.0	Gray{Float64}(3.3748351157136973)	2.737327182830738	Gray{Float64}(2.152968679704203)	Gray{Float64}(0.0)	0.0	Gray{Float64}(0.0)	U 0_V 0	WT	1	DMSO	Egr2_intron(1),Egr2_Enh(6)	Egr2_BD	WT_DMSO_1	Egr2_intron	NA	Egr2_Enh	WT	DMSO	WT_DMSO
Egr2BD_28May21_WTRad21_Sequence_A 0_S 0_U 0_V 0_X 7_Y22_Job(Seq.Scan) 1 01 01 02 01 04 01_066	Cell_CP_48	3232.0	3041.5	1	1	1	Egr2BD_28May21_WTRad21_Sequence_A 0_S 0_U 0_V 0_X 7_Y22_Job(Seq.Scan) 1 01 01 02 01 04 01_066__Cell_CP_48	Cell_CP_48	Egr2BD_28May21_WTRad21_Sequence_A 0_S 0_U 0_V 0_X 7_Y22_Job(Seq.Scan) 1 01 01 02 01 04 01_066	0.03636363636363636	1	TxS_auto_5	3.95294189453125	9.192158699035645	14.247057914733887	168.02100000000002	85.617	4.5	0	0.0	0.0	0.0	0.0	0.0	0.0	0.0	Gray{Float64}(1.9350593420034476)	1.5972852035956444	Gray{Float64}(1.3407158101661123)	Gray{Float64}(0.0)	0.0	Gray{Float64}(0.0)	U 0_V 0	WT	1	DMSO	Egr2_intron(1),Egr2_Enh(6)	Egr2_BD	WT_DMSO_1	Egr2_intron	NA	Egr2_Enh	WT	DMSO	WT_DMSO
Egr2BD_28May21_WTRad21_Sequence_A 0_S 0_U 0_V 0_X 8_Y14_Job(Seq.Scan) 1 01 01 02 01 04 01_002	Cell_CP_23	3321.0	3129.0	0	0	0	Egr2BD_28May21_WTRad21_Sequence_A 0_S 0_U 0_V 0_X 8_Y14_Job(Seq.Scan) 1 01 01 02 01 04 01_002__Cell_CP_23	Cell_CP_23	Egr2BD_28May21_WTRad21_Sequence_A 0_S 0_U 0_V 0_X 8_Y14_Job(Seq.Scan) 1 01 01 02 01 04 01_002	0.015625	1	TxS_auto_4	3.207843542098999	7.733334541320801	10.898038864135742	126.819	169.344	4.5	0	0.0	0.0	0.0	0.0	0.0	0.0	0.0	Gray{Float64}(1.5703159265790785)	1.3437910769102275	Gray{Float64}(1.0255572127520507)	Gray{Float64}(0.0)	0.0	Gray{Float64}(0.0)	U 0_V 0	WT	1	DMSO	Egr2_intron(1),Egr2_Enh(6)	Egr2_BD	WT_DMSO_1	Egr2_intron	NA	Egr2_Enh	WT	DMSO	WT_DMSO
Egr2BD_28May21_WTRad21_Sequence_A 0_S 0_U 0_V 0_X 8_Y15_Job(Seq.Scan) 1 01 01 02 01 04 01_020	Cell_CP_13	3234.5	3050.0	0	0	0	Egr2BD_28May21_WTRad21_Sequence_A 0_S 0_U 0_V 0_X 8_Y15_Job(Seq.Scan) 1 01 01 02 01 04 01_020__Cell_CP_13	Cell_CP_13	Egr2BD_28May21_WTRad21_Sequence_A 0_S 0_U 0_V 0_X 8_Y15_Job(Seq.Scan) 1 01 01 02 01 04 01_020	0.07142857142857142	2	TxS_auto_3	5.874511241912842	15.16862964630127	25.188236236572266	82.971	132.678	4.5	TxS_auto_4	6.466667175292969	15.796079635620117	22.168621063232422	78.813	133.434	4.0	6.546793108079712	Gray{Float64}(2.8757133703620275)	2.6357930151272404	Gray{Float64}(2.3703326507606315)	Gray{Float64}(3.1655878237141595)	2.7448225278618694	Gray{Float64}(2.086172522561291)	U 0_V 0	WT	1	DMSO	Egr2_intron(1),Egr2_Enh(6)	Egr2_BD	WT_DMSO_1	Egr2_intron	NA	Egr2_Enh	WT	DMSO	WT_DMSO
Egr2BD_28May21_WTRad21_Sequence_A 0_S 0_U 0_V 0_X 8_Y15_Job(Seq.Scan) 1 01 01 02 01 04 01_020	Cell_CP_23	3457.0	3248.0	0	0	0	Egr2BD_28May21_WTRad21_Sequence_A 0_S 0_U 0_V 0_X 8_Y15_Job(Seq.Scan) 1 01 01 02 01 04 01_020__Cell_CP_23	Cell_CP_23	Egr2BD_28May21_WTRad21_Sequence_A 0_S 0_U 0_V 0_X 8_Y15_Job(Seq.Scan) 1 01 01 02 01 04 01_020	0.07142857142857142	1	TxS_auto_1	4.145098686218262	10.819608688354492	15.964704513549805	124.74	64.638	4.0	0	0.0	0.0	0.0	0.0	0.0	0.0	0.0	Gray{Float64}(2.029124674812357)	1.8800807767185932	Gray{Float64}(1.502354512352406)	Gray{Float64}(0.0)	0.0	Gray{Float64}(0.0)	U 0_V 0	WT	1	DMSO	Egr2_intron(1),Egr2_Enh(6)	Egr2_BD	WT_DMSO_1	Egr2_intron	NA	Egr2_Enh	WT	DMSO	WT_DMSO
Egr2BD_28May21_WTRad21_Sequence_A 0_S 0_U 0_V 0_X 8_Y20_Job(Seq.Scan) 1 01 01 02 01 04 01_048	Cell_CP_25	3198.5	2992.0	2	2	2	Egr2BD_28May21_WTRad21_Sequence_A 0_S 0_U 0_V 0_X 8_Y20_Job(Seq.Scan) 1 01 01 02 01 04 01_048__Cell_CP_25	Cell_CP_25	Egr2BD_28May21_WTRad21_Sequence_A 0_S 0_U 0_V 0_X 8_Y20_Job(Seq.Scan) 1 01 01 02 01 04 01_048	0.021739130434782608	1	TxS_auto_6	3.752941608428955	8.7647066116333	12.968626022338867	106.029	88.83	5.0	0	0.0	0.0	0.0	0.0	0.0	0.0	0.0	Gray{Float64}(1.837154431597093)	1.5230085383629755	Gray{Float64}(1.2204092977189351)	Gray{Float64}(0.0)	0.0	Gray{Float64}(0.0)	U 0_V 0	WT	1	DMSO	Egr2_intron(1),Egr2_Enh(6)	Egr2_BD	WT_DMSO_1	Egr2_intron	NA	Egr2_Enh	WT	DMSO	WT_DMSO
Egr2BD_28May21_WTRad21_Sequence_A 0_S 0_U 0_V 0_X 8_Y21_Job(Seq.Scan) 1 01 01 02 01 04 01_058	Cell_CP_17	2854.5	2693.0	3	3	3	Egr2BD_28May21_WTRad21_Sequence_A 0_S 0_U 0_V 0_X 8_Y21_Job(Seq.Scan) 1 01 01 02 01 04 01_058__Cell_CP_17	Cell_CP_17	Egr2BD_28May21_WTRad21_Sequence_A 0_S 0_U 0_V 0_X 8_Y21_Job(Seq.Scan) 1 01 01 02 01 04 01_058	0.03508771929824561	1	TxS_auto_1	3.5686280727386475	8.749022483825684	12.72549057006836	57.834	74.277	2.5	0	0.0	0.0	0.0	0.0	0.0	0.0	0.0	Gray{Float64}(1.7469285596740478)	1.520283169263219	Gray{Float64}(1.197529096991047)	Gray{Float64}(0.0)	0.0	Gray{Float64}(0.0)	U 0_V 0	WT	1	DMSO	Egr2_intron(1),Egr2_Enh(6)	Egr2_BD	WT_DMSO_1	Egr2_intron	NA	Egr2_Enh	WT	DMSO	WT_DMSO
Egr2BD_28May21_WTRad21_Sequence_A 0_S 0_U 0_V 0_X 8_Y21_Job(Seq.Scan) 1 01 01 02 01 04 01_058	Cell_CP_32	2801.5	2626.5	0	0	0	Egr2BD_28May21_WTRad21_Sequence_A 0_S 0_U 0_V 0_X 8_Y21_Job(Seq.Scan) 1 01 01 02 01 04 01_058__Cell_CP_32	Cell_CP_32	Egr2BD_28May21_WTRad21_Sequence_A 0_S 0_U 0_V 0_X 8_Y21_Job(Seq.Scan) 1 01 01 02 01 04 01_058	0.03508771929824561	1	TxS_auto_7	4.5490193367004395	13.250982284545898	22.57254981994629	92.421	169.722	4.5	0	0.0	0.0	0.0	0.0	0.0	0.0	0.0	Gray{Float64}(2.2268534674427207)	2.3025709878609546	Gray{Float64}(2.124184136857248)	Gray{Float64}(0.0)	0.0	Gray{Float64}(0.0)	U 0_V 0	WT	1	DMSO	Egr2_intron(1),Egr2_Enh(6)	Egr2_BD	WT_DMSO_1	Egr2_intron	NA	Egr2_Enh	WT	DMSO	WT_DMSO
Egr2BD_28May21_WTRad21_Sequence_A 0_S 0_U 0_V 0_X 8_Y21_Job(Seq.Scan) 1 01 01 02 01 04 01_058	Cell_CP_49	2722.5	2535.5	0	0	0	Egr2BD_28May21_WTRad21_Sequence_A 0_S 0_U 0_V 0_X 8_Y21_Job(Seq.Scan) 1 01 01 02 01 04 01_058__Cell_CP_49	Cell_CP_49	Egr2BD_28May21_WTRad21_Sequence_A 0_S 0_U 0_V 0_X 8_Y21_Job(Seq.Scan) 1 01 01 02 01 04 01_058	0.03508771929824561	1	TxS_auto_9	3.8156867027282715	9.58039379119873	14.592155456542969	163.107	38.367	4.5	0	0.0	0.0	0.0	0.0	0.0	0.0	0.0	Gray{Float64}(1.8678696518376823)	1.66474728606532	Gray{Float64}(1.373191127745499)	Gray{Float64}(0.0)	0.0	Gray{Float64}(0.0)	U 0_V 0	WT	1	DMSO	Egr2_intron(1),Egr2_Enh(6)	Egr2_BD	WT_DMSO_1	Egr2_intron	NA	Egr2_Enh	WT	DMSO	WT_DMSO
Egr2BD_28May21_WTRad21_Sequence_A 0_S 0_U 0_V 0_X 8_Y22_Job(Seq.Scan) 1 01 01 02 01 04 01_068	Cell_CP_39	2907.5	2730.5	0	0	0	Egr2BD_28May21_WTRad21_Sequence_A 0_S 0_U 0_V 0_X 8_Y22_Job(Seq.Scan) 1 01 01 02 01 04 01_068__Cell_CP_39	Cell_CP_39	Egr2BD_28May21_WTRad21_Sequence_A 0_S 0_U 0_V 0_X 8_Y22_Job(Seq.Scan) 1 01 01 02 01 04 01_068	0.023076923076923078	1	TxS_auto_2	2.701961040496826	7.000001430511475	11.792157173156738	115.29	8.505	3.0	0	0.0	0.0	0.0	0.0	0.0	0.0	0.0	Gray{Float64}(1.3226743758556418)	1.21636267129258	Gray{Float64}(1.109697991868539)	Gray{Float64}(0.0)	0.0	Gray{Float64}(0.0)	U 0_V 0	WT	1	DMSO	Egr2_intron(1),Egr2_Enh(6)	Egr2_BD	WT_DMSO_1	Egr2_intron	NA	Egr2_Enh	WT	DMSO	WT_DMSO
Egr2BD_28May21_WTRad21_Sequence_A 0_S 0_U 0_V 0_X 8_Y22_Job(Seq.Scan) 1 01 01 02 01 04 01_068	Cell_CP_43	3295.0	3134.0	0	0	0	Egr2BD_28May21_WTRad21_Sequence_A 0_S 0_U 0_V 0_X 8_Y22_Job(Seq.Scan) 1 01 01 02 01 04 01_068__Cell_CP_43	Cell_CP_43	Egr2BD_28May21_WTRad21_Sequence_A 0_S 0_U 0_V 0_X 8_Y22_Job(Seq.Scan) 1 01 01 02 01 04 01_068	0.023076923076923078	1	TxS_auto_3	3.0352942943573	7.015686511993408	10.36862564086914	126.252	107.73	4.0	0	0.0	0.0	0.0	0.0	0.0	0.0	0.0	Gray{Float64}(1.4858489542058768)	1.2190882061085653	Gray{Float64}(0.9757369142179592)	Gray{Float64}(0.0)	0.0	Gray{Float64}(0.0)	U 0_V 0	WT	1	DMSO	Egr2_intron(1),Egr2_Enh(6)	Egr2_BD	WT_DMSO_1	Egr2_intron	NA	Egr2_Enh	WT	DMSO	WT_DMSO
Egr2BD_28May21_WTRad21_Sequence_A 0_S 0_U 0_V 0_X 8_Y22_Job(Seq.Scan) 1 01 01 02 01 04 01_068	Cell_CP_53	2580.5	2417.5	1	1	1	Egr2BD_28May21_WTRad21_Sequence_A 0_S 0_U 0_V 0_X 8_Y22_Job(Seq.Scan) 1 01 01 02 01 04 01_068__Cell_CP_53	Cell_CP_53	Egr2BD_28May21_WTRad21_Sequence_A 0_S 0_U 0_V 0_X 8_Y22_Job(Seq.Scan) 1 01 01 02 01 04 01_068	0.023076923076923078	1	TxS_auto_1	7.8862738609313965	21.835294723510742	34.38822555541992	147.987	37.422	3.0	0	0.0	0.0	0.0	0.0	0.0	0.0	0.0	Gray{Float64}(3.860519156455376)	3.7942331415223225	Gray{Float64}(3.2360953371312937)	Gray{Float64}(0.0)	0.0	Gray{Float64}(0.0)	U 0_V 0	WT	1	DMSO	Egr2_intron(1),Egr2_Enh(6)	Egr2_BD	WT_DMSO_1	Egr2_intron	NA	Egr2_Enh	WT	DMSO	WT_DMSO
Egr2BD_28May21_WTRad21_Sequence_A 0_S 0_U 0_V 0_X 9_Y14_Job(Seq.Scan) 1 01 01 02 01 04 01_004	Cell_CP_29	3817.5	3598.5	0	0	0	Egr2BD_28May21_WTRad21_Sequence_A 0_S 0_U 0_V 0_X 9_Y14_Job(Seq.Scan) 1 01 01 02 01 04 01_004__Cell_CP_29	Cell_CP_29	Egr2BD_28May21_WTRad21_Sequence_A 0_S 0_U 0_V 0_X 9_Y14_Job(Seq.Scan) 1 01 01 02 01 04 01_004	0.02857142857142857	1	TxS_auto_2	2.8745105266571045	6.921569347381592	10.172547340393066	161.595	42.336	3.0	0	0.0	0.0	0.0	0.0	0.0	0.0	0.0	Gray{Float64}(1.4071414649404246)	1.202733837199051	Gray{Float64}(0.9572850149520128)	Gray{Float64}(0.0)	0.0	Gray{Float64}(0.0)	U 0_V 0	WT	1	DMSO	Egr2_intron(1),Egr2_Enh(6)	Egr2_BD	WT_DMSO_1	Egr2_intron	NA	Egr2_Enh	WT	DMSO	WT_DMSO
Egr2BD_28May21_WTRad21_Sequence_A 0_S 0_U 0_V 0_X 9_Y15_Job(Seq.Scan) 1 01 01 02 01 04 01_018	Cell_CP_5	3470.5	3277.5	0	0	0	Egr2BD_28May21_WTRad21_Sequence_A 0_S 0_U 0_V 0_X 9_Y15_Job(Seq.Scan) 1 01 01 02 01 04 01_018__Cell_CP_5	Cell_CP_5	Egr2BD_28May21_WTRad21_Sequence_A 0_S 0_U 0_V 0_X 9_Y15_Job(Seq.Scan) 1 01 01 02 01 04 01_018	0.058823529411764705	1	TxS_auto_9	2.482353448867798	6.035294532775879	8.83137321472168	26.838	148.176	4.0	0	0.0	0.0	0.0	0.0	0.0	0.0	0.0	Gray{Float64}(1.2151712217251605)	1.048729354243628	Gray{Float64}(0.8310741603857683)	Gray{Float64}(0.0)	0.0	Gray{Float64}(0.0)	U 0_V 0	WT	1	DMSO	Egr2_intron(1),Egr2_Enh(6)	Egr2_BD	WT_DMSO_1	Egr2_intron	NA	Egr2_Enh	WT	DMSO	WT_DMSO
Egr2BD_28May21_WTRad21_Sequence_A 0_S 0_U 0_V 0_X 9_Y15_Job(Seq.Scan) 1 01 01 02 01 04 01_018	Cell_CP_14	3306.0	3116.5	0	0	0	Egr2BD_28May21_WTRad21_Sequence_A 0_S 0_U 0_V 0_X 9_Y15_Job(Seq.Scan) 1 01 01 02 01 04 01_018__Cell_CP_14	Cell_CP_14	Egr2BD_28May21_WTRad21_Sequence_A 0_S 0_U 0_V 0_X 9_Y15_Job(Seq.Scan) 1 01 01 02 01 04 01_018	0.058823529411764705	2	TxS_auto_7	3.647059679031372	8.819610595703125	13.470586776733398	75.222	17.388	4.5	TxS_auto_8	0.9529411792755127	2.1725497245788574	4.741176605224609	76.734	21.168	3.5	6.84284619146156	Gray{Float64}(1.7853227016863655)	1.532548987374412	Gray{Float64}(1.2676461885582484)	Gray{Float64}(0.4664874365818446)	0.3775154066377967	Gray{Float64}(0.44616723476926085)	U 0_V 0	WT	1	DMSO	Egr2_intron(1),Egr2_Enh(6)	Egr2_BD	WT_DMSO_1	Egr2_intron	NA	Egr2_Enh	WT	DMSO	WT_DMSO
Egr2BD_28May21_WTRad21_Sequence_A 0_S 0_U 0_V 0_X 9_Y15_Job(Seq.Scan) 1 01 01 02 01 04 01_018	Cell_CP_22	3579.0	3387.5	2	2	2	Egr2BD_28May21_WTRad21_Sequence_A 0_S 0_U 0_V 0_X 9_Y15_Job(Seq.Scan) 1 01 01 02 01 04 01_018__Cell_CP_22	Cell_CP_22	Egr2BD_28May21_WTRad21_Sequence_A 0_S 0_U 0_V 0_X 9_Y15_Job(Seq.Scan) 1 01 01 02 01 04 01_018	0.058823529411764705	1	TxS_auto_10	5.07451057434082	13.247060775756836	0.0	125.496	181.629	4.0	0	0.0	0.0	0.0	0.0	0.0	0.0	0.0	Gray{Float64}(2.484093962159771)	2.3018895627279012	Gray{Float64}(0.0)	Gray{Float64}(0.0)	0.0	Gray{Float64}(0.0)	U 0_V 0	WT	1	DMSO	Egr2_intron(1),Egr2_Enh(6)	Egr2_BD	WT_DMSO_1	Egr2_intron	NA	Egr2_Enh	WT	DMSO	WT_DMSO
Egr2BD_28May21_WTRad21_Sequence_A 0_S 0_U 0_V 0_X 9_Y20_Job(Seq.Scan) 1 01 01 02 01 04 01_050	Cell_CP_5	3171.0	2989.0	0	0	0	Egr2BD_28May21_WTRad21_Sequence_A 0_S 0_U 0_V 0_X 9_Y20_Job(Seq.Scan) 1 01 01 02 01 04 01_050__Cell_CP_5	Cell_CP_5	Egr2BD_28May21_WTRad21_Sequence_A 0_S 0_U 0_V 0_X 9_Y20_Job(Seq.Scan) 1 01 01 02 01 04 01_050	0.03125	1	TxS_auto_2	3.5843141078948975	7.807845115661621	10.996078491210938	23.436	72.19800000000001	3.0	0	0.0	0.0	0.0	0.0	0.0	0.0	0.0	Gray{Float64}(1.754607248022614)	1.356738485870703	Gray{Float64}(1.034783207257665)	Gray{Float64}(0.0)	0.0	Gray{Float64}(0.0)	U 0_V 0	WT	1	DMSO	Egr2_intron(1),Egr2_Enh(6)	Egr2_BD	WT_DMSO_1	Egr2_intron	NA	Egr2_Enh	WT	DMSO	WT_DMSO
Egr2BD_28May21_WTRad21_Sequence_A 0_S 0_U 0_V 0_X 9_Y20_Job(Seq.Scan) 1 01 01 02 01 04 01_050	Cell_CP_45	3521.5	3321.5	0	0	0	Egr2BD_28May21_WTRad21_Sequence_A 0_S 0_U 0_V 0_X 9_Y20_Job(Seq.Scan) 1 01 01 02 01 04 01_050__Cell_CP_45	Cell_CP_45	Egr2BD_28May21_WTRad21_Sequence_A 0_S 0_U 0_V 0_X 9_Y20_Job(Seq.Scan) 1 01 01 02 01 04 01_050	0.03125	1	TxS_auto_1	7.674510478973389	20.074508666992188	30.60784149169922	171.045	114.156	3.0	0	0.0	0.0	0.0	0.0	0.0	0.0	0.0	Gray{Float64}(3.7568559300570836)	3.4882682852944082	Gray{Float64}(2.8803432433962954)	Gray{Float64}(0.0)	0.0	Gray{Float64}(0.0)	U 0_V 0	WT	1	DMSO	Egr2_intron(1),Egr2_Enh(6)	Egr2_BD	WT_DMSO_1	Egr2_intron	NA	Egr2_Enh	WT	DMSO	WT_DMSO
Egr2BD_28May21_WTRad21_Sequence_A 0_S 0_U 0_V 0_X 9_Y21_Job(Seq.Scan) 1 01 01 02 01 04 01_056	Cell_CP_19	2991.5	2811.5	1	1	1	Egr2BD_28May21_WTRad21_Sequence_A 0_S 0_U 0_V 0_X 9_Y21_Job(Seq.Scan) 1 01 01 02 01 04 01_056__Cell_CP_19	Cell_CP_19	Egr2BD_28May21_WTRad21_Sequence_A 0_S 0_U 0_V 0_X 9_Y21_Job(Seq.Scan) 1 01 01 02 01 04 01_056	0.03260869565217391	2	TxS_auto_3	3.305882692337036	8.388236999511719	12.717646598815918	74.277	116.991	3.5	TxS_auto_6	4.247058868408203	11.25882625579834	17.67058563232422	75.789	123.795	5.5	7.129555385856823	Gray{Float64}(1.618308429027104)	1.4575908970086895	Gray{Float64}(1.1967909420445608)	Gray{Float64}(2.0790366159243616)	1.9564018830666516	Gray{Float64}(1.6628860269916117)	U 0_V 0	WT	1	DMSO	Egr2_intron(1),Egr2_Enh(6)	Egr2_BD	WT_DMSO_1	Egr2_intron	NA	Egr2_Enh	WT	DMSO	WT_DMSO
Egr2BD_28May21_WTRad21_Sequence_A 0_S 0_U 0_V 0_X 9_Y22_Job(Seq.Scan) 1 01 01 02 01 04 01_070	Cell_CP_42	3735.5	3530.5	0	0	0	Egr2BD_28May21_WTRad21_Sequence_A 0_S 0_U 0_V 0_X 9_Y22_Job(Seq.Scan) 1 01 01 02 01 04 01_070__Cell_CP_42	Cell_CP_42	Egr2BD_28May21_WTRad21_Sequence_A 0_S 0_U 0_V 0_X 9_Y22_Job(Seq.Scan) 1 01 01 02 01 04 01_070	0.00980392156862745	1	TxS_auto_1	2.6392157077789307	6.996079921722412	11.192155838012695	151.2	48.762	2.0	0	0.0	0.0	0.0	0.0	0.0	0.0	0.0	Gray{Float64}(1.2919590389034714)	1.2156812461595263	Gray{Float64}(1.0532350167783293)	Gray{Float64}(0.0)	0.0	Gray{Float64}(0.0)	U 0_V 0	WT	1	DMSO	Egr2_intron(1),Egr2_Enh(6)	Egr2_BD	WT_DMSO_1	Egr2_intron	NA	Egr2_Enh	WT	DMSO	WT_DMSO
Egr2BD_28May21_WTRad21_Sequence_A 0_S 0_U 0_V 0_X10_Y14_Job(Seq.Scan) 1 01 01 02 01 04 01_006	Cell_CP_2	3810.0	3605.0	1	1	1	Egr2BD_28May21_WTRad21_Sequence_A 0_S 0_U 0_V 0_X10_Y14_Job(Seq.Scan) 1 01 01 02 01 04 01_006__Cell_CP_2	Cell_CP_2	Egr2BD_28May21_WTRad21_Sequence_A 0_S 0_U 0_V 0_X10_Y14_Job(Seq.Scan) 1 01 01 02 01 04 01_006	0.06578947368421052	1	TxS_auto_3	2.7764711380004883	7.078431129455566	11.439215660095215	14.175	78.435	3.0	0	0.0	0.0	0.0	0.0	0.0	0.0	0.0	Gray{Float64}(1.359148845780818)	1.2299910910955367	Gray{Float64}(1.076484519342666)	Gray{Float64}(0.0)	0.0	Gray{Float64}(0.0)	U 0_V 0	WT	1	DMSO	Egr2_intron(1),Egr2_Enh(6)	Egr2_BD	WT_DMSO_1	Egr2_intron	NA	Egr2_Enh	WT	DMSO	WT_DMSO
Egr2BD_28May21_WTRad21_Sequence_A 0_S 0_U 0_V 0_X10_Y14_Job(Seq.Scan) 1 01 01 02 01 04 01_006	Cell_CP_14	3035.0	2851.5	1	1	1	Egr2BD_28May21_WTRad21_Sequence_A 0_S 0_U 0_V 0_X10_Y14_Job(Seq.Scan) 1 01 01 02 01 04 01_006__Cell_CP_14	Cell_CP_14	Egr2BD_28May21_WTRad21_Sequence_A 0_S 0_U 0_V 0_X10_Y14_Job(Seq.Scan) 1 01 01 02 01 04 01_006	0.06578947368421052	1	TxS_auto_1	7.176470756530762	17.30980682373047	24.7215633392334	61.803	113.967	3.5	0	0.0	0.0	0.0	0.0	0.0	0.0	0.0	Gray{Float64}(3.513053606796349)	3.007856937842494	Gray{Float64}(2.326416514855043)	Gray{Float64}(0.0)	0.0	Gray{Float64}(0.0)	U 0_V 0	WT	1	DMSO	Egr2_intron(1),Egr2_Enh(6)	Egr2_BD	WT_DMSO_1	Egr2_intron	NA	Egr2_Enh	WT	DMSO	WT_DMSO
Egr2BD_28May21_WTRad21_Sequence_A 0_S 0_U 0_V 0_X10_Y14_Job(Seq.Scan) 1 01 01 02 01 04 01_006	Cell_CP_22	3438.5	3229.5	1	1	1	Egr2BD_28May21_WTRad21_Sequence_A 0_S 0_U 0_V 0_X10_Y14_Job(Seq.Scan) 1 01 01 02 01 04 01_006__Cell_CP_22	Cell_CP_22	Egr2BD_28May21_WTRad21_Sequence_A 0_S 0_U 0_V 0_X10_Y14_Job(Seq.Scan) 1 01 01 02 01 04 01_006	0.06578947368421052	1	TxS_auto_6	2.7960784435272217	6.662745952606201	9.313727378845215	97.524	141.561	4.5	0	0.0	0.0	0.0	0.0	0.0	0.0	0.0	Gray{Float64}(1.3687470895049445)	1.1577591155526006	Gray{Float64}(0.8764659779673537)	Gray{Float64}(0.0)	0.0	Gray{Float64}(0.0)	U 0_V 0	WT	1	DMSO	Egr2_intron(1),Egr2_Enh(6)	Egr2_BD	WT_DMSO_1	Egr2_intron	NA	Egr2_Enh	WT	DMSO	WT_DMSO
Egr2BD_28May21_WTRad21_Sequence_A 0_S 0_U 0_V 0_X10_Y14_Job(Seq.Scan) 1 01 01 02 01 04 01_006	Cell_CP_37	3315.0	3125.5	0	0	0	Egr2BD_28May21_WTRad21_Sequence_A 0_S 0_U 0_V 0_X10_Y14_Job(Seq.Scan) 1 01 01 02 01 04 01_006__Cell_CP_37	Cell_CP_37	Egr2BD_28May21_WTRad21_Sequence_A 0_S 0_U 0_V 0_X10_Y14_Job(Seq.Scan) 1 01 01 02 01 04 01_006	0.06578947368421052	2	TxS_auto_2	4.298039436340332	10.552940368652344	16.349018096923828	176.337	158.193	3.0	TxS_auto_5	5.635295391082764	16.8745059967041	28.46274185180664	180.873	152.901	4.5	7.129555385856823	Gray{Float64}(2.1039928199035263)	1.833742873373578	Gray{Float64}(1.5385202456830949)	Gray{Float64}(2.7586115056610954)	2.932216428046345	Gray{Float64}(2.678479180036844)	U 0_V 0	WT	1	DMSO	Egr2_intron(1),Egr2_Enh(6)	Egr2_BD	WT_DMSO_1	Egr2_intron	NA	Egr2_Enh	WT	DMSO	WT_DMSO
Egr2BD_28May21_WTRad21_Sequence_A 0_S 0_U 0_V 0_X13_Y16_Job(Seq.Scan) 1 01 01 02 01 04 01_022	Cell_CP_13	3048.0	2866.0	4	4	4	Egr2BD_28May21_WTRad21_Sequence_A 0_S 0_U 0_V 0_X13_Y16_Job(Seq.Scan) 1 01 01 02 01 04 01_022__Cell_CP_13	Cell_CP_13	Egr2BD_28May21_WTRad21_Sequence_A 0_S 0_U 0_V 0_X13_Y16_Job(Seq.Scan) 1 01 01 02 01 04 01_022	0.046875	2	TxS_auto_3	4.745098114013672	12.180395126342773	18.74901580810547	60.102000000000004	98.091	4.0	TxS_auto_1	14.619607925415039	39.36079025268555	62.24705505371094	64.26	97.524	4.5	5.464471886651079	Gray{Float64}(2.322838705761934)	2.1165392750776713	Gray{Float64}(1.7643714280816758)	Gray{Float64}(7.15664678290362)	6.839569455980135	Gray{Float64}(5.857743496675431)	U 0_V 0	WT	1	DMSO	Egr2_intron(1),Egr2_Enh(6)	Egr2_BD	WT_DMSO_1	Egr2_intron	NA	Egr2_Enh	WT	DMSO	WT_DMSO
Egr2BD_28May21_WTRad21_Sequence_A 0_S 0_U 0_V 0_X13_Y16_Job(Seq.Scan) 1 01 01 02 01 04 01_022	Cell_CP_16	3292.5	3099.5	0	0	0	Egr2BD_28May21_WTRad21_Sequence_A 0_S 0_U 0_V 0_X13_Y16_Job(Seq.Scan) 1 01 01 02 01 04 01_022__Cell_CP_16	Cell_CP_16	Egr2BD_28May21_WTRad21_Sequence_A 0_S 0_U 0_V 0_X13_Y16_Job(Seq.Scan) 1 01 01 02 01 04 01_022	0.046875	1	TxS_auto_4	2.2862746715545654	6.674511432647705	10.427452087402344	88.641	56.322	4.0	0	0.0	0.0	0.0	0.0	0.0	0.0	0.0	Gray{Float64}(1.1191859834059474)	1.1598035566679903	Gray{Float64}(0.9812727622081181)	Gray{Float64}(0.0)	0.0	Gray{Float64}(0.0)	U 0_V 0	WT	1	DMSO	Egr2_intron(1),Egr2_Enh(6)	Egr2_BD	WT_DMSO_1	Egr2_intron	NA	Egr2_Enh	WT	DMSO	WT_DMSO
Egr2BD_28May21_WTRad21_Sequence_A 0_S 0_U 0_V 0_X13_Y17_Job(Seq.Scan) 1 01 01 02 01 04 01_030	Cell_CP_13	2543.5	2381.0	0	0	0	Egr2BD_28May21_WTRad21_Sequence_A 0_S 0_U 0_V 0_X13_Y17_Job(Seq.Scan) 1 01 01 02 01 04 01_030__Cell_CP_13	Cell_CP_13	Egr2BD_28May21_WTRad21_Sequence_A 0_S 0_U 0_V 0_X13_Y17_Job(Seq.Scan) 1 01 01 02 01 04 01_030	0.02857142857142857	1	TxS_auto_2	2.8313732147216797	6.772550106048584	9.866666793823242	72.19800000000001	38.178	3.5	0	0.0	0.0	0.0	0.0	0.0	0.0	0.0	Gray{Float64}(1.3860247218471242)	1.1768393507105581	Gray{Float64}(0.9285002028692105)	Gray{Float64}(0.0)	0.0	Gray{Float64}(0.0)	U 0_V 0	WT	1	DMSO	Egr2_intron(1),Egr2_Enh(6)	Egr2_BD	WT_DMSO_1	Egr2_intron	NA	Egr2_Enh	WT	DMSO	WT_DMSO
Egr2BD_28May21_WTRad21_Sequence_A 0_S 0_U 0_V 0_X13_Y17_Job(Seq.Scan) 1 01 01 02 01 04 01_030	Cell_CP_14	3282.5	3094.0	1	1	1	Egr2BD_28May21_WTRad21_Sequence_A 0_S 0_U 0_V 0_X13_Y17_Job(Seq.Scan) 1 01 01 02 01 04 01_030__Cell_CP_14	Cell_CP_14	Egr2BD_28May21_WTRad21_Sequence_A 0_S 0_U 0_V 0_X13_Y17_Job(Seq.Scan) 1 01 01 02 01 04 01_030	0.02857142857142857	1	TxS_auto_3	7.854901313781738	20.105878829956055	30.780391693115234	75.411	154.413	4.0	0	0.0	0.0	0.0	0.0	0.0	0.0	0.0	Gray{Float64}(3.8451615463350812)	3.493719354926379	Gray{Float64}(2.896581036803912)	Gray{Float64}(0.0)	0.0	Gray{Float64}(0.0)	U 0_V 0	WT	1	DMSO	Egr2_intron(1),Egr2_Enh(6)	Egr2_BD	WT_DMSO_1	Egr2_intron	NA	Egr2_Enh	WT	DMSO	WT_DMSO
Egr2BD_28May21_WTRad21_Sequence_A 0_S 0_U 0_V 0_X13_Y18_Job(Seq.Scan) 1 01 01 02 01 04 01_032	Cell_CP_1	2280.5	2127.5	0	0	0	Egr2BD_28May21_WTRad21_Sequence_A 0_S 0_U 0_V 0_X13_Y18_Job(Seq.Scan) 1 01 01 02 01 04 01_032__Cell_CP_1	Cell_CP_1	Egr2BD_28May21_WTRad21_Sequence_A 0_S 0_U 0_V 0_X13_Y18_Job(Seq.Scan) 1 01 01 02 01 04 01_032	0.03409090909090909	2	TxS_auto_1	7.98431396484375	19.192155838012695	27.580392837524414	10.584	68.418	3.0	TxS_auto_9	2.984314203262329	7.054903507232666	9.988235473632812	12.285	70.308	4.5	2.9522027369406736	Gray{Float64}(3.908512125749726)	3.334945310330153	Gray{Float64}(2.595445947448573)	Gray{Float64}(1.4608929836498745)	1.2259027888715586	Gray{Float64}(0.9399403929784368)	U 0_V 0	WT	1	DMSO	Egr2_intron(1),Egr2_Enh(6)	Egr2_BD	WT_DMSO_1	Egr2_intron	NA	Egr2_Enh	WT	DMSO	WT_DMSO
Egr2BD_28May21_WTRad21_Sequence_A 0_S 0_U 0_V 0_X13_Y18_Job(Seq.Scan) 1 01 01 02 01 04 01_032	Cell_CP_7	1768.0	1662.0	4	4	4	Egr2BD_28May21_WTRad21_Sequence_A 0_S 0_U 0_V 0_X13_Y18_Job(Seq.Scan) 1 01 01 02 01 04 01_032__Cell_CP_7	Cell_CP_7	Egr2BD_28May21_WTRad21_Sequence_A 0_S 0_U 0_V 0_X13_Y18_Job(Seq.Scan) 1 01 01 02 01 04 01_032	0.03409090909090909	1	TxS_auto_6	3.341176986694336	10.090198516845703	17.592151641845703	35.721000000000004	151.767	3.5	0	0.0	0.0	0.0	0.0	0.0	0.0	0.0	Gray{Float64}(1.6355858279461213)	1.7533340448083425	Gray{Float64}(1.6555050159984428)	Gray{Float64}(0.0)	0.0	Gray{Float64}(0.0)	U 0_V 0	WT	1	DMSO	Egr2_intron(1),Egr2_Enh(6)	Egr2_BD	WT_DMSO_1	Egr2_intron	NA	Egr2_Enh	WT	DMSO	WT_DMSO
Egr2BD_28May21_WTRad21_Sequence_A 0_S 0_U 0_V 0_X14_Y16_Job(Seq.Scan) 1 01 01 02 01 04 01_024	Cell_CP_9	3170.5	3004.0	0	0	0	Egr2BD_28May21_WTRad21_Sequence_A 0_S 0_U 0_V 0_X14_Y16_Job(Seq.Scan) 1 01 01 02 01 04 01_024__Cell_CP_9	Cell_CP_9	Egr2BD_28May21_WTRad21_Sequence_A 0_S 0_U 0_V 0_X14_Y16_Job(Seq.Scan) 1 01 01 02 01 04 01_024	0.08333333333333333	2	TxS_auto_9	13.882352828979492	35.858821868896484	54.74509048461914	65.205	182.007	6.0	TxS_auto_6	3.9725492000579834	8.925491333007812	12.917648315429688	68.607	184.086	3.5	9.388601866092738	Gray{Float64}(6.795742828365116)	6.23104620632466	Gray{Float64}(5.1517730033088185)	Gray{Float64}(1.944657585727574)	1.550947465966858	Gray{Float64}(1.2156120534016737)	U 0_V 0	WT	1	DMSO	Egr2_intron(1),Egr2_Enh(6)	Egr2_BD	WT_DMSO_1	Egr2_intron	NA	Egr2_Enh	WT	DMSO	WT_DMSO
Egr2BD_28May21_WTRad21_Sequence_A 0_S 0_U 0_V 0_X14_Y16_Job(Seq.Scan) 1 01 01 02 01 04 01_024	Cell_CP_21	2759.5	2585.5	0	0	0	Egr2BD_28May21_WTRad21_Sequence_A 0_S 0_U 0_V 0_X14_Y16_Job(Seq.Scan) 1 01 01 02 01 04 01_024__Cell_CP_21	Cell_CP_21	Egr2BD_28May21_WTRad21_Sequence_A 0_S 0_U 0_V 0_X14_Y16_Job(Seq.Scan) 1 01 01 02 01 04 01_024	0.08333333333333333	1	TxS_auto_11	3.2705891132354736	7.9764723777771	11.929410934448242	122.472	117.747	5.0	0	0.0	0.0	0.0	0.0	0.0	0.0	0.0	Gray{Float64}(1.6010313802428302)	1.3860401808825782	Gray{Float64}(1.122614222634891)	Gray{Float64}(0.0)	0.0	Gray{Float64}(0.0)	U 0_V 0	WT	1	DMSO	Egr2_intron(1),Egr2_Enh(6)	Egr2_BD	WT_DMSO_1	Egr2_intron	NA	Egr2_Enh	WT	DMSO	WT_DMSO
Egr2BD_28May21_WTRad21_Sequence_A 0_S 0_U 0_V 0_X14_Y16_Job(Seq.Scan) 1 01 01 02 01 04 01_024	Cell_CP_24	2352.5	2194.5	0	0	0	Egr2BD_28May21_WTRad21_Sequence_A 0_S 0_U 0_V 0_X14_Y16_Job(Seq.Scan) 1 01 01 02 01 04 01_024__Cell_CP_24	Cell_CP_24	Egr2BD_28May21_WTRad21_Sequence_A 0_S 0_U 0_V 0_X14_Y16_Job(Seq.Scan) 1 01 01 02 01 04 01_024	0.08333333333333333	1	TxS_auto_10	3.2509803771972656	7.41568660736084	11.203920364379883	134.19	109.62	4.5	0	0.0	0.0	0.0	0.0	0.0	0.0	0.0	Gray{Float64}(1.5914324362492165)	1.288594646835516	Gray{Float64}(1.0543421145801353)	Gray{Float64}(0.0)	0.0	Gray{Float64}(0.0)	U 0_V 0	WT	1	DMSO	Egr2_intron(1),Egr2_Enh(6)	Egr2_BD	WT_DMSO_1	Egr2_intron	NA	Egr2_Enh	WT	DMSO	WT_DMSO
Egr2BD_28May21_WTRad21_Sequence_A 0_S 0_U 0_V 0_X15_Y16_Job(Seq.Scan) 1 01 01 02 01 04 01_026	Cell_CP_14	3168.5	2987.5	1	1	1	Egr2BD_28May21_WTRad21_Sequence_A 0_S 0_U 0_V 0_X15_Y16_Job(Seq.Scan) 1 01 01 02 01 04 01_026__Cell_CP_14	Cell_CP_14	Egr2BD_28May21_WTRad21_Sequence_A 0_S 0_U 0_V 0_X15_Y16_Job(Seq.Scan) 1 01 01 02 01 04 01_026	0.017241379310344827	1	TxS_auto_2	3.7647061347961426	8.95294189453125	12.807843208312988	95.82300000000001	165.564	5.0	0	0.0	0.0	0.0	0.0	0.0	0.0	0.0	Gray{Float64}(1.8429134478585176)	1.555717441898233	Gray{Float64}(1.2052788713489713)	Gray{Float64}(0.0)	0.0	Gray{Float64}(0.0)	U 0_V 0	WT	1	DMSO	Egr2_intron(1),Egr2_Enh(6)	Egr2_BD	WT_DMSO_1	Egr2_intron	NA	Egr2_Enh	WT	DMSO	WT_DMSO
Egr2BD_28May21_WTRad21_Sequence_A 0_S 0_U 0_V 0_X16_Y16_Job(Seq.Scan) 1 01 01 02 01 04 01_028	Cell_CP_25	3456.0	3259.5	0	0	0	Egr2BD_28May21_WTRad21_Sequence_A 0_S 0_U 0_V 0_X16_Y16_Job(Seq.Scan) 1 01 01 02 01 04 01_028__Cell_CP_25	Cell_CP_25	Egr2BD_28May21_WTRad21_Sequence_A 0_S 0_U 0_V 0_X16_Y16_Job(Seq.Scan) 1 01 01 02 01 04 01_028	0.023255813953488372	1	TxS_auto_1	3.8666675090789795	9.572550773620605	15.156864166259766	113.022	103.005	4.5	0	0.0	0.0	0.0	0.0	0.0	0.0	0.0	Gray{Float64}(1.892825972528428)	1.663384435799213	Gray{Float64}(1.4263328991755728)	Gray{Float64}(0.0)	0.0	Gray{Float64}(0.0)	U 0_V 0	WT	1	DMSO	Egr2_intron(1),Egr2_Enh(6)	Egr2_BD	WT_DMSO_1	Egr2_intron	NA	Egr2_Enh	WT	DMSO	WT_DMSO
Egr2BD_28May21_WTRad21_Sequence_A 0_S 0_U 0_V 0_X16_Y19_Job(Seq.Scan) 1 01 01 02 01 04 01_040	Cell_CP_23	2962.5	2807.5	0	0	0	Egr2BD_28May21_WTRad21_Sequence_A 0_S 0_U 0_V 0_X16_Y19_Job(Seq.Scan) 1 01 01 02 01 04 01_040__Cell_CP_23	Cell_CP_23	Egr2BD_28May21_WTRad21_Sequence_A 0_S 0_U 0_V 0_X16_Y19_Job(Seq.Scan) 1 01 01 02 01 04 01_040	0.03571428571428571	1	TxS_auto_7	2.9725496768951416	6.737255096435547	9.960782051086426	86.751	170.667	4.5	0	0.0	0.0	0.0	0.0	0.0	0.0	0.0	Gray{Float64}(1.45513396738845)	1.1707062759387328	Gray{Float64}(0.9373568955383761)	Gray{Float64}(0.0)	0.0	Gray{Float64}(0.0)	U 0_V 0	WT	1	DMSO	Egr2_intron(1),Egr2_Enh(6)	Egr2_BD	WT_DMSO_1	Egr2_intron	NA	Egr2_Enh	WT	DMSO	WT_DMSO
Egr2BD_28May21_WTRad21_Sequence_A 0_S 0_U 0_V 0_X16_Y19_Job(Seq.Scan) 1 01 01 02 01 04 01_040	Cell_CP_38	2712.0	2540.0	0	0	0	Egr2BD_28May21_WTRad21_Sequence_A 0_S 0_U 0_V 0_X16_Y19_Job(Seq.Scan) 1 01 01 02 01 04 01_040__Cell_CP_38	Cell_CP_38	Egr2BD_28May21_WTRad21_Sequence_A 0_S 0_U 0_V 0_X16_Y19_Job(Seq.Scan) 1 01 01 02 01 04 01_040	0.03571428571428571	2	TxS_auto_4	4.1450982093811035	10.223529815673828	16.870586395263672	159.138	85.806	3.0	TxS_auto_6	4.705883026123047	11.349020004272461	16.521568298339844	155.736	87.507	4.5	4.088643418054469	Gray{Float64}(2.0291244413891945)	1.7765024993321636	Gray{Float64}(1.587602299525418)	Gray{Float64}(2.3036419848905187)	1.9720744954106548	Gray{Float64}(1.5547580390907116)	U 0_V 0	WT	1	DMSO	Egr2_intron(1),Egr2_Enh(6)	Egr2_BD	WT_DMSO_1	Egr2_intron	NA	Egr2_Enh	WT	DMSO	WT_DMSO
Egr2BD_28May21_WTRad21_Sequence_A 0_S 0_U 0_V 0_X17_Y18_Job(Seq.Scan) 1 01 01 02 01 04 01_036	Cell_CP_3	3098.0	2920.0	0	0	0	Egr2BD_28May21_WTRad21_Sequence_A 0_S 0_U 0_V 0_X17_Y18_Job(Seq.Scan) 1 01 01 02 01 04 01_036__Cell_CP_3	Cell_CP_3	Egr2BD_28May21_WTRad21_Sequence_A 0_S 0_U 0_V 0_X17_Y18_Job(Seq.Scan) 1 01 01 02 01 04 01_036	0.014705882352941176	1	TxS_auto_1	4.454902172088623	9.592156410217285	13.19607925415039	6.804	167.643	3.5	0	0.0	0.0	0.0	0.0	0.0	0.0	0.0	Gray{Float64}(2.180780870504999)	1.666791230032023	Gray{Float64}(1.2418137270255443)	Gray{Float64}(0.0)	0.0	Gray{Float64}(0.0)	U 0_V 0	WT	1	DMSO	Egr2_intron(1),Egr2_Enh(6)	Egr2_BD	WT_DMSO_1	Egr2_intron	NA	Egr2_Enh	WT	DMSO	WT_DMSO
Egr2BD_28May21_WTRad21_Sequence_A 0_S 0_U 0_V 0_X17_Y19_Job(Seq.Scan) 1 01 01 02 01 04 01_038	Cell_CP_30	2869.5	2694.5	0	0	0	Egr2BD_28May21_WTRad21_Sequence_A 0_S 0_U 0_V 0_X17_Y19_Job(Seq.Scan) 1 01 01 02 01 04 01_038__Cell_CP_30	Cell_CP_30	Egr2BD_28May21_WTRad21_Sequence_A 0_S 0_U 0_V 0_X17_Y19_Job(Seq.Scan) 1 01 01 02 01 04 01_038	0.06818181818181818	1	TxS_auto_44	9.149020195007324	25.49803924560547	42.42744445800781	130.788	26.649	3.5	0	0.0	0.0	0.0	0.0	0.0	0.0	0.0	Gray{Float64}(4.478663605710931)	4.430693827335621	Gray{Float64}(3.992624014742637)	Gray{Float64}(0.0)	0.0	Gray{Float64}(0.0)	U 0_V 0	WT	1	DMSO	Egr2_intron(1),Egr2_Enh(6)	Egr2_BD	WT_DMSO_1	Egr2_intron	NA	Egr2_Enh	WT	DMSO	WT_DMSO
Egr2BD_28May21_WTRad21_Sequence_A 0_S 0_U 0_V 0_X17_Y19_Job(Seq.Scan) 1 01 01 02 01 04 01_038	Cell_CP_32	3114.0	2936.5	1	1	1	Egr2BD_28May21_WTRad21_Sequence_A 0_S 0_U 0_V 0_X17_Y19_Job(Seq.Scan) 1 01 01 02 01 04 01_038__Cell_CP_32	Cell_CP_32	Egr2BD_28May21_WTRad21_Sequence_A 0_S 0_U 0_V 0_X17_Y19_Job(Seq.Scan) 1 01 01 02 01 04 01_038	0.06818181818181818	2	TxS_auto_51	5.964705467224121	16.192157745361328	27.098033905029297	129.465	75.222	4.5	TxS_auto_48	1.0588237047195435	2.341177225112915	3.4588236808776855	134.001	69.552	2.5	9.745470537639518	Gray{Float64}(2.9198655949431207)	2.8136474605976525	Gray{Float64}(2.5500536811405765)	Gray{Float64}(0.5183194582715248)	0.4068171430787291	Gray{Float64}(0.32549173459412295)	U 0_V 0	WT	1	DMSO	Egr2_intron(1),Egr2_Enh(6)	Egr2_BD	WT_DMSO_1	Egr2_intron	NA	Egr2_Enh	WT	DMSO	WT_DMSO
Egr2BD_28May21_WTRad21_Sequence_A 0_S 0_U 0_V 0_X17_Y19_Job(Seq.Scan) 1 01 01 02 01 04 01_038	Cell_CP_43	3069.0	2887.0	0	0	0	Egr2BD_28May21_WTRad21_Sequence_A 0_S 0_U 0_V 0_X17_Y19_Job(Seq.Scan) 1 01 01 02 01 04 01_038__Cell_CP_43	Cell_CP_43	Egr2BD_28May21_WTRad21_Sequence_A 0_S 0_U 0_V 0_X17_Y19_Job(Seq.Scan) 1 01 01 02 01 04 01_038	0.06818181818181818	2	TxS_auto_1	6.250979900360107	15.60000228881836	0.0	182.007	70.308	1.5	TxS_auto_52	2.1960785388946533	5.211767196655273	7.529412269592285	184.464	75.789	3.0	6.006513964022718	Gray{Float64}(3.060003758112914)	2.7107509397767338	Gray{Float64}(0.0)	Gray{Float64}(1.075032825132205)	0.905628253423863	Gray{Float64}(0.7085534523349792)	U 0_V 0	WT	1	DMSO	Egr2_intron(1),Egr2_Enh(6)	Egr2_BD	WT_DMSO_1	Egr2_intron	NA	Egr2_Enh	WT	DMSO	WT_DMSO
Egr2BD_28May21_WTRad21_Sequence_A 0_S 0_U 0_V 0_X20_Y14_Job(Seq.Scan) 1 01 01 02 01 04 01_008	Cell_CP_8	4008.5	3761.5	1	1	1	Egr2BD_28May21_WTRad21_Sequence_A 0_S 0_U 0_V 0_X20_Y14_Job(Seq.Scan) 1 01 01 02 01 04 01_008__Cell_CP_8	Cell_CP_8	Egr2BD_28May21_WTRad21_Sequence_A 0_S 0_U 0_V 0_X20_Y14_Job(Seq.Scan) 1 01 01 02 01 04 01_008	0.11764705882352941	1	TxS_auto_4	7.227450847625732	17.7490177154541	26.031373977661133	82.215	41.769	3.0	0	0.0	0.0	0.0	0.0	0.0	0.0	0.0	Gray{Float64}(3.538009577352351)	3.0841768841769506	Gray{Float64}(2.449675916324012)	Gray{Float64}(0.0)	0.0	Gray{Float64}(0.0)	U 0_V 0	WT	1	DMSO	Egr2_intron(1),Egr2_Enh(6)	Egr2_BD	WT_DMSO_1	Egr2_intron	NA	Egr2_Enh	WT	DMSO	WT_DMSO
Egr2BD_28May21_WTRad21_Sequence_A 0_S 0_U 0_V 0_X20_Y14_Job(Seq.Scan) 1 01 01 02 01 04 01_008	Cell_CP_16	2673.0	2512.5	0	0	0	Egr2BD_28May21_WTRad21_Sequence_A 0_S 0_U 0_V 0_X20_Y14_Job(Seq.Scan) 1 01 01 02 01 04 01_008__Cell_CP_16	Cell_CP_16	Egr2BD_28May21_WTRad21_Sequence_A 0_S 0_U 0_V 0_X20_Y14_Job(Seq.Scan) 1 01 01 02 01 04 01_008	0.11764705882352941	2	TxS_auto_3	3.596079111099243	8.898040771484375	14.298041343688965	172.746	46.116	2.5	TxS_auto_2	8.631372451782227	22.360780715942383	33.9372444152832	168.588	42.336	3.0	5.964676353332186	Gray{Float64}(1.7603664977072009)	1.5461774900354832	Gray{Float64}(1.3455135929550672)	Gray{Float64}(4.225262688591326)	3.8855447722164147	Gray{Float64}(3.1936558700998066)	U 0_V 0	WT	1	DMSO	Egr2_intron(1),Egr2_Enh(6)	Egr2_BD	WT_DMSO_1	Egr2_intron	NA	Egr2_Enh	WT	DMSO	WT_DMSO
Egr2BD_28May21_WTRad21_Sequence_A 0_S 0_U 0_V 0_X20_Y15_Job(Seq.Scan) 1 01 01 02 01 04 01_014	Cell_CP_7	3007.5	2832.5	2	2	2	Egr2BD_28May21_WTRad21_Sequence_A 0_S 0_U 0_V 0_X20_Y15_Job(Seq.Scan) 1 01 01 02 01 04 01_014__Cell_CP_7	Cell_CP_7	Egr2BD_28May21_WTRad21_Sequence_A 0_S 0_U 0_V 0_X20_Y15_Job(Seq.Scan) 1 01 01 02 01 04 01_014	0.038461538461538464	1	TxS_auto_8	2.9647061824798584	7.317646503448486	9.768625259399414	80.325	165.942	4.0	0	0.0	0.0	0.0	0.0	0.0	0.0	0.0	Gray{Float64}(1.4512943897910047)	1.271558604218605	Gray{Float64}(0.9192740288730317)	Gray{Float64}(0.0)	0.0	Gray{Float64}(0.0)	U 0_V 0	WT	1	DMSO	Egr2_intron(1),Egr2_Enh(6)	Egr2_BD	WT_DMSO_1	Egr2_intron	NA	Egr2_Enh	WT	DMSO	WT_DMSO
Egr2BD_28May21_WTRad21_Sequence_A 0_S 0_U 0_V 0_X20_Y15_Job(Seq.Scan) 1 01 01 02 01 04 01_014	Cell_CP_22	3730.0	3530.0	0	0	0	Egr2BD_28May21_WTRad21_Sequence_A 0_S 0_U 0_V 0_X20_Y15_Job(Seq.Scan) 1 01 01 02 01 04 01_014__Cell_CP_22	Cell_CP_22	Egr2BD_28May21_WTRad21_Sequence_A 0_S 0_U 0_V 0_X20_Y15_Job(Seq.Scan) 1 01 01 02 01 04 01_014	0.038461538461538464	1	TxS_auto_1	8.78039264678955	23.470584869384766	36.49411392211914	164.808	36.855	3.5	0	0.0	0.0	0.0	0.0	0.0	0.0	0.0	Gray{Float64}(4.2982116284416785)	4.078391067762691	Gray{Float64}(3.4342694334658543)	Gray{Float64}(0.0)	0.0	Gray{Float64}(0.0)	U 0_V 0	WT	1	DMSO	Egr2_intron(1),Egr2_Enh(6)	Egr2_BD	WT_DMSO_1	Egr2_intron	NA	Egr2_Enh	WT	DMSO	WT_DMSO
Egr2BD_28May21_WTRad21_Sequence_A 0_S 0_U 0_V 0_X20_Y21_Job(Seq.Scan) 1 01 01 02 01 04 01_054	Cell_CP_13	2705.0	2525.5	0	0	0	Egr2BD_28May21_WTRad21_Sequence_A 0_S 0_U 0_V 0_X20_Y21_Job(Seq.Scan) 1 01 01 02 01 04 01_054__Cell_CP_13	Cell_CP_13	Egr2BD_28May21_WTRad21_Sequence_A 0_S 0_U 0_V 0_X20_Y21_Job(Seq.Scan) 1 01 01 02 01 04 01_054	0.017857142857142856	1	TxS_auto_4	3.9490199089050293	9.486276626586914	13.992156982421875	68.607	180.684	4.5	0	0.0	0.0	0.0	0.0	0.0	0.0	0.0	Gray{Float64}(1.9331394364931438)	1.6483929171558058	Gray{Float64}(1.316728421891136)	Gray{Float64}(0.0)	0.0	Gray{Float64}(0.0)	U 0_V 0	WT	1	DMSO	Egr2_intron(1),Egr2_Enh(6)	Egr2_BD	WT_DMSO_1	Egr2_intron	NA	Egr2_Enh	WT	DMSO	WT_DMSO
Egr2BD_28May21_WTRad21_Sequence_A 0_S 0_U 0_V 0_X20_Y22_Job(Seq.Scan) 1 01 01 02 01 04 01_072	Cell_CP_6	2918.5	2739.5	0	0	0	Egr2BD_28May21_WTRad21_Sequence_A 0_S 0_U 0_V 0_X20_Y22_Job(Seq.Scan) 1 01 01 02 01 04 01_072__Cell_CP_6	Cell_CP_6	Egr2BD_28May21_WTRad21_Sequence_A 0_S 0_U 0_V 0_X20_Y22_Job(Seq.Scan) 1 01 01 02 01 04 01_072	0.07692307692307693	1	TxS_auto_7	3.098039388656616	8.388236045837402	12.713726043701172	97.335	19.845	2.5	0	0.0	0.0	0.0	0.0	0.0	0.0	0.0	Gray{Float64}(1.5165641744464662)	1.4575907312924608	Gray{Float64}(1.196421999189241)	Gray{Float64}(0.0)	0.0	Gray{Float64}(0.0)	U 0_V 0	WT	1	DMSO	Egr2_intron(1),Egr2_Enh(6)	Egr2_BD	WT_DMSO_1	Egr2_intron	NA	Egr2_Enh	WT	DMSO	WT_DMSO
Egr2BD_28May21_WTRad21_Sequence_A 0_S 0_U 0_V 0_X20_Y22_Job(Seq.Scan) 1 01 01 02 01 04 01_072	Cell_CP_11	3606.5	3401.5	0	0	0	Egr2BD_28May21_WTRad21_Sequence_A 0_S 0_U 0_V 0_X20_Y22_Job(Seq.Scan) 1 01 01 02 01 04 01_072__Cell_CP_11	Cell_CP_11	Egr2BD_28May21_WTRad21_Sequence_A 0_S 0_U 0_V 0_X20_Y22_Job(Seq.Scan) 1 01 01 02 01 04 01_072	0.07692307692307693	1	TxS_auto_3	5.399999618530273	14.098038673400879	21.40391731262207	119.637	121.905	2.5	0	0.0	0.0	0.0	0.0	0.0	0.0	0.0	Gray{Float64}(2.6434286127778175)	2.449760639479041	Gray{Float64}(2.01421026799108)	Gray{Float64}(0.0)	0.0	Gray{Float64}(0.0)	U 0_V 0	WT	1	DMSO	Egr2_intron(1),Egr2_Enh(6)	Egr2_BD	WT_DMSO_1	Egr2_intron	NA	Egr2_Enh	WT	DMSO	WT_DMSO
Egr2BD_28May21_WTRad21_Sequence_A 0_S 0_U 0_V 0_X20_Y22_Job(Seq.Scan) 1 01 01 02 01 04 01_072	Cell_CP_25	3215.0	3033.0	0	0	0	Egr2BD_28May21_WTRad21_Sequence_A 0_S 0_U 0_V 0_X20_Y22_Job(Seq.Scan) 1 01 01 02 01 04 01_072__Cell_CP_25	Cell_CP_25	Egr2BD_28May21_WTRad21_Sequence_A 0_S 0_U 0_V 0_X20_Y22_Job(Seq.Scan) 1 01 01 02 01 04 01_072	0.07692307692307693	1	TxS_auto_16	3.4666664600372314	7.63921594619751	11.24313735961914	180.495	164.808	4.0	0	0.0	0.0	0.0	0.0	0.0	0.0	0.0	Gray{Float64}(1.6970159182925562)	1.32743645942637	Gray{Float64}(1.0580326200767196)	Gray{Float64}(0.0)	0.0	Gray{Float64}(0.0)	U 0_V 0	WT	1	DMSO	Egr2_intron(1),Egr2_Enh(6)	Egr2_BD	WT_DMSO_1	Egr2_intron	NA	Egr2_Enh	WT	DMSO	WT_DMSO
Egr2BD_28May21_WTRad21_Sequence_A 0_S 0_U 0_V 0_X21_Y15_Job(Seq.Scan) 1 01 01 02 01 04 01_012	Cell_CP_2	2926.0	2748.0	5	5	5	Egr2BD_28May21_WTRad21_Sequence_A 0_S 0_U 0_V 0_X21_Y15_Job(Seq.Scan) 1 01 01 02 01 04 01_012__Cell_CP_2	Cell_CP_2	Egr2BD_28May21_WTRad21_Sequence_A 0_S 0_U 0_V 0_X21_Y15_Job(Seq.Scan) 1 01 01 02 01 04 01_012	0.05172413793103448	2	TxS_auto_3	3.7098045349121094	8.89019775390625	13.984315872192383	36.477	182.007	4.5	TxS_auto_2	6.345098495483398	15.054903030395508	23.658823013305664	36.288	187.488	4.5	7.094158301024861	Gray{Float64}(1.8160378052153736)	1.544814639769376	Gray{Float64}(1.3159905361804964)	Gray{Float64}(3.1060770553201222)	2.6160311891200005	Gray{Float64}(2.2264076031485156)	U 0_V 0	WT	1	DMSO	Egr2_intron(1),Egr2_Enh(6)	Egr2_BD	WT_DMSO_1	Egr2_intron	NA	Egr2_Enh	WT	DMSO	WT_DMSO
Egr2BD_28May21_WTRad21_Sequence_A 0_S 0_U 0_V 0_X21_Y21_Job(Seq.Scan) 1 01 01 02 01 04 01_052	Cell_CP_10	3270.5	3082.5	0	0	0	Egr2BD_28May21_WTRad21_Sequence_A 0_S 0_U 0_V 0_X21_Y21_Job(Seq.Scan) 1 01 01 02 01 04 01_052__Cell_CP_10	Cell_CP_10	Egr2BD_28May21_WTRad21_Sequence_A 0_S 0_U 0_V 0_X21_Y21_Job(Seq.Scan) 1 01 01 02 01 04 01_052	0.07407407407407407	2	TxS_auto_11	3.2470591068267822	7.945098876953125	11.905882835388184	57.078	33.642	3.5	TxS_auto_8	6.22352933883667	15.105884552001953	21.878427505493164	61.992	35.343	4.0	6.003398787353706	Gray{Float64}(1.5895128808736563)	1.3805885312438064	Gray{Float64}(1.1204001167765612)	Gray{Float64}(3.046566053502923)	2.6248900472821544	Gray{Float64}(2.058863930626179)	U 0_V 0	WT	1	DMSO	Egr2_intron(1),Egr2_Enh(6)	Egr2_BD	WT_DMSO_1	Egr2_intron	NA	Egr2_Enh	WT	DMSO	WT_DMSO
Egr2BD_28May21_WTRad21_Sequence_A 0_S 0_U 0_V 0_X21_Y21_Job(Seq.Scan) 1 01 01 02 01 04 01_052	Cell_CP_13	5455.0	5215.0	1	1	1	Egr2BD_28May21_WTRad21_Sequence_A 0_S 0_U 0_V 0_X21_Y21_Job(Seq.Scan) 1 01 01 02 01 04 01_052__Cell_CP_13	Cell_CP_13	Egr2BD_28May21_WTRad21_Sequence_A 0_S 0_U 0_V 0_X21_Y21_Job(Seq.Scan) 1 01 01 02 01 04 01_052	0.07407407407407407	1	TxS_auto_7	6.415686130523682	15.6078462600708	22.839214324951172	82.593	65.961	2.5	0	0.0	0.0	0.0	0.0	0.0	0.0	0.0	Gray{Float64}(3.1406313863118323)	2.7121139557590697	Gray{Float64}(2.1492785331887476)	Gray{Float64}(0.0)	0.0	Gray{Float64}(0.0)	U 0_V 0	WT	1	DMSO	Egr2_intron(1),Egr2_Enh(6)	Egr2_BD	WT_DMSO_1	Egr2_intron	NA	Egr2_Enh	WT	DMSO	WT_DMSO
Egr2BD_28May21_WTRad21_Sequence_A 0_S 0_U 0_V 0_X21_Y21_Job(Seq.Scan) 1 01 01 02 01 04 01_052	Cell_CP_26	2899.0	2742.5	0	0	0	Egr2BD_28May21_WTRad21_Sequence_A 0_S 0_U 0_V 0_X21_Y21_Job(Seq.Scan) 1 01 01 02 01 04 01_052__Cell_CP_26	Cell_CP_26	Egr2BD_28May21_WTRad21_Sequence_A 0_S 0_U 0_V 0_X21_Y21_Job(Seq.Scan) 1 01 01 02 01 04 01_052	0.07407407407407407	1	TxS_auto_10	3.901961088180542	9.968626976013184	15.403921127319336	183.897	85.617	3.0	0	0.0	0.0	0.0	0.0	0.0	0.0	0.0	Gray{Float64}(1.910103021312702)	1.7322090371025378	Gray{Float64}(1.449582132504063)	Gray{Float64}(0.0)	0.0	Gray{Float64}(0.0)	U 0_V 0	WT	1	DMSO	Egr2_intron(1),Egr2_Enh(6)	Egr2_BD	WT_DMSO_1	Egr2_intron	NA	Egr2_Enh	WT	DMSO	WT_DMSO
Egr2BD_28May21_WTRad21_Sequence_A 0_S 0_U 0_V 0_X21_Y22_Job(Seq.Scan) 1 01 01 02 01 04 01_074	Cell_CP_1	2832.0	2439.5	0	0	0	Egr2BD_28May21_WTRad21_Sequence_A 0_S 0_U 0_V 0_X21_Y22_Job(Seq.Scan) 1 01 01 02 01 04 01_074__Cell_CP_1	Cell_CP_1	Egr2BD_28May21_WTRad21_Sequence_A 0_S 0_U 0_V 0_X21_Y22_Job(Seq.Scan) 1 01 01 02 01 04 01_074	0.5	1	TxS_auto_3	1.9215689897537231	6.156864643096924	11.333333015441895	70.686	92.61	3.0	0	0.0	0.0	0.0	0.0	0.0	0.0	0.0	Gray{Float64}(0.9406538532912082)	1.0698541133750894	Gray{Float64}(1.0665204596358477)	Gray{Float64}(0.0)	0.0	Gray{Float64}(0.0)	U 0_V 0	WT	1	DMSO	Egr2_intron(1),Egr2_Enh(6)	Egr2_BD	WT_DMSO_1	Egr2_intron	NA	Egr2_Enh	WT	DMSO	WT_DMSO
Egr2BD_28May21_WTRad21_Sequence_A 0_S 0_U 1_V 0_X 4_Y21_Job(Seq.Scan) 1 01 01 02 01 04 01_212	Cell_CP_3	3154.0	2972.0	3	3	3	Egr2BD_28May21_WTRad21_Sequence_A 0_S 0_U 1_V 0_X 4_Y21_Job(Seq.Scan) 1 01 01 02 01 04 01_212__Cell_CP_3	Cell_CP_3	Egr2BD_28May21_WTRad21_Sequence_A 0_S 0_U 1_V 0_X 4_Y21_Job(Seq.Scan) 1 01 01 02 01 04 01_212	0.2553191489361702	2	TxS_auto_30	2.4196081161499023	7.403921604156494	12.564703941345215	10.773	121.338	2.5	TxS_auto_25	2.611764907836914	7.301961898803711	11.113725662231445	13.23	117.369	2.0	5.548856638984283	Gray{Float64}(1.1844558847729902)	1.286550288578241	Gray{Float64}(1.1823983116399541)	Gray{Float64}(1.2785212175818994)	1.268833152260734	Gray{Float64}(1.0458543647662895)	U 1_V 0	WT	1	DMSO-LPS	Egr2_intron(1),Egr2_Enh(6)	Egr2_BD	WT_DMSO-LPS_1	Egr2_intron	NA	Egr2_Enh	WT	DMSO-LPS	WT_DMSO-LPS
Egr2BD_28May21_WTRad21_Sequence_A 0_S 0_U 1_V 0_X 4_Y21_Job(Seq.Scan) 1 01 01 02 01 04 01_212	Cell_CP_5	3103.0	2934.5	1	1	1	Egr2BD_28May21_WTRad21_Sequence_A 0_S 0_U 1_V 0_X 4_Y21_Job(Seq.Scan) 1 01 01 02 01 04 01_212__Cell_CP_5	Cell_CP_5	Egr2BD_28May21_WTRad21_Sequence_A 0_S 0_U 1_V 0_X 4_Y21_Job(Seq.Scan) 1 01 01 02 01 04 01_212	0.2553191489361702	1	TxS_auto_27	5.921569347381592	14.011765480041504	19.737255096435547	33.264	153.468	3.0	0	0.0	0.0	0.0	0.0	0.0	0.0	0.0	Gray{Float64}(2.898749435407726)	2.434769286551863	Gray{Float64}(1.8573694383390231)	Gray{Float64}(0.0)	0.0	Gray{Float64}(0.0)	U 1_V 0	WT	1	DMSO-LPS	Egr2_intron(1),Egr2_Enh(6)	Egr2_BD	WT_DMSO-LPS_1	Egr2_intron	NA	Egr2_Enh	WT	DMSO-LPS	WT_DMSO-LPS
Egr2BD_28May21_WTRad21_Sequence_A 0_S 0_U 1_V 0_X 4_Y21_Job(Seq.Scan) 1 01 01 02 01 04 01_212	Cell_CP_11	3011.5	2825.5	1	1	1	Egr2BD_28May21_WTRad21_Sequence_A 0_S 0_U 1_V 0_X 4_Y21_Job(Seq.Scan) 1 01 01 02 01 04 01_212__Cell_CP_11	Cell_CP_11	Egr2BD_28May21_WTRad21_Sequence_A 0_S 0_U 1_V 0_X 4_Y21_Job(Seq.Scan) 1 01 01 02 01 04 01_212	0.2553191489361702	1	TxS_auto_1	7.133333683013916	17.40000343322754	0.0	47.439	64.638	1.5	0	0.0	0.0	0.0	0.0	0.0	0.0	0.0	Gray{Float64}(3.4919369804146294)	3.023530047335184	Gray{Float64}(0.0)	Gray{Float64}(0.0)	0.0	Gray{Float64}(0.0)	U 1_V 0	WT	1	DMSO-LPS	Egr2_intron(1),Egr2_Enh(6)	Egr2_BD	WT_DMSO-LPS_1	Egr2_intron	NA	Egr2_Enh	WT	DMSO-LPS	WT_DMSO-LPS
Egr2BD_28May21_WTRad21_Sequence_A 0_S 0_U 1_V 0_X 4_Y21_Job(Seq.Scan) 1 01 01 02 01 04 01_212	Cell_CP_15	2891.0	2714.5	1	1	1	Egr2BD_28May21_WTRad21_Sequence_A 0_S 0_U 1_V 0_X 4_Y21_Job(Seq.Scan) 1 01 01 02 01 04 01_212__Cell_CP_15	Cell_CP_15	Egr2BD_28May21_WTRad21_Sequence_A 0_S 0_U 1_V 0_X 4_Y21_Job(Seq.Scan) 1 01 01 02 01 04 01_212	0.2553191489361702	1	TxS_auto_28	2.2039220333099365	6.223531246185303	10.81176471710205	69.363	104.706	2.5	0	0.0	0.0	0.0	0.0	0.0	0.0	0.0	Gray{Float64}(1.0788724027296506)	1.0814385063532288	Gray{Float64}(1.0174384057935246)	Gray{Float64}(0.0)	0.0	Gray{Float64}(0.0)	U 1_V 0	WT	1	DMSO-LPS	Egr2_intron(1),Egr2_Enh(6)	Egr2_BD	WT_DMSO-LPS_1	Egr2_intron	NA	Egr2_Enh	WT	DMSO-LPS	WT_DMSO-LPS
Egr2BD_28May21_WTRad21_Sequence_A 0_S 0_U 1_V 0_X 4_Y21_Job(Seq.Scan) 1 01 01 02 01 04 01_212	Cell_CP_24	2508.0	2344.5	1	1	1	Egr2BD_28May21_WTRad21_Sequence_A 0_S 0_U 1_V 0_X 4_Y21_Job(Seq.Scan) 1 01 01 02 01 04 01_212__Cell_CP_24	Cell_CP_24	Egr2BD_28May21_WTRad21_Sequence_A 0_S 0_U 1_V 0_X 4_Y21_Job(Seq.Scan) 1 01 01 02 01 04 01_212	0.2553191489361702	2	TxS_auto_20	7.819608211517334	18.80000114440918	27.333332061767578	97.713	88.641	3.5	TxS_auto_19	2.7176475524902344	7.7450995445251465	12.50980281829834	102.06	87.507	2.5	6.358644902807521	Gray{Float64}(3.82788473097397)	3.2668021341598816	Gray{Float64}(2.572196355138954)	Gray{Float64}(1.3303532976273702)	1.3458354351675026	Gray{Float64}(1.1772318552315262)	U 1_V 0	WT	1	DMSO-LPS	Egr2_intron(1),Egr2_Enh(6)	Egr2_BD	WT_DMSO-LPS_1	Egr2_intron	NA	Egr2_Enh	WT	DMSO-LPS	WT_DMSO-LPS
Egr2BD_28May21_WTRad21_Sequence_A 0_S 0_U 1_V 0_X 4_Y21_Job(Seq.Scan) 1 01 01 02 01 04 01_212	Cell_CP_26	2624.5	2454.0	5	5	5	Egr2BD_28May21_WTRad21_Sequence_A 0_S 0_U 1_V 0_X 4_Y21_Job(Seq.Scan) 1 01 01 02 01 04 01_212__Cell_CP_26	Cell_CP_26	Egr2BD_28May21_WTRad21_Sequence_A 0_S 0_U 1_V 0_X 4_Y21_Job(Seq.Scan) 1 01 01 02 01 04 01_212	0.2553191489361702	2	TxS_auto_23	8.137255668640137	22.666669845581055	38.31371307373047	104.328	102.816	3.5	TxS_auto_14	2.1607847213745117	6.6274518966674805	0.0	103.383	107.352	1.5	7.191545105191237	Gray{Float64}(3.98338073768722)	3.938697921189339	Gray{Float64}(3.6055023550508243)	Gray{Float64}(1.05775565963635)	1.1516262064970042	Gray{Float64}(0.0)	U 1_V 0	WT	1	DMSO-LPS	Egr2_intron(1),Egr2_Enh(6)	Egr2_BD	WT_DMSO-LPS_1	Egr2_intron	NA	Egr2_Enh	WT	DMSO-LPS	WT_DMSO-LPS
Egr2BD_28May21_WTRad21_Sequence_A 0_S 0_U 1_V 0_X 4_Y21_Job(Seq.Scan) 1 01 01 02 01 04 01_212	Cell_CP_30	3512.0	3316.0	0	0	0	Egr2BD_28May21_WTRad21_Sequence_A 0_S 0_U 1_V 0_X 4_Y21_Job(Seq.Scan) 1 01 01 02 01 04 01_212__Cell_CP_30	Cell_CP_30	Egr2BD_28May21_WTRad21_Sequence_A 0_S 0_U 1_V 0_X 4_Y21_Job(Seq.Scan) 1 01 01 02 01 04 01_212	0.2553191489361702	1	TxS_auto_10	4.133333683013916	11.47451114654541	18.866668701171875	112.077	67.851	2.5	0	0.0	0.0	0.0	0.0	0.0	0.0	0.0	Gray{Float64}(2.02336542512777)	1.9938805968170552	Gray{Float64}(1.7754431240619934)	Gray{Float64}(0.0)	0.0	Gray{Float64}(0.0)	U 1_V 0	WT	1	DMSO-LPS	Egr2_intron(1),Egr2_Enh(6)	Egr2_BD	WT_DMSO-LPS_1	Egr2_intron	NA	Egr2_Enh	WT	DMSO-LPS	WT_DMSO-LPS
Egr2BD_28May21_WTRad21_Sequence_A 0_S 0_U 1_V 0_X 4_Y21_Job(Seq.Scan) 1 01 01 02 01 04 01_212	Cell_CP_31	3412.5	3216.0	0	0	0	Egr2BD_28May21_WTRad21_Sequence_A 0_S 0_U 1_V 0_X 4_Y21_Job(Seq.Scan) 1 01 01 02 01 04 01_212__Cell_CP_31	Cell_CP_31	Egr2BD_28May21_WTRad21_Sequence_A 0_S 0_U 1_V 0_X 4_Y21_Job(Seq.Scan) 1 01 01 02 01 04 01_212	0.2553191489361702	1	TxS_auto_8	2.6509807109832764	6.450981140136719	0.0	122.472	24.948	1.5	0	0.0	0.0	0.0	0.0	0.0	0.0	0.0	Gray{Float64}(1.2977182885880583)	1.1209615783609075	Gray{Float64}(0.0)	Gray{Float64}(0.0)	0.0	Gray{Float64}(0.0)	U 1_V 0	WT	1	DMSO-LPS	Egr2_intron(1),Egr2_Enh(6)	Egr2_BD	WT_DMSO-LPS_1	Egr2_intron	NA	Egr2_Enh	WT	DMSO-LPS	WT_DMSO-LPS
Egr2BD_28May21_WTRad21_Sequence_A 0_S 0_U 1_V 0_X 4_Y21_Job(Seq.Scan) 1 01 01 02 01 04 01_212	Cell_CP_34	2979.5	2802.5	0	0	0	Egr2BD_28May21_WTRad21_Sequence_A 0_S 0_U 1_V 0_X 4_Y21_Job(Seq.Scan) 1 01 01 02 01 04 01_212__Cell_CP_34	Cell_CP_34	Egr2BD_28May21_WTRad21_Sequence_A 0_S 0_U 1_V 0_X 4_Y21_Job(Seq.Scan) 1 01 01 02 01 04 01_212	0.2553191489361702	1	TxS_auto_15	3.603922128677368	9.086273193359375	13.66274642944336	139.671	136.269	2.5	0	0.0	0.0	0.0	0.0	0.0	0.0	0.0	Gray{Float64}(1.764205841881484)	1.578885896422054	Gray{Float64}(1.2857293244594394)	Gray{Float64}(0.0)	0.0	Gray{Float64}(0.0)	U 1_V 0	WT	1	DMSO-LPS	Egr2_intron(1),Egr2_Enh(6)	Egr2_BD	WT_DMSO-LPS_1	Egr2_intron	NA	Egr2_Enh	WT	DMSO-LPS	WT_DMSO-LPS
Egr2BD_28May21_WTRad21_Sequence_A 0_S 0_U 1_V 0_X 4_Y21_Job(Seq.Scan) 1 01 01 02 01 04 01_212	Cell_CP_40	2612.5	2444.5	1	1	1	Egr2BD_28May21_WTRad21_Sequence_A 0_S 0_U 1_V 0_X 4_Y21_Job(Seq.Scan) 1 01 01 02 01 04 01_212__Cell_CP_40	Cell_CP_40	Egr2BD_28May21_WTRad21_Sequence_A 0_S 0_U 1_V 0_X 4_Y21_Job(Seq.Scan) 1 01 01 02 01 04 01_212	0.2553191489361702	1	TxS_auto_7	3.6431376934051514	8.58039379119873	0.0	154.035	109.62	1.5	0	0.0	0.0	0.0	0.0	0.0	0.0	0.0	Gray{Float64}(1.7834027961760617)	1.4909812256770005	Gray{Float64}(0.0)	Gray{Float64}(0.0)	0.0	Gray{Float64}(0.0)	U 1_V 0	WT	1	DMSO-LPS	Egr2_intron(1),Egr2_Enh(6)	Egr2_BD	WT_DMSO-LPS_1	Egr2_intron	NA	Egr2_Enh	WT	DMSO-LPS	WT_DMSO-LPS
Egr2BD_28May21_WTRad21_Sequence_A 0_S 0_U 1_V 0_X 4_Y21_Job(Seq.Scan) 1 01 01 02 01 04 01_212	Cell_CP_44	3360.0	3169.0	0	0	0	Egr2BD_28May21_WTRad21_Sequence_A 0_S 0_U 1_V 0_X 4_Y21_Job(Seq.Scan) 1 01 01 02 01 04 01_212__Cell_CP_44	Cell_CP_44	Egr2BD_28May21_WTRad21_Sequence_A 0_S 0_U 1_V 0_X 4_Y21_Job(Seq.Scan) 1 01 01 02 01 04 01_212	0.2553191489361702	2	TxS_auto_12	3.200000286102295	7.960784912109375	12.039215087890625	163.485	73.899	2.0	TxS_auto_18	5.521568298339844	14.3607816696167	21.290189743041992	172.179	73.521	3.0	8.759481719827937	Gray{Float64}(1.5664764656932142)	1.3833142317760205	Gray{Float64}(1.1329473149423113)	Gray{Float64}(2.7029393811718543)	2.4954164548260875	Gray{Float64}(2.003507963592493)	U 1_V 0	WT	1	DMSO-LPS	Egr2_intron(1),Egr2_Enh(6)	Egr2_BD	WT_DMSO-LPS_1	Egr2_intron	NA	Egr2_Enh	WT	DMSO-LPS	WT_DMSO-LPS
Egr2BD_28May21_WTRad21_Sequence_A 0_S 0_U 1_V 0_X 4_Y21_Job(Seq.Scan) 1 01 01 02 01 04 01_212	Cell_CP_45	2437.0	2273.0	0	0	0	Egr2BD_28May21_WTRad21_Sequence_A 0_S 0_U 1_V 0_X 4_Y21_Job(Seq.Scan) 1 01 01 02 01 04 01_212__Cell_CP_45	Cell_CP_45	Egr2BD_28May21_WTRad21_Sequence_A 0_S 0_U 1_V 0_X 4_Y21_Job(Seq.Scan) 1 01 01 02 01 04 01_212	0.2553191489361702	1	TxS_auto_24	4.686275482177734	11.803922653198242	18.12940788269043	171.801	111.699	4.0	0	0.0	0.0	0.0	0.0	0.0	0.0	0.0	Gray{Float64}(2.2940436244548112)	2.0511211365746984	Gray{Float64}(1.7060633797337383)	Gray{Float64}(0.0)	0.0	Gray{Float64}(0.0)	U 1_V 0	WT	1	DMSO-LPS	Egr2_intron(1),Egr2_Enh(6)	Egr2_BD	WT_DMSO-LPS_1	Egr2_intron	NA	Egr2_Enh	WT	DMSO-LPS	WT_DMSO-LPS
Egr2BD_28May21_WTRad21_Sequence_A 0_S 0_U 1_V 0_X 4_Y22_Job(Seq.Scan) 1 01 01 02 01 04 01_214	Cell_CP_2	3439.5	3247.0	1	1	1	Egr2BD_28May21_WTRad21_Sequence_A 0_S 0_U 1_V 0_X 4_Y22_Job(Seq.Scan) 1 01 01 02 01 04 01_214__Cell_CP_2	Cell_CP_2	Egr2BD_28May21_WTRad21_Sequence_A 0_S 0_U 1_V 0_X 4_Y22_Job(Seq.Scan) 1 01 01 02 01 04 01_214	0.2727272727272727	1	TxS_auto_36	6.709804058074951	16.41960906982422	24.274507522583008	21.735	165.564	4.0	0	0.0	0.0	0.0	0.0	0.0	0.0	0.0	Gray{Float64}(3.284609127079071)	2.8531707811796743	Gray{Float64}(2.2843464394052866)	Gray{Float64}(0.0)	0.0	Gray{Float64}(0.0)	U 1_V 0	WT	1	DMSO-LPS	Egr2_intron(1),Egr2_Enh(6)	Egr2_BD	WT_DMSO-LPS_1	Egr2_intron	NA	Egr2_Enh	WT	DMSO-LPS	WT_DMSO-LPS
Egr2BD_28May21_WTRad21_Sequence_A 0_S 0_U 1_V 0_X 4_Y22_Job(Seq.Scan) 1 01 01 02 01 04 01_214	Cell_CP_4	3017.5	2835.0	1	1	1	Egr2BD_28May21_WTRad21_Sequence_A 0_S 0_U 1_V 0_X 4_Y22_Job(Seq.Scan) 1 01 01 02 01 04 01_214__Cell_CP_4	Cell_CP_4	Egr2BD_28May21_WTRad21_Sequence_A 0_S 0_U 1_V 0_X 4_Y22_Job(Seq.Scan) 1 01 01 02 01 04 01_214	0.2727272727272727	1	TxS_auto_21	3.686274766921997	9.870589256286621	16.227449417114258	29.862000000000002	78.624	3.5	0	0.0	0.0	0.0	0.0	0.0	0.0	0.0	Gray{Float64}(1.804519422557781)	1.715173408776199	Gray{Float64}(1.5270800555738686)	Gray{Float64}(0.0)	0.0	Gray{Float64}(0.0)	U 1_V 0	WT	1	DMSO-LPS	Egr2_intron(1),Egr2_Enh(6)	Egr2_BD	WT_DMSO-LPS_1	Egr2_intron	NA	Egr2_Enh	WT	DMSO-LPS	WT_DMSO-LPS
Egr2BD_28May21_WTRad21_Sequence_A 0_S 0_U 1_V 0_X 4_Y22_Job(Seq.Scan) 1 01 01 02 01 04 01_214	Cell_CP_5	3109.5	2915.0	0	0	0	Egr2BD_28May21_WTRad21_Sequence_A 0_S 0_U 1_V 0_X 4_Y22_Job(Seq.Scan) 1 01 01 02 01 04 01_214__Cell_CP_5	Cell_CP_5	Egr2BD_28May21_WTRad21_Sequence_A 0_S 0_U 1_V 0_X 4_Y22_Job(Seq.Scan) 1 01 01 02 01 04 01_214	0.2727272727272727	1	TxS_auto_4	5.831373691558838	15.145100593566895	24.81960105895996	28.35	33.075	2.0	0	0.0	0.0	0.0	0.0	0.0	0.0	0.0	Gray{Float64}(2.8545965105571462)	2.631704464328919	Gray{Float64}(2.335642329870093)	Gray{Float64}(0.0)	0.0	Gray{Float64}(0.0)	U 1_V 0	WT	1	DMSO-LPS	Egr2_intron(1),Egr2_Enh(6)	Egr2_BD	WT_DMSO-LPS_1	Egr2_intron	NA	Egr2_Enh	WT	DMSO-LPS	WT_DMSO-LPS
Egr2BD_28May21_WTRad21_Sequence_A 0_S 0_U 1_V 0_X 4_Y22_Job(Seq.Scan) 1 01 01 02 01 04 01_214	Cell_CP_6	3346.5	3157.5	0	0	0	Egr2BD_28May21_WTRad21_Sequence_A 0_S 0_U 1_V 0_X 4_Y22_Job(Seq.Scan) 1 01 01 02 01 04 01_214__Cell_CP_6	Cell_CP_6	Egr2BD_28May21_WTRad21_Sequence_A 0_S 0_U 1_V 0_X 4_Y22_Job(Seq.Scan) 1 01 01 02 01 04 01_214	0.2727272727272727	1	TxS_auto_11	4.921568393707275	11.537254333496094	0.0	40.824	152.523	1.5	0	0.0	0.0	0.0	0.0	0.0	0.0	0.0	Gray{Float64}(2.409225116799115)	2.0047832332296833	Gray{Float64}(0.0)	Gray{Float64}(0.0)	0.0	Gray{Float64}(0.0)	U 1_V 0	WT	1	DMSO-LPS	Egr2_intron(1),Egr2_Enh(6)	Egr2_BD	WT_DMSO-LPS_1	Egr2_intron	NA	Egr2_Enh	WT	DMSO-LPS	WT_DMSO-LPS
Egr2BD_28May21_WTRad21_Sequence_A 0_S 0_U 1_V 0_X 4_Y22_Job(Seq.Scan) 1 01 01 02 01 04 01_214	Cell_CP_9	2829.5	2663.0	2	2	2	Egr2BD_28May21_WTRad21_Sequence_A 0_S 0_U 1_V 0_X 4_Y22_Job(Seq.Scan) 1 01 01 02 01 04 01_214__Cell_CP_9	Cell_CP_9	Egr2BD_28May21_WTRad21_Sequence_A 0_S 0_U 1_V 0_X 4_Y22_Job(Seq.Scan) 1 01 01 02 01 04 01_214	0.2727272727272727	2	TxS_auto_30	2.6901962757110596	7.043138027191162	10.454899787902832	57.267	38.934	3.0	TxS_auto_5	10.207843780517578	28.901958465576172	0.0	54.243	41.769	1.5	6.11815339788077	Gray{Float64}(1.316915242882636)	1.223858347756169	Gray{Float64}(0.9838557211764852)	Gray{Float64}(4.9969830056266655)	5.022179460070012	Gray{Float64}(0.0)	U 1_V 0	WT	1	DMSO-LPS	Egr2_intron(1),Egr2_Enh(6)	Egr2_BD	WT_DMSO-LPS_1	Egr2_intron	NA	Egr2_Enh	WT	DMSO-LPS	WT_DMSO-LPS
Egr2BD_28May21_WTRad21_Sequence_A 0_S 0_U 1_V 0_X 4_Y22_Job(Seq.Scan) 1 01 01 02 01 04 01_214	Cell_CP_13	4865.0	4640.5	2	2	2	Egr2BD_28May21_WTRad21_Sequence_A 0_S 0_U 1_V 0_X 4_Y22_Job(Seq.Scan) 1 01 01 02 01 04 01_214__Cell_CP_13	Cell_CP_13	Egr2BD_28May21_WTRad21_Sequence_A 0_S 0_U 1_V 0_X 4_Y22_Job(Seq.Scan) 1 01 01 02 01 04 01_214	0.2727272727272727	1	TxS_auto_54	3.305882453918457	8.572548866271973	13.537256240844727	61.992	181.629	4.0	0	0.0	0.0	0.0	0.0	0.0	0.0	0.0	Gray{Float64}(1.6183083123155229)	1.4896180439784357	Gray{Float64}(1.2739201017496111)	Gray{Float64}(0.0)	0.0	Gray{Float64}(0.0)	U 1_V 0	WT	1	DMSO-LPS	Egr2_intron(1),Egr2_Enh(6)	Egr2_BD	WT_DMSO-LPS_1	Egr2_intron	NA	Egr2_Enh	WT	DMSO-LPS	WT_DMSO-LPS
Egr2BD_28May21_WTRad21_Sequence_A 0_S 0_U 1_V 0_X 4_Y22_Job(Seq.Scan) 1 01 01 02 01 04 01_214	Cell_CP_16	3285.0	3097.5	1	1	1	Egr2BD_28May21_WTRad21_Sequence_A 0_S 0_U 1_V 0_X 4_Y22_Job(Seq.Scan) 1 01 01 02 01 04 01_214__Cell_CP_16	Cell_CP_16	Egr2BD_28May21_WTRad21_Sequence_A 0_S 0_U 1_V 0_X 4_Y22_Job(Seq.Scan) 1 01 01 02 01 04 01_214	0.2727272727272727	1	TxS_auto_7	5.749019622802734	14.69019603729248	22.7490177154541	80.136	58.779	2.0	0	0.0	0.0	0.0	0.0	0.0	0.0	0.0	Gray{Float64}(2.8142822296113623)	2.5526574917324174	Gray{Float64}(2.140790603884337)	Gray{Float64}(0.0)	0.0	Gray{Float64}(0.0)	U 1_V 0	WT	1	DMSO-LPS	Egr2_intron(1),Egr2_Enh(6)	Egr2_BD	WT_DMSO-LPS_1	Egr2_intron	NA	Egr2_Enh	WT	DMSO-LPS	WT_DMSO-LPS
Egr2BD_28May21_WTRad21_Sequence_A 0_S 0_U 1_V 0_X 4_Y22_Job(Seq.Scan) 1 01 01 02 01 04 01_214	Cell_CP_17	3526.0	3336.0	6	6	6	Egr2BD_28May21_WTRad21_Sequence_A 0_S 0_U 1_V 0_X 4_Y22_Job(Seq.Scan) 1 01 01 02 01 04 01_214__Cell_CP_17	Cell_CP_17	Egr2BD_28May21_WTRad21_Sequence_A 0_S 0_U 1_V 0_X 4_Y22_Job(Seq.Scan) 1 01 01 02 01 04 01_214	0.2727272727272727	2	TxS_auto_47	3.686275005340576	9.807843208312988	17.184307098388672	76.734	151.956	4.0	TxS_auto_25	4.372549533843994	11.454901695251465	17.262737274169922	79.38	151.389	3.0	5.685314854957461	Gray{Float64}(1.8045195392693623)	1.7042702752148842	Gray{Float64}(1.6171249075735774)	Gray{Float64}(2.1404672898287025)	1.9904731397193298	Gray{Float64}(1.6245055595856173)	U 1_V 0	WT	1	DMSO-LPS	Egr2_intron(1),Egr2_Enh(6)	Egr2_BD	WT_DMSO-LPS_1	Egr2_intron	NA	Egr2_Enh	WT	DMSO-LPS	WT_DMSO-LPS
Egr2BD_28May21_WTRad21_Sequence_A 0_S 0_U 1_V 0_X 4_Y22_Job(Seq.Scan) 1 01 01 02 01 04 01_214	Cell_CP_22	3804.0	3604.0	2	2	2	Egr2BD_28May21_WTRad21_Sequence_A 0_S 0_U 1_V 0_X 4_Y22_Job(Seq.Scan) 1 01 01 02 01 04 01_214__Cell_CP_22	Cell_CP_22	Egr2BD_28May21_WTRad21_Sequence_A 0_S 0_U 1_V 0_X 4_Y22_Job(Seq.Scan) 1 01 01 02 01 04 01_214	0.2727272727272727	1	TxS_auto_12	2.788235902786255	6.898038864135742	0.0	102.438	38.556	1.5	0	0.0	0.0	0.0	0.0	0.0	0.0	0.0	Gray{Float64}(1.3649079787538239)	1.1986450378263864	Gray{Float64}(0.0)	Gray{Float64}(0.0)	0.0	Gray{Float64}(0.0)	U 1_V 0	WT	1	DMSO-LPS	Egr2_intron(1),Egr2_Enh(6)	Egr2_BD	WT_DMSO-LPS_1	Egr2_intron	NA	Egr2_Enh	WT	DMSO-LPS	WT_DMSO-LPS
Egr2BD_28May21_WTRad21_Sequence_A 0_S 0_U 1_V 0_X 4_Y22_Job(Seq.Scan) 1 01 01 02 01 04 01_214	Cell_CP_25	4317.5	4100.5	0	0	0	Egr2BD_28May21_WTRad21_Sequence_A 0_S 0_U 1_V 0_X 4_Y22_Job(Seq.Scan) 1 01 01 02 01 04 01_214__Cell_CP_25	Cell_CP_25	Egr2BD_28May21_WTRad21_Sequence_A 0_S 0_U 1_V 0_X 4_Y22_Job(Seq.Scan) 1 01 01 02 01 04 01_214	0.2727272727272727	1	TxS_auto_48	2.8000004291534424	6.3725504875183105	9.235291481018066	111.132	173.502	4.0	0	0.0	0.0	0.0	0.0	0.0	0.0	0.0	Gray{Float64}(1.3706669950152484)	1.1073329928417217	Gray{Float64}(0.8690847874836204)	Gray{Float64}(0.0)	0.0	Gray{Float64}(0.0)	U 1_V 0	WT	1	DMSO-LPS	Egr2_intron(1),Egr2_Enh(6)	Egr2_BD	WT_DMSO-LPS_1	Egr2_intron	NA	Egr2_Enh	WT	DMSO-LPS	WT_DMSO-LPS
Egr2BD_28May21_WTRad21_Sequence_A 0_S 0_U 1_V 0_X 4_Y22_Job(Seq.Scan) 1 01 01 02 01 04 01_214	Cell_CP_30	4387.0	4166.0	0	0	0	Egr2BD_28May21_WTRad21_Sequence_A 0_S 0_U 1_V 0_X 4_Y22_Job(Seq.Scan) 1 01 01 02 01 04 01_214__Cell_CP_30	Cell_CP_30	Egr2BD_28May21_WTRad21_Sequence_A 0_S 0_U 1_V 0_X 4_Y22_Job(Seq.Scan) 1 01 01 02 01 04 01_214	0.2727272727272727	1	TxS_auto_2	10.560785293579102	29.556859970092773	0.0	139.293	23.625	1.5	0	0.0	0.0	0.0	0.0	0.0	0.0	0.0	Gray{Float64}(5.169756294547351)	5.135979114452245	Gray{Float64}(0.0)	Gray{Float64}(0.0)	0.0	Gray{Float64}(0.0)	U 1_V 0	WT	1	DMSO-LPS	Egr2_intron(1),Egr2_Enh(6)	Egr2_BD	WT_DMSO-LPS_1	Egr2_intron	NA	Egr2_Enh	WT	DMSO-LPS	WT_DMSO-LPS
Egr2BD_28May21_WTRad21_Sequence_A 0_S 0_U 1_V 0_X 4_Y22_Job(Seq.Scan) 1 01 01 02 01 04 01_214	Cell_CP_31	2542.5	2409.5	1	1	1	Egr2BD_28May21_WTRad21_Sequence_A 0_S 0_U 1_V 0_X 4_Y22_Job(Seq.Scan) 1 01 01 02 01 04 01_214__Cell_CP_31	Cell_CP_31	Egr2BD_28May21_WTRad21_Sequence_A 0_S 0_U 1_V 0_X 4_Y22_Job(Seq.Scan) 1 01 01 02 01 04 01_214	0.2727272727272727	1	TxS_auto_40	2.545098304748535	7.203922271728516	12.686274528503418	144.774	115.101	3.0	0	0.0	0.0	0.0	0.0	0.0	0.0	0.0	Gray{Float64}(1.2458863252541685)	1.2517971925019373	Gray{Float64}(1.193838681239745)	Gray{Float64}(0.0)	0.0	Gray{Float64}(0.0)	U 1_V 0	WT	1	DMSO-LPS	Egr2_intron(1),Egr2_Enh(6)	Egr2_BD	WT_DMSO-LPS_1	Egr2_intron	NA	Egr2_Enh	WT	DMSO-LPS	WT_DMSO-LPS
Egr2BD_28May21_WTRad21_Sequence_A 0_S 0_U 1_V 0_X 4_Y22_Job(Seq.Scan) 1 01 01 02 01 04 01_214	Cell_CP_37	2816.0	2646.0	3	3	3	Egr2BD_28May21_WTRad21_Sequence_A 0_S 0_U 1_V 0_X 4_Y22_Job(Seq.Scan) 1 01 01 02 01 04 01_214__Cell_CP_37	Cell_CP_37	Egr2BD_28May21_WTRad21_Sequence_A 0_S 0_U 1_V 0_X 4_Y22_Job(Seq.Scan) 1 01 01 02 01 04 01_214	0.2727272727272727	2	TxS_auto_53	2.3843140602111816	5.80784273147583	8.572547912597656	158.004	171.045	4.0	TxS_auto_37	3.6862752437591553	8.760785102844238	12.658825874328613	151.767	169.533	3.5	7.8381319840890615	Gray{Float64}(1.167178602565554)	1.0092059508034916	Gray{Float64}(0.8067174702743433)	Gray{Float64}(1.8045196559809433)	1.522327113229922	Gray{Float64}(1.1912556325260955)	U 1_V 0	WT	1	DMSO-LPS	Egr2_intron(1),Egr2_Enh(6)	Egr2_BD	WT_DMSO-LPS_1	Egr2_intron	NA	Egr2_Enh	WT	DMSO-LPS	WT_DMSO-LPS
Egr2BD_28May21_WTRad21_Sequence_A 0_S 0_U 1_V 0_X 4_Y22_Job(Seq.Scan) 1 01 01 02 01 04 01_214	Cell_CP_38	2963.0	2785.0	0	0	0	Egr2BD_28May21_WTRad21_Sequence_A 0_S 0_U 1_V 0_X 4_Y22_Job(Seq.Scan) 1 01 01 02 01 04 01_214__Cell_CP_38	Cell_CP_38	Egr2BD_28May21_WTRad21_Sequence_A 0_S 0_U 1_V 0_X 4_Y22_Job(Seq.Scan) 1 01 01 02 01 04 01_214	0.2727272727272727	1	TxS_auto_39	4.286275386810303	10.619607925415039	16.32548713684082	161.973	48.573	3.5	0	0.0	0.0	0.0	0.0	0.0	0.0	0.0	Gray{Float64}(2.098234037065264)	1.8453274320679462	Gray{Float64}(1.5363058705889183)	Gray{Float64}(0.0)	0.0	Gray{Float64}(0.0)	U 1_V 0	WT	1	DMSO-LPS	Egr2_intron(1),Egr2_Enh(6)	Egr2_BD	WT_DMSO-LPS_1	Egr2_intron	NA	Egr2_Enh	WT	DMSO-LPS	WT_DMSO-LPS
Egr2BD_28May21_WTRad21_Sequence_A 0_S 0_U 1_V 0_X 4_Y23_Job(Seq.Scan) 1 01 01 02 01 04 01_234	Cell_CP_3	3154.0	2964.0	3	3	3	Egr2BD_28May21_WTRad21_Sequence_A 0_S 0_U 1_V 0_X 4_Y23_Job(Seq.Scan) 1 01 01 02 01 04 01_234__Cell_CP_3	Cell_CP_3	Egr2BD_28May21_WTRad21_Sequence_A 0_S 0_U 1_V 0_X 4_Y23_Job(Seq.Scan) 1 01 01 02 01 04 01_234	0.3170731707317073	1	TxS_auto_7	7.949019908905029	23.905881881713867	44.517642974853516	24.57	83.16	2.0	0	0.0	0.0	0.0	0.0	0.0	0.0	0.0	Gray{Float64}(3.8912348435422897)	4.154030914693926	Gray{Float64}(4.189321621693661)	Gray{Float64}(0.0)	0.0	Gray{Float64}(0.0)	U 1_V 0	WT	1	DMSO-LPS	Egr2_intron(1),Egr2_Enh(6)	Egr2_BD	WT_DMSO-LPS_1	Egr2_intron	NA	Egr2_Enh	WT	DMSO-LPS	WT_DMSO-LPS
Egr2BD_28May21_WTRad21_Sequence_A 0_S 0_U 1_V 0_X 4_Y23_Job(Seq.Scan) 1 01 01 02 01 04 01_234	Cell_CP_10	3329.0	3141.0	0	0	0	Egr2BD_28May21_WTRad21_Sequence_A 0_S 0_U 1_V 0_X 4_Y23_Job(Seq.Scan) 1 01 01 02 01 04 01_234__Cell_CP_10	Cell_CP_10	Egr2BD_28May21_WTRad21_Sequence_A 0_S 0_U 1_V 0_X 4_Y23_Job(Seq.Scan) 1 01 01 02 01 04 01_234	0.3170731707317073	1	TxS_auto_29	3.0470590591430664	9.784314155578613	16.53333282470703	49.518	133.812	2.5	0	0.0	0.0	0.0	0.0	0.0	0.0	0.0	Gray{Float64}(1.4916080871788826)	1.700181724416563	Gray{Float64}(1.5558651368925176)	Gray{Float64}(0.0)	0.0	Gray{Float64}(0.0)	U 1_V 0	WT	1	DMSO-LPS	Egr2_intron(1),Egr2_Enh(6)	Egr2_BD	WT_DMSO-LPS_1	Egr2_intron	NA	Egr2_Enh	WT	DMSO-LPS	WT_DMSO-LPS
Egr2BD_28May21_WTRad21_Sequence_A 0_S 0_U 1_V 0_X 4_Y23_Job(Seq.Scan) 1 01 01 02 01 04 01_234	Cell_CP_11	2281.0	2123.5	0	0	0	Egr2BD_28May21_WTRad21_Sequence_A 0_S 0_U 1_V 0_X 4_Y23_Job(Seq.Scan) 1 01 01 02 01 04 01_234__Cell_CP_11	Cell_CP_11	Egr2BD_28May21_WTRad21_Sequence_A 0_S 0_U 1_V 0_X 4_Y23_Job(Seq.Scan) 1 01 01 02 01 04 01_234	0.3170731707317073	1	TxS_auto_18	6.16862678527832	15.819609642028809	27.12940788269043	44.793	176.337	2.5	0	0.0	0.0	0.0	0.0	0.0	0.0	0.0	Gray{Float64}(3.0196899440134546)	2.7489112443764196	Gray{Float64}(2.5530061214359567)	Gray{Float64}(0.0)	0.0	Gray{Float64}(0.0)	U 1_V 0	WT	1	DMSO-LPS	Egr2_intron(1),Egr2_Enh(6)	Egr2_BD	WT_DMSO-LPS_1	Egr2_intron	NA	Egr2_Enh	WT	DMSO-LPS	WT_DMSO-LPS
Egr2BD_28May21_WTRad21_Sequence_A 0_S 0_U 1_V 0_X 4_Y23_Job(Seq.Scan) 1 01 01 02 01 04 01_234	Cell_CP_18	2099.0	1949.5	0	0	0	Egr2BD_28May21_WTRad21_Sequence_A 0_S 0_U 1_V 0_X 4_Y23_Job(Seq.Scan) 1 01 01 02 01 04 01_234__Cell_CP_18	Cell_CP_18	Egr2BD_28May21_WTRad21_Sequence_A 0_S 0_U 1_V 0_X 4_Y23_Job(Seq.Scan) 1 01 01 02 01 04 01_234	0.3170731707317073	1	TxS_auto_39	2.878432035446167	6.26666784286499	8.964707374572754	67.851	75.789	3.0	0	0.0	0.0	0.0	0.0	0.0	0.0	0.0	Gray{Float64}(1.409061137027566)	1.088934182816818	Gray{Float64}(0.8436215380420828)	Gray{Float64}(0.0)	0.0	Gray{Float64}(0.0)	U 1_V 0	WT	1	DMSO-LPS	Egr2_intron(1),Egr2_Enh(6)	Egr2_BD	WT_DMSO-LPS_1	Egr2_intron	NA	Egr2_Enh	WT	DMSO-LPS	WT_DMSO-LPS
Egr2BD_28May21_WTRad21_Sequence_A 0_S 0_U 1_V 0_X 4_Y23_Job(Seq.Scan) 1 01 01 02 01 04 01_234	Cell_CP_19	1735.5	1594.5	1	1	1	Egr2BD_28May21_WTRad21_Sequence_A 0_S 0_U 1_V 0_X 4_Y23_Job(Seq.Scan) 1 01 01 02 01 04 01_234__Cell_CP_19	Cell_CP_19	Egr2BD_28May21_WTRad21_Sequence_A 0_S 0_U 1_V 0_X 4_Y23_Job(Seq.Scan) 1 01 01 02 01 04 01_234	0.3170731707317073	1	TxS_auto_9	7.690196514129639	19.0627498626709	0.0	71.06400000000001	108.108	1.5	0	0.0	0.0	0.0	0.0	0.0	0.0	0.0	Gray{Float64}(3.7645346184056496)	3.3124589438043013	Gray{Float64}(0.0)	Gray{Float64}(0.0)	0.0	Gray{Float64}(0.0)	U 1_V 0	WT	1	DMSO-LPS	Egr2_intron(1),Egr2_Enh(6)	Egr2_BD	WT_DMSO-LPS_1	Egr2_intron	NA	Egr2_Enh	WT	DMSO-LPS	WT_DMSO-LPS
Egr2BD_28May21_WTRad21_Sequence_A 0_S 0_U 1_V 0_X 4_Y23_Job(Seq.Scan) 1 01 01 02 01 04 01_234	Cell_CP_23	3976.0	3767.0	5	5	5	Egr2BD_28May21_WTRad21_Sequence_A 0_S 0_U 1_V 0_X 4_Y23_Job(Seq.Scan) 1 01 01 02 01 04 01_234__Cell_CP_23	Cell_CP_23	Egr2BD_28May21_WTRad21_Sequence_A 0_S 0_U 1_V 0_X 4_Y23_Job(Seq.Scan) 1 01 01 02 01 04 01_234	0.3170731707317073	2	TxS_auto_32	2.5999999046325684	6.207843780517578	9.298038482666016	77.679	132.678	2.5	TxS_auto_33	4.10588264465332	11.04705810546875	17.117643356323242	77.679	134.568	3.5	2.412902816111759	Gray{Float64}(1.2727619678973126)	1.0787125572466714	Gray{Float64}(0.874989578329099)	Gray{Float64}(2.009927487094617)	1.9196037658681575	Gray{Float64}(1.6108515328539081)	U 1_V 0	WT	1	DMSO-LPS	Egr2_intron(1),Egr2_Enh(6)	Egr2_BD	WT_DMSO-LPS_1	Egr2_intron	NA	Egr2_Enh	WT	DMSO-LPS	WT_DMSO-LPS
Egr2BD_28May21_WTRad21_Sequence_A 0_S 0_U 1_V 0_X 4_Y23_Job(Seq.Scan) 1 01 01 02 01 04 01_234	Cell_CP_29	2843.5	2670.5	2	2	2	Egr2BD_28May21_WTRad21_Sequence_A 0_S 0_U 1_V 0_X 4_Y23_Job(Seq.Scan) 1 01 01 02 01 04 01_234__Cell_CP_29	Cell_CP_29	Egr2BD_28May21_WTRad21_Sequence_A 0_S 0_U 1_V 0_X 4_Y23_Job(Seq.Scan) 1 01 01 02 01 04 01_234	0.3170731707317073	1	TxS_auto_24	3.6666672229766846	9.666666984558105	15.937254905700684	98.091	163.674	3.0	0	0.0	0.0	0.0	0.0	0.0	0.0	0.0	Gray{Float64}(1.7949210621220733)	1.6797386389924984	Gray{Float64}(1.4997713738934744)	Gray{Float64}(0.0)	0.0	Gray{Float64}(0.0)	U 1_V 0	WT	1	DMSO-LPS	Egr2_intron(1),Egr2_Enh(6)	Egr2_BD	WT_DMSO-LPS_1	Egr2_intron	NA	Egr2_Enh	WT	DMSO-LPS	WT_DMSO-LPS
Egr2BD_28May21_WTRad21_Sequence_A 0_S 0_U 1_V 0_X 4_Y23_Job(Seq.Scan) 1 01 01 02 01 04 01_234	Cell_CP_30	3538.5	3346.0	0	0	0	Egr2BD_28May21_WTRad21_Sequence_A 0_S 0_U 1_V 0_X 4_Y23_Job(Seq.Scan) 1 01 01 02 01 04 01_234__Cell_CP_30	Cell_CP_30	Egr2BD_28May21_WTRad21_Sequence_A 0_S 0_U 1_V 0_X 4_Y23_Job(Seq.Scan) 1 01 01 02 01 04 01_234	0.3170731707317073	2	TxS_auto_34	3.603921890258789	9.003920555114746	13.074509620666504	124.362	149.121	3.0	TxS_auto_15	3.6313729286193848	10.913729667663574	0.0	126.819	146.664	1.5	5.6853933900830596	Gray{Float64}(1.7642057251699028)	1.5645758029117005	Gray{Float64}(1.2303734471710357)	Gray{Float64}(1.777643663203056)	1.896435808493023	Gray{Float64}(0.0)	U 1_V 0	WT	1	DMSO-LPS	Egr2_intron(1),Egr2_Enh(6)	Egr2_BD	WT_DMSO-LPS_1	Egr2_intron	NA	Egr2_Enh	WT	DMSO-LPS	WT_DMSO-LPS
Egr2BD_28May21_WTRad21_Sequence_A 0_S 0_U 1_V 0_X 4_Y23_Job(Seq.Scan) 1 01 01 02 01 04 01_234	Cell_CP_31	2502.0	2340.5	2	2	2	Egr2BD_28May21_WTRad21_Sequence_A 0_S 0_U 1_V 0_X 4_Y23_Job(Seq.Scan) 1 01 01 02 01 04 01_234__Cell_CP_31	Cell_CP_31	Egr2BD_28May21_WTRad21_Sequence_A 0_S 0_U 1_V 0_X 4_Y23_Job(Seq.Scan) 1 01 01 02 01 04 01_234	0.3170731707317073	2	TxS_auto_23	4.937255382537842	11.611766815185547	17.11372184753418	126.441	160.65	3.0	TxS_auto_43	0.5607843399047852	1.3607847690582275	2.4000000953674316	123.795	169.344	3.5	9.425335643890874	Gray{Float64}(2.4169042719940057)	2.0177309736226166	Gray{Float64}(1.610482500253306)	Gray{Float64}(0.27451731007816177)	0.2364582083556774	Gray{Float64}(0.2258514067617865)	U 1_V 0	WT	1	DMSO-LPS	Egr2_intron(1),Egr2_Enh(6)	Egr2_BD	WT_DMSO-LPS_1	Egr2_intron	NA	Egr2_Enh	WT	DMSO-LPS	WT_DMSO-LPS
Egr2BD_28May21_WTRad21_Sequence_A 0_S 0_U 1_V 0_X 4_Y23_Job(Seq.Scan) 1 01 01 02 01 04 01_234	Cell_CP_37	3006.5	2828.0	2	2	2	Egr2BD_28May21_WTRad21_Sequence_A 0_S 0_U 1_V 0_X 4_Y23_Job(Seq.Scan) 1 01 01 02 01 04 01_234__Cell_CP_37	Cell_CP_37	Egr2BD_28May21_WTRad21_Sequence_A 0_S 0_U 1_V 0_X 4_Y23_Job(Seq.Scan) 1 01 01 02 01 04 01_234	0.3170731707317073	1	TxS_auto_38	5.592156887054443	14.027450561523438	25.329408645629883	154.602	178.227	4.0	0	0.0	0.0	0.0	0.0	0.0	0.0	0.0	Gray{Float64}(2.737494179009889)	2.4374948213678485	Gray{Float64}(2.3836176448917388)	Gray{Float64}(0.0)	0.0	Gray{Float64}(0.0)	U 1_V 0	WT	1	DMSO-LPS	Egr2_intron(1),Egr2_Enh(6)	Egr2_BD	WT_DMSO-LPS_1	Egr2_intron	NA	Egr2_Enh	WT	DMSO-LPS	WT_DMSO-LPS
Egr2BD_28May21_WTRad21_Sequence_A 0_S 0_U 1_V 0_X 4_Y23_Job(Seq.Scan) 1 01 01 02 01 04 01_234	Cell_CP_38	3256.0	3068.5	1	1	1	Egr2BD_28May21_WTRad21_Sequence_A 0_S 0_U 1_V 0_X 4_Y23_Job(Seq.Scan) 1 01 01 02 01 04 01_234__Cell_CP_38	Cell_CP_38	Egr2BD_28May21_WTRad21_Sequence_A 0_S 0_U 1_V 0_X 4_Y23_Job(Seq.Scan) 1 01 01 02 01 04 01_234	0.3170731707317073	1	TxS_auto_37	4.4039225578308105	10.376470565795898	16.352937698364258	167.832	153.657	4.0	0	0.0	0.0	0.0	0.0	0.0	0.0	0.0	Gray{Float64}(2.155825133372159)	1.8030784109537101	Gray{Float64}(1.5388890987931323)	Gray{Float64}(0.0)	0.0	Gray{Float64}(0.0)	U 1_V 0	WT	1	DMSO-LPS	Egr2_intron(1),Egr2_Enh(6)	Egr2_BD	WT_DMSO-LPS_1	Egr2_intron	NA	Egr2_Enh	WT	DMSO-LPS	WT_DMSO-LPS
Egr2BD_28May21_WTRad21_Sequence_A 0_S 0_U 1_V 0_X 4_Y23_Job(Seq.Scan) 1 01 01 02 01 04 01_234	Cell_CP_40	2713.5	2541.5	0	0	0	Egr2BD_28May21_WTRad21_Sequence_A 0_S 0_U 1_V 0_X 4_Y23_Job(Seq.Scan) 1 01 01 02 01 04 01_234__Cell_CP_40	Cell_CP_40	Egr2BD_28May21_WTRad21_Sequence_A 0_S 0_U 1_V 0_X 4_Y23_Job(Seq.Scan) 1 01 01 02 01 04 01_234	0.3170731707317073	2	TxS_auto_17	10.298038482666016	26.992168426513672	43.67451095581055	178.794	171.234	3.5	TxS_auto_19	3.796078681945801	9.584314346313477	14.81176471710205	179.361	176.715	2.0	7.440621613816948	Gray{Float64}(5.041135463630921)	4.6903227688132665	Gray{Float64}(4.109978894601974)	Gray{Float64}(1.8582710579788122)	1.6654285454821447	Gray{Float64}(1.3938574021056218)	U 1_V 0	WT	1	DMSO-LPS	Egr2_intron(1),Egr2_Enh(6)	Egr2_BD	WT_DMSO-LPS_1	Egr2_intron	NA	Egr2_Enh	WT	DMSO-LPS	WT_DMSO-LPS
Egr2BD_28May21_WTRad21_Sequence_A 0_S 0_U 1_V 0_X 5_Y21_Job(Seq.Scan) 1 01 01 02 01 04 01_210	Cell_CP_1	3327.0	3137.5	1	1	1	Egr2BD_28May21_WTRad21_Sequence_A 0_S 0_U 1_V 0_X 5_Y21_Job(Seq.Scan) 1 01 01 02 01 04 01_210__Cell_CP_1	Cell_CP_1	Egr2BD_28May21_WTRad21_Sequence_A 0_S 0_U 1_V 0_X 5_Y21_Job(Seq.Scan) 1 01 01 02 01 04 01_210	0.25	1	TxS_auto_10	2.470588445663452	6.282354354858398	10.231371879577637	4.536	15.876	2.5	0	0.0	0.0	0.0	0.0	0.0	0.0	0.0	Gray{Float64}(1.2094119720405736)	1.0916599662071467	Gray{Float64}(0.9628206834516071)	Gray{Float64}(0.0)	0.0	Gray{Float64}(0.0)	U 1_V 0	WT	1	DMSO-LPS	Egr2_intron(1),Egr2_Enh(6)	Egr2_BD	WT_DMSO-LPS_1	Egr2_intron	NA	Egr2_Enh	WT	DMSO-LPS	WT_DMSO-LPS
Egr2BD_28May21_WTRad21_Sequence_A 0_S 0_U 1_V 0_X 5_Y21_Job(Seq.Scan) 1 01 01 02 01 04 01_210	Cell_CP_2	3443.5	3252.5	5	5	5	Egr2BD_28May21_WTRad21_Sequence_A 0_S 0_U 1_V 0_X 5_Y21_Job(Seq.Scan) 1 01 01 02 01 04 01_210__Cell_CP_2	Cell_CP_2	Egr2BD_28May21_WTRad21_Sequence_A 0_S 0_U 1_V 0_X 5_Y21_Job(Seq.Scan) 1 01 01 02 01 04 01_210	0.25	1	TxS_auto_5	19.552942276000977	56.627445220947266	91.38431549072266	8.505	132.489	3.0	0	0.0	0.0	0.0	0.0	0.0	0.0	0.0	Gray{Float64}(9.571631616233647)	9.839928065899379	Gray{Float64}(8.599698078921463)	Gray{Float64}(0.0)	0.0	Gray{Float64}(0.0)	U 1_V 0	WT	1	DMSO-LPS	Egr2_intron(1),Egr2_Enh(6)	Egr2_BD	WT_DMSO-LPS_1	Egr2_intron	NA	Egr2_Enh	WT	DMSO-LPS	WT_DMSO-LPS
Egr2BD_28May21_WTRad21_Sequence_A 0_S 0_U 1_V 0_X 5_Y21_Job(Seq.Scan) 1 01 01 02 01 04 01_210	Cell_CP_8	2816.0	2663.5	2	2	2	Egr2BD_28May21_WTRad21_Sequence_A 0_S 0_U 1_V 0_X 5_Y21_Job(Seq.Scan) 1 01 01 02 01 04 01_210__Cell_CP_8	Cell_CP_8	Egr2BD_28May21_WTRad21_Sequence_A 0_S 0_U 1_V 0_X 5_Y21_Job(Seq.Scan) 1 01 01 02 01 04 01_210	0.25	1	TxS_auto_11	10.988236427307129	30.16470718383789	49.56077575683594	36.288	92.61	3.0	0	0.0	0.0	0.0	0.0	0.0	0.0	0.0	Gray{Float64}(5.379003819970052)	5.241602330102751	Gray{Float64}(4.663904366709275)	Gray{Float64}(0.0)	0.0	Gray{Float64}(0.0)	U 1_V 0	WT	1	DMSO-LPS	Egr2_intron(1),Egr2_Enh(6)	Egr2_BD	WT_DMSO-LPS_1	Egr2_intron	NA	Egr2_Enh	WT	DMSO-LPS	WT_DMSO-LPS
Egr2BD_28May21_WTRad21_Sequence_A 0_S 0_U 1_V 0_X 5_Y21_Job(Seq.Scan) 1 01 01 02 01 04 01_210	Cell_CP_10	2591.5	2451.0	5	5	5	Egr2BD_28May21_WTRad21_Sequence_A 0_S 0_U 1_V 0_X 5_Y21_Job(Seq.Scan) 1 01 01 02 01 04 01_210__Cell_CP_10	Cell_CP_10	Egr2BD_28May21_WTRad21_Sequence_A 0_S 0_U 1_V 0_X 5_Y21_Job(Seq.Scan) 1 01 01 02 01 04 01_210	0.25	2	TxS_auto_26	3.9490203857421875	10.180391311645508	16.729406356811523	41.958	109.053	4.5	TxS_auto_29	1.6392159461975098	4.7764716148376465	8.482352256774902	39.123	109.431	3.5	6.1992022873915	Gray{Float64}(1.9331396699163061)	1.7690064914361168	Gray{Float64}(1.5743165874320528)	Gray{Float64}(0.802435303852766)	0.8299886550669725	Gray{Float64}(0.7982296307152151)	U 1_V 0	WT	1	DMSO-LPS	Egr2_intron(1),Egr2_Enh(6)	Egr2_BD	WT_DMSO-LPS_1	Egr2_intron	NA	Egr2_Enh	WT	DMSO-LPS	WT_DMSO-LPS
Egr2BD_28May21_WTRad21_Sequence_A 0_S 0_U 1_V 0_X 5_Y21_Job(Seq.Scan) 1 01 01 02 01 04 01_210	Cell_CP_11	3551.5	3355.0	2	2	2	Egr2BD_28May21_WTRad21_Sequence_A 0_S 0_U 1_V 0_X 5_Y21_Job(Seq.Scan) 1 01 01 02 01 04 01_210__Cell_CP_11	Cell_CP_11	Egr2BD_28May21_WTRad21_Sequence_A 0_S 0_U 1_V 0_X 5_Y21_Job(Seq.Scan) 1 01 01 02 01 04 01_210	0.25	1	TxS_auto_31	2.1882357597351074	6.149019718170166	9.427449226379395	43.092	163.107	3.5	0	0.0	0.0	0.0	0.0	0.0	0.0	0.0	Gray{Float64}(1.071193597669503)	1.0684909316765245	Gray{Float64}(0.887167743894247)	Gray{Float64}(0.0)	0.0	Gray{Float64}(0.0)	U 1_V 0	WT	1	DMSO-LPS	Egr2_intron(1),Egr2_Enh(6)	Egr2_BD	WT_DMSO-LPS_1	Egr2_intron	NA	Egr2_Enh	WT	DMSO-LPS	WT_DMSO-LPS
Egr2BD_28May21_WTRad21_Sequence_A 0_S 0_U 1_V 0_X 5_Y21_Job(Seq.Scan) 1 01 01 02 01 04 01_210	Cell_CP_13	2896.5	2752.5	0	0	0	Egr2BD_28May21_WTRad21_Sequence_A 0_S 0_U 1_V 0_X 5_Y21_Job(Seq.Scan) 1 01 01 02 01 04 01_210__Cell_CP_13	Cell_CP_13	Egr2BD_28May21_WTRad21_Sequence_A 0_S 0_U 1_V 0_X 5_Y21_Job(Seq.Scan) 1 01 01 02 01 04 01_210	0.25	1	TxS_auto_2	6.41568660736084	15.439216613769531	0.0	46.116	56.322	1.5	0	0.0	0.0	0.0	0.0	0.0	0.0	0.0	Gray{Float64}(3.140631619734995)	2.6828118464566226	Gray{Float64}(0.0)	Gray{Float64}(0.0)	0.0	Gray{Float64}(0.0)	U 1_V 0	WT	1	DMSO-LPS	Egr2_intron(1),Egr2_Enh(6)	Egr2_BD	WT_DMSO-LPS_1	Egr2_intron	NA	Egr2_Enh	WT	DMSO-LPS	WT_DMSO-LPS
Egr2BD_28May21_WTRad21_Sequence_A 0_S 0_U 1_V 0_X 5_Y21_Job(Seq.Scan) 1 01 01 02 01 04 01_210	Cell_CP_15	3357.0	3152.5	0	0	0	Egr2BD_28May21_WTRad21_Sequence_A 0_S 0_U 1_V 0_X 5_Y21_Job(Seq.Scan) 1 01 01 02 01 04 01_210__Cell_CP_15	Cell_CP_15	Egr2BD_28May21_WTRad21_Sequence_A 0_S 0_U 1_V 0_X 5_Y21_Job(Seq.Scan) 1 01 01 02 01 04 01_210	0.25	1	TxS_auto_14	12.843138694763184	33.96470642089844	53.352935791015625	64.827	151.578	3.5	0	0.0	0.0	0.0	0.0	0.0	0.0	0.0	Gray{Float64}(6.287022722577738)	5.901913227005382	Gray{Float64}(5.020764635189466)	Gray{Float64}(0.0)	0.0	Gray{Float64}(0.0)	U 1_V 0	WT	1	DMSO-LPS	Egr2_intron(1),Egr2_Enh(6)	Egr2_BD	WT_DMSO-LPS_1	Egr2_intron	NA	Egr2_Enh	WT	DMSO-LPS	WT_DMSO-LPS
Egr2BD_28May21_WTRad21_Sequence_A 0_S 0_U 1_V 0_X 5_Y21_Job(Seq.Scan) 1 01 01 02 01 04 01_210	Cell_CP_16	3630.0	3434.5	2	2	2	Egr2BD_28May21_WTRad21_Sequence_A 0_S 0_U 1_V 0_X 5_Y21_Job(Seq.Scan) 1 01 01 02 01 04 01_210__Cell_CP_16	Cell_CP_16	Egr2BD_28May21_WTRad21_Sequence_A 0_S 0_U 1_V 0_X 5_Y21_Job(Seq.Scan) 1 01 01 02 01 04 01_210	0.25	1	TxS_auto_12	11.200000762939453	28.247058868408203	42.4666633605957	74.466	97.902	3.5	0	0.0	0.0	0.0	0.0	0.0	0.0	0.0	Gray{Float64}(5.482667513214669)	4.908380137120236	Gray{Float64}(3.996314699729786)	Gray{Float64}(0.0)	0.0	Gray{Float64}(0.0)	U 1_V 0	WT	1	DMSO-LPS	Egr2_intron(1),Egr2_Enh(6)	Egr2_BD	WT_DMSO-LPS_1	Egr2_intron	NA	Egr2_Enh	WT	DMSO-LPS	WT_DMSO-LPS
Egr2BD_28May21_WTRad21_Sequence_A 0_S 0_U 1_V 0_X 5_Y21_Job(Seq.Scan) 1 01 01 02 01 04 01_210	Cell_CP_18	2585.5	2420.0	0	0	0	Egr2BD_28May21_WTRad21_Sequence_A 0_S 0_U 1_V 0_X 5_Y21_Job(Seq.Scan) 1 01 01 02 01 04 01_210__Cell_CP_18	Cell_CP_18	Egr2BD_28May21_WTRad21_Sequence_A 0_S 0_U 1_V 0_X 5_Y21_Job(Seq.Scan) 1 01 01 02 01 04 01_210	0.25	1	TxS_auto_13	2.95294189453125	6.517646789550781	9.274508476257324	85.617	101.871	2.5	0	0.0	0.0	0.0	0.0	0.0	0.0	0.0	Gray{Float64}(1.4455354902411612)	1.132545805622818	Gray{Float64}(0.8727752929802048)	Gray{Float64}(0.0)	0.0	Gray{Float64}(0.0)	U 1_V 0	WT	1	DMSO-LPS	Egr2_intron(1),Egr2_Enh(6)	Egr2_BD	WT_DMSO-LPS_1	Egr2_intron	NA	Egr2_Enh	WT	DMSO-LPS	WT_DMSO-LPS
Egr2BD_28May21_WTRad21_Sequence_A 0_S 0_U 1_V 0_X 5_Y21_Job(Seq.Scan) 1 01 01 02 01 04 01_210	Cell_CP_19	2369.5	2207.0	0	0	0	Egr2BD_28May21_WTRad21_Sequence_A 0_S 0_U 1_V 0_X 5_Y21_Job(Seq.Scan) 1 01 01 02 01 04 01_210__Cell_CP_19	Cell_CP_19	Egr2BD_28May21_WTRad21_Sequence_A 0_S 0_U 1_V 0_X 5_Y21_Job(Seq.Scan) 1 01 01 02 01 04 01_210	0.25	1	TxS_auto_15	7.694117546081543	18.988239288330078	28.921566009521484	90.909	165.564	3.0	0	0.0	0.0	0.0	0.0	0.0	0.0	0.0	Gray{Float64}(3.766454057069629)	3.2995115348438255	Gray{Float64}(2.721656712269535)	Gray{Float64}(0.0)	0.0	Gray{Float64}(0.0)	U 1_V 0	WT	1	DMSO-LPS	Egr2_intron(1),Egr2_Enh(6)	Egr2_BD	WT_DMSO-LPS_1	Egr2_intron	NA	Egr2_Enh	WT	DMSO-LPS	WT_DMSO-LPS
Egr2BD_28May21_WTRad21_Sequence_A 0_S 0_U 1_V 0_X 5_Y21_Job(Seq.Scan) 1 01 01 02 01 04 01_210	Cell_CP_23	3507.0	3308.5	0	0	0	Egr2BD_28May21_WTRad21_Sequence_A 0_S 0_U 1_V 0_X 5_Y21_Job(Seq.Scan) 1 01 01 02 01 04 01_210__Cell_CP_23	Cell_CP_23	Egr2BD_28May21_WTRad21_Sequence_A 0_S 0_U 1_V 0_X 5_Y21_Job(Seq.Scan) 1 01 01 02 01 04 01_210	0.25	1	TxS_auto_16	2.9882357120513916	7.305882453918457	11.443133354187012	98.469	47.25	3.0	0	0.0	0.0	0.0	0.0	0.0	0.0	0.0	Gray{Float64}(1.462812655737016)	1.2695144116775587	Gray{Float64}(1.076853192962139)	Gray{Float64}(0.0)	0.0	Gray{Float64}(0.0)	U 1_V 0	WT	1	DMSO-LPS	Egr2_intron(1),Egr2_Enh(6)	Egr2_BD	WT_DMSO-LPS_1	Egr2_intron	NA	Egr2_Enh	WT	DMSO-LPS	WT_DMSO-LPS
Egr2BD_28May21_WTRad21_Sequence_A 0_S 0_U 1_V 0_X 5_Y21_Job(Seq.Scan) 1 01 01 02 01 04 01_210	Cell_CP_27	3364.0	3161.0	0	0	0	Egr2BD_28May21_WTRad21_Sequence_A 0_S 0_U 1_V 0_X 5_Y21_Job(Seq.Scan) 1 01 01 02 01 04 01_210__Cell_CP_27	Cell_CP_27	Egr2BD_28May21_WTRad21_Sequence_A 0_S 0_U 1_V 0_X 5_Y21_Job(Seq.Scan) 1 01 01 02 01 04 01_210	0.25	1	TxS_auto_4	5.1450982093811035	11.635294914245605	17.545093536376953	113.211	127.008	2.0	0	0.0	0.0	0.0	0.0	0.0	0.0	0.0	Gray{Float64}(2.518648293151481)	2.021819358704709	Gray{Float64}(1.6510766247912187)	Gray{Float64}(0.0)	0.0	Gray{Float64}(0.0)	U 1_V 0	WT	1	DMSO-LPS	Egr2_intron(1),Egr2_Enh(6)	Egr2_BD	WT_DMSO-LPS_1	Egr2_intron	NA	Egr2_Enh	WT	DMSO-LPS	WT_DMSO-LPS
Egr2BD_28May21_WTRad21_Sequence_A 0_S 0_U 1_V 0_X 5_Y21_Job(Seq.Scan) 1 01 01 02 01 04 01_210	Cell_CP_28	3561.5	3366.5	0	0	0	Egr2BD_28May21_WTRad21_Sequence_A 0_S 0_U 1_V 0_X 5_Y21_Job(Seq.Scan) 1 01 01 02 01 04 01_210__Cell_CP_28	Cell_CP_28	Egr2BD_28May21_WTRad21_Sequence_A 0_S 0_U 1_V 0_X 5_Y21_Job(Seq.Scan) 1 01 01 02 01 04 01_210	0.25	1	TxS_auto_7	3.580392599105835	10.2666654586792	16.772550582885742	121.716	13.419	2.0	0	0.0	0.0	0.0	0.0	0.0	0.0	0.0	Gray{Float64}(1.7526875759354725)	1.7839980100795239	Gray{Float64}(1.5783766640009327)	Gray{Float64}(0.0)	0.0	Gray{Float64}(0.0)	U 1_V 0	WT	1	DMSO-LPS	Egr2_intron(1),Egr2_Enh(6)	Egr2_BD	WT_DMSO-LPS_1	Egr2_intron	NA	Egr2_Enh	WT	DMSO-LPS	WT_DMSO-LPS
Egr2BD_28May21_WTRad21_Sequence_A 0_S 0_U 1_V 0_X 5_Y21_Job(Seq.Scan) 1 01 01 02 01 04 01_210	Cell_CP_31	3427.5	3237.0	6	6	6	Egr2BD_28May21_WTRad21_Sequence_A 0_S 0_U 1_V 0_X 5_Y21_Job(Seq.Scan) 1 01 01 02 01 04 01_210__Cell_CP_31	Cell_CP_31	Egr2BD_28May21_WTRad21_Sequence_A 0_S 0_U 1_V 0_X 5_Y21_Job(Seq.Scan) 1 01 01 02 01 04 01_210	0.25	2	TxS_auto_24	4.066667556762695	9.96078872680664	15.462746620178223	120.393	185.787	3.5	TxS_auto_6	5.403921127319336	0.0	0.0	120.393	179.928	1.0	8.386172011114493	Gray{Float64}(1.9907307662232017)	1.730847015417575	Gray{Float64}(1.4551178907489397)	Gray{Float64}(2.645348284864959)	0.0	Gray{Float64}(0.0)	U 1_V 0	WT	1	DMSO-LPS	Egr2_intron(1),Egr2_Enh(6)	Egr2_BD	WT_DMSO-LPS_1	Egr2_intron	NA	Egr2_Enh	WT	DMSO-LPS	WT_DMSO-LPS
Egr2BD_28May21_WTRad21_Sequence_A 0_S 0_U 1_V 0_X 5_Y21_Job(Seq.Scan) 1 01 01 02 01 04 01_210	Cell_CP_32	4088.5	3871.5	0	0	0	Egr2BD_28May21_WTRad21_Sequence_A 0_S 0_U 1_V 0_X 5_Y21_Job(Seq.Scan) 1 01 01 02 01 04 01_210__Cell_CP_32	Cell_CP_32	Egr2BD_28May21_WTRad21_Sequence_A 0_S 0_U 1_V 0_X 5_Y21_Job(Seq.Scan) 1 01 01 02 01 04 01_210	0.25	1	TxS_auto_30	3.0352940559387207	7.580392837524414	10.86274528503418	121.149	159.894	4.5	0	0.0	0.0	0.0	0.0	0.0	0.0	0.0	Gray{Float64}(1.4858488374942957)	1.317214999572452	Gray{Float64}(1.0222359193466328)	Gray{Float64}(0.0)	0.0	Gray{Float64}(0.0)	U 1_V 0	WT	1	DMSO-LPS	Egr2_intron(1),Egr2_Enh(6)	Egr2_BD	WT_DMSO-LPS_1	Egr2_intron	NA	Egr2_Enh	WT	DMSO-LPS	WT_DMSO-LPS
Egr2BD_28May21_WTRad21_Sequence_A 0_S 0_U 1_V 0_X 5_Y21_Job(Seq.Scan) 1 01 01 02 01 04 01_210	Cell_CP_39	2588.5	2421.5	0	0	0	Egr2BD_28May21_WTRad21_Sequence_A 0_S 0_U 1_V 0_X 5_Y21_Job(Seq.Scan) 1 01 01 02 01 04 01_210__Cell_CP_39	Cell_CP_39	Egr2BD_28May21_WTRad21_Sequence_A 0_S 0_U 1_V 0_X 5_Y21_Job(Seq.Scan) 1 01 01 02 01 04 01_210	0.25	2	TxS_auto_23	7.188235282897949	17.474510192871094	25.776466369628906	143.64000000000001	185.031	3.5	TxS_auto_32	4.345098495483398	10.435295104980469	15.15294075012207	143.073	179.739	4.5	5.880200081629878	Gray{Float64}(3.5188126230577734)	3.0364767934307437	Gray{Float64}(2.4256878998320595)	Gray{Float64}(2.1270293517955494)	1.8133001193819713	Gray{Float64}(1.4259636870844064)	U 1_V 0	WT	1	DMSO-LPS	Egr2_intron(1),Egr2_Enh(6)	Egr2_BD	WT_DMSO-LPS_1	Egr2_intron	NA	Egr2_Enh	WT	DMSO-LPS	WT_DMSO-LPS
Egr2BD_28May21_WTRad21_Sequence_A 0_S 0_U 1_V 0_X 5_Y21_Job(Seq.Scan) 1 01 01 02 01 04 01_210	Cell_CP_40	3909.0	3709.0	1	1	1	Egr2BD_28May21_WTRad21_Sequence_A 0_S 0_U 1_V 0_X 5_Y21_Job(Seq.Scan) 1 01 01 02 01 04 01_210__Cell_CP_40	Cell_CP_40	Egr2BD_28May21_WTRad21_Sequence_A 0_S 0_U 1_V 0_X 5_Y21_Job(Seq.Scan) 1 01 01 02 01 04 01_210	0.25	2	TxS_auto_17	3.79607892036438	11.419610023498535	20.73332977294922	142.317	112.266	2.0	TxS_auto_22	2.8235299587249756	7.290196418762207	11.917649269104004	142.317	120.015	2.5	7.892844924360285	Gray{Float64}(1.8582711746903933)	1.9843406449543055	Gray{Float64}(1.9511047958353163)	Gray{Float64}(1.38218526096126)	1.2667887111453444	Gray{Float64}(1.1215073940689317)	U 1_V 0	WT	1	DMSO-LPS	Egr2_intron(1),Egr2_Enh(6)	Egr2_BD	WT_DMSO-LPS_1	Egr2_intron	NA	Egr2_Enh	WT	DMSO-LPS	WT_DMSO-LPS
Egr2BD_28May21_WTRad21_Sequence_A 0_S 0_U 1_V 0_X 5_Y22_Job(Seq.Scan) 1 01 01 02 01 04 01_216	Cell_CP_2	1965.5	1876.5	0	0	0	Egr2BD_28May21_WTRad21_Sequence_A 0_S 0_U 1_V 0_X 5_Y22_Job(Seq.Scan) 1 01 01 02 01 04 01_216__Cell_CP_2	Cell_CP_2	Egr2BD_28May21_WTRad21_Sequence_A 0_S 0_U 1_V 0_X 5_Y22_Job(Seq.Scan) 1 01 01 02 01 04 01_216	0.26595744680851063	1	TxS_auto_21	2.7725491523742676	7.4784321784973145	11.854903221130371	11.718	30.996	3.5	0	0.0	0.0	0.0	0.0	0.0	0.0	0.0	Gray{Float64}(1.357228940270514)	1.2994976975387162	Gray{Float64}(1.1156026929687353)	Gray{Float64}(0.0)	0.0	Gray{Float64}(0.0)	U 1_V 0	WT	1	DMSO-LPS	Egr2_intron(1),Egr2_Enh(6)	Egr2_BD	WT_DMSO-LPS_1	Egr2_intron	NA	Egr2_Enh	WT	DMSO-LPS	WT_DMSO-LPS
Egr2BD_28May21_WTRad21_Sequence_A 0_S 0_U 1_V 0_X 5_Y22_Job(Seq.Scan) 1 01 01 02 01 04 01_216	Cell_CP_3	3827.5	3628.5	6	6	6	Egr2BD_28May21_WTRad21_Sequence_A 0_S 0_U 1_V 0_X 5_Y22_Job(Seq.Scan) 1 01 01 02 01 04 01_216__Cell_CP_3	Cell_CP_3	Egr2BD_28May21_WTRad21_Sequence_A 0_S 0_U 1_V 0_X 5_Y22_Job(Seq.Scan) 1 01 01 02 01 04 01_216	0.26595744680851063	2	TxS_auto_10	21.568626403808594	61.52157974243164	98.30587768554688	9.072	174.825	4.0	TxS_auto_45	2.6313729286193848	6.219607830047607	8.882351875305176	13.419	172.557	4.0	6.327735218859905	Gray{Float64}(10.558357074414136)	10.690362540708191	Gray{Float64}(9.251049952493334)	Gray{Float64}(1.2881198114407695)	1.0807567497877175	Gray{Float64}(0.835871494448312)	U 1_V 0	WT	1	DMSO-LPS	Egr2_intron(1),Egr2_Enh(6)	Egr2_BD	WT_DMSO-LPS_1	Egr2_intron	NA	Egr2_Enh	WT	DMSO-LPS	WT_DMSO-LPS
Egr2BD_28May21_WTRad21_Sequence_A 0_S 0_U 1_V 0_X 5_Y22_Job(Seq.Scan) 1 01 01 02 01 04 01_216	Cell_CP_4	2583.5	2417.0	2	2	2	Egr2BD_28May21_WTRad21_Sequence_A 0_S 0_U 1_V 0_X 5_Y22_Job(Seq.Scan) 1 01 01 02 01 04 01_216__Cell_CP_4	Cell_CP_4	Egr2BD_28May21_WTRad21_Sequence_A 0_S 0_U 1_V 0_X 5_Y22_Job(Seq.Scan) 1 01 01 02 01 04 01_216	0.26595744680851063	1	TxS_auto_2	14.13725471496582	39.121578216552734	64.92548370361328	16.821	42.147	3.0	0	0.0	0.0	0.0	0.0	0.0	0.0	0.0	Gray{Float64}(6.920523381414615)	6.798002522863868	Gray{Float64}(6.109796352697883)	Gray{Float64}(0.0)	0.0	Gray{Float64}(0.0)	U 1_V 0	WT	1	DMSO-LPS	Egr2_intron(1),Egr2_Enh(6)	Egr2_BD	WT_DMSO-LPS_1	Egr2_intron	NA	Egr2_Enh	WT	DMSO-LPS	WT_DMSO-LPS
Egr2BD_28May21_WTRad21_Sequence_A 0_S 0_U 1_V 0_X 5_Y22_Job(Seq.Scan) 1 01 01 02 01 04 01_216	Cell_CP_7	2806.5	2630.5	3	3	3	Egr2BD_28May21_WTRad21_Sequence_A 0_S 0_U 1_V 0_X 5_Y22_Job(Seq.Scan) 1 01 01 02 01 04 01_216__Cell_CP_7	Cell_CP_7	Egr2BD_28May21_WTRad21_Sequence_A 0_S 0_U 1_V 0_X 5_Y22_Job(Seq.Scan) 1 01 01 02 01 04 01_216	0.26595744680851063	2	TxS_auto_7	14.352941513061523	39.9686279296875	64.00784301757812	30.618	25.893	4.0	TxS_auto_22	0.9058823585510254	1.9647061824798584	5.411764621734619	29.862000000000002	30.996	3.0	7.184159310594383	Gray{Float64}(7.026107213592698)	6.945191014468352	Gray{Float64}(6.023442006194758)	Gray{Float64}(0.44345102140140263)	0.3413992531500998	Gray{Float64}(0.5092727517976653)	U 1_V 0	WT	1	DMSO-LPS	Egr2_intron(1),Egr2_Enh(6)	Egr2_BD	WT_DMSO-LPS_1	Egr2_intron	NA	Egr2_Enh	WT	DMSO-LPS	WT_DMSO-LPS
Egr2BD_28May21_WTRad21_Sequence_A 0_S 0_U 1_V 0_X 5_Y22_Job(Seq.Scan) 1 01 01 02 01 04 01_216	Cell_CP_8	3076.0	2883.5	2	2	2	Egr2BD_28May21_WTRad21_Sequence_A 0_S 0_U 1_V 0_X 5_Y22_Job(Seq.Scan) 1 01 01 02 01 04 01_216__Cell_CP_8	Cell_CP_8	Egr2BD_28May21_WTRad21_Sequence_A 0_S 0_U 1_V 0_X 5_Y22_Job(Seq.Scan) 1 01 01 02 01 04 01_216	0.26595744680851063	2	TxS_auto_27	4.274510383605957	10.172550201416016	14.81176471710205	33.075	185.976	3.0	TxS_auto_38	4.066666603088379	10.952939987182617	19.01959800720215	30.429	189.567	5.0	4.571279580161345	Gray{Float64}(2.092474787380677)	1.7676439726024673	Gray{Float64}(1.3938574021056218)	Gray{Float64}(1.990730299376877)	1.9032492312424143	Gray{Float64}(1.7898344980326488)	U 1_V 0	WT	1	DMSO-LPS	Egr2_intron(1),Egr2_Enh(6)	Egr2_BD	WT_DMSO-LPS_1	Egr2_intron	NA	Egr2_Enh	WT	DMSO-LPS	WT_DMSO-LPS
Egr2BD_28May21_WTRad21_Sequence_A 0_S 0_U 1_V 0_X 5_Y22_Job(Seq.Scan) 1 01 01 02 01 04 01_216	Cell_CP_16	2739.5	2568.5	1	1	1	Egr2BD_28May21_WTRad21_Sequence_A 0_S 0_U 1_V 0_X 5_Y22_Job(Seq.Scan) 1 01 01 02 01 04 01_216__Cell_CP_16	Cell_CP_16	Egr2BD_28May21_WTRad21_Sequence_A 0_S 0_U 1_V 0_X 5_Y22_Job(Seq.Scan) 1 01 01 02 01 04 01_216	0.26595744680851063	1	TxS_auto_19	9.69019603729248	24.192161560058594	35.22743606567383	61.803	176.715	4.0	0	0.0	0.0	0.0	0.0	0.0	0.0	0.0	Gray{Float64}(4.74358208850706)	4.203776606569124	Gray{Float64}(3.3150690316223783)	Gray{Float64}(0.0)	0.0	Gray{Float64}(0.0)	U 1_V 0	WT	1	DMSO-LPS	Egr2_intron(1),Egr2_Enh(6)	Egr2_BD	WT_DMSO-LPS_1	Egr2_intron	NA	Egr2_Enh	WT	DMSO-LPS	WT_DMSO-LPS
Egr2BD_28May21_WTRad21_Sequence_A 0_S 0_U 1_V 0_X 5_Y22_Job(Seq.Scan) 1 01 01 02 01 04 01_216	Cell_CP_17	3206.5	3015.0	7	7	7	Egr2BD_28May21_WTRad21_Sequence_A 0_S 0_U 1_V 0_X 5_Y22_Job(Seq.Scan) 1 01 01 02 01 04 01_216__Cell_CP_17	Cell_CP_17	Egr2BD_28May21_WTRad21_Sequence_A 0_S 0_U 1_V 0_X 5_Y22_Job(Seq.Scan) 1 01 01 02 01 04 01_216	0.26595744680851063	2	TxS_auto_25	2.5529415607452393	6.780394077301025	11.223530769348145	57.834	119.44800000000001	3.0	TxS_auto_42	2.4823529720306396	6.333334445953369	9.423527717590332	61.614	125.118	4.0	7.101922274990048	Gray{Float64}(1.2497257861400328)	1.178202366692894	Gray{Float64}(1.0561875468189919)	Gray{Float64}(1.2151709883019983)	1.1005185757949574	Gray{Float64}(0.8867987112936451)	U 1_V 0	WT	1	DMSO-LPS	Egr2_intron(1),Egr2_Enh(6)	Egr2_BD	WT_DMSO-LPS_1	Egr2_intron	NA	Egr2_Enh	WT	DMSO-LPS	WT_DMSO-LPS
Egr2BD_28May21_WTRad21_Sequence_A 0_S 0_U 1_V 0_X 5_Y22_Job(Seq.Scan) 1 01 01 02 01 04 01_216	Cell_CP_22	3489.5	3296.5	5	5	5	Egr2BD_28May21_WTRad21_Sequence_A 0_S 0_U 1_V 0_X 5_Y22_Job(Seq.Scan) 1 01 01 02 01 04 01_216__Cell_CP_22	Cell_CP_22	Egr2BD_28May21_WTRad21_Sequence_A 0_S 0_U 1_V 0_X 5_Y22_Job(Seq.Scan) 1 01 01 02 01 04 01_216	0.26595744680851063	2	TxS_auto_52	2.603922128677368	5.905882835388184	8.788235664367676	87.129	171.99	5.0	TxS_auto_36	10.145098686218262	27.2196102142334	44.874488830566406	87.318	174.825	5.0	5.75090827608995	Gray{Float64}(1.2746819901191975)	1.0262419934204028	Gray{Float64}(0.8270147120338641)	Gray{Float64}(4.966267785386076)	4.7298444322329996	Gray{Float64}(4.222902511405055)	U 1_V 0	WT	1	DMSO-LPS	Egr2_intron(1),Egr2_Enh(6)	Egr2_BD	WT_DMSO-LPS_1	Egr2_intron	NA	Egr2_Enh	WT	DMSO-LPS	WT_DMSO-LPS
Egr2BD_28May21_WTRad21_Sequence_A 0_S 0_U 1_V 0_X 5_Y22_Job(Seq.Scan) 1 01 01 02 01 04 01_216	Cell_CP_26	3987.5	3778.5	0	0	0	Egr2BD_28May21_WTRad21_Sequence_A 0_S 0_U 1_V 0_X 5_Y22_Job(Seq.Scan) 1 01 01 02 01 04 01_216__Cell_CP_26	Cell_CP_26	Egr2BD_28May21_WTRad21_Sequence_A 0_S 0_U 1_V 0_X 5_Y22_Job(Seq.Scan) 1 01 01 02 01 04 01_216	0.26595744680851063	1	TxS_auto_3	4.584313869476318	11.839217185974121	18.980392456054688	108.108	70.686	2.0	0	0.0	0.0	0.0	0.0	0.0	0.0	0.0	Gray{Float64}(2.2441309830733194)	2.0572541284884096	Gray{Float64}(1.7861450694794514)	Gray{Float64}(0.0)	0.0	Gray{Float64}(0.0)	U 1_V 0	WT	1	DMSO-LPS	Egr2_intron(1),Egr2_Enh(6)	Egr2_BD	WT_DMSO-LPS_1	Egr2_intron	NA	Egr2_Enh	WT	DMSO-LPS	WT_DMSO-LPS
Egr2BD_28May21_WTRad21_Sequence_A 0_S 0_U 1_V 0_X 5_Y22_Job(Seq.Scan) 1 01 01 02 01 04 01_216	Cell_CP_29	5436.0	5200.5	1	1	1	Egr2BD_28May21_WTRad21_Sequence_A 0_S 0_U 1_V 0_X 5_Y22_Job(Seq.Scan) 1 01 01 02 01 04 01_216__Cell_CP_29	Cell_CP_29	Egr2BD_28May21_WTRad21_Sequence_A 0_S 0_U 1_V 0_X 5_Y22_Job(Seq.Scan) 1 01 01 02 01 04 01_216	0.26595744680851063	2	TxS_auto_26	4.2862749099731445	9.690197944641113	14.066665649414062	128.709	127.764	3.5	TxS_auto_9	3.007843255996704	6.600001335144043	9.458822250366211	126.819	133.245	2.0	7.655942855063647	Gray{Float64}(2.0982338036421018)	1.6838275212232774	Gray{Float64}(1.3237400413025737)	Gray{Float64}(1.4724110161727237)	1.1468562305656294	Gray{Float64}(0.8901200944443453)	U 1_V 0	WT	1	DMSO-LPS	Egr2_intron(1),Egr2_Enh(6)	Egr2_BD	WT_DMSO-LPS_1	Egr2_intron	NA	Egr2_Enh	WT	DMSO-LPS	WT_DMSO-LPS
Egr2BD_28May21_WTRad21_Sequence_A 0_S 0_U 1_V 0_X 5_Y22_Job(Seq.Scan) 1 01 01 02 01 04 01_216	Cell_CP_31	2771.0	2597.5	0	0	0	Egr2BD_28May21_WTRad21_Sequence_A 0_S 0_U 1_V 0_X 5_Y22_Job(Seq.Scan) 1 01 01 02 01 04 01_216__Cell_CP_31	Cell_CP_31	Egr2BD_28May21_WTRad21_Sequence_A 0_S 0_U 1_V 0_X 5_Y22_Job(Seq.Scan) 1 01 01 02 01 04 01_216	0.26595744680851063	1	TxS_auto_6	7.152941703796387	18.34901237487793	29.290191650390625	120.96000000000001	7.371	3.5	0	0.0	0.0	0.0	0.0	0.0	0.0	0.0	Gray{Float64}(3.5015355742734995)	3.1884355923990606	Gray{Float64}(2.7563461357072514)	Gray{Float64}(0.0)	0.0	Gray{Float64}(0.0)	U 1_V 0	WT	1	DMSO-LPS	Egr2_intron(1),Egr2_Enh(6)	Egr2_BD	WT_DMSO-LPS_1	Egr2_intron	NA	Egr2_Enh	WT	DMSO-LPS	WT_DMSO-LPS
Egr2BD_28May21_WTRad21_Sequence_A 0_S 0_U 1_V 0_X 5_Y22_Job(Seq.Scan) 1 01 01 02 01 04 01_216	Cell_CP_34	3500.0	3301.0	1	1	1	Egr2BD_28May21_WTRad21_Sequence_A 0_S 0_U 1_V 0_X 5_Y22_Job(Seq.Scan) 1 01 01 02 01 04 01_216__Cell_CP_34	Cell_CP_34	Egr2BD_28May21_WTRad21_Sequence_A 0_S 0_U 1_V 0_X 5_Y22_Job(Seq.Scan) 1 01 01 02 01 04 01_216	0.26595744680851063	1	TxS_auto_8	8.345097541809082	22.847063064575195	33.964698791503906	140.805	93.744	3.5	0	0.0	0.0	0.0	0.0	0.0	0.0	0.0	Gray{Float64}(4.085124291998371)	3.9700441401747177	Gray{Float64}(3.1962394572851496)	Gray{Float64}(0.0)	0.0	Gray{Float64}(0.0)	U 1_V 0	WT	1	DMSO-LPS	Egr2_intron(1),Egr2_Enh(6)	Egr2_BD	WT_DMSO-LPS_1	Egr2_intron	NA	Egr2_Enh	WT	DMSO-LPS	WT_DMSO-LPS
Egr2BD_28May21_WTRad21_Sequence_A 0_S 0_U 1_V 0_X 5_Y22_Job(Seq.Scan) 1 01 01 02 01 04 01_216	Cell_CP_46	3228.0	3045.5	3	3	3	Egr2BD_28May21_WTRad21_Sequence_A 0_S 0_U 1_V 0_X 5_Y22_Job(Seq.Scan) 1 01 01 02 01 04 01_216__Cell_CP_46	Cell_CP_46	Egr2BD_28May21_WTRad21_Sequence_A 0_S 0_U 1_V 0_X 5_Y22_Job(Seq.Scan) 1 01 01 02 01 04 01_216	0.26595744680851063	2	TxS_auto_12	5.690196514129639	15.686275482177734	25.61176300048828	185.598	92.421	3.0	TxS_auto_13	5.6039228439331055	14.290196418762207	23.39999771118164	189.567	99.603	4.5	8.341707559007315	Gray{Float64}(2.785486914881077)	2.725742292703912	Gray{Float64}(2.410188530606776)	Gray{Float64}(2.743253895540801)	2.483151133863581	Gray{Float64}(2.2020509130370907)	U 1_V 0	WT	1	DMSO-LPS	Egr2_intron(1),Egr2_Enh(6)	Egr2_BD	WT_DMSO-LPS_1	Egr2_intron	NA	Egr2_Enh	WT	DMSO-LPS	WT_DMSO-LPS
Egr2BD_28May21_WTRad21_Sequence_A 0_S 0_U 1_V 0_X 5_Y23_Job(Seq.Scan) 1 01 01 02 01 04 01_232	Cell_CP_3	3119.0	2938.0	3	3	3	Egr2BD_28May21_WTRad21_Sequence_A 0_S 0_U 1_V 0_X 5_Y23_Job(Seq.Scan) 1 01 01 02 01 04 01_232__Cell_CP_3	Cell_CP_3	Egr2BD_28May21_WTRad21_Sequence_A 0_S 0_U 1_V 0_X 5_Y23_Job(Seq.Scan) 1 01 01 02 01 04 01_232	0.19	1	TxS_auto_25	9.670588493347168	24.180389404296875	37.305885314941406	15.498	143.829	3.5	0	0.0	0.0	0.0	0.0	0.0	0.0	0.0	Gray{Float64}(4.733983728071353)	4.2017310054401324	Gray{Float64}(3.5106609766961117)	Gray{Float64}(0.0)	0.0	Gray{Float64}(0.0)	U 1_V 0	WT	1	DMSO-LPS	Egr2_intron(1),Egr2_Enh(6)	Egr2_BD	WT_DMSO-LPS_1	Egr2_intron	NA	Egr2_Enh	WT	DMSO-LPS	WT_DMSO-LPS
Egr2BD_28May21_WTRad21_Sequence_A 0_S 0_U 1_V 0_X 5_Y23_Job(Seq.Scan) 1 01 01 02 01 04 01_232	Cell_CP_6	4201.0	3989.0	2	2	2	Egr2BD_28May21_WTRad21_Sequence_A 0_S 0_U 1_V 0_X 5_Y23_Job(Seq.Scan) 1 01 01 02 01 04 01_232__Cell_CP_6	Cell_CP_6	Egr2BD_28May21_WTRad21_Sequence_A 0_S 0_U 1_V 0_X 5_Y23_Job(Seq.Scan) 1 01 01 02 01 04 01_232	0.19	1	TxS_auto_13	2.870589017868042	7.10588264465332	11.792156219482422	31.563	181.818	2.0	0	0.0	0.0	0.0	0.0	0.0	0.0	0.0	Gray{Float64}(1.405221792853283)	1.2347612327431405	Gray{Float64}(1.1096979021232567)	Gray{Float64}(0.0)	0.0	Gray{Float64}(0.0)	U 1_V 0	WT	1	DMSO-LPS	Egr2_intron(1),Egr2_Enh(6)	Egr2_BD	WT_DMSO-LPS_1	Egr2_intron	NA	Egr2_Enh	WT	DMSO-LPS	WT_DMSO-LPS
Egr2BD_28May21_WTRad21_Sequence_A 0_S 0_U 1_V 0_X 5_Y23_Job(Seq.Scan) 1 01 01 02 01 04 01_232	Cell_CP_34	3549.5	3356.5	3	3	3	Egr2BD_28May21_WTRad21_Sequence_A 0_S 0_U 1_V 0_X 5_Y23_Job(Seq.Scan) 1 01 01 02 01 04 01_232__Cell_CP_34	Cell_CP_34	Egr2BD_28May21_WTRad21_Sequence_A 0_S 0_U 1_V 0_X 5_Y23_Job(Seq.Scan) 1 01 01 02 01 04 01_232	0.19	2	TxS_auto_5	9.235295295715332	28.301965713500977	49.91371536254883	135.702	135.513	2.5	TxS_auto_6	12.301960945129395	35.01176834106445	0.0	137.403	136.836	1.5	4.11019829205356	Gray{Float64}(4.5208973253206945)	4.917921083280359	Gray{Float64}(4.697117659744583)	Gray{Float64}(6.02210330608896)	6.08385705185526	Gray{Float64}(0.0)	U 1_V 0	WT	1	DMSO-LPS	Egr2_intron(1),Egr2_Enh(6)	Egr2_BD	WT_DMSO-LPS_1	Egr2_intron	NA	Egr2_Enh	WT	DMSO-LPS	WT_DMSO-LPS
Egr2BD_28May21_WTRad21_Sequence_A 0_S 0_U 1_V 0_X 5_Y23_Job(Seq.Scan) 1 01 01 02 01 04 01_232	Cell_CP_41	2788.0	2618.5	0	0	0	Egr2BD_28May21_WTRad21_Sequence_A 0_S 0_U 1_V 0_X 5_Y23_Job(Seq.Scan) 1 01 01 02 01 04 01_232__Cell_CP_41	Cell_CP_41	Egr2BD_28May21_WTRad21_Sequence_A 0_S 0_U 1_V 0_X 5_Y23_Job(Seq.Scan) 1 01 01 02 01 04 01_232	0.19	1	TxS_auto_7	4.117647171020508	9.184316635131836	0.0	154.602	136.269	1.5	0	0.0	0.0	0.0	0.0	0.0	0.0	0.0	Gray{Float64}(2.0156865033560414)	1.5959225190457662	Gray{Float64}(0.0)	Gray{Float64}(0.0)	0.0	Gray{Float64}(0.0)	U 1_V 0	WT	1	DMSO-LPS	Egr2_intron(1),Egr2_Enh(6)	Egr2_BD	WT_DMSO-LPS_1	Egr2_intron	NA	Egr2_Enh	WT	DMSO-LPS	WT_DMSO-LPS
Egr2BD_28May21_WTRad21_Sequence_A 0_S 0_U 1_V 0_X 5_Y23_Job(Seq.Scan) 1 01 01 02 01 04 01_232	Cell_CP_46	3606.5	3440.0	4	4	4	Egr2BD_28May21_WTRad21_Sequence_A 0_S 0_U 1_V 0_X 5_Y23_Job(Seq.Scan) 1 01 01 02 01 04 01_232__Cell_CP_46	Cell_CP_46	Egr2BD_28May21_WTRad21_Sequence_A 0_S 0_U 1_V 0_X 5_Y23_Job(Seq.Scan) 1 01 01 02 01 04 01_232	0.19	2	TxS_auto_28	4.062745571136475	9.964707374572754	14.745096206665039	169.155	126.63	3.5	TxS_auto_29	3.3450984954833984	7.223530292510986	10.407841682434082	165.942	127.197	3.0	5.161865747963615	Gray{Float64}(1.9888108607128976)	1.7315279434019422	Gray{Float64}(1.3875835786595412)	Gray{Float64}(1.6375055000332628)	1.2552044010253194	Gray{Float64}(0.9794273299692613)	U 1_V 0	WT	1	DMSO-LPS	Egr2_intron(1),Egr2_Enh(6)	Egr2_BD	WT_DMSO-LPS_1	Egr2_intron	NA	Egr2_Enh	WT	DMSO-LPS	WT_DMSO-LPS
Egr2BD_28May21_WTRad21_Sequence_A 0_S 0_U 1_V 0_X 5_Y23_Job(Seq.Scan) 1 01 01 02 01 04 01_232	Cell_CP_48	3388.0	3200.0	0	0	0	Egr2BD_28May21_WTRad21_Sequence_A 0_S 0_U 1_V 0_X 5_Y23_Job(Seq.Scan) 1 01 01 02 01 04 01_232__Cell_CP_48	Cell_CP_48	Egr2BD_28May21_WTRad21_Sequence_A 0_S 0_U 1_V 0_X 5_Y23_Job(Seq.Scan) 1 01 01 02 01 04 01_232	0.19	1	TxS_auto_10	3.3450984954833984	8.439216613769531	0.0	176.715	40.446	1.5	0	0.0	0.0	0.0	0.0	0.0	0.0	0.0	Gray{Float64}(1.6375055000332628)	1.4664494237383858	Gray{Float64}(0.0)	Gray{Float64}(0.0)	0.0	Gray{Float64}(0.0)	U 1_V 0	WT	1	DMSO-LPS	Egr2_intron(1),Egr2_Enh(6)	Egr2_BD	WT_DMSO-LPS_1	Egr2_intron	NA	Egr2_Enh	WT	DMSO-LPS	WT_DMSO-LPS
Egr2BD_28May21_WTRad21_Sequence_A 0_S 0_U 1_V 0_X 6_Y14_Job(Seq.Scan) 1 01 01 02 01 04 01_154	Cell_CP_8	3537.0	3332.0	4	4	4	Egr2BD_28May21_WTRad21_Sequence_A 0_S 0_U 1_V 0_X 6_Y14_Job(Seq.Scan) 1 01 01 02 01 04 01_154__Cell_CP_8	Cell_CP_8	Egr2BD_28May21_WTRad21_Sequence_A 0_S 0_U 1_V 0_X 6_Y14_Job(Seq.Scan) 1 01 01 02 01 04 01_154	0.32	2	TxS_auto_19	3.094118118286133	6.921570301055908	9.862744331359863	54.054	100.926	3.5	TxS_auto_9	4.733334064483643	13.741179466247559	22.160776138305664	54.243	95.06700000000001	3.5	6.827415470000338	Gray{Float64}(1.5146446190709058)	1.20273400291528	Gray{Float64}(0.9281310805233263)	Gray{Float64}(2.317079922923672)	2.3877506209387094	Gray{Float64}(2.0854342778695223)	U 1_V 0	WT	1	DMSO-LPS	Egr2_intron(1),Egr2_Enh(6)	Egr2_BD	WT_DMSO-LPS_1	Egr2_intron	NA	Egr2_Enh	WT	DMSO-LPS	WT_DMSO-LPS
Egr2BD_28May21_WTRad21_Sequence_A 0_S 0_U 1_V 0_X 6_Y14_Job(Seq.Scan) 1 01 01 02 01 04 01_154	Cell_CP_11	4297.0	4075.5	0	0	0	Egr2BD_28May21_WTRad21_Sequence_A 0_S 0_U 1_V 0_X 6_Y14_Job(Seq.Scan) 1 01 01 02 01 04 01_154__Cell_CP_11	Cell_CP_11	Egr2BD_28May21_WTRad21_Sequence_A 0_S 0_U 1_V 0_X 6_Y14_Job(Seq.Scan) 1 01 01 02 01 04 01_154	0.32	1	TxS_auto_23	6.666667461395264	17.05882453918457	24.799991607666016	86.373	164.052	4.0	0	0.0	0.0	0.0	0.0	0.0	0.0	0.0	Gray{Float64}(3.263492734120514)	2.964244735029693	Gray{Float64}(2.3337969873765183)	Gray{Float64}(0.0)	0.0	Gray{Float64}(0.0)	U 1_V 0	WT	1	DMSO-LPS	Egr2_intron(1),Egr2_Enh(6)	Egr2_BD	WT_DMSO-LPS_1	Egr2_intron	NA	Egr2_Enh	WT	DMSO-LPS	WT_DMSO-LPS
Egr2BD_28May21_WTRad21_Sequence_A 0_S 0_U 1_V 0_X 6_Y14_Job(Seq.Scan) 1 01 01 02 01 04 01_154	Cell_CP_12	4041.5	3833.0	0	0	0	Egr2BD_28May21_WTRad21_Sequence_A 0_S 0_U 1_V 0_X 6_Y14_Job(Seq.Scan) 1 01 01 02 01 04 01_154__Cell_CP_12	Cell_CP_12	Egr2BD_28May21_WTRad21_Sequence_A 0_S 0_U 1_V 0_X 6_Y14_Job(Seq.Scan) 1 01 01 02 01 04 01_154	0.32	1	TxS_auto_2	8.223528861999512	21.772558212280273	0.0	93.555	28.539	1.5	0	0.0	0.0	0.0	0.0	0.0	0.0	0.0	Gray{Float64}(4.025613523604334)	3.783331665123296	Gray{Float64}(0.0)	Gray{Float64}(0.0)	0.0	Gray{Float64}(0.0)	U 1_V 0	WT	1	DMSO-LPS	Egr2_intron(1),Egr2_Enh(6)	Egr2_BD	WT_DMSO-LPS_1	Egr2_intron	NA	Egr2_Enh	WT	DMSO-LPS	WT_DMSO-LPS
Egr2BD_28May21_WTRad21_Sequence_A 0_S 0_U 1_V 0_X 6_Y14_Job(Seq.Scan) 1 01 01 02 01 04 01_154	Cell_CP_17	2785.5	2613.0	5	5	5	Egr2BD_28May21_WTRad21_Sequence_A 0_S 0_U 1_V 0_X 6_Y14_Job(Seq.Scan) 1 01 01 02 01 04 01_154__Cell_CP_17	Cell_CP_17	Egr2BD_28May21_WTRad21_Sequence_A 0_S 0_U 1_V 0_X 6_Y14_Job(Seq.Scan) 1 01 01 02 01 04 01_154	0.32	2	TxS_auto_28	3.227451801300049	8.250981330871582	15.094115257263184	125.118	114.534	4.0	TxS_auto_15	7.149020671844482	19.14902114868164	30.098037719726562	127.008	113.589	3.5	4.971430880541337	Gray{Float64}(1.5799146371495296)	1.4337405202031284	Gray{Float64}(1.4204279288395298)	Gray{Float64}(3.4996161356095206)	3.3274499652990217	Gray{Float64}(2.832368287355778)	U 1_V 0	WT	1	DMSO-LPS	Egr2_intron(1),Egr2_Enh(6)	Egr2_BD	WT_DMSO-LPS_1	Egr2_intron	NA	Egr2_Enh	WT	DMSO-LPS	WT_DMSO-LPS
Egr2BD_28May21_WTRad21_Sequence_A 0_S 0_U 1_V 0_X 6_Y14_Job(Seq.Scan) 1 01 01 02 01 04 01_154	Cell_CP_19	3726.0	3520.0	2	2	2	Egr2BD_28May21_WTRad21_Sequence_A 0_S 0_U 1_V 0_X 6_Y14_Job(Seq.Scan) 1 01 01 02 01 04 01_154__Cell_CP_19	Cell_CP_19	Egr2BD_28May21_WTRad21_Sequence_A 0_S 0_U 1_V 0_X 6_Y14_Job(Seq.Scan) 1 01 01 02 01 04 01_154	0.32	2	TxS_auto_17	4.266667366027832	10.152941703796387	15.72157096862793	145.719	141.939	3.5	TxS_auto_7	12.454902648925781	36.356876373291016	60.8392219543457	143.829	143.073	3.5	4.136188583708434	Gray{Float64}(2.088635443206394)	1.7642366812209707	Gray{Float64}(1.4794744911150823)	Gray{Float64}(6.096971918026454)	6.317591175411954	Gray{Float64}(5.725259716115929)	U 1_V 0	WT	1	DMSO-LPS	Egr2_intron(1),Egr2_Enh(6)	Egr2_BD	WT_DMSO-LPS_1	Egr2_intron	NA	Egr2_Enh	WT	DMSO-LPS	WT_DMSO-LPS
Egr2BD_28May21_WTRad21_Sequence_A 0_S 0_U 1_V 0_X 6_Y14_Job(Seq.Scan) 1 01 01 02 01 04 01_154	Cell_CP_24	3117.5	2977.5	1	1	1	Egr2BD_28May21_WTRad21_Sequence_A 0_S 0_U 1_V 0_X 6_Y14_Job(Seq.Scan) 1 01 01 02 01 04 01_154__Cell_CP_24	Cell_CP_24	Egr2BD_28May21_WTRad21_Sequence_A 0_S 0_U 1_V 0_X 6_Y14_Job(Seq.Scan) 1 01 01 02 01 04 01_154	0.32	2	TxS_auto_3	3.5764710903167725	10.023529052734375	0.0	179.361	74.655	1.5	TxS_auto_25	3.0549023151397705	7.298040390014648	10.847057342529297	179.55	77.301	3.5	2.6994512405301956	Gray{Float64}(1.750767903848331)	1.7417491546815167	Gray{Float64}(0.0)	Gray{Float64}(1.495447548064747)	1.2681517271276803	Gray{Float64}(1.0207596094536604)	U 1_V 0	WT	1	DMSO-LPS	Egr2_intron(1),Egr2_Enh(6)	Egr2_BD	WT_DMSO-LPS_1	Egr2_intron	NA	Egr2_Enh	WT	DMSO-LPS	WT_DMSO-LPS
Egr2BD_28May21_WTRad21_Sequence_A 0_S 0_U 1_V 0_X 6_Y15_Job(Seq.Scan) 1 01 01 02 01 04 01_168	Cell_CP_2	3845.5	3644.5	0	0	0	Egr2BD_28May21_WTRad21_Sequence_A 0_S 0_U 1_V 0_X 6_Y15_Job(Seq.Scan) 1 01 01 02 01 04 01_168__Cell_CP_2	Cell_CP_2	Egr2BD_28May21_WTRad21_Sequence_A 0_S 0_U 1_V 0_X 6_Y15_Job(Seq.Scan) 1 01 01 02 01 04 01_168	0.3888888888888889	1	TxS_auto_13	3.803921937942505	9.556861877441406	13.301959991455078	21.357	140.805	2.5	0	0.0	0.0	0.0	0.0	0.0	0.0	0.0	Gray{Float64}(1.8621105188646765)	1.6606582381183121	Gray{Float64}(1.251777607241798)	Gray{Float64}(0.0)	0.0	Gray{Float64}(0.0)	U 1_V 0	WT	1	DMSO-LPS	Egr2_intron(1),Egr2_Enh(6)	Egr2_BD	WT_DMSO-LPS_1	Egr2_intron	NA	Egr2_Enh	WT	DMSO-LPS	WT_DMSO-LPS
Egr2BD_28May21_WTRad21_Sequence_A 0_S 0_U 1_V 0_X 6_Y15_Job(Seq.Scan) 1 01 01 02 01 04 01_168	Cell_CP_7	3353.5	3151.0	1	1	1	Egr2BD_28May21_WTRad21_Sequence_A 0_S 0_U 1_V 0_X 6_Y15_Job(Seq.Scan) 1 01 01 02 01 04 01_168__Cell_CP_7	Cell_CP_7	Egr2BD_28May21_WTRad21_Sequence_A 0_S 0_U 1_V 0_X 6_Y15_Job(Seq.Scan) 1 01 01 02 01 04 01_168	0.3888888888888889	2	TxS_auto_28	2.5686278343200684	6.098039627075195	9.7019624710083	62.37	101.115	2.5	TxS_auto_5	7.058824062347412	19.384315490722656	0.0	60.669	102.06	1.5	4.004550661435065	Gray{Float64}(1.25740459120018)	1.0596323220887138	Gray{Float64}(0.9130007438986445)	Gray{Float64}(3.4554627439126158)	3.3683361361471507	Gray{Float64}(0.0)	U 1_V 0	WT	1	DMSO-LPS	Egr2_intron(1),Egr2_Enh(6)	Egr2_BD	WT_DMSO-LPS_1	Egr2_intron	NA	Egr2_Enh	WT	DMSO-LPS	WT_DMSO-LPS
Egr2BD_28May21_WTRad21_Sequence_A 0_S 0_U 1_V 0_X 6_Y15_Job(Seq.Scan) 1 01 01 02 01 04 01_168	Cell_CP_9	3541.0	3272.0	1	1	1	Egr2BD_28May21_WTRad21_Sequence_A 0_S 0_U 1_V 0_X 6_Y15_Job(Seq.Scan) 1 01 01 02 01 04 01_168__Cell_CP_9	Cell_CP_9	Egr2BD_28May21_WTRad21_Sequence_A 0_S 0_U 1_V 0_X 6_Y15_Job(Seq.Scan) 1 01 01 02 01 04 01_168	0.3888888888888889	1	TxS_auto_7	4.482353210449219	10.94510269165039	15.980393409729004	67.095	27.594	2.5	0	0.0	0.0	0.0	0.0	0.0	0.0	0.0	Gray{Float64}(2.1942188085381527)	1.9018873752736805	Gray{Float64}(1.5038309119906608)	Gray{Float64}(0.0)	0.0	Gray{Float64}(0.0)	U 1_V 0	WT	1	DMSO-LPS	Egr2_intron(1),Egr2_Enh(6)	Egr2_BD	WT_DMSO-LPS_1	Egr2_intron	NA	Egr2_Enh	WT	DMSO-LPS	WT_DMSO-LPS
Egr2BD_28May21_WTRad21_Sequence_A 0_S 0_U 1_V 0_X 6_Y15_Job(Seq.Scan) 1 01 01 02 01 04 01_168	Cell_CP_11	2579.0	2431.5	0	0	0	Egr2BD_28May21_WTRad21_Sequence_A 0_S 0_U 1_V 0_X 6_Y15_Job(Seq.Scan) 1 01 01 02 01 04 01_168__Cell_CP_11	Cell_CP_11	Egr2BD_28May21_WTRad21_Sequence_A 0_S 0_U 1_V 0_X 6_Y15_Job(Seq.Scan) 1 01 01 02 01 04 01_168	0.3888888888888889	2	TxS_auto_51	2.7019612789154053	7.015687465667725	11.450980186462402	71.44200000000001	145.719	4.0	TxS_auto_44	1.0431373119354248	1.650980830192566	1.984314203262329	73.143	144.585	3.5	4.942606296277294	Gray{Float64}(1.322674492567223)	1.2190883718247942	Gray{Float64}(1.077591617144472)	Gray{Float64}(0.5106405948555869)	0.2868844346391993	Gray{Float64}(0.18673339018996116)	U 1_V 0	WT	1	DMSO-LPS	Egr2_intron(1),Egr2_Enh(6)	Egr2_BD	WT_DMSO-LPS_1	Egr2_intron	NA	Egr2_Enh	WT	DMSO-LPS	WT_DMSO-LPS
Egr2BD_28May21_WTRad21_Sequence_A 0_S 0_U 1_V 0_X 6_Y15_Job(Seq.Scan) 1 01 01 02 01 04 01_168	Cell_CP_17	2859.0	2687.5	2	2	2	Egr2BD_28May21_WTRad21_Sequence_A 0_S 0_U 1_V 0_X 6_Y15_Job(Seq.Scan) 1 01 01 02 01 04 01_168__Cell_CP_17	Cell_CP_17	Egr2BD_28May21_WTRad21_Sequence_A 0_S 0_U 1_V 0_X 6_Y15_Job(Seq.Scan) 1 01 01 02 01 04 01_168	0.3888888888888889	2	TxS_auto_17	14.556864738464355	38.2548942565918	57.250980377197266	101.304	172.179	4.0	TxS_auto_36	2.850980520248413	5.941176891326904	8.180392265319824	98.28	172.368	3.5	5.424969769501025	Gray{Float64}(7.125932496355681)	6.647402265539708	Gray{Float64}(5.38758914286704)	Gray{Float64}(1.3956229655712507)	1.0323749024759994	Gray{Float64}(0.7698137614877326)	U 1_V 0	WT	1	DMSO-LPS	Egr2_intron(1),Egr2_Enh(6)	Egr2_BD	WT_DMSO-LPS_1	Egr2_intron	NA	Egr2_Enh	WT	DMSO-LPS	WT_DMSO-LPS
Egr2BD_28May21_WTRad21_Sequence_A 0_S 0_U 1_V 0_X 6_Y15_Job(Seq.Scan) 1 01 01 02 01 04 01_168	Cell_CP_19	4110.5	3880.5	2	2	2	Egr2BD_28May21_WTRad21_Sequence_A 0_S 0_U 1_V 0_X 6_Y15_Job(Seq.Scan) 1 01 01 02 01 04 01_168__Cell_CP_19	Cell_CP_19	Egr2BD_28May21_WTRad21_Sequence_A 0_S 0_U 1_V 0_X 6_Y15_Job(Seq.Scan) 1 01 01 02 01 04 01_168	0.3888888888888889	1	TxS_auto_43	2.933333396911621	6.803921699523926	9.70588207244873	124.362	112.077	4.0	0	0.0	0.0	0.0	0.0	0.0	0.0	0.0	Gray{Float64}(1.4359366629591288)	1.1822906689168722	Gray{Float64}(0.913369597008682)	Gray{Float64}(0.0)	0.0	Gray{Float64}(0.0)	U 1_V 0	WT	1	DMSO-LPS	Egr2_intron(1),Egr2_Enh(6)	Egr2_BD	WT_DMSO-LPS_1	Egr2_intron	NA	Egr2_Enh	WT	DMSO-LPS	WT_DMSO-LPS
Egr2BD_28May21_WTRad21_Sequence_A 0_S 0_U 1_V 0_X 6_Y15_Job(Seq.Scan) 1 01 01 02 01 04 01_168	Cell_CP_20	2813.5	2637.0	0	0	0	Egr2BD_28May21_WTRad21_Sequence_A 0_S 0_U 1_V 0_X 6_Y15_Job(Seq.Scan) 1 01 01 02 01 04 01_168__Cell_CP_20	Cell_CP_20	Egr2BD_28May21_WTRad21_Sequence_A 0_S 0_U 1_V 0_X 6_Y15_Job(Seq.Scan) 1 01 01 02 01 04 01_168	0.3888888888888889	1	TxS_auto_12	3.5098040103912354	7.576472282409668	11.274508476257324	120.771	140.616	2.5	0	0.0	0.0	0.0	0.0	0.0	0.0	0.0	Gray{Float64}(1.7181327780974378)	1.3165337401556274	Gray{Float64}(1.0609847911362533)	Gray{Float64}(0.0)	0.0	Gray{Float64}(0.0)	U 1_V 0	WT	1	DMSO-LPS	Egr2_intron(1),Egr2_Enh(6)	Egr2_BD	WT_DMSO-LPS_1	Egr2_intron	NA	Egr2_Enh	WT	DMSO-LPS	WT_DMSO-LPS
Egr2BD_28May21_WTRad21_Sequence_A 0_S 0_U 1_V 0_X 6_Y15_Job(Seq.Scan) 1 01 01 02 01 04 01_168	Cell_CP_21	3111.5	2911.0	1	1	1	Egr2BD_28May21_WTRad21_Sequence_A 0_S 0_U 1_V 0_X 6_Y15_Job(Seq.Scan) 1 01 01 02 01 04 01_168__Cell_CP_21	Cell_CP_21	Egr2BD_28May21_WTRad21_Sequence_A 0_S 0_U 1_V 0_X 6_Y15_Job(Seq.Scan) 1 01 01 02 01 04 01_168	0.3888888888888889	1	TxS_auto_27	3.976470708847046	9.133333206176758	13.329411506652832	121.905	13.419	3.0	0	0.0	0.0	0.0	0.0	0.0	0.0	0.0	Gray{Float64}(1.9465772578147158)	1.5870633294511545	Gray{Float64}(1.2543609251912944)	Gray{Float64}(0.0)	0.0	Gray{Float64}(0.0)	U 1_V 0	WT	1	DMSO-LPS	Egr2_intron(1),Egr2_Enh(6)	Egr2_BD	WT_DMSO-LPS_1	Egr2_intron	NA	Egr2_Enh	WT	DMSO-LPS	WT_DMSO-LPS
Egr2BD_28May21_WTRad21_Sequence_A 0_S 0_U 1_V 0_X 6_Y15_Job(Seq.Scan) 1 01 01 02 01 04 01_168	Cell_CP_22	4234.5	4027.5	0	0	0	Egr2BD_28May21_WTRad21_Sequence_A 0_S 0_U 1_V 0_X 6_Y15_Job(Seq.Scan) 1 01 01 02 01 04 01_168__Cell_CP_22	Cell_CP_22	Egr2BD_28May21_WTRad21_Sequence_A 0_S 0_U 1_V 0_X 6_Y15_Job(Seq.Scan) 1 01 01 02 01 04 01_168	0.3888888888888889	1	TxS_auto_2	10.184313774108887	25.5333309173584	0.0	128.898	48.762	1.5	0	0.0	0.0	0.0	0.0	0.0	0.0	0.0	Gray{Float64}(4.985464506257491)	4.436826322100646	Gray{Float64}(0.0)	Gray{Float64}(0.0)	0.0	Gray{Float64}(0.0)	U 1_V 0	WT	1	DMSO-LPS	Egr2_intron(1),Egr2_Enh(6)	Egr2_BD	WT_DMSO-LPS_1	Egr2_intron	NA	Egr2_Enh	WT	DMSO-LPS	WT_DMSO-LPS
Egr2BD_28May21_WTRad21_Sequence_A 0_S 0_U 1_V 0_X 6_Y15_Job(Seq.Scan) 1 01 01 02 01 04 01_168	Cell_CP_24	4605.5	4376.0	0	0	0	Egr2BD_28May21_WTRad21_Sequence_A 0_S 0_U 1_V 0_X 6_Y15_Job(Seq.Scan) 1 01 01 02 01 04 01_168__Cell_CP_24	Cell_CP_24	Egr2BD_28May21_WTRad21_Sequence_A 0_S 0_U 1_V 0_X 6_Y15_Job(Seq.Scan) 1 01 01 02 01 04 01_168	0.3888888888888889	1	TxS_auto_21	7.015686988830566	19.270591735839844	30.372547149658203	148.176	76.923	4.5	0	0.0	0.0	0.0	0.0	0.0	0.0	0.0	Gray{Float64}(3.4343461175308967)	3.3485748072885975	Gray{Float64}(2.8582009283790466)	Gray{Float64}(0.0)	0.0	Gray{Float64}(0.0)	U 1_V 0	WT	1	DMSO-LPS	Egr2_intron(1),Egr2_Enh(6)	Egr2_BD	WT_DMSO-LPS_1	Egr2_intron	NA	Egr2_Enh	WT	DMSO-LPS	WT_DMSO-LPS
Egr2BD_28May21_WTRad21_Sequence_A 0_S 0_U 1_V 0_X 6_Y15_Job(Seq.Scan) 1 01 01 02 01 04 01_168	Cell_CP_25	4225.0	4009.5	0	0	0	Egr2BD_28May21_WTRad21_Sequence_A 0_S 0_U 1_V 0_X 6_Y15_Job(Seq.Scan) 1 01 01 02 01 04 01_168__Cell_CP_25	Cell_CP_25	Egr2BD_28May21_WTRad21_Sequence_A 0_S 0_U 1_V 0_X 6_Y15_Job(Seq.Scan) 1 01 01 02 01 04 01_168	0.3888888888888889	1	TxS_auto_30	2.4039223194122314	6.333333492279053	9.654899597167969	163.863	153.468	2.5	0	0.0	0.0	0.0	0.0	0.0	0.0	0.0	Gray{Float64}(1.176777313136005)	1.1005184100787284	Gray{Float64}(0.9085719039650094)	Gray{Float64}(0.0)	0.0	Gray{Float64}(0.0)	U 1_V 0	WT	1	DMSO-LPS	Egr2_intron(1),Egr2_Enh(6)	Egr2_BD	WT_DMSO-LPS_1	Egr2_intron	NA	Egr2_Enh	WT	DMSO-LPS	WT_DMSO-LPS
Egr2BD_28May21_WTRad21_Sequence_A 0_S 0_U 1_V 0_X 6_Y15_Job(Seq.Scan) 1 01 01 02 01 04 01_168	Cell_CP_27	3346.0	3158.0	0	0	0	Egr2BD_28May21_WTRad21_Sequence_A 0_S 0_U 1_V 0_X 6_Y15_Job(Seq.Scan) 1 01 01 02 01 04 01_168__Cell_CP_27	Cell_CP_27	Egr2BD_28May21_WTRad21_Sequence_A 0_S 0_U 1_V 0_X 6_Y15_Job(Seq.Scan) 1 01 01 02 01 04 01_168	0.3888888888888889	1	TxS_auto_9	10.611766815185547	29.105878829956055	44.70589065551758	175.014	54.999	3.5	0	0.0	0.0	0.0	0.0	0.0	0.0	0.0	Gray{Float64}(5.194712965372841)	5.057613898421255	Gray{Float64}(4.207036622447072)	Gray{Float64}(0.0)	0.0	Gray{Float64}(0.0)	U 1_V 0	WT	1	DMSO-LPS	Egr2_intron(1),Egr2_Enh(6)	Egr2_BD	WT_DMSO-LPS_1	Egr2_intron	NA	Egr2_Enh	WT	DMSO-LPS	WT_DMSO-LPS
Egr2BD_28May21_WTRad21_Sequence_A 0_S 0_U 1_V 0_X 6_Y21_Job(Seq.Scan) 1 01 01 02 01 04 01_208	Cell_CP_1	2694.0	2526.0	8	8	8	Egr2BD_28May21_WTRad21_Sequence_A 0_S 0_U 1_V 0_X 6_Y21_Job(Seq.Scan) 1 01 01 02 01 04 01_208__Cell_CP_1	Cell_CP_1	Egr2BD_28May21_WTRad21_Sequence_A 0_S 0_U 1_V 0_X 6_Y21_Job(Seq.Scan) 1 01 01 02 01 04 01_208	0.2564102564102564	2	TxS_auto_17	4.482353687286377	11.450979232788086	17.498037338256836	10.962	141.939	2.5	TxS_auto_23	2.5019609928131104	6.290197372436523	10.541177749633789	9.828	147.42	2.5	6.130034012956203	Gray{Float64}(2.194219041961315)	1.9897915488700473	Gray{Float64}(1.6466484130745593)	Gray{Float64}(1.2247695821608682)	1.0930228164732538	Gray{Float64}(0.9919748871161403)	U 1_V 0	WT	1	DMSO-LPS	Egr2_intron(1),Egr2_Enh(6)	Egr2_BD	WT_DMSO-LPS_1	Egr2_intron	NA	Egr2_Enh	WT	DMSO-LPS	WT_DMSO-LPS
Egr2BD_28May21_WTRad21_Sequence_A 0_S 0_U 1_V 0_X 6_Y21_Job(Seq.Scan) 1 01 01 02 01 04 01_208	Cell_CP_2	2815.5	2635.5	1	1	1	Egr2BD_28May21_WTRad21_Sequence_A 0_S 0_U 1_V 0_X 6_Y21_Job(Seq.Scan) 1 01 01 02 01 04 01_208__Cell_CP_2	Cell_CP_2	Egr2BD_28May21_WTRad21_Sequence_A 0_S 0_U 1_V 0_X 6_Y21_Job(Seq.Scan) 1 01 01 02 01 04 01_208	0.2564102564102564	1	TxS_auto_29	3.3098044395446777	8.8431396484375	14.141176223754883	14.931000000000001	162.918	4.0	0	0.0	0.0	0.0	0.0	0.0	0.0	0.0	Gray{Float64}(1.6202282178258267)	1.5366375381727333	Gray{Float64}(1.3307518402045762)	Gray{Float64}(0.0)	0.0	Gray{Float64}(0.0)	U 1_V 0	WT	1	DMSO-LPS	Egr2_intron(1),Egr2_Enh(6)	Egr2_BD	WT_DMSO-LPS_1	Egr2_intron	NA	Egr2_Enh	WT	DMSO-LPS	WT_DMSO-LPS
Egr2BD_28May21_WTRad21_Sequence_A 0_S 0_U 1_V 0_X 6_Y21_Job(Seq.Scan) 1 01 01 02 01 04 01_208	Cell_CP_3	3153.5	2971.0	1	1	1	Egr2BD_28May21_WTRad21_Sequence_A 0_S 0_U 1_V 0_X 6_Y21_Job(Seq.Scan) 1 01 01 02 01 04 01_208__Cell_CP_3	Cell_CP_3	Egr2BD_28May21_WTRad21_Sequence_A 0_S 0_U 1_V 0_X 6_Y21_Job(Seq.Scan) 1 01 01 02 01 04 01_208	0.2564102564102564	2	TxS_auto_22	5.074510097503662	15.172550201416016	25.70587921142578	23.247	133.434	3.5	TxS_auto_26	2.9333336353302	7.286275386810303	10.325489044189453	18.333	134.19	4.0	5.806800495970222	Gray{Float64}(2.484093728736609)	2.636474274544065	Gray{Float64}(2.4190453130212237)	Gray{Float64}(1.4359367796707099)	1.2661073688704052	Gray{Float64}(0.9716775556113373)	U 1_V 0	WT	1	DMSO-LPS	Egr2_intron(1),Egr2_Enh(6)	Egr2_BD	WT_DMSO-LPS_1	Egr2_intron	NA	Egr2_Enh	WT	DMSO-LPS	WT_DMSO-LPS
Egr2BD_28May21_WTRad21_Sequence_A 0_S 0_U 1_V 0_X 6_Y21_Job(Seq.Scan) 1 01 01 02 01 04 01_208	Cell_CP_6	2890.0	2712.5	3	3	3	Egr2BD_28May21_WTRad21_Sequence_A 0_S 0_U 1_V 0_X 6_Y21_Job(Seq.Scan) 1 01 01 02 01 04 01_208__Cell_CP_6	Cell_CP_6	Egr2BD_28May21_WTRad21_Sequence_A 0_S 0_U 1_V 0_X 6_Y21_Job(Seq.Scan) 1 01 01 02 01 04 01_208	0.2564102564102564	1	TxS_auto_39	2.76078462600708	6.133331775665283	9.270587921142578	39.879	117.558	4.0	0	0.0	0.0	0.0	0.0	0.0	0.0	0.0	Gray{Float64}(1.3514699240090895)	1.0657648997118527	Gray{Float64}(0.8724063501248851)	Gray{Float64}(0.0)	0.0	Gray{Float64}(0.0)	U 1_V 0	WT	1	DMSO-LPS	Egr2_intron(1),Egr2_Enh(6)	Egr2_BD	WT_DMSO-LPS_1	Egr2_intron	NA	Egr2_Enh	WT	DMSO-LPS	WT_DMSO-LPS
Egr2BD_28May21_WTRad21_Sequence_A 0_S 0_U 1_V 0_X 6_Y21_Job(Seq.Scan) 1 01 01 02 01 04 01_208	Cell_CP_11	3541.0	3345.5	0	0	0	Egr2BD_28May21_WTRad21_Sequence_A 0_S 0_U 1_V 0_X 6_Y21_Job(Seq.Scan) 1 01 01 02 01 04 01_208__Cell_CP_11	Cell_CP_11	Egr2BD_28May21_WTRad21_Sequence_A 0_S 0_U 1_V 0_X 6_Y21_Job(Seq.Scan) 1 01 01 02 01 04 01_208	0.2564102564102564	1	TxS_auto_7	5.86274528503418	14.701958656311035	23.32940673828125	53.676	111.699	2.5	0	0.0	0.0	0.0	0.0	0.0	0.0	0.0	Gray{Float64}(2.869953653831116)	2.5547014356991204	Gray{Float64}(2.1954079672451257)	Gray{Float64}(0.0)	0.0	Gray{Float64}(0.0)	U 1_V 0	WT	1	DMSO-LPS	Egr2_intron(1),Egr2_Enh(6)	Egr2_BD	WT_DMSO-LPS_1	Egr2_intron	NA	Egr2_Enh	WT	DMSO-LPS	WT_DMSO-LPS
Egr2BD_28May21_WTRad21_Sequence_A 0_S 0_U 1_V 0_X 6_Y21_Job(Seq.Scan) 1 01 01 02 01 04 01_208	Cell_CP_16	3910.0	3699.5	0	0	0	Egr2BD_28May21_WTRad21_Sequence_A 0_S 0_U 1_V 0_X 6_Y21_Job(Seq.Scan) 1 01 01 02 01 04 01_208__Cell_CP_16	Cell_CP_16	Egr2BD_28May21_WTRad21_Sequence_A 0_S 0_U 1_V 0_X 6_Y21_Job(Seq.Scan) 1 01 01 02 01 04 01_208	0.2564102564102564	1	TxS_auto_11	9.862744331359863	25.149023056030273	36.89019012451172	83.727	63.504	3.5	0	0.0	0.0	0.0	0.0	0.0	0.0	0.0	Gray{Float64}(4.8280485940339375)	4.370046659061397	Gray{Float64}(3.4715420851077847)	Gray{Float64}(0.0)	0.0	Gray{Float64}(0.0)	U 1_V 0	WT	1	DMSO-LPS	Egr2_intron(1),Egr2_Enh(6)	Egr2_BD	WT_DMSO-LPS_1	Egr2_intron	NA	Egr2_Enh	WT	DMSO-LPS	WT_DMSO-LPS
Egr2BD_28May21_WTRad21_Sequence_A 0_S 0_U 1_V 0_X 6_Y21_Job(Seq.Scan) 1 01 01 02 01 04 01_208	Cell_CP_25	3610.5	3416.0	1	1	1	Egr2BD_28May21_WTRad21_Sequence_A 0_S 0_U 1_V 0_X 6_Y21_Job(Seq.Scan) 1 01 01 02 01 04 01_208__Cell_CP_25	Cell_CP_25	Egr2BD_28May21_WTRad21_Sequence_A 0_S 0_U 1_V 0_X 6_Y21_Job(Seq.Scan) 1 01 01 02 01 04 01_208	0.2564102564102564	1	TxS_auto_13	6.615685939788818	16.66274642944336	26.454898834228516	126.063	174.069	3.0	0	0.0	0.0	0.0	0.0	0.0	0.0	0.0	Gray{Float64}(3.2385360632950246)	2.8954198022939104	Gray{Float64}(2.4895316166795913)	Gray{Float64}(0.0)	0.0	Gray{Float64}(0.0)	U 1_V 0	WT	1	DMSO-LPS	Egr2_intron(1),Egr2_Enh(6)	Egr2_BD	WT_DMSO-LPS_1	Egr2_intron	NA	Egr2_Enh	WT	DMSO-LPS	WT_DMSO-LPS
Egr2BD_28May21_WTRad21_Sequence_A 0_S 0_U 1_V 0_X 6_Y21_Job(Seq.Scan) 1 01 01 02 01 04 01_208	Cell_CP_26	3237.0	3051.5	6	6	6	Egr2BD_28May21_WTRad21_Sequence_A 0_S 0_U 1_V 0_X 6_Y21_Job(Seq.Scan) 1 01 01 02 01 04 01_208__Cell_CP_26	Cell_CP_26	Egr2BD_28May21_WTRad21_Sequence_A 0_S 0_U 1_V 0_X 6_Y21_Job(Seq.Scan) 1 01 01 02 01 04 01_208	0.2564102564102564	2	TxS_auto_21	6.043138027191162	17.141178131103516	28.650978088378906	132.489	105.084	4.0	TxS_auto_16	2.01960825920105	5.125491619110107	9.117646217346191	134.19	103.194	2.0	6.516555915512425	Gray{Float64}(2.958260203801763)	2.9785549942562755	Gray{Float64}(2.6961931038468685)	Gray{Float64}(0.9886464140950242)	0.8906364862061126	Gray{Float64}(0.8580138094655606)	U 1_V 0	WT	1	DMSO-LPS	Egr2_intron(1),Egr2_Enh(6)	Egr2_BD	WT_DMSO-LPS_1	Egr2_intron	NA	Egr2_Enh	WT	DMSO-LPS	WT_DMSO-LPS
Egr2BD_28May21_WTRad21_Sequence_A 0_S 0_U 1_V 0_X 6_Y21_Job(Seq.Scan) 1 01 01 02 01 04 01_208	Cell_CP_27	3870.0	3664.5	3	3	3	Egr2BD_28May21_WTRad21_Sequence_A 0_S 0_U 1_V 0_X 6_Y21_Job(Seq.Scan) 1 01 01 02 01 04 01_208__Cell_CP_27	Cell_CP_27	Egr2BD_28May21_WTRad21_Sequence_A 0_S 0_U 1_V 0_X 6_Y21_Job(Seq.Scan) 1 01 01 02 01 04 01_208	0.2564102564102564	2	TxS_auto_4	5.01568603515625	12.333333969116211	18.388229370117188	136.458	80.703	2.0	TxS_auto_5	4.6666669845581055	12.505879402160645	20.505878448486328	138.348	81.459	2.0	2.853705661065986	Gray{Float64}(2.4552979471599987)	2.14311485526676	Gray{Float64}(1.7304197108640345)	Gray{Float64}(2.2844447971727786)	2.1730973954048878	Gray{Float64}(1.9297005460192718)	U 1_V 0	WT	1	DMSO-LPS	Egr2_intron(1),Egr2_Enh(6)	Egr2_BD	WT_DMSO-LPS_1	Egr2_intron	NA	Egr2_Enh	WT	DMSO-LPS	WT_DMSO-LPS
Egr2BD_28May21_WTRad21_Sequence_A 0_S 0_U 1_V 0_X 6_Y21_Job(Seq.Scan) 1 01 01 02 01 04 01_208	Cell_CP_28	3345.5	3163.0	1	1	1	Egr2BD_28May21_WTRad21_Sequence_A 0_S 0_U 1_V 0_X 6_Y21_Job(Seq.Scan) 1 01 01 02 01 04 01_208__Cell_CP_28	Cell_CP_28	Egr2BD_28May21_WTRad21_Sequence_A 0_S 0_U 1_V 0_X 6_Y21_Job(Seq.Scan) 1 01 01 02 01 04 01_208	0.2564102564102564	1	TxS_auto_24	3.000000238418579	8.133334159851074	12.011765480041504	143.073	47.061	3.5	0	0.0	0.0	0.0	0.0	0.0	0.0	0.0	Gray{Float64}(1.4685716719984407)	1.4132974347790639	Gray{Float64}(1.1303641764833796)	Gray{Float64}(0.0)	0.0	Gray{Float64}(0.0)	U 1_V 0	WT	1	DMSO-LPS	Egr2_intron(1),Egr2_Enh(6)	Egr2_BD	WT_DMSO-LPS_1	Egr2_intron	NA	Egr2_Enh	WT	DMSO-LPS	WT_DMSO-LPS
Egr2BD_28May21_WTRad21_Sequence_A 0_S 0_U 1_V 0_X 6_Y21_Job(Seq.Scan) 1 01 01 02 01 04 01_208	Cell_CP_31	2473.5	2312.5	1	1	1	Egr2BD_28May21_WTRad21_Sequence_A 0_S 0_U 1_V 0_X 6_Y21_Job(Seq.Scan) 1 01 01 02 01 04 01_208__Cell_CP_31	Cell_CP_31	Egr2BD_28May21_WTRad21_Sequence_A 0_S 0_U 1_V 0_X 6_Y21_Job(Seq.Scan) 1 01 01 02 01 04 01_208	0.2564102564102564	2	TxS_auto_3	10.282352447509766	26.356861114501953	40.14901351928711	151.767	31.941	2.0	TxS_auto_30	2.0627455711364746	5.129412651062012	8.16862678527832	152.334	23.814	3.5	8.162084170112434	Gray{Float64}(5.033456775282355)	4.579927920069097	Gray{Float64}(3.7782128429627178)	Gray{Float64}(1.0097631571883245)	0.8913178284810517	Gray{Float64}(0.7687065739406445)	U 1_V 0	WT	1	DMSO-LPS	Egr2_intron(1),Egr2_Enh(6)	Egr2_BD	WT_DMSO-LPS_1	Egr2_intron	NA	Egr2_Enh	WT	DMSO-LPS	WT_DMSO-LPS
Egr2BD_28May21_WTRad21_Sequence_A 0_S 0_U 1_V 0_X 6_Y21_Job(Seq.Scan) 1 01 01 02 01 04 01_208	Cell_CP_34	3932.0	3722.5	0	0	0	Egr2BD_28May21_WTRad21_Sequence_A 0_S 0_U 1_V 0_X 6_Y21_Job(Seq.Scan) 1 01 01 02 01 04 01_208__Cell_CP_34	Cell_CP_34	Egr2BD_28May21_WTRad21_Sequence_A 0_S 0_U 1_V 0_X 6_Y21_Job(Seq.Scan) 1 01 01 02 01 04 01_208	0.2564102564102564	1	TxS_auto_12	4.074510097503662	10.05490493774414	15.709803581237793	159.894	86.751	2.5	0	0.0	0.0	0.0	0.0	0.0	0.0	0.0	Gray{Float64}(1.9945698769743223)	1.7472012186108605	Gray{Float64}(1.4783671240774297)	Gray{Float64}(0.0)	0.0	Gray{Float64}(0.0)	U 1_V 0	WT	1	DMSO-LPS	Egr2_intron(1),Egr2_Enh(6)	Egr2_BD	WT_DMSO-LPS_1	Egr2_intron	NA	Egr2_Enh	WT	DMSO-LPS	WT_DMSO-LPS
Egr2BD_28May21_WTRad21_Sequence_A 0_S 0_U 1_V 0_X 7_Y14_Job(Seq.Scan) 1 01 01 02 01 04 01_156	Cell_CP_10	3252.5	3084.5	0	0	0	Egr2BD_28May21_WTRad21_Sequence_A 0_S 0_U 1_V 0_X 7_Y14_Job(Seq.Scan) 1 01 01 02 01 04 01_156__Cell_CP_10	Cell_CP_10	Egr2BD_28May21_WTRad21_Sequence_A 0_S 0_U 1_V 0_X 7_Y14_Job(Seq.Scan) 1 01 01 02 01 04 01_156	0.25925925925925924	1	TxS_auto_13	2.7921571731567383	6.937253952026367	10.972548484802246	45.171	35.532000000000004	2.5	0	0.0	0.0	0.0	0.0	0.0	0.0	0.0	Gray{Float64}(1.366827534129384)	1.205459289156922	Gray{Float64}(1.0325689219087708)	Gray{Float64}(0.0)	0.0	Gray{Float64}(0.0)	U 1_V 0	WT	1	DMSO-LPS	Egr2_intron(1),Egr2_Enh(6)	Egr2_BD	WT_DMSO-LPS_1	Egr2_intron	NA	Egr2_Enh	WT	DMSO-LPS	WT_DMSO-LPS
Egr2BD_28May21_WTRad21_Sequence_A 0_S 0_U 1_V 0_X 7_Y14_Job(Seq.Scan) 1 01 01 02 01 04 01_156	Cell_CP_14	2432.5	2261.5	0	0	0	Egr2BD_28May21_WTRad21_Sequence_A 0_S 0_U 1_V 0_X 7_Y14_Job(Seq.Scan) 1 01 01 02 01 04 01_156__Cell_CP_14	Cell_CP_14	Egr2BD_28May21_WTRad21_Sequence_A 0_S 0_U 1_V 0_X 7_Y14_Job(Seq.Scan) 1 01 01 02 01 04 01_156	0.25925925925925924	1	TxS_auto_9	3.772549867630005	8.93333625793457	0.0	64.638	24.192	1.5	0	0.0	0.0	0.0	0.0	0.0	0.0	0.0	Gray{Float64}(1.846753142167544)	1.552310647665423	Gray{Float64}(0.0)	Gray{Float64}(0.0)	0.0	Gray{Float64}(0.0)	U 1_V 0	WT	1	DMSO-LPS	Egr2_intron(1),Egr2_Enh(6)	Egr2_BD	WT_DMSO-LPS_1	Egr2_intron	NA	Egr2_Enh	WT	DMSO-LPS	WT_DMSO-LPS
Egr2BD_28May21_WTRad21_Sequence_A 0_S 0_U 1_V 0_X 7_Y14_Job(Seq.Scan) 1 01 01 02 01 04 01_156	Cell_CP_19	3927.0	3717.5	0	0	0	Egr2BD_28May21_WTRad21_Sequence_A 0_S 0_U 1_V 0_X 7_Y14_Job(Seq.Scan) 1 01 01 02 01 04 01_156__Cell_CP_19	Cell_CP_19	Egr2BD_28May21_WTRad21_Sequence_A 0_S 0_U 1_V 0_X 7_Y14_Job(Seq.Scan) 1 01 01 02 01 04 01_156	0.25925925925925924	1	TxS_auto_12	2.9647061824798584	7.603922367095947	11.839215278625488	127.008	113.967	2.5	0	0.0	0.0	0.0	0.0	0.0	0.0	0.0	Gray{Float64}(1.4512943897910047)	1.3213036332288879	Gray{Float64}(1.1141263830757628)	Gray{Float64}(0.0)	0.0	Gray{Float64}(0.0)	U 1_V 0	WT	1	DMSO-LPS	Egr2_intron(1),Egr2_Enh(6)	Egr2_BD	WT_DMSO-LPS_1	Egr2_intron	NA	Egr2_Enh	WT	DMSO-LPS	WT_DMSO-LPS
Egr2BD_28May21_WTRad21_Sequence_A 0_S 0_U 1_V 0_X 7_Y14_Job(Seq.Scan) 1 01 01 02 01 04 01_156	Cell_CP_20	4200.0	3982.0	0	0	0	Egr2BD_28May21_WTRad21_Sequence_A 0_S 0_U 1_V 0_X 7_Y14_Job(Seq.Scan) 1 01 01 02 01 04 01_156__Cell_CP_20	Cell_CP_20	Egr2BD_28May21_WTRad21_Sequence_A 0_S 0_U 1_V 0_X 7_Y14_Job(Seq.Scan) 1 01 01 02 01 04 01_156	0.25925925925925924	2	TxS_auto_4	4.631372451782227	11.486275672912598	0.0	128.331	91.098	1.5	TxS_auto_21	2.4705886840820312	5.666666507720947	8.105880737304688	119.44800000000001	91.476	3.5	8.905086917037904	Gray{Float64}(2.26716728154218)	1.995924872216216	Gray{Float64}(0.0)	Gray{Float64}(1.209412088752155)	0.9846743145811059	Gray{Float64}(0.7628018728404481)	U 1_V 0	WT	1	DMSO-LPS	Egr2_intron(1),Egr2_Enh(6)	Egr2_BD	WT_DMSO-LPS_1	Egr2_intron	NA	Egr2_Enh	WT	DMSO-LPS	WT_DMSO-LPS
Egr2BD_28May21_WTRad21_Sequence_A 0_S 0_U 1_V 0_X 7_Y14_Job(Seq.Scan) 1 01 01 02 01 04 01_156	Cell_CP_25	3401.0	3207.5	1	1	1	Egr2BD_28May21_WTRad21_Sequence_A 0_S 0_U 1_V 0_X 7_Y14_Job(Seq.Scan) 1 01 01 02 01 04 01_156__Cell_CP_25	Cell_CP_25	Egr2BD_28May21_WTRad21_Sequence_A 0_S 0_U 1_V 0_X 7_Y14_Job(Seq.Scan) 1 01 01 02 01 04 01_156	0.25925925925925924	1	TxS_auto_1	6.4588236808776855	17.54901885986328	28.466663360595703	168.21	22.869	2.5	0	0.0	0.0	0.0	0.0	0.0	0.0	0.0	Gray{Float64}(3.161748246116714)	3.049423870958761	Gray{Float64}(2.678848212637446)	Gray{Float64}(0.0)	0.0	Gray{Float64}(0.0)	U 1_V 0	WT	1	DMSO-LPS	Egr2_intron(1),Egr2_Enh(6)	Egr2_BD	WT_DMSO-LPS_1	Egr2_intron	NA	Egr2_Enh	WT	DMSO-LPS	WT_DMSO-LPS
Egr2BD_28May21_WTRad21_Sequence_A 0_S 0_U 1_V 0_X 7_Y15_Job(Seq.Scan) 1 01 01 02 01 04 01_166	Cell_CP_1	3308.0	3109.5	1	1	1	Egr2BD_28May21_WTRad21_Sequence_A 0_S 0_U 1_V 0_X 7_Y15_Job(Seq.Scan) 1 01 01 02 01 04 01_166__Cell_CP_1	Cell_CP_1	Egr2BD_28May21_WTRad21_Sequence_A 0_S 0_U 1_V 0_X 7_Y15_Job(Seq.Scan) 1 01 01 02 01 04 01_166	0.31666666666666665	2	TxS_auto_47	2.6823530197143555	6.682355880737305	9.945096969604492	10.206	141.372	3.5	TxS_auto_42	1.835294246673584	4.333333492279053	6.68627405166626	5.103	143.451	3.0	6.809027096436018	Gray{Float64}(1.3130757819967718)	1.1611666555084406	Gray{Float64}(0.9358808548812504)	Gray{Float64}(0.8984203087488168)	0.7529862893020894	Gray{Float64}(0.6292101418989581)	U 1_V 0	WT	1	DMSO-LPS	Egr2_intron(1),Egr2_Enh(6)	Egr2_BD	WT_DMSO-LPS_1	Egr2_intron	NA	Egr2_Enh	WT	DMSO-LPS	WT_DMSO-LPS
Egr2BD_28May21_WTRad21_Sequence_A 0_S 0_U 1_V 0_X 7_Y15_Job(Seq.Scan) 1 01 01 02 01 04 01_166	Cell_CP_5	3732.0	3531.0	0	0	0	Egr2BD_28May21_WTRad21_Sequence_A 0_S 0_U 1_V 0_X 7_Y15_Job(Seq.Scan) 1 01 01 02 01 04 01_166__Cell_CP_5	Cell_CP_5	Egr2BD_28May21_WTRad21_Sequence_A 0_S 0_U 1_V 0_X 7_Y15_Job(Seq.Scan) 1 01 01 02 01 04 01_166	0.31666666666666665	2	TxS_auto_14	17.749019622802734	50.09020233154297	77.89410400390625	34.209	84.672	3.0	TxS_auto_38	3.6784324645996094	9.705881118774414	15.670587539672852	35.910000000000004	87.507	4.0	3.8640168219095585	Gray{Float64}(8.688568450758801)	8.70397712320604	Gray{Float64}(7.330205111945124)	Gray{Float64}(1.8006804285182414)	1.686552724606805	Gray{Float64}(1.4746767083261276)	U 1_V 0	WT	1	DMSO-LPS	Egr2_intron(1),Egr2_Enh(6)	Egr2_BD	WT_DMSO-LPS_1	Egr2_intron	NA	Egr2_Enh	WT	DMSO-LPS	WT_DMSO-LPS
Egr2BD_28May21_WTRad21_Sequence_A 0_S 0_U 1_V 0_X 7_Y15_Job(Seq.Scan) 1 01 01 02 01 04 01_166	Cell_CP_8	4400.0	4182.5	1	1	1	Egr2BD_28May21_WTRad21_Sequence_A 0_S 0_U 1_V 0_X 7_Y15_Job(Seq.Scan) 1 01 01 02 01 04 01_166__Cell_CP_8	Cell_CP_8	Egr2BD_28May21_WTRad21_Sequence_A 0_S 0_U 1_V 0_X 7_Y15_Job(Seq.Scan) 1 01 01 02 01 04 01_166	0.31666666666666665	2	TxS_auto_4	14.22745132446289	40.862754821777344	67.98428344726562	53.487	69.93	2.0	TxS_auto_41	1.8431376218795776	4.388234615325928	7.364706039428711	48.951	60.858	3.0	10.191981161678047	Gray{Float64}(6.964676773111519)	7.100559921994057	Gray{Float64}(6.397643935054211)	Gray{Float64}(0.9022598279904717)	0.7625262411648392	Gray{Float64}(0.6930538138738488)	U 1_V 0	WT	1	DMSO-LPS	Egr2_intron(1),Egr2_Enh(6)	Egr2_BD	WT_DMSO-LPS_1	Egr2_intron	NA	Egr2_Enh	WT	DMSO-LPS	WT_DMSO-LPS
Egr2BD_28May21_WTRad21_Sequence_A 0_S 0_U 1_V 0_X 7_Y15_Job(Seq.Scan) 1 01 01 02 01 04 01_166	Cell_CP_9	3429.0	3234.0	2	2	2	Egr2BD_28May21_WTRad21_Sequence_A 0_S 0_U 1_V 0_X 7_Y15_Job(Seq.Scan) 1 01 01 02 01 04 01_166__Cell_CP_9	Cell_CP_9	Egr2BD_28May21_WTRad21_Sequence_A 0_S 0_U 1_V 0_X 7_Y15_Job(Seq.Scan) 1 01 01 02 01 04 01_166	0.31666666666666665	2	TxS_auto_1	4.10588264465332	10.396079063415527	0.0	51.786	24.192	1.5	TxS_auto_26	2.752941846847534	6.364706039428711	9.270586967468262	47.25	23.247	2.0	4.740076054242169	Gray{Float64}(2.009927487094617)	1.8064857023352068	Gray{Float64}(0.0)	Gray{Float64}(1.3476306965463876)	1.1059698940012714	Gray{Float64}(0.8724062603796028)	U 1_V 0	WT	1	DMSO-LPS	Egr2_intron(1),Egr2_Enh(6)	Egr2_BD	WT_DMSO-LPS_1	Egr2_intron	NA	Egr2_Enh	WT	DMSO-LPS	WT_DMSO-LPS
Egr2BD_28May21_WTRad21_Sequence_A 0_S 0_U 1_V 0_X 7_Y15_Job(Seq.Scan) 1 01 01 02 01 04 01_166	Cell_CP_18	5013.0	4770.0	0	0	0	Egr2BD_28May21_WTRad21_Sequence_A 0_S 0_U 1_V 0_X 7_Y15_Job(Seq.Scan) 1 01 01 02 01 04 01_166__Cell_CP_18	Cell_CP_18	Egr2BD_28May21_WTRad21_Sequence_A 0_S 0_U 1_V 0_X 7_Y15_Job(Seq.Scan) 1 01 01 02 01 04 01_166	0.31666666666666665	1	TxS_auto_5	4.9725494384765625	11.411765098571777	0.0	106.029	119.07000000000001	1.5	0	0.0	0.0	0.0	0.0	0.0	0.0	0.0	Gray{Float64}(2.4341815542014418)	1.9829774632557406	Gray{Float64}(0.0)	Gray{Float64}(0.0)	0.0	Gray{Float64}(0.0)	U 1_V 0	WT	1	DMSO-LPS	Egr2_intron(1),Egr2_Enh(6)	Egr2_BD	WT_DMSO-LPS_1	Egr2_intron	NA	Egr2_Enh	WT	DMSO-LPS	WT_DMSO-LPS
Egr2BD_28May21_WTRad21_Sequence_A 0_S 0_U 1_V 0_X 7_Y15_Job(Seq.Scan) 1 01 01 02 01 04 01_166	Cell_CP_20	3225.5	3076.5	2	2	2	Egr2BD_28May21_WTRad21_Sequence_A 0_S 0_U 1_V 0_X 7_Y15_Job(Seq.Scan) 1 01 01 02 01 04 01_166__Cell_CP_20	Cell_CP_20	Egr2BD_28May21_WTRad21_Sequence_A 0_S 0_U 1_V 0_X 7_Y15_Job(Seq.Scan) 1 01 01 02 01 04 01_166	0.31666666666666665	1	TxS_auto_10	8.415684700012207	22.81960678100586	39.905887603759766	114.345	18.144	2.5	0	0.0	0.0	0.0	0.0	0.0	0.0	0.0	Gray{Float64}(4.119678389566919)	3.96527316994597	Gray{Float64}(3.755333539687652)	Gray{Float64}(0.0)	0.0	Gray{Float64}(0.0)	U 1_V 0	WT	1	DMSO-LPS	Egr2_intron(1),Egr2_Enh(6)	Egr2_BD	WT_DMSO-LPS_1	Egr2_intron	NA	Egr2_Enh	WT	DMSO-LPS	WT_DMSO-LPS
Egr2BD_28May21_WTRad21_Sequence_A 0_S 0_U 1_V 0_X 7_Y15_Job(Seq.Scan) 1 01 01 02 01 04 01_166	Cell_CP_24	4010.0	3804.5	0	0	0	Egr2BD_28May21_WTRad21_Sequence_A 0_S 0_U 1_V 0_X 7_Y15_Job(Seq.Scan) 1 01 01 02 01 04 01_166__Cell_CP_24	Cell_CP_24	Egr2BD_28May21_WTRad21_Sequence_A 0_S 0_U 1_V 0_X 7_Y15_Job(Seq.Scan) 1 01 01 02 01 04 01_166	0.31666666666666665	1	TxS_auto_9	6.490196704864502	15.878432273864746	23.68627166748047	143.64000000000001	2.268	2.5	0	0.0	0.0	0.0	0.0	0.0	0.0	0.0	Gray{Float64}(3.177106089660171)	2.759132621372223	Gray{Float64}(2.228990651862165)	Gray{Float64}(0.0)	0.0	Gray{Float64}(0.0)	U 1_V 0	WT	1	DMSO-LPS	Egr2_intron(1),Egr2_Enh(6)	Egr2_BD	WT_DMSO-LPS_1	Egr2_intron	NA	Egr2_Enh	WT	DMSO-LPS	WT_DMSO-LPS
Egr2BD_28May21_WTRad21_Sequence_A 0_S 0_U 1_V 0_X 7_Y21_Job(Seq.Scan) 1 01 01 02 01 04 01_206	Cell_CP_3	2936.0	2764.0	1	1	1	Egr2BD_28May21_WTRad21_Sequence_A 0_S 0_U 1_V 0_X 7_Y21_Job(Seq.Scan) 1 01 01 02 01 04 01_206__Cell_CP_3	Cell_CP_3	Egr2BD_28May21_WTRad21_Sequence_A 0_S 0_U 1_V 0_X 7_Y21_Job(Seq.Scan) 1 01 01 02 01 04 01_206	0.24324324324324326	2	TxS_auto_23	2.588235855102539	6.77647066116333	9.92156982421875	19.467	159.516	3.5	TxS_auto_33	2.333333730697632	5.117647171020508	7.054902076721191	19.845	157.059	4.5	3.5255826468826355	Gray{Float64}(1.2670031850590502)	1.1775206101273827	Gray{Float64}(0.9336668387682029)	Gray{Float64}(1.1422225152979706)	0.8892733873656622	Gray{Float64}(0.6638997896998801)	U 1_V 0	WT	1	DMSO-LPS	Egr2_intron(1),Egr2_Enh(6)	Egr2_BD	WT_DMSO-LPS_1	Egr2_intron	NA	Egr2_Enh	WT	DMSO-LPS	WT_DMSO-LPS
Egr2BD_28May21_WTRad21_Sequence_A 0_S 0_U 1_V 0_X 7_Y21_Job(Seq.Scan) 1 01 01 02 01 04 01_206	Cell_CP_8	2758.5	2617.5	0	0	0	Egr2BD_28May21_WTRad21_Sequence_A 0_S 0_U 1_V 0_X 7_Y21_Job(Seq.Scan) 1 01 01 02 01 04 01_206__Cell_CP_8	Cell_CP_8	Egr2BD_28May21_WTRad21_Sequence_A 0_S 0_U 1_V 0_X 7_Y21_Job(Seq.Scan) 1 01 01 02 01 04 01_206	0.24324324324324326	1	TxS_auto_18	3.109804630279541	7.149021148681641	10.964704513549805	40.824	114.534	5.0	0	0.0	0.0	0.0	0.0	0.0	0.0	0.0	Gray{Float64}(1.5223235408426343)	1.2422572406391874	Gray{Float64}(1.0318307669622846)	Gray{Float64}(0.0)	0.0	Gray{Float64}(0.0)	U 1_V 0	WT	1	DMSO-LPS	Egr2_intron(1),Egr2_Enh(6)	Egr2_BD	WT_DMSO-LPS_1	Egr2_intron	NA	Egr2_Enh	WT	DMSO-LPS	WT_DMSO-LPS
Egr2BD_28May21_WTRad21_Sequence_A 0_S 0_U 1_V 0_X 7_Y21_Job(Seq.Scan) 1 01 01 02 01 04 01_206	Cell_CP_10	3224.5	3039.5	0	0	0	Egr2BD_28May21_WTRad21_Sequence_A 0_S 0_U 1_V 0_X 7_Y21_Job(Seq.Scan) 1 01 01 02 01 04 01_206__Cell_CP_10	Cell_CP_10	Egr2BD_28May21_WTRad21_Sequence_A 0_S 0_U 1_V 0_X 7_Y21_Job(Seq.Scan) 1 01 01 02 01 04 01_206	0.24324324324324326	1	TxS_auto_24	4.941176891326904	11.976472854614258	17.67058563232422	54.243	161.406	4.5	0	0.0	0.0	0.0	0.0	0.0	0.0	0.0	Gray{Float64}(2.418823944081147)	2.0811045052939705	Gray{Float64}(1.6628860269916117)	Gray{Float64}(0.0)	0.0	Gray{Float64}(0.0)	U 1_V 0	WT	1	DMSO-LPS	Egr2_intron(1),Egr2_Enh(6)	Egr2_BD	WT_DMSO-LPS_1	Egr2_intron	NA	Egr2_Enh	WT	DMSO-LPS	WT_DMSO-LPS
Egr2BD_28May21_WTRad21_Sequence_A 0_S 0_U 1_V 0_X 7_Y21_Job(Seq.Scan) 1 01 01 02 01 04 01_206	Cell_CP_14	3147.5	2961.0	0	0	0	Egr2BD_28May21_WTRad21_Sequence_A 0_S 0_U 1_V 0_X 7_Y21_Job(Seq.Scan) 1 01 01 02 01 04 01_206__Cell_CP_14	Cell_CP_14	Egr2BD_28May21_WTRad21_Sequence_A 0_S 0_U 1_V 0_X 7_Y21_Job(Seq.Scan) 1 01 01 02 01 04 01_206	0.24324324324324326	1	TxS_auto_17	2.686274528503418	6.3725504875183105	9.886274337768555	79.758	8.316	3.5	0	0.0	0.0	0.0	0.0	0.0	0.0	0.0	Gray{Float64}(1.3149954540839133)	1.1073329928417217	Gray{Float64}(0.9303453658722205)	Gray{Float64}(0.0)	0.0	Gray{Float64}(0.0)	U 1_V 0	WT	1	DMSO-LPS	Egr2_intron(1),Egr2_Enh(6)	Egr2_BD	WT_DMSO-LPS_1	Egr2_intron	NA	Egr2_Enh	WT	DMSO-LPS	WT_DMSO-LPS
Egr2BD_28May21_WTRad21_Sequence_A 0_S 0_U 1_V 0_X 7_Y21_Job(Seq.Scan) 1 01 01 02 01 04 01_206	Cell_CP_16	3376.0	3181.5	0	0	0	Egr2BD_28May21_WTRad21_Sequence_A 0_S 0_U 1_V 0_X 7_Y21_Job(Seq.Scan) 1 01 01 02 01 04 01_206__Cell_CP_16	Cell_CP_16	Egr2BD_28May21_WTRad21_Sequence_A 0_S 0_U 1_V 0_X 7_Y21_Job(Seq.Scan) 1 01 01 02 01 04 01_206	0.24324324324324326	1	TxS_auto_2	2.4196081161499023	6.529412269592285	9.8901948928833	84.483	181.44	2.0	0	0.0	0.0	0.0	0.0	0.0	0.0	0.0	Gray{Float64}(1.1844558847729902)	1.1345902467382074	Gray{Float64}(0.9307143087275402)	Gray{Float64}(0.0)	0.0	Gray{Float64}(0.0)	U 1_V 0	WT	1	DMSO-LPS	Egr2_intron(1),Egr2_Enh(6)	Egr2_BD	WT_DMSO-LPS_1	Egr2_intron	NA	Egr2_Enh	WT	DMSO-LPS	WT_DMSO-LPS
Egr2BD_28May21_WTRad21_Sequence_A 0_S 0_U 1_V 0_X 7_Y21_Job(Seq.Scan) 1 01 01 02 01 04 01_206	Cell_CP_20	2710.0	2571.5	0	0	0	Egr2BD_28May21_WTRad21_Sequence_A 0_S 0_U 1_V 0_X 7_Y21_Job(Seq.Scan) 1 01 01 02 01 04 01_206__Cell_CP_20	Cell_CP_20	Egr2BD_28May21_WTRad21_Sequence_A 0_S 0_U 1_V 0_X 7_Y21_Job(Seq.Scan) 1 01 01 02 01 04 01_206	0.24324324324324326	1	TxS_auto_1	10.439216613769531	26.427453994750977	40.235286712646484	106.029	27.783	3.0	0	0.0	0.0	0.0	0.0	0.0	0.0	0.0	Gray{Float64}(5.110245526153315)	4.592194566761434	Gray{Float64}(3.7863315601759617)	Gray{Float64}(0.0)	0.0	Gray{Float64}(0.0)	U 1_V 0	WT	1	DMSO-LPS	Egr2_intron(1),Egr2_Enh(6)	Egr2_BD	WT_DMSO-LPS_1	Egr2_intron	NA	Egr2_Enh	WT	DMSO-LPS	WT_DMSO-LPS
Egr2BD_28May21_WTRad21_Sequence_A 0_S 0_U 1_V 0_X 7_Y21_Job(Seq.Scan) 1 01 01 02 01 04 01_206	Cell_CP_21	3217.0	3032.0	1	1	1	Egr2BD_28May21_WTRad21_Sequence_A 0_S 0_U 1_V 0_X 7_Y21_Job(Seq.Scan) 1 01 01 02 01 04 01_206__Cell_CP_21	Cell_CP_21	Egr2BD_28May21_WTRad21_Sequence_A 0_S 0_U 1_V 0_X 7_Y21_Job(Seq.Scan) 1 01 01 02 01 04 01_206	0.24324324324324326	1	TxS_auto_15	2.4274511337280273	6.094117641448975	9.058821678161621	106.218	164.997	3.5	0	0.0	0.0	0.0	0.0	0.0	0.0	0.0	Gray{Float64}(1.1882952289472732)	1.0589508140975459	Gray{Float64}(0.8524781409659662)	Gray{Float64}(0.0)	0.0	Gray{Float64}(0.0)	U 1_V 0	WT	1	DMSO-LPS	Egr2_intron(1),Egr2_Enh(6)	Egr2_BD	WT_DMSO-LPS_1	Egr2_intron	NA	Egr2_Enh	WT	DMSO-LPS	WT_DMSO-LPS
Egr2BD_28May21_WTRad21_Sequence_A 0_S 0_U 1_V 0_X 7_Y21_Job(Seq.Scan) 1 01 01 02 01 04 01_206	Cell_CP_26	3255.0	3076.0	1	1	1	Egr2BD_28May21_WTRad21_Sequence_A 0_S 0_U 1_V 0_X 7_Y21_Job(Seq.Scan) 1 01 01 02 01 04 01_206__Cell_CP_26	Cell_CP_26	Egr2BD_28May21_WTRad21_Sequence_A 0_S 0_U 1_V 0_X 7_Y21_Job(Seq.Scan) 1 01 01 02 01 04 01_206	0.24324324324324326	1	TxS_auto_9	2.250980854034424	5.839217662811279	10.274511337280273	140.049	126.63	2.5	0	0.0	0.0	0.0	0.0	0.0	0.0	0.0	Gray{Float64}(1.1019088179100924)	1.0146578490166067	Gray{Float64}(0.9668803112940758)	Gray{Float64}(0.0)	0.0	Gray{Float64}(0.0)	U 1_V 0	WT	1	DMSO-LPS	Egr2_intron(1),Egr2_Enh(6)	Egr2_BD	WT_DMSO-LPS_1	Egr2_intron	NA	Egr2_Enh	WT	DMSO-LPS	WT_DMSO-LPS
Egr2BD_28May21_WTRad21_Sequence_A 0_S 0_U 1_V 0_X 7_Y21_Job(Seq.Scan) 1 01 01 02 01 04 01_206	Cell_CP_28	3279.0	3093.5	1	1	1	Egr2BD_28May21_WTRad21_Sequence_A 0_S 0_U 1_V 0_X 7_Y21_Job(Seq.Scan) 1 01 01 02 01 04 01_206__Cell_CP_28	Cell_CP_28	Egr2BD_28May21_WTRad21_Sequence_A 0_S 0_U 1_V 0_X 7_Y21_Job(Seq.Scan) 1 01 01 02 01 04 01_206	0.24324324324324326	1	TxS_auto_6	3.6000003814697266	10.019611358642578	19.011760711669922	141.561	81.459	3.0	0	0.0	0.0	0.0	0.0	0.0	0.0	0.0	Gray{Float64}(1.7622860530827613)	1.7410683924133785	Gray{Float64}(1.7890969713031384)	Gray{Float64}(0.0)	0.0	Gray{Float64}(0.0)	U 1_V 0	WT	1	DMSO-LPS	Egr2_intron(1),Egr2_Enh(6)	Egr2_BD	WT_DMSO-LPS_1	Egr2_intron	NA	Egr2_Enh	WT	DMSO-LPS	WT_DMSO-LPS
Egr2BD_28May21_WTRad21_Sequence_A 0_S 0_U 1_V 0_X 7_Y21_Job(Seq.Scan) 1 01 01 02 01 04 01_206	Cell_CP_29	3264.5	3081.0	1	1	1	Egr2BD_28May21_WTRad21_Sequence_A 0_S 0_U 1_V 0_X 7_Y21_Job(Seq.Scan) 1 01 01 02 01 04 01_206__Cell_CP_29	Cell_CP_29	Egr2BD_28May21_WTRad21_Sequence_A 0_S 0_U 1_V 0_X 7_Y21_Job(Seq.Scan) 1 01 01 02 01 04 01_206	0.24324324324324326	1	TxS_auto_19	3.5764706134796143	8.137255668640137	11.749019622802734	143.451	122.85	4.0	0	0.0	0.0	0.0	0.0	0.0	0.0	0.0	Gray{Float64}(1.7507676704251687)	1.4139788599121175	Gray{Float64}(1.1056385435166347)	Gray{Float64}(0.0)	0.0	Gray{Float64}(0.0)	U 1_V 0	WT	1	DMSO-LPS	Egr2_intron(1),Egr2_Enh(6)	Egr2_BD	WT_DMSO-LPS_1	Egr2_intron	NA	Egr2_Enh	WT	DMSO-LPS	WT_DMSO-LPS
Egr2BD_28May21_WTRad21_Sequence_A 0_S 0_U 1_V 0_X 7_Y21_Job(Seq.Scan) 1 01 01 02 01 04 01_206	Cell_CP_32	5324.5	5084.0	0	0	0	Egr2BD_28May21_WTRad21_Sequence_A 0_S 0_U 1_V 0_X 7_Y21_Job(Seq.Scan) 1 01 01 02 01 04 01_206__Cell_CP_32	Cell_CP_32	Egr2BD_28May21_WTRad21_Sequence_A 0_S 0_U 1_V 0_X 7_Y21_Job(Seq.Scan) 1 01 01 02 01 04 01_206	0.24324324324324326	1	TxS_auto_16	6.541176795959473	15.937255859375	22.996076583862305	171.801	180.495	4.0	0	0.0	0.0	0.0	0.0	0.0	0.0	0.0	Gray{Float64}(3.202062060216173)	2.7693541640842554	Gray{Float64}(2.164040016703392)	Gray{Float64}(0.0)	0.0	Gray{Float64}(0.0)	U 1_V 0	WT	1	DMSO-LPS	Egr2_intron(1),Egr2_Enh(6)	Egr2_BD	WT_DMSO-LPS_1	Egr2_intron	NA	Egr2_Enh	WT	DMSO-LPS	WT_DMSO-LPS
Egr2BD_28May21_WTRad21_Sequence_A 0_S 0_U 1_V 0_X 8_Y14_Job(Seq.Scan) 1 01 01 02 01 04 01_158	Cell_CP_1	3627.0	3433.0	11	11	11	Egr2BD_28May21_WTRad21_Sequence_A 0_S 0_U 1_V 0_X 8_Y14_Job(Seq.Scan) 1 01 01 02 01 04 01_158__Cell_CP_1	Cell_CP_1	Egr2BD_28May21_WTRad21_Sequence_A 0_S 0_U 1_V 0_X 8_Y14_Job(Seq.Scan) 1 01 01 02 01 04 01_158	0.32	2	TxS_auto_39	4.133333206176758	11.901958465576172	16.835290908813477	5.292	171.234	2.0	TxS_auto_6	9.199999809265137	25.23137092590332	39.87058639526367	5.67	173.691	2.0	3.1905693849217522	Gray{Float64}(2.023365191704608)	2.06815643346858	Gray{Float64}(1.5842808266294355)	Gray{Float64}(4.503619342843771)	4.384355923990606	Gray{Float64}(3.752011528319976)	U 1_V 0	WT	1	DMSO-LPS	Egr2_intron(1),Egr2_Enh(6)	Egr2_BD	WT_DMSO-LPS_1	Egr2_intron	NA	Egr2_Enh	WT	DMSO-LPS	WT_DMSO-LPS
Egr2BD_28May21_WTRad21_Sequence_A 0_S 0_U 1_V 0_X 8_Y14_Job(Seq.Scan) 1 01 01 02 01 04 01_158	Cell_CP_2	4223.0	4016.5	1	1	1	Egr2BD_28May21_WTRad21_Sequence_A 0_S 0_U 1_V 0_X 8_Y14_Job(Seq.Scan) 1 01 01 02 01 04 01_158__Cell_CP_2	Cell_CP_2	Egr2BD_28May21_WTRad21_Sequence_A 0_S 0_U 1_V 0_X 8_Y14_Job(Seq.Scan) 1 01 01 02 01 04 01_158	0.32	2	TxS_auto_25	2.588235855102539	6.086275577545166	9.317645072937012	17.199	25.515	3.0	TxS_auto_7	12.29411792755127	31.584314346313477	49.286277770996094	13.797	18.333	3.0	8.494393915989535	Gray{Float64}(1.2670031850590502)	1.0575881295476677	Gray{Float64}(0.8768346515868267)	Gray{Float64}(6.018263961914677)	5.488281874025175	Gray{Float64}(4.638072802629393)	U 1_V 0	WT	1	DMSO-LPS	Egr2_intron(1),Egr2_Enh(6)	Egr2_BD	WT_DMSO-LPS_1	Egr2_intron	NA	Egr2_Enh	WT	DMSO-LPS	WT_DMSO-LPS
Egr2BD_28May21_WTRad21_Sequence_A 0_S 0_U 1_V 0_X 8_Y14_Job(Seq.Scan) 1 01 01 02 01 04 01_158	Cell_CP_3	4350.0	4099.0	1	1	1	Egr2BD_28May21_WTRad21_Sequence_A 0_S 0_U 1_V 0_X 8_Y14_Job(Seq.Scan) 1 01 01 02 01 04 01_158__Cell_CP_3	Cell_CP_3	Egr2BD_28May21_WTRad21_Sequence_A 0_S 0_U 1_V 0_X 8_Y14_Job(Seq.Scan) 1 01 01 02 01 04 01_158	0.32	2	TxS_auto_36	3.6784322261810303	9.215689659118652	13.149019241333008	13.797	68.04	3.5	TxS_auto_8	2.2941181659698486	5.333333969116211	8.239214897155762	17.388	62.559	2.5	7.949002578940336	Gray{Float64}(1.8006803118066603)	1.6013740858264236	Gray{Float64}(1.2373851563277558)	Gray{Float64}(1.1230255610033928)	0.9267524325485234	Gray{Float64}(0.7753492504967626)	U 1_V 0	WT	1	DMSO-LPS	Egr2_intron(1),Egr2_Enh(6)	Egr2_BD	WT_DMSO-LPS_1	Egr2_intron	NA	Egr2_Enh	WT	DMSO-LPS	WT_DMSO-LPS
Egr2BD_28May21_WTRad21_Sequence_A 0_S 0_U 1_V 0_X 8_Y14_Job(Seq.Scan) 1 01 01 02 01 04 01_158	Cell_CP_8	3451.0	3261.0	9	9	9	Egr2BD_28May21_WTRad21_Sequence_A 0_S 0_U 1_V 0_X 8_Y14_Job(Seq.Scan) 1 01 01 02 01 04 01_158__Cell_CP_8	Cell_CP_8	Egr2BD_28May21_WTRad21_Sequence_A 0_S 0_U 1_V 0_X 8_Y14_Job(Seq.Scan) 1 01 01 02 01 04 01_158	0.32	2	TxS_auto_1	6.05490255355835	14.70196533203125	22.164705276489258	41.58	22.491	2.0	TxS_auto_24	2.878432035446167	0.0	0.0	43.281	24.57	3.0	2.866294123079487	Gray{Float64}(2.9640192200631876)	2.5547025957127225	Gray{Float64}(2.085804028432382)	Gray{Float64}(1.409061137027566)	0.0	Gray{Float64}(0.0)	U 1_V 0	WT	1	DMSO-LPS	Egr2_intron(1),Egr2_Enh(6)	Egr2_BD	WT_DMSO-LPS_1	Egr2_intron	NA	Egr2_Enh	WT	DMSO-LPS	WT_DMSO-LPS
Egr2BD_28May21_WTRad21_Sequence_A 0_S 0_U 1_V 0_X 8_Y14_Job(Seq.Scan) 1 01 01 02 01 04 01_158	Cell_CP_18	3034.0	2845.0	1	1	1	Egr2BD_28May21_WTRad21_Sequence_A 0_S 0_U 1_V 0_X 8_Y14_Job(Seq.Scan) 1 01 01 02 01 04 01_158__Cell_CP_18	Cell_CP_18	Egr2BD_28May21_WTRad21_Sequence_A 0_S 0_U 1_V 0_X 8_Y14_Job(Seq.Scan) 1 01 01 02 01 04 01_158	0.32	1	TxS_auto_18	6.482353210449219	16.83921241760254	28.24705696105957	129.843	106.029	3.5	0	0.0	0.0	0.0	0.0	0.0	0.0	0.0	Gray{Float64}(3.1732665120627255)	2.926083601848863	Gray{Float64}(2.65818220751317)	Gray{Float64}(0.0)	0.0	Gray{Float64}(0.0)	U 1_V 0	WT	1	DMSO-LPS	Egr2_intron(1),Egr2_Enh(6)	Egr2_BD	WT_DMSO-LPS_1	Egr2_intron	NA	Egr2_Enh	WT	DMSO-LPS	WT_DMSO-LPS
Egr2BD_28May21_WTRad21_Sequence_A 0_S 0_U 1_V 0_X 8_Y14_Job(Seq.Scan) 1 01 01 02 01 04 01_158	Cell_CP_19	3456.5	3264.5	0	0	0	Egr2BD_28May21_WTRad21_Sequence_A 0_S 0_U 1_V 0_X 8_Y14_Job(Seq.Scan) 1 01 01 02 01 04 01_158__Cell_CP_19	Cell_CP_19	Egr2BD_28May21_WTRad21_Sequence_A 0_S 0_U 1_V 0_X 8_Y14_Job(Seq.Scan) 1 01 01 02 01 04 01_158	0.32	1	TxS_auto_19	10.650980949401855	25.22353172302246	37.58823013305664	147.42	142.12800000000001	3.5	0	0.0	0.0	0.0	0.0	0.0	0.0	0.0	Gray{Float64}(5.213909219397932)	4.382993736589414	Gray{Float64}(3.5372309649583262)	Gray{Float64}(0.0)	0.0	Gray{Float64}(0.0)	U 1_V 0	WT	1	DMSO-LPS	Egr2_intron(1),Egr2_Enh(6)	Egr2_BD	WT_DMSO-LPS_1	Egr2_intron	NA	Egr2_Enh	WT	DMSO-LPS	WT_DMSO-LPS
Egr2BD_28May21_WTRad21_Sequence_A 0_S 0_U 1_V 0_X 8_Y14_Job(Seq.Scan) 1 01 01 02 01 04 01_158	Cell_CP_25	3317.0	3125.0	0	0	0	Egr2BD_28May21_WTRad21_Sequence_A 0_S 0_U 1_V 0_X 8_Y14_Job(Seq.Scan) 1 01 01 02 01 04 01_158__Cell_CP_25	Cell_CP_25	Egr2BD_28May21_WTRad21_Sequence_A 0_S 0_U 1_V 0_X 8_Y14_Job(Seq.Scan) 1 01 01 02 01 04 01_158	0.32	1	TxS_auto_22	3.125490665435791	8.035295486450195	13.894118309020996	183.141	176.526	3.0	0	0.0	0.0	0.0	0.0	0.0	0.0	0.0	Gray{Float64}(1.5300022291912003)	1.396261640736496	Gray{Float64}(1.307502517130804)	Gray{Float64}(0.0)	0.0	Gray{Float64}(0.0)	U 1_V 0	WT	1	DMSO-LPS	Egr2_intron(1),Egr2_Enh(6)	Egr2_BD	WT_DMSO-LPS_1	Egr2_intron	NA	Egr2_Enh	WT	DMSO-LPS	WT_DMSO-LPS
Egr2BD_28May21_WTRad21_Sequence_A 0_S 0_U 1_V 0_X 8_Y15_Job(Seq.Scan) 1 01 01 02 01 04 01_164	Cell_CP_1	3599.5	3404.5	3	3	3	Egr2BD_28May21_WTRad21_Sequence_A 0_S 0_U 1_V 0_X 8_Y15_Job(Seq.Scan) 1 01 01 02 01 04 01_164__Cell_CP_1	Cell_CP_1	Egr2BD_28May21_WTRad21_Sequence_A 0_S 0_U 1_V 0_X 8_Y15_Job(Seq.Scan) 1 01 01 02 01 04 01_164	0.5	2	TxS_auto_28	8.964705467224121	23.38823699951172	38.929405212402344	10.017	89.397	4.0	TxS_auto_29	4.337255001068115	9.509803771972656	13.631372451782227	4.158	92.421	3.5	7.9826347154307395	Gray{Float64}(4.38843715022998)	4.064081802833482	Gray{Float64}(3.663441909269853)	Gray{Float64}(2.123189774198104)	1.6524811365216694	Gray{Float64}(1.282776884164059)	U 1_V 0	WT	1	DMSO-LPS	Egr2_intron(1),Egr2_Enh(6)	Egr2_BD	WT_DMSO-LPS_1	Egr2_intron	NA	Egr2_Enh	WT	DMSO-LPS	WT_DMSO-LPS
Egr2BD_28May21_WTRad21_Sequence_A 0_S 0_U 1_V 0_X 8_Y15_Job(Seq.Scan) 1 01 01 02 01 04 01_164	Cell_CP_5	4262.5	4052.0	0	0	0	Egr2BD_28May21_WTRad21_Sequence_A 0_S 0_U 1_V 0_X 8_Y15_Job(Seq.Scan) 1 01 01 02 01 04 01_164__Cell_CP_5	Cell_CP_5	Egr2BD_28May21_WTRad21_Sequence_A 0_S 0_U 1_V 0_X 8_Y15_Job(Seq.Scan) 1 01 01 02 01 04 01_164	0.5	1	TxS_auto_1	5.505882263183594	14.337254524230957	0.0	42.714	15.120000000000001	1.5	0	0.0	0.0	0.0	0.0	0.0	0.0	0.0	Gray{Float64}(2.6952606928232883)	2.491328235460224	Gray{Float64}(0.0)	Gray{Float64}(0.0)	0.0	Gray{Float64}(0.0)	U 1_V 0	WT	1	DMSO-LPS	Egr2_intron(1),Egr2_Enh(6)	Egr2_BD	WT_DMSO-LPS_1	Egr2_intron	NA	Egr2_Enh	WT	DMSO-LPS	WT_DMSO-LPS
Egr2BD_28May21_WTRad21_Sequence_A 0_S 0_U 1_V 0_X 8_Y15_Job(Seq.Scan) 1 01 01 02 01 04 01_164	Cell_CP_6	4558.0	4363.5	2	2	1	Egr2BD_28May21_WTRad21_Sequence_A 0_S 0_U 1_V 0_X 8_Y15_Job(Seq.Scan) 1 01 01 02 01 04 01_164__Cell_CP_6	Cell_CP_6	Egr2BD_28May21_WTRad21_Sequence_A 0_S 0_U 1_V 0_X 8_Y15_Job(Seq.Scan) 1 01 01 02 01 04 01_164	0.5	2	TxS_auto_55	4.31372594833374	9.678435325622559	13.705883026123047	41.391	153.657	4.5	TxS_auto_44	3.9568631649017334	9.517646789550781	14.705883979797363	44.037	152.523	4.0	5.769512284413652	Gray{Float64}(2.111671741675255)	1.6817835772565746	Gray{Float64}(1.2897886830660614)	Gray{Float64}(1.936978897379008)	1.6538439867877766	Gray{Float64}(1.383893521889368)	U 1_V 0	WT	1	DMSO-LPS	Egr2_intron(1),Egr2_Enh(6)	Egr2_BD	WT_DMSO-LPS_1	Egr2_intron	NA	Egr2_Enh	WT	DMSO-LPS	WT_DMSO-LPS
Egr2BD_28May21_WTRad21_Sequence_A 0_S 0_U 1_V 0_X 8_Y15_Job(Seq.Scan) 1 01 01 02 01 04 01_164	Cell_CP_7	2824.5	2686.5	0	0	0	Egr2BD_28May21_WTRad21_Sequence_A 0_S 0_U 1_V 0_X 8_Y15_Job(Seq.Scan) 1 01 01 02 01 04 01_164__Cell_CP_7	Cell_CP_7	Egr2BD_28May21_WTRad21_Sequence_A 0_S 0_U 1_V 0_X 8_Y15_Job(Seq.Scan) 1 01 01 02 01 04 01_164	0.5	1	TxS_auto_12	4.376470565795898	10.192159652709961	14.552942276000977	42.903	172.179	2.5	0	0.0	0.0	0.0	0.0	0.0	0.0	0.0	Gray{Float64}(2.1423867284926814)	1.771051429700193	Gray{Float64}(1.3695009812300434)	Gray{Float64}(0.0)	0.0	Gray{Float64}(0.0)	U 1_V 0	WT	1	DMSO-LPS	Egr2_intron(1),Egr2_Enh(6)	Egr2_BD	WT_DMSO-LPS_1	Egr2_intron	NA	Egr2_Enh	WT	DMSO-LPS	WT_DMSO-LPS
Egr2BD_28May21_WTRad21_Sequence_A 0_S 0_U 1_V 0_X 8_Y15_Job(Seq.Scan) 1 01 01 02 01 04 01_164	Cell_CP_11	2610.5	2486.5	1	1	1	Egr2BD_28May21_WTRad21_Sequence_A 0_S 0_U 1_V 0_X 8_Y15_Job(Seq.Scan) 1 01 01 02 01 04 01_164__Cell_CP_11	Cell_CP_11	Egr2BD_28May21_WTRad21_Sequence_A 0_S 0_U 1_V 0_X 8_Y15_Job(Seq.Scan) 1 01 01 02 01 04 01_164	0.5	2	TxS_auto_60	4.1294121742248535	8.972549438476562	12.976469993591309	51.408	173.313	4.5	TxS_auto_13	3.0235300064086914	6.992158889770508	0.0	48.384	176.337	1.5	8.633605967381186	Gray{Float64}(2.0214457530406285)	1.5591245675635008	Gray{Float64}(1.2211474526654214)	Gray{Float64}(1.4800900546560334)	1.2149999038845873	Gray{Float64}(0.0)	U 1_V 0	WT	1	DMSO-LPS	Egr2_intron(1),Egr2_Enh(6)	Egr2_BD	WT_DMSO-LPS_1	Egr2_intron	NA	Egr2_Enh	WT	DMSO-LPS	WT_DMSO-LPS
Egr2BD_28May21_WTRad21_Sequence_A 0_S 0_U 1_V 0_X 8_Y15_Job(Seq.Scan) 1 01 01 02 01 04 01_164	Cell_CP_12	3236.0	3050.0	15	15	15	Egr2BD_28May21_WTRad21_Sequence_A 0_S 0_U 1_V 0_X 8_Y15_Job(Seq.Scan) 1 01 01 02 01 04 01_164__Cell_CP_12	Cell_CP_12	Egr2BD_28May21_WTRad21_Sequence_A 0_S 0_U 1_V 0_X 8_Y15_Job(Seq.Scan) 1 01 01 02 01 04 01_164	0.5	2	TxS_auto_23	4.678431510925293	11.360783576965332	19.898033142089844	71.253	180.306	2.5	TxS_auto_22	8.262744903564453	19.235292434692383	28.290193557739258	64.638	179.361	3.0	6.975044802723491	Gray{Float64}(2.290203813434203)	1.9741186050935866	Gray{Float64}(1.8724994159825759)	Gray{Float64}(4.044810711322074)	3.342440986793742	Gray{Float64}(2.662241566119792)	U 1_V 0	WT	1	DMSO-LPS	Egr2_intron(1),Egr2_Enh(6)	Egr2_BD	WT_DMSO-LPS_1	Egr2_intron	NA	Egr2_Enh	WT	DMSO-LPS	WT_DMSO-LPS
Egr2BD_28May21_WTRad21_Sequence_A 0_S 0_U 1_V 0_X 8_Y15_Job(Seq.Scan) 1 01 01 02 01 04 01_164	Cell_CP_20	2974.5	2789.0	2	2	2	Egr2BD_28May21_WTRad21_Sequence_A 0_S 0_U 1_V 0_X 8_Y15_Job(Seq.Scan) 1 01 01 02 01 04 01_164__Cell_CP_20	Cell_CP_20	Egr2BD_28May21_WTRad21_Sequence_A 0_S 0_U 1_V 0_X 8_Y15_Job(Seq.Scan) 1 01 01 02 01 04 01_164	0.5	2	TxS_auto_27	4.4588236808776855	12.278432846069336	20.85881805419922	106.596	23.247	4.0	TxS_auto_7	9.83137321472168	26.403915405273438	42.77647018432617	105.273	18.144	2.5	7.618460343140209	Gray{Float64}(2.182700542592141)	2.13357490340401	Gray{Float64}(1.9629138390545802)	Gray{Float64}(4.81269168418313)	4.588104358800824	Gray{Float64}(4.025468993139602)	U 1_V 0	WT	1	DMSO-LPS	Egr2_intron(1),Egr2_Enh(6)	Egr2_BD	WT_DMSO-LPS_1	Egr2_intron	NA	Egr2_Enh	WT	DMSO-LPS	WT_DMSO-LPS
Egr2BD_28May21_WTRad21_Sequence_A 0_S 0_U 1_V 0_X 8_Y15_Job(Seq.Scan) 1 01 01 02 01 04 01_164	Cell_CP_21	3865.5	3661.0	0	0	0	Egr2BD_28May21_WTRad21_Sequence_A 0_S 0_U 1_V 0_X 8_Y15_Job(Seq.Scan) 1 01 01 02 01 04 01_164__Cell_CP_21	Cell_CP_21	Egr2BD_28May21_WTRad21_Sequence_A 0_S 0_U 1_V 0_X 8_Y15_Job(Seq.Scan) 1 01 01 02 01 04 01_164	0.5	1	TxS_auto_6	6.223530292510986	13.952940940856934	0.0	109.62	97.902	1.5	0	0.0	0.0	0.0	0.0	0.0	0.0	0.0	Gray{Float64}(3.0465665203492476)	2.424547578123602	Gray{Float64}(0.0)	Gray{Float64}(0.0)	0.0	Gray{Float64}(0.0)	U 1_V 0	WT	1	DMSO-LPS	Egr2_intron(1),Egr2_Enh(6)	Egr2_BD	WT_DMSO-LPS_1	Egr2_intron	NA	Egr2_Enh	WT	DMSO-LPS	WT_DMSO-LPS
Egr2BD_28May21_WTRad21_Sequence_A 0_S 0_U 1_V 0_X 8_Y15_Job(Seq.Scan) 1 01 01 02 01 04 01_164	Cell_CP_23	3940.5	3736.0	1	1	1	Egr2BD_28May21_WTRad21_Sequence_A 0_S 0_U 1_V 0_X 8_Y15_Job(Seq.Scan) 1 01 01 02 01 04 01_164__Cell_CP_23	Cell_CP_23	Egr2BD_28May21_WTRad21_Sequence_A 0_S 0_U 1_V 0_X 8_Y15_Job(Seq.Scan) 1 01 01 02 01 04 01_164	0.5	1	TxS_auto_2	8.313725471496582	20.62352752685547	31.5294132232666	116.802	35.343	2.5	0	0.0	0.0	0.0	0.0	0.0	0.0	0.0	Gray{Float64}(4.069766915301239)	3.5836691296517373	Gray{Float64}(2.9670675199528445)	Gray{Float64}(0.0)	0.0	Gray{Float64}(0.0)	U 1_V 0	WT	1	DMSO-LPS	Egr2_intron(1),Egr2_Enh(6)	Egr2_BD	WT_DMSO-LPS_1	Egr2_intron	NA	Egr2_Enh	WT	DMSO-LPS	WT_DMSO-LPS
Egr2BD_28May21_WTRad21_Sequence_A 0_S 0_U 1_V 0_X 8_Y15_Job(Seq.Scan) 1 01 01 02 01 04 01_164	Cell_CP_26	2756.0	2582.5	0	0	0	Egr2BD_28May21_WTRad21_Sequence_A 0_S 0_U 1_V 0_X 8_Y15_Job(Seq.Scan) 1 01 01 02 01 04 01_164__Cell_CP_26	Cell_CP_26	Egr2BD_28May21_WTRad21_Sequence_A 0_S 0_U 1_V 0_X 8_Y15_Job(Seq.Scan) 1 01 01 02 01 04 01_164	0.5	1	TxS_auto_30	3.4431376457214355	8.121570587158203	12.105879783630371	143.262	109.242	3.0	0	0.0	0.0	0.0	0.0	0.0	0.0	0.0	Gray{Float64}(1.6854980024812882)	1.4112533250961319	Gray{Float64}(1.1392207794072629)	Gray{Float64}(0.0)	0.0	Gray{Float64}(0.0)	U 1_V 0	WT	1	DMSO-LPS	Egr2_intron(1),Egr2_Enh(6)	Egr2_BD	WT_DMSO-LPS_1	Egr2_intron	NA	Egr2_Enh	WT	DMSO-LPS	WT_DMSO-LPS
Egr2BD_28May21_WTRad21_Sequence_A 0_S 0_U 1_V 0_X 8_Y15_Job(Seq.Scan) 1 01 01 02 01 04 01_164	Cell_CP_27	3330.5	3143.5	0	0	0	Egr2BD_28May21_WTRad21_Sequence_A 0_S 0_U 1_V 0_X 8_Y15_Job(Seq.Scan) 1 01 01 02 01 04 01_164__Cell_CP_27	Cell_CP_27	Egr2BD_28May21_WTRad21_Sequence_A 0_S 0_U 1_V 0_X 8_Y15_Job(Seq.Scan) 1 01 01 02 01 04 01_164	0.5	1	TxS_auto_5	18.266666412353516	53.36862564086914	85.5293960571289	137.403	62.559	2.5	0	0.0	0.0	0.0	0.0	0.0	0.0	0.0	Gray{Float64}(8.94196890103208)	9.273655825952885	Gray{Float64}(8.048722354751074)	Gray{Float64}(0.0)	0.0	Gray{Float64}(0.0)	U 1_V 0	WT	1	DMSO-LPS	Egr2_intron(1),Egr2_Enh(6)	Egr2_BD	WT_DMSO-LPS_1	Egr2_intron	NA	Egr2_Enh	WT	DMSO-LPS	WT_DMSO-LPS
Egr2BD_28May21_WTRad21_Sequence_A 0_S 0_U 1_V 0_X 8_Y15_Job(Seq.Scan) 1 01 01 02 01 04 01_164	Cell_CP_28	2504.5	2378.0	5	5	5	Egr2BD_28May21_WTRad21_Sequence_A 0_S 0_U 1_V 0_X 8_Y15_Job(Seq.Scan) 1 01 01 02 01 04 01_164__Cell_CP_28	Cell_CP_28	Egr2BD_28May21_WTRad21_Sequence_A 0_S 0_U 1_V 0_X 8_Y15_Job(Seq.Scan) 1 01 01 02 01 04 01_164	0.5	2	TxS_auto_10	12.333333969116211	34.078426361083984	54.76079559326172	154.98	44.982	3.0	TxS_auto_9	11.337255477905273	32.44313430786133	54.27450942993164	148.932	42.525	4.0	6.82752905522928	Gray{Float64}(6.037461149632417)	5.92167389299902	Gray{Float64}(5.153250928616872)	Gray{Float64}(5.549856969957272)	5.637515635326192	Gray{Float64}(5.107489091236579)	U 1_V 0	WT	1	DMSO-LPS	Egr2_intron(1),Egr2_Enh(6)	Egr2_BD	WT_DMSO-LPS_1	Egr2_intron	NA	Egr2_Enh	WT	DMSO-LPS	WT_DMSO-LPS
Egr2BD_28May21_WTRad21_Sequence_A 0_S 0_U 1_V 0_X 8_Y15_Job(Seq.Scan) 1 01 01 02 01 04 01_164	Cell_CP_29	2965.5	2819.5	0	0	0	Egr2BD_28May21_WTRad21_Sequence_A 0_S 0_U 1_V 0_X 8_Y15_Job(Seq.Scan) 1 01 01 02 01 04 01_164__Cell_CP_29	Cell_CP_29	Egr2BD_28May21_WTRad21_Sequence_A 0_S 0_U 1_V 0_X 8_Y15_Job(Seq.Scan) 1 01 01 02 01 04 01_164	0.5	2	TxS_auto_3	10.494117736816406	30.788230895996094	0.0	150.066	36.099000000000004	1.5	TxS_auto_4	7.4745097160339355	21.780393600463867	0.0	154.602	37.044	1.5	4.870145891038583	Gray{Float64}(5.1371209353732965)	5.349949589123182	Gray{Float64}(0.0)	Gray{Float64}(3.6589507862275665)	3.7846931896595724	Gray{Float64}(0.0)	U 1_V 0	WT	1	DMSO-LPS	Egr2_intron(1),Egr2_Enh(6)	Egr2_BD	WT_DMSO-LPS_1	Egr2_intron	NA	Egr2_Enh	WT	DMSO-LPS	WT_DMSO-LPS
Egr2BD_28May21_WTRad21_Sequence_A 0_S 0_U 1_V 0_X 8_Y15_Job(Seq.Scan) 1 01 01 02 01 04 01_164	Cell_CP_30	3585.5	3384.0	1	1	1	Egr2BD_28May21_WTRad21_Sequence_A 0_S 0_U 1_V 0_X 8_Y15_Job(Seq.Scan) 1 01 01 02 01 04 01_164__Cell_CP_30	Cell_CP_30	Egr2BD_28May21_WTRad21_Sequence_A 0_S 0_U 1_V 0_X 8_Y15_Job(Seq.Scan) 1 01 01 02 01 04 01_164	0.5	2	TxS_auto_20	2.7490198612213135	5.882353782653809	8.427450180053711	158.949	133.056	2.5	TxS_auto_54	2.5490200519561768	7.066666603088379	12.270587921142578	157.059	126.441	4.5	6.897849302500032	Gray{Float64}(1.3457107910360837)	1.0221534426220815	Gray{Float64}(0.793063084561505)	Gray{Float64}(1.2478061140528913)	1.227946815696376	Gray{Float64}(1.1547205973589578)	U 1_V 0	WT	1	DMSO-LPS	Egr2_intron(1),Egr2_Enh(6)	Egr2_BD	WT_DMSO-LPS_1	Egr2_intron	NA	Egr2_Enh	WT	DMSO-LPS	WT_DMSO-LPS
Egr2BD_28May21_WTRad21_Sequence_A 0_S 0_U 1_V 0_X 8_Y15_Job(Seq.Scan) 1 01 01 02 01 04 01_164	Cell_CP_34	4812.5	4555.5	6	6	6	Egr2BD_28May21_WTRad21_Sequence_A 0_S 0_U 1_V 0_X 8_Y15_Job(Seq.Scan) 1 01 01 02 01 04 01_164__Cell_CP_34	Cell_CP_34	Egr2BD_28May21_WTRad21_Sequence_A 0_S 0_U 1_V 0_X 8_Y15_Job(Seq.Scan) 1 01 01 02 01 04 01_164	0.5	2	TxS_auto_51	2.556863307952881	5.984314441680908	8.768627166748047	181.818	65.394	3.5	TxS_auto_38	2.188235282897949	5.705883502960205	10.078432083129883	178.416	64.071	3.0	5.4151577077680875	Gray{Float64}(1.2516455749387556)	1.0398707446558173	Gray{Float64}(0.825169459285572)	Gray{Float64}(1.0711933642463407)	0.9914888973440992	Gray{Float64}(0.9484283222828471)	U 1_V 0	WT	1	DMSO-LPS	Egr2_intron(1),Egr2_Enh(6)	Egr2_BD	WT_DMSO-LPS_1	Egr2_intron	NA	Egr2_Enh	WT	DMSO-LPS	WT_DMSO-LPS
Egr2BD_28May21_WTRad21_Sequence_A 0_S 0_U 1_V 0_X 8_Y15_Job(Seq.Scan) 1 01 01 02 01 04 01_164	Cell_CP_35	2964.0	2782.0	4	4	4	Egr2BD_28May21_WTRad21_Sequence_A 0_S 0_U 1_V 0_X 8_Y15_Job(Seq.Scan) 1 01 01 02 01 04 01_164__Cell_CP_35	Cell_CP_35	Egr2BD_28May21_WTRad21_Sequence_A 0_S 0_U 1_V 0_X 8_Y15_Job(Seq.Scan) 1 01 01 02 01 04 01_164	0.5	2	TxS_auto_43	2.1607847213745117	5.964706897735596	10.007842063903809	180.306	115.479	3.0	TxS_auto_31	5.333334445953369	14.564706802368164	24.33725357055664	188.622	116.802	3.5	8.783859345413044	Gray{Float64}(1.05775565963635)	1.0364636189905496	Gray{Float64}(0.9417854662361645)	Gray{Float64}(2.6107944207195737)	2.5308517217584745	Gray{Float64}(2.2902511405054833)	U 1_V 0	WT	1	DMSO-LPS	Egr2_intron(1),Egr2_Enh(6)	Egr2_BD	WT_DMSO-LPS_1	Egr2_intron	NA	Egr2_Enh	WT	DMSO-LPS	WT_DMSO-LPS
Egr2BD_28May21_WTRad21_Sequence_A 0_S 0_U 1_V 0_X 9_Y14_Job(Seq.Scan) 1 01 01 02 01 04 01_160	Cell_CP_2	4098.0	3888.5	0	0	0	Egr2BD_28May21_WTRad21_Sequence_A 0_S 0_U 1_V 0_X 9_Y14_Job(Seq.Scan) 1 01 01 02 01 04 01_160__Cell_CP_2	Cell_CP_2	Egr2BD_28May21_WTRad21_Sequence_A 0_S 0_U 1_V 0_X 9_Y14_Job(Seq.Scan) 1 01 01 02 01 04 01_160	0.38461538461538464	1	TxS_auto_6	4.227451801300049	10.45882511138916	15.780391693115234	15.687	37.422	3.0	0	0.0	0.0	0.0	0.0	0.0	0.0	0.0	Gray{Float64}(2.0694384889118163)	1.8173888358965216	Gray{Float64}(1.485009800633548)	Gray{Float64}(0.0)	0.0	Gray{Float64}(0.0)	U 1_V 0	WT	1	DMSO-LPS	Egr2_intron(1),Egr2_Enh(6)	Egr2_BD	WT_DMSO-LPS_1	Egr2_intron	NA	Egr2_Enh	WT	DMSO-LPS	WT_DMSO-LPS
Egr2BD_28May21_WTRad21_Sequence_A 0_S 0_U 1_V 0_X 9_Y14_Job(Seq.Scan) 1 01 01 02 01 04 01_160	Cell_CP_10	2807.5	2638.5	0	0	0	Egr2BD_28May21_WTRad21_Sequence_A 0_S 0_U 1_V 0_X 9_Y14_Job(Seq.Scan) 1 01 01 02 01 04 01_160__Cell_CP_10	Cell_CP_10	Egr2BD_28May21_WTRad21_Sequence_A 0_S 0_U 1_V 0_X 9_Y14_Job(Seq.Scan) 1 01 01 02 01 04 01_160	0.38461538461538464	1	TxS_auto_4	17.925487518310547	53.866668701171875	90.55293273925781	62.559	48.006	3.0	0	0.0	0.0	0.0	0.0	0.0	0.0	0.0	Gray{Float64}(8.77495369468017)	9.360198806445434	Gray{Float64}(8.521461013707066)	Gray{Float64}(0.0)	0.0	Gray{Float64}(0.0)	U 1_V 0	WT	1	DMSO-LPS	Egr2_intron(1),Egr2_Enh(6)	Egr2_BD	WT_DMSO-LPS_1	Egr2_intron	NA	Egr2_Enh	WT	DMSO-LPS	WT_DMSO-LPS
Egr2BD_28May21_WTRad21_Sequence_A 0_S 0_U 1_V 0_X 9_Y14_Job(Seq.Scan) 1 01 01 02 01 04 01_160	Cell_CP_12	3161.0	2966.0	3	3	3	Egr2BD_28May21_WTRad21_Sequence_A 0_S 0_U 1_V 0_X 9_Y14_Job(Seq.Scan) 1 01 01 02 01 04 01_160__Cell_CP_12	Cell_CP_12	Egr2BD_28May21_WTRad21_Sequence_A 0_S 0_U 1_V 0_X 9_Y14_Job(Seq.Scan) 1 01 01 02 01 04 01_160	0.38461538461538464	2	TxS_auto_24	9.325490951538086	25.074506759643555	42.30980682373047	90.531	132.3	4.5	TxS_auto_15	9.372549057006836	23.313724517822266	34.329410552978516	87.696	129.276	4.0	6.494751804341722	Gray{Float64}(4.565050250171274)	4.357098255803548	Gray{Float64}(3.981553754686835)	Gray{Float64}(4.588086315216973)	4.051134062440549	Gray{Float64}(3.230560566084522)	U 1_V 0	WT	1	DMSO-LPS	Egr2_intron(1),Egr2_Enh(6)	Egr2_BD	WT_DMSO-LPS_1	Egr2_intron	NA	Egr2_Enh	WT	DMSO-LPS	WT_DMSO-LPS
Egr2BD_28May21_WTRad21_Sequence_A 0_S 0_U 1_V 0_X 9_Y14_Job(Seq.Scan) 1 01 01 02 01 04 01_160	Cell_CP_18	4257.0	4018.5	3	3	3	Egr2BD_28May21_WTRad21_Sequence_A 0_S 0_U 1_V 0_X 9_Y14_Job(Seq.Scan) 1 01 01 02 01 04 01_160__Cell_CP_18	Cell_CP_18	Egr2BD_28May21_WTRad21_Sequence_A 0_S 0_U 1_V 0_X 9_Y14_Job(Seq.Scan) 1 01 01 02 01 04 01_160	0.38461538461538464	1	TxS_auto_21	4.000000476837158	9.945099830627441	14.745099067687988	146.286	111.699	4.0	0	0.0	0.0	0.0	0.0	0.0	0.0	0.0	Gray{Float64}(1.9580956404723084)	1.7281208177366743	Gray{Float64}(1.387583847895388)	Gray{Float64}(0.0)	0.0	Gray{Float64}(0.0)	U 1_V 0	WT	1	DMSO-LPS	Egr2_intron(1),Egr2_Enh(6)	Egr2_BD	WT_DMSO-LPS_1	Egr2_intron	NA	Egr2_Enh	WT	DMSO-LPS	WT_DMSO-LPS
Egr2BD_28May21_WTRad21_Sequence_A 0_S 0_U 1_V 0_X 9_Y14_Job(Seq.Scan) 1 01 01 02 01 04 01_160	Cell_CP_19	3349.0	3155.5	7	7	7	Egr2BD_28May21_WTRad21_Sequence_A 0_S 0_U 1_V 0_X 9_Y14_Job(Seq.Scan) 1 01 01 02 01 04 01_160__Cell_CP_19	Cell_CP_19	Egr2BD_28May21_WTRad21_Sequence_A 0_S 0_U 1_V 0_X 9_Y14_Job(Seq.Scan) 1 01 01 02 01 04 01_160	0.38461538461538464	2	TxS_auto_3	11.090193748474121	33.51372146606445	62.91373062133789	142.12800000000001	25.893	3.0	TxS_auto_2	9.145098686218262	27.803913116455078	47.768619537353516	144.963	22.302	2.5	5.760425852313341	Gray{Float64}(5.428914360543082)	5.823547348109476	Gray{Float64}(5.920480833683415)	Gray{Float64}(4.47674393362379)	4.831376445625523	Gray{Float64}(4.495253955366261)	U 1_V 0	WT	1	DMSO-LPS	Egr2_intron(1),Egr2_Enh(6)	Egr2_BD	WT_DMSO-LPS_1	Egr2_intron	NA	Egr2_Enh	WT	DMSO-LPS	WT_DMSO-LPS
Egr2BD_28May21_WTRad21_Sequence_A 0_S 0_U 1_V 0_X 9_Y14_Job(Seq.Scan) 1 01 01 02 01 04 01_160	Cell_CP_20	4868.5	4628.5	0	0	0	Egr2BD_28May21_WTRad21_Sequence_A 0_S 0_U 1_V 0_X 9_Y14_Job(Seq.Scan) 1 01 01 02 01 04 01_160__Cell_CP_20	Cell_CP_20	Egr2BD_28May21_WTRad21_Sequence_A 0_S 0_U 1_V 0_X 9_Y14_Job(Seq.Scan) 1 01 01 02 01 04 01_160	0.38461538461538464	2	TxS_auto_19	2.498039722442627	6.1372528076171875	10.223527908325195	154.791	177.849	3.5	TxS_auto_26	2.423529624938965	5.83137321472168	8.356861114501953	154.413	179.928	3.5	4.088413506483906	Gray{Float64}(1.222850026785308)	1.0664462419867917	Gray{Float64}(0.9620825285051209)	Gray{Float64}(1.1863755568601317)	1.0132947501761564	Gray{Float64}(0.7864203182601046)	U 1_V 0	WT	1	DMSO-LPS	Egr2_intron(1),Egr2_Enh(6)	Egr2_BD	WT_DMSO-LPS_1	Egr2_intron	NA	Egr2_Enh	WT	DMSO-LPS	WT_DMSO-LPS
Egr2BD_28May21_WTRad21_Sequence_A 0_S 0_U 1_V 0_X 9_Y14_Job(Seq.Scan) 1 01 01 02 01 04 01_160	Cell_CP_25	3674.5	3475.5	0	0	0	Egr2BD_28May21_WTRad21_Sequence_A 0_S 0_U 1_V 0_X 9_Y14_Job(Seq.Scan) 1 01 01 02 01 04 01_160__Cell_CP_25	Cell_CP_25	Egr2BD_28May21_WTRad21_Sequence_A 0_S 0_U 1_V 0_X 9_Y14_Job(Seq.Scan) 1 01 01 02 01 04 01_160	0.38461538461538464	1	TxS_auto_1	6.796078205108643	17.619611740112305	27.039220809936523	189.37800000000001	9.261	2.5	0	0.0	0.0	0.0	0.0	0.0	0.0	0.0	Gray{Float64}(3.3268423798425095)	3.0616905176510985	Gray{Float64}(2.544519089584369)	Gray{Float64}(0.0)	0.0	Gray{Float64}(0.0)	U 1_V 0	WT	1	DMSO-LPS	Egr2_intron(1),Egr2_Enh(6)	Egr2_BD	WT_DMSO-LPS_1	Egr2_intron	NA	Egr2_Enh	WT	DMSO-LPS	WT_DMSO-LPS
Egr2BD_28May21_WTRad21_Sequence_A 0_S 0_U 1_V 0_X 9_Y14_Job(Seq.Scan) 1 01 01 02 01 04 01_160	Cell_CP_26	3447.0	3251.5	9	9	9	Egr2BD_28May21_WTRad21_Sequence_A 0_S 0_U 1_V 0_X 9_Y14_Job(Seq.Scan) 1 01 01 02 01 04 01_160__Cell_CP_26	Cell_CP_26	Egr2BD_28May21_WTRad21_Sequence_A 0_S 0_U 1_V 0_X 9_Y14_Job(Seq.Scan) 1 01 01 02 01 04 01_160	0.38461538461538464	2	TxS_auto_23	2.992157459259033	7.180392742156982	10.949019432067871	186.543	120.771	3.5	TxS_auto_11	17.690196990966797	53.87059020996094	94.48235321044922	182.007	116.424	3.5	7.191780377625554	Gray{Float64}(1.4647324445357388)	1.2477085588455015	Gray{Float64}(1.030354726305159)	Gray{Float64}(8.659773369451678)	9.360880231578486	Gray{Float64}(8.891238141170586)	U 1_V 0	WT	1	DMSO-LPS	Egr2_intron(1),Egr2_Enh(6)	Egr2_BD	WT_DMSO-LPS_1	Egr2_intron	NA	Egr2_Enh	WT	DMSO-LPS	WT_DMSO-LPS
Egr2BD_28May21_WTRad21_Sequence_A 0_S 0_U 1_V 0_X 9_Y15_Job(Seq.Scan) 1 01 01 02 01 04 01_162	Cell_CP_2	2922.5	2768.0	2	2	2	Egr2BD_28May21_WTRad21_Sequence_A 0_S 0_U 1_V 0_X 9_Y15_Job(Seq.Scan) 1 01 01 02 01 04 01_162__Cell_CP_2	Cell_CP_2	Egr2BD_28May21_WTRad21_Sequence_A 0_S 0_U 1_V 0_X 9_Y15_Job(Seq.Scan) 1 01 01 02 01 04 01_162	0.36764705882352944	1	TxS_auto_16	4.949019908905029	12.419610977172852	18.415681838989258	22.302	29.862000000000002	2.5	0	0.0	0.0	0.0	0.0	0.0	0.0	0.0	Gray{Float64}(2.42266328825543)	2.1581068710588536	Gray{Float64}(1.7330031185588128)	Gray{Float64}(0.0)	0.0	Gray{Float64}(0.0)	U 1_V 0	WT	1	DMSO-LPS	Egr2_intron(1),Egr2_Enh(6)	Egr2_BD	WT_DMSO-LPS_1	Egr2_intron	NA	Egr2_Enh	WT	DMSO-LPS	WT_DMSO-LPS
Egr2BD_28May21_WTRad21_Sequence_A 0_S 0_U 1_V 0_X 9_Y15_Job(Seq.Scan) 1 01 01 02 01 04 01_162	Cell_CP_3	2967.5	2785.0	0	0	0	Egr2BD_28May21_WTRad21_Sequence_A 0_S 0_U 1_V 0_X 9_Y15_Job(Seq.Scan) 1 01 01 02 01 04 01_162__Cell_CP_3	Cell_CP_3	Egr2BD_28May21_WTRad21_Sequence_A 0_S 0_U 1_V 0_X 9_Y15_Job(Seq.Scan) 1 01 01 02 01 04 01_162	0.36764705882352944	1	TxS_auto_29	4.964706897735596	12.466667175292969	18.788238525390625	18.9	116.046	3.5	0	0.0	0.0	0.0	0.0	0.0	0.0	0.0	Gray{Float64}(2.430342443450321)	2.1662836412230386	Gray{Float64}(1.7680624720499536)	Gray{Float64}(0.0)	0.0	Gray{Float64}(0.0)	U 1_V 0	WT	1	DMSO-LPS	Egr2_intron(1),Egr2_Enh(6)	Egr2_BD	WT_DMSO-LPS_1	Egr2_intron	NA	Egr2_Enh	WT	DMSO-LPS	WT_DMSO-LPS
Egr2BD_28May21_WTRad21_Sequence_A 0_S 0_U 1_V 0_X 9_Y15_Job(Seq.Scan) 1 01 01 02 01 04 01_162	Cell_CP_4	3254.0	3054.0	2	2	2	Egr2BD_28May21_WTRad21_Sequence_A 0_S 0_U 1_V 0_X 9_Y15_Job(Seq.Scan) 1 01 01 02 01 04 01_162__Cell_CP_4	Cell_CP_4	Egr2BD_28May21_WTRad21_Sequence_A 0_S 0_U 1_V 0_X 9_Y15_Job(Seq.Scan) 1 01 01 02 01 04 01_162	0.36764705882352944	1	TxS_auto_13	6.870588302612305	17.415691375732422	25.850976943969727	28.35	120.20400000000001	2.0	0	0.0	0.0	0.0	0.0	0.0	0.0	0.0	Gray{Float64}(3.3633168497676857)	3.0262560792998556	Gray{Float64}(2.432699698734062)	Gray{Float64}(0.0)	0.0	Gray{Float64}(0.0)	U 1_V 0	WT	1	DMSO-LPS	Egr2_intron(1),Egr2_Enh(6)	Egr2_BD	WT_DMSO-LPS_1	Egr2_intron	NA	Egr2_Enh	WT	DMSO-LPS	WT_DMSO-LPS
Egr2BD_28May21_WTRad21_Sequence_A 0_S 0_U 1_V 0_X 9_Y15_Job(Seq.Scan) 1 01 01 02 01 04 01_162	Cell_CP_5	2533.0	2408.5	0	0	0	Egr2BD_28May21_WTRad21_Sequence_A 0_S 0_U 1_V 0_X 9_Y15_Job(Seq.Scan) 1 01 01 02 01 04 01_162__Cell_CP_5	Cell_CP_5	Egr2BD_28May21_WTRad21_Sequence_A 0_S 0_U 1_V 0_X 9_Y15_Job(Seq.Scan) 1 01 01 02 01 04 01_162	0.36764705882352944	1	TxS_auto_4	3.0313730239868164	7.1921563148498535	0.0	28.35	89.397	1.5	0	0.0	0.0	0.0	0.0	0.0	0.0	0.0	Gray{Float64}(1.4839293988303166)	1.2497526685284333	Gray{Float64}(0.0)	Gray{Float64}(0.0)	0.0	Gray{Float64}(0.0)	U 1_V 0	WT	1	DMSO-LPS	Egr2_intron(1),Egr2_Enh(6)	Egr2_BD	WT_DMSO-LPS_1	Egr2_intron	NA	Egr2_Enh	WT	DMSO-LPS	WT_DMSO-LPS
Egr2BD_28May21_WTRad21_Sequence_A 0_S 0_U 1_V 0_X 9_Y15_Job(Seq.Scan) 1 01 01 02 01 04 01_162	Cell_CP_12	3617.0	3419.5	1	1	1	Egr2BD_28May21_WTRad21_Sequence_A 0_S 0_U 1_V 0_X 9_Y15_Job(Seq.Scan) 1 01 01 02 01 04 01_162__Cell_CP_12	Cell_CP_12	Egr2BD_28May21_WTRad21_Sequence_A 0_S 0_U 1_V 0_X 9_Y15_Job(Seq.Scan) 1 01 01 02 01 04 01_162	0.36764705882352944	2	TxS_auto_12	4.686274528503418	11.917646408081055	18.56862449645996	63.126	113.4	2.0	TxS_auto_24	2.207843542098999	5.462745189666748	9.27450942993164	64.827	114.345	2.5	2.456913917905955	Gray{Float64}(2.2940431576084865)	2.0708824654332516	Gray{Float64}(1.7473957489634195)	Gray{Float64}(1.080792074816792)	0.9492397105136341	Gray{Float64}(0.872775382725487)	U 1_V 0	WT	1	DMSO-LPS	Egr2_intron(1),Egr2_Enh(6)	Egr2_BD	WT_DMSO-LPS_1	Egr2_intron	NA	Egr2_Enh	WT	DMSO-LPS	WT_DMSO-LPS
Egr2BD_28May21_WTRad21_Sequence_A 0_S 0_U 1_V 0_X 9_Y15_Job(Seq.Scan) 1 01 01 02 01 04 01_162	Cell_CP_13	3286.5	3098.5	1	1	1	Egr2BD_28May21_WTRad21_Sequence_A 0_S 0_U 1_V 0_X 9_Y15_Job(Seq.Scan) 1 01 01 02 01 04 01_162__Cell_CP_13	Cell_CP_13	Egr2BD_28May21_WTRad21_Sequence_A 0_S 0_U 1_V 0_X 9_Y15_Job(Seq.Scan) 1 01 01 02 01 04 01_162	0.36764705882352944	2	TxS_auto_18	4.243137836456299	9.309807777404785	13.321568489074707	65.205	41.958	2.5	TxS_auto_2	11.713725090026855	31.203920364379883	0.0	72.576	39.312	1.5	8.578050885836475	Gray{Float64}(2.0771171772603823)	1.6177286204521666	Gray{Float64}(1.2536228599900903)	Gray{Float64}(5.734147824554483)	5.422182310389148	Gray{Float64}(0.0)	U 1_V 0	WT	1	DMSO-LPS	Egr2_intron(1),Egr2_Enh(6)	Egr2_BD	WT_DMSO-LPS_1	Egr2_intron	NA	Egr2_Enh	WT	DMSO-LPS	WT_DMSO-LPS
Egr2BD_28May21_WTRad21_Sequence_A 0_S 0_U 1_V 0_X 9_Y15_Job(Seq.Scan) 1 01 01 02 01 04 01_162	Cell_CP_14	3922.5	3720.0	0	0	0	Egr2BD_28May21_WTRad21_Sequence_A 0_S 0_U 1_V 0_X 9_Y15_Job(Seq.Scan) 1 01 01 02 01 04 01_162__Cell_CP_14	Cell_CP_14	Egr2BD_28May21_WTRad21_Sequence_A 0_S 0_U 1_V 0_X 9_Y15_Job(Seq.Scan) 1 01 01 02 01 04 01_162	0.36764705882352944	1	TxS_auto_6	6.047060012817383	16.07451057434082	0.0	66.15	141.939	1.5	0	0.0	0.0	0.0	0.0	0.0	0.0	0.0	Gray{Float64}(2.9601801093120668)	2.7932043751735876	Gray{Float64}(0.0)	Gray{Float64}(0.0)	0.0	Gray{Float64}(0.0)	U 1_V 0	WT	1	DMSO-LPS	Egr2_intron(1),Egr2_Enh(6)	Egr2_BD	WT_DMSO-LPS_1	Egr2_intron	NA	Egr2_Enh	WT	DMSO-LPS	WT_DMSO-LPS
Egr2BD_28May21_WTRad21_Sequence_A 0_S 0_U 1_V 0_X 9_Y15_Job(Seq.Scan) 1 01 01 02 01 04 01_162	Cell_CP_15	3414.0	3214.0	3	3	3	Egr2BD_28May21_WTRad21_Sequence_A 0_S 0_U 1_V 0_X 9_Y15_Job(Seq.Scan) 1 01 01 02 01 04 01_162__Cell_CP_15	Cell_CP_15	Egr2BD_28May21_WTRad21_Sequence_A 0_S 0_U 1_V 0_X 9_Y15_Job(Seq.Scan) 1 01 01 02 01 04 01_162	0.36764705882352944	2	TxS_auto_40	3.10980486869812	7.023528575897217	10.098036766052246	89.208	161.595	3.5	TxS_auto_26	2.8470592498779297	7.156862258911133	11.66274642944336	92.232	163.674	2.5	5.8066183790567845	Gray{Float64}(1.5223236575542154)	1.2204508906584437	Gray{Float64}(0.9502732160500104)	Gray{Float64}(1.3937034101956902)	1.2436197594728369	Gray{Float64}(1.097519826303391)	U 1_V 0	WT	1	DMSO-LPS	Egr2_intron(1),Egr2_Enh(6)	Egr2_BD	WT_DMSO-LPS_1	Egr2_intron	NA	Egr2_Enh	WT	DMSO-LPS	WT_DMSO-LPS
Egr2BD_28May21_WTRad21_Sequence_A 0_S 0_U 1_V 0_X 9_Y15_Job(Seq.Scan) 1 01 01 02 01 04 01_162	Cell_CP_19	3116.5	2932.0	0	0	0	Egr2BD_28May21_WTRad21_Sequence_A 0_S 0_U 1_V 0_X 9_Y15_Job(Seq.Scan) 1 01 01 02 01 04 01_162__Cell_CP_19	Cell_CP_19	Egr2BD_28May21_WTRad21_Sequence_A 0_S 0_U 1_V 0_X 9_Y15_Job(Seq.Scan) 1 01 01 02 01 04 01_162	0.36764705882352944	1	TxS_auto_8	3.274510383605957	8.011765480041504	0.0	106.218	51.786	1.5	0	0.0	0.0	0.0	0.0	0.0	0.0	0.0	Gray{Float64}(1.6029509356183904)	1.3921729242219458	Gray{Float64}(0.0)	Gray{Float64}(0.0)	0.0	Gray{Float64}(0.0)	U 1_V 0	WT	1	DMSO-LPS	Egr2_intron(1),Egr2_Enh(6)	Egr2_BD	WT_DMSO-LPS_1	Egr2_intron	NA	Egr2_Enh	WT	DMSO-LPS	WT_DMSO-LPS
Egr2BD_28May21_WTRad21_Sequence_A 0_S 0_U 1_V 0_X 9_Y15_Job(Seq.Scan) 1 01 01 02 01 04 01_162	Cell_CP_20	2641.5	2454.5	0	0	0	Egr2BD_28May21_WTRad21_Sequence_A 0_S 0_U 1_V 0_X 9_Y15_Job(Seq.Scan) 1 01 01 02 01 04 01_162__Cell_CP_20	Cell_CP_20	Egr2BD_28May21_WTRad21_Sequence_A 0_S 0_U 1_V 0_X 9_Y15_Job(Seq.Scan) 1 01 01 02 01 04 01_162	0.36764705882352944	2	TxS_auto_22	3.309804677963257	7.545098781585693	10.556861877441406	111.699	67.851	2.5	TxS_auto_9	11.956863403320312	30.341176986694336	45.658817291259766	105.84	72.954	3.0	8.022997569487346	Gray{Float64}(1.6202283345374078)	1.3110820905168556	Gray{Float64}(0.9934508380279838)	Gray{Float64}(5.853169828188881)	5.272266792522618	Gray{Float64}(4.296711544393356)	U 1_V 0	WT	1	DMSO-LPS	Egr2_intron(1),Egr2_Enh(6)	Egr2_BD	WT_DMSO-LPS_1	Egr2_intron	NA	Egr2_Enh	WT	DMSO-LPS	WT_DMSO-LPS
Egr2BD_28May21_WTRad21_Sequence_A 0_S 0_U 1_V 0_X 9_Y15_Job(Seq.Scan) 1 01 01 02 01 04 01_162	Cell_CP_27	3167.0	2975.0	4	4	4	Egr2BD_28May21_WTRad21_Sequence_A 0_S 0_U 1_V 0_X 9_Y15_Job(Seq.Scan) 1 01 01 02 01 04 01_162__Cell_CP_27	Cell_CP_27	Egr2BD_28May21_WTRad21_Sequence_A 0_S 0_U 1_V 0_X 9_Y15_Job(Seq.Scan) 1 01 01 02 01 04 01_162	0.36764705882352944	1	TxS_auto_49	2.662745714187622	6.156863212585449	8.584311485290527	141.75	184.842	4.0	0	0.0	0.0	0.0	0.0	0.0	0.0	0.0	Gray{Float64}(1.3034775382726453)	1.069853864800746	Gray{Float64}(0.807824478330867)	Gray{Float64}(0.0)	0.0	Gray{Float64}(0.0)	U 1_V 0	WT	1	DMSO-LPS	Egr2_intron(1),Egr2_Enh(6)	Egr2_BD	WT_DMSO-LPS_1	Egr2_intron	NA	Egr2_Enh	WT	DMSO-LPS	WT_DMSO-LPS
Egr2BD_28May21_WTRad21_Sequence_A 0_S 0_U 1_V 0_X 9_Y15_Job(Seq.Scan) 1 01 01 02 01 04 01_162	Cell_CP_31	4482.5	4266.0	6	6	6	Egr2BD_28May21_WTRad21_Sequence_A 0_S 0_U 1_V 0_X 9_Y15_Job(Seq.Scan) 1 01 01 02 01 04 01_162__Cell_CP_31	Cell_CP_31	Egr2BD_28May21_WTRad21_Sequence_A 0_S 0_U 1_V 0_X 9_Y15_Job(Seq.Scan) 1 01 01 02 01 04 01_162	0.36764705882352944	2	TxS_auto_14	4.658824443817139	10.862750053405762	16.372549057006836	164.997	169.155	2.5	TxS_auto_28	6.411765098571777	16.121566772460938	25.752933502197266	167.454	178.983	3.0	10.326007602166484	Gray{Float64}(2.2806056864216577)	1.8875772817633267	Gray{Float64}(1.5407346207772714)	Gray{Float64}(3.1387119476478533)	2.8013811453377726	Gray{Float64}(2.4234733452473187)	U 1_V 0	WT	1	DMSO-LPS	Egr2_intron(1),Egr2_Enh(6)	Egr2_BD	WT_DMSO-LPS_1	Egr2_intron	NA	Egr2_Enh	WT	DMSO-LPS	WT_DMSO-LPS
Egr2BD_28May21_WTRad21_Sequence_A 0_S 0_U 1_V 0_X 9_Y15_Job(Seq.Scan) 1 01 01 02 01 04 01_162	Cell_CP_32	3447.0	3255.0	0	0	0	Egr2BD_28May21_WTRad21_Sequence_A 0_S 0_U 1_V 0_X 9_Y15_Job(Seq.Scan) 1 01 01 02 01 04 01_162__Cell_CP_32	Cell_CP_32	Egr2BD_28May21_WTRad21_Sequence_A 0_S 0_U 1_V 0_X 9_Y15_Job(Seq.Scan) 1 01 01 02 01 04 01_162	0.36764705882352944	1	TxS_auto_19	3.298039674758911	8.333335876464844	12.270588874816895	174.636	19.845	2.5	0	0.0	0.0	0.0	0.0	0.0	0.0	0.0	Gray{Float64}(1.614469084852821)	1.4480509451459396	Gray{Float64}(1.1547206871042401)	Gray{Float64}(0.0)	0.0	Gray{Float64}(0.0)	U 1_V 0	WT	1	DMSO-LPS	Egr2_intron(1),Egr2_Enh(6)	Egr2_BD	WT_DMSO-LPS_1	Egr2_intron	NA	Egr2_Enh	WT	DMSO-LPS	WT_DMSO-LPS
Egr2BD_28May21_WTRad21_Sequence_A 0_S 0_U 1_V 0_X13_Y16_Job(Seq.Scan) 1 01 01 02 01 04 01_170	Cell_CP_2	5342.0	5101.0	0	0	0	Egr2BD_28May21_WTRad21_Sequence_A 0_S 0_U 1_V 0_X13_Y16_Job(Seq.Scan) 1 01 01 02 01 04 01_170__Cell_CP_2	Cell_CP_2	Egr2BD_28May21_WTRad21_Sequence_A 0_S 0_U 1_V 0_X13_Y16_Job(Seq.Scan) 1 01 01 02 01 04 01_170	0.3	2	TxS_auto_4	7.2705888748168945	19.098041534423828	30.035295486450195	34.965	80.892	2.0	TxS_auto_8	3.5450985431671143	8.345101356506348	12.35293960571289	32.697	76.545	2.0	5.295302918625143	Gray{Float64}(3.5591266705803952)	3.3185914385693254	Gray{Float64}(2.8264639452367106)	Gray{Float64}(1.7354102937280362)	1.4500953862613293	Gray{Float64}(1.1624702819715997)	U 1_V 0	WT	1	DMSO-LPS	Egr2_intron(1),Egr2_Enh(6)	Egr2_BD	WT_DMSO-LPS_1	Egr2_intron	NA	Egr2_Enh	WT	DMSO-LPS	WT_DMSO-LPS
Egr2BD_28May21_WTRad21_Sequence_A 0_S 0_U 1_V 0_X13_Y16_Job(Seq.Scan) 1 01 01 02 01 04 01_170	Cell_CP_7	3142.0	2956.5	1	1	1	Egr2BD_28May21_WTRad21_Sequence_A 0_S 0_U 1_V 0_X13_Y16_Job(Seq.Scan) 1 01 01 02 01 04 01_170__Cell_CP_7	Cell_CP_7	Egr2BD_28May21_WTRad21_Sequence_A 0_S 0_U 1_V 0_X13_Y16_Job(Seq.Scan) 1 01 01 02 01 04 01_170	0.3	2	TxS_auto_24	3.14117693901062	7.423529624938965	11.215686798095703	60.102000000000004	181.629	4.0	TxS_auto_15	6.411765098571777	18.321569442749023	30.78038787841797	58.212	178.794	3.5	5.644406523275931	Gray{Float64}(1.5376810342513478)	1.2899574971016232	Gray{Float64}(1.0554493918725056)	Gray{Float64}(3.1387119476478533)	3.1836669421975166	Gray{Float64}(2.896580677822783)	U 1_V 0	WT	1	DMSO-LPS	Egr2_intron(1),Egr2_Enh(6)	Egr2_BD	WT_DMSO-LPS_1	Egr2_intron	NA	Egr2_Enh	WT	DMSO-LPS	WT_DMSO-LPS
Egr2BD_28May21_WTRad21_Sequence_A 0_S 0_U 1_V 0_X13_Y16_Job(Seq.Scan) 1 01 01 02 01 04 01_170	Cell_CP_8	4959.0	4731.0	3	3	3	Egr2BD_28May21_WTRad21_Sequence_A 0_S 0_U 1_V 0_X13_Y16_Job(Seq.Scan) 1 01 01 02 01 04 01_170__Cell_CP_8	Cell_CP_8	Egr2BD_28May21_WTRad21_Sequence_A 0_S 0_U 1_V 0_X13_Y16_Job(Seq.Scan) 1 01 01 02 01 04 01_170	0.3	2	TxS_auto_12	6.160784721374512	15.043137550354004	23.545095443725586	62.748	58.401	3.0	TxS_auto_16	2.952941417694092	7.278431415557861	11.18039321899414	66.528	54.054	2.5	6.740534771069731	Gray{Float64}(3.0158510666854963)	2.613986748004611	Gray{Float64}(2.215705298749929)	Gray{Float64}(1.4455352568179989)	1.2647443528880693	Gray{Float64}(1.0521280984670878)	U 1_V 0	WT	1	DMSO-LPS	Egr2_intron(1),Egr2_Enh(6)	Egr2_BD	WT_DMSO-LPS_1	Egr2_intron	NA	Egr2_Enh	WT	DMSO-LPS	WT_DMSO-LPS
Egr2BD_28May21_WTRad21_Sequence_A 0_S 0_U 1_V 0_X13_Y16_Job(Seq.Scan) 1 01 01 02 01 04 01_170	Cell_CP_15	3625.0	3426.5	1	1	1	Egr2BD_28May21_WTRad21_Sequence_A 0_S 0_U 1_V 0_X13_Y16_Job(Seq.Scan) 1 01 01 02 01 04 01_170__Cell_CP_15	Cell_CP_15	Egr2BD_28May21_WTRad21_Sequence_A 0_S 0_U 1_V 0_X13_Y16_Job(Seq.Scan) 1 01 01 02 01 04 01_170	0.3	1	TxS_auto_20	5.31372594833374	13.513726234436035	21.050973892211914	141.372	170.856	4.5	0	0.0	0.0	0.0	0.0	0.0	0.0	0.0	Gray{Float64}(2.601195593437541)	2.34822696892423	Gray{Float64}(1.9809966159746424)	Gray{Float64}(0.0)	0.0	Gray{Float64}(0.0)	U 1_V 0	WT	1	DMSO-LPS	Egr2_intron(1),Egr2_Enh(6)	Egr2_BD	WT_DMSO-LPS_1	Egr2_intron	NA	Egr2_Enh	WT	DMSO-LPS	WT_DMSO-LPS
Egr2BD_28May21_WTRad21_Sequence_A 0_S 0_U 1_V 0_X13_Y16_Job(Seq.Scan) 1 01 01 02 01 04 01_170	Cell_CP_18	3654.5	3454.0	1	1	1	Egr2BD_28May21_WTRad21_Sequence_A 0_S 0_U 1_V 0_X13_Y16_Job(Seq.Scan) 1 01 01 02 01 04 01_170__Cell_CP_18	Cell_CP_18	Egr2BD_28May21_WTRad21_Sequence_A 0_S 0_U 1_V 0_X13_Y16_Job(Seq.Scan) 1 01 01 02 01 04 01_170	0.3	1	TxS_auto_17	4.780392169952393	14.125492095947266	23.796083450317383	171.99	123.039	3.5	0	0.0	0.0	0.0	0.0	0.0	0.0	0.0	Gray{Float64}(2.3401159879693703)	2.4545311125591027	Gray{Float64}(2.2393244621318433)	Gray{Float64}(0.0)	0.0	Gray{Float64}(0.0)	U 1_V 0	WT	1	DMSO-LPS	Egr2_intron(1),Egr2_Enh(6)	Egr2_BD	WT_DMSO-LPS_1	Egr2_intron	NA	Egr2_Enh	WT	DMSO-LPS	WT_DMSO-LPS
Egr2BD_28May21_WTRad21_Sequence_A 0_S 0_U 1_V 0_X13_Y16_Job(Seq.Scan) 1 01 01 02 01 04 01_170	Cell_CP_19	3570.0	3371.0	3	3	3	Egr2BD_28May21_WTRad21_Sequence_A 0_S 0_U 1_V 0_X13_Y16_Job(Seq.Scan) 1 01 01 02 01 04 01_170__Cell_CP_19	Cell_CP_19	Egr2BD_28May21_WTRad21_Sequence_A 0_S 0_U 1_V 0_X13_Y16_Job(Seq.Scan) 1 01 01 02 01 04 01_170	0.3	1	TxS_auto_5	14.960783004760742	46.51373291015625	79.25096130371094	171.234	135.513	2.0	0	0.0	0.0	0.0	0.0	0.0	0.0	0.0	Gray{Float64}(7.323660121870233)	8.082508121752376	Gray{Float64}(7.45789182767793)	Gray{Float64}(0.0)	0.0	Gray{Float64}(0.0)	U 1_V 0	WT	1	DMSO-LPS	Egr2_intron(1),Egr2_Enh(6)	Egr2_BD	WT_DMSO-LPS_1	Egr2_intron	NA	Egr2_Enh	WT	DMSO-LPS	WT_DMSO-LPS
Egr2BD_28May21_WTRad21_Sequence_A 0_S 0_U 1_V 0_X13_Y22_Job(Seq.Scan) 1 01 01 02 01 04 01_218	Cell_CP_1	4006.5	3791.0	1	1	1	Egr2BD_28May21_WTRad21_Sequence_A 0_S 0_U 1_V 0_X13_Y22_Job(Seq.Scan) 1 01 01 02 01 04 01_218__Cell_CP_1	Cell_CP_1	Egr2BD_28May21_WTRad21_Sequence_A 0_S 0_U 1_V 0_X13_Y22_Job(Seq.Scan) 1 01 01 02 01 04 01_218	0.38333333333333336	2	TxS_auto_12	6.611764907836914	18.062746047973633	29.05097770690918	22.113	64.827	3.0	TxS_auto_30	1.3450983762741089	2.7333340644836426	5.227451324462891	19.467	64.449	2.0	4.81084192215874	Gray{Float64}(3.2366166246310457)	3.138692220551066	Gray{Float64}(2.7338349675799654)	Gray{Float64}(0.6584577381528992)	0.4749606921105155	Gray{Float64}(0.491927995206166)	U 1_V 0	WT	1	DMSO-LPS	Egr2_intron(1),Egr2_Enh(6)	Egr2_BD	WT_DMSO-LPS_1	Egr2_intron	NA	Egr2_Enh	WT	DMSO-LPS	WT_DMSO-LPS
Egr2BD_28May21_WTRad21_Sequence_A 0_S 0_U 1_V 0_X13_Y22_Job(Seq.Scan) 1 01 01 02 01 04 01_218	Cell_CP_3	3871.5	3667.5	4	4	4	Egr2BD_28May21_WTRad21_Sequence_A 0_S 0_U 1_V 0_X13_Y22_Job(Seq.Scan) 1 01 01 02 01 04 01_218__Cell_CP_3	Cell_CP_3	Egr2BD_28May21_WTRad21_Sequence_A 0_S 0_U 1_V 0_X13_Y22_Job(Seq.Scan) 1 01 01 02 01 04 01_218	0.38333333333333336	2	TxS_auto_17	14.129412651062012	43.04706573486328	75.9372329711914	18.9	106.785	3.5	TxS_auto_48	3.2588236331939697	7.10588264465332	10.411761283874512	24.192	107.73	3.0	6.700618553536684	Gray{Float64}(6.916684504086656)	7.480119024024213	Gray{Float64}(7.146054254433439)	Gray{Float64}(1.5952718971350808)	1.2347612327431405	Gray{Float64}(0.9797961830792988)	U 1_V 0	WT	1	DMSO-LPS	Egr2_intron(1),Egr2_Enh(6)	Egr2_BD	WT_DMSO-LPS_1	Egr2_intron	NA	Egr2_Enh	WT	DMSO-LPS	WT_DMSO-LPS
Egr2BD_28May21_WTRad21_Sequence_A 0_S 0_U 1_V 0_X13_Y22_Job(Seq.Scan) 1 01 01 02 01 04 01_218	Cell_CP_5	3043.0	2861.0	1	1	1	Egr2BD_28May21_WTRad21_Sequence_A 0_S 0_U 1_V 0_X13_Y22_Job(Seq.Scan) 1 01 01 02 01 04 01_218__Cell_CP_5	Cell_CP_5	Egr2BD_28May21_WTRad21_Sequence_A 0_S 0_U 1_V 0_X13_Y22_Job(Seq.Scan) 1 01 01 02 01 04 01_218	0.38333333333333336	2	TxS_auto_28	8.733333587646484	21.745100021362305	33.12156295776367	33.453	123.228	3.0	TxS_auto_51	2.2352945804595947	4.81960916519165	6.788234710693359	37.422	127.953	2.5	7.094264302942204	Gray{Float64}(4.275175096549655)	3.7785603634620903	Gray{Float64}(3.116896371212334)	Gray{Float64}(1.0942300128499451)	0.8374844972467905	Gray{Float64}(0.6388051241325333)	U 1_V 0	WT	1	DMSO-LPS	Egr2_intron(1),Egr2_Enh(6)	Egr2_BD	WT_DMSO-LPS_1	Egr2_intron	NA	Egr2_Enh	WT	DMSO-LPS	WT_DMSO-LPS
Egr2BD_28May21_WTRad21_Sequence_A 0_S 0_U 1_V 0_X13_Y22_Job(Seq.Scan) 1 01 01 02 01 04 01_218	Cell_CP_6	3179.5	2992.5	1	1	1	Egr2BD_28May21_WTRad21_Sequence_A 0_S 0_U 1_V 0_X13_Y22_Job(Seq.Scan) 1 01 01 02 01 04 01_218__Cell_CP_6	Cell_CP_6	Egr2BD_28May21_WTRad21_Sequence_A 0_S 0_U 1_V 0_X13_Y22_Job(Seq.Scan) 1 01 01 02 01 04 01_218	0.38333333333333336	1	TxS_auto_47	3.7058827877044678	8.901962280273438	13.756863594055176	36.855	94.5	3.5	0	0.0	0.0	0.0	0.0	0.0	0.0	0.0	Gray{Float64}(1.814118016416651)	1.5468589151685368	Gray{Float64}(1.2945861966191696)	Gray{Float64}(0.0)	0.0	Gray{Float64}(0.0)	U 1_V 0	WT	1	DMSO-LPS	Egr2_intron(1),Egr2_Enh(6)	Egr2_BD	WT_DMSO-LPS_1	Egr2_intron	NA	Egr2_Enh	WT	DMSO-LPS	WT_DMSO-LPS
Egr2BD_28May21_WTRad21_Sequence_A 0_S 0_U 1_V 0_X13_Y22_Job(Seq.Scan) 1 01 01 02 01 04 01_218	Cell_CP_7	3529.0	3309.0	0	0	0	Egr2BD_28May21_WTRad21_Sequence_A 0_S 0_U 1_V 0_X13_Y22_Job(Seq.Scan) 1 01 01 02 01 04 01_218__Cell_CP_7	Cell_CP_7	Egr2BD_28May21_WTRad21_Sequence_A 0_S 0_U 1_V 0_X13_Y22_Job(Seq.Scan) 1 01 01 02 01 04 01_218	0.38333333333333336	1	TxS_auto_22	2.7411768436431885	6.596078872680664	0.0	44.415	13.986	1.5	0	0.0	0.0	0.0	0.0	0.0	0.0	0.0	Gray{Float64}(1.3418714468618007)	1.1461746397163468	Gray{Float64}(0.0)	Gray{Float64}(0.0)	0.0	Gray{Float64}(0.0)	U 1_V 0	WT	1	DMSO-LPS	Egr2_intron(1),Egr2_Enh(6)	Egr2_BD	WT_DMSO-LPS_1	Egr2_intron	NA	Egr2_Enh	WT	DMSO-LPS	WT_DMSO-LPS
Egr2BD_28May21_WTRad21_Sequence_A 0_S 0_U 1_V 0_X13_Y22_Job(Seq.Scan) 1 01 01 02 01 04 01_218	Cell_CP_11	4049.0	3835.5	8	8	8	Egr2BD_28May21_WTRad21_Sequence_A 0_S 0_U 1_V 0_X13_Y22_Job(Seq.Scan) 1 01 01 02 01 04 01_218__Cell_CP_11	Cell_CP_11	Egr2BD_28May21_WTRad21_Sequence_A 0_S 0_U 1_V 0_X13_Y22_Job(Seq.Scan) 1 01 01 02 01 04 01_218	0.38333333333333336	2	TxS_auto_45	2.7254908084869385	5.811764717102051	10.12940788269043	68.04	93.177	2.5	TxS_auto_25	11.239216804504395	29.113723754882812	44.96078872680664	64.26	95.82300000000001	3.0	5.028888147493441	Gray{Float64}(1.3341927585132345)	1.0098874587946598	Gray{Float64}(0.9532253871095441)	Gray{Float64}(5.501864700932408)	5.05897708011982	Gray{Float64}(4.231023741486202)	U 1_V 0	WT	1	DMSO-LPS	Egr2_intron(1),Egr2_Enh(6)	Egr2_BD	WT_DMSO-LPS_1	Egr2_intron	NA	Egr2_Enh	WT	DMSO-LPS	WT_DMSO-LPS
Egr2BD_28May21_WTRad21_Sequence_A 0_S 0_U 1_V 0_X13_Y22_Job(Seq.Scan) 1 01 01 02 01 04 01_218	Cell_CP_12	3224.5	3035.5	11	11	11	Egr2BD_28May21_WTRad21_Sequence_A 0_S 0_U 1_V 0_X13_Y22_Job(Seq.Scan) 1 01 01 02 01 04 01_218__Cell_CP_12	Cell_CP_12	Egr2BD_28May21_WTRad21_Sequence_A 0_S 0_U 1_V 0_X13_Y22_Job(Seq.Scan) 1 01 01 02 01 04 01_218	0.38333333333333336	2	TxS_auto_20	5.184313774108887	15.176471710205078	27.27842903137207	72.954	147.042	3.5	TxS_auto_21	9.282352447509766	26.26274871826172	47.05097961425781	70.497	154.224	2.5	8.824283143689339	Gray{Float64}(2.5378452474460587)	2.6371556996771184	Gray{Float64}(2.5670297192399616)	Gray{Float64}(4.543932923520068)	4.563574379740727	Gray{Float64}(4.427720630474967)	U 1_V 0	WT	1	DMSO-LPS	Egr2_intron(1),Egr2_Enh(6)	Egr2_BD	WT_DMSO-LPS_1	Egr2_intron	NA	Egr2_Enh	WT	DMSO-LPS	WT_DMSO-LPS
Egr2BD_28May21_WTRad21_Sequence_A 0_S 0_U 1_V 0_X13_Y22_Job(Seq.Scan) 1 01 01 02 01 04 01_218	Cell_CP_16	3237.5	3072.5	2	2	2	Egr2BD_28May21_WTRad21_Sequence_A 0_S 0_U 1_V 0_X13_Y22_Job(Seq.Scan) 1 01 01 02 01 04 01_218__Cell_CP_16	Cell_CP_16	Egr2BD_28May21_WTRad21_Sequence_A 0_S 0_U 1_V 0_X13_Y22_Job(Seq.Scan) 1 01 01 02 01 04 01_218	0.38333333333333336	1	TxS_auto_42	2.7882354259490967	6.7058844566345215	10.254899978637695	89.775	28.728	3.0	0	0.0	0.0	0.0	0.0	0.0	0.0	0.0	Gray{Float64}(1.3649077453306615)	1.1652551234486475	Gray{Float64}(0.9650347893099368)	Gray{Float64}(0.0)	0.0	Gray{Float64}(0.0)	U 1_V 0	WT	1	DMSO-LPS	Egr2_intron(1),Egr2_Enh(6)	Egr2_BD	WT_DMSO-LPS_1	Egr2_intron	NA	Egr2_Enh	WT	DMSO-LPS	WT_DMSO-LPS
Egr2BD_28May21_WTRad21_Sequence_A 0_S 0_U 1_V 0_X13_Y22_Job(Seq.Scan) 1 01 01 02 01 04 01_218	Cell_CP_17	3802.0	3604.0	2	2	2	Egr2BD_28May21_WTRad21_Sequence_A 0_S 0_U 1_V 0_X13_Y22_Job(Seq.Scan) 1 01 01 02 01 04 01_218__Cell_CP_17	Cell_CP_17	Egr2BD_28May21_WTRad21_Sequence_A 0_S 0_U 1_V 0_X13_Y22_Job(Seq.Scan) 1 01 01 02 01 04 01_218	0.38333333333333336	1	TxS_auto_19	5.258823871612549	12.333335876464844	17.666662216186523	95.634	137.403	2.5	0	0.0	0.0	0.0	0.0	0.0	0.0	0.0	Gray{Float64}(2.574319717371235)	2.1431151866992177	Gray{Float64}(1.662516814900445)	Gray{Float64}(0.0)	0.0	Gray{Float64}(0.0)	U 1_V 0	WT	1	DMSO-LPS	Egr2_intron(1),Egr2_Enh(6)	Egr2_BD	WT_DMSO-LPS_1	Egr2_intron	NA	Egr2_Enh	WT	DMSO-LPS	WT_DMSO-LPS
Egr2BD_28May21_WTRad21_Sequence_A 0_S 0_U 1_V 0_X13_Y22_Job(Seq.Scan) 1 01 01 02 01 04 01_218	Cell_CP_18	4248.5	4034.5	3	3	3	Egr2BD_28May21_WTRad21_Sequence_A 0_S 0_U 1_V 0_X13_Y22_Job(Seq.Scan) 1 01 01 02 01 04 01_218__Cell_CP_18	Cell_CP_18	Egr2BD_28May21_WTRad21_Sequence_A 0_S 0_U 1_V 0_X13_Y22_Job(Seq.Scan) 1 01 01 02 01 04 01_218	0.38333333333333336	2	TxS_auto_18	4.725489616394043	13.215688705444336	22.7803897857666	107.352	111.321	2.0	TxS_auto_6	9.807844161987305	25.843141555786133	0.0	114.156	119.44800000000001	1.5	10.890020431569456	Gray{Float64}(2.3132398784799015)	2.2964381616634726	Gray{Float64}(2.143742864689153)	Gray{Float64}(4.801173651660281)	4.490660896206623	Gray{Float64}(0.0)	U 1_V 0	WT	1	DMSO-LPS	Egr2_intron(1),Egr2_Enh(6)	Egr2_BD	WT_DMSO-LPS_1	Egr2_intron	NA	Egr2_Enh	WT	DMSO-LPS	WT_DMSO-LPS
Egr2BD_28May21_WTRad21_Sequence_A 0_S 0_U 1_V 0_X13_Y22_Job(Seq.Scan) 1 01 01 02 01 04 01_218	Cell_CP_21	4930.5	4699.5	0	0	0	Egr2BD_28May21_WTRad21_Sequence_A 0_S 0_U 1_V 0_X13_Y22_Job(Seq.Scan) 1 01 01 02 01 04 01_218__Cell_CP_21	Cell_CP_21	Egr2BD_28May21_WTRad21_Sequence_A 0_S 0_U 1_V 0_X13_Y22_Job(Seq.Scan) 1 01 01 02 01 04 01_218	0.38333333333333336	1	TxS_auto_13	4.219607830047607	10.42745304107666	15.61176586151123	125.874	79.569	2.0	0	0.0	0.0	0.0	0.0	0.0	0.0	0.0	Gray{Float64}(2.0655986778912085)	1.811937434832093	Gray{Float64}(1.46914130906238)	Gray{Float64}(0.0)	0.0	Gray{Float64}(0.0)	U 1_V 0	WT	1	DMSO-LPS	Egr2_intron(1),Egr2_Enh(6)	Egr2_BD	WT_DMSO-LPS_1	Egr2_intron	NA	Egr2_Enh	WT	DMSO-LPS	WT_DMSO-LPS
Egr2BD_28May21_WTRad21_Sequence_A 0_S 0_U 1_V 0_X13_Y22_Job(Seq.Scan) 1 01 01 02 01 04 01_218	Cell_CP_24	3686.5	3484.5	1	1	1	Egr2BD_28May21_WTRad21_Sequence_A 0_S 0_U 1_V 0_X13_Y22_Job(Seq.Scan) 1 01 01 02 01 04 01_218__Cell_CP_24	Cell_CP_24	Egr2BD_28May21_WTRad21_Sequence_A 0_S 0_U 1_V 0_X13_Y22_Job(Seq.Scan) 1 01 01 02 01 04 01_218	0.38333333333333336	1	TxS_auto_7	11.35686206817627	32.8392219543457	0.0	150.633	122.85	1.5	0	0.0	0.0	0.0	0.0	0.0	0.0	0.0	Gray{Float64}(5.559454863546655)	5.7063422252242635	Gray{Float64}(0.0)	Gray{Float64}(0.0)	0.0	Gray{Float64}(0.0)	U 1_V 0	WT	1	DMSO-LPS	Egr2_intron(1),Egr2_Enh(6)	Egr2_BD	WT_DMSO-LPS_1	Egr2_intron	NA	Egr2_Enh	WT	DMSO-LPS	WT_DMSO-LPS
Egr2BD_28May21_WTRad21_Sequence_A 0_S 0_U 1_V 0_X13_Y22_Job(Seq.Scan) 1 01 01 02 01 04 01_218	Cell_CP_26	3158.0	2960.5	6	6	6	Egr2BD_28May21_WTRad21_Sequence_A 0_S 0_U 1_V 0_X13_Y22_Job(Seq.Scan) 1 01 01 02 01 04 01_218__Cell_CP_26	Cell_CP_26	Egr2BD_28May21_WTRad21_Sequence_A 0_S 0_U 1_V 0_X13_Y22_Job(Seq.Scan) 1 01 01 02 01 04 01_218	0.38333333333333336	2	TxS_auto_3	12.976471900939941	37.89019012451172	62.27058410644531	166.50900000000001	87.318	3.0	TxS_auto_14	2.043137311935425	0.0	0.0	162.729	88.452	1.0	6.369800310841778	Gray{Float64}(6.352292507233201)	6.584029065300811	Gray{Float64}(5.859957692279043)	Gray{Float64}(1.0001644466178734)	0.0	Gray{Float64}(0.0)	U 1_V 0	WT	1	DMSO-LPS	Egr2_intron(1),Egr2_Enh(6)	Egr2_BD	WT_DMSO-LPS_1	Egr2_intron	NA	Egr2_Enh	WT	DMSO-LPS	WT_DMSO-LPS
Egr2BD_28May21_WTRad21_Sequence_A 0_S 0_U 1_V 0_X13_Y22_Job(Seq.Scan) 1 01 01 02 01 04 01_218	Cell_CP_30	4660.0	4428.0	0	0	0	Egr2BD_28May21_WTRad21_Sequence_A 0_S 0_U 1_V 0_X13_Y22_Job(Seq.Scan) 1 01 01 02 01 04 01_218__Cell_CP_30	Cell_CP_30	Egr2BD_28May21_WTRad21_Sequence_A 0_S 0_U 1_V 0_X13_Y22_Job(Seq.Scan) 1 01 01 02 01 04 01_218	0.38333333333333336	2	TxS_auto_1	10.054902076721191	27.847063064575195	45.580387115478516	183.897	48.573	2.0	TxS_auto_11	8.588234901428223	23.51764678955078	38.27058410644531	185.22	59.535000000000004	3.0	11.086738609708451	Gray{Float64}(4.922114393689172)	4.838874442116316	Gray{Float64}(4.289330892381317)	Gray{Float64}(4.204145828786444)	4.08656883222425	Gray{Float64}(3.60144371440646)	U 1_V 0	WT	1	DMSO-LPS	Egr2_intron(1),Egr2_Enh(6)	Egr2_BD	WT_DMSO-LPS_1	Egr2_intron	NA	Egr2_Enh	WT	DMSO-LPS	WT_DMSO-LPS
Egr2BD_28May21_WTRad21_Sequence_A 0_S 0_U 1_V 0_X13_Y23_Job(Seq.Scan) 1 01 01 02 01 04 01_230	Cell_CP_3	3583.0	3391.0	0	0	0	Egr2BD_28May21_WTRad21_Sequence_A 0_S 0_U 1_V 0_X13_Y23_Job(Seq.Scan) 1 01 01 02 01 04 01_230__Cell_CP_3	Cell_CP_3	Egr2BD_28May21_WTRad21_Sequence_A 0_S 0_U 1_V 0_X13_Y23_Job(Seq.Scan) 1 01 01 02 01 04 01_230	0.28125	2	TxS_auto_2	5.1372551918029785	12.952939987182617	0.0	30.051000000000002	17.955000000000002	1.5	TxS_auto_13	4.490196228027344	10.32156753540039	15.301962852478027	31.374	11.718	2.0	6.453719702621118	Gray{Float64}(2.514808948977198)	2.2507813520190534	Gray{Float64}(0.0)	Gray{Float64}(2.1980581527124357)	1.7935381276585025	Gray{Float64}(1.4399873746336933)	U 1_V 0	WT	1	DMSO-LPS	Egr2_intron(1),Egr2_Enh(6)	Egr2_BD	WT_DMSO-LPS_1	Egr2_intron	NA	Egr2_Enh	WT	DMSO-LPS	WT_DMSO-LPS
Egr2BD_28May21_WTRad21_Sequence_A 0_S 0_U 1_V 0_X13_Y23_Job(Seq.Scan) 1 01 01 02 01 04 01_230	Cell_CP_4	3165.0	2981.0	0	0	0	Egr2BD_28May21_WTRad21_Sequence_A 0_S 0_U 1_V 0_X13_Y23_Job(Seq.Scan) 1 01 01 02 01 04 01_230__Cell_CP_4	Cell_CP_4	Egr2BD_28May21_WTRad21_Sequence_A 0_S 0_U 1_V 0_X13_Y23_Job(Seq.Scan) 1 01 01 02 01 04 01_230	0.28125	1	TxS_auto_9	7.05882453918457	17.690196990966797	0.0	30.996	108.297	1.5	0	0.0	0.0	0.0	0.0	0.0	0.0	0.0	Gray{Float64}(3.455462977335778)	3.0739558386136046	Gray{Float64}(0.0)	Gray{Float64}(0.0)	0.0	Gray{Float64}(0.0)	U 1_V 0	WT	1	DMSO-LPS	Egr2_intron(1),Egr2_Enh(6)	Egr2_BD	WT_DMSO-LPS_1	Egr2_intron	NA	Egr2_Enh	WT	DMSO-LPS	WT_DMSO-LPS
Egr2BD_28May21_WTRad21_Sequence_A 0_S 0_U 1_V 0_X13_Y23_Job(Seq.Scan) 1 01 01 02 01 04 01_230	Cell_CP_10	2748.0	2574.0	0	0	0	Egr2BD_28May21_WTRad21_Sequence_A 0_S 0_U 1_V 0_X13_Y23_Job(Seq.Scan) 1 01 01 02 01 04 01_230__Cell_CP_10	Cell_CP_10	Egr2BD_28May21_WTRad21_Sequence_A 0_S 0_U 1_V 0_X13_Y23_Job(Seq.Scan) 1 01 01 02 01 04 01_230	0.28125	1	TxS_auto_8	7.000000953674316	18.87059211730957	0.0	52.353	74.466	1.5	0	0.0	0.0	0.0	0.0	0.0	0.0	0.0	Gray{Float64}(3.4266674291823302)	3.279068449419761	Gray{Float64}(0.0)	Gray{Float64}(0.0)	0.0	Gray{Float64}(0.0)	U 1_V 0	WT	1	DMSO-LPS	Egr2_intron(1),Egr2_Enh(6)	Egr2_BD	WT_DMSO-LPS_1	Egr2_intron	NA	Egr2_Enh	WT	DMSO-LPS	WT_DMSO-LPS
Egr2BD_28May21_WTRad21_Sequence_A 0_S 0_U 1_V 0_X13_Y23_Job(Seq.Scan) 1 01 01 02 01 04 01_230	Cell_CP_16	2988.5	2807.5	1	1	1	Egr2BD_28May21_WTRad21_Sequence_A 0_S 0_U 1_V 0_X13_Y23_Job(Seq.Scan) 1 01 01 02 01 04 01_230__Cell_CP_16	Cell_CP_16	Egr2BD_28May21_WTRad21_Sequence_A 0_S 0_U 1_V 0_X13_Y23_Job(Seq.Scan) 1 01 01 02 01 04 01_230	0.28125	2	TxS_auto_24	2.364706516265869	6.5019612312316895	0.0	70.686	62.181	1.5	TxS_auto_7	12.572547912597656	0.0	0.0	65.961	61.047	1.0	5.254672301866224	Gray{Float64}(1.1575802421298462)	1.1298201879487182	Gray{Float64}(0.0)	Gray{Float64}(6.1545620806407)	0.0	Gray{Float64}(0.0)	U 1_V 0	WT	1	DMSO-LPS	Egr2_intron(1),Egr2_Enh(6)	Egr2_BD	WT_DMSO-LPS_1	Egr2_intron	NA	Egr2_Enh	WT	DMSO-LPS	WT_DMSO-LPS
Egr2BD_28May21_WTRad21_Sequence_A 0_S 0_U 1_V 0_X13_Y23_Job(Seq.Scan) 1 01 01 02 01 04 01_230	Cell_CP_17	2435.5	2303.5	1	1	1	Egr2BD_28May21_WTRad21_Sequence_A 0_S 0_U 1_V 0_X13_Y23_Job(Seq.Scan) 1 01 01 02 01 04 01_230__Cell_CP_17	Cell_CP_17	Egr2BD_28May21_WTRad21_Sequence_A 0_S 0_U 1_V 0_X13_Y23_Job(Seq.Scan) 1 01 01 02 01 04 01_230	0.28125	1	TxS_auto_32	3.101961374282837	7.819608211517334	12.666667938232422	70.119	43.092	3.0	0	0.0	0.0	0.0	0.0	0.0	0.0	0.0	Gray{Float64}(1.51848407995677)	1.3587825126955202	Gray{Float64}(1.1919936079820173)	Gray{Float64}(0.0)	0.0	Gray{Float64}(0.0)	U 1_V 0	WT	1	DMSO-LPS	Egr2_intron(1),Egr2_Enh(6)	Egr2_BD	WT_DMSO-LPS_1	Egr2_intron	NA	Egr2_Enh	WT	DMSO-LPS	WT_DMSO-LPS
Egr2BD_28May21_WTRad21_Sequence_A 0_S 0_U 1_V 0_X13_Y23_Job(Seq.Scan) 1 01 01 02 01 04 01_230	Cell_CP_25	2122.5	1969.5	0	0	0	Egr2BD_28May21_WTRad21_Sequence_A 0_S 0_U 1_V 0_X13_Y23_Job(Seq.Scan) 1 01 01 02 01 04 01_230__Cell_CP_25	Cell_CP_25	Egr2BD_28May21_WTRad21_Sequence_A 0_S 0_U 1_V 0_X13_Y23_Job(Seq.Scan) 1 01 01 02 01 04 01_230	0.28125	1	TxS_auto_27	12.321568489074707	32.05097961425781	48.470584869384766	91.287	138.348	3.0	0	0.0	0.0	0.0	0.0	0.0	0.0	0.0	Gray{Float64}(6.031701666524667)	5.569372459155921	Gray{Float64}(4.561312226798534)	Gray{Float64}(0.0)	0.0	Gray{Float64}(0.0)	U 1_V 0	WT	1	DMSO-LPS	Egr2_intron(1),Egr2_Enh(6)	Egr2_BD	WT_DMSO-LPS_1	Egr2_intron	NA	Egr2_Enh	WT	DMSO-LPS	WT_DMSO-LPS
Egr2BD_28May21_WTRad21_Sequence_A 0_S 0_U 1_V 0_X13_Y23_Job(Seq.Scan) 1 01 01 02 01 04 01_230	Cell_CP_26	3087.5	2910.5	8	8	8	Egr2BD_28May21_WTRad21_Sequence_A 0_S 0_U 1_V 0_X13_Y23_Job(Seq.Scan) 1 01 01 02 01 04 01_230__Cell_CP_26	Cell_CP_26	Egr2BD_28May21_WTRad21_Sequence_A 0_S 0_U 1_V 0_X13_Y23_Job(Seq.Scan) 1 01 01 02 01 04 01_230	0.28125	2	TxS_auto_46	2.6745102405548096	7.156863212585449	12.749017715454102	96.768	189.0	3.0	TxS_auto_56	1.003921627998352	1.7137256860733032	2.5725491046905518	101.871	187.11	3.5	5.988548154603075	Gray{Float64}(1.3092365545340698)	1.2436199251890656	Gray{Float64}(1.1997431131040945)	Gray{Float64}(0.49144358220521867)	0.2977873610552279	Gray{Float64}(0.24208908798780038)	U 1_V 0	WT	1	DMSO-LPS	Egr2_intron(1),Egr2_Enh(6)	Egr2_BD	WT_DMSO-LPS_1	Egr2_intron	NA	Egr2_Enh	WT	DMSO-LPS	WT_DMSO-LPS
Egr2BD_28May21_WTRad21_Sequence_A 0_S 0_U 1_V 0_X13_Y23_Job(Seq.Scan) 1 01 01 02 01 04 01_230	Cell_CP_28	3406.5	3214.5	0	0	0	Egr2BD_28May21_WTRad21_Sequence_A 0_S 0_U 1_V 0_X13_Y23_Job(Seq.Scan) 1 01 01 02 01 04 01_230__Cell_CP_28	Cell_CP_28	Egr2BD_28May21_WTRad21_Sequence_A 0_S 0_U 1_V 0_X13_Y23_Job(Seq.Scan) 1 01 01 02 01 04 01_230	0.28125	1	TxS_auto_4	11.392155647277832	30.890193939208984	53.36862564086914	106.974	43.092	2.5	0	0.0	0.0	0.0	0.0	0.0	0.0	0.0	Gray{Float64}(5.576731912330929)	5.36766730544749	Gray{Float64}(5.022241124573003)	Gray{Float64}(0.0)	0.0	Gray{Float64}(0.0)	U 1_V 0	WT	1	DMSO-LPS	Egr2_intron(1),Egr2_Enh(6)	Egr2_BD	WT_DMSO-LPS_1	Egr2_intron	NA	Egr2_Enh	WT	DMSO-LPS	WT_DMSO-LPS
Egr2BD_28May21_WTRad21_Sequence_A 0_S 0_U 1_V 0_X13_Y23_Job(Seq.Scan) 1 01 01 02 01 04 01_230	Cell_CP_33	2928.0	2752.5	0	0	0	Egr2BD_28May21_WTRad21_Sequence_A 0_S 0_U 1_V 0_X13_Y23_Job(Seq.Scan) 1 01 01 02 01 04 01_230__Cell_CP_33	Cell_CP_33	Egr2BD_28May21_WTRad21_Sequence_A 0_S 0_U 1_V 0_X13_Y23_Job(Seq.Scan) 1 01 01 02 01 04 01_230	0.28125	1	TxS_auto_20	2.8235294818878174	7.6431379318237305	0.0	129.843	27.216	1.5	0	0.0	0.0	0.0	0.0	0.0	0.0	0.0	Gray{Float64}(1.3821850275380976)	1.3281179674175378	Gray{Float64}(0.0)	Gray{Float64}(0.0)	0.0	Gray{Float64}(0.0)	U 1_V 0	WT	1	DMSO-LPS	Egr2_intron(1),Egr2_Enh(6)	Egr2_BD	WT_DMSO-LPS_1	Egr2_intron	NA	Egr2_Enh	WT	DMSO-LPS	WT_DMSO-LPS
Egr2BD_28May21_WTRad21_Sequence_A 0_S 0_U 1_V 0_X13_Y23_Job(Seq.Scan) 1 01 01 02 01 04 01_230	Cell_CP_36	4039.5	3829.0	0	0	0	Egr2BD_28May21_WTRad21_Sequence_A 0_S 0_U 1_V 0_X13_Y23_Job(Seq.Scan) 1 01 01 02 01 04 01_230__Cell_CP_36	Cell_CP_36	Egr2BD_28May21_WTRad21_Sequence_A 0_S 0_U 1_V 0_X13_Y23_Job(Seq.Scan) 1 01 01 02 01 04 01_230	0.28125	1	TxS_auto_10	6.035294532775879	17.964706420898438	32.643131256103516	133.245	115.101	2.0	0	0.0	0.0	0.0	0.0	0.0	0.0	0.0	Gray{Float64}(2.9544206262043176)	3.1216562607922693	Gray{Float64}(3.071873675976633)	Gray{Float64}(0.0)	0.0	Gray{Float64}(0.0)	U 1_V 0	WT	1	DMSO-LPS	Egr2_intron(1),Egr2_Enh(6)	Egr2_BD	WT_DMSO-LPS_1	Egr2_intron	NA	Egr2_Enh	WT	DMSO-LPS	WT_DMSO-LPS
Egr2BD_28May21_WTRad21_Sequence_A 0_S 0_U 1_V 0_X13_Y23_Job(Seq.Scan) 1 01 01 02 01 04 01_230	Cell_CP_37	3395.5	3202.5	0	0	0	Egr2BD_28May21_WTRad21_Sequence_A 0_S 0_U 1_V 0_X13_Y23_Job(Seq.Scan) 1 01 01 02 01 04 01_230__Cell_CP_37	Cell_CP_37	Egr2BD_28May21_WTRad21_Sequence_A 0_S 0_U 1_V 0_X13_Y23_Job(Seq.Scan) 1 01 01 02 01 04 01_230	0.28125	1	TxS_auto_12	14.643136978149414	41.39999008178711	67.76470184326172	142.506	173.124	3.0	0	0.0	0.0	0.0	0.0	0.0	0.0	0.0	Gray{Float64}(7.16816481542647)	7.193913176627648	Gray{Float64}(6.376980263307273)	Gray{Float64}(0.0)	0.0	Gray{Float64}(0.0)	U 1_V 0	WT	1	DMSO-LPS	Egr2_intron(1),Egr2_Enh(6)	Egr2_BD	WT_DMSO-LPS_1	Egr2_intron	NA	Egr2_Enh	WT	DMSO-LPS	WT_DMSO-LPS
Egr2BD_28May21_WTRad21_Sequence_A 0_S 0_U 1_V 0_X13_Y23_Job(Seq.Scan) 1 01 01 02 01 04 01_230	Cell_CP_46	2876.0	2718.0	0	0	0	Egr2BD_28May21_WTRad21_Sequence_A 0_S 0_U 1_V 0_X13_Y23_Job(Seq.Scan) 1 01 01 02 01 04 01_230__Cell_CP_46	Cell_CP_46	Egr2BD_28May21_WTRad21_Sequence_A 0_S 0_U 1_V 0_X13_Y23_Job(Seq.Scan) 1 01 01 02 01 04 01_230	0.28125	1	TxS_auto_18	2.4588239192962646	6.156863212585449	0.0	175.392	147.987	1.5	0	0.0	0.0	0.0	0.0	0.0	0.0	0.0	Gray{Float64}(1.203652955779149)	1.069853864800746	Gray{Float64}(0.0)	Gray{Float64}(0.0)	0.0	Gray{Float64}(0.0)	U 1_V 0	WT	1	DMSO-LPS	Egr2_intron(1),Egr2_Enh(6)	Egr2_BD	WT_DMSO-LPS_1	Egr2_intron	NA	Egr2_Enh	WT	DMSO-LPS	WT_DMSO-LPS
Egr2BD_28May21_WTRad21_Sequence_A 0_S 0_U 1_V 0_X13_Y23_Job(Seq.Scan) 1 01 01 02 01 04 01_230	Cell_CP_48	2746.0	2595.0	1	1	1	Egr2BD_28May21_WTRad21_Sequence_A 0_S 0_U 1_V 0_X13_Y23_Job(Seq.Scan) 1 01 01 02 01 04 01_230__Cell_CP_48	Cell_CP_48	Egr2BD_28May21_WTRad21_Sequence_A 0_S 0_U 1_V 0_X13_Y23_Job(Seq.Scan) 1 01 01 02 01 04 01_230	0.28125	2	TxS_auto_28	3.3098044395446777	8.549020767211914	12.776470184326172	184.464	143.64000000000001	2.0	TxS_auto_36	0.9725490212440491	1.533333659172058	2.0196080207824707	186.543	145.719	2.0	3.555908041555623	Gray{Float64}(1.6202282178258267)	1.4855296588963431	Gray{Float64}(1.202326520798873)	Gray{Float64}(0.4760859429070287)	0.2664413492151348	Gray{Float64}(0.19005470603169966)	U 1_V 0	WT	1	DMSO-LPS	Egr2_intron(1),Egr2_Enh(6)	Egr2_BD	WT_DMSO-LPS_1	Egr2_intron	NA	Egr2_Enh	WT	DMSO-LPS	WT_DMSO-LPS
Egr2BD_28May21_WTRad21_Sequence_A 0_S 0_U 1_V 0_X14_Y16_Job(Seq.Scan) 1 01 01 02 01 04 01_172	Cell_CP_1	6086.0	5826.0	3	3	3	Egr2BD_28May21_WTRad21_Sequence_A 0_S 0_U 1_V 0_X14_Y16_Job(Seq.Scan) 1 01 01 02 01 04 01_172__Cell_CP_1	Cell_CP_1	Egr2BD_28May21_WTRad21_Sequence_A 0_S 0_U 1_V 0_X14_Y16_Job(Seq.Scan) 1 01 01 02 01 04 01_172	0.475	1	TxS_auto_4	13.799999237060547	39.133323669433594	61.450984954833984	31.374	63.693	3.5	0	0.0	0.0	0.0	0.0	0.0	0.0	0.0	Gray{Float64}(6.755428780842494)	6.800043483938452	Gray{Float64}(5.782829519772097)	Gray{Float64}(0.0)	0.0	Gray{Float64}(0.0)	U 1_V 0	WT	1	DMSO-LPS	Egr2_intron(1),Egr2_Enh(6)	Egr2_BD	WT_DMSO-LPS_1	Egr2_intron	NA	Egr2_Enh	WT	DMSO-LPS	WT_DMSO-LPS
Egr2BD_28May21_WTRad21_Sequence_A 0_S 0_U 1_V 0_X14_Y16_Job(Seq.Scan) 1 01 01 02 01 04 01_172	Cell_CP_7	5200.0	4970.0	1	1	1	Egr2BD_28May21_WTRad21_Sequence_A 0_S 0_U 1_V 0_X14_Y16_Job(Seq.Scan) 1 01 01 02 01 04 01_172__Cell_CP_7	Cell_CP_7	Egr2BD_28May21_WTRad21_Sequence_A 0_S 0_U 1_V 0_X14_Y16_Job(Seq.Scan) 1 01 01 02 01 04 01_172	0.475	1	TxS_auto_23	2.3294122219085693	6.0392165184021	9.094117164611816	63.504	138.726	3.0	0	0.0	0.0	0.0	0.0	0.0	0.0	0.0	Gray{Float64}(1.1403028432108289)	1.049410862234796	Gray{Float64}(0.8557996138619486)	Gray{Float64}(0.0)	0.0	Gray{Float64}(0.0)	U 1_V 0	WT	1	DMSO-LPS	Egr2_intron(1),Egr2_Enh(6)	Egr2_BD	WT_DMSO-LPS_1	Egr2_intron	NA	Egr2_Enh	WT	DMSO-LPS	WT_DMSO-LPS
Egr2BD_28May21_WTRad21_Sequence_A 0_S 0_U 1_V 0_X14_Y16_Job(Seq.Scan) 1 01 01 02 01 04 01_172	Cell_CP_8	2633.5	2460.5	1	1	1	Egr2BD_28May21_WTRad21_Sequence_A 0_S 0_U 1_V 0_X14_Y16_Job(Seq.Scan) 1 01 01 02 01 04 01_172__Cell_CP_8	Cell_CP_8	Egr2BD_28May21_WTRad21_Sequence_A 0_S 0_U 1_V 0_X14_Y16_Job(Seq.Scan) 1 01 01 02 01 04 01_172	0.475	1	TxS_auto_1	8.113725662231445	23.38823699951172	37.04705047607422	72.19800000000001	46.683	2.5	0	0.0	0.0	0.0	0.0	0.0	0.0	0.0	Gray{Float64}(3.971862238318046)	4.064081802833482	Gray{Float64}(3.4863033891318644)	Gray{Float64}(0.0)	0.0	Gray{Float64}(0.0)	U 1_V 0	WT	1	DMSO-LPS	Egr2_intron(1),Egr2_Enh(6)	Egr2_BD	WT_DMSO-LPS_1	Egr2_intron	NA	Egr2_Enh	WT	DMSO-LPS	WT_DMSO-LPS
Egr2BD_28May21_WTRad21_Sequence_A 0_S 0_U 1_V 0_X14_Y16_Job(Seq.Scan) 1 01 01 02 01 04 01_172	Cell_CP_10	2818.5	2639.0	1	1	1	Egr2BD_28May21_WTRad21_Sequence_A 0_S 0_U 1_V 0_X14_Y16_Job(Seq.Scan) 1 01 01 02 01 04 01_172__Cell_CP_10	Cell_CP_10	Egr2BD_28May21_WTRad21_Sequence_A 0_S 0_U 1_V 0_X14_Y16_Job(Seq.Scan) 1 01 01 02 01 04 01_172	0.475	2	TxS_auto_14	3.1529417037963867	8.49411678314209	14.137253761291504	91.476	75.978	3.5	TxS_auto_15	3.4784321784973145	7.937255859375	11.611763954162598	93.933	78.435	3.0	5.298461852273741	Gray{Float64}(1.5434401672243534)	1.4759892098849068	Gray{Float64}(1.330382717858692)	Gray{Float64}(1.7027755181118867)	1.3792256809776993	Gray{Float64}(1.0927221332597183)	U 1_V 0	WT	1	DMSO-LPS	Egr2_intron(1),Egr2_Enh(6)	Egr2_BD	WT_DMSO-LPS_1	Egr2_intron	NA	Egr2_Enh	WT	DMSO-LPS	WT_DMSO-LPS
Egr2BD_28May21_WTRad21_Sequence_A 0_S 0_U 1_V 0_X14_Y16_Job(Seq.Scan) 1 01 01 02 01 04 01_172	Cell_CP_14	3411.5	3212.5	2	2	2	Egr2BD_28May21_WTRad21_Sequence_A 0_S 0_U 1_V 0_X14_Y16_Job(Seq.Scan) 1 01 01 02 01 04 01_172__Cell_CP_14	Cell_CP_14	Egr2BD_28May21_WTRad21_Sequence_A 0_S 0_U 1_V 0_X14_Y16_Job(Seq.Scan) 1 01 01 02 01 04 01_172	0.475	2	TxS_auto_34	2.1882357597351074	5.964705467224121	8.701958656311035	114.156	122.094	4.0	TxS_auto_29	1.9254906177520752	4.3411784172058105	6.580391883850098	113.022	117.369	3.5	6.622807637248718	Gray{Float64}(1.071193597669503)	1.0364633704162063	Gray{Float64}(0.8188956358394913)	Gray{Float64}(0.9425735837341404)	0.7543494710006542	Gray{Float64}(0.6192461270647809)	U 1_V 0	WT	1	DMSO-LPS	Egr2_intron(1),Egr2_Enh(6)	Egr2_BD	WT_DMSO-LPS_1	Egr2_intron	NA	Egr2_Enh	WT	DMSO-LPS	WT_DMSO-LPS
Egr2BD_28May21_WTRad21_Sequence_A 0_S 0_U 1_V 0_X14_Y16_Job(Seq.Scan) 1 01 01 02 01 04 01_172	Cell_CP_15	3722.0	3521.5	0	0	0	Egr2BD_28May21_WTRad21_Sequence_A 0_S 0_U 1_V 0_X14_Y16_Job(Seq.Scan) 1 01 01 02 01 04 01_172__Cell_CP_15	Cell_CP_15	Egr2BD_28May21_WTRad21_Sequence_A 0_S 0_U 1_V 0_X14_Y16_Job(Seq.Scan) 1 01 01 02 01 04 01_172	0.475	1	TxS_auto_3	3.9490199089050293	9.588237762451172	14.145098686218262	113.211	39.69	2.5	0	0.0	0.0	0.0	0.0	0.0	0.0	0.0	Gray{Float64}(1.9331394364931438)	1.666110302047656	Gray{Float64}(1.3311209625504603)	Gray{Float64}(0.0)	0.0	Gray{Float64}(0.0)	U 1_V 0	WT	1	DMSO-LPS	Egr2_intron(1),Egr2_Enh(6)	Egr2_BD	WT_DMSO-LPS_1	Egr2_intron	NA	Egr2_Enh	WT	DMSO-LPS	WT_DMSO-LPS
Egr2BD_28May21_WTRad21_Sequence_A 0_S 0_U 1_V 0_X14_Y16_Job(Seq.Scan) 1 01 01 02 01 04 01_172	Cell_CP_16	5021.0	4771.5	0	0	0	Egr2BD_28May21_WTRad21_Sequence_A 0_S 0_U 1_V 0_X14_Y16_Job(Seq.Scan) 1 01 01 02 01 04 01_172__Cell_CP_16	Cell_CP_16	Egr2BD_28May21_WTRad21_Sequence_A 0_S 0_U 1_V 0_X14_Y16_Job(Seq.Scan) 1 01 01 02 01 04 01_172	0.475	2	TxS_auto_2	5.482353687286377	13.098039627075195	19.372549057006836	129.843	67.284	2.0	TxS_auto_8	6.980391979217529	17.282352447509766	23.933330535888672	131.166	72.387	3.0	5.365718777573044	Gray{Float64}(2.6837428937236014)	2.2759947448069506	Gray{Float64}(1.8230488680113441)	Gray{Float64}(3.4170683684771355)	3.0030862990462035	Gray{Float64}(2.25224006468122)	U 1_V 0	WT	1	DMSO-LPS	Egr2_intron(1),Egr2_Enh(6)	Egr2_BD	WT_DMSO-LPS_1	Egr2_intron	NA	Egr2_Enh	WT	DMSO-LPS	WT_DMSO-LPS
Egr2BD_28May21_WTRad21_Sequence_A 0_S 0_U 1_V 0_X14_Y16_Job(Seq.Scan) 1 01 01 02 01 04 01_172	Cell_CP_17	5030.0	4797.0	1	1	1	Egr2BD_28May21_WTRad21_Sequence_A 0_S 0_U 1_V 0_X14_Y16_Job(Seq.Scan) 1 01 01 02 01 04 01_172__Cell_CP_17	Cell_CP_17	Egr2BD_28May21_WTRad21_Sequence_A 0_S 0_U 1_V 0_X14_Y16_Job(Seq.Scan) 1 01 01 02 01 04 01_172	0.475	2	TxS_auto_17	5.854902267456055	19.419612884521484	32.54117202758789	146.853	173.691	3.5	TxS_auto_13	10.474510192871094	25.976472854614258	39.09019088745117	146.664	182.385	4.0	9.198986737679308	Gray{Float64}(2.866114309656833)	3.374469625209548	Gray{Float64}(3.062278828360981)	Gray{Float64}(5.127522574937588)	4.513829350730444	Gray{Float64}(3.6785726048756637)	U 1_V 0	WT	1	DMSO-LPS	Egr2_intron(1),Egr2_Enh(6)	Egr2_BD	WT_DMSO-LPS_1	Egr2_intron	NA	Egr2_Enh	WT	DMSO-LPS	WT_DMSO-LPS
Egr2BD_28May21_WTRad21_Sequence_A 0_S 0_U 1_V 0_X14_Y16_Job(Seq.Scan) 1 01 01 02 01 04 01_172	Cell_CP_18	4590.5	4369.5	2	2	2	Egr2BD_28May21_WTRad21_Sequence_A 0_S 0_U 1_V 0_X14_Y16_Job(Seq.Scan) 1 01 01 02 01 04 01_172__Cell_CP_18	Cell_CP_18	Egr2BD_28May21_WTRad21_Sequence_A 0_S 0_U 1_V 0_X14_Y16_Job(Seq.Scan) 1 01 01 02 01 04 01_172	0.475	1	TxS_auto_32	3.4941179752349854	8.215686798095703	13.305879592895508	149.499	151.011	4.0	0	0.0	0.0	0.0	0.0	0.0	0.0	0.0	Gray{Float64}(1.7104540897488716)	1.4276075282894174	Gray{Float64}(1.2521464603518355)	Gray{Float64}(0.0)	0.0	Gray{Float64}(0.0)	U 1_V 0	WT	1	DMSO-LPS	Egr2_intron(1),Egr2_Enh(6)	Egr2_BD	WT_DMSO-LPS_1	Egr2_intron	NA	Egr2_Enh	WT	DMSO-LPS	WT_DMSO-LPS
Egr2BD_28May21_WTRad21_Sequence_A 0_S 0_U 1_V 0_X14_Y16_Job(Seq.Scan) 1 01 01 02 01 04 01_172	Cell_CP_19	3120.5	2941.5	1	1	1	Egr2BD_28May21_WTRad21_Sequence_A 0_S 0_U 1_V 0_X14_Y16_Job(Seq.Scan) 1 01 01 02 01 04 01_172__Cell_CP_19	Cell_CP_19	Egr2BD_28May21_WTRad21_Sequence_A 0_S 0_U 1_V 0_X14_Y16_Job(Seq.Scan) 1 01 01 02 01 04 01_172	0.475	1	TxS_auto_9	6.301961898803711	17.70588493347168	28.20391845703125	155.169	102.249	3.5	0	0.0	0.0	0.0	0.0	0.0	0.0	0.0	Gray{Float64}(3.0849606623615653)	3.076681870578277	Gray{Float64}(2.6541226694159836)	Gray{Float64}(0.0)	0.0	Gray{Float64}(0.0)	U 1_V 0	WT	1	DMSO-LPS	Egr2_intron(1),Egr2_Enh(6)	Egr2_BD	WT_DMSO-LPS_1	Egr2_intron	NA	Egr2_Enh	WT	DMSO-LPS	WT_DMSO-LPS
Egr2BD_28May21_WTRad21_Sequence_A 0_S 0_U 1_V 0_X14_Y16_Job(Seq.Scan) 1 01 01 02 01 04 01_172	Cell_CP_20	5070.0	4802.0	2	2	2	Egr2BD_28May21_WTRad21_Sequence_A 0_S 0_U 1_V 0_X14_Y16_Job(Seq.Scan) 1 01 01 02 01 04 01_172__Cell_CP_20	Cell_CP_20	Egr2BD_28May21_WTRad21_Sequence_A 0_S 0_U 1_V 0_X14_Y16_Job(Seq.Scan) 1 01 01 02 01 04 01_172	0.475	1	TxS_auto_22	2.34902024269104	5.870588779449463	9.564706802368164	176.715	100.359	3.5	0	0.0	0.0	0.0	0.0	0.0	0.0	0.0	Gray{Float64}(1.149901437069699)	1.0201090843648064	Gray{Float64}(0.900084333641728)	Gray{Float64}(0.0)	0.0	Gray{Float64}(0.0)	U 1_V 0	WT	1	DMSO-LPS	Egr2_intron(1),Egr2_Enh(6)	Egr2_BD	WT_DMSO-LPS_1	Egr2_intron	NA	Egr2_Enh	WT	DMSO-LPS	WT_DMSO-LPS
Egr2BD_28May21_WTRad21_Sequence_A 0_S 0_U 1_V 0_X14_Y22_Job(Seq.Scan) 1 01 01 02 01 04 01_220	Cell_CP_5	2604.0	2450.5	1	1	1	Egr2BD_28May21_WTRad21_Sequence_A 0_S 0_U 1_V 0_X14_Y22_Job(Seq.Scan) 1 01 01 02 01 04 01_220__Cell_CP_5	Cell_CP_5	Egr2BD_28May21_WTRad21_Sequence_A 0_S 0_U 1_V 0_X14_Y22_Job(Seq.Scan) 1 01 01 02 01 04 01_220	0.21739130434782608	1	TxS_auto_24	3.7764711380004883	10.007845878601074	14.776470184326172	51.597	99.036	2.5	0	0.0	0.0	0.0	0.0	0.0	0.0	0.0	Gray{Float64}(1.8486726975431045)	1.739023951297989	Gray{Float64}(1.3905360189549216)	Gray{Float64}(0.0)	0.0	Gray{Float64}(0.0)	U 1_V 0	WT	1	DMSO-LPS	Egr2_intron(1),Egr2_Enh(6)	Egr2_BD	WT_DMSO-LPS_1	Egr2_intron	NA	Egr2_Enh	WT	DMSO-LPS	WT_DMSO-LPS
Egr2BD_28May21_WTRad21_Sequence_A 0_S 0_U 1_V 0_X14_Y22_Job(Seq.Scan) 1 01 01 02 01 04 01_220	Cell_CP_6	2671.5	2520.0	0	0	0	Egr2BD_28May21_WTRad21_Sequence_A 0_S 0_U 1_V 0_X14_Y22_Job(Seq.Scan) 1 01 01 02 01 04 01_220__Cell_CP_6	Cell_CP_6	Egr2BD_28May21_WTRad21_Sequence_A 0_S 0_U 1_V 0_X14_Y22_Job(Seq.Scan) 1 01 01 02 01 04 01_220	0.21739130434782608	1	TxS_auto_14	6.305882930755615	16.874509811401367	29.094120025634766	54.621	104.328	2.5	0	0.0	0.0	0.0	0.0	0.0	0.0	0.0	Gray{Float64}(3.0868801010255447)	2.9322170909112604	Gray{Float64}(2.737894864658281)	Gray{Float64}(0.0)	0.0	Gray{Float64}(0.0)	U 1_V 0	WT	1	DMSO-LPS	Egr2_intron(1),Egr2_Enh(6)	Egr2_BD	WT_DMSO-LPS_1	Egr2_intron	NA	Egr2_Enh	WT	DMSO-LPS	WT_DMSO-LPS
Egr2BD_28May21_WTRad21_Sequence_A 0_S 0_U 1_V 0_X14_Y22_Job(Seq.Scan) 1 01 01 02 01 04 01_220	Cell_CP_12	3118.0	2924.5	0	0	0	Egr2BD_28May21_WTRad21_Sequence_A 0_S 0_U 1_V 0_X14_Y22_Job(Seq.Scan) 1 01 01 02 01 04 01_220__Cell_CP_12	Cell_CP_12	Egr2BD_28May21_WTRad21_Sequence_A 0_S 0_U 1_V 0_X14_Y22_Job(Seq.Scan) 1 01 01 02 01 04 01_220	0.21739130434782608	1	TxS_auto_2	4.623529434204102	12.333331108093262	19.29411506652832	97.146	26.271	2.0	0	0.0	0.0	0.0	0.0	0.0	0.0	0.0	Gray{Float64}(2.263327937367897)	2.1431143581180736	Gray{Float64}(1.8156678570181752)	Gray{Float64}(0.0)	0.0	Gray{Float64}(0.0)	U 1_V 0	WT	1	DMSO-LPS	Egr2_intron(1),Egr2_Enh(6)	Egr2_BD	WT_DMSO-LPS_1	Egr2_intron	NA	Egr2_Enh	WT	DMSO-LPS	WT_DMSO-LPS
Egr2BD_28May21_WTRad21_Sequence_A 0_S 0_U 1_V 0_X14_Y22_Job(Seq.Scan) 1 01 01 02 01 04 01_220	Cell_CP_13	4231.0	4008.0	1	1	1	Egr2BD_28May21_WTRad21_Sequence_A 0_S 0_U 1_V 0_X14_Y22_Job(Seq.Scan) 1 01 01 02 01 04 01_220__Cell_CP_13	Cell_CP_13	Egr2BD_28May21_WTRad21_Sequence_A 0_S 0_U 1_V 0_X14_Y22_Job(Seq.Scan) 1 01 01 02 01 04 01_220	0.21739130434782608	1	TxS_auto_26	2.5490198135375977	6.098038196563721	9.435294151306152	122.094	151.011	2.5	0	0.0	0.0	0.0	0.0	0.0	0.0	0.0	Gray{Float64}(1.2478059973413103)	1.0596320735143705	Gray{Float64}(0.8879059885860155)	Gray{Float64}(0.0)	0.0	Gray{Float64}(0.0)	U 1_V 0	WT	1	DMSO-LPS	Egr2_intron(1),Egr2_Enh(6)	Egr2_BD	WT_DMSO-LPS_1	Egr2_intron	NA	Egr2_Enh	WT	DMSO-LPS	WT_DMSO-LPS
Egr2BD_28May21_WTRad21_Sequence_A 0_S 0_U 1_V 0_X14_Y22_Job(Seq.Scan) 1 01 01 02 01 04 01_220	Cell_CP_16	3416.5	3221.5	0	0	0	Egr2BD_28May21_WTRad21_Sequence_A 0_S 0_U 1_V 0_X14_Y22_Job(Seq.Scan) 1 01 01 02 01 04 01_220__Cell_CP_16	Cell_CP_16	Egr2BD_28May21_WTRad21_Sequence_A 0_S 0_U 1_V 0_X14_Y22_Job(Seq.Scan) 1 01 01 02 01 04 01_220	0.21739130434782608	1	TxS_auto_19	4.666667461395264	12.282356262207031	18.941171646118164	123.228	42.525	3.0	0	0.0	0.0	0.0	0.0	0.0	0.0	0.0	Gray{Float64}(2.284445030595941)	2.1342566599695214	Gray{Float64}(1.782454205001738)	Gray{Float64}(0.0)	0.0	Gray{Float64}(0.0)	U 1_V 0	WT	1	DMSO-LPS	Egr2_intron(1),Egr2_Enh(6)	Egr2_BD	WT_DMSO-LPS_1	Egr2_intron	NA	Egr2_Enh	WT	DMSO-LPS	WT_DMSO-LPS
Egr2BD_28May21_WTRad21_Sequence_A 0_S 0_U 1_V 0_X14_Y22_Job(Seq.Scan) 1 01 01 02 01 04 01_220	Cell_CP_20	3455.0	3264.0	4	4	4	Egr2BD_28May21_WTRad21_Sequence_A 0_S 0_U 1_V 0_X14_Y22_Job(Seq.Scan) 1 01 01 02 01 04 01_220__Cell_CP_20	Cell_CP_20	Egr2BD_28May21_WTRad21_Sequence_A 0_S 0_U 1_V 0_X14_Y22_Job(Seq.Scan) 1 01 01 02 01 04 01_220	0.21739130434782608	1	TxS_auto_7	7.184314250946045	20.478425979614258	35.4352912902832	173.88	76.734	2.5	0	0.0	0.0	0.0	0.0	0.0	0.0	0.0	Gray{Float64}(3.516893184393794)	3.5584554054313826	Gray{Float64}(3.3346291953788)	Gray{Float64}(0.0)	0.0	Gray{Float64}(0.0)	U 1_V 0	WT	1	DMSO-LPS	Egr2_intron(1),Egr2_Enh(6)	Egr2_BD	WT_DMSO-LPS_1	Egr2_intron	NA	Egr2_Enh	WT	DMSO-LPS	WT_DMSO-LPS
Egr2BD_28May21_WTRad21_Sequence_A 0_S 0_U 1_V 0_X14_Y22_Job(Seq.Scan) 1 01 01 02 01 04 01_220	Cell_CP_21	4232.0	4019.0	0	0	0	Egr2BD_28May21_WTRad21_Sequence_A 0_S 0_U 1_V 0_X14_Y22_Job(Seq.Scan) 1 01 01 02 01 04 01_220__Cell_CP_21	Cell_CP_21	Egr2BD_28May21_WTRad21_Sequence_A 0_S 0_U 1_V 0_X14_Y22_Job(Seq.Scan) 1 01 01 02 01 04 01_220	0.21739130434782608	2	TxS_auto_4	9.800000190734863	26.603923797607422	41.992149353027344	171.234	41.202	2.0	TxS_auto_34	2.305882692337036	7.168628215789795	11.89411735534668	173.124	41.958	2.5	2.5285640193595946	Gray{Float64}(4.797333840639673)	4.622859029181302	Gray{Float64}(3.9516606781135577)	Gray{Float64}(1.1287845772648175)	1.2456642834463407	Gray{Float64}(1.119292929229473)	U 1_V 0	WT	1	DMSO-LPS	Egr2_intron(1),Egr2_Enh(6)	Egr2_BD	WT_DMSO-LPS_1	Egr2_intron	NA	Egr2_Enh	WT	DMSO-LPS	WT_DMSO-LPS
Egr2BD_28May21_WTRad21_Sequence_A 0_S 0_U 1_V 0_X14_Y22_Job(Seq.Scan) 1 01 01 02 01 04 01_220	Cell_CP_23	2728.0	2587.5	6	6	6	Egr2BD_28May21_WTRad21_Sequence_A 0_S 0_U 1_V 0_X14_Y22_Job(Seq.Scan) 1 01 01 02 01 04 01_220__Cell_CP_23	Cell_CP_23	Egr2BD_28May21_WTRad21_Sequence_A 0_S 0_U 1_V 0_X14_Y22_Job(Seq.Scan) 1 01 01 02 01 04 01_220	0.21739130434782608	2	TxS_auto_27	5.784314155578613	17.121570587158203	28.666662216186523	183.897	161.028	4.0	TxS_auto_15	17.035293579101562	46.85883331298828	75.70195007324219	178.227	163.674	3.5	7.707153560167329	Gray{Float64}(2.8315597452419605)	2.9751478685910078	Gray{Float64}(2.697669054758712)	Gray{Float64}(8.339182528743144)	8.142474859190921	Gray{Float64}(7.123913016359578)	U 1_V 0	WT	1	DMSO-LPS	Egr2_intron(1),Egr2_Enh(6)	Egr2_BD	WT_DMSO-LPS_1	Egr2_intron	NA	Egr2_Enh	WT	DMSO-LPS	WT_DMSO-LPS
Egr2BD_28May21_WTRad21_Sequence_A 0_S 0_U 1_V 0_X14_Y23_Job(Seq.Scan) 1 01 01 02 01 04 01_228	Cell_CP_3	3475.0	3287.0	0	0	0	Egr2BD_28May21_WTRad21_Sequence_A 0_S 0_U 1_V 0_X14_Y23_Job(Seq.Scan) 1 01 01 02 01 04 01_228__Cell_CP_3	Cell_CP_3	Egr2BD_28May21_WTRad21_Sequence_A 0_S 0_U 1_V 0_X14_Y23_Job(Seq.Scan) 1 01 01 02 01 04 01_228	0.28378378378378377	1	TxS_auto_48	6.023529529571533	15.200000762939453	22.466663360595703	14.175	80.892	3.5	0	0.0	0.0	0.0	0.0	0.0	0.0	0.0	Gray{Float64}(2.9486613765197305)	2.64124425047544	Gray{Float64}(2.1142197181693003)	Gray{Float64}(0.0)	0.0	Gray{Float64}(0.0)	U 1_V 0	WT	1	DMSO-LPS	Egr2_intron(1),Egr2_Enh(6)	Egr2_BD	WT_DMSO-LPS_1	Egr2_intron	NA	Egr2_Enh	WT	DMSO-LPS	WT_DMSO-LPS
Egr2BD_28May21_WTRad21_Sequence_A 0_S 0_U 1_V 0_X14_Y23_Job(Seq.Scan) 1 01 01 02 01 04 01_228	Cell_CP_5	3632.5	3429.5	0	0	0	Egr2BD_28May21_WTRad21_Sequence_A 0_S 0_U 1_V 0_X14_Y23_Job(Seq.Scan) 1 01 01 02 01 04 01_228__Cell_CP_5	Cell_CP_5	Egr2BD_28May21_WTRad21_Sequence_A 0_S 0_U 1_V 0_X14_Y23_Job(Seq.Scan) 1 01 01 02 01 04 01_228	0.28378378378378377	1	TxS_auto_17	3.2196080684661865	10.53333568572998	18.14901351928711	49.329	81.837	2.5	0	0.0	0.0	0.0	0.0	0.0	0.0	0.0	Gray{Float64}(1.5760749428405032)	1.8303362448569969	Gray{Float64}(1.7079083632461838)	Gray{Float64}(0.0)	0.0	Gray{Float64}(0.0)	U 1_V 0	WT	1	DMSO-LPS	Egr2_intron(1),Egr2_Enh(6)	Egr2_BD	WT_DMSO-LPS_1	Egr2_intron	NA	Egr2_Enh	WT	DMSO-LPS	WT_DMSO-LPS
Egr2BD_28May21_WTRad21_Sequence_A 0_S 0_U 1_V 0_X14_Y23_Job(Seq.Scan) 1 01 01 02 01 04 01_228	Cell_CP_7	2202.5	2047.5	1	1	1	Egr2BD_28May21_WTRad21_Sequence_A 0_S 0_U 1_V 0_X14_Y23_Job(Seq.Scan) 1 01 01 02 01 04 01_228__Cell_CP_7	Cell_CP_7	Egr2BD_28May21_WTRad21_Sequence_A 0_S 0_U 1_V 0_X14_Y23_Job(Seq.Scan) 1 01 01 02 01 04 01_228	0.28378378378378377	2	TxS_auto_3	18.49803924560547	54.88627624511719	92.313720703125	52.92	34.776	2.0	TxS_auto_22	0.8823529481887817	2.752941131591797	0.0	50.085	38.556	1.5	5.345617363785025	Gray{Float64}(9.05523142155873)	9.53737199249902	Gray{Float64}(8.687159523226393)	Gray{Float64}(0.43193281381118165)	0.4783677349176689	Gray{Float64}(0.0)	U 1_V 0	WT	1	DMSO-LPS	Egr2_intron(1),Egr2_Enh(6)	Egr2_BD	WT_DMSO-LPS_1	Egr2_intron	NA	Egr2_Enh	WT	DMSO-LPS	WT_DMSO-LPS
Egr2BD_28May21_WTRad21_Sequence_A 0_S 0_U 1_V 0_X14_Y23_Job(Seq.Scan) 1 01 01 02 01 04 01_228	Cell_CP_9	3154.0	2968.0	0	0	0	Egr2BD_28May21_WTRad21_Sequence_A 0_S 0_U 1_V 0_X14_Y23_Job(Seq.Scan) 1 01 01 02 01 04 01_228__Cell_CP_9	Cell_CP_9	Egr2BD_28May21_WTRad21_Sequence_A 0_S 0_U 1_V 0_X14_Y23_Job(Seq.Scan) 1 01 01 02 01 04 01_228	0.28378378378378377	2	TxS_auto_21	2.380392551422119	6.196080207824707	0.0	55.755	3.591	1.5	TxS_auto_44	2.8588240146636963	6.56862735748291	9.58431339263916	58.779	5.859	3.0	3.7800000000000007	Gray{Float64}(1.1652589304784124)	1.0766684475637394	Gray{Float64}(0.0)	Gray{Float64}(1.399462543168696)	1.141404498068743	Gray{Float64}(0.9019294068994558)	U 1_V 0	WT	1	DMSO-LPS	Egr2_intron(1),Egr2_Enh(6)	Egr2_BD	WT_DMSO-LPS_1	Egr2_intron	NA	Egr2_Enh	WT	DMSO-LPS	WT_DMSO-LPS
Egr2BD_28May21_WTRad21_Sequence_A 0_S 0_U 1_V 0_X14_Y23_Job(Seq.Scan) 1 01 01 02 01 04 01_228	Cell_CP_11	3180.5	3001.5	6	6	6	Egr2BD_28May21_WTRad21_Sequence_A 0_S 0_U 1_V 0_X14_Y23_Job(Seq.Scan) 1 01 01 02 01 04 01_228__Cell_CP_11	Cell_CP_11	Egr2BD_28May21_WTRad21_Sequence_A 0_S 0_U 1_V 0_X14_Y23_Job(Seq.Scan) 1 01 01 02 01 04 01_228	0.28378378378378377	2	TxS_auto_47	2.7254905700683594	6.333334445953369	9.301959037780762	65.205	74.655	3.0	TxS_auto_24	4.964705944061279	12.862748146057129	20.22745132446289	67.851	73.899	2.5	4.452286154325663	Gray{Float64}(1.3341926418016534)	1.1005185757949574	Gray{Float64}(0.8753585211844187)	Gray{Float64}(2.4303419766039966)	2.235109071107508	Gray{Float64}(1.9034992313765302)	U 1_V 0	WT	1	DMSO-LPS	Egr2_intron(1),Egr2_Enh(6)	Egr2_BD	WT_DMSO-LPS_1	Egr2_intron	NA	Egr2_Enh	WT	DMSO-LPS	WT_DMSO-LPS
Egr2BD_28May21_WTRad21_Sequence_A 0_S 0_U 1_V 0_X14_Y23_Job(Seq.Scan) 1 01 01 02 01 04 01_228	Cell_CP_15	4201.0	3987.5	6	6	6	Egr2BD_28May21_WTRad21_Sequence_A 0_S 0_U 1_V 0_X14_Y23_Job(Seq.Scan) 1 01 01 02 01 04 01_228__Cell_CP_15	Cell_CP_15	Egr2BD_28May21_WTRad21_Sequence_A 0_S 0_U 1_V 0_X14_Y23_Job(Seq.Scan) 1 01 01 02 01 04 01_228	0.28378378378378377	2	TxS_auto_10	6.278432369232178	18.15294075012207	30.403919219970703	86.373	124.74	2.0	TxS_auto_52	2.082353115081787	5.407842636108398	9.411762237548828	82.782	125.874	2.5	4.053546225220586	Gray{Float64}(3.0734423964155537)	3.154364998611298	Gray{Float64}(2.8611531891838626)	Gray{Float64}(1.0193615176240323)	0.9396995100765411	Gray{Float64}(0.8856915237465568)	U 1_V 0	WT	1	DMSO-LPS	Egr2_intron(1),Egr2_Enh(6)	Egr2_BD	WT_DMSO-LPS_1	Egr2_intron	NA	Egr2_Enh	WT	DMSO-LPS	WT_DMSO-LPS
Egr2BD_28May21_WTRad21_Sequence_A 0_S 0_U 1_V 0_X14_Y23_Job(Seq.Scan) 1 01 01 02 01 04 01_228	Cell_CP_17	2729.5	2557.5	0	0	0	Egr2BD_28May21_WTRad21_Sequence_A 0_S 0_U 1_V 0_X14_Y23_Job(Seq.Scan) 1 01 01 02 01 04 01_228__Cell_CP_17	Cell_CP_17	Egr2BD_28May21_WTRad21_Sequence_A 0_S 0_U 1_V 0_X14_Y23_Job(Seq.Scan) 1 01 01 02 01 04 01_228	0.28378378378378377	1	TxS_auto_4	17.33725357055664	50.45490646362305	0.0	92.61	39.879	1.5	0	0.0	0.0	0.0	0.0	0.0	0.0	0.0	Gray{Float64}(8.486999146838341)	8.767350323444935	Gray{Float64}(0.0)	Gray{Float64}(0.0)	0.0	Gray{Float64}(0.0)	U 1_V 0	WT	1	DMSO-LPS	Egr2_intron(1),Egr2_Enh(6)	Egr2_BD	WT_DMSO-LPS_1	Egr2_intron	NA	Egr2_Enh	WT	DMSO-LPS	WT_DMSO-LPS
Egr2BD_28May21_WTRad21_Sequence_A 0_S 0_U 1_V 0_X14_Y23_Job(Seq.Scan) 1 01 01 02 01 04 01_228	Cell_CP_21	3480.5	3290.0	1	1	1	Egr2BD_28May21_WTRad21_Sequence_A 0_S 0_U 1_V 0_X14_Y23_Job(Seq.Scan) 1 01 01 02 01 04 01_228__Cell_CP_21	Cell_CP_21	Egr2BD_28May21_WTRad21_Sequence_A 0_S 0_U 1_V 0_X14_Y23_Job(Seq.Scan) 1 01 01 02 01 04 01_228	0.28378378378378377	1	TxS_auto_34	2.819608449935913	6.8235297203063965	0.0	111.888	144.774	1.5	0	0.0	0.0	0.0	0.0	0.0	0.0	0.0	Gray{Float64}(1.3802655888741184)	1.1856978774402542	Gray{Float64}(0.0)	Gray{Float64}(0.0)	0.0	Gray{Float64}(0.0)	U 1_V 0	WT	1	DMSO-LPS	Egr2_intron(1),Egr2_Enh(6)	Egr2_BD	WT_DMSO-LPS_1	Egr2_intron	NA	Egr2_Enh	WT	DMSO-LPS	WT_DMSO-LPS
Egr2BD_28May21_WTRad21_Sequence_A 0_S 0_U 1_V 0_X14_Y23_Job(Seq.Scan) 1 01 01 02 01 04 01_228	Cell_CP_29	4160.0	3949.0	2	2	2	Egr2BD_28May21_WTRad21_Sequence_A 0_S 0_U 1_V 0_X14_Y23_Job(Seq.Scan) 1 01 01 02 01 04 01_228__Cell_CP_29	Cell_CP_29	Egr2BD_28May21_WTRad21_Sequence_A 0_S 0_U 1_V 0_X14_Y23_Job(Seq.Scan) 1 01 01 02 01 04 01_228	0.28378378378378377	2	TxS_auto_12	9.607842445373535	27.058828353881836	0.0	146.475	140.616	1.5	TxS_auto_54	0.6196078658103943	1.2274513244628906	2.125490427017212	141.75	144.39600000000002	2.5	6.071575166297454	Gray{Float64}(4.7032680409844385)	4.701906001777804	Gray{Float64}(0.0)	Gray{Float64}(0.30331282905371415)	0.21328938097034145	Gray{Float64}(0.2000187433021974)	U 1_V 0	WT	1	DMSO-LPS	Egr2_intron(1),Egr2_Enh(6)	Egr2_BD	WT_DMSO-LPS_1	Egr2_intron	NA	Egr2_Enh	WT	DMSO-LPS	WT_DMSO-LPS
Egr2BD_28May21_WTRad21_Sequence_A 0_S 0_U 1_V 0_X14_Y23_Job(Seq.Scan) 1 01 01 02 01 04 01_228	Cell_CP_33	4279.5	4063.0	1	1	1	Egr2BD_28May21_WTRad21_Sequence_A 0_S 0_U 1_V 0_X14_Y23_Job(Seq.Scan) 1 01 01 02 01 04 01_228__Cell_CP_33	Cell_CP_33	Egr2BD_28May21_WTRad21_Sequence_A 0_S 0_U 1_V 0_X14_Y23_Job(Seq.Scan) 1 01 01 02 01 04 01_228	0.28378378378378377	1	TxS_auto_6	11.556863784790039	32.34117889404297	0.0	173.88	93.366	1.5	0	0.0	0.0	0.0	0.0	0.0	0.0	0.0	Gray{Float64}(5.6573604742224965)	5.619799244731715	Gray{Float64}(0.0)	Gray{Float64}(0.0)	0.0	Gray{Float64}(0.0)	U 1_V 0	WT	1	DMSO-LPS	Egr2_intron(1),Egr2_Enh(6)	Egr2_BD	WT_DMSO-LPS_1	Egr2_intron	NA	Egr2_Enh	WT	DMSO-LPS	WT_DMSO-LPS
Egr2BD_28May21_WTRad21_Sequence_A 0_S 0_U 1_V 0_X15_Y16_Job(Seq.Scan) 1 01 01 02 01 04 01_174	Cell_CP_10	3307.5	3117.0	2	2	2	Egr2BD_28May21_WTRad21_Sequence_A 0_S 0_U 1_V 0_X15_Y16_Job(Seq.Scan) 1 01 01 02 01 04 01_174__Cell_CP_10	Cell_CP_10	Egr2BD_28May21_WTRad21_Sequence_A 0_S 0_U 1_V 0_X15_Y16_Job(Seq.Scan) 1 01 01 02 01 04 01_174	0.22580645161290322	1	TxS_auto_12	4.976470947265625	11.870588302612305	18.24705696105957	54.243	72.954	2.5	0	0.0	0.0	0.0	0.0	0.0	0.0	0.0	Gray{Float64}(2.4361012262885833)	2.062705363836609	Gray{Float64}(1.7171347167329272)	Gray{Float64}(0.0)	0.0	Gray{Float64}(0.0)	U 1_V 0	WT	1	DMSO-LPS	Egr2_intron(1),Egr2_Enh(6)	Egr2_BD	WT_DMSO-LPS_1	Egr2_intron	NA	Egr2_Enh	WT	DMSO-LPS	WT_DMSO-LPS
Egr2BD_28May21_WTRad21_Sequence_A 0_S 0_U 1_V 0_X15_Y16_Job(Seq.Scan) 1 01 01 02 01 04 01_174	Cell_CP_11	3023.0	2849.0	8	8	8	Egr2BD_28May21_WTRad21_Sequence_A 0_S 0_U 1_V 0_X15_Y16_Job(Seq.Scan) 1 01 01 02 01 04 01_174__Cell_CP_11	Cell_CP_11	Egr2BD_28May21_WTRad21_Sequence_A 0_S 0_U 1_V 0_X15_Y16_Job(Seq.Scan) 1 01 01 02 01 04 01_174	0.22580645161290322	2	TxS_auto_22	3.192157030105591	9.349020957946777	15.376471519470215	57.267	186.921	3.5	TxS_auto_31	2.8078434467315674	6.835293292999268	11.482352256774902	54.81	184.275	4.5	4.391829345500566	Gray{Float64}(1.5626370048073501)	1.6245425403502445	Gray{Float64}(1.4469989940451313)	Gray{Float64}(1.3745063391895314)	1.1877419871231862	Gray{Float64}(1.080543877949288)	U 1_V 0	WT	1	DMSO-LPS	Egr2_intron(1),Egr2_Enh(6)	Egr2_BD	WT_DMSO-LPS_1	Egr2_intron	NA	Egr2_Enh	WT	DMSO-LPS	WT_DMSO-LPS
Egr2BD_28May21_WTRad21_Sequence_A 0_S 0_U 1_V 0_X15_Y16_Job(Seq.Scan) 1 01 01 02 01 04 01_174	Cell_CP_14	3660.5	3458.5	3	3	3	Egr2BD_28May21_WTRad21_Sequence_A 0_S 0_U 1_V 0_X15_Y16_Job(Seq.Scan) 1 01 01 02 01 04 01_174__Cell_CP_14	Cell_CP_14	Egr2BD_28May21_WTRad21_Sequence_A 0_S 0_U 1_V 0_X15_Y16_Job(Seq.Scan) 1 01 01 02 01 04 01_174	0.22580645161290322	1	TxS_auto_10	12.439216613769531	33.219608306884766	51.933326721191406	79.569	153.09	3.0	0	0.0	0.0	0.0	0.0	0.0	0.0	0.0	Gray{Float64}(6.089293229677888)	5.772440463130459	Gray{Float64}(4.88717267988477)	Gray{Float64}(0.0)	0.0	Gray{Float64}(0.0)	U 1_V 0	WT	1	DMSO-LPS	Egr2_intron(1),Egr2_Enh(6)	Egr2_BD	WT_DMSO-LPS_1	Egr2_intron	NA	Egr2_Enh	WT	DMSO-LPS	WT_DMSO-LPS
Egr2BD_28May21_WTRad21_Sequence_A 0_S 0_U 1_V 0_X15_Y16_Job(Seq.Scan) 1 01 01 02 01 04 01_174	Cell_CP_15	3604.0	3407.0	0	0	0	Egr2BD_28May21_WTRad21_Sequence_A 0_S 0_U 1_V 0_X15_Y16_Job(Seq.Scan) 1 01 01 02 01 04 01_174__Cell_CP_15	Cell_CP_15	Egr2BD_28May21_WTRad21_Sequence_A 0_S 0_U 1_V 0_X15_Y16_Job(Seq.Scan) 1 01 01 02 01 04 01_174	0.22580645161290322	1	TxS_auto_18	2.894118309020996	7.686275005340576	0.0	86.751	57.645	1.5	0	0.0	0.0	0.0	0.0	0.0	0.0	0.0	Gray{Float64}(1.4167399420877134)	1.3356137267392416	Gray{Float64}(0.0)	Gray{Float64}(0.0)	0.0	Gray{Float64}(0.0)	U 1_V 0	WT	1	DMSO-LPS	Egr2_intron(1),Egr2_Enh(6)	Egr2_BD	WT_DMSO-LPS_1	Egr2_intron	NA	Egr2_Enh	WT	DMSO-LPS	WT_DMSO-LPS
Egr2BD_28May21_WTRad21_Sequence_A 0_S 0_U 1_V 0_X15_Y16_Job(Seq.Scan) 1 01 01 02 01 04 01_174	Cell_CP_19	4159.5	3950.5	2	2	2	Egr2BD_28May21_WTRad21_Sequence_A 0_S 0_U 1_V 0_X15_Y16_Job(Seq.Scan) 1 01 01 02 01 04 01_174__Cell_CP_19	Cell_CP_19	Egr2BD_28May21_WTRad21_Sequence_A 0_S 0_U 1_V 0_X15_Y16_Job(Seq.Scan) 1 01 01 02 01 04 01_174	0.22580645161290322	2	TxS_auto_3	15.501961708068848	42.34901428222656	65.94115447998047	111.699	29.295	2.5	TxS_auto_4	10.992156028747559	33.188236236572266	58.184322357177734	117.369	36.666	3.0	9.512125997903937	Gray{Float64}(7.588580005205337)	7.358821373151187	Gray{Float64}(6.205375796253799)	Gray{Float64}(5.380922558364544)	5.76698906206603	Gray{Float64}(5.475421055697089)	U 1_V 0	WT	1	DMSO-LPS	Egr2_intron(1),Egr2_Enh(6)	Egr2_BD	WT_DMSO-LPS_1	Egr2_intron	NA	Egr2_Enh	WT	DMSO-LPS	WT_DMSO-LPS
Egr2BD_28May21_WTRad21_Sequence_A 0_S 0_U 1_V 0_X15_Y16_Job(Seq.Scan) 1 01 01 02 01 04 01_174	Cell_CP_22	3017.0	2834.0	0	0	0	Egr2BD_28May21_WTRad21_Sequence_A 0_S 0_U 1_V 0_X15_Y16_Job(Seq.Scan) 1 01 01 02 01 04 01_174__Cell_CP_22	Cell_CP_22	Egr2BD_28May21_WTRad21_Sequence_A 0_S 0_U 1_V 0_X15_Y16_Job(Seq.Scan) 1 01 01 02 01 04 01_174	0.22580645161290322	1	TxS_auto_19	2.9490199089050293	7.360786437988281	10.670587539672852	136.836	116.235	2.5	0	0.0	0.0	0.0	0.0	0.0	0.0	0.0	Gray{Float64}(1.4436155847308572)	1.279054860688995	Gray{Float64}(1.0041529629360062)	Gray{Float64}(0.0)	0.0	Gray{Float64}(0.0)	U 1_V 0	WT	1	DMSO-LPS	Egr2_intron(1),Egr2_Enh(6)	Egr2_BD	WT_DMSO-LPS_1	Egr2_intron	NA	Egr2_Enh	WT	DMSO-LPS	WT_DMSO-LPS
Egr2BD_28May21_WTRad21_Sequence_A 0_S 0_U 1_V 0_X15_Y16_Job(Seq.Scan) 1 01 01 02 01 04 01_174	Cell_CP_29	2809.5	2675.0	0	0	0	Egr2BD_28May21_WTRad21_Sequence_A 0_S 0_U 1_V 0_X15_Y16_Job(Seq.Scan) 1 01 01 02 01 04 01_174__Cell_CP_29	Cell_CP_29	Egr2BD_28May21_WTRad21_Sequence_A 0_S 0_U 1_V 0_X15_Y16_Job(Seq.Scan) 1 01 01 02 01 04 01_174	0.22580645161290322	1	TxS_auto_15	4.815686225891113	12.666666984558105	19.886268615722656	177.849	124.551	3.0	0	0.0	0.0	0.0	0.0	0.0	0.0	0.0	Gray{Float64}(2.3573932701768063)	2.201036820157457	Gray{Float64}(1.87139231818077)	Gray{Float64}(0.0)	0.0	Gray{Float64}(0.0)	U 1_V 0	WT	1	DMSO-LPS	Egr2_intron(1),Egr2_Enh(6)	Egr2_BD	WT_DMSO-LPS_1	Egr2_intron	NA	Egr2_Enh	WT	DMSO-LPS	WT_DMSO-LPS
Egr2BD_28May21_WTRad21_Sequence_A 0_S 0_U 1_V 0_X15_Y17_Job(Seq.Scan) 1 01 01 02 01 04 01_188	Cell_CP_3	4328.0	4089.5	1	1	1	Egr2BD_28May21_WTRad21_Sequence_A 0_S 0_U 1_V 0_X15_Y17_Job(Seq.Scan) 1 01 01 02 01 04 01_188__Cell_CP_3	Cell_CP_3	Egr2BD_28May21_WTRad21_Sequence_A 0_S 0_U 1_V 0_X15_Y17_Job(Seq.Scan) 1 01 01 02 01 04 01_188	0.37037037037037035	2	TxS_auto_10	4.686275005340576	11.729411125183105	18.27058219909668	34.209	66.528	2.5	TxS_auto_9	11.29019546508789	28.682355880737305	43.65489959716797	29.484	65.016	2.0	5.797565782291738	Gray{Float64}(2.2940433910316487)	2.0381735618979944	Gray{Float64}(1.71934855335541)	Gray{Float64}(5.526819971218924)	4.9840199840514705	Gray{Float64}(4.108133372617835)	U 1_V 0	WT	1	DMSO-LPS	Egr2_intron(1),Egr2_Enh(6)	Egr2_BD	WT_DMSO-LPS_1	Egr2_intron	NA	Egr2_Enh	WT	DMSO-LPS	WT_DMSO-LPS
Egr2BD_28May21_WTRad21_Sequence_A 0_S 0_U 1_V 0_X15_Y17_Job(Seq.Scan) 1 01 01 02 01 04 01_188	Cell_CP_4	3900.0	3694.0	1	1	1	Egr2BD_28May21_WTRad21_Sequence_A 0_S 0_U 1_V 0_X15_Y17_Job(Seq.Scan) 1 01 01 02 01 04 01_188__Cell_CP_4	Cell_CP_4	Egr2BD_28May21_WTRad21_Sequence_A 0_S 0_U 1_V 0_X15_Y17_Job(Seq.Scan) 1 01 01 02 01 04 01_188	0.37037037037037035	1	TxS_auto_18	9.882352828979492	26.709802627563477	41.752933502197266	31.752	105.084	4.0	0	0.0	0.0	0.0	0.0	0.0	0.0	0.0	Gray{Float64}(4.83764742131597)	4.64125717634129	Gray{Float64}(3.929149330495707)	Gray{Float64}(0.0)	0.0	Gray{Float64}(0.0)	U 1_V 0	WT	1	DMSO-LPS	Egr2_intron(1),Egr2_Enh(6)	Egr2_BD	WT_DMSO-LPS_1	Egr2_intron	NA	Egr2_Enh	WT	DMSO-LPS	WT_DMSO-LPS
Egr2BD_28May21_WTRad21_Sequence_A 0_S 0_U 1_V 0_X15_Y17_Job(Seq.Scan) 1 01 01 02 01 04 01_188	Cell_CP_5	3687.5	3489.5	3	3	3	Egr2BD_28May21_WTRad21_Sequence_A 0_S 0_U 1_V 0_X15_Y17_Job(Seq.Scan) 1 01 01 02 01 04 01_188__Cell_CP_5	Cell_CP_5	Egr2BD_28May21_WTRad21_Sequence_A 0_S 0_U 1_V 0_X15_Y17_Job(Seq.Scan) 1 01 01 02 01 04 01_188	0.37037037037037035	1	TxS_auto_13	14.152941703796387	41.7764778137207	66.83918762207031	35.154	144.207	3.5	0	0.0	0.0	0.0	0.0	0.0	0.0	0.0	Gray{Float64}(6.928202536609505)	7.259333966590282	Gray{Float64}(6.289884979753913)	Gray{Float64}(0.0)	0.0	Gray{Float64}(0.0)	U 1_V 0	WT	1	DMSO-LPS	Egr2_intron(1),Egr2_Enh(6)	Egr2_BD	WT_DMSO-LPS_1	Egr2_intron	NA	Egr2_Enh	WT	DMSO-LPS	WT_DMSO-LPS
Egr2BD_28May21_WTRad21_Sequence_A 0_S 0_U 1_V 0_X15_Y17_Job(Seq.Scan) 1 01 01 02 01 04 01_188	Cell_CP_12	3403.0	3208.5	0	0	0	Egr2BD_28May21_WTRad21_Sequence_A 0_S 0_U 1_V 0_X15_Y17_Job(Seq.Scan) 1 01 01 02 01 04 01_188__Cell_CP_12	Cell_CP_12	Egr2BD_28May21_WTRad21_Sequence_A 0_S 0_U 1_V 0_X15_Y17_Job(Seq.Scan) 1 01 01 02 01 04 01_188	0.37037037037037035	1	TxS_auto_16	11.270588874816895	30.372547149658203	45.11371612548828	79.38	98.469	4.0	0	0.0	0.0	0.0	0.0	0.0	0.0	0.0	Gray{Float64}(5.517222077629541)	5.2777178621545895	Gray{Float64}(4.245414935966292)	Gray{Float64}(0.0)	0.0	Gray{Float64}(0.0)	U 1_V 0	WT	1	DMSO-LPS	Egr2_intron(1),Egr2_Enh(6)	Egr2_BD	WT_DMSO-LPS_1	Egr2_intron	NA	Egr2_Enh	WT	DMSO-LPS	WT_DMSO-LPS
Egr2BD_28May21_WTRad21_Sequence_A 0_S 0_U 1_V 0_X15_Y17_Job(Seq.Scan) 1 01 01 02 01 04 01_188	Cell_CP_18	3128.0	2938.0	4	4	4	Egr2BD_28May21_WTRad21_Sequence_A 0_S 0_U 1_V 0_X15_Y17_Job(Seq.Scan) 1 01 01 02 01 04 01_188__Cell_CP_18	Cell_CP_18	Egr2BD_28May21_WTRad21_Sequence_A 0_S 0_U 1_V 0_X15_Y17_Job(Seq.Scan) 1 01 01 02 01 04 01_188	0.37037037037037035	2	TxS_auto_14	3.3686280250549316	7.909804821014404	11.898040771484375	113.778	149.121	2.0	TxS_auto_29	2.4627459049224854	5.811765193939209	9.184314727783203	116.235	147.798	3.5	2.834991710746257	Gray{Float64}(1.6490237659792744)	1.3744556221882098	Gray{Float64}(1.1196621413206396)	Gray{Float64}(1.205572861289453)	1.0098875416527742	Gray{Float64}(0.8642876329116412)	U 1_V 0	WT	1	DMSO-LPS	Egr2_intron(1),Egr2_Enh(6)	Egr2_BD	WT_DMSO-LPS_1	Egr2_intron	NA	Egr2_Enh	WT	DMSO-LPS	WT_DMSO-LPS
Egr2BD_28May21_WTRad21_Sequence_A 0_S 0_U 1_V 0_X15_Y17_Job(Seq.Scan) 1 01 01 02 01 04 01_188	Cell_CP_19	3155.0	2969.0	0	0	0	Egr2BD_28May21_WTRad21_Sequence_A 0_S 0_U 1_V 0_X15_Y17_Job(Seq.Scan) 1 01 01 02 01 04 01_188__Cell_CP_19	Cell_CP_19	Egr2BD_28May21_WTRad21_Sequence_A 0_S 0_U 1_V 0_X15_Y17_Job(Seq.Scan) 1 01 01 02 01 04 01_188	0.37037037037037035	1	TxS_auto_3	6.905883312225342	17.478435516357422	0.0	122.85	27.972	1.5	0	0.0	0.0	0.0	0.0	0.0	0.0	0.0	Gray{Float64}(3.3805945988214465)	3.0371588814287125	Gray{Float64}(0.0)	Gray{Float64}(0.0)	0.0	Gray{Float64}(0.0)	U 1_V 0	WT	1	DMSO-LPS	Egr2_intron(1),Egr2_Enh(6)	Egr2_BD	WT_DMSO-LPS_1	Egr2_intron	NA	Egr2_Enh	WT	DMSO-LPS	WT_DMSO-LPS
Egr2BD_28May21_WTRad21_Sequence_A 0_S 0_U 1_V 0_X15_Y17_Job(Seq.Scan) 1 01 01 02 01 04 01_188	Cell_CP_20	3853.0	3647.5	1	1	1	Egr2BD_28May21_WTRad21_Sequence_A 0_S 0_U 1_V 0_X15_Y17_Job(Seq.Scan) 1 01 01 02 01 04 01_188__Cell_CP_20	Cell_CP_20	Egr2BD_28May21_WTRad21_Sequence_A 0_S 0_U 1_V 0_X15_Y17_Job(Seq.Scan) 1 01 01 02 01 04 01_188	0.37037037037037035	2	TxS_auto_30	3.066666841506958	7.992157459259033	12.415685653686523	131.166	72.387	3.5	TxS_auto_27	2.305882692337036	5.866666316986084	9.192154884338379	129.087	70.497	3.5	4.488244757140595	Gray{Float64}(1.5012065643261716)	1.3887657156985636	Gray{Float64}(1.1683749830717962)	Gray{Float64}(1.1287845772648175)	1.0194274935155239	Gray{Float64}(0.8650254288769984)	U 1_V 0	WT	1	DMSO-LPS	Egr2_intron(1),Egr2_Enh(6)	Egr2_BD	WT_DMSO-LPS_1	Egr2_intron	NA	Egr2_Enh	WT	DMSO-LPS	WT_DMSO-LPS
Egr2BD_28May21_WTRad21_Sequence_A 0_S 0_U 1_V 0_X15_Y17_Job(Seq.Scan) 1 01 01 02 01 04 01_188	Cell_CP_21	3145.0	2956.5	0	0	0	Egr2BD_28May21_WTRad21_Sequence_A 0_S 0_U 1_V 0_X15_Y17_Job(Seq.Scan) 1 01 01 02 01 04 01_188__Cell_CP_21	Cell_CP_21	Egr2BD_28May21_WTRad21_Sequence_A 0_S 0_U 1_V 0_X15_Y17_Job(Seq.Scan) 1 01 01 02 01 04 01_188	0.37037037037037035	1	TxS_auto_6	10.960783958435059	30.176471710205078	0.0	155.358	63.126	1.5	0	0.0	0.0	0.0	0.0	0.0	0.0	0.0	Gray{Float64}(5.365565181667412)	5.243646605501912	Gray{Float64}(0.0)	Gray{Float64}(0.0)	0.0	Gray{Float64}(0.0)	U 1_V 0	WT	1	DMSO-LPS	Egr2_intron(1),Egr2_Enh(6)	Egr2_BD	WT_DMSO-LPS_1	Egr2_intron	NA	Egr2_Enh	WT	DMSO-LPS	WT_DMSO-LPS
Egr2BD_28May21_WTRad21_Sequence_A 0_S 0_U 1_V 0_X15_Y17_Job(Seq.Scan) 1 01 01 02 01 04 01_188	Cell_CP_22	3079.0	2891.5	0	0	0	Egr2BD_28May21_WTRad21_Sequence_A 0_S 0_U 1_V 0_X15_Y17_Job(Seq.Scan) 1 01 01 02 01 04 01_188__Cell_CP_22	Cell_CP_22	Egr2BD_28May21_WTRad21_Sequence_A 0_S 0_U 1_V 0_X15_Y17_Job(Seq.Scan) 1 01 01 02 01 04 01_188	0.37037037037037035	1	TxS_auto_31	3.596078634262085	8.576471328735352	12.862744331359863	154.035	151.767	4.0	0	0.0	0.0	0.0	0.0	0.0	0.0	0.0	Gray{Float64}(1.7603662642840388)	1.490299634827718	Gray{Float64}(1.2104453277573992)	Gray{Float64}(0.0)	0.0	Gray{Float64}(0.0)	U 1_V 0	WT	1	DMSO-LPS	Egr2_intron(1),Egr2_Enh(6)	Egr2_BD	WT_DMSO-LPS_1	Egr2_intron	NA	Egr2_Enh	WT	DMSO-LPS	WT_DMSO-LPS
Egr2BD_28May21_WTRad21_Sequence_A 0_S 0_U 1_V 0_X15_Y17_Job(Seq.Scan) 1 01 01 02 01 04 01_188	Cell_CP_24	2964.5	2781.5	0	0	0	Egr2BD_28May21_WTRad21_Sequence_A 0_S 0_U 1_V 0_X15_Y17_Job(Seq.Scan) 1 01 01 02 01 04 01_188__Cell_CP_24	Cell_CP_24	Egr2BD_28May21_WTRad21_Sequence_A 0_S 0_U 1_V 0_X15_Y17_Job(Seq.Scan) 1 01 01 02 01 04 01_188	0.37037037037037035	1	TxS_auto_12	5.454902648925781	13.423528671264648	19.39215850830078	156.303	140.427	2.0	0	0.0	0.0	0.0	0.0	0.0	0.0	0.0	Gray{Float64}(2.6703049556904483)	2.3325536937153113	Gray{Float64}(1.8248942105049186)	Gray{Float64}(0.0)	0.0	Gray{Float64}(0.0)	U 1_V 0	WT	1	DMSO-LPS	Egr2_intron(1),Egr2_Enh(6)	Egr2_BD	WT_DMSO-LPS_1	Egr2_intron	NA	Egr2_Enh	WT	DMSO-LPS	WT_DMSO-LPS
Egr2BD_28May21_WTRad21_Sequence_A 0_S 0_U 1_V 0_X15_Y17_Job(Seq.Scan) 1 01 01 02 01 04 01_188	Cell_CP_25	4728.5	4502.5	0	0	0	Egr2BD_28May21_WTRad21_Sequence_A 0_S 0_U 1_V 0_X15_Y17_Job(Seq.Scan) 1 01 01 02 01 04 01_188__Cell_CP_25	Cell_CP_25	Egr2BD_28May21_WTRad21_Sequence_A 0_S 0_U 1_V 0_X15_Y17_Job(Seq.Scan) 1 01 01 02 01 04 01_188	0.37037037037037035	1	TxS_auto_19	4.556862831115723	10.733335494995117	16.223527908325195	165.564	118.881	3.0	0	0.0	0.0	0.0	0.0	0.0	0.0	0.0	Gray{Float64}(2.2306930450401663)	1.865089423791415	Gray{Float64}(1.5267110229732666)	Gray{Float64}(0.0)	0.0	Gray{Float64}(0.0)	U 1_V 0	WT	1	DMSO-LPS	Egr2_intron(1),Egr2_Enh(6)	Egr2_BD	WT_DMSO-LPS_1	Egr2_intron	NA	Egr2_Enh	WT	DMSO-LPS	WT_DMSO-LPS
Egr2BD_28May21_WTRad21_Sequence_A 0_S 0_U 1_V 0_X15_Y17_Job(Seq.Scan) 1 01 01 02 01 04 01_188	Cell_CP_26	4195.0	3985.5	0	0	0	Egr2BD_28May21_WTRad21_Sequence_A 0_S 0_U 1_V 0_X15_Y17_Job(Seq.Scan) 1 01 01 02 01 04 01_188__Cell_CP_26	Cell_CP_26	Egr2BD_28May21_WTRad21_Sequence_A 0_S 0_U 1_V 0_X15_Y17_Job(Seq.Scan) 1 01 01 02 01 04 01_188	0.37037037037037035	1	TxS_auto_4	6.941176414489746	20.82352638244629	0.0	183.708	47.061	1.5	0	0.0	0.0	0.0	0.0	0.0	0.0	0.0	Gray{Float64}(3.397871414182558)	3.618422142869927	Gray{Float64}(0.0)	Gray{Float64}(0.0)	0.0	Gray{Float64}(0.0)	U 1_V 0	WT	1	DMSO-LPS	Egr2_intron(1),Egr2_Enh(6)	Egr2_BD	WT_DMSO-LPS_1	Egr2_intron	NA	Egr2_Enh	WT	DMSO-LPS	WT_DMSO-LPS
Egr2BD_28May21_WTRad21_Sequence_A 0_S 0_U 1_V 0_X15_Y17_Job(Seq.Scan) 1 01 01 02 01 04 01_188	Cell_CP_27	3524.0	3320.0	0	0	0	Egr2BD_28May21_WTRad21_Sequence_A 0_S 0_U 1_V 0_X15_Y17_Job(Seq.Scan) 1 01 01 02 01 04 01_188__Cell_CP_27	Cell_CP_27	Egr2BD_28May21_WTRad21_Sequence_A 0_S 0_U 1_V 0_X15_Y17_Job(Seq.Scan) 1 01 01 02 01 04 01_188	0.37037037037037035	2	TxS_auto_1	6.317648410797119	15.854903221130371	24.364702224731445	181.629	12.285	2.0	TxS_auto_15	2.439215898513794	6.082353115081787	0.0	181.062	6.615	1.5	6.222570931696961	Gray{Float64}(3.092639584133294)	2.7550440705739017	Gray{Float64}(2.2928341892191324)	Gray{Float64}(1.194054361920279)	1.0569065386983851	Gray{Float64}(0.0)	U 1_V 0	WT	1	DMSO-LPS	Egr2_intron(1),Egr2_Enh(6)	Egr2_BD	WT_DMSO-LPS_1	Egr2_intron	NA	Egr2_Enh	WT	DMSO-LPS	WT_DMSO-LPS
Egr2BD_28May21_WTRad21_Sequence_A 0_S 0_U 1_V 0_X15_Y21_Job(Seq.Scan) 1 01 01 02 01 04 01_204	Cell_CP_1	4617.5	4389.0	3	3	3	Egr2BD_28May21_WTRad21_Sequence_A 0_S 0_U 1_V 0_X15_Y21_Job(Seq.Scan) 1 01 01 02 01 04 01_204__Cell_CP_1	Cell_CP_1	Egr2BD_28May21_WTRad21_Sequence_A 0_S 0_U 1_V 0_X15_Y21_Job(Seq.Scan) 1 01 01 02 01 04 01_204	0.3875	1	TxS_auto_42	5.12156867980957	13.478433609008789	21.831375122070312	15.120000000000001	62.748	3.5	0	0.0	0.0	0.0	0.0	0.0	0.0	0.0	Gray{Float64}(2.5071300272054695)	2.342094308442977	Gray{Float64}(2.0544360778906485)	Gray{Float64}(0.0)	0.0	Gray{Float64}(0.0)	U 1_V 0	WT	1	DMSO-LPS	Egr2_intron(1),Egr2_Enh(6)	Egr2_BD	WT_DMSO-LPS_1	Egr2_intron	NA	Egr2_Enh	WT	DMSO-LPS	WT_DMSO-LPS
Egr2BD_28May21_WTRad21_Sequence_A 0_S 0_U 1_V 0_X15_Y21_Job(Seq.Scan) 1 01 01 02 01 04 01_204	Cell_CP_9	3317.0	3131.0	3	3	3	Egr2BD_28May21_WTRad21_Sequence_A 0_S 0_U 1_V 0_X15_Y21_Job(Seq.Scan) 1 01 01 02 01 04 01_204__Cell_CP_9	Cell_CP_9	Egr2BD_28May21_WTRad21_Sequence_A 0_S 0_U 1_V 0_X15_Y21_Job(Seq.Scan) 1 01 01 02 01 04 01_204	0.3875	1	TxS_auto_54	4.890196323394775	12.815689086914062	20.019601821899414	49.707	169.722	4.0	0	0.0	0.0	0.0	0.0	0.0	0.0	0.0	Gray{Float64}(2.3938677401019826)	2.2269318037946366	Gray{Float64}(1.883939606091802)	Gray{Float64}(0.0)	0.0	Gray{Float64}(0.0)	U 1_V 0	WT	1	DMSO-LPS	Egr2_intron(1),Egr2_Enh(6)	Egr2_BD	WT_DMSO-LPS_1	Egr2_intron	NA	Egr2_Enh	WT	DMSO-LPS	WT_DMSO-LPS
Egr2BD_28May21_WTRad21_Sequence_A 0_S 0_U 1_V 0_X15_Y21_Job(Seq.Scan) 1 01 01 02 01 04 01_204	Cell_CP_10	2783.5	2603.5	0	0	0	Egr2BD_28May21_WTRad21_Sequence_A 0_S 0_U 1_V 0_X15_Y21_Job(Seq.Scan) 1 01 01 02 01 04 01_204__Cell_CP_10	Cell_CP_10	Egr2BD_28May21_WTRad21_Sequence_A 0_S 0_U 1_V 0_X15_Y21_Job(Seq.Scan) 1 01 01 02 01 04 01_204	0.3875	2	TxS_auto_10	10.760784149169922	29.54509735107422	46.5686149597168	44.226	80.136	2.5	TxS_auto_44	0.6470588445663452	1.0235295295715332	1.4039218425750732	47.817	82.971	2.5	5.213684493714599	Gray{Float64}(5.267660504684219)	5.133935170485542	Gray{Float64}(4.382327825695277)	Gray{Float64}(0.31675073790897196)	0.17785469404475532	Gray{Float64}(0.13211571272068476)	U 1_V 0	WT	1	DMSO-LPS	Egr2_intron(1),Egr2_Enh(6)	Egr2_BD	WT_DMSO-LPS_1	Egr2_intron	NA	Egr2_Enh	WT	DMSO-LPS	WT_DMSO-LPS
Egr2BD_28May21_WTRad21_Sequence_A 0_S 0_U 1_V 0_X15_Y21_Job(Seq.Scan) 1 01 01 02 01 04 01_204	Cell_CP_14	4889.0	4657.0	0	0	0	Egr2BD_28May21_WTRad21_Sequence_A 0_S 0_U 1_V 0_X15_Y21_Job(Seq.Scan) 1 01 01 02 01 04 01_204__Cell_CP_14	Cell_CP_14	Egr2BD_28May21_WTRad21_Sequence_A 0_S 0_U 1_V 0_X15_Y21_Job(Seq.Scan) 1 01 01 02 01 04 01_204	0.3875	1	TxS_auto_9	4.094118118286133	9.866666793823242	0.0	70.686	56.133	1.5	0	0.0	0.0	0.0	0.0	0.0	0.0	0.0	Gray{Float64}(2.0041684708331924)	1.7144918179269164	Gray{Float64}(0.0)	Gray{Float64}(0.0)	0.0	Gray{Float64}(0.0)	U 1_V 0	WT	1	DMSO-LPS	Egr2_intron(1),Egr2_Enh(6)	Egr2_BD	WT_DMSO-LPS_1	Egr2_intron	NA	Egr2_Enh	WT	DMSO-LPS	WT_DMSO-LPS
Egr2BD_28May21_WTRad21_Sequence_A 0_S 0_U 1_V 0_X15_Y21_Job(Seq.Scan) 1 01 01 02 01 04 01_204	Cell_CP_15	3733.5	3533.0	3	3	3	Egr2BD_28May21_WTRad21_Sequence_A 0_S 0_U 1_V 0_X15_Y21_Job(Seq.Scan) 1 01 01 02 01 04 01_204__Cell_CP_15	Cell_CP_15	Egr2BD_28May21_WTRad21_Sequence_A 0_S 0_U 1_V 0_X15_Y21_Job(Seq.Scan) 1 01 01 02 01 04 01_204	0.3875	2	TxS_auto_32	5.227451324462891	12.525492668151855	18.909799575805664	73.332	157.815	3.0	TxS_auto_41	2.149019718170166	4.262744903564453	6.717647552490234	71.06400000000001	162.918	2.0	6.86909258927262	Gray{Float64}(2.5589621072509403)	2.176505515367529	Gray{Float64}(1.779501944196922)	Gray{Float64}(1.0519964099517631)	0.7407203883327821	Gray{Float64}(0.6321625373216975)	U 1_V 0	WT	1	DMSO-LPS	Egr2_intron(1),Egr2_Enh(6)	Egr2_BD	WT_DMSO-LPS_1	Egr2_intron	NA	Egr2_Enh	WT	DMSO-LPS	WT_DMSO-LPS
Egr2BD_28May21_WTRad21_Sequence_A 0_S 0_U 1_V 0_X15_Y21_Job(Seq.Scan) 1 01 01 02 01 04 01_204	Cell_CP_16	2936.5	2760.5	1	1	1	Egr2BD_28May21_WTRad21_Sequence_A 0_S 0_U 1_V 0_X15_Y21_Job(Seq.Scan) 1 01 01 02 01 04 01_204__Cell_CP_16	Cell_CP_16	Egr2BD_28May21_WTRad21_Sequence_A 0_S 0_U 1_V 0_X15_Y21_Job(Seq.Scan) 1 01 01 02 01 04 01_204	0.3875	2	TxS_auto_12	12.15686321258545	32.52941131591797	54.2156867980957	75.411	113.778	3.0	TxS_auto_47	4.137255668640137	10.09411907196045	15.611764907836914	72.765	112.644	3.0	4.157796531818266	Gray{Float64}(5.951074505172074)	5.652507651118286	Gray{Float64}(5.10195360222755)	Gray{Float64}(2.025285330638074)	1.7540153042251672	Gray{Float64}(1.4691412193170976)	U 1_V 0	WT	1	DMSO-LPS	Egr2_intron(1),Egr2_Enh(6)	Egr2_BD	WT_DMSO-LPS_1	Egr2_intron	NA	Egr2_Enh	WT	DMSO-LPS	WT_DMSO-LPS
Egr2BD_28May21_WTRad21_Sequence_A 0_S 0_U 1_V 0_X15_Y21_Job(Seq.Scan) 1 01 01 02 01 04 01_204	Cell_CP_17	3156.5	2973.5	0	0	0	Egr2BD_28May21_WTRad21_Sequence_A 0_S 0_U 1_V 0_X15_Y21_Job(Seq.Scan) 1 01 01 02 01 04 01_204__Cell_CP_17	Cell_CP_17	Egr2BD_28May21_WTRad21_Sequence_A 0_S 0_U 1_V 0_X15_Y21_Job(Seq.Scan) 1 01 01 02 01 04 01_204	0.3875	2	TxS_auto_20	7.32941198348999	18.85882568359375	31.235294342041016	80.892	78.813	3.0	TxS_auto_43	1.60392165184021	2.8235297203063965	3.7254903316497803	76.923	77.112	2.5	5.55844960398131	Gray{Float64}(3.5879219853106803)	3.2770238425881426	Gray{Float64}(2.939389536436001)	Gray{Float64}(0.7851579049337487)	0.4906336358869762	Gray{Float64}(0.350586332852508)	U 1_V 0	WT	1	DMSO-LPS	Egr2_intron(1),Egr2_Enh(6)	Egr2_BD	WT_DMSO-LPS_1	Egr2_intron	NA	Egr2_Enh	WT	DMSO-LPS	WT_DMSO-LPS
Egr2BD_28May21_WTRad21_Sequence_A 0_S 0_U 1_V 0_X15_Y21_Job(Seq.Scan) 1 01 01 02 01 04 01_204	Cell_CP_18	3384.0	3194.0	1	1	1	Egr2BD_28May21_WTRad21_Sequence_A 0_S 0_U 1_V 0_X15_Y21_Job(Seq.Scan) 1 01 01 02 01 04 01_204__Cell_CP_18	Cell_CP_18	Egr2BD_28May21_WTRad21_Sequence_A 0_S 0_U 1_V 0_X15_Y21_Job(Seq.Scan) 1 01 01 02 01 04 01_204	0.3875	1	TxS_auto_39	5.137255668640137	12.513728141784668	19.03528594970703	81.837	137.97	3.5	0	0.0	0.0	0.0	0.0	0.0	0.0	0.0	Gray{Float64}(2.51480918240036)	2.1744612399683683	Gray{Float64}(1.7913108079256213)	Gray{Float64}(0.0)	0.0	Gray{Float64}(0.0)	U 1_V 0	WT	1	DMSO-LPS	Egr2_intron(1),Egr2_Enh(6)	Egr2_BD	WT_DMSO-LPS_1	Egr2_intron	NA	Egr2_Enh	WT	DMSO-LPS	WT_DMSO-LPS
Egr2BD_28May21_WTRad21_Sequence_A 0_S 0_U 1_V 0_X15_Y21_Job(Seq.Scan) 1 01 01 02 01 04 01_204	Cell_CP_25	4107.0	3890.5	1	1	1	Egr2BD_28May21_WTRad21_Sequence_A 0_S 0_U 1_V 0_X15_Y21_Job(Seq.Scan) 1 01 01 02 01 04 01_204__Cell_CP_25	Cell_CP_25	Egr2BD_28May21_WTRad21_Sequence_A 0_S 0_U 1_V 0_X15_Y21_Job(Seq.Scan) 1 01 01 02 01 04 01_204	0.3875	1	TxS_auto_11	3.788235664367676	10.254903793334961	15.345097541809082	123.795	103.572	2.0	0	0.0	0.0	0.0	0.0	0.0	0.0	0.0	Gray{Float64}(1.8544317138045292)	1.7819542318290498	Gray{Float64}(1.4440465537497509)	Gray{Float64}(0.0)	0.0	Gray{Float64}(0.0)	U 1_V 0	WT	1	DMSO-LPS	Egr2_intron(1),Egr2_Enh(6)	Egr2_BD	WT_DMSO-LPS_1	Egr2_intron	NA	Egr2_Enh	WT	DMSO-LPS	WT_DMSO-LPS
Egr2BD_28May21_WTRad21_Sequence_A 0_S 0_U 1_V 0_X15_Y21_Job(Seq.Scan) 1 01 01 02 01 04 01_204	Cell_CP_26	4086.5	3878.0	3	3	3	Egr2BD_28May21_WTRad21_Sequence_A 0_S 0_U 1_V 0_X15_Y21_Job(Seq.Scan) 1 01 01 02 01 04 01_204__Cell_CP_26	Cell_CP_26	Egr2BD_28May21_WTRad21_Sequence_A 0_S 0_U 1_V 0_X15_Y21_Job(Seq.Scan) 1 01 01 02 01 04 01_204	0.3875	2	TxS_auto_34	5.803922176361084	14.619607925415039	21.56078338623047	128.709	159.138	3.0	TxS_auto_53	0.9176470637321472	2.2784311771392822	3.694117546081543	124.74	167.454	3.0	9.690656169733819	Gray{Float64}(2.8411583391008306)	2.540391673621224	Gray{Float64}(2.028972110486853)	Gray{Float64}(0.4492101251965131)	0.39591400951741446	Gray{Float64}(0.3476340047387304)	U 1_V 0	WT	1	DMSO-LPS	Egr2_intron(1),Egr2_Enh(6)	Egr2_BD	WT_DMSO-LPS_1	Egr2_intron	NA	Egr2_Enh	WT	DMSO-LPS	WT_DMSO-LPS
Egr2BD_28May21_WTRad21_Sequence_A 0_S 0_U 1_V 0_X15_Y21_Job(Seq.Scan) 1 01 01 02 01 04 01_204	Cell_CP_27	3803.0	3594.5	1	1	1	Egr2BD_28May21_WTRad21_Sequence_A 0_S 0_U 1_V 0_X15_Y21_Job(Seq.Scan) 1 01 01 02 01 04 01_204__Cell_CP_27	Cell_CP_27	Egr2BD_28May21_WTRad21_Sequence_A 0_S 0_U 1_V 0_X15_Y21_Job(Seq.Scan) 1 01 01 02 01 04 01_204	0.3875	2	TxS_auto_67	4.000000476837158	9.164709091186523	13.054901123046875	127.764	188.811	4.5	TxS_auto_72	2.40000057220459	5.400002479553223	7.909803867340088	132.111	183.519	4.5	8.194612437449374	Gray{Float64}(1.9580956404723084)	1.5925153933804983	Gray{Float64}(1.2285281944227435)	Gray{Float64}(1.1748575243372825)	0.9383371569591205	Gray{Float64}(0.744350108192425)	U 1_V 0	WT	1	DMSO-LPS	Egr2_intron(1),Egr2_Enh(6)	Egr2_BD	WT_DMSO-LPS_1	Egr2_intron	NA	Egr2_Enh	WT	DMSO-LPS	WT_DMSO-LPS
Egr2BD_28May21_WTRad21_Sequence_A 0_S 0_U 1_V 0_X15_Y21_Job(Seq.Scan) 1 01 01 02 01 04 01_204	Cell_CP_31	2972.5	2796.0	0	0	0	Egr2BD_28May21_WTRad21_Sequence_A 0_S 0_U 1_V 0_X15_Y21_Job(Seq.Scan) 1 01 01 02 01 04 01_204__Cell_CP_31	Cell_CP_31	Egr2BD_28May21_WTRad21_Sequence_A 0_S 0_U 1_V 0_X15_Y21_Job(Seq.Scan) 1 01 01 02 01 04 01_204	0.3875	1	TxS_auto_15	10.90980339050293	27.12549591064453	0.0	144.774	146.097	1.5	0	0.0	0.0	0.0	0.0	0.0	0.0	0.0	Gray{Float64}(5.340608977688247)	4.713490560472172	Gray{Float64}(0.0)	Gray{Float64}(0.0)	0.0	Gray{Float64}(0.0)	U 1_V 0	WT	1	DMSO-LPS	Egr2_intron(1),Egr2_Enh(6)	Egr2_BD	WT_DMSO-LPS_1	Egr2_intron	NA	Egr2_Enh	WT	DMSO-LPS	WT_DMSO-LPS
Egr2BD_28May21_WTRad21_Sequence_A 0_S 0_U 1_V 0_X15_Y21_Job(Seq.Scan) 1 01 01 02 01 04 01_204	Cell_CP_33	3343.0	3154.0	4	4	4	Egr2BD_28May21_WTRad21_Sequence_A 0_S 0_U 1_V 0_X15_Y21_Job(Seq.Scan) 1 01 01 02 01 04 01_204__Cell_CP_33	Cell_CP_33	Egr2BD_28May21_WTRad21_Sequence_A 0_S 0_U 1_V 0_X15_Y21_Job(Seq.Scan) 1 01 01 02 01 04 01_204	0.3875	2	TxS_auto_5	9.388236999511719	29.105884552001953	0.0	146.097	16.065	1.5	TxS_auto_24	3.6000003814697266	10.721569061279297	18.49803924560547	153.846	20.412	2.5	8.899067928721518	Gray{Float64}(4.5957659372581885)	5.057614892718628	Gray{Float64}(0.0)	Gray{Float64}(1.7622860530827613)	1.8630448169597966	Gray{Float64}(1.7407533416431482)	U 1_V 0	WT	1	DMSO-LPS	Egr2_intron(1),Egr2_Enh(6)	Egr2_BD	WT_DMSO-LPS_1	Egr2_intron	NA	Egr2_Enh	WT	DMSO-LPS	WT_DMSO-LPS
Egr2BD_28May21_WTRad21_Sequence_A 0_S 0_U 1_V 0_X15_Y22_Job(Seq.Scan) 1 01 01 02 01 04 01_222	Cell_CP_1	5055.0	4850.5	1	1	1	Egr2BD_28May21_WTRad21_Sequence_A 0_S 0_U 1_V 0_X15_Y22_Job(Seq.Scan) 1 01 01 02 01 04 01_222__Cell_CP_1	Cell_CP_1	Egr2BD_28May21_WTRad21_Sequence_A 0_S 0_U 1_V 0_X15_Y22_Job(Seq.Scan) 1 01 01 02 01 04 01_222	0.4264705882352941	1	TxS_auto_49	3.3529410362243652	8.294116973876953	13.047060012817383	18.522	91.854	3.0	0	0.0	0.0	0.0	0.0	0.0	0.0	0.0	Gray{Float64}(1.6413446107843834)	1.4412360309504886	Gray{Float64}(1.227790308712104)	Gray{Float64}(0.0)	0.0	Gray{Float64}(0.0)	U 1_V 0	WT	1	DMSO-LPS	Egr2_intron(1),Egr2_Enh(6)	Egr2_BD	WT_DMSO-LPS_1	Egr2_intron	NA	Egr2_Enh	WT	DMSO-LPS	WT_DMSO-LPS
Egr2BD_28May21_WTRad21_Sequence_A 0_S 0_U 1_V 0_X15_Y22_Job(Seq.Scan) 1 01 01 02 01 04 01_222	Cell_CP_4	3583.5	3414.5	7	7	7	Egr2BD_28May21_WTRad21_Sequence_A 0_S 0_U 1_V 0_X15_Y22_Job(Seq.Scan) 1 01 01 02 01 04 01_222__Cell_CP_4	Cell_CP_4	Egr2BD_28May21_WTRad21_Sequence_A 0_S 0_U 1_V 0_X15_Y22_Job(Seq.Scan) 1 01 01 02 01 04 01_222	0.4264705882352941	2	TxS_auto_51	3.0980396270751953	6.6823530197143555	9.498038291931152	32.697	117.558	2.5	TxS_auto_15	6.513725757598877	18.305885314941406	29.41568374633789	30.051000000000002	120.20400000000001	2.5	4.500292434942423	Gray{Float64}(1.5165642911580473)	1.1611661583597541	Gray{Float64}(0.8938105101956474)	Gray{Float64}(3.18862412218302)	3.18094157309776	Gray{Float64}(2.7681555379076443)	U 1_V 0	WT	1	DMSO-LPS	Egr2_intron(1),Egr2_Enh(6)	Egr2_BD	WT_DMSO-LPS_1	Egr2_intron	NA	Egr2_Enh	WT	DMSO-LPS	WT_DMSO-LPS
Egr2BD_28May21_WTRad21_Sequence_A 0_S 0_U 1_V 0_X15_Y22_Job(Seq.Scan) 1 01 01 02 01 04 01_222	Cell_CP_6	2554.0	2427.5	0	0	0	Egr2BD_28May21_WTRad21_Sequence_A 0_S 0_U 1_V 0_X15_Y22_Job(Seq.Scan) 1 01 01 02 01 04 01_222__Cell_CP_6	Cell_CP_6	Egr2BD_28May21_WTRad21_Sequence_A 0_S 0_U 1_V 0_X15_Y22_Job(Seq.Scan) 1 01 01 02 01 04 01_222	0.4264705882352941	1	TxS_auto_16	2.909804344177246	7.803922176361084	0.0	41.58	161.973	1.5	0	0.0	0.0	0.0	0.0	0.0	0.0	0.0	Gray{Float64}(1.4244186304362796)	1.356056812163306	Gray{Float64}(0.0)	Gray{Float64}(0.0)	0.0	Gray{Float64}(0.0)	U 1_V 0	WT	1	DMSO-LPS	Egr2_intron(1),Egr2_Enh(6)	Egr2_BD	WT_DMSO-LPS_1	Egr2_intron	NA	Egr2_Enh	WT	DMSO-LPS	WT_DMSO-LPS
Egr2BD_28May21_WTRad21_Sequence_A 0_S 0_U 1_V 0_X15_Y22_Job(Seq.Scan) 1 01 01 02 01 04 01_222	Cell_CP_7	2958.5	2783.5	0	0	0	Egr2BD_28May21_WTRad21_Sequence_A 0_S 0_U 1_V 0_X15_Y22_Job(Seq.Scan) 1 01 01 02 01 04 01_222__Cell_CP_7	Cell_CP_7	Egr2BD_28May21_WTRad21_Sequence_A 0_S 0_U 1_V 0_X15_Y22_Job(Seq.Scan) 1 01 01 02 01 04 01_222	0.4264705882352941	2	TxS_auto_44	3.403921365737915	7.062745094299316	10.572547912597656	36.666	41.202	3.0	TxS_auto_70	2.149019956588745	4.949019432067871	7.56862735748291	42.336	42.525	3.5	6.336341925748643	Gray{Float64}(1.666300698051967)	1.2272653905633224	Gray{Float64}(0.9949269684303919)	Gray{Float64}(1.0519965266633442)	0.8599716094956725	Gray{Float64}(0.7122437783409993)	U 1_V 0	WT	1	DMSO-LPS	Egr2_intron(1),Egr2_Enh(6)	Egr2_BD	WT_DMSO-LPS_1	Egr2_intron	NA	Egr2_Enh	WT	DMSO-LPS	WT_DMSO-LPS
Egr2BD_28May21_WTRad21_Sequence_A 0_S 0_U 1_V 0_X15_Y22_Job(Seq.Scan) 1 01 01 02 01 04 01_222	Cell_CP_10	2863.0	2685.5	0	0	0	Egr2BD_28May21_WTRad21_Sequence_A 0_S 0_U 1_V 0_X15_Y22_Job(Seq.Scan) 1 01 01 02 01 04 01_222__Cell_CP_10	Cell_CP_10	Egr2BD_28May21_WTRad21_Sequence_A 0_S 0_U 1_V 0_X15_Y22_Job(Seq.Scan) 1 01 01 02 01 04 01_222	0.4264705882352941	1	TxS_auto_75	3.5686280727386475	7.964707374572754	11.254903793334961	52.731	138.726	4.0	0	0.0	0.0	0.0	0.0	0.0	0.0	0.0	Gray{Float64}(1.7469285596740478)	1.383995822625303	Gray{Float64}(1.0591398973690902)	Gray{Float64}(0.0)	0.0	Gray{Float64}(0.0)	U 1_V 0	WT	1	DMSO-LPS	Egr2_intron(1),Egr2_Enh(6)	Egr2_BD	WT_DMSO-LPS_1	Egr2_intron	NA	Egr2_Enh	WT	DMSO-LPS	WT_DMSO-LPS
Egr2BD_28May21_WTRad21_Sequence_A 0_S 0_U 1_V 0_X15_Y22_Job(Seq.Scan) 1 01 01 02 01 04 01_222	Cell_CP_11	2925.0	2749.0	0	0	0	Egr2BD_28May21_WTRad21_Sequence_A 0_S 0_U 1_V 0_X15_Y22_Job(Seq.Scan) 1 01 01 02 01 04 01_222__Cell_CP_11	Cell_CP_11	Egr2BD_28May21_WTRad21_Sequence_A 0_S 0_U 1_V 0_X15_Y22_Job(Seq.Scan) 1 01 01 02 01 04 01_222	0.4264705882352941	1	TxS_auto_9	9.890195846557617	24.301959991455078	36.0666618347168	60.102000000000004	42.903	3.5	0	0.0	0.0	0.0	0.0	0.0	0.0	0.0	Gray{Float64}(4.841486765490253)	4.222855847429708	Gray{Float64}(3.394044162037979)	Gray{Float64}(0.0)	0.0	Gray{Float64}(0.0)	U 1_V 0	WT	1	DMSO-LPS	Egr2_intron(1),Egr2_Enh(6)	Egr2_BD	WT_DMSO-LPS_1	Egr2_intron	NA	Egr2_Enh	WT	DMSO-LPS	WT_DMSO-LPS
Egr2BD_28May21_WTRad21_Sequence_A 0_S 0_U 1_V 0_X15_Y22_Job(Seq.Scan) 1 01 01 02 01 04 01_222	Cell_CP_12	3094.5	2908.0	0	0	0	Egr2BD_28May21_WTRad21_Sequence_A 0_S 0_U 1_V 0_X15_Y22_Job(Seq.Scan) 1 01 01 02 01 04 01_222__Cell_CP_12	Cell_CP_12	Egr2BD_28May21_WTRad21_Sequence_A 0_S 0_U 1_V 0_X15_Y22_Job(Seq.Scan) 1 01 01 02 01 04 01_222	0.4264705882352941	1	TxS_auto_11	3.388235569000244	8.780389785766602	13.623528480529785	62.937	76.356	2.5	0	0.0	0.0	0.0	0.0	0.0	0.0	0.0	Gray{Float64}(1.658622126414982)	1.5257337417465031	Gray{Float64}(1.2820387292175728)	Gray{Float64}(0.0)	0.0	Gray{Float64}(0.0)	U 1_V 0	WT	1	DMSO-LPS	Egr2_intron(1),Egr2_Enh(6)	Egr2_BD	WT_DMSO-LPS_1	Egr2_intron	NA	Egr2_Enh	WT	DMSO-LPS	WT_DMSO-LPS
Egr2BD_28May21_WTRad21_Sequence_A 0_S 0_U 1_V 0_X15_Y22_Job(Seq.Scan) 1 01 01 02 01 04 01_222	Cell_CP_13	3537.5	3344.5	2	2	2	Egr2BD_28May21_WTRad21_Sequence_A 0_S 0_U 1_V 0_X15_Y22_Job(Seq.Scan) 1 01 01 02 01 04 01_222__Cell_CP_13	Cell_CP_13	Egr2BD_28May21_WTRad21_Sequence_A 0_S 0_U 1_V 0_X15_Y22_Job(Seq.Scan) 1 01 01 02 01 04 01_222	0.4264705882352941	2	TxS_auto_13	6.274509429931641	16.658824920654297	28.619609832763672	78.057	109.242	2.5	TxS_auto_6	13.250980377197266	36.00783920288086	58.203922271728516	79.002	114.156	2.0	5.8344169374497055	Gray{Float64}(3.0715220240589254)	2.8947383771608566	Gray{Float64}(2.6932412020231817)	Gray{Float64}(6.486670953872082)	6.256940361380694	Gray{Float64}(5.477265500737841)	U 1_V 0	WT	1	DMSO-LPS	Egr2_intron(1),Egr2_Enh(6)	Egr2_BD	WT_DMSO-LPS_1	Egr2_intron	NA	Egr2_Enh	WT	DMSO-LPS	WT_DMSO-LPS
Egr2BD_28May21_WTRad21_Sequence_A 0_S 0_U 1_V 0_X15_Y22_Job(Seq.Scan) 1 01 01 02 01 04 01_222	Cell_CP_20	2182.5	2033.5	0	0	0	Egr2BD_28May21_WTRad21_Sequence_A 0_S 0_U 1_V 0_X15_Y22_Job(Seq.Scan) 1 01 01 02 01 04 01_222__Cell_CP_20	Cell_CP_20	Egr2BD_28May21_WTRad21_Sequence_A 0_S 0_U 1_V 0_X15_Y22_Job(Seq.Scan) 1 01 01 02 01 04 01_222	0.4264705882352941	1	TxS_auto_28	9.015685081481934	22.239219665527344	32.05097961425781	97.335	162.729	3.0	0	0.0	0.0	0.0	0.0	0.0	0.0	0.0	Gray{Float64}(4.4133928873628205)	3.8644215873891277	Gray{Float64}(3.0161493943046027)	Gray{Float64}(0.0)	0.0	Gray{Float64}(0.0)	U 1_V 0	WT	1	DMSO-LPS	Egr2_intron(1),Egr2_Enh(6)	Egr2_BD	WT_DMSO-LPS_1	Egr2_intron	NA	Egr2_Enh	WT	DMSO-LPS	WT_DMSO-LPS
Egr2BD_28May21_WTRad21_Sequence_A 0_S 0_U 1_V 0_X15_Y22_Job(Seq.Scan) 1 01 01 02 01 04 01_222	Cell_CP_21	3893.0	3676.5	2	2	2	Egr2BD_28May21_WTRad21_Sequence_A 0_S 0_U 1_V 0_X15_Y22_Job(Seq.Scan) 1 01 01 02 01 04 01_222__Cell_CP_21	Cell_CP_21	Egr2BD_28May21_WTRad21_Sequence_A 0_S 0_U 1_V 0_X15_Y22_Job(Seq.Scan) 1 01 01 02 01 04 01_222	0.4264705882352941	2	TxS_auto_23	4.6509809494018555	13.011768341064453	22.145097732543945	104.517	80.892	3.0	TxS_auto_47	0.0	0.0	0.0	104.139	78.246	3.0	4.017984569407902	Gray{Float64}(2.2767661088242126)	2.2610037233122298	Gray{Float64}(2.0839588654293726)	Gray{Float64}(0.0)	0.0	Gray{Float64}(0.0)	U 1_V 0	WT	1	DMSO-LPS	Egr2_intron(1),Egr2_Enh(6)	Egr2_BD	WT_DMSO-LPS_1	Egr2_intron	NA	Egr2_Enh	WT	DMSO-LPS	WT_DMSO-LPS
Egr2BD_28May21_WTRad21_Sequence_A 0_S 0_U 1_V 0_X15_Y22_Job(Seq.Scan) 1 01 01 02 01 04 01_222	Cell_CP_24	3797.5	3593.5	3	3	3	Egr2BD_28May21_WTRad21_Sequence_A 0_S 0_U 1_V 0_X15_Y22_Job(Seq.Scan) 1 01 01 02 01 04 01_222__Cell_CP_24	Cell_CP_24	Egr2BD_28May21_WTRad21_Sequence_A 0_S 0_U 1_V 0_X15_Y22_Job(Seq.Scan) 1 01 01 02 01 04 01_222	0.4264705882352941	1	TxS_auto_81	4.262745380401611	12.945100784301758	23.29412078857422	127.953	39.69	2.5	0	0.0	0.0	0.0	0.0	0.0	0.0	0.0	Gray{Float64}(2.08671553769609)	2.2494191646178616	Gray{Float64}(2.192087391801966)	Gray{Float64}(0.0)	0.0	Gray{Float64}(0.0)	U 1_V 0	WT	1	DMSO-LPS	Egr2_intron(1),Egr2_Enh(6)	Egr2_BD	WT_DMSO-LPS_1	Egr2_intron	NA	Egr2_Enh	WT	DMSO-LPS	WT_DMSO-LPS
Egr2BD_28May21_WTRad21_Sequence_A 0_S 0_U 1_V 0_X15_Y22_Job(Seq.Scan) 1 01 01 02 01 04 01_222	Cell_CP_25	3065.5	2914.0	13	13	13	Egr2BD_28May21_WTRad21_Sequence_A 0_S 0_U 1_V 0_X15_Y22_Job(Seq.Scan) 1 01 01 02 01 04 01_222__Cell_CP_25	Cell_CP_25	Egr2BD_28May21_WTRad21_Sequence_A 0_S 0_U 1_V 0_X15_Y22_Job(Seq.Scan) 1 01 01 02 01 04 01_222	0.4264705882352941	2	TxS_auto_53	7.129411220550537	18.145095825195312	28.125484466552734	130.221	143.829	4.5	TxS_auto_42	7.219608306884766	20.666667938232422	36.89802932739258	134.001	145.53	4.0	6.494751804341717	Gray{Float64}(3.490016841481163)	3.153001816912733	Gray{Float64}(2.6467416584228145)	Gray{Float64}(3.5341704666012306)	3.591165468980242	Gray{Float64}(3.4722797913278596)	U 1_V 0	WT	1	DMSO-LPS	Egr2_intron(1),Egr2_Enh(6)	Egr2_BD	WT_DMSO-LPS_1	Egr2_intron	NA	Egr2_Enh	WT	DMSO-LPS	WT_DMSO-LPS
Egr2BD_28May21_WTRad21_Sequence_A 0_S 0_U 1_V 0_X15_Y22_Job(Seq.Scan) 1 01 01 02 01 04 01_222	Cell_CP_26	3121.0	2925.5	0	0	0	Egr2BD_28May21_WTRad21_Sequence_A 0_S 0_U 1_V 0_X15_Y22_Job(Seq.Scan) 1 01 01 02 01 04 01_222__Cell_CP_26	Cell_CP_26	Egr2BD_28May21_WTRad21_Sequence_A 0_S 0_U 1_V 0_X15_Y22_Job(Seq.Scan) 1 01 01 02 01 04 01_222	0.4264705882352941	1	TxS_auto_37	6.392157554626465	17.666667938232422	28.258825302124023	140.427	99.792	3.5	0	0.0	0.0	0.0	0.0	0.0	0.0	0.0	Gray{Float64}(3.1291135872121454)	3.0698672878152835	Gray{Float64}(2.659289664296105)	Gray{Float64}(0.0)	0.0	Gray{Float64}(0.0)	U 1_V 0	WT	1	DMSO-LPS	Egr2_intron(1),Egr2_Enh(6)	Egr2_BD	WT_DMSO-LPS_1	Egr2_intron	NA	Egr2_Enh	WT	DMSO-LPS	WT_DMSO-LPS
Egr2BD_28May21_WTRad21_Sequence_A 0_S 0_U 1_V 0_X15_Y22_Job(Seq.Scan) 1 01 01 02 01 04 01_222	Cell_CP_31	3064.5	2900.0	3	3	3	Egr2BD_28May21_WTRad21_Sequence_A 0_S 0_U 1_V 0_X15_Y22_Job(Seq.Scan) 1 01 01 02 01 04 01_222__Cell_CP_31	Cell_CP_31	Egr2BD_28May21_WTRad21_Sequence_A 0_S 0_U 1_V 0_X15_Y22_Job(Seq.Scan) 1 01 01 02 01 04 01_222	0.4264705882352941	1	TxS_auto_30	3.945098876953125	10.831377029418945	18.396076202392578	137.403	61.614	4.0	0	0.0	0.0	0.0	0.0	0.0	0.0	0.0	Gray{Float64}(1.9312199978291646)	1.8821257149826693	Gray{Float64}(1.7311581350463674)	Gray{Float64}(0.0)	0.0	Gray{Float64}(0.0)	U 1_V 0	WT	1	DMSO-LPS	Egr2_intron(1),Egr2_Enh(6)	Egr2_BD	WT_DMSO-LPS_1	Egr2_intron	NA	Egr2_Enh	WT	DMSO-LPS	WT_DMSO-LPS
Egr2BD_28May21_WTRad21_Sequence_A 0_S 0_U 1_V 0_X15_Y22_Job(Seq.Scan) 1 01 01 02 01 04 01_222	Cell_CP_32	5510.0	5269.0	2	2	2	Egr2BD_28May21_WTRad21_Sequence_A 0_S 0_U 1_V 0_X15_Y22_Job(Seq.Scan) 1 01 01 02 01 04 01_222__Cell_CP_32	Cell_CP_32	Egr2BD_28May21_WTRad21_Sequence_A 0_S 0_U 1_V 0_X15_Y22_Job(Seq.Scan) 1 01 01 02 01 04 01_222	0.4264705882352941	2	TxS_auto_4	15.772547721862793	44.57647705078125	74.34508514404297	170.1	66.528	2.5	TxS_auto_31	1.2784314155578613	4.533334255218506	7.266666889190674	164.997	67.284	2.0	5.967591222595579	Gray{Float64}(7.721038312910752)	7.745878803104594	Gray{Float64}(6.996225582664514)	Gray{Float64}(0.6258226707577966)	0.7877396339527364	Gray{Float64}(0.6838278642408756)	U 1_V 0	WT	1	DMSO-LPS	Egr2_intron(1),Egr2_Enh(6)	Egr2_BD	WT_DMSO-LPS_1	Egr2_intron	NA	Egr2_Enh	WT	DMSO-LPS	WT_DMSO-LPS
Egr2BD_28May21_WTRad21_Sequence_A 0_S 0_U 1_V 0_X15_Y22_Job(Seq.Scan) 1 01 01 02 01 04 01_222	Cell_CP_33	3498.5	3302.5	1	1	1	Egr2BD_28May21_WTRad21_Sequence_A 0_S 0_U 1_V 0_X15_Y22_Job(Seq.Scan) 1 01 01 02 01 04 01_222__Cell_CP_33	Cell_CP_33	Egr2BD_28May21_WTRad21_Sequence_A 0_S 0_U 1_V 0_X15_Y22_Job(Seq.Scan) 1 01 01 02 01 04 01_222	0.4264705882352941	1	TxS_auto_18	2.4666671752929688	6.6196088790893555	0.0	180.117	25.704	1.5	0	0.0	0.0	0.0	0.0	0.0	0.0	0.0	Gray{Float64}(1.2074924166650132)	1.150263356230897	Gray{Float64}(0.0)	Gray{Float64}(0.0)	0.0	Gray{Float64}(0.0)	U 1_V 0	WT	1	DMSO-LPS	Egr2_intron(1),Egr2_Enh(6)	Egr2_BD	WT_DMSO-LPS_1	Egr2_intron	NA	Egr2_Enh	WT	DMSO-LPS	WT_DMSO-LPS
Egr2BD_28May21_WTRad21_Sequence_A 0_S 0_U 1_V 0_X15_Y22_Job(Seq.Scan) 1 01 01 02 01 04 01_222	Cell_CP_34	3960.5	3755.5	4	4	4	Egr2BD_28May21_WTRad21_Sequence_A 0_S 0_U 1_V 0_X15_Y22_Job(Seq.Scan) 1 01 01 02 01 04 01_222__Cell_CP_34	Cell_CP_34	Egr2BD_28May21_WTRad21_Sequence_A 0_S 0_U 1_V 0_X15_Y22_Job(Seq.Scan) 1 01 01 02 01 04 01_222	0.4264705882352941	2	TxS_auto_40	3.082353115081787	8.50588321685791	14.168627738952637	184.464	121.149	3.0	TxS_auto_38	3.2666666507720947	10.274510383605957	18.08234977722168	183.897	118.881	2.5	4.208956283925982	Gray{Float64}(1.508885369386319)	1.4780338167165252	Gray{Float64}(1.3333351581540724)	Gray{Float64}(1.599111241309364)	1.7853611917780887	Gray{Float64}(1.7016349885265143)	U 1_V 0	WT	1	DMSO-LPS	Egr2_intron(1),Egr2_Enh(6)	Egr2_BD	WT_DMSO-LPS_1	Egr2_intron	NA	Egr2_Enh	WT	DMSO-LPS	WT_DMSO-LPS
Egr2BD_28May21_WTRad21_Sequence_A 0_S 0_U 1_V 0_X15_Y23_Job(Seq.Scan) 1 01 01 02 01 04 01_226	Cell_CP_1	2878.0	2708.5	4	4	4	Egr2BD_28May21_WTRad21_Sequence_A 0_S 0_U 1_V 0_X15_Y23_Job(Seq.Scan) 1 01 01 02 01 04 01_226__Cell_CP_1	Cell_CP_1	Egr2BD_28May21_WTRad21_Sequence_A 0_S 0_U 1_V 0_X15_Y23_Job(Seq.Scan) 1 01 01 02 01 04 01_226	0.4444444444444444	2	TxS_auto_12	2.4235293865203857	6.184314727783203	10.176469802856445	44.037	84.483	4.0	TxS_auto_22	3.133333683013916	7.4156880378723145	11.713726997375488	42.525	82.215	4.0	4.840451218636544	Gray{Float64}(1.1863754401485505)	1.0746240064483499	Gray{Float64}(0.957654137297897)	Gray{Float64}(1.5338415733654835)	1.2885948954098594	Gray{Float64}(1.1023173398564992)	U 1_V 0	WT	1	DMSO-LPS	Egr2_intron(1),Egr2_Enh(6)	Egr2_BD	WT_DMSO-LPS_1	Egr2_intron	NA	Egr2_Enh	WT	DMSO-LPS	WT_DMSO-LPS
Egr2BD_28May21_WTRad21_Sequence_A 0_S 0_U 1_V 0_X15_Y23_Job(Seq.Scan) 1 01 01 02 01 04 01_226	Cell_CP_3	3714.0	3515.0	1	1	1	Egr2BD_28May21_WTRad21_Sequence_A 0_S 0_U 1_V 0_X15_Y23_Job(Seq.Scan) 1 01 01 02 01 04 01_226__Cell_CP_3	Cell_CP_3	Egr2BD_28May21_WTRad21_Sequence_A 0_S 0_U 1_V 0_X15_Y23_Job(Seq.Scan) 1 01 01 02 01 04 01_226	0.4444444444444444	2	TxS_auto_21	2.941176652908325	6.952941417694092	9.878432273864746	49.518	71.06400000000001	4.5	TxS_auto_19	2.2392163276672363	5.729413032531738	9.486272811889648	49.896	65.961	4.0	7.154263973323887	Gray{Float64}(1.439776123844993)	1.2081852382634795	Gray{Float64}(0.9296073904162987)	Gray{Float64}(1.0961498016486677)	0.9955775310005349	Gray{Float64}(0.8927033226485592)	U 1_V 0	WT	1	DMSO-LPS	Egr2_intron(1),Egr2_Enh(6)	Egr2_BD	WT_DMSO-LPS_1	Egr2_intron	NA	Egr2_Enh	WT	DMSO-LPS	WT_DMSO-LPS
Egr2BD_28May21_WTRad21_Sequence_A 0_S 0_U 1_V 0_X15_Y23_Job(Seq.Scan) 1 01 01 02 01 04 01_226	Cell_CP_5	3753.5	3545.0	3	3	3	Egr2BD_28May21_WTRad21_Sequence_A 0_S 0_U 1_V 0_X15_Y23_Job(Seq.Scan) 1 01 01 02 01 04 01_226__Cell_CP_5	Cell_CP_5	Egr2BD_28May21_WTRad21_Sequence_A 0_S 0_U 1_V 0_X15_Y23_Job(Seq.Scan) 1 01 01 02 01 04 01_226	0.4444444444444444	2	TxS_auto_20	4.105883598327637	10.556865692138672	14.75294017791748	76.356	139.86	4.5	TxS_auto_28	2.627451181411743	6.549020767211914	11.047057151794434	78.435	140.616	4.5	5.0143570874041306	Gray{Float64}(2.0099279539409416)	1.834424961371547	Gray{Float64}(1.3883217336060274)	Gray{Float64}(1.2862000226420467)	1.137997538119704	Gray{Float64}(1.0395805413202088)	U 1_V 0	WT	1	DMSO-LPS	Egr2_intron(1),Egr2_Enh(6)	Egr2_BD	WT_DMSO-LPS_1	Egr2_intron	NA	Egr2_Enh	WT	DMSO-LPS	WT_DMSO-LPS
Egr2BD_28May21_WTRad21_Sequence_A 0_S 0_U 1_V 0_X15_Y23_Job(Seq.Scan) 1 01 01 02 01 04 01_226	Cell_CP_7	3644.0	3471.0	5	5	5	Egr2BD_28May21_WTRad21_Sequence_A 0_S 0_U 1_V 0_X15_Y23_Job(Seq.Scan) 1 01 01 02 01 04 01_226__Cell_CP_7	Cell_CP_7	Egr2BD_28May21_WTRad21_Sequence_A 0_S 0_U 1_V 0_X15_Y23_Job(Seq.Scan) 1 01 01 02 01 04 01_226	0.4444444444444444	1	TxS_auto_3	3.015686273574829	7.435293674468994	11.701961517333984	96.57900000000001	15.309	2.5	0	0.0	0.0	0.0	0.0	0.0	0.0	0.0	Gray{Float64}(1.476250360347007)	1.2920016896426694	Gray{Float64}(1.1012101523094109)	Gray{Float64}(0.0)	0.0	Gray{Float64}(0.0)	U 1_V 0	WT	1	DMSO-LPS	Egr2_intron(1),Egr2_Enh(6)	Egr2_BD	WT_DMSO-LPS_1	Egr2_intron	NA	Egr2_Enh	WT	DMSO-LPS	WT_DMSO-LPS
Egr2BD_28May21_WTRad21_Sequence_A 0_S 0_U 1_V 0_X15_Y23_Job(Seq.Scan) 1 01 01 02 01 04 01_226	Cell_CP_9	3786.0	3587.5	4	4	4	Egr2BD_28May21_WTRad21_Sequence_A 0_S 0_U 1_V 0_X15_Y23_Job(Seq.Scan) 1 01 01 02 01 04 01_226__Cell_CP_9	Cell_CP_9	Egr2BD_28May21_WTRad21_Sequence_A 0_S 0_U 1_V 0_X15_Y23_Job(Seq.Scan) 1 01 01 02 01 04 01_226	0.4444444444444444	2	TxS_auto_11	2.6745102405548096	7.647058486938477	12.498039245605469	106.218	62.37	2.5	TxS_auto_7	15.917648315429688	45.90980529785156	76.61959075927734	106.029	56.133	4.5	6.259863417040338	Gray{Float64}(1.3092365545340698)	1.3287992268343627	Gray{Float64}(1.1761248471750025)	Gray{Float64}(7.792068514366612)	7.977565999802466	Gray{Float64}(7.2102673628627025)	U 1_V 0	WT	1	DMSO-LPS	Egr2_intron(1),Egr2_Enh(6)	Egr2_BD	WT_DMSO-LPS_1	Egr2_intron	NA	Egr2_Enh	WT	DMSO-LPS	WT_DMSO-LPS
Egr2BD_28May21_WTRad21_Sequence_A 0_S 0_U 1_V 0_X15_Y23_Job(Seq.Scan) 1 01 01 02 01 04 01_226	Cell_CP_12	3576.5	3421.5	2	2	2	Egr2BD_28May21_WTRad21_Sequence_A 0_S 0_U 1_V 0_X15_Y23_Job(Seq.Scan) 1 01 01 02 01 04 01_226__Cell_CP_12	Cell_CP_12	Egr2BD_28May21_WTRad21_Sequence_A 0_S 0_U 1_V 0_X15_Y23_Job(Seq.Scan) 1 01 01 02 01 04 01_226	0.4444444444444444	1	TxS_auto_9	6.360784530639648	17.290199279785156	27.447057723999023	149.688	79.758	3.5	0	0.0	0.0	0.0	0.0	0.0	0.0	0.0	Gray{Float64}(3.1137557436686887)	3.004449812177226	Gray{Float64}(2.582898480046976)	Gray{Float64}(0.0)	0.0	Gray{Float64}(0.0)	U 1_V 0	WT	1	DMSO-LPS	Egr2_intron(1),Egr2_Enh(6)	Egr2_BD	WT_DMSO-LPS_1	Egr2_intron	NA	Egr2_Enh	WT	DMSO-LPS	WT_DMSO-LPS
Egr2BD_28May21_WTRad21_Sequence_A 0_S 0_U 1_V 0_X15_Y23_Job(Seq.Scan) 1 01 01 02 01 04 01_226	Cell_CP_14	5023.5	4784.5	3	3	3	Egr2BD_28May21_WTRad21_Sequence_A 0_S 0_U 1_V 0_X15_Y23_Job(Seq.Scan) 1 01 01 02 01 04 01_226__Cell_CP_14	Cell_CP_14	Egr2BD_28May21_WTRad21_Sequence_A 0_S 0_U 1_V 0_X15_Y23_Job(Seq.Scan) 1 01 01 02 01 04 01_226	0.4444444444444444	2	TxS_auto_31	3.6549019813537598	10.301963806152344	18.364704132080078	156.87	125.874	4.5	TxS_auto_26	2.470588445663452	6.556863784790039	10.32548999786377	155.925	123.795	4.5	5.046312118765541	Gray{Float64}(1.789161695725905)	1.7901316648581502	Gray{Float64}(1.7282058742415514)	Gray{Float64}(1.2094119720405736)	1.1393603883858112	Gray{Float64}(0.9716776453566195)	U 1_V 0	WT	1	DMSO-LPS	Egr2_intron(1),Egr2_Enh(6)	Egr2_BD	WT_DMSO-LPS_1	Egr2_intron	NA	Egr2_Enh	WT	DMSO-LPS	WT_DMSO-LPS
Egr2BD_28May21_WTRad21_Sequence_A 0_S 0_U 1_V 0_X15_Y23_Job(Seq.Scan) 1 01 01 02 01 04 01_226	Cell_CP_15	5507.5	5259.0	1	1	1	Egr2BD_28May21_WTRad21_Sequence_A 0_S 0_U 1_V 0_X15_Y23_Job(Seq.Scan) 1 01 01 02 01 04 01_226__Cell_CP_15	Cell_CP_15	Egr2BD_28May21_WTRad21_Sequence_A 0_S 0_U 1_V 0_X15_Y23_Job(Seq.Scan) 1 01 01 02 01 04 01_226	0.4444444444444444	1	TxS_auto_1	3.5921568870544434	9.105881690979004	0.0	166.887	37.989	1.5	0	0.0	0.0	0.0	0.0	0.0	0.0	0.0	Gray{Float64}(1.758446475485316)	1.5822931878035507	Gray{Float64}(0.0)	Gray{Float64}(0.0)	0.0	Gray{Float64}(0.0)	U 1_V 0	WT	1	DMSO-LPS	Egr2_intron(1),Egr2_Enh(6)	Egr2_BD	WT_DMSO-LPS_1	Egr2_intron	NA	Egr2_Enh	WT	DMSO-LPS	WT_DMSO-LPS
Egr2BD_28May21_WTRad21_Sequence_A 0_S 0_U 1_V 0_X15_Y23_Job(Seq.Scan) 1 01 01 02 01 04 01_226	Cell_CP_16	3420.5	3240.0	1	1	1	Egr2BD_28May21_WTRad21_Sequence_A 0_S 0_U 1_V 0_X15_Y23_Job(Seq.Scan) 1 01 01 02 01 04 01_226__Cell_CP_16	Cell_CP_16	Egr2BD_28May21_WTRad21_Sequence_A 0_S 0_U 1_V 0_X15_Y23_Job(Seq.Scan) 1 01 01 02 01 04 01_226	0.4444444444444444	2	TxS_auto_18	10.219606399536133	29.611764907836914	48.1568603515625	167.832	171.99	5.0	TxS_auto_29	1.7647062540054321	3.7098047733306885	5.56862735748291	173.124	175.014	4.5	8.209740556192992	Gray{Float64}(5.002741088195441)	5.14551972917991	Gray{Float64}(4.531789259769245)	Gray{Float64}(0.8638658026897351)	0.6446381602714565	Gray{Float64}(0.5240342801849507)	U 1_V 0	WT	1	DMSO-LPS	Egr2_intron(1),Egr2_Enh(6)	Egr2_BD	WT_DMSO-LPS_1	Egr2_intron	NA	Egr2_Enh	WT	DMSO-LPS	WT_DMSO-LPS
Egr2BD_28May21_WTRad21_Sequence_A 0_S 0_U 1_V 0_X16_Y16_Job(Seq.Scan) 1 01 01 02 01 04 01_176	Cell_CP_3	4260.5	4044.0	0	0	0	Egr2BD_28May21_WTRad21_Sequence_A 0_S 0_U 1_V 0_X16_Y16_Job(Seq.Scan) 1 01 01 02 01 04 01_176__Cell_CP_3	Cell_CP_3	Egr2BD_28May21_WTRad21_Sequence_A 0_S 0_U 1_V 0_X16_Y16_Job(Seq.Scan) 1 01 01 02 01 04 01_176	0.13043478260869565	1	TxS_auto_5	4.592157363891602	10.803924560546875	15.901959419250488	23.058	15.876	2.5	0	0.0	0.0	0.0	0.0	0.0	0.0	0.0	Gray{Float64}(2.247970560670765)	1.8773554076188368	Gray{Float64}(1.4964499009974919)	Gray{Float64}(0.0)	0.0	Gray{Float64}(0.0)	U 1_V 0	WT	1	DMSO-LPS	Egr2_intron(1),Egr2_Enh(6)	Egr2_BD	WT_DMSO-LPS_1	Egr2_intron	NA	Egr2_Enh	WT	DMSO-LPS	WT_DMSO-LPS
Egr2BD_28May21_WTRad21_Sequence_A 0_S 0_U 1_V 0_X16_Y16_Job(Seq.Scan) 1 01 01 02 01 04 01_176	Cell_CP_6	3102.0	2952.0	0	0	0	Egr2BD_28May21_WTRad21_Sequence_A 0_S 0_U 1_V 0_X16_Y16_Job(Seq.Scan) 1 01 01 02 01 04 01_176__Cell_CP_6	Cell_CP_6	Egr2BD_28May21_WTRad21_Sequence_A 0_S 0_U 1_V 0_X16_Y16_Job(Seq.Scan) 1 01 01 02 01 04 01_176	0.13043478260869565	1	TxS_auto_10	3.498039484024048	9.113724708557129	13.368627548217773	37.989	65.394	2.5	0	0.0	0.0	0.0	0.0	0.0	0.0	0.0	Gray{Float64}(1.7123737618360133)	1.5836560380696578	Gray{Float64}(1.2580513409425964)	Gray{Float64}(0.0)	0.0	Gray{Float64}(0.0)	U 1_V 0	WT	1	DMSO-LPS	Egr2_intron(1),Egr2_Enh(6)	Egr2_BD	WT_DMSO-LPS_1	Egr2_intron	NA	Egr2_Enh	WT	DMSO-LPS	WT_DMSO-LPS
Egr2BD_28May21_WTRad21_Sequence_A 0_S 0_U 1_V 0_X16_Y16_Job(Seq.Scan) 1 01 01 02 01 04 01_176	Cell_CP_18	3825.0	3609.5	0	0	0	Egr2BD_28May21_WTRad21_Sequence_A 0_S 0_U 1_V 0_X16_Y16_Job(Seq.Scan) 1 01 01 02 01 04 01_176__Cell_CP_18	Cell_CP_18	Egr2BD_28May21_WTRad21_Sequence_A 0_S 0_U 1_V 0_X16_Y16_Job(Seq.Scan) 1 01 01 02 01 04 01_176	0.13043478260869565	1	TxS_auto_12	3.0627453327178955	6.749018669128418	9.81568431854248	144.018	130.41	2.0	0	0.0	0.0	0.0	0.0	0.0	0.0	0.0	Gray{Float64}(1.49928689223903)	1.1727503856216646	Gray{Float64}(0.9237025098255378)	Gray{Float64}(0.0)	0.0	Gray{Float64}(0.0)	U 1_V 0	WT	1	DMSO-LPS	Egr2_intron(1),Egr2_Enh(6)	Egr2_BD	WT_DMSO-LPS_1	Egr2_intron	NA	Egr2_Enh	WT	DMSO-LPS	WT_DMSO-LPS
Egr2BD_28May21_WTRad21_Sequence_A 0_S 0_U 1_V 0_X16_Y16_Job(Seq.Scan) 1 01 01 02 01 04 01_176	Cell_CP_23	4489.0	4265.0	0	0	0	Egr2BD_28May21_WTRad21_Sequence_A 0_S 0_U 1_V 0_X16_Y16_Job(Seq.Scan) 1 01 01 02 01 04 01_176__Cell_CP_23	Cell_CP_23	Egr2BD_28May21_WTRad21_Sequence_A 0_S 0_U 1_V 0_X16_Y16_Job(Seq.Scan) 1 01 01 02 01 04 01_176	0.13043478260869565	1	TxS_auto_8	2.505882501602173	6.376471519470215	10.164705276489258	185.409	23.814	2.0	0	0.0	0.0	0.0	0.0	0.0	0.0	0.0	Gray{Float64}(1.2266892542480097)	1.108014335116661	Gray{Float64}(0.956547039496091)	Gray{Float64}(0.0)	0.0	Gray{Float64}(0.0)	U 1_V 0	WT	1	DMSO-LPS	Egr2_intron(1),Egr2_Enh(6)	Egr2_BD	WT_DMSO-LPS_1	Egr2_intron	NA	Egr2_Enh	WT	DMSO-LPS	WT_DMSO-LPS
Egr2BD_28May21_WTRad21_Sequence_A 0_S 0_U 1_V 0_X16_Y17_Job(Seq.Scan) 1 01 01 02 01 04 01_186	Cell_CP_1	3753.0	3549.5	1	1	1	Egr2BD_28May21_WTRad21_Sequence_A 0_S 0_U 1_V 0_X16_Y17_Job(Seq.Scan) 1 01 01 02 01 04 01_186__Cell_CP_1	Cell_CP_1	Egr2BD_28May21_WTRad21_Sequence_A 0_S 0_U 1_V 0_X16_Y17_Job(Seq.Scan) 1 01 01 02 01 04 01_186	0.24	1	TxS_auto_14	2.5686278343200684	6.282352924346924	11.172548294067383	26.46	46.116	2.0	0	0.0	0.0	0.0	0.0	0.0	0.0	0.0	Gray{Float64}(1.25740459120018)	1.0916597176328033	Gray{Float64}(1.0513898537753192)	Gray{Float64}(0.0)	0.0	Gray{Float64}(0.0)	U 1_V 0	WT	1	DMSO-LPS	Egr2_intron(1),Egr2_Enh(6)	Egr2_BD	WT_DMSO-LPS_1	Egr2_intron	NA	Egr2_Enh	WT	DMSO-LPS	WT_DMSO-LPS
Egr2BD_28May21_WTRad21_Sequence_A 0_S 0_U 1_V 0_X16_Y17_Job(Seq.Scan) 1 01 01 02 01 04 01_186	Cell_CP_2	3748.5	3542.0	1	1	1	Egr2BD_28May21_WTRad21_Sequence_A 0_S 0_U 1_V 0_X16_Y17_Job(Seq.Scan) 1 01 01 02 01 04 01_186__Cell_CP_2	Cell_CP_2	Egr2BD_28May21_WTRad21_Sequence_A 0_S 0_U 1_V 0_X16_Y17_Job(Seq.Scan) 1 01 01 02 01 04 01_186	0.24	1	TxS_auto_22	3.3215689659118652	7.482353210449219	10.690197944641113	35.910000000000004	86.751	3.5	0	0.0	0.0	0.0	0.0	0.0	0.0	0.0	Gray{Float64}(1.6259872340872512)	1.3001790398136555	Gray{Float64}(1.0059983951748628)	Gray{Float64}(0.0)	0.0	Gray{Float64}(0.0)	U 1_V 0	WT	1	DMSO-LPS	Egr2_intron(1),Egr2_Enh(6)	Egr2_BD	WT_DMSO-LPS_1	Egr2_intron	NA	Egr2_Enh	WT	DMSO-LPS	WT_DMSO-LPS
Egr2BD_28May21_WTRad21_Sequence_A 0_S 0_U 1_V 0_X16_Y17_Job(Seq.Scan) 1 01 01 02 01 04 01_186	Cell_CP_5	4140.0	3920.5	1	1	1	Egr2BD_28May21_WTRad21_Sequence_A 0_S 0_U 1_V 0_X16_Y17_Job(Seq.Scan) 1 01 01 02 01 04 01_186__Cell_CP_5	Cell_CP_5	Egr2BD_28May21_WTRad21_Sequence_A 0_S 0_U 1_V 0_X16_Y17_Job(Seq.Scan) 1 01 01 02 01 04 01_186	0.24	1	TxS_auto_16	6.200001239776611	15.643139839172363	24.164703369140625	62.748	138.159	3.5	0	0.0	0.0	0.0	0.0	0.0	0.0	0.0	Gray{Float64}(3.0350484878263986)	2.7182467819565517	Gray{Float64}(2.2740133470978665)	Gray{Float64}(0.0)	0.0	Gray{Float64}(0.0)	U 1_V 0	WT	1	DMSO-LPS	Egr2_intron(1),Egr2_Enh(6)	Egr2_BD	WT_DMSO-LPS_1	Egr2_intron	NA	Egr2_Enh	WT	DMSO-LPS	WT_DMSO-LPS
Egr2BD_28May21_WTRad21_Sequence_A 0_S 0_U 1_V 0_X16_Y17_Job(Seq.Scan) 1 01 01 02 01 04 01_186	Cell_CP_6	3428.5	3241.5	0	0	0	Egr2BD_28May21_WTRad21_Sequence_A 0_S 0_U 1_V 0_X16_Y17_Job(Seq.Scan) 1 01 01 02 01 04 01_186__Cell_CP_6	Cell_CP_6	Egr2BD_28May21_WTRad21_Sequence_A 0_S 0_U 1_V 0_X16_Y17_Job(Seq.Scan) 1 01 01 02 01 04 01_186	0.24	1	TxS_auto_17	13.576470375061035	33.84705352783203	50.188232421875	71.253	165.564	3.5	0	0.0	0.0	0.0	0.0	0.0	0.0	0.0	Gray{Float64}(6.646006071336453)	5.881469147283944	Gray{Float64}(4.72295101873011)	Gray{Float64}(0.0)	0.0	Gray{Float64}(0.0)	U 1_V 0	WT	1	DMSO-LPS	Egr2_intron(1),Egr2_Enh(6)	Egr2_BD	WT_DMSO-LPS_1	Egr2_intron	NA	Egr2_Enh	WT	DMSO-LPS	WT_DMSO-LPS
Egr2BD_28May21_WTRad21_Sequence_A 0_S 0_U 1_V 0_X16_Y17_Job(Seq.Scan) 1 01 01 02 01 04 01_186	Cell_CP_9	3594.0	3395.5	0	0	0	Egr2BD_28May21_WTRad21_Sequence_A 0_S 0_U 1_V 0_X16_Y17_Job(Seq.Scan) 1 01 01 02 01 04 01_186__Cell_CP_9	Cell_CP_9	Egr2BD_28May21_WTRad21_Sequence_A 0_S 0_U 1_V 0_X16_Y17_Job(Seq.Scan) 1 01 01 02 01 04 01_186	0.24	1	TxS_auto_5	5.105883598327637	14.341178894042969	22.1568603515625	85.428	24.192	2.5	0	0.0	0.0	0.0	0.0	0.0	0.0	0.0	Gray{Float64}(2.4994518057032282)	2.492010157741964	Gray{Float64}(2.085065783740614)	Gray{Float64}(0.0)	0.0	Gray{Float64}(0.0)	U 1_V 0	WT	1	DMSO-LPS	Egr2_intron(1),Egr2_Enh(6)	Egr2_BD	WT_DMSO-LPS_1	Egr2_intron	NA	Egr2_Enh	WT	DMSO-LPS	WT_DMSO-LPS
Egr2BD_28May21_WTRad21_Sequence_A 0_S 0_U 1_V 0_X16_Y17_Job(Seq.Scan) 1 01 01 02 01 04 01_186	Cell_CP_16	3489.0	3291.5	3	3	3	Egr2BD_28May21_WTRad21_Sequence_A 0_S 0_U 1_V 0_X16_Y17_Job(Seq.Scan) 1 01 01 02 01 04 01_186__Cell_CP_16	Cell_CP_16	Egr2BD_28May21_WTRad21_Sequence_A 0_S 0_U 1_V 0_X16_Y17_Job(Seq.Scan) 1 01 01 02 01 04 01_186	0.24	1	TxS_auto_15	6.729412078857422	18.788230895996094	30.956859588623047	134.946	114.723	3.0	0	0.0	0.0	0.0	0.0	0.0	0.0	0.0	Gray{Float64}(3.294207720937941)	3.264756864463348	Gray{Float64}(2.9131875038310016)	Gray{Float64}(0.0)	0.0	Gray{Float64}(0.0)	U 1_V 0	WT	1	DMSO-LPS	Egr2_intron(1),Egr2_Enh(6)	Egr2_BD	WT_DMSO-LPS_1	Egr2_intron	NA	Egr2_Enh	WT	DMSO-LPS	WT_DMSO-LPS
Egr2BD_28May21_WTRad21_Sequence_A 0_S 0_U 1_V 0_X16_Y17_Job(Seq.Scan) 1 01 01 02 01 04 01_186	Cell_CP_24	3349.5	3148.5	4	4	4	Egr2BD_28May21_WTRad21_Sequence_A 0_S 0_U 1_V 0_X16_Y17_Job(Seq.Scan) 1 01 01 02 01 04 01_186__Cell_CP_24	Cell_CP_24	Egr2BD_28May21_WTRad21_Sequence_A 0_S 0_U 1_V 0_X16_Y17_Job(Seq.Scan) 1 01 01 02 01 04 01_186	0.24	2	TxS_auto_12	6.0823540687561035	16.725492477416992	25.70195960998535	182.007	159.327	2.5	TxS_auto_29	2.298039436340332	6.67058801651001	10.749016761779785	179.361	159.516	3.5	3.0474640276794207	Gray{Float64}(2.9774573915195033)	2.906322935855225	Gray{Float64}(2.418676459911186)	Gray{Float64}(1.1249451163789532)	1.159121800102479	Gray{Float64}(1.0115335252027637)	U 1_V 0	WT	1	DMSO-LPS	Egr2_intron(1),Egr2_Enh(6)	Egr2_BD	WT_DMSO-LPS_1	Egr2_intron	NA	Egr2_Enh	WT	DMSO-LPS	WT_DMSO-LPS
Egr2BD_28May21_WTRad21_Sequence_A 0_S 0_U 1_V 0_X16_Y21_Job(Seq.Scan) 1 01 01 02 01 04 01_202	Cell_CP_3	3896.5	3686.5	0	0	0	Egr2BD_28May21_WTRad21_Sequence_A 0_S 0_U 1_V 0_X16_Y21_Job(Seq.Scan) 1 01 01 02 01 04 01_202__Cell_CP_3	Cell_CP_3	Egr2BD_28May21_WTRad21_Sequence_A 0_S 0_U 1_V 0_X16_Y21_Job(Seq.Scan) 1 01 01 02 01 04 01_202	0.25	1	TxS_auto_6	8.74902057647705	22.301959991455078	34.23135757446289	128.52	154.98	2.5	0	0.0	0.0	0.0	0.0	0.0	0.0	0.0	Gray{Float64}(4.2828542517445465)	3.875323726653069	Gray{Float64}(3.221333315144956)	Gray{Float64}(0.0)	0.0	Gray{Float64}(0.0)	U 1_V 0	WT	1	DMSO-LPS	Egr2_intron(1),Egr2_Enh(6)	Egr2_BD	WT_DMSO-LPS_1	Egr2_intron	NA	Egr2_Enh	WT	DMSO-LPS	WT_DMSO-LPS
Egr2BD_28May21_WTRad21_Sequence_A 0_S 0_U 1_V 0_X16_Y21_Job(Seq.Scan) 1 01 01 02 01 04 01_202	Cell_CP_8	3710.0	3512.5	1	1	1	Egr2BD_28May21_WTRad21_Sequence_A 0_S 0_U 1_V 0_X16_Y21_Job(Seq.Scan) 1 01 01 02 01 04 01_202__Cell_CP_8	Cell_CP_8	Egr2BD_28May21_WTRad21_Sequence_A 0_S 0_U 1_V 0_X16_Y21_Job(Seq.Scan) 1 01 01 02 01 04 01_202	0.25	2	TxS_auto_4	8.40000057220459	23.21569061279297	38.0980339050293	163.863	118.69200000000001	2.0	TxS_auto_13	3.40000057220459	9.545098304748535	0.0	164.619	120.58200000000001	2.0	2.853705661065977	Gray{Float64}(4.112000634911001)	4.0340990969791255	Gray{Float64}(3.5852059209988436)	Gray{Float64}(1.664381376099569)	1.6586141284353804	Gray{Float64}(0.0)	U 1_V 0	WT	1	DMSO-LPS	Egr2_intron(1),Egr2_Enh(6)	Egr2_BD	WT_DMSO-LPS_1	Egr2_intron	NA	Egr2_Enh	WT	DMSO-LPS	WT_DMSO-LPS
Egr2BD_28May21_WTRad21_Sequence_A 0_S 0_U 1_V 0_X16_Y21_Job(Seq.Scan) 1 01 01 02 01 04 01_202	Cell_CP_10	3831.0	3625.5	0	0	0	Egr2BD_28May21_WTRad21_Sequence_A 0_S 0_U 1_V 0_X16_Y21_Job(Seq.Scan) 1 01 01 02 01 04 01_202__Cell_CP_10	Cell_CP_10	Egr2BD_28May21_WTRad21_Sequence_A 0_S 0_U 1_V 0_X16_Y21_Job(Seq.Scan) 1 01 01 02 01 04 01_202	0.25	1	TxS_auto_8	8.698040008544922	21.396074295043945	33.109798431396484	173.502	147.042	3.0	0	0.0	0.0	0.0	0.0	0.0	0.0	0.0	Gray{Float64}(4.257898047765382)	3.7179115380255774	Gray{Float64}(3.115789273410528)	Gray{Float64}(0.0)	0.0	Gray{Float64}(0.0)	U 1_V 0	WT	1	DMSO-LPS	Egr2_intron(1),Egr2_Enh(6)	Egr2_BD	WT_DMSO-LPS_1	Egr2_intron	NA	Egr2_Enh	WT	DMSO-LPS	WT_DMSO-LPS
Egr2BD_28May21_WTRad21_Sequence_A 0_S 0_U 1_V 0_X16_Y21_Job(Seq.Scan) 1 01 01 02 01 04 01_202	Cell_CP_11	2416.0	2252.0	0	0	0	Egr2BD_28May21_WTRad21_Sequence_A 0_S 0_U 1_V 0_X16_Y21_Job(Seq.Scan) 1 01 01 02 01 04 01_202__Cell_CP_11	Cell_CP_11	Egr2BD_28May21_WTRad21_Sequence_A 0_S 0_U 1_V 0_X16_Y21_Job(Seq.Scan) 1 01 01 02 01 04 01_202	0.25	1	TxS_auto_15	2.6862752437591553	6.615687847137451	9.960784912109375	185.22	160.839	2.5	0	0.0	0.0	0.0	0.0	0.0	0.0	0.0	Gray{Float64}(1.314995804218657)	1.1495820139559578	Gray{Float64}(0.9373571647742228)	Gray{Float64}(0.0)	0.0	Gray{Float64}(0.0)	U 1_V 0	WT	1	DMSO-LPS	Egr2_intron(1),Egr2_Enh(6)	Egr2_BD	WT_DMSO-LPS_1	Egr2_intron	NA	Egr2_Enh	WT	DMSO-LPS	WT_DMSO-LPS
Egr2BD_28May21_WTRad21_Sequence_A 0_S 0_U 1_V 0_X16_Y22_Job(Seq.Scan) 1 01 01 02 01 04 01_224	Cell_CP_3	3303.0	3105.0	1	1	1	Egr2BD_28May21_WTRad21_Sequence_A 0_S 0_U 1_V 0_X16_Y22_Job(Seq.Scan) 1 01 01 02 01 04 01_224__Cell_CP_3	Cell_CP_3	Egr2BD_28May21_WTRad21_Sequence_A 0_S 0_U 1_V 0_X16_Y22_Job(Seq.Scan) 1 01 01 02 01 04 01_224	0.1	1	TxS_auto_1	9.772549629211426	25.513731002807617	40.541175842285156	147.609	75.789	3.0	0	0.0	0.0	0.0	0.0	0.0	0.0	0.0	Gray{Float64}(4.783896136029682)	4.433420522165209	Gray{Float64}(3.8151171799663044)	Gray{Float64}(0.0)	0.0	Gray{Float64}(0.0)	U 1_V 0	WT	1	DMSO-LPS	Egr2_intron(1),Egr2_Enh(6)	Egr2_BD	WT_DMSO-LPS_1	Egr2_intron	NA	Egr2_Enh	WT	DMSO-LPS	WT_DMSO-LPS
Egr2BD_28May21_WTRad21_Sequence_A 0_S 0_U 1_V 0_X17_Y16_Job(Seq.Scan) 1 01 01 02 01 04 01_178	Cell_CP_2	3329.5	3122.0	0	0	0	Egr2BD_28May21_WTRad21_Sequence_A 0_S 0_U 1_V 0_X17_Y16_Job(Seq.Scan) 1 01 01 02 01 04 01_178__Cell_CP_2	Cell_CP_2	Egr2BD_28May21_WTRad21_Sequence_A 0_S 0_U 1_V 0_X17_Y16_Job(Seq.Scan) 1 01 01 02 01 04 01_178	0.3620689655172414	1	TxS_auto_3	11.082354545593262	29.721572875976562	45.070579528808594	16.443	39.312	3.0	0	0.0	0.0	0.0	0.0	0.0	0.0	0.0	Gray{Float64}(5.425076883754098)	5.164600627202783	Gray{Float64}(4.241355577359671)	Gray{Float64}(0.0)	0.0	Gray{Float64}(0.0)	U 1_V 0	WT	1	DMSO-LPS	Egr2_intron(1),Egr2_Enh(6)	Egr2_BD	WT_DMSO-LPS_1	Egr2_intron	NA	Egr2_Enh	WT	DMSO-LPS	WT_DMSO-LPS
Egr2BD_28May21_WTRad21_Sequence_A 0_S 0_U 1_V 0_X17_Y16_Job(Seq.Scan) 1 01 01 02 01 04 01_178	Cell_CP_4	2848.0	2671.0	0	0	0	Egr2BD_28May21_WTRad21_Sequence_A 0_S 0_U 1_V 0_X17_Y16_Job(Seq.Scan) 1 01 01 02 01 04 01_178__Cell_CP_4	Cell_CP_4	Egr2BD_28May21_WTRad21_Sequence_A 0_S 0_U 1_V 0_X17_Y16_Job(Seq.Scan) 1 01 01 02 01 04 01_178	0.3620689655172414	2	TxS_auto_39	2.6000003814697266	5.760785102844238	8.023529052734375	34.776	135.135	3.5	TxS_auto_9	9.623529434204102	24.513731002807617	36.96862030029297	33.453	128.142	2.5	8.420354980640658	Gray{Float64}(1.272762201320475)	1.0010289320649635	Gray{Float64}(0.7550521882278062)	Gray{Float64}(4.71094719617933)	4.259654461776889	Gray{Float64}(3.4789227371198246)	U 1_V 0	WT	1	DMSO-LPS	Egr2_intron(1),Egr2_Enh(6)	Egr2_BD	WT_DMSO-LPS_1	Egr2_intron	NA	Egr2_Enh	WT	DMSO-LPS	WT_DMSO-LPS
Egr2BD_28May21_WTRad21_Sequence_A 0_S 0_U 1_V 0_X17_Y16_Job(Seq.Scan) 1 01 01 02 01 04 01_178	Cell_CP_6	4621.5	4321.0	1	1	1	Egr2BD_28May21_WTRad21_Sequence_A 0_S 0_U 1_V 0_X17_Y16_Job(Seq.Scan) 1 01 01 02 01 04 01_178__Cell_CP_6	Cell_CP_6	Egr2BD_28May21_WTRad21_Sequence_A 0_S 0_U 1_V 0_X17_Y16_Job(Seq.Scan) 1 01 01 02 01 04 01_178	0.3620689655172414	1	TxS_auto_34	3.694117546081543	8.458823204040527	12.345097541809082	48.384	166.131	3.5	0	0.0	0.0	0.0	0.0	0.0	0.0	0.0	Gray{Float64}(1.808358650020483)	1.4698563836874248	Gray{Float64}(1.161732306515678)	Gray{Float64}(0.0)	0.0	Gray{Float64}(0.0)	U 1_V 0	WT	1	DMSO-LPS	Egr2_intron(1),Egr2_Enh(6)	Egr2_BD	WT_DMSO-LPS_1	Egr2_intron	NA	Egr2_Enh	WT	DMSO-LPS	WT_DMSO-LPS
Egr2BD_28May21_WTRad21_Sequence_A 0_S 0_U 1_V 0_X17_Y16_Job(Seq.Scan) 1 01 01 02 01 04 01_178	Cell_CP_10	4605.0	4367.0	1	1	1	Egr2BD_28May21_WTRad21_Sequence_A 0_S 0_U 1_V 0_X17_Y16_Job(Seq.Scan) 1 01 01 02 01 04 01_178__Cell_CP_10	Cell_CP_10	Egr2BD_28May21_WTRad21_Sequence_A 0_S 0_U 1_V 0_X17_Y16_Job(Seq.Scan) 1 01 01 02 01 04 01_178	0.3620689655172414	2	TxS_auto_5	10.564706802368164	28.55686378479004	0.0	76.167	57.834	1.5	TxS_auto_26	0.7490196228027344	1.1764707565307617	1.5843141078948975	66.906	55.188	3.0	9.631585383518122	Gray{Float64}(5.171675966634493)	4.962213716928841	Gray{Float64}(0.0)	Gray{Float64}(0.3666629707999295)	0.2044306885244163	Gray{Float64}(0.14909148158422322)	U 1_V 0	WT	1	DMSO-LPS	Egr2_intron(1),Egr2_Enh(6)	Egr2_BD	WT_DMSO-LPS_1	Egr2_intron	NA	Egr2_Enh	WT	DMSO-LPS	WT_DMSO-LPS
Egr2BD_28May21_WTRad21_Sequence_A 0_S 0_U 1_V 0_X17_Y16_Job(Seq.Scan) 1 01 01 02 01 04 01_178	Cell_CP_12	2836.0	2664.0	4	4	4	Egr2BD_28May21_WTRad21_Sequence_A 0_S 0_U 1_V 0_X17_Y16_Job(Seq.Scan) 1 01 01 02 01 04 01_178__Cell_CP_12	Cell_CP_12	Egr2BD_28May21_WTRad21_Sequence_A 0_S 0_U 1_V 0_X17_Y16_Job(Seq.Scan) 1 01 01 02 01 04 01_178	0.3620689655172414	2	TxS_auto_10	16.282352447509766	43.874515533447266	69.73724365234375	88.83	137.97	3.5	TxS_auto_40	2.5686275959014893	6.180392742156982	9.505882263183594	83.538	137.214	4.0	6.129991843387724	Gray{Float64}(7.970599885856074)	7.62390171569326	Gray{Float64}(6.56260581529685)	Gray{Float64}(1.257404474488599)	1.073942498457182	Gray{Float64}(0.8945486651421336)	U 1_V 0	WT	1	DMSO-LPS	Egr2_intron(1),Egr2_Enh(6)	Egr2_BD	WT_DMSO-LPS_1	Egr2_intron	NA	Egr2_Enh	WT	DMSO-LPS	WT_DMSO-LPS
Egr2BD_28May21_WTRad21_Sequence_A 0_S 0_U 1_V 0_X17_Y16_Job(Seq.Scan) 1 01 01 02 01 04 01_178	Cell_CP_14	4590.0	4326.0	3	3	3	Egr2BD_28May21_WTRad21_Sequence_A 0_S 0_U 1_V 0_X17_Y16_Job(Seq.Scan) 1 01 01 02 01 04 01_178__Cell_CP_14	Cell_CP_14	Egr2BD_28May21_WTRad21_Sequence_A 0_S 0_U 1_V 0_X17_Y16_Job(Seq.Scan) 1 01 01 02 01 04 01_178	0.3620689655172414	2	TxS_auto_28	2.2862749099731445	5.980393409729004	10.376468658447266	98.658	107.352	3.0	TxS_auto_7	6.290197372436523	17.796079635620117	29.807842254638672	100.548	108.108	2.0	4.488166217955837	Gray{Float64}(1.1191861001175285)	1.0391894023808783	Gray{Float64}(0.9764749794191632)	Gray{Float64}(3.079201646100141)	3.0923546486385085	Gray{Float64}(2.8050595159301017)	U 1_V 0	WT	1	DMSO-LPS	Egr2_intron(1),Egr2_Enh(6)	Egr2_BD	WT_DMSO-LPS_1	Egr2_intron	NA	Egr2_Enh	WT	DMSO-LPS	WT_DMSO-LPS
Egr2BD_28May21_WTRad21_Sequence_A 0_S 0_U 1_V 0_X17_Y16_Job(Seq.Scan) 1 01 01 02 01 04 01_178	Cell_CP_15	3502.5	3304.0	2	2	2	Egr2BD_28May21_WTRad21_Sequence_A 0_S 0_U 1_V 0_X17_Y16_Job(Seq.Scan) 1 01 01 02 01 04 01_178__Cell_CP_15	Cell_CP_15	Egr2BD_28May21_WTRad21_Sequence_A 0_S 0_U 1_V 0_X17_Y16_Job(Seq.Scan) 1 01 01 02 01 04 01_178	0.3620689655172414	2	TxS_auto_41	3.3372550010681152	8.023530960083008	12.207843780517578	114.156	174.636	3.5	TxS_auto_22	8.050979614257812	20.243133544921875	30.59999656677246	117.936	182.952	3.5	9.782344095358743	Gray{Float64}(1.6336659224358174)	1.3942173653373353	Gray{Float64}(1.148816075749326)	Gray{Float64}(3.941146551231132)	3.517569566015711	Gray{Float64}(2.8796049987045267)	U 1_V 0	WT	1	DMSO-LPS	Egr2_intron(1),Egr2_Enh(6)	Egr2_BD	WT_DMSO-LPS_1	Egr2_intron	NA	Egr2_Enh	WT	DMSO-LPS	WT_DMSO-LPS
Egr2BD_28May21_WTRad21_Sequence_A 0_S 0_U 1_V 0_X17_Y16_Job(Seq.Scan) 1 01 01 02 01 04 01_178	Cell_CP_16	3520.0	3326.0	1	1	1	Egr2BD_28May21_WTRad21_Sequence_A 0_S 0_U 1_V 0_X17_Y16_Job(Seq.Scan) 1 01 01 02 01 04 01_178__Cell_CP_16	Cell_CP_16	Egr2BD_28May21_WTRad21_Sequence_A 0_S 0_U 1_V 0_X17_Y16_Job(Seq.Scan) 1 01 01 02 01 04 01_178	0.3620689655172414	1	TxS_auto_13	2.3529415130615234	7.376471519470215	11.976469039916992	119.07000000000001	43.47	2.5	0	0.0	0.0	0.0	0.0	0.0	0.0	0.0	Gray{Float64}(1.1518209924452594)	1.2817803955049805	Gray{Float64}(1.1270426138421148)	Gray{Float64}(0.0)	0.0	Gray{Float64}(0.0)	U 1_V 0	WT	1	DMSO-LPS	Egr2_intron(1),Egr2_Enh(6)	Egr2_BD	WT_DMSO-LPS_1	Egr2_intron	NA	Egr2_Enh	WT	DMSO-LPS	WT_DMSO-LPS
Egr2BD_28May21_WTRad21_Sequence_A 0_S 0_U 1_V 0_X17_Y16_Job(Seq.Scan) 1 01 01 02 01 04 01_178	Cell_CP_17	2203.5	2105.5	1	1	1	Egr2BD_28May21_WTRad21_Sequence_A 0_S 0_U 1_V 0_X17_Y16_Job(Seq.Scan) 1 01 01 02 01 04 01_178__Cell_CP_17	Cell_CP_17	Egr2BD_28May21_WTRad21_Sequence_A 0_S 0_U 1_V 0_X17_Y16_Job(Seq.Scan) 1 01 01 02 01 04 01_178	0.3620689655172414	2	TxS_auto_15	3.7254905700683594	9.81568717956543	16.898040771484375	129.843	104.895	2.0	TxS_auto_29	2.3686280250549316	6.235295295715332	9.776471138000488	128.142	107.73	2.0	3.864016821909556	Gray{Float64}(1.8237164935639398)	1.7056332911972203	Gray{Float64}(1.590185886710761)	Gray{Float64}(1.159499914216988)	1.083482698894275	Gray{Float64}(0.9200123633100824)	U 1_V 0	WT	1	DMSO-LPS	Egr2_intron(1),Egr2_Enh(6)	Egr2_BD	WT_DMSO-LPS_1	Egr2_intron	NA	Egr2_Enh	WT	DMSO-LPS	WT_DMSO-LPS
Egr2BD_28May21_WTRad21_Sequence_A 0_S 0_U 1_V 0_X17_Y16_Job(Seq.Scan) 1 01 01 02 01 04 01_178	Cell_CP_20	2962.0	2789.5	2	2	2	Egr2BD_28May21_WTRad21_Sequence_A 0_S 0_U 1_V 0_X17_Y16_Job(Seq.Scan) 1 01 01 02 01 04 01_178__Cell_CP_20	Cell_CP_20	Egr2BD_28May21_WTRad21_Sequence_A 0_S 0_U 1_V 0_X17_Y16_Job(Seq.Scan) 1 01 01 02 01 04 01_178	0.3620689655172414	2	TxS_auto_11	5.721569061279297	17.909805297851562	31.670581817626953	136.458	153.468	3.0	TxS_auto_25	4.721569061279297	10.60000228881836	14.984313011169434	137.781	159.894	3.5	7.020954707160574	Gray{Float64}(2.8008445250013714)	3.1121163089295196	Gray{Float64}(2.9803521551028225)	Gray{Float64}(2.3113206732390847)	1.8419206378351363	Gray{Float64}(1.410095016022674)	U 1_V 0	WT	1	DMSO-LPS	Egr2_intron(1),Egr2_Enh(6)	Egr2_BD	WT_DMSO-LPS_1	Egr2_intron	NA	Egr2_Enh	WT	DMSO-LPS	WT_DMSO-LPS
Egr2BD_28May21_WTRad21_Sequence_A 0_S 0_U 1_V 0_X17_Y16_Job(Seq.Scan) 1 01 01 02 01 04 01_178	Cell_CP_21	3047.5	2869.5	0	0	0	Egr2BD_28May21_WTRad21_Sequence_A 0_S 0_U 1_V 0_X17_Y16_Job(Seq.Scan) 1 01 01 02 01 04 01_178__Cell_CP_21	Cell_CP_21	Egr2BD_28May21_WTRad21_Sequence_A 0_S 0_U 1_V 0_X17_Y16_Job(Seq.Scan) 1 01 01 02 01 04 01_178	0.3620689655172414	1	TxS_auto_18	4.980391979217529	13.023529052734375	21.8117618560791	137.592	148.554	3.0	0	0.0	0.0	0.0	0.0	0.0	0.0	0.0	Gray{Float64}(2.4380206649525626)	2.2630473358464753	Gray{Float64}(2.052590376415945)	Gray{Float64}(0.0)	0.0	Gray{Float64}(0.0)	U 1_V 0	WT	1	DMSO-LPS	Egr2_intron(1),Egr2_Enh(6)	Egr2_BD	WT_DMSO-LPS_1	Egr2_intron	NA	Egr2_Enh	WT	DMSO-LPS	WT_DMSO-LPS
Egr2BD_28May21_WTRad21_Sequence_A 0_S 0_U 1_V 0_X17_Y17_Job(Seq.Scan) 1 01 01 02 01 04 01_184	Cell_CP_3	4308.5	4092.0	0	0	0	Egr2BD_28May21_WTRad21_Sequence_A 0_S 0_U 1_V 0_X17_Y17_Job(Seq.Scan) 1 01 01 02 01 04 01_184__Cell_CP_3	Cell_CP_3	Egr2BD_28May21_WTRad21_Sequence_A 0_S 0_U 1_V 0_X17_Y17_Job(Seq.Scan) 1 01 01 02 01 04 01_184	0.21666666666666667	1	TxS_auto_25	2.580392599105835	6.325489521026611	9.266666412353516	30.996	108.297	4.0	0	0.0	0.0	0.0	0.0	0.0	0.0	0.0	Gray{Float64}(1.263163724173186)	1.0991553940963925	Gray{Float64}(0.872037317524283)	Gray{Float64}(0.0)	0.0	Gray{Float64}(0.0)	U 1_V 0	WT	1	DMSO-LPS	Egr2_intron(1),Egr2_Enh(6)	Egr2_BD	WT_DMSO-LPS_1	Egr2_intron	NA	Egr2_Enh	WT	DMSO-LPS	WT_DMSO-LPS
Egr2BD_28May21_WTRad21_Sequence_A 0_S 0_U 1_V 0_X17_Y17_Job(Seq.Scan) 1 01 01 02 01 04 01_184	Cell_CP_7	2619.5	2454.5	0	0	0	Egr2BD_28May21_WTRad21_Sequence_A 0_S 0_U 1_V 0_X17_Y17_Job(Seq.Scan) 1 01 01 02 01 04 01_184__Cell_CP_7	Cell_CP_7	Egr2BD_28May21_WTRad21_Sequence_A 0_S 0_U 1_V 0_X17_Y17_Job(Seq.Scan) 1 01 01 02 01 04 01_184	0.21666666666666667	1	TxS_auto_2	12.027450561523438	32.756866455078125	0.0	39.69	20.79	1.5	0	0.0	0.0	0.0	0.0	0.0	0.0	0.0	Gray{Float64}(5.887723925757429)	5.6920316345652235	Gray{Float64}(0.0)	Gray{Float64}(0.0)	0.0	Gray{Float64}(0.0)	U 1_V 0	WT	1	DMSO-LPS	Egr2_intron(1),Egr2_Enh(6)	Egr2_BD	WT_DMSO-LPS_1	Egr2_intron	NA	Egr2_Enh	WT	DMSO-LPS	WT_DMSO-LPS
Egr2BD_28May21_WTRad21_Sequence_A 0_S 0_U 1_V 0_X17_Y17_Job(Seq.Scan) 1 01 01 02 01 04 01_184	Cell_CP_11	2884.0	2719.0	4	4	4	Egr2BD_28May21_WTRad21_Sequence_A 0_S 0_U 1_V 0_X17_Y17_Job(Seq.Scan) 1 01 01 02 01 04 01_184__Cell_CP_11	Cell_CP_11	Egr2BD_28May21_WTRad21_Sequence_A 0_S 0_U 1_V 0_X17_Y17_Job(Seq.Scan) 1 01 01 02 01 04 01_184	0.21666666666666667	2	TxS_auto_14	5.172549724578857	12.709807395935059	18.878427505493164	65.394	48.384	3.5	TxS_auto_15	1.737255334854126	4.274510383605957	6.529411792755127	70.119	53.109	2.5	8.056131205485668	Gray{Float64}(2.5320864646077967)	2.2085331594859614	Gray{Float64}(1.776549683392106)	Gray{Float64}(0.8504279230123726)	0.7427648294481716	Gray{Float64}(0.6144486583843138)	U 1_V 0	WT	1	DMSO-LPS	Egr2_intron(1),Egr2_Enh(6)	Egr2_BD	WT_DMSO-LPS_1	Egr2_intron	NA	Egr2_Enh	WT	DMSO-LPS	WT_DMSO-LPS
Egr2BD_28May21_WTRad21_Sequence_A 0_S 0_U 1_V 0_X17_Y17_Job(Seq.Scan) 1 01 01 02 01 04 01_184	Cell_CP_14	2946.0	2799.0	0	0	0	Egr2BD_28May21_WTRad21_Sequence_A 0_S 0_U 1_V 0_X17_Y17_Job(Seq.Scan) 1 01 01 02 01 04 01_184__Cell_CP_14	Cell_CP_14	Egr2BD_28May21_WTRad21_Sequence_A 0_S 0_U 1_V 0_X17_Y17_Job(Seq.Scan) 1 01 01 02 01 04 01_184	0.21666666666666667	2	TxS_auto_11	3.4588236808776855	8.800000190734863	13.105880737304688	80.325	153.846	2.5	TxS_auto_27	2.3843140602111816	4.819608211517334	6.643136978149414	75.978	151.011	4.0	5.285227904262986	Gray{Float64}(1.6931766908298544)	1.5291413645604577	Gray{Float64}(1.2333256182305694)	Gray{Float64}(1.167178602565554)	0.8374843315305617	Gray{Float64}(0.625150738419695)	U 1_V 0	WT	1	DMSO-LPS	Egr2_intron(1),Egr2_Enh(6)	Egr2_BD	WT_DMSO-LPS_1	Egr2_intron	NA	Egr2_Enh	WT	DMSO-LPS	WT_DMSO-LPS
Egr2BD_28May21_WTRad21_Sequence_A 0_S 0_U 1_V 0_X17_Y17_Job(Seq.Scan) 1 01 01 02 01 04 01_184	Cell_CP_20	4710.5	4482.5	3	3	3	Egr2BD_28May21_WTRad21_Sequence_A 0_S 0_U 1_V 0_X17_Y17_Job(Seq.Scan) 1 01 01 02 01 04 01_184__Cell_CP_20	Cell_CP_20	Egr2BD_28May21_WTRad21_Sequence_A 0_S 0_U 1_V 0_X17_Y17_Job(Seq.Scan) 1 01 01 02 01 04 01_184	0.21666666666666667	2	TxS_auto_1	6.337255001068115	18.011764526367188	30.105880737304688	116.235	16.254	2.0	TxS_auto_5	2.027451276779175	5.074510097503662	0.0	118.881	19.278	1.5	4.732429819870548	Gray{Float64}(3.102237477722677)	3.1298333623889123	Gray{Float64}(2.833106352556982)	Gray{Float64}(0.9924857582693073)	0.8817776280439585	Gray{Float64}(0.0)	U 1_V 0	WT	1	DMSO-LPS	Egr2_intron(1),Egr2_Enh(6)	Egr2_BD	WT_DMSO-LPS_1	Egr2_intron	NA	Egr2_Enh	WT	DMSO-LPS	WT_DMSO-LPS
Egr2BD_28May21_WTRad21_Sequence_A 0_S 0_U 1_V 0_X17_Y17_Job(Seq.Scan) 1 01 01 02 01 04 01_184	Cell_CP_27	3298.5	3107.5	3	3	3	Egr2BD_28May21_WTRad21_Sequence_A 0_S 0_U 1_V 0_X17_Y17_Job(Seq.Scan) 1 01 01 02 01 04 01_184__Cell_CP_27	Cell_CP_27	Egr2BD_28May21_WTRad21_Sequence_A 0_S 0_U 1_V 0_X17_Y17_Job(Seq.Scan) 1 01 01 02 01 04 01_184	0.21666666666666667	1	TxS_auto_12	3.4235293865203857	7.921568393707275	10.823529243469238	154.791	173.88	2.5	0	0.0	0.0	0.0	0.0	0.0	0.0	0.0	Gray{Float64}(1.675899291910837)	1.3764997318711416	Gray{Float64}(1.0185455035953306)	Gray{Float64}(0.0)	0.0	Gray{Float64}(0.0)	U 1_V 0	WT	1	DMSO-LPS	Egr2_intron(1),Egr2_Enh(6)	Egr2_BD	WT_DMSO-LPS_1	Egr2_intron	NA	Egr2_Enh	WT	DMSO-LPS	WT_DMSO-LPS
Egr2BD_28May21_WTRad21_Sequence_A 0_S 0_U 1_V 0_X17_Y17_Job(Seq.Scan) 1 01 01 02 01 04 01_184	Cell_CP_28	4037.0	3817.0	1	1	1	Egr2BD_28May21_WTRad21_Sequence_A 0_S 0_U 1_V 0_X17_Y17_Job(Seq.Scan) 1 01 01 02 01 04 01_184__Cell_CP_28	Cell_CP_28	Egr2BD_28May21_WTRad21_Sequence_A 0_S 0_U 1_V 0_X17_Y17_Job(Seq.Scan) 1 01 01 02 01 04 01_184	0.21666666666666667	1	TxS_auto_23	2.2980399131774902	6.1019606590271	9.478428840637207	161.784	52.542	4.0	0	0.0	0.0	0.0	0.0	0.0	0.0	0.0	Gray{Float64}(1.1249453498021156)	1.060313664363653	Gray{Float64}(0.8919651677020729)	Gray{Float64}(0.0)	0.0	Gray{Float64}(0.0)	U 1_V 0	WT	1	DMSO-LPS	Egr2_intron(1),Egr2_Enh(6)	Egr2_BD	WT_DMSO-LPS_1	Egr2_intron	NA	Egr2_Enh	WT	DMSO-LPS	WT_DMSO-LPS
Egr2BD_28May21_WTRad21_Sequence_A 0_S 0_U 1_V 0_X17_Y17_Job(Seq.Scan) 1 01 01 02 01 04 01_184	Cell_CP_29	3317.5	3127.0	1	1	1	Egr2BD_28May21_WTRad21_Sequence_A 0_S 0_U 1_V 0_X17_Y17_Job(Seq.Scan) 1 01 01 02 01 04 01_184__Cell_CP_29	Cell_CP_29	Egr2BD_28May21_WTRad21_Sequence_A 0_S 0_U 1_V 0_X17_Y17_Job(Seq.Scan) 1 01 01 02 01 04 01_184	0.21666666666666667	2	TxS_auto_17	2.8666672706604004	6.800000190734863	10.15686321258545	179.55	129.465	3.5	TxS_auto_10	1.6470590829849243	3.819607973098755	5.898038387298584	177.849	128.709	2.0	5.335254164517383	Gray{Float64}(1.4033020040545603)	1.1816092437838186	Gray{Float64}(0.9558090640401693)	Gray{Float64}(0.8062747063828397)	0.663718229713185	Gray{Float64}(0.5550334224892882)	U 1_V 0	WT	1	DMSO-LPS	Egr2_intron(1),Egr2_Enh(6)	Egr2_BD	WT_DMSO-LPS_1	Egr2_intron	NA	Egr2_Enh	WT	DMSO-LPS	WT_DMSO-LPS
Egr2BD_28May21_WTRad21_Sequence_A 0_S 0_U 1_V 0_X18_Y16_Job(Seq.Scan) 1 01 01 02 01 04 01_180	Cell_CP_3	3108.5	2917.5	3	3	3	Egr2BD_28May21_WTRad21_Sequence_A 0_S 0_U 1_V 0_X18_Y16_Job(Seq.Scan) 1 01 01 02 01 04 01_180__Cell_CP_3	Cell_CP_3	Egr2BD_28May21_WTRad21_Sequence_A 0_S 0_U 1_V 0_X18_Y16_Job(Seq.Scan) 1 01 01 02 01 04 01_180	0.2	2	TxS_auto_23	2.423529624938965	6.337255954742432	10.498039245605469	20.034	139.482	3.5	TxS_auto_9	5.5176472663879395	16.525495529174805	32.74900817871094	22.869	141.183	5.0	3.8640168219095505	Gray{Float64}(1.1863755568601317)	1.101200000928011	Gray{Float64}(0.987915349018954)	Gray{Float64}(2.701019942507875)	2.8715702540694936	Gray{Float64}(3.0818371972117578)	U 1_V 0	WT	1	DMSO-LPS	Egr2_intron(1),Egr2_Enh(6)	Egr2_BD	WT_DMSO-LPS_1	Egr2_intron	NA	Egr2_Enh	WT	DMSO-LPS	WT_DMSO-LPS
Egr2BD_28May21_WTRad21_Sequence_A 0_S 0_U 1_V 0_X18_Y16_Job(Seq.Scan) 1 01 01 02 01 04 01_180	Cell_CP_6	3033.0	2849.5	4	4	4	Egr2BD_28May21_WTRad21_Sequence_A 0_S 0_U 1_V 0_X18_Y16_Job(Seq.Scan) 1 01 01 02 01 04 01_180__Cell_CP_6	Cell_CP_6	Egr2BD_28May21_WTRad21_Sequence_A 0_S 0_U 1_V 0_X18_Y16_Job(Seq.Scan) 1 01 01 02 01 04 01_180	0.2	2	TxS_auto_5	2.7725493907928467	6.843138217926025	10.545095443725586	52.731	33.831	2.0	TxS_auto_31	4.270587921142578	11.101963996887207	16.552940368652344	49.707	36.099000000000004	2.0	4.276493891028024	Gray{Float64}(1.3572290569820953)	1.1891051688217509	Gray{Float64}(0.9923435607356134)	Gray{Float64}(2.0905546484472106)	1.9291445463120516	Gray{Float64}(1.5577102998955275)	U 1_V 0	WT	1	DMSO-LPS	Egr2_intron(1),Egr2_Enh(6)	Egr2_BD	WT_DMSO-LPS_1	Egr2_intron	NA	Egr2_Enh	WT	DMSO-LPS	WT_DMSO-LPS
Egr2BD_28May21_WTRad21_Sequence_A 0_S 0_U 1_V 0_X18_Y16_Job(Seq.Scan) 1 01 01 02 01 04 01_180	Cell_CP_17	3292.0	3104.0	1	1	1	Egr2BD_28May21_WTRad21_Sequence_A 0_S 0_U 1_V 0_X18_Y16_Job(Seq.Scan) 1 01 01 02 01 04 01_180__Cell_CP_17	Cell_CP_17	Egr2BD_28May21_WTRad21_Sequence_A 0_S 0_U 1_V 0_X18_Y16_Job(Seq.Scan) 1 01 01 02 01 04 01_180	0.2	1	TxS_auto_4	3.7882351875305176	9.176467895507812	14.709803581237793	119.637	16.443	3.0	0	0.0	0.0	0.0	0.0	0.0	0.0	0.0	Gray{Float64}(1.8544314803813668)	1.594558674482286	Gray{Float64}(1.3842623749994054)	Gray{Float64}(0.0)	0.0	Gray{Float64}(0.0)	U 1_V 0	WT	1	DMSO-LPS	Egr2_intron(1),Egr2_Enh(6)	Egr2_BD	WT_DMSO-LPS_1	Egr2_intron	NA	Egr2_Enh	WT	DMSO-LPS	WT_DMSO-LPS
Egr2BD_28May21_WTRad21_Sequence_A 0_S 0_U 1_V 0_X18_Y16_Job(Seq.Scan) 1 01 01 02 01 04 01_180	Cell_CP_20	3011.0	2819.0	2	2	2	Egr2BD_28May21_WTRad21_Sequence_A 0_S 0_U 1_V 0_X18_Y16_Job(Seq.Scan) 1 01 01 02 01 04 01_180__Cell_CP_20	Cell_CP_20	Egr2BD_28May21_WTRad21_Sequence_A 0_S 0_U 1_V 0_X18_Y16_Job(Seq.Scan) 1 01 01 02 01 04 01_180	0.2	1	TxS_auto_12	5.803922176361084	15.917649269104004	24.850976943969727	120.771	116.046	6.0	0	0.0	0.0	0.0	0.0	0.0	0.0	0.0	Gray{Float64}(2.8411583391008306)	2.7659472041352164	Gray{Float64}(2.338594949656038)	Gray{Float64}(0.0)	0.0	Gray{Float64}(0.0)	U 1_V 0	WT	1	DMSO-LPS	Egr2_intron(1),Egr2_Enh(6)	Egr2_BD	WT_DMSO-LPS_1	Egr2_intron	NA	Egr2_Enh	WT	DMSO-LPS	WT_DMSO-LPS
Egr2BD_28May21_WTRad21_Sequence_A 0_S 0_U 1_V 0_X18_Y17_Job(Seq.Scan) 1 01 01 02 01 04 01_182	Cell_CP_1	3979.5	3771.0	1	1	1	Egr2BD_28May21_WTRad21_Sequence_A 0_S 0_U 1_V 0_X18_Y17_Job(Seq.Scan) 1 01 01 02 01 04 01_182__Cell_CP_1	Cell_CP_1	Egr2BD_28May21_WTRad21_Sequence_A 0_S 0_U 1_V 0_X18_Y17_Job(Seq.Scan) 1 01 01 02 01 04 01_182	0.15217391304347827	1	TxS_auto_4	8.329412460327148	20.137256622314453	30.298036575317383	6.237	122.661	2.5	0	0.0	0.0	0.0	0.0	0.0	0.0	0.0	Gray{Float64}(4.077446070496129)	3.4991717502881805	Gray{Float64}(2.8511891294770444)	Gray{Float64}(0.0)	0.0	Gray{Float64}(0.0)	U 1_V 0	WT	1	DMSO-LPS	Egr2_intron(1),Egr2_Enh(6)	Egr2_BD	WT_DMSO-LPS_1	Egr2_intron	NA	Egr2_Enh	WT	DMSO-LPS	WT_DMSO-LPS
Egr2BD_28May21_WTRad21_Sequence_A 0_S 0_U 1_V 0_X18_Y17_Job(Seq.Scan) 1 01 01 02 01 04 01_182	Cell_CP_5	3770.5	3569.0	1	1	1	Egr2BD_28May21_WTRad21_Sequence_A 0_S 0_U 1_V 0_X18_Y17_Job(Seq.Scan) 1 01 01 02 01 04 01_182__Cell_CP_5	Cell_CP_5	Egr2BD_28May21_WTRad21_Sequence_A 0_S 0_U 1_V 0_X18_Y17_Job(Seq.Scan) 1 01 01 02 01 04 01_182	0.15217391304347827	1	TxS_auto_3	10.976470947265625	29.858823776245117	49.01176834106445	37.422	39.879	3.0	0	0.0	0.0	0.0	0.0	0.0	0.0	0.0	Gray{Float64}(5.373244336862302)	5.188450175427199	Gray{Float64}(4.612240161606125)	Gray{Float64}(0.0)	0.0	Gray{Float64}(0.0)	U 1_V 0	WT	1	DMSO-LPS	Egr2_intron(1),Egr2_Enh(6)	Egr2_BD	WT_DMSO-LPS_1	Egr2_intron	NA	Egr2_Enh	WT	DMSO-LPS	WT_DMSO-LPS
Egr2BD_28May21_WTRad21_Sequence_A 0_S 0_U 1_V 0_X18_Y17_Job(Seq.Scan) 1 01 01 02 01 04 01_182	Cell_CP_6	3697.5	3499.5	0	0	0	Egr2BD_28May21_WTRad21_Sequence_A 0_S 0_U 1_V 0_X18_Y17_Job(Seq.Scan) 1 01 01 02 01 04 01_182__Cell_CP_6	Cell_CP_6	Egr2BD_28May21_WTRad21_Sequence_A 0_S 0_U 1_V 0_X18_Y17_Job(Seq.Scan) 1 01 01 02 01 04 01_182	0.15217391304347827	1	TxS_auto_7	7.886273384094238	19.72941017150879	29.18431282043457	43.848	45.549	2.5	0	0.0	0.0	0.0	0.0	0.0	0.0	0.0	Gray{Float64}(3.8605189230322137)	3.4283018792883215	Gray{Float64}(2.7463824349815624)	Gray{Float64}(0.0)	0.0	Gray{Float64}(0.0)	U 1_V 0	WT	1	DMSO-LPS	Egr2_intron(1),Egr2_Enh(6)	Egr2_BD	WT_DMSO-LPS_1	Egr2_intron	NA	Egr2_Enh	WT	DMSO-LPS	WT_DMSO-LPS
Egr2BD_28May21_WTRad21_Sequence_A 0_S 0_U 1_V 0_X18_Y17_Job(Seq.Scan) 1 01 01 02 01 04 01_182	Cell_CP_7	2991.0	2816.0	0	0	0	Egr2BD_28May21_WTRad21_Sequence_A 0_S 0_U 1_V 0_X18_Y17_Job(Seq.Scan) 1 01 01 02 01 04 01_182__Cell_CP_7	Cell_CP_7	Egr2BD_28May21_WTRad21_Sequence_A 0_S 0_U 1_V 0_X18_Y17_Job(Seq.Scan) 1 01 01 02 01 04 01_182	0.15217391304347827	1	TxS_auto_5	7.2862749099731445	18.576467514038086	27.92156982421875	52.542	165.186	2.5	0	0.0	0.0	0.0	0.0	0.0	0.0	0.0	Gray{Float64}(3.5668053589289612)	3.227959575845998	Gray{Float64}(2.62755232217264)	Gray{Float64}(0.0)	0.0	Gray{Float64}(0.0)	U 1_V 0	WT	1	DMSO-LPS	Egr2_intron(1),Egr2_Enh(6)	Egr2_BD	WT_DMSO-LPS_1	Egr2_intron	NA	Egr2_Enh	WT	DMSO-LPS	WT_DMSO-LPS
Egr2BD_28May21_WTRad21_Sequence_A 0_S 0_U 1_V 0_X18_Y17_Job(Seq.Scan) 1 01 01 02 01 04 01_182	Cell_CP_18	3528.0	3332.5	0	0	0	Egr2BD_28May21_WTRad21_Sequence_A 0_S 0_U 1_V 0_X18_Y17_Job(Seq.Scan) 1 01 01 02 01 04 01_182__Cell_CP_18	Cell_CP_18	Egr2BD_28May21_WTRad21_Sequence_A 0_S 0_U 1_V 0_X18_Y17_Job(Seq.Scan) 1 01 01 02 01 04 01_182	0.15217391304347827	1	TxS_auto_14	2.60392165184021	6.686276435852051	9.90980339050293	144.585	100.737	2.5	0	0.0	0.0	0.0	0.0	0.0	0.0	0.0	Gray{Float64}(1.2746817566960351)	1.1618479149252654	Gray{Float64}(0.9325595614758324)	Gray{Float64}(0.0)	0.0	Gray{Float64}(0.0)	U 1_V 0	WT	1	DMSO-LPS	Egr2_intron(1),Egr2_Enh(6)	Egr2_BD	WT_DMSO-LPS_1	Egr2_intron	NA	Egr2_Enh	WT	DMSO-LPS	WT_DMSO-LPS
Egr2BD_28May21_WTRad21_Sequence_A 0_S 0_U 1_V 0_X21_Y19_Job(Seq.Scan) 1 01 01 02 01 04 01_192	Cell_CP_7	3685.5	3489.0	0	0	0	Egr2BD_28May21_WTRad21_Sequence_A 0_S 0_U 1_V 0_X21_Y19_Job(Seq.Scan) 1 01 01 02 01 04 01_192__Cell_CP_7	Cell_CP_7	Egr2BD_28May21_WTRad21_Sequence_A 0_S 0_U 1_V 0_X21_Y19_Job(Seq.Scan) 1 01 01 02 01 04 01_192	0.2962962962962963	1	TxS_auto_11	6.498039245605469	15.376471519470215	22.301959991455078	58.779	146.097	2.0	0	0.0	0.0	0.0	0.0	0.0	0.0	0.0	Gray{Float64}(3.1809452004112915)	2.6719088786115366	Gray{Float64}(2.0987203489440165)	Gray{Float64}(0.0)	0.0	Gray{Float64}(0.0)	U 1_V 0	WT	1	DMSO-LPS	Egr2_intron(1),Egr2_Enh(6)	Egr2_BD	WT_DMSO-LPS_1	Egr2_intron	NA	Egr2_Enh	WT	DMSO-LPS	WT_DMSO-LPS
Egr2BD_28May21_WTRad21_Sequence_A 0_S 0_U 1_V 0_X21_Y19_Job(Seq.Scan) 1 01 01 02 01 04 01_192	Cell_CP_11	3264.5	3072.0	0	0	0	Egr2BD_28May21_WTRad21_Sequence_A 0_S 0_U 1_V 0_X21_Y19_Job(Seq.Scan) 1 01 01 02 01 04 01_192__Cell_CP_11	Cell_CP_11	Egr2BD_28May21_WTRad21_Sequence_A 0_S 0_U 1_V 0_X21_Y19_Job(Seq.Scan) 1 01 01 02 01 04 01_192	0.2962962962962963	1	TxS_auto_5	7.835294723510742	20.98823356628418	0.0	92.232	90.531	1.5	0	0.0	0.0	0.0	0.0	0.0	0.0	0.0	Gray{Float64}(3.8355636527456984)	3.6470426613230917	Gray{Float64}(0.0)	Gray{Float64}(0.0)	0.0	Gray{Float64}(0.0)	U 1_V 0	WT	1	DMSO-LPS	Egr2_intron(1),Egr2_Enh(6)	Egr2_BD	WT_DMSO-LPS_1	Egr2_intron	NA	Egr2_Enh	WT	DMSO-LPS	WT_DMSO-LPS
Egr2BD_28May21_WTRad21_Sequence_A 0_S 0_U 1_V 0_X21_Y19_Job(Seq.Scan) 1 01 01 02 01 04 01_192	Cell_CP_13	3041.0	2870.0	1	1	1	Egr2BD_28May21_WTRad21_Sequence_A 0_S 0_U 1_V 0_X21_Y19_Job(Seq.Scan) 1 01 01 02 01 04 01_192__Cell_CP_13	Cell_CP_13	Egr2BD_28May21_WTRad21_Sequence_A 0_S 0_U 1_V 0_X21_Y19_Job(Seq.Scan) 1 01 01 02 01 04 01_192	0.2962962962962963	1	TxS_auto_24	5.29803991317749	14.819612503051758	23.270586013793945	94.5	174.825	3.0	0	0.0	0.0	0.0	0.0	0.0	0.0	0.0	Gray{Float64}(2.593516905088975)	2.575145681136787	Gray{Float64}(2.1898726577266605)	Gray{Float64}(0.0)	0.0	Gray{Float64}(0.0)	U 1_V 0	WT	1	DMSO-LPS	Egr2_intron(1),Egr2_Enh(6)	Egr2_BD	WT_DMSO-LPS_1	Egr2_intron	NA	Egr2_Enh	WT	DMSO-LPS	WT_DMSO-LPS
Egr2BD_28May21_WTRad21_Sequence_A 0_S 0_U 1_V 0_X21_Y19_Job(Seq.Scan) 1 01 01 02 01 04 01_192	Cell_CP_16	3873.5	3661.5	0	0	0	Egr2BD_28May21_WTRad21_Sequence_A 0_S 0_U 1_V 0_X21_Y19_Job(Seq.Scan) 1 01 01 02 01 04 01_192__Cell_CP_16	Cell_CP_16	Egr2BD_28May21_WTRad21_Sequence_A 0_S 0_U 1_V 0_X21_Y19_Job(Seq.Scan) 1 01 01 02 01 04 01_192	0.2962962962962963	2	TxS_auto_1	7.12156867980957	18.070587158203125	0.0	131.166	12.852	1.5	TxS_auto_19	1.9294122457504272	5.062745094299316	8.647055625915527	127.008	10.773	2.0	4.755124078297013	Gray{Float64}(3.486177730730043)	3.1400547393847154	Gray{Float64}(0.0)	Gray{Float64}(0.9444933141770725)	0.8797332697866834	Gray{Float64}(0.8137289999404989)	U 1_V 0	WT	1	DMSO-LPS	Egr2_intron(1),Egr2_Enh(6)	Egr2_BD	WT_DMSO-LPS_1	Egr2_intron	NA	Egr2_Enh	WT	DMSO-LPS	WT_DMSO-LPS
Egr2BD_28May21_WTRad21_Sequence_A 0_S 0_U 1_V 0_X21_Y19_Job(Seq.Scan) 1 01 01 02 01 04 01_192	Cell_CP_19	3965.5	3740.0	0	0	0	Egr2BD_28May21_WTRad21_Sequence_A 0_S 0_U 1_V 0_X21_Y19_Job(Seq.Scan) 1 01 01 02 01 04 01_192__Cell_CP_19	Cell_CP_19	Egr2BD_28May21_WTRad21_Sequence_A 0_S 0_U 1_V 0_X21_Y19_Job(Seq.Scan) 1 01 01 02 01 04 01_192	0.2962962962962963	1	TxS_auto_26	3.5254905223846436	8.576472282409668	12.788235664367676	142.12800000000001	133.245	2.5	0	0.0	0.0	0.0	0.0	0.0	0.0	0.0	Gray{Float64}(1.7258116998691664)	1.490299800543947	Gray{Float64}(1.2034337083459612)	Gray{Float64}(0.0)	0.0	Gray{Float64}(0.0)	U 1_V 0	WT	1	DMSO-LPS	Egr2_intron(1),Egr2_Enh(6)	Egr2_BD	WT_DMSO-LPS_1	Egr2_intron	NA	Egr2_Enh	WT	DMSO-LPS	WT_DMSO-LPS
Egr2BD_28May21_WTRad21_Sequence_A 0_S 0_U 1_V 0_X21_Y19_Job(Seq.Scan) 1 01 01 02 01 04 01_192	Cell_CP_22	4395.5	4177.5	0	0	0	Egr2BD_28May21_WTRad21_Sequence_A 0_S 0_U 1_V 0_X21_Y19_Job(Seq.Scan) 1 01 01 02 01 04 01_192__Cell_CP_22	Cell_CP_22	Egr2BD_28May21_WTRad21_Sequence_A 0_S 0_U 1_V 0_X21_Y19_Job(Seq.Scan) 1 01 01 02 01 04 01_192	0.2962962962962963	1	TxS_auto_21	2.7725493907928467	6.439216136932373	9.325490951538086	158.949	93.744	2.5	0	0.0	0.0	0.0	0.0	0.0	0.0	0.0	Gray{Float64}(1.3572290569820953)	1.1189172201036324	Gray{Float64}(0.8775729860238775)	Gray{Float64}(0.0)	0.0	Gray{Float64}(0.0)	U 1_V 0	WT	1	DMSO-LPS	Egr2_intron(1),Egr2_Enh(6)	Egr2_BD	WT_DMSO-LPS_1	Egr2_intron	NA	Egr2_Enh	WT	DMSO-LPS	WT_DMSO-LPS
Egr2BD_28May21_WTRad21_Sequence_A 0_S 0_U 1_V 0_X21_Y19_Job(Seq.Scan) 1 01 01 02 01 04 01_192	Cell_CP_23	4903.5	4673.5	3	3	3	Egr2BD_28May21_WTRad21_Sequence_A 0_S 0_U 1_V 0_X21_Y19_Job(Seq.Scan) 1 01 01 02 01 04 01_192__Cell_CP_23	Cell_CP_23	Egr2BD_28May21_WTRad21_Sequence_A 0_S 0_U 1_V 0_X21_Y19_Job(Seq.Scan) 1 01 01 02 01 04 01_192	0.2962962962962963	2	TxS_auto_10	6.262744426727295	15.619609832763672	0.0	160.272	135.702	1.5	TxS_auto_15	7.262745380401611	17.784317016601562	27.247055053710938	164.808	133.434	3.0	5.071402172969525	Gray{Float64}(3.0657627743743383)	2.7141580654420014	Gray{Float64}(0.0)	Gray{Float64}(3.5552870929829496)	3.0903107046718055	Gray{Float64}(2.564077278944581)	U 1_V 0	WT	1	DMSO-LPS	Egr2_intron(1),Egr2_Enh(6)	Egr2_BD	WT_DMSO-LPS_1	Egr2_intron	NA	Egr2_Enh	WT	DMSO-LPS	WT_DMSO-LPS
Egr2BD_28May21_WTRad21_Sequence_A 0_S 0_U 1_V 0_X21_Y19_Job(Seq.Scan) 1 01 01 02 01 04 01_192	Cell_CP_25	2953.0	2770.5	2	2	2	Egr2BD_28May21_WTRad21_Sequence_A 0_S 0_U 1_V 0_X21_Y19_Job(Seq.Scan) 1 01 01 02 01 04 01_192__Cell_CP_25	Cell_CP_25	Egr2BD_28May21_WTRad21_Sequence_A 0_S 0_U 1_V 0_X21_Y19_Job(Seq.Scan) 1 01 01 02 01 04 01_192	0.2962962962962963	2	TxS_auto_13	2.952941656112671	7.031375408172607	0.0	175.581	100.926	1.5	TxS_auto_25	0.0	0.0	0.0	173.88	103.572	0.5	4.018048904630204	Gray{Float64}(1.44553537352958)	1.221814403789466	Gray{Float64}(0.0)	Gray{Float64}(0.0)	0.0	Gray{Float64}(0.0)	U 1_V 0	WT	1	DMSO-LPS	Egr2_intron(1),Egr2_Enh(6)	Egr2_BD	WT_DMSO-LPS_1	Egr2_intron	NA	Egr2_Enh	WT	DMSO-LPS	WT_DMSO-LPS
Egr2BD_28May21_WTRad21_Sequence_A 0_S 0_U 1_V 0_X21_Y20_Job(Seq.Scan) 1 01 01 02 01 04 01_194	Cell_CP_6	3330.5	3141.5	9	9	9	Egr2BD_28May21_WTRad21_Sequence_A 0_S 0_U 1_V 0_X21_Y20_Job(Seq.Scan) 1 01 01 02 01 04 01_194__Cell_CP_6	Cell_CP_6	Egr2BD_28May21_WTRad21_Sequence_A 0_S 0_U 1_V 0_X21_Y20_Job(Seq.Scan) 1 01 01 02 01 04 01_194	0.24324324324324326	2	TxS_auto_62	4.768627643585205	13.184316635131836	23.741172790527344	26.271	170.667	5.0	TxS_auto_63	3.1372556686401367	7.917647361755371	11.22745132446289	20.223	170.667	4.0	8.51929011127101	Gray{Float64}(2.3343569717079458)	2.2909867605990444	Gray{Float64}(2.234157108270593)	Gray{Float64}(1.5357614788757874)	1.3758183895962026	Gray{Float64}(1.0565564896743116)	U 1_V 0	WT	1	DMSO-LPS	Egr2_intron(1),Egr2_Enh(6)	Egr2_BD	WT_DMSO-LPS_1	Egr2_intron	NA	Egr2_Enh	WT	DMSO-LPS	WT_DMSO-LPS
Egr2BD_28May21_WTRad21_Sequence_A 0_S 0_U 1_V 0_X21_Y20_Job(Seq.Scan) 1 01 01 02 01 04 01_194	Cell_CP_13	2354.5	2193.5	0	0	0	Egr2BD_28May21_WTRad21_Sequence_A 0_S 0_U 1_V 0_X21_Y20_Job(Seq.Scan) 1 01 01 02 01 04 01_194__Cell_CP_13	Cell_CP_13	Egr2BD_28May21_WTRad21_Sequence_A 0_S 0_U 1_V 0_X21_Y20_Job(Seq.Scan) 1 01 01 02 01 04 01_194	0.24324324324324326	1	TxS_auto_30	3.5019614696502686	10.650980949401855	17.141176223754883	58.401	83.916	2.5	0	0.0	0.0	0.0	0.0	0.0	0.0	0.0	Gray{Float64}(1.7142936673463172)	1.8507789988486036	Gray{Float64}(1.613066087438649)	Gray{Float64}(0.0)	0.0	Gray{Float64}(0.0)	U 1_V 0	WT	1	DMSO-LPS	Egr2_intron(1),Egr2_Enh(6)	Egr2_BD	WT_DMSO-LPS_1	Egr2_intron	NA	Egr2_Enh	WT	DMSO-LPS	WT_DMSO-LPS
Egr2BD_28May21_WTRad21_Sequence_A 0_S 0_U 1_V 0_X21_Y20_Job(Seq.Scan) 1 01 01 02 01 04 01_194	Cell_CP_26	3393.5	3211.5	0	0	0	Egr2BD_28May21_WTRad21_Sequence_A 0_S 0_U 1_V 0_X21_Y20_Job(Seq.Scan) 1 01 01 02 01 04 01_194__Cell_CP_26	Cell_CP_26	Egr2BD_28May21_WTRad21_Sequence_A 0_S 0_U 1_V 0_X21_Y20_Job(Seq.Scan) 1 01 01 02 01 04 01_194	0.24324324324324326	1	TxS_auto_58	3.41568660736084	8.850984573364258	13.73725700378418	118.31400000000001	134.757	3.5	0	0.0	0.0	0.0	0.0	0.0	0.0	0.0	Gray{Float64}(1.6720600644481352)	1.5380007198712982	Gray{Float64}(1.2927411233614419)	Gray{Float64}(0.0)	0.0	Gray{Float64}(0.0)	U 1_V 0	WT	1	DMSO-LPS	Egr2_intron(1),Egr2_Enh(6)	Egr2_BD	WT_DMSO-LPS_1	Egr2_intron	NA	Egr2_Enh	WT	DMSO-LPS	WT_DMSO-LPS
Egr2BD_28May21_WTRad21_Sequence_A 0_S 0_U 1_V 0_X21_Y20_Job(Seq.Scan) 1 01 01 02 01 04 01_194	Cell_CP_27	3496.5	3291.5	0	0	0	Egr2BD_28May21_WTRad21_Sequence_A 0_S 0_U 1_V 0_X21_Y20_Job(Seq.Scan) 1 01 01 02 01 04 01_194__Cell_CP_27	Cell_CP_27	Egr2BD_28May21_WTRad21_Sequence_A 0_S 0_U 1_V 0_X21_Y20_Job(Seq.Scan) 1 01 01 02 01 04 01_194	0.24324324324324326	2	TxS_auto_1	6.133333683013916	17.3450984954834	0.0	120.96000000000001	14.553	1.5	TxS_auto_37	1.4509806632995605	2.41568660736084	3.7647056579589844	124.929	12.852	2.5	4.346994593969488	Gray{Float64}(3.002413128652343)	3.0139894326075183	Gray{Float64}(0.0)	Gray{Float64}(0.7102896431309983)	0.4197643448939184	Gray{Float64}(0.3542766812948485)	U 1_V 0	WT	1	DMSO-LPS	Egr2_intron(1),Egr2_Enh(6)	Egr2_BD	WT_DMSO-LPS_1	Egr2_intron	NA	Egr2_Enh	WT	DMSO-LPS	WT_DMSO-LPS
Egr2BD_28May21_WTRad21_Sequence_A 0_S 0_U 1_V 0_X21_Y20_Job(Seq.Scan) 1 01 01 02 01 04 01_194	Cell_CP_33	3570.5	3368.5	2	2	2	Egr2BD_28May21_WTRad21_Sequence_A 0_S 0_U 1_V 0_X21_Y20_Job(Seq.Scan) 1 01 01 02 01 04 01_194__Cell_CP_33	Cell_CP_33	Egr2BD_28May21_WTRad21_Sequence_A 0_S 0_U 1_V 0_X21_Y20_Job(Seq.Scan) 1 01 01 02 01 04 01_194	0.24324324324324326	2	TxS_auto_4	15.074512481689453	44.07451248168945	0.0	156.681	68.04	1.5	TxS_auto_5	0.0	0.0	0.0	157.626	67.851	2.5	1.0857006954036594	Gray{Float64}(7.379333413475286)	7.658654397478992	Gray{Float64}(0.0)	Gray{Float64}(0.0)	0.0	Gray{Float64}(0.0)	U 1_V 0	WT	1	DMSO-LPS	Egr2_intron(1),Egr2_Enh(6)	Egr2_BD	WT_DMSO-LPS_1	Egr2_intron	NA	Egr2_Enh	WT	DMSO-LPS	WT_DMSO-LPS
Egr2BD_28May21_WTRad21_Sequence_A 0_S 0_U 1_V 0_X21_Y20_Job(Seq.Scan) 1 01 01 02 01 04 01_194	Cell_CP_34	3373.0	3187.0	0	0	0	Egr2BD_28May21_WTRad21_Sequence_A 0_S 0_U 1_V 0_X21_Y20_Job(Seq.Scan) 1 01 01 02 01 04 01_194__Cell_CP_34	Cell_CP_34	Egr2BD_28May21_WTRad21_Sequence_A 0_S 0_U 1_V 0_X21_Y20_Job(Seq.Scan) 1 01 01 02 01 04 01_194	0.24324324324324326	1	TxS_auto_9	16.070587158203125	45.30589294433594	73.9646987915039	164.241	156.114	2.5	0	0.0	0.0	0.0	0.0	0.0	0.0	0.0	Gray{Float64}(7.866935725765132)	7.872626529312218	Gray{Float64}(6.960429420406121)	Gray{Float64}(0.0)	0.0	Gray{Float64}(0.0)	U 1_V 0	WT	1	DMSO-LPS	Egr2_intron(1),Egr2_Enh(6)	Egr2_BD	WT_DMSO-LPS_1	Egr2_intron	NA	Egr2_Enh	WT	DMSO-LPS	WT_DMSO-LPS
Egr2BD_28May21_WTRad21_Sequence_A 0_S 0_U 1_V 0_X21_Y20_Job(Seq.Scan) 1 01 01 02 01 04 01_194	Cell_CP_35	3014.5	2832.5	0	0	0	Egr2BD_28May21_WTRad21_Sequence_A 0_S 0_U 1_V 0_X21_Y20_Job(Seq.Scan) 1 01 01 02 01 04 01_194__Cell_CP_35	Cell_CP_35	Egr2BD_28May21_WTRad21_Sequence_A 0_S 0_U 1_V 0_X21_Y20_Job(Seq.Scan) 1 01 01 02 01 04 01_194	0.24324324324324326	1	TxS_auto_10	6.415687084197998	16.772554397583008	25.298032760620117	174.447	10.206	3.0	0	0.0	0.0	0.0	0.0	0.0	0.0	0.0	Gray{Float64}(3.140631853158157)	2.914500700316783	Gray{Float64}(2.380665025105794)	Gray{Float64}(0.0)	0.0	Gray{Float64}(0.0)	U 1_V 0	WT	1	DMSO-LPS	Egr2_intron(1),Egr2_Enh(6)	Egr2_BD	WT_DMSO-LPS_1	Egr2_intron	NA	Egr2_Enh	WT	DMSO-LPS	WT_DMSO-LPS
Egr2BD_28May21_WTRad21_Sequence_A 0_S 0_U 1_V 0_X21_Y21_Job(Seq.Scan) 1 01 01 02 01 04 01_200	Cell_CP_1	4259.5	4028.0	4	4	4	Egr2BD_28May21_WTRad21_Sequence_A 0_S 0_U 1_V 0_X21_Y21_Job(Seq.Scan) 1 01 01 02 01 04 01_200__Cell_CP_1	Cell_CP_1	Egr2BD_28May21_WTRad21_Sequence_A 0_S 0_U 1_V 0_X21_Y21_Job(Seq.Scan) 1 01 01 02 01 04 01_200	0.3157894736842105	2	TxS_auto_54	3.5254905223846436	8.301961898803711	12.60391902923584	23.058	107.352	3.5	TxS_auto_6	14.611764907836914	40.52549362182617	64.61175537109375	20.979	113.022	2.0	7.840353372138275	Gray{Float64}(1.7258116998691664)	1.4425992126490534	Gray{Float64}(1.186088637645974)	Gray{Float64}(7.152807438729337)	7.041955371956704	Gray{Float64}(6.080273026687465)	U 1_V 0	WT	1	DMSO-LPS	Egr2_intron(1),Egr2_Enh(6)	Egr2_BD	WT_DMSO-LPS_1	Egr2_intron	NA	Egr2_Enh	WT	DMSO-LPS	WT_DMSO-LPS
Egr2BD_28May21_WTRad21_Sequence_A 0_S 0_U 1_V 0_X21_Y21_Job(Seq.Scan) 1 01 01 02 01 04 01_200	Cell_CP_4	3461.0	3269.0	0	0	0	Egr2BD_28May21_WTRad21_Sequence_A 0_S 0_U 1_V 0_X21_Y21_Job(Seq.Scan) 1 01 01 02 01 04 01_200__Cell_CP_4	Cell_CP_4	Egr2BD_28May21_WTRad21_Sequence_A 0_S 0_U 1_V 0_X21_Y21_Job(Seq.Scan) 1 01 01 02 01 04 01_200	0.3157894736842105	1	TxS_auto_28	3.227451801300049	7.478432655334473	10.792155265808105	36.099000000000004	92.799	2.0	0	0.0	0.0	0.0	0.0	0.0	0.0	0.0	Gray{Float64}(1.5799146371495296)	1.2994977803968306	Gray{Float64}(1.0155930632999501)	Gray{Float64}(0.0)	0.0	Gray{Float64}(0.0)	U 1_V 0	WT	1	DMSO-LPS	Egr2_intron(1),Egr2_Enh(6)	Egr2_BD	WT_DMSO-LPS_1	Egr2_intron	NA	Egr2_Enh	WT	DMSO-LPS	WT_DMSO-LPS
Egr2BD_28May21_WTRad21_Sequence_A 0_S 0_U 1_V 0_X21_Y21_Job(Seq.Scan) 1 01 01 02 01 04 01_200	Cell_CP_5	2952.0	2773.5	1	1	1	Egr2BD_28May21_WTRad21_Sequence_A 0_S 0_U 1_V 0_X21_Y21_Job(Seq.Scan) 1 01 01 02 01 04 01_200__Cell_CP_5	Cell_CP_5	Egr2BD_28May21_WTRad21_Sequence_A 0_S 0_U 1_V 0_X21_Y21_Job(Seq.Scan) 1 01 01 02 01 04 01_200	0.3157894736842105	2	TxS_auto_34	2.4509806632995605	5.870589256286621	8.556861877441406	39.123	35.343	2.5	TxS_auto_50	2.7176475524902344	0.0	0.0	37.989	38.745	1.5	5.010944022836411	Gray{Float64}(1.1998134948932848)	1.0201091672229208	Gray{Float64}(0.8052413398719352)	Gray{Float64}(1.3303532976273702)	0.0	Gray{Float64}(0.0)	U 1_V 0	WT	1	DMSO-LPS	Egr2_intron(1),Egr2_Enh(6)	Egr2_BD	WT_DMSO-LPS_1	Egr2_intron	NA	Egr2_Enh	WT	DMSO-LPS	WT_DMSO-LPS
Egr2BD_28May21_WTRad21_Sequence_A 0_S 0_U 1_V 0_X21_Y21_Job(Seq.Scan) 1 01 01 02 01 04 01_200	Cell_CP_6	2920.5	2745.5	0	0	0	Egr2BD_28May21_WTRad21_Sequence_A 0_S 0_U 1_V 0_X21_Y21_Job(Seq.Scan) 1 01 01 02 01 04 01_200__Cell_CP_6	Cell_CP_6	Egr2BD_28May21_WTRad21_Sequence_A 0_S 0_U 1_V 0_X21_Y21_Job(Seq.Scan) 1 01 01 02 01 04 01_200	0.3157894736842105	1	TxS_auto_19	3.976470947265625	9.988234519958496	14.447057723999023	52.164	48.195	2.5	0	0.0	0.0	0.0	0.0	0.0	0.0	0.0	Gray{Float64}(1.9465773745262969)	1.7356161627678057	Gray{Float64}(1.3595367420326607)	Gray{Float64}(0.0)	0.0	Gray{Float64}(0.0)	U 1_V 0	WT	1	DMSO-LPS	Egr2_intron(1),Egr2_Enh(6)	Egr2_BD	WT_DMSO-LPS_1	Egr2_intron	NA	Egr2_Enh	WT	DMSO-LPS	WT_DMSO-LPS
Egr2BD_28May21_WTRad21_Sequence_A 0_S 0_U 1_V 0_X21_Y21_Job(Seq.Scan) 1 01 01 02 01 04 01_200	Cell_CP_7	3388.5	3199.5	0	0	0	Egr2BD_28May21_WTRad21_Sequence_A 0_S 0_U 1_V 0_X21_Y21_Job(Seq.Scan) 1 01 01 02 01 04 01_200__Cell_CP_7	Cell_CP_7	Egr2BD_28May21_WTRad21_Sequence_A 0_S 0_U 1_V 0_X21_Y21_Job(Seq.Scan) 1 01 01 02 01 04 01_200	0.3157894736842105	1	TxS_auto_27	2.8156871795654297	6.788236618041992	9.831372261047363	49.518	87.885	3.0	0	0.0	0.0	0.0	0.0	0.0	0.0	0.0	Gray{Float64}(1.378346033498558)	1.1795651341008868	Gray{Float64}(0.9251788197185103)	Gray{Float64}(0.0)	0.0	Gray{Float64}(0.0)	U 1_V 0	WT	1	DMSO-LPS	Egr2_intron(1),Egr2_Enh(6)	Egr2_BD	WT_DMSO-LPS_1	Egr2_intron	NA	Egr2_Enh	WT	DMSO-LPS	WT_DMSO-LPS
Egr2BD_28May21_WTRad21_Sequence_A 0_S 0_U 1_V 0_X21_Y21_Job(Seq.Scan) 1 01 01 02 01 04 01_200	Cell_CP_8	2583.0	2406.5	2	2	2	Egr2BD_28May21_WTRad21_Sequence_A 0_S 0_U 1_V 0_X21_Y21_Job(Seq.Scan) 1 01 01 02 01 04 01_200__Cell_CP_8	Cell_CP_8	Egr2BD_28May21_WTRad21_Sequence_A 0_S 0_U 1_V 0_X21_Y21_Job(Seq.Scan) 1 01 01 02 01 04 01_200	0.3157894736842105	1	TxS_auto_15	8.549019813537598	21.486276626586914	33.117637634277344	69.174	170.667	2.5	0	0.0	0.0	0.0	0.0	0.0	0.0	0.0	Gray{Float64}(4.184949107915029)	3.73358564181564	Gray{Float64}(3.116526979630603)	Gray{Float64}(0.0)	0.0	Gray{Float64}(0.0)	U 1_V 0	WT	1	DMSO-LPS	Egr2_intron(1),Egr2_Enh(6)	Egr2_BD	WT_DMSO-LPS_1	Egr2_intron	NA	Egr2_Enh	WT	DMSO-LPS	WT_DMSO-LPS
Egr2BD_28May21_WTRad21_Sequence_A 0_S 0_U 1_V 0_X21_Y21_Job(Seq.Scan) 1 01 01 02 01 04 01_200	Cell_CP_14	3664.5	3461.5	1	1	1	Egr2BD_28May21_WTRad21_Sequence_A 0_S 0_U 1_V 0_X21_Y21_Job(Seq.Scan) 1 01 01 02 01 04 01_200__Cell_CP_14	Cell_CP_14	Egr2BD_28May21_WTRad21_Sequence_A 0_S 0_U 1_V 0_X21_Y21_Job(Seq.Scan) 1 01 01 02 01 04 01_200	0.3157894736842105	2	TxS_auto_3	10.933333396911621	33.176475524902344	57.44313430786133	122.094	64.26	2.0	TxS_auto_10	3.6980395317077637	10.501962661743164	0.0	122.85	61.614	1.5	3.7179096277343864	Gray{Float64}(5.3521274770574205)	5.764945449531785	Gray{Float64}(5.405671740296538)	Gray{Float64}(1.8102785555307868)	1.8248846780763395	Gray{Float64}(0.0)	U 1_V 0	WT	1	DMSO-LPS	Egr2_intron(1),Egr2_Enh(6)	Egr2_BD	WT_DMSO-LPS_1	Egr2_intron	NA	Egr2_Enh	WT	DMSO-LPS	WT_DMSO-LPS
Egr2BD_28May21_WTRad21_Sequence_A 0_S 0_U 1_V 0_X22_Y19_Job(Seq.Scan) 1 01 01 02 01 04 01_190	Cell_CP_2	4558.0	4338.5	1	1	1	Egr2BD_28May21_WTRad21_Sequence_A 0_S 0_U 1_V 0_X22_Y19_Job(Seq.Scan) 1 01 01 02 01 04 01_190__Cell_CP_2	Cell_CP_2	Egr2BD_28May21_WTRad21_Sequence_A 0_S 0_U 1_V 0_X22_Y19_Job(Seq.Scan) 1 01 01 02 01 04 01_190	0.38235294117647056	1	TxS_auto_18	3.4588239192962646	8.24705982208252	11.749019622802734	23.058	51.219	3.5	0	0.0	0.0	0.0	0.0	0.0	0.0	0.0	Gray{Float64}(1.6931768075414355)	1.4330590950700748	Gray{Float64}(1.1056385435166347)	Gray{Float64}(0.0)	0.0	Gray{Float64}(0.0)	U 1_V 0	WT	1	DMSO-LPS	Egr2_intron(1),Egr2_Enh(6)	Egr2_BD	WT_DMSO-LPS_1	Egr2_intron	NA	Egr2_Enh	WT	DMSO-LPS	WT_DMSO-LPS
Egr2BD_28May21_WTRad21_Sequence_A 0_S 0_U 1_V 0_X22_Y19_Job(Seq.Scan) 1 01 01 02 01 04 01_190	Cell_CP_3	4484.5	4265.0	5	5	5	Egr2BD_28May21_WTRad21_Sequence_A 0_S 0_U 1_V 0_X22_Y19_Job(Seq.Scan) 1 01 01 02 01 04 01_190__Cell_CP_3	Cell_CP_3	Egr2BD_28May21_WTRad21_Sequence_A 0_S 0_U 1_V 0_X22_Y19_Job(Seq.Scan) 1 01 01 02 01 04 01_190	0.38235294117647056	2	TxS_auto_3	10.592157363891602	28.078433990478516	43.18431091308594	64.071	75.978	3.0	TxS_auto_11	6.070588111877441	15.549022674560547	24.674509048461914	61.425	77.301	4.0	3.5709445529159405	Gray{Float64}(5.185113671244484)	4.879078856398933	Gray{Float64}(4.063848742583338)	Gray{Float64}(2.9716976749885915)	2.7018924130470374	Gray{Float64}(2.321988482628948)	U 1_V 0	WT	1	DMSO-LPS	Egr2_intron(1),Egr2_Enh(6)	Egr2_BD	WT_DMSO-LPS_1	Egr2_intron	NA	Egr2_Enh	WT	DMSO-LPS	WT_DMSO-LPS
Egr2BD_28May21_WTRad21_Sequence_A 0_S 0_U 1_V 0_X22_Y19_Job(Seq.Scan) 1 01 01 02 01 04 01_190	Cell_CP_5	3869.5	3668.5	4	4	4	Egr2BD_28May21_WTRad21_Sequence_A 0_S 0_U 1_V 0_X22_Y19_Job(Seq.Scan) 1 01 01 02 01 04 01_190__Cell_CP_5	Cell_CP_5	Egr2BD_28May21_WTRad21_Sequence_A 0_S 0_U 1_V 0_X22_Y19_Job(Seq.Scan) 1 01 01 02 01 04 01_190	0.38235294117647056	1	TxS_auto_2	8.47843074798584	22.50979995727539	37.31764602661133	74.277	23.814	3.0	0	0.0	0.0	0.0	0.0	0.0	0.0	0.0	Gray{Float64}(4.150394076653832)	3.911439258704908	Gray{Float64}(3.511767715516789)	Gray{Float64}(0.0)	0.0	Gray{Float64}(0.0)	U 1_V 0	WT	1	DMSO-LPS	Egr2_intron(1),Egr2_Enh(6)	Egr2_BD	WT_DMSO-LPS_1	Egr2_intron	NA	Egr2_Enh	WT	DMSO-LPS	WT_DMSO-LPS
Egr2BD_28May21_WTRad21_Sequence_A 0_S 0_U 1_V 0_X22_Y19_Job(Seq.Scan) 1 01 01 02 01 04 01_190	Cell_CP_9	3362.5	3186.0	3	3	3	Egr2BD_28May21_WTRad21_Sequence_A 0_S 0_U 1_V 0_X22_Y19_Job(Seq.Scan) 1 01 01 02 01 04 01_190__Cell_CP_9	Cell_CP_9	Egr2BD_28May21_WTRad21_Sequence_A 0_S 0_U 1_V 0_X22_Y19_Job(Seq.Scan) 1 01 01 02 01 04 01_190	0.38235294117647056	2	TxS_auto_12	3.3333332538604736	8.419608116149902	13.70588207244873	111.699	96.20100000000001	3.0	TxS_auto_13	6.203923225402832	15.380393981933594	23.12940788269043	109.62	96.57900000000001	4.0	2.909488786711503	Gray{Float64}(1.6317461336370946)	1.4630421323568892	Gray{Float64}(1.289788593320779)	Gray{Float64}(3.036968393336702)	2.672590469460819	Gray{Float64}(2.1765871251238598)	U 1_V 0	WT	1	DMSO-LPS	Egr2_intron(1),Egr2_Enh(6)	Egr2_BD	WT_DMSO-LPS_1	Egr2_intron	NA	Egr2_Enh	WT	DMSO-LPS	WT_DMSO-LPS
Egr2BD_28May21_WTRad21_Sequence_A 0_S 0_U 1_V 0_X22_Y19_Job(Seq.Scan) 1 01 01 02 01 04 01_190	Cell_CP_11	3511.0	3311.0	7	7	7	Egr2BD_28May21_WTRad21_Sequence_A 0_S 0_U 1_V 0_X22_Y19_Job(Seq.Scan) 1 01 01 02 01 04 01_190__Cell_CP_11	Cell_CP_11	Egr2BD_28May21_WTRad21_Sequence_A 0_S 0_U 1_V 0_X22_Y19_Job(Seq.Scan) 1 01 01 02 01 04 01_190	0.38235294117647056	2	TxS_auto_33	3.7176475524902344	9.231377601623535	15.81568717956543	120.015	180.495	5.0	TxS_auto_15	5.3098039627075195	13.70588207244873	20.784313201904297	116.991	177.849	3.5	7.641720486906079	Gray{Float64}(1.8198771493896568)	1.6041001177910954	Gray{Float64}(1.4883312735295302)	Gray{Float64}(2.5992756879272374)	2.381617131876312	Gray{Float64}(1.9559025786242712)	U 1_V 0	WT	1	DMSO-LPS	Egr2_intron(1),Egr2_Enh(6)	Egr2_BD	WT_DMSO-LPS_1	Egr2_intron	NA	Egr2_Enh	WT	DMSO-LPS	WT_DMSO-LPS
Egr2BD_28May21_WTRad21_Sequence_A 0_S 0_U 1_V 0_X22_Y19_Job(Seq.Scan) 1 01 01 02 01 04 01_190	Cell_CP_14	2750.0	2576.5	0	0	0	Egr2BD_28May21_WTRad21_Sequence_A 0_S 0_U 1_V 0_X22_Y19_Job(Seq.Scan) 1 01 01 02 01 04 01_190__Cell_CP_14	Cell_CP_14	Egr2BD_28May21_WTRad21_Sequence_A 0_S 0_U 1_V 0_X22_Y19_Job(Seq.Scan) 1 01 01 02 01 04 01_190	0.38235294117647056	1	TxS_auto_40	2.0941178798675537	6.560784816741943	10.803922653198242	153.846	176.715	5.5	0	0.0	0.0	0.0	0.0	0.0	0.0	0.0	Gray{Float64}(1.025120650597038)	1.1400417306607504	Gray{Float64}(1.0167004303376028)	Gray{Float64}(0.0)	0.0	Gray{Float64}(0.0)	U 1_V 0	WT	1	DMSO-LPS	Egr2_intron(1),Egr2_Enh(6)	Egr2_BD	WT_DMSO-LPS_1	Egr2_intron	NA	Egr2_Enh	WT	DMSO-LPS	WT_DMSO-LPS
Egr2BD_28May21_WTRad21_Sequence_A 0_S 0_U 1_V 0_X22_Y20_Job(Seq.Scan) 1 01 01 02 01 04 01_196	Cell_CP_2	3308.5	3105.0	1	1	1	Egr2BD_28May21_WTRad21_Sequence_A 0_S 0_U 1_V 0_X22_Y20_Job(Seq.Scan) 1 01 01 02 01 04 01_196__Cell_CP_2	Cell_CP_2	Egr2BD_28May21_WTRad21_Sequence_A 0_S 0_U 1_V 0_X22_Y20_Job(Seq.Scan) 1 01 01 02 01 04 01_196	0.3142857142857143	2	TxS_auto_19	4.215686798095703	9.713726997375488	14.372550010681152	8.505	61.236	2.5	TxS_auto_35	2.862745523452759	7.035294055938721	10.682353973388672	8.127	65.583	3.5	4.614032184543148	Gray{Float64}(2.063679239227229)	1.6879160720215989	Gray{Float64}(1.352525212366505)	Gray{Float64}(1.4013822152558377)	1.2224953317738332	Gray{Float64}(1.0052602402283766)	U 1_V 0	WT	1	DMSO-LPS	Egr2_intron(1),Egr2_Enh(6)	Egr2_BD	WT_DMSO-LPS_1	Egr2_intron	NA	Egr2_Enh	WT	DMSO-LPS	WT_DMSO-LPS
Egr2BD_28May21_WTRad21_Sequence_A 0_S 0_U 1_V 0_X22_Y20_Job(Seq.Scan) 1 01 01 02 01 04 01_196	Cell_CP_4	4783.5	4561.0	0	0	0	Egr2BD_28May21_WTRad21_Sequence_A 0_S 0_U 1_V 0_X22_Y20_Job(Seq.Scan) 1 01 01 02 01 04 01_196__Cell_CP_4	Cell_CP_4	Egr2BD_28May21_WTRad21_Sequence_A 0_S 0_U 1_V 0_X22_Y20_Job(Seq.Scan) 1 01 01 02 01 04 01_196	0.3142857142857143	1	TxS_auto_30	3.423529624938965	9.039216041564941	13.309805870056152	16.821	143.073	3.0	0	0.0	0.0	0.0	0.0	0.0	0.0	0.0	Gray{Float64}(1.6758994086224182)	1.5707089605416402	Gray{Float64}(1.252515941678849)	Gray{Float64}(0.0)	0.0	Gray{Float64}(0.0)	U 1_V 0	WT	1	DMSO-LPS	Egr2_intron(1),Egr2_Enh(6)	Egr2_BD	WT_DMSO-LPS_1	Egr2_intron	NA	Egr2_Enh	WT	DMSO-LPS	WT_DMSO-LPS
Egr2BD_28May21_WTRad21_Sequence_A 0_S 0_U 1_V 0_X22_Y20_Job(Seq.Scan) 1 01 01 02 01 04 01_196	Cell_CP_5	3212.0	3050.5	0	0	0	Egr2BD_28May21_WTRad21_Sequence_A 0_S 0_U 1_V 0_X22_Y20_Job(Seq.Scan) 1 01 01 02 01 04 01_196__Cell_CP_5	Cell_CP_5	Egr2BD_28May21_WTRad21_Sequence_A 0_S 0_U 1_V 0_X22_Y20_Job(Seq.Scan) 1 01 01 02 01 04 01_196	0.3142857142857143	1	TxS_auto_1	3.76078462600708	9.50588321685791	15.403922080993652	30.429	44.793	2.0	0	0.0	0.0	0.0	0.0	0.0	0.0	0.0	Gray{Float64}(1.8409937757713761)	1.6517998771048448	Gray{Float64}(1.4495822222493453)	Gray{Float64}(0.0)	0.0	Gray{Float64}(0.0)	U 1_V 0	WT	1	DMSO-LPS	Egr2_intron(1),Egr2_Enh(6)	Egr2_BD	WT_DMSO-LPS_1	Egr2_intron	NA	Egr2_Enh	WT	DMSO-LPS	WT_DMSO-LPS
Egr2BD_28May21_WTRad21_Sequence_A 0_S 0_U 1_V 0_X22_Y20_Job(Seq.Scan) 1 01 01 02 01 04 01_196	Cell_CP_6	3403.5	3207.0	0	0	0	Egr2BD_28May21_WTRad21_Sequence_A 0_S 0_U 1_V 0_X22_Y20_Job(Seq.Scan) 1 01 01 02 01 04 01_196__Cell_CP_6	Cell_CP_6	Egr2BD_28May21_WTRad21_Sequence_A 0_S 0_U 1_V 0_X22_Y20_Job(Seq.Scan) 1 01 01 02 01 04 01_196	0.3142857142857143	1	TxS_auto_32	2.325490713119507	6.015686511993408	9.141176223754883	34.398	71.631	3.0	0	0.0	0.0	0.0	0.0	0.0	0.0	0.0	Gray{Float64}(1.1383831711236874)	1.0453221457202457	Gray{Float64}(0.8602280948144547)	Gray{Float64}(0.0)	0.0	Gray{Float64}(0.0)	U 1_V 0	WT	1	DMSO-LPS	Egr2_intron(1),Egr2_Enh(6)	Egr2_BD	WT_DMSO-LPS_1	Egr2_intron	NA	Egr2_Enh	WT	DMSO-LPS	WT_DMSO-LPS
Egr2BD_28May21_WTRad21_Sequence_A 0_S 0_U 1_V 0_X22_Y20_Job(Seq.Scan) 1 01 01 02 01 04 01_196	Cell_CP_7	3861.0	3654.0	1	1	1	Egr2BD_28May21_WTRad21_Sequence_A 0_S 0_U 1_V 0_X22_Y20_Job(Seq.Scan) 1 01 01 02 01 04 01_196__Cell_CP_7	Cell_CP_7	Egr2BD_28May21_WTRad21_Sequence_A 0_S 0_U 1_V 0_X22_Y20_Job(Seq.Scan) 1 01 01 02 01 04 01_196	0.3142857142857143	1	TxS_auto_18	6.090196132659912	16.129411697387695	25.211761474609375	44.415	32.13	3.0	0	0.0	0.0	0.0	0.0	0.0	0.0	0.0	Gray{Float64}(2.9812962688474616)	2.8027443270363377	Gray{Float64}(2.3725464873831146)	Gray{Float64}(0.0)	0.0	Gray{Float64}(0.0)	U 1_V 0	WT	1	DMSO-LPS	Egr2_intron(1),Egr2_Enh(6)	Egr2_BD	WT_DMSO-LPS_1	Egr2_intron	NA	Egr2_Enh	WT	DMSO-LPS	WT_DMSO-LPS
Egr2BD_28May21_WTRad21_Sequence_A 0_S 0_U 1_V 0_X22_Y20_Job(Seq.Scan) 1 01 01 02 01 04 01_196	Cell_CP_15	3289.0	3105.0	1	1	1	Egr2BD_28May21_WTRad21_Sequence_A 0_S 0_U 1_V 0_X22_Y20_Job(Seq.Scan) 1 01 01 02 01 04 01_196__Cell_CP_15	Cell_CP_15	Egr2BD_28May21_WTRad21_Sequence_A 0_S 0_U 1_V 0_X22_Y20_Job(Seq.Scan) 1 01 01 02 01 04 01_196	0.3142857142857143	1	TxS_auto_5	8.027451515197754	23.156864166259766	39.76470184326172	86.562	33.831	2.5	0	0.0	0.0	0.0	0.0	0.0	0.0	0.0	Gray{Float64}(3.9296289855546074)	4.023877057118407	Gray{Float64}(3.7420472891225938)	Gray{Float64}(0.0)	0.0	Gray{Float64}(0.0)	U 1_V 0	WT	1	DMSO-LPS	Egr2_intron(1),Egr2_Enh(6)	Egr2_BD	WT_DMSO-LPS_1	Egr2_intron	NA	Egr2_Enh	WT	DMSO-LPS	WT_DMSO-LPS
Egr2BD_28May21_WTRad21_Sequence_A 0_S 0_U 1_V 0_X22_Y20_Job(Seq.Scan) 1 01 01 02 01 04 01_196	Cell_CP_17	3269.5	3094.5	0	0	0	Egr2BD_28May21_WTRad21_Sequence_A 0_S 0_U 1_V 0_X22_Y20_Job(Seq.Scan) 1 01 01 02 01 04 01_196__Cell_CP_17	Cell_CP_17	Egr2BD_28May21_WTRad21_Sequence_A 0_S 0_U 1_V 0_X22_Y20_Job(Seq.Scan) 1 01 01 02 01 04 01_196	0.3142857142857143	2	TxS_auto_3	7.5019612312316895	18.380395889282227	26.59607696533203	91.854	86.751	2.0	TxS_auto_23	2.6745102405548096	6.035294532775879	8.607842445373535	88.452	89.019	2.5	4.355161076240465	Gray{Float64}(3.672388957683882)	3.1938889820582355	Gray{Float64}(2.502817149282392)	Gray{Float64}(1.3092365545340698)	1.048729354243628	Gray{Float64}(0.8100388534250434)	U 1_V 0	WT	1	DMSO-LPS	Egr2_intron(1),Egr2_Enh(6)	Egr2_BD	WT_DMSO-LPS_1	Egr2_intron	NA	Egr2_Enh	WT	DMSO-LPS	WT_DMSO-LPS
Egr2BD_28May21_WTRad21_Sequence_A 0_S 0_U 1_V 0_X22_Y20_Job(Seq.Scan) 1 01 01 02 01 04 01_196	Cell_CP_19	3325.0	3141.0	2	2	2	Egr2BD_28May21_WTRad21_Sequence_A 0_S 0_U 1_V 0_X22_Y20_Job(Seq.Scan) 1 01 01 02 01 04 01_196__Cell_CP_19	Cell_CP_19	Egr2BD_28May21_WTRad21_Sequence_A 0_S 0_U 1_V 0_X22_Y20_Job(Seq.Scan) 1 01 01 02 01 04 01_196	0.3142857142857143	2	TxS_auto_15	14.513726234436035	39.56470489501953	60.73332977294922	101.871	155.358	3.5	TxS_auto_9	6.662745952606201	16.9686279296875	27.494121551513672	96.57900000000001	151.578	2.5	7.908455222102472	Gray{Float64}(7.104815169704475)	6.875002900034005	Gray{Float64}(5.715294758956287)	Gray{Float64}(3.2615730620333725)	2.9485716255370034	Gray{Float64}(2.587327409725894)	U 1_V 0	WT	1	DMSO-LPS	Egr2_intron(1),Egr2_Enh(6)	Egr2_BD	WT_DMSO-LPS_1	Egr2_intron	NA	Egr2_Enh	WT	DMSO-LPS	WT_DMSO-LPS
Egr2BD_28May21_WTRad21_Sequence_A 0_S 0_U 1_V 0_X22_Y20_Job(Seq.Scan) 1 01 01 02 01 04 01_196	Cell_CP_24	2854.5	2706.0	0	0	0	Egr2BD_28May21_WTRad21_Sequence_A 0_S 0_U 1_V 0_X22_Y20_Job(Seq.Scan) 1 01 01 02 01 04 01_196__Cell_CP_24	Cell_CP_24	Egr2BD_28May21_WTRad21_Sequence_A 0_S 0_U 1_V 0_X22_Y20_Job(Seq.Scan) 1 01 01 02 01 04 01_196	0.3142857142857143	1	TxS_auto_10	3.2784316539764404	8.203922271728516	0.0	124.74	162.729	1.5	0	0.0	0.0	0.0	0.0	0.0	0.0	0.0	Gray{Float64}(1.6048704909939508)	1.4255632528902566	Gray{Float64}(0.0)	Gray{Float64}(0.0)	0.0	Gray{Float64}(0.0)	U 1_V 0	WT	1	DMSO-LPS	Egr2_intron(1),Egr2_Enh(6)	Egr2_BD	WT_DMSO-LPS_1	Egr2_intron	NA	Egr2_Enh	WT	DMSO-LPS	WT_DMSO-LPS
Egr2BD_28May21_WTRad21_Sequence_A 0_S 0_U 1_V 0_X22_Y20_Job(Seq.Scan) 1 01 01 02 01 04 01_196	Cell_CP_25	2852.0	2674.0	0	0	0	Egr2BD_28May21_WTRad21_Sequence_A 0_S 0_U 1_V 0_X22_Y20_Job(Seq.Scan) 1 01 01 02 01 04 01_196__Cell_CP_25	Cell_CP_25	Egr2BD_28May21_WTRad21_Sequence_A 0_S 0_U 1_V 0_X22_Y20_Job(Seq.Scan) 1 01 01 02 01 04 01_196	0.3142857142857143	1	TxS_auto_13	6.380393028259277	15.188239097595215	24.254898071289062	135.135	110.565	3.0	0	0.0	0.0	0.0	0.0	0.0	0.0	0.0	Gray{Float64}(3.123354570950721)	2.6392004722249656	Gray{Float64}(2.2825010969117123)	Gray{Float64}(0.0)	0.0	Gray{Float64}(0.0)	U 1_V 0	WT	1	DMSO-LPS	Egr2_intron(1),Egr2_Enh(6)	Egr2_BD	WT_DMSO-LPS_1	Egr2_intron	NA	Egr2_Enh	WT	DMSO-LPS	WT_DMSO-LPS
Egr2BD_28May21_WTRad21_Sequence_A 0_S 0_U 1_V 0_X22_Y20_Job(Seq.Scan) 1 01 01 02 01 04 01_196	Cell_CP_28	3878.0	3668.0	0	0	0	Egr2BD_28May21_WTRad21_Sequence_A 0_S 0_U 1_V 0_X22_Y20_Job(Seq.Scan) 1 01 01 02 01 04 01_196__Cell_CP_28	Cell_CP_28	Egr2BD_28May21_WTRad21_Sequence_A 0_S 0_U 1_V 0_X22_Y20_Job(Seq.Scan) 1 01 01 02 01 04 01_196	0.3142857142857143	1	TxS_auto_25	6.976471900939941	19.12549591064453	31.819604873657227	155.169	159.705	3.5	0	0.0	0.0	0.0	0.0	0.0	0.0	0.0	Gray{Float64}(3.4151493966594813)	3.3233620773656156	Gray{Float64}(2.994375932397392)	Gray{Float64}(0.0)	0.0	Gray{Float64}(0.0)	U 1_V 0	WT	1	DMSO-LPS	Egr2_intron(1),Egr2_Enh(6)	Egr2_BD	WT_DMSO-LPS_1	Egr2_intron	NA	Egr2_Enh	WT	DMSO-LPS	WT_DMSO-LPS
Egr2BD_28May21_WTRad21_Sequence_A 0_S 0_U 1_V 0_X22_Y20_Job(Seq.Scan) 1 01 01 02 01 04 01_196	Cell_CP_29	3062.0	2906.5	5	5	5	Egr2BD_28May21_WTRad21_Sequence_A 0_S 0_U 1_V 0_X22_Y20_Job(Seq.Scan) 1 01 01 02 01 04 01_196__Cell_CP_29	Cell_CP_29	Egr2BD_28May21_WTRad21_Sequence_A 0_S 0_U 1_V 0_X22_Y20_Job(Seq.Scan) 1 01 01 02 01 04 01_196	0.3142857142857143	2	TxS_auto_28	3.0274510383605957	8.270587921142578	13.666666030883789	152.901	76.167	3.5	TxS_auto_11	5.7686285972595215	15.152941703796387	25.89019203186035	154.98	76.545	3.0	4.523839630225624	Gray{Float64}(1.4820094933200127)	1.4371474801521673	Gray{Float64}(1.286098177569477)	Gray{Float64}(2.8238812903165567)	2.633066983162568	Gray{Float64}(2.436390024740082)	U 1_V 0	WT	1	DMSO-LPS	Egr2_intron(1),Egr2_Enh(6)	Egr2_BD	WT_DMSO-LPS_1	Egr2_intron	NA	Egr2_Enh	WT	DMSO-LPS	WT_DMSO-LPS
Egr2BD_28May21_WTRad21_Sequence_A 0_S 0_U 1_V 0_X22_Y20_Job(Seq.Scan) 1 01 01 02 01 04 01_196	Cell_CP_34	3272.5	3088.0	0	0	0	Egr2BD_28May21_WTRad21_Sequence_A 0_S 0_U 1_V 0_X22_Y20_Job(Seq.Scan) 1 01 01 02 01 04 01_196__Cell_CP_34	Cell_CP_34	Egr2BD_28May21_WTRad21_Sequence_A 0_S 0_U 1_V 0_X22_Y20_Job(Seq.Scan) 1 01 01 02 01 04 01_196	0.3142857142857143	1	TxS_auto_31	2.9137258529663086	7.650979995727539	11.517646789550781	176.148	147.042	3.5	0	0.0	0.0	0.0	0.0	0.0	0.0	0.0	Gray{Float64}(1.426338302523421)	1.3294806519674163	Gray{Float64}(1.0838652610999882)	Gray{Float64}(0.0)	0.0	Gray{Float64}(0.0)	U 1_V 0	WT	1	DMSO-LPS	Egr2_intron(1),Egr2_Enh(6)	Egr2_BD	WT_DMSO-LPS_1	Egr2_intron	NA	Egr2_Enh	WT	DMSO-LPS	WT_DMSO-LPS
Egr2BD_28May21_WTRad21_Sequence_A 0_S 0_U 1_V 0_X22_Y21_Job(Seq.Scan) 1 01 01 02 01 04 01_198	Cell_CP_1	3252.0	3092.5	1	1	1	Egr2BD_28May21_WTRad21_Sequence_A 0_S 0_U 1_V 0_X22_Y21_Job(Seq.Scan) 1 01 01 02 01 04 01_198__Cell_CP_1	Cell_CP_1	Egr2BD_28May21_WTRad21_Sequence_A 0_S 0_U 1_V 0_X22_Y21_Job(Seq.Scan) 1 01 01 02 01 04 01_198	0.20689655172413793	1	TxS_auto_3	3.0980398654937744	8.388237953186035	11.901959419250488	12.474	90.909	3.0	0	0.0	0.0	0.0	0.0	0.0	0.0	0.0	Gray{Float64}(1.5165644078696285)	1.4575910627249185	Gray{Float64}(1.1200309046853947)	Gray{Float64}(0.0)	0.0	Gray{Float64}(0.0)	U 1_V 0	WT	1	DMSO-LPS	Egr2_intron(1),Egr2_Enh(6)	Egr2_BD	WT_DMSO-LPS_1	Egr2_intron	NA	Egr2_Enh	WT	DMSO-LPS	WT_DMSO-LPS
Egr2BD_28May21_WTRad21_Sequence_A 0_S 0_U 1_V 0_X22_Y21_Job(Seq.Scan) 1 01 01 02 01 04 01_198	Cell_CP_4	2642.0	2502.0	2	2	2	Egr2BD_28May21_WTRad21_Sequence_A 0_S 0_U 1_V 0_X22_Y21_Job(Seq.Scan) 1 01 01 02 01 04 01_198__Cell_CP_4	Cell_CP_4	Egr2BD_28May21_WTRad21_Sequence_A 0_S 0_U 1_V 0_X22_Y21_Job(Seq.Scan) 1 01 01 02 01 04 01_198	0.20689655172413793	2	TxS_auto_23	2.4000003337860107	6.6980390548706055	10.921568870544434	19.845	89.208	3.5	TxS_auto_27	2.1960790157318115	5.772550106048584	10.070586204528809	18.144	92.232	4.5	4.276444434340285	Gray{Float64}(1.1748574076257012)	1.1638918588919682	Gray{Float64}(1.027771498100945)	Gray{Float64}(1.0750330585553673)	1.0030732903222386	Gray{Float64}(0.9476899878457964)	U 1_V 0	WT	1	DMSO-LPS	Egr2_intron(1),Egr2_Enh(6)	Egr2_BD	WT_DMSO-LPS_1	Egr2_intron	NA	Egr2_Enh	WT	DMSO-LPS	WT_DMSO-LPS
Egr2BD_28May21_WTRad21_Sequence_A 0_S 0_U 1_V 0_X22_Y21_Job(Seq.Scan) 1 01 01 02 01 04 01_198	Cell_CP_7	4422.0	4201.0	1	1	1	Egr2BD_28May21_WTRad21_Sequence_A 0_S 0_U 1_V 0_X22_Y21_Job(Seq.Scan) 1 01 01 02 01 04 01_198__Cell_CP_7	Cell_CP_7	Egr2BD_28May21_WTRad21_Sequence_A 0_S 0_U 1_V 0_X22_Y21_Job(Seq.Scan) 1 01 01 02 01 04 01_198	0.20689655172413793	1	TxS_auto_16	8.59999942779541	25.878433227539062	48.529422760009766	26.838	150.255	4.0	0	0.0	0.0	0.0	0.0	0.0	0.0	0.0	Gray{Float64}(4.209904845047869)	4.496793390971647	Gray{Float64}(4.56684915173208)	Gray{Float64}(0.0)	0.0	Gray{Float64}(0.0)	U 1_V 0	WT	1	DMSO-LPS	Egr2_intron(1),Egr2_Enh(6)	Egr2_BD	WT_DMSO-LPS_1	Egr2_intron	NA	Egr2_Enh	WT	DMSO-LPS	WT_DMSO-LPS
Egr2BD_28May21_WTRad21_Sequence_A 0_S 0_U 1_V 0_X22_Y21_Job(Seq.Scan) 1 01 01 02 01 04 01_198	Cell_CP_14	3788.5	3582.5	2	2	2	Egr2BD_28May21_WTRad21_Sequence_A 0_S 0_U 1_V 0_X22_Y21_Job(Seq.Scan) 1 01 01 02 01 04 01_198__Cell_CP_14	Cell_CP_14	Egr2BD_28May21_WTRad21_Sequence_A 0_S 0_U 1_V 0_X22_Y21_Job(Seq.Scan) 1 01 01 02 01 04 01_198	0.20689655172413793	1	TxS_auto_4	10.964706420898438	28.184316635131836	42.149017333984375	58.212	99.792	3.5	0	0.0	0.0	0.0	0.0	0.0	0.0	0.0	Gray{Float64}(5.367485320600878)	4.897477666423837	Gray{Float64}(3.9664227000998955)	Gray{Float64}(0.0)	0.0	Gray{Float64}(0.0)	U 1_V 0	WT	1	DMSO-LPS	Egr2_intron(1),Egr2_Enh(6)	Egr2_BD	WT_DMSO-LPS_1	Egr2_intron	NA	Egr2_Enh	WT	DMSO-LPS	WT_DMSO-LPS
Egr2BD_28May21_WTRad21_Sequence_A 0_S 0_U 1_V 0_X22_Y21_Job(Seq.Scan) 1 01 01 02 01 04 01_198	Cell_CP_28	5155.5	4901.5	2	2	2	Egr2BD_28May21_WTRad21_Sequence_A 0_S 0_U 1_V 0_X22_Y21_Job(Seq.Scan) 1 01 01 02 01 04 01_198__Cell_CP_28	Cell_CP_28	Egr2BD_28May21_WTRad21_Sequence_A 0_S 0_U 1_V 0_X22_Y21_Job(Seq.Scan) 1 01 01 02 01 04 01_198	0.20689655172413793	1	TxS_auto_13	3.960784673690796	11.372549057006836	18.956863403320312	182.007	52.92	4.0	0	0.0	0.0	0.0	0.0	0.0	0.0	0.0	Gray{Float64}(1.9388985694661496)	1.976163046208976	Gray{Float64}(1.7839308738758395)	Gray{Float64}(0.0)	0.0	Gray{Float64}(0.0)	U 1_V 0	WT	1	DMSO-LPS	Egr2_intron(1),Egr2_Enh(6)	Egr2_BD	WT_DMSO-LPS_1	Egr2_intron	NA	Egr2_Enh	WT	DMSO-LPS	WT_DMSO-LPS
Egr2BD_28May21_WTRad21_Sequence_A 0_S 0_U 1_V 0_X22_Y21_Job(Seq.Scan) 1 01 01 02 01 04 01_198	Cell_CP_29	3689.5	3485.5	4	4	4	Egr2BD_28May21_WTRad21_Sequence_A 0_S 0_U 1_V 0_X22_Y21_Job(Seq.Scan) 1 01 01 02 01 04 01_198__Cell_CP_29	Cell_CP_29	Egr2BD_28May21_WTRad21_Sequence_A 0_S 0_U 1_V 0_X22_Y21_Job(Seq.Scan) 1 01 01 02 01 04 01_198	0.20689655172413793	2	TxS_auto_25	2.572549343109131	6.525491714477539	11.266668319702148	184.086	135.891	4.5	TxS_auto_7	3.12549090385437	9.070590019226074	17.01959991455078	179.172	135.135	3.5	7.414103587083212	Gray{Float64}(1.2593242632873218)	1.1339089873213828	Gray{Float64}(1.0602469951708962)	Gray{Float64}(1.5300023459027816)	1.5761606930385264	Gray{Float64}(1.6016251793671648)	U 1_V 0	WT	1	DMSO-LPS	Egr2_intron(1),Egr2_Enh(6)	Egr2_BD	WT_DMSO-LPS_1	Egr2_intron	NA	Egr2_Enh	WT	DMSO-LPS	WT_DMSO-LPS
Egr2BD_28May21_WTRad21_Sequence_A 0_S 0_U 2_V 0_X 5_Y18_Job(Seq.Scan) 1 01 01 02 01 04 01_352	Cell_CP_4	3174.0	2988.5	0	0	0	Egr2BD_28May21_WTRad21_Sequence_A 0_S 0_U 2_V 0_X 5_Y18_Job(Seq.Scan) 1 01 01 02 01 04 01_352__Cell_CP_4	Cell_CP_4	Egr2BD_28May21_WTRad21_Sequence_A 0_S 0_U 2_V 0_X 5_Y18_Job(Seq.Scan) 1 01 01 02 01 04 01_352	0.11904761904761904	1	TxS_auto_16	2.686275005340576	6.827451229095459	10.2039213180542	31.563	111.888	2.5	0	0.0	0.0	0.0	0.0	0.0	0.0	0.0	Gray{Float64}(1.3149956875070756)	1.1863793025733078	Gray{Float64}(0.9602374552473932)	Gray{Float64}(0.0)	0.0	Gray{Float64}(0.0)	U 2_V 0	WT	1	BD1-LPS	Egr2_intron(1),Egr2_Enh(6)	Egr2_BD	WT_BD1-LPS_1	Egr2_intron	NA	Egr2_Enh	WT	BD1-LPS	WT_BD1-LPS
Egr2BD_28May21_WTRad21_Sequence_A 0_S 0_U 2_V 0_X 5_Y18_Job(Seq.Scan) 1 01 01 02 01 04 01_352	Cell_CP_8	3540.0	3341.0	0	0	0	Egr2BD_28May21_WTRad21_Sequence_A 0_S 0_U 2_V 0_X 5_Y18_Job(Seq.Scan) 1 01 01 02 01 04 01_352__Cell_CP_8	Cell_CP_8	Egr2BD_28May21_WTRad21_Sequence_A 0_S 0_U 2_V 0_X 5_Y18_Job(Seq.Scan) 1 01 01 02 01 04 01_352	0.11904761904761904	1	TxS_auto_11	3.1137256622314453	7.450981616973877	10.984314918518066	43.659	182.574	2.0	0	0.0	0.0	0.0	0.0	0.0	0.0	0.0	Gray{Float64}(1.5242429795066135)	1.2947277216073414	Gray{Float64}(1.0336761992011414)	Gray{Float64}(0.0)	0.0	Gray{Float64}(0.0)	U 2_V 0	WT	1	BD1-LPS	Egr2_intron(1),Egr2_Enh(6)	Egr2_BD	WT_BD1-LPS_1	Egr2_intron	NA	Egr2_Enh	WT	BD1-LPS	WT_BD1-LPS
Egr2BD_28May21_WTRad21_Sequence_A 0_S 0_U 2_V 0_X 5_Y18_Job(Seq.Scan) 1 01 01 02 01 04 01_352	Cell_CP_11	2523.0	2353.0	0	0	0	Egr2BD_28May21_WTRad21_Sequence_A 0_S 0_U 2_V 0_X 5_Y18_Job(Seq.Scan) 1 01 01 02 01 04 01_352__Cell_CP_11	Cell_CP_11	Egr2BD_28May21_WTRad21_Sequence_A 0_S 0_U 2_V 0_X 5_Y18_Job(Seq.Scan) 1 01 01 02 01 04 01_352	0.11904761904761904	1	TxS_auto_15	4.368628025054932	11.078432083129883	17.619604110717773	54.054	76.545	3.0	0	0.0	0.0	0.0	0.0	0.0	0.0	0.0	Gray{Float64}(2.138547617741561)	1.9250554983650436	Gray{Float64}(1.6580884236932212)	Gray{Float64}(0.0)	0.0	Gray{Float64}(0.0)	U 2_V 0	WT	1	BD1-LPS	Egr2_intron(1),Egr2_Enh(6)	Egr2_BD	WT_BD1-LPS_1	Egr2_intron	NA	Egr2_Enh	WT	BD1-LPS	WT_BD1-LPS
Egr2BD_28May21_WTRad21_Sequence_A 0_S 0_U 2_V 0_X 5_Y18_Job(Seq.Scan) 1 01 01 02 01 04 01_352	Cell_CP_19	3635.5	3451.5	0	0	0	Egr2BD_28May21_WTRad21_Sequence_A 0_S 0_U 2_V 0_X 5_Y18_Job(Seq.Scan) 1 01 01 02 01 04 01_352__Cell_CP_19	Cell_CP_19	Egr2BD_28May21_WTRad21_Sequence_A 0_S 0_U 2_V 0_X 5_Y18_Job(Seq.Scan) 1 01 01 02 01 04 01_352	0.11904761904761904	1	TxS_auto_12	2.5529415607452393	6.25490140914917	9.372550964355469	83.349	185.976	2.0	0	0.0	0.0	0.0	0.0	0.0	0.0	0.0	Gray{Float64}(1.2497257861400328)	1.0868895759851995	Gray{Float64}(0.8820015567216659)	Gray{Float64}(0.0)	0.0	Gray{Float64}(0.0)	U 2_V 0	WT	1	BD1-LPS	Egr2_intron(1),Egr2_Enh(6)	Egr2_BD	WT_BD1-LPS_1	Egr2_intron	NA	Egr2_Enh	WT	BD1-LPS	WT_BD1-LPS
Egr2BD_28May21_WTRad21_Sequence_A 0_S 0_U 2_V 0_X 5_Y18_Job(Seq.Scan) 1 01 01 02 01 04 01_352	Cell_CP_29	2497.0	2324.5	1	1	1	Egr2BD_28May21_WTRad21_Sequence_A 0_S 0_U 2_V 0_X 5_Y18_Job(Seq.Scan) 1 01 01 02 01 04 01_352__Cell_CP_29	Cell_CP_29	Egr2BD_28May21_WTRad21_Sequence_A 0_S 0_U 2_V 0_X 5_Y18_Job(Seq.Scan) 1 01 01 02 01 04 01_352	0.11904761904761904	1	TxS_auto_10	7.235294342041016	17.521568298339844	25.117639541625977	132.489	175.77	2.5	0	0.0	0.0	0.0	0.0	0.0	0.0	0.0	Gray{Float64}(3.5418491549497966)	3.0446538950273863	Gray{Float64}(2.3636891664969735)	Gray{Float64}(0.0)	0.0	Gray{Float64}(0.0)	U 2_V 0	WT	1	BD1-LPS	Egr2_intron(1),Egr2_Enh(6)	Egr2_BD	WT_BD1-LPS_1	Egr2_intron	NA	Egr2_Enh	WT	BD1-LPS	WT_BD1-LPS
Egr2BD_28May21_WTRad21_Sequence_A 0_S 0_U 2_V 0_X 5_Y18_Job(Seq.Scan) 1 01 01 02 01 04 01_352	Cell_CP_30	3089.0	2909.5	0	0	0	Egr2BD_28May21_WTRad21_Sequence_A 0_S 0_U 2_V 0_X 5_Y18_Job(Seq.Scan) 1 01 01 02 01 04 01_352__Cell_CP_30	Cell_CP_30	Egr2BD_28May21_WTRad21_Sequence_A 0_S 0_U 2_V 0_X 5_Y18_Job(Seq.Scan) 1 01 01 02 01 04 01_352	0.11904761904761904	1	TxS_auto_8	2.109804153442383	6.168628692626953	0.0	143.073	93.366	1.5	0	0.0	0.0	0.0	0.0	0.0	0.0	0.0	Gray{Float64}(1.0327994556571853)	1.0718983059161356	Gray{Float64}(0.0)	Gray{Float64}(0.0)	0.0	Gray{Float64}(0.0)	U 2_V 0	WT	1	BD1-LPS	Egr2_intron(1),Egr2_Enh(6)	Egr2_BD	WT_BD1-LPS_1	Egr2_intron	NA	Egr2_Enh	WT	BD1-LPS	WT_BD1-LPS
Egr2BD_28May21_WTRad21_Sequence_A 0_S 0_U 2_V 0_X 5_Y18_Job(Seq.Scan) 1 01 01 02 01 04 01_352	Cell_CP_33	3257.5	3071.0	1	1	1	Egr2BD_28May21_WTRad21_Sequence_A 0_S 0_U 2_V 0_X 5_Y18_Job(Seq.Scan) 1 01 01 02 01 04 01_352__Cell_CP_33	Cell_CP_33	Egr2BD_28May21_WTRad21_Sequence_A 0_S 0_U 2_V 0_X 5_Y18_Job(Seq.Scan) 1 01 01 02 01 04 01_352	0.11904761904761904	1	TxS_auto_1	9.674510955810547	26.776466369628906	42.262733459472656	150.444	40.257	2.0	0	0.0	0.0	0.0	0.0	0.0	0.0	0.0	Gray{Float64}(4.735903867004819)	4.652841072170744	Gray{Float64}(3.977123927555095)	Gray{Float64}(0.0)	0.0	Gray{Float64}(0.0)	U 2_V 0	WT	1	BD1-LPS	Egr2_intron(1),Egr2_Enh(6)	Egr2_BD	WT_BD1-LPS_1	Egr2_intron	NA	Egr2_Enh	WT	BD1-LPS	WT_BD1-LPS
Egr2BD_28May21_WTRad21_Sequence_A 0_S 0_U 2_V 0_X 5_Y19_Job(Seq.Scan) 1 01 01 02 01 04 01_374	Cell_CP_1	3375.0	3187.0	0	0	0	Egr2BD_28May21_WTRad21_Sequence_A 0_S 0_U 2_V 0_X 5_Y19_Job(Seq.Scan) 1 01 01 02 01 04 01_374__Cell_CP_1	Cell_CP_1	Egr2BD_28May21_WTRad21_Sequence_A 0_S 0_U 2_V 0_X 5_Y19_Job(Seq.Scan) 1 01 01 02 01 04 01_374	0.07446808510638298	2	TxS_auto_1	3.6156866550445557	8.698040962219238	12.843137741088867	11.718	24.948	2.0	TxS_auto_2	3.917647361755371	0.0	0.0	6.804	30.429	1.0	7.949135613385897	Gray{Float64}(1.7699648581429086)	1.511424311101065	Gray{Float64}(1.2086002544996715)	Gray{Float64}(1.9177818263728492)	0.0	Gray{Float64}(0.0)	U 2_V 0	WT	1	BD1-LPS	Egr2_intron(1),Egr2_Enh(6)	Egr2_BD	WT_BD1-LPS_1	Egr2_intron	NA	Egr2_Enh	WT	BD1-LPS	WT_BD1-LPS
Egr2BD_28May21_WTRad21_Sequence_A 0_S 0_U 2_V 0_X 5_Y20_Job(Seq.Scan) 1 01 01 02 01 04 01_376	Cell_CP_3	3481.5	3289.0	0	0	0	Egr2BD_28May21_WTRad21_Sequence_A 0_S 0_U 2_V 0_X 5_Y20_Job(Seq.Scan) 1 01 01 02 01 04 01_376__Cell_CP_3	Cell_CP_3	Egr2BD_28May21_WTRad21_Sequence_A 0_S 0_U 2_V 0_X 5_Y20_Job(Seq.Scan) 1 01 01 02 01 04 01_376	0.0975609756097561	1	TxS_auto_3	10.992156028747559	32.56863021850586	57.670589447021484	16.821	17.01	2.0	0	0.0	0.0	0.0	0.0	0.0	0.0	0.0	Gray{Float64}(5.380922558364544)	5.659322565313738	Gray{Float64}(5.427076349093712)	Gray{Float64}(0.0)	0.0	Gray{Float64}(0.0)	U 2_V 0	WT	1	BD1-LPS	Egr2_intron(1),Egr2_Enh(6)	Egr2_BD	WT_BD1-LPS_1	Egr2_intron	NA	Egr2_Enh	WT	BD1-LPS	WT_BD1-LPS
Egr2BD_28May21_WTRad21_Sequence_A 0_S 0_U 2_V 0_X 5_Y20_Job(Seq.Scan) 1 01 01 02 01 04 01_376	Cell_CP_6	2067.5	1922.5	0	0	0	Egr2BD_28May21_WTRad21_Sequence_A 0_S 0_U 2_V 0_X 5_Y20_Job(Seq.Scan) 1 01 01 02 01 04 01_376__Cell_CP_6	Cell_CP_6	Egr2BD_28May21_WTRad21_Sequence_A 0_S 0_U 2_V 0_X 5_Y20_Job(Seq.Scan) 1 01 01 02 01 04 01_376	0.0975609756097561	1	TxS_auto_7	5.666667461395264	13.580390930175781	0.0	33.453	159.138	1.5	0	0.0	0.0	0.0	0.0	0.0	0.0	0.0	Gray{Float64}(2.7739688823582274)	2.3598110304699116	Gray{Float64}(0.0)	Gray{Float64}(0.0)	0.0	Gray{Float64}(0.0)	U 2_V 0	WT	1	BD1-LPS	Egr2_intron(1),Egr2_Enh(6)	Egr2_BD	WT_BD1-LPS_1	Egr2_intron	NA	Egr2_Enh	WT	BD1-LPS	WT_BD1-LPS
Egr2BD_28May21_WTRad21_Sequence_A 0_S 0_U 2_V 0_X 5_Y20_Job(Seq.Scan) 1 01 01 02 01 04 01_376	Cell_CP_7	3201.0	3015.0	0	0	0	Egr2BD_28May21_WTRad21_Sequence_A 0_S 0_U 2_V 0_X 5_Y20_Job(Seq.Scan) 1 01 01 02 01 04 01_376__Cell_CP_7	Cell_CP_7	Egr2BD_28May21_WTRad21_Sequence_A 0_S 0_U 2_V 0_X 5_Y20_Job(Seq.Scan) 1 01 01 02 01 04 01_376	0.0975609756097561	1	TxS_auto_8	3.4274516105651855	8.35294246673584	11.831372261047363	39.123	55.377	2.0	0	0.0	0.0	0.0	0.0	0.0	0.0	0.0	Gray{Float64}(1.677819314132722)	1.4514579050949785	Gray{Float64}(1.113388317874559)	Gray{Float64}(0.0)	0.0	Gray{Float64}(0.0)	U 2_V 0	WT	1	BD1-LPS	Egr2_intron(1),Egr2_Enh(6)	Egr2_BD	WT_BD1-LPS_1	Egr2_intron	NA	Egr2_Enh	WT	BD1-LPS	WT_BD1-LPS
Egr2BD_28May21_WTRad21_Sequence_A 0_S 0_U 2_V 0_X 5_Y20_Job(Seq.Scan) 1 01 01 02 01 04 01_376	Cell_CP_20	3446.5	3242.5	0	0	0	Egr2BD_28May21_WTRad21_Sequence_A 0_S 0_U 2_V 0_X 5_Y20_Job(Seq.Scan) 1 01 01 02 01 04 01_376__Cell_CP_20	Cell_CP_20	Egr2BD_28May21_WTRad21_Sequence_A 0_S 0_U 2_V 0_X 5_Y20_Job(Seq.Scan) 1 01 01 02 01 04 01_376	0.0975609756097561	1	TxS_auto_6	3.3921570777893066	8.16862678527832	0.0	85.05	78.057	1.5	0	0.0	0.0	0.0	0.0	0.0	0.0	0.0	Gray{Float64}(1.6605417985021236)	1.419430095260317	Gray{Float64}(0.0)	Gray{Float64}(0.0)	0.0	Gray{Float64}(0.0)	U 2_V 0	WT	1	BD1-LPS	Egr2_intron(1),Egr2_Enh(6)	Egr2_BD	WT_BD1-LPS_1	Egr2_intron	NA	Egr2_Enh	WT	BD1-LPS	WT_BD1-LPS
Egr2BD_28May21_WTRad21_Sequence_A 0_S 0_U 2_V 0_X 5_Y20_Job(Seq.Scan) 1 01 01 02 01 04 01_376	Cell_CP_26	5056.0	4821.0	1	1	1	Egr2BD_28May21_WTRad21_Sequence_A 0_S 0_U 2_V 0_X 5_Y20_Job(Seq.Scan) 1 01 01 02 01 04 01_376__Cell_CP_26	Cell_CP_26	Egr2BD_28May21_WTRad21_Sequence_A 0_S 0_U 2_V 0_X 5_Y20_Job(Seq.Scan) 1 01 01 02 01 04 01_376	0.0975609756097561	1	TxS_auto_10	3.960784912109375	10.121570587158203	15.207844734191895	106.974	155.358	2.0	0	0.0	0.0	0.0	0.0	0.0	0.0	0.0	Gray{Float64}(1.9388986861777306)	1.758785445872771	Gray{Float64}(1.431130412728681)	Gray{Float64}(0.0)	0.0	Gray{Float64}(0.0)	U 2_V 0	WT	1	BD1-LPS	Egr2_intron(1),Egr2_Enh(6)	Egr2_BD	WT_BD1-LPS_1	Egr2_intron	NA	Egr2_Enh	WT	BD1-LPS	WT_BD1-LPS
Egr2BD_28May21_WTRad21_Sequence_A 0_S 0_U 2_V 0_X 5_Y20_Job(Seq.Scan) 1 01 01 02 01 04 01_376	Cell_CP_29	2795.5	2648.0	1	1	1	Egr2BD_28May21_WTRad21_Sequence_A 0_S 0_U 2_V 0_X 5_Y20_Job(Seq.Scan) 1 01 01 02 01 04 01_376__Cell_CP_29	Cell_CP_29	Egr2BD_28May21_WTRad21_Sequence_A 0_S 0_U 2_V 0_X 5_Y20_Job(Seq.Scan) 1 01 01 02 01 04 01_376	0.0975609756097561	1	TxS_auto_12	4.266666889190674	11.050982475280762	17.556861877441406	126.252	166.698	2.0	0	0.0	0.0	0.0	0.0	0.0	0.0	0.0	Gray{Float64}(2.0886352097832317)	1.9202856881498975	Gray{Float64}(1.6521840815741538)	Gray{Float64}(0.0)	0.0	Gray{Float64}(0.0)	U 2_V 0	WT	1	BD1-LPS	Egr2_intron(1),Egr2_Enh(6)	Egr2_BD	WT_BD1-LPS_1	Egr2_intron	NA	Egr2_Enh	WT	BD1-LPS	WT_BD1-LPS
Egr2BD_28May21_WTRad21_Sequence_A 0_S 0_U 2_V 0_X 6_Y18_Job(Seq.Scan) 1 01 01 02 01 04 01_354	Cell_CP_5	3411.0	3219.5	0	0	0	Egr2BD_28May21_WTRad21_Sequence_A 0_S 0_U 2_V 0_X 6_Y18_Job(Seq.Scan) 1 01 01 02 01 04 01_354__Cell_CP_5	Cell_CP_5	Egr2BD_28May21_WTRad21_Sequence_A 0_S 0_U 2_V 0_X 6_Y18_Job(Seq.Scan) 1 01 01 02 01 04 01_354	0.0875	1	TxS_auto_7	2.6823532581329346	6.721568584442139	10.098040580749512	35.343	51.597	2.0	0	0.0	0.0	0.0	0.0	0.0	0.0	0.0	Gray{Float64}(1.3130758987083528)	1.167980492548404	Gray{Float64}(0.9502735750311394)	Gray{Float64}(0.0)	0.0	Gray{Float64}(0.0)	U 2_V 0	WT	1	BD1-LPS	Egr2_intron(1),Egr2_Enh(6)	Egr2_BD	WT_BD1-LPS_1	Egr2_intron	NA	Egr2_Enh	WT	BD1-LPS	WT_BD1-LPS
Egr2BD_28May21_WTRad21_Sequence_A 0_S 0_U 2_V 0_X 6_Y18_Job(Seq.Scan) 1 01 01 02 01 04 01_354	Cell_CP_12	3024.0	2844.5	0	0	0	Egr2BD_28May21_WTRad21_Sequence_A 0_S 0_U 2_V 0_X 6_Y18_Job(Seq.Scan) 1 01 01 02 01 04 01_354__Cell_CP_12	Cell_CP_12	Egr2BD_28May21_WTRad21_Sequence_A 0_S 0_U 2_V 0_X 6_Y18_Job(Seq.Scan) 1 01 01 02 01 04 01_354	0.0875	1	TxS_auto_6	10.090197563171387	27.396081924438477	44.25489807128906	63.504	135.702	3.5	0	0.0	0.0	0.0	0.0	0.0	0.0	0.0	Gray{Float64}(4.9393923761660945)	4.7605092260853255	Gray{Float64}(4.164596078472198)	Gray{Float64}(0.0)	0.0	Gray{Float64}(0.0)	U 2_V 0	WT	1	BD1-LPS	Egr2_intron(1),Egr2_Enh(6)	Egr2_BD	WT_BD1-LPS_1	Egr2_intron	NA	Egr2_Enh	WT	BD1-LPS	WT_BD1-LPS
Egr2BD_28May21_WTRad21_Sequence_A 0_S 0_U 2_V 0_X 6_Y18_Job(Seq.Scan) 1 01 01 02 01 04 01_354	Cell_CP_19	2340.5	2180.0	0	0	0	Egr2BD_28May21_WTRad21_Sequence_A 0_S 0_U 2_V 0_X 6_Y18_Job(Seq.Scan) 1 01 01 02 01 04 01_354__Cell_CP_19	Cell_CP_19	Egr2BD_28May21_WTRad21_Sequence_A 0_S 0_U 2_V 0_X 6_Y18_Job(Seq.Scan) 1 01 01 02 01 04 01_354	0.0875	1	TxS_auto_1	8.321568489074707	21.478437423706055	0.0	99.225	11.151	1.5	0	0.0	0.0	0.0	0.0	0.0	0.0	0.0	Gray{Float64}(4.073606259475522)	3.732223454414448	Gray{Float64}(0.0)	Gray{Float64}(0.0)	0.0	Gray{Float64}(0.0)	U 2_V 0	WT	1	BD1-LPS	Egr2_intron(1),Egr2_Enh(6)	Egr2_BD	WT_BD1-LPS_1	Egr2_intron	NA	Egr2_Enh	WT	BD1-LPS	WT_BD1-LPS
Egr2BD_28May21_WTRad21_Sequence_A 0_S 0_U 2_V 0_X 6_Y18_Job(Seq.Scan) 1 01 01 02 01 04 01_354	Cell_CP_20	2558.5	2390.0	0	0	0	Egr2BD_28May21_WTRad21_Sequence_A 0_S 0_U 2_V 0_X 6_Y18_Job(Seq.Scan) 1 01 01 02 01 04 01_354__Cell_CP_20	Cell_CP_20	Egr2BD_28May21_WTRad21_Sequence_A 0_S 0_U 2_V 0_X 6_Y18_Job(Seq.Scan) 1 01 01 02 01 04 01_354	0.0875	1	TxS_auto_2	6.525491237640381	16.650981903076172	0.0	102.438	111.321	1.5	0	0.0	0.0	0.0	0.0	0.0	0.0	0.0	Gray{Float64}(3.1943836052907693)	2.89337552689475	Gray{Float64}(0.0)	Gray{Float64}(0.0)	0.0	Gray{Float64}(0.0)	U 2_V 0	WT	1	BD1-LPS	Egr2_intron(1),Egr2_Enh(6)	Egr2_BD	WT_BD1-LPS_1	Egr2_intron	NA	Egr2_Enh	WT	BD1-LPS	WT_BD1-LPS
Egr2BD_28May21_WTRad21_Sequence_A 0_S 0_U 2_V 0_X 6_Y18_Job(Seq.Scan) 1 01 01 02 01 04 01_354	Cell_CP_25	3364.5	3196.5	1	1	1	Egr2BD_28May21_WTRad21_Sequence_A 0_S 0_U 2_V 0_X 6_Y18_Job(Seq.Scan) 1 01 01 02 01 04 01_354__Cell_CP_25	Cell_CP_25	Egr2BD_28May21_WTRad21_Sequence_A 0_S 0_U 2_V 0_X 6_Y18_Job(Seq.Scan) 1 01 01 02 01 04 01_354	0.0875	1	TxS_auto_9	2.709804058074951	6.12156867980957	9.13725471496582	126.063	137.214	2.5	0	0.0	0.0	0.0	0.0	0.0	0.0	0.0	Gray{Float64}(1.3265137200299248)	1.0637208728870353	Gray{Float64}(0.8598590622138528)	Gray{Float64}(0.0)	0.0	Gray{Float64}(0.0)	U 2_V 0	WT	1	BD1-LPS	Egr2_intron(1),Egr2_Enh(6)	Egr2_BD	WT_BD1-LPS_1	Egr2_intron	NA	Egr2_Enh	WT	BD1-LPS	WT_BD1-LPS
Egr2BD_28May21_WTRad21_Sequence_A 0_S 0_U 2_V 0_X 6_Y18_Job(Seq.Scan) 1 01 01 02 01 04 01_354	Cell_CP_38	3498.0	3306.0	0	0	0	Egr2BD_28May21_WTRad21_Sequence_A 0_S 0_U 2_V 0_X 6_Y18_Job(Seq.Scan) 1 01 01 02 01 04 01_354__Cell_CP_38	Cell_CP_38	Egr2BD_28May21_WTRad21_Sequence_A 0_S 0_U 2_V 0_X 6_Y18_Job(Seq.Scan) 1 01 01 02 01 04 01_354	0.0875	1	TxS_auto_10	2.7647058963775635	6.282352447509766	9.564704895019531	171.045	146.286	2.5	0	0.0	0.0	0.0	0.0	0.0	0.0	0.0	Gray{Float64}(1.35338947938465)	1.091659634774689	Gray{Float64}(0.9000841541511635)	Gray{Float64}(0.0)	0.0	Gray{Float64}(0.0)	U 2_V 0	WT	1	BD1-LPS	Egr2_intron(1),Egr2_Enh(6)	Egr2_BD	WT_BD1-LPS_1	Egr2_intron	NA	Egr2_Enh	WT	BD1-LPS	WT_BD1-LPS
Egr2BD_28May21_WTRad21_Sequence_A 0_S 0_U 2_V 0_X 6_Y19_Job(Seq.Scan) 1 01 01 02 01 04 01_372	Cell_CP_2	3220.0	3038.5	0	0	0	Egr2BD_28May21_WTRad21_Sequence_A 0_S 0_U 2_V 0_X 6_Y19_Job(Seq.Scan) 1 01 01 02 01 04 01_372__Cell_CP_2	Cell_CP_2	Egr2BD_28May21_WTRad21_Sequence_A 0_S 0_U 2_V 0_X 6_Y19_Job(Seq.Scan) 1 01 01 02 01 04 01_372	0.015625	1	TxS_auto_4	2.737255096435547	6.478431701660156	9.992156028747559	9.45	189.945	4.5	0	0.0	0.0	0.0	0.0	0.0	0.0	0.0	Gray{Float64}(1.339951658063078)	1.1257315542922823	Gray{Float64}(0.9403093358337565)	Gray{Float64}(0.0)	0.0	Gray{Float64}(0.0)	U 2_V 0	WT	1	BD1-LPS	Egr2_intron(1),Egr2_Enh(6)	Egr2_BD	WT_BD1-LPS_1	Egr2_intron	NA	Egr2_Enh	WT	BD1-LPS	WT_BD1-LPS
Egr2BD_28May21_WTRad21_Sequence_A 0_S 0_U 2_V 0_X 6_Y20_Job(Seq.Scan) 1 01 01 02 01 04 01_378	Cell_CP_3	3255.5	3066.5	0	0	0	Egr2BD_28May21_WTRad21_Sequence_A 0_S 0_U 2_V 0_X 6_Y20_Job(Seq.Scan) 1 01 01 02 01 04 01_378__Cell_CP_3	Cell_CP_3	Egr2BD_28May21_WTRad21_Sequence_A 0_S 0_U 2_V 0_X 6_Y20_Job(Seq.Scan) 1 01 01 02 01 04 01_378	0.1891891891891892	1	TxS_auto_19	6.227451324462891	15.160783767700195	22.682350158691406	30.429	105.084	3.5	0	0.0	0.0	0.0	0.0	0.0	0.0	0.0	Gray{Float64}(3.048485959013227)	2.6344296677124466	Gray{Float64}(2.134516870183539)	Gray{Float64}(0.0)	0.0	Gray{Float64}(0.0)	U 2_V 0	WT	1	BD1-LPS	Egr2_intron(1),Egr2_Enh(6)	Egr2_BD	WT_BD1-LPS_1	Egr2_intron	NA	Egr2_Enh	WT	BD1-LPS	WT_BD1-LPS
Egr2BD_28May21_WTRad21_Sequence_A 0_S 0_U 2_V 0_X 6_Y20_Job(Seq.Scan) 1 01 01 02 01 04 01_378	Cell_CP_4	4388.0	4165.5	6	6	6	Egr2BD_28May21_WTRad21_Sequence_A 0_S 0_U 2_V 0_X 6_Y20_Job(Seq.Scan) 1 01 01 02 01 04 01_378__Cell_CP_4	Cell_CP_4	Egr2BD_28May21_WTRad21_Sequence_A 0_S 0_U 2_V 0_X 6_Y20_Job(Seq.Scan) 1 01 01 02 01 04 01_378	0.1891891891891892	2	TxS_auto_23	5.929412841796875	17.05882453918457	28.772546768188477	29.106	154.791	3.5	TxS_auto_5	0.0	0.0	0.0	40.635	157.059	0.5	13.428017910324662	Gray{Float64}(2.9025890130051715)	2.964244735029693	Gray{Float64}(2.707633293956095)	Gray{Float64}(0.0)	0.0	Gray{Float64}(0.0)	U 2_V 0	WT	1	BD1-LPS	Egr2_intron(1),Egr2_Enh(6)	Egr2_BD	WT_BD1-LPS_1	Egr2_intron	NA	Egr2_Enh	WT	BD1-LPS	WT_BD1-LPS
Egr2BD_28May21_WTRad21_Sequence_A 0_S 0_U 2_V 0_X 6_Y20_Job(Seq.Scan) 1 01 01 02 01 04 01_378	Cell_CP_5	4651.5	4415.0	0	0	0	Egr2BD_28May21_WTRad21_Sequence_A 0_S 0_U 2_V 0_X 6_Y20_Job(Seq.Scan) 1 01 01 02 01 04 01_378__Cell_CP_5	Cell_CP_5	Egr2BD_28May21_WTRad21_Sequence_A 0_S 0_U 2_V 0_X 6_Y20_Job(Seq.Scan) 1 01 01 02 01 04 01_378	0.1891891891891892	2	TxS_auto_18	3.2274508476257324	7.290196418762207	10.599997520446777	32.886	170.1	2.0	TxS_auto_6	9.545099258422852	23.976469039916992	0.0	39.879	163.485	1.5	9.945364447821893	Gray{Float64}(1.579914170303205)	1.2667887111453444	Gray{Float64}(0.9975101068893235)	Gray{Float64}(4.672553754436499)	4.16629656708889	Gray{Float64}(0.0)	U 2_V 0	WT	1	BD1-LPS	Egr2_intron(1),Egr2_Enh(6)	Egr2_BD	WT_BD1-LPS_1	Egr2_intron	NA	Egr2_Enh	WT	BD1-LPS	WT_BD1-LPS
Egr2BD_28May21_WTRad21_Sequence_A 0_S 0_U 2_V 0_X 6_Y20_Job(Seq.Scan) 1 01 01 02 01 04 01_378	Cell_CP_9	3677.0	3483.0	0	0	0	Egr2BD_28May21_WTRad21_Sequence_A 0_S 0_U 2_V 0_X 6_Y20_Job(Seq.Scan) 1 01 01 02 01 04 01_378__Cell_CP_9	Cell_CP_9	Egr2BD_28May21_WTRad21_Sequence_A 0_S 0_U 2_V 0_X 6_Y20_Job(Seq.Scan) 1 01 01 02 01 04 01_378	0.1891891891891892	1	TxS_auto_14	3.9294121265411377	9.64706039428711	16.639211654663086	53.298	29.295	2.0	0	0.0	0.0	0.0	0.0	0.0	0.0	0.0	Gray{Float64}(1.923540959345855)	1.6763316790434595	Gray{Float64}(1.5658288376182068)	Gray{Float64}(0.0)	0.0	Gray{Float64}(0.0)	U 2_V 0	WT	1	BD1-LPS	Egr2_intron(1),Egr2_Enh(6)	Egr2_BD	WT_BD1-LPS_1	Egr2_intron	NA	Egr2_Enh	WT	BD1-LPS	WT_BD1-LPS
Egr2BD_28May21_WTRad21_Sequence_A 0_S 0_U 2_V 0_X 6_Y20_Job(Seq.Scan) 1 01 01 02 01 04 01_378	Cell_CP_10	3796.0	3594.5	0	0	0	Egr2BD_28May21_WTRad21_Sequence_A 0_S 0_U 2_V 0_X 6_Y20_Job(Seq.Scan) 1 01 01 02 01 04 01_378__Cell_CP_10	Cell_CP_10	Egr2BD_28May21_WTRad21_Sequence_A 0_S 0_U 2_V 0_X 6_Y20_Job(Seq.Scan) 1 01 01 02 01 04 01_378	0.1891891891891892	1	TxS_auto_15	4.407843589782715	10.35294246673584	15.219608306884766	79.191	82.404	2.5	0	0.0	0.0	0.0	0.0	0.0	0.0	0.0	Gray{Float64}(2.1577445720361386)	1.7989900258716176	Gray{Float64}(1.4322374207852049)	Gray{Float64}(0.0)	0.0	Gray{Float64}(0.0)	U 2_V 0	WT	1	BD1-LPS	Egr2_intron(1),Egr2_Enh(6)	Egr2_BD	WT_BD1-LPS_1	Egr2_intron	NA	Egr2_Enh	WT	BD1-LPS	WT_BD1-LPS
Egr2BD_28May21_WTRad21_Sequence_A 0_S 0_U 2_V 0_X 6_Y20_Job(Seq.Scan) 1 01 01 02 01 04 01_378	Cell_CP_11	3179.5	2992.5	0	0	0	Egr2BD_28May21_WTRad21_Sequence_A 0_S 0_U 2_V 0_X 6_Y20_Job(Seq.Scan) 1 01 01 02 01 04 01_378__Cell_CP_11	Cell_CP_11	Egr2BD_28May21_WTRad21_Sequence_A 0_S 0_U 2_V 0_X 6_Y20_Job(Seq.Scan) 1 01 01 02 01 04 01_378	0.1891891891891892	1	TxS_auto_1	3.6156864166259766	8.745100021362305	13.129411697387695	74.655	21.924	2.0	0	0.0	0.0	0.0	0.0	0.0	0.0	0.0	Gray{Float64}(1.7699647414313275)	1.5196015784139365	Gray{Float64}(1.235539993324746)	Gray{Float64}(0.0)	0.0	Gray{Float64}(0.0)	U 2_V 0	WT	1	BD1-LPS	Egr2_intron(1),Egr2_Enh(6)	Egr2_BD	WT_BD1-LPS_1	Egr2_intron	NA	Egr2_Enh	WT	BD1-LPS	WT_BD1-LPS
Egr2BD_28May21_WTRad21_Sequence_A 0_S 0_U 2_V 0_X 6_Y20_Job(Seq.Scan) 1 01 01 02 01 04 01_378	Cell_CP_12	3309.0	3119.5	8	8	8	Egr2BD_28May21_WTRad21_Sequence_A 0_S 0_U 2_V 0_X 6_Y20_Job(Seq.Scan) 1 01 01 02 01 04 01_378__Cell_CP_12	Cell_CP_12	Egr2BD_28May21_WTRad21_Sequence_A 0_S 0_U 2_V 0_X 6_Y20_Job(Seq.Scan) 1 01 01 02 01 04 01_378	0.1891891891891892	2	TxS_auto_17	3.9058830738067627	8.650979042053223	12.415684700012207	83.538	167.454	2.0	TxS_auto_13	6.474510192871094	18.792163848876953	33.66664505004883	82.215	176.337	2.5	9.105384011671317	Gray{Float64}(1.9120229268230058)	1.5032465466395069	Gray{Float64}(1.168374893326514)	Gray{Float64}(3.1694271678884425)	3.265440278191148	Gray{Float64}(3.168191184733753)	U 2_V 0	WT	1	BD1-LPS	Egr2_intron(1),Egr2_Enh(6)	Egr2_BD	WT_BD1-LPS_1	Egr2_intron	NA	Egr2_Enh	WT	BD1-LPS	WT_BD1-LPS
Egr2BD_28May21_WTRad21_Sequence_A 0_S 0_U 2_V 0_X 6_Y20_Job(Seq.Scan) 1 01 01 02 01 04 01_378	Cell_CP_16	2685.5	2513.5	0	0	0	Egr2BD_28May21_WTRad21_Sequence_A 0_S 0_U 2_V 0_X 6_Y20_Job(Seq.Scan) 1 01 01 02 01 04 01_378__Cell_CP_16	Cell_CP_16	Egr2BD_28May21_WTRad21_Sequence_A 0_S 0_U 2_V 0_X 6_Y20_Job(Seq.Scan) 1 01 01 02 01 04 01_378	0.1891891891891892	1	TxS_auto_9	3.160784959793091	6.945098400115967	0.0	108.297	100.548	1.5	0	0.0	0.0	0.0	0.0	0.0	0.0	0.0	Gray{Float64}(1.5472796281102177)	1.2068223879973725	Gray{Float64}(0.0)	Gray{Float64}(0.0)	0.0	Gray{Float64}(0.0)	U 2_V 0	WT	1	BD1-LPS	Egr2_intron(1),Egr2_Enh(6)	Egr2_BD	WT_BD1-LPS_1	Egr2_intron	NA	Egr2_Enh	WT	BD1-LPS	WT_BD1-LPS
Egr2BD_28May21_WTRad21_Sequence_A 0_S 0_U 2_V 0_X 6_Y20_Job(Seq.Scan) 1 01 01 02 01 04 01_378	Cell_CP_26	3940.0	3724.5	1	1	1	Egr2BD_28May21_WTRad21_Sequence_A 0_S 0_U 2_V 0_X 6_Y20_Job(Seq.Scan) 1 01 01 02 01 04 01_378__Cell_CP_26	Cell_CP_26	Egr2BD_28May21_WTRad21_Sequence_A 0_S 0_U 2_V 0_X 6_Y20_Job(Seq.Scan) 1 01 01 02 01 04 01_378	0.1891891891891892	1	TxS_auto_10	2.7725493907928467	7.780393600463867	13.321569442749023	147.798	110.754	2.0	0	0.0	0.0	0.0	0.0	0.0	0.0	0.0	Gray{Float64}(1.3572290569820953)	1.3519683442230992	Gray{Float64}(1.2536229497353726)	Gray{Float64}(0.0)	0.0	Gray{Float64}(0.0)	U 2_V 0	WT	1	BD1-LPS	Egr2_intron(1),Egr2_Enh(6)	Egr2_BD	WT_BD1-LPS_1	Egr2_intron	NA	Egr2_Enh	WT	BD1-LPS	WT_BD1-LPS
Egr2BD_28May21_WTRad21_Sequence_A 0_S 0_U 2_V 0_X 6_Y20_Job(Seq.Scan) 1 01 01 02 01 04 01_378	Cell_CP_36	3117.5	2958.0	0	0	0	Egr2BD_28May21_WTRad21_Sequence_A 0_S 0_U 2_V 0_X 6_Y20_Job(Seq.Scan) 1 01 01 02 01 04 01_378__Cell_CP_36	Cell_CP_36	Egr2BD_28May21_WTRad21_Sequence_A 0_S 0_U 2_V 0_X 6_Y20_Job(Seq.Scan) 1 01 01 02 01 04 01_378	0.1891891891891892	2	TxS_auto_4	3.5647060871124268	8.556862831115723	0.0	189.37800000000001	131.922	1.5	TxS_auto_20	0.7843137383460999	1.1686277389526367	1.4627453088760376	187.488	133.434	2.0	2.6188249273290602	Gray{Float64}(1.745008654163744)	1.4868923434462213	Gray{Float64}(0.0)	Gray{Float64}(0.38394028218526094)	0.20306783825830918	Gray{Float64}(0.13765128025683665)	U 2_V 0	WT	1	BD1-LPS	Egr2_intron(1),Egr2_Enh(6)	Egr2_BD	WT_BD1-LPS_1	Egr2_intron	NA	Egr2_Enh	WT	BD1-LPS	WT_BD1-LPS
Egr2BD_28May21_WTRad21_Sequence_A 0_S 0_U 2_V 0_X 7_Y18_Job(Seq.Scan) 1 01 01 02 01 04 01_356	Cell_CP_9	5288.0	5050.5	2	2	2	Egr2BD_28May21_WTRad21_Sequence_A 0_S 0_U 2_V 0_X 7_Y18_Job(Seq.Scan) 1 01 01 02 01 04 01_356__Cell_CP_9	Cell_CP_9	Egr2BD_28May21_WTRad21_Sequence_A 0_S 0_U 2_V 0_X 7_Y18_Job(Seq.Scan) 1 01 01 02 01 04 01_356	0.06451612903225806	2	TxS_auto_3	10.219608306884766	27.81175994873047	42.199989318847656	42.903	152.523	3.5	TxS_auto_2	9.43137264251709	23.937252044677734	36.760780334472656	44.037	145.719	2.5	8.235919620783099	Gray{Float64}(5.00274202188809)	4.832739958756545	Gray{Float64}(3.9712194059454635)	Gray{Float64}(4.616881863370421)	4.159481984325896	Gray{Float64}(3.4593640092879188)	U 2_V 0	WT	1	BD1-LPS	Egr2_intron(1),Egr2_Enh(6)	Egr2_BD	WT_BD1-LPS_1	Egr2_intron	NA	Egr2_Enh	WT	BD1-LPS	WT_BD1-LPS
Egr2BD_28May21_WTRad21_Sequence_A 0_S 0_U 2_V 0_X 7_Y18_Job(Seq.Scan) 1 01 01 02 01 04 01_356	Cell_CP_18	3371.5	3178.5	0	0	0	Egr2BD_28May21_WTRad21_Sequence_A 0_S 0_U 2_V 0_X 7_Y18_Job(Seq.Scan) 1 01 01 02 01 04 01_356__Cell_CP_18	Cell_CP_18	Egr2BD_28May21_WTRad21_Sequence_A 0_S 0_U 2_V 0_X 7_Y18_Job(Seq.Scan) 1 01 01 02 01 04 01_356	0.06451612903225806	1	TxS_auto_5	3.662745475769043	7.886274337768555	11.419607162475586	95.06700000000001	183.519	4.0	0	0.0	0.0	0.0	0.0	0.0	0.0	0.0	Gray{Float64}(1.7930012733233507)	1.3703668228155452	Gray{Float64}(1.0746392665943738)	Gray{Float64}(0.0)	0.0	Gray{Float64}(0.0)	U 2_V 0	WT	1	BD1-LPS	Egr2_intron(1),Egr2_Enh(6)	Egr2_BD	WT_BD1-LPS_1	Egr2_intron	NA	Egr2_Enh	WT	BD1-LPS	WT_BD1-LPS
Egr2BD_28May21_WTRad21_Sequence_A 0_S 0_U 2_V 0_X 7_Y19_Job(Seq.Scan) 1 01 01 02 01 04 01_370	Cell_CP_7	4026.0	3810.0	0	0	0	Egr2BD_28May21_WTRad21_Sequence_A 0_S 0_U 2_V 0_X 7_Y19_Job(Seq.Scan) 1 01 01 02 01 04 01_370__Cell_CP_7	Cell_CP_7	Egr2BD_28May21_WTRad21_Sequence_A 0_S 0_U 2_V 0_X 7_Y19_Job(Seq.Scan) 1 01 01 02 01 04 01_370	0.08333333333333333	1	TxS_auto_2	9.600001335144043	23.529409408569336	34.04313278198242	45.549	116.802	2.0	0	0.0	0.0	0.0	0.0	0.0	0.0	0.0	Gray{Float64}(4.699429630502805)	4.088612776190953	Gray{Float64}(3.2036204682783183)	Gray{Float64}(0.0)	0.0	Gray{Float64}(0.0)	U 2_V 0	WT	1	BD1-LPS	Egr2_intron(1),Egr2_Enh(6)	Egr2_BD	WT_BD1-LPS_1	Egr2_intron	NA	Egr2_Enh	WT	BD1-LPS	WT_BD1-LPS
Egr2BD_28May21_WTRad21_Sequence_A 0_S 0_U 2_V 0_X 7_Y20_Job(Seq.Scan) 1 01 01 02 01 04 01_380	Cell_CP_6	2983.0	2805.5	0	0	0	Egr2BD_28May21_WTRad21_Sequence_A 0_S 0_U 2_V 0_X 7_Y20_Job(Seq.Scan) 1 01 01 02 01 04 01_380__Cell_CP_6	Cell_CP_6	Egr2BD_28May21_WTRad21_Sequence_A 0_S 0_U 2_V 0_X 7_Y20_Job(Seq.Scan) 1 01 01 02 01 04 01_380	0.13513513513513514	1	TxS_auto_11	5.078431606292725	12.141179084777832	18.337249755859375	32.508	169.155	3.5	0	0.0	0.0	0.0	0.0	0.0	0.0	0.0	Gray{Float64}(2.4860134008237504)	2.1097248580309067	Gray{Float64}(1.7256222870562083)	Gray{Float64}(0.0)	0.0	Gray{Float64}(0.0)	U 2_V 0	WT	1	BD1-LPS	Egr2_intron(1),Egr2_Enh(6)	Egr2_BD	WT_BD1-LPS_1	Egr2_intron	NA	Egr2_Enh	WT	BD1-LPS	WT_BD1-LPS
Egr2BD_28May21_WTRad21_Sequence_A 0_S 0_U 2_V 0_X 7_Y20_Job(Seq.Scan) 1 01 01 02 01 04 01_380	Cell_CP_24	2499.0	2333.0	3	3	3	Egr2BD_28May21_WTRad21_Sequence_A 0_S 0_U 2_V 0_X 7_Y20_Job(Seq.Scan) 1 01 01 02 01 04 01_380__Cell_CP_24	Cell_CP_24	Egr2BD_28May21_WTRad21_Sequence_A 0_S 0_U 2_V 0_X 7_Y20_Job(Seq.Scan) 1 01 01 02 01 04 01_380	0.13513513513513514	1	TxS_auto_8	3.4666671752929688	10.286274909973145	17.952938079833984	112.833	151.578	2.0	0	0.0	0.0	0.0	0.0	0.0	0.0	0.0	Gray{Float64}(1.6970162684272998)	1.7874054671772495	Gray{Float64}(1.6894567332160841)	Gray{Float64}(0.0)	0.0	Gray{Float64}(0.0)	U 2_V 0	WT	1	BD1-LPS	Egr2_intron(1),Egr2_Enh(6)	Egr2_BD	WT_BD1-LPS_1	Egr2_intron	NA	Egr2_Enh	WT	BD1-LPS	WT_BD1-LPS
Egr2BD_28May21_WTRad21_Sequence_A 0_S 0_U 2_V 0_X 7_Y20_Job(Seq.Scan) 1 01 01 02 01 04 01_380	Cell_CP_32	3037.5	2848.5	0	0	0	Egr2BD_28May21_WTRad21_Sequence_A 0_S 0_U 2_V 0_X 7_Y20_Job(Seq.Scan) 1 01 01 02 01 04 01_380__Cell_CP_32	Cell_CP_32	Egr2BD_28May21_WTRad21_Sequence_A 0_S 0_U 2_V 0_X 7_Y20_Job(Seq.Scan) 1 01 01 02 01 04 01_380	0.13513513513513514	1	TxS_auto_10	3.2313733100891113	7.870589256286621	12.227449417114258	168.399	185.031	2.0	0	0.0	0.0	0.0	0.0	0.0	0.0	0.0	Gray{Float64}(1.5818343092366713)	1.3676412879995599	Gray{Float64}(1.1506610592617714)	Gray{Float64}(0.0)	0.0	Gray{Float64}(0.0)	U 2_V 0	WT	1	BD1-LPS	Egr2_intron(1),Egr2_Enh(6)	Egr2_BD	WT_BD1-LPS_1	Egr2_intron	NA	Egr2_Enh	WT	BD1-LPS	WT_BD1-LPS
Egr2BD_28May21_WTRad21_Sequence_A 0_S 0_U 2_V 0_X 7_Y20_Job(Seq.Scan) 1 01 01 02 01 04 01_380	Cell_CP_36	2901.0	2722.0	0	0	0	Egr2BD_28May21_WTRad21_Sequence_A 0_S 0_U 2_V 0_X 7_Y20_Job(Seq.Scan) 1 01 01 02 01 04 01_380__Cell_CP_36	Cell_CP_36	Egr2BD_28May21_WTRad21_Sequence_A 0_S 0_U 2_V 0_X 7_Y20_Job(Seq.Scan) 1 01 01 02 01 04 01_380	0.13513513513513514	2	TxS_auto_3	2.4196081161499023	6.098039150238037	0.0	175.392	81.081	1.5	TxS_auto_6	3.1607847213745117	8.478432655334473	12.603921890258789	171.612	82.593	2.5	4.101773275060435	Gray{Float64}(1.1844558847729902)	1.0596322392305995	Gray{Float64}(0.0)	Gray{Float64}(1.5472795113986366)	1.4732638407851502	Gray{Float64}(1.1860889068818208)	U 2_V 0	WT	1	BD1-LPS	Egr2_intron(1),Egr2_Enh(6)	Egr2_BD	WT_BD1-LPS_1	Egr2_intron	NA	Egr2_Enh	WT	BD1-LPS	WT_BD1-LPS
Egr2BD_28May21_WTRad21_Sequence_A 0_S 0_U 2_V 0_X 8_Y18_Job(Seq.Scan) 1 01 01 02 01 04 01_358	Cell_CP_8	4182.5	3969.5	0	0	0	Egr2BD_28May21_WTRad21_Sequence_A 0_S 0_U 2_V 0_X 8_Y18_Job(Seq.Scan) 1 01 01 02 01 04 01_358__Cell_CP_8	Cell_CP_8	Egr2BD_28May21_WTRad21_Sequence_A 0_S 0_U 2_V 0_X 8_Y18_Job(Seq.Scan) 1 01 01 02 01 04 01_358	0.03333333333333333	1	TxS_auto_3	3.141177177429199	7.666667461395264	12.482353210449219	69.93	31.563	2.0	0	0.0	0.0	0.0	0.0	0.0	0.0	0.0	Gray{Float64}(1.537681150962929)	1.3322066010739737	Gray{Float64}(1.1746487167725945)	Gray{Float64}(0.0)	0.0	Gray{Float64}(0.0)	U 2_V 0	WT	1	BD1-LPS	Egr2_intron(1),Egr2_Enh(6)	Egr2_BD	WT_BD1-LPS_1	Egr2_intron	NA	Egr2_Enh	WT	BD1-LPS	WT_BD1-LPS
Egr2BD_28May21_WTRad21_Sequence_A 0_S 0_U 2_V 0_X 8_Y19_Job(Seq.Scan) 1 01 01 02 01 04 01_368	Cell_CP_3	3219.0	3035.5	2	2	2	Egr2BD_28May21_WTRad21_Sequence_A 0_S 0_U 2_V 0_X 8_Y19_Job(Seq.Scan) 1 01 01 02 01 04 01_368__Cell_CP_3	Cell_CP_3	Egr2BD_28May21_WTRad21_Sequence_A 0_S 0_U 2_V 0_X 8_Y19_Job(Seq.Scan) 1 01 01 02 01 04 01_368	0.3275862068965517	2	TxS_auto_4	7.243137359619141	22.03529167175293	38.53723907470703	18.144	109.62	2.5	TxS_auto_25	0.9960784316062927	1.6274513006210327	2.737255096435547	23.058	106.029	2.5	6.579717091182574	Gray{Float64}(3.5456884991240796)	3.828985823308054	Gray{Float64}(3.626537213285138)	Gray{Float64}(0.4876041504972497)	0.2827958009827635	Gray{Float64}(0.2575887040126103)	U 2_V 0	WT	1	BD1-LPS	Egr2_intron(1),Egr2_Enh(6)	Egr2_BD	WT_BD1-LPS_1	Egr2_intron	NA	Egr2_Enh	WT	BD1-LPS	WT_BD1-LPS
Egr2BD_28May21_WTRad21_Sequence_A 0_S 0_U 2_V 0_X 8_Y19_Job(Seq.Scan) 1 01 01 02 01 04 01_368	Cell_CP_7	2841.0	2670.0	0	0	0	Egr2BD_28May21_WTRad21_Sequence_A 0_S 0_U 2_V 0_X 8_Y19_Job(Seq.Scan) 1 01 01 02 01 04 01_368__Cell_CP_7	Cell_CP_7	Egr2BD_28May21_WTRad21_Sequence_A 0_S 0_U 2_V 0_X 8_Y19_Job(Seq.Scan) 1 01 01 02 01 04 01_368	0.3275862068965517	1	TxS_auto_3	6.960785388946533	16.53333282470703	25.82352638244629	37.611	82.404	2.5	0	0.0	0.0	0.0	0.0	0.0	0.0	0.0	Gray{Float64}(3.4074704748877527)	2.8729321100382275	Gray{Float64}(2.430116470529848)	Gray{Float64}(0.0)	0.0	Gray{Float64}(0.0)	U 2_V 0	WT	1	BD1-LPS	Egr2_intron(1),Egr2_Enh(6)	Egr2_BD	WT_BD1-LPS_1	Egr2_intron	NA	Egr2_Enh	WT	BD1-LPS	WT_BD1-LPS
Egr2BD_28May21_WTRad21_Sequence_A 0_S 0_U 2_V 0_X 8_Y19_Job(Seq.Scan) 1 01 01 02 01 04 01_368	Cell_CP_10	3755.5	3554.0	1	1	1	Egr2BD_28May21_WTRad21_Sequence_A 0_S 0_U 2_V 0_X 8_Y19_Job(Seq.Scan) 1 01 01 02 01 04 01_368__Cell_CP_10	Cell_CP_10	Egr2BD_28May21_WTRad21_Sequence_A 0_S 0_U 2_V 0_X 8_Y19_Job(Seq.Scan) 1 01 01 02 01 04 01_368	0.3275862068965517	1	TxS_auto_21	5.878432273864746	15.113727569580078	22.392154693603516	56.133	138.348	3.0	0	0.0	0.0	0.0	0.0	0.0	0.0	0.0	Gray{Float64}(2.877632809026007)	2.6262528975482615	Gray{Float64}(2.1072080987578623)	Gray{Float64}(0.0)	0.0	Gray{Float64}(0.0)	U 2_V 0	WT	1	BD1-LPS	Egr2_intron(1),Egr2_Enh(6)	Egr2_BD	WT_BD1-LPS_1	Egr2_intron	NA	Egr2_Enh	WT	BD1-LPS	WT_BD1-LPS
Egr2BD_28May21_WTRad21_Sequence_A 0_S 0_U 2_V 0_X 8_Y19_Job(Seq.Scan) 1 01 01 02 01 04 01_368	Cell_CP_12	3139.5	2976.0	0	0	0	Egr2BD_28May21_WTRad21_Sequence_A 0_S 0_U 2_V 0_X 8_Y19_Job(Seq.Scan) 1 01 01 02 01 04 01_368__Cell_CP_12	Cell_CP_12	Egr2BD_28May21_WTRad21_Sequence_A 0_S 0_U 2_V 0_X 8_Y19_Job(Seq.Scan) 1 01 01 02 01 04 01_368	0.3275862068965517	2	TxS_auto_10	3.6745104789733887	9.619609832763672	16.600000381469727	70.308	46.116	2.0	TxS_auto_2	0.0	0.0	0.0	70.875	43.659	0.5	4.313738285988151	Gray{Float64}(1.7987605230079375)	1.6715617031120844	Gray{Float64}(1.562138870593316)	Gray{Float64}(0.0)	0.0	Gray{Float64}(0.0)	U 2_V 0	WT	1	BD1-LPS	Egr2_intron(1),Egr2_Enh(6)	Egr2_BD	WT_BD1-LPS_1	Egr2_intron	NA	Egr2_Enh	WT	BD1-LPS	WT_BD1-LPS
Egr2BD_28May21_WTRad21_Sequence_A 0_S 0_U 2_V 0_X 8_Y19_Job(Seq.Scan) 1 01 01 02 01 04 01_368	Cell_CP_21	4134.0	3928.0	0	0	0	Egr2BD_28May21_WTRad21_Sequence_A 0_S 0_U 2_V 0_X 8_Y19_Job(Seq.Scan) 1 01 01 02 01 04 01_368__Cell_CP_21	Cell_CP_21	Egr2BD_28May21_WTRad21_Sequence_A 0_S 0_U 2_V 0_X 8_Y19_Job(Seq.Scan) 1 01 01 02 01 04 01_368	0.3275862068965517	1	TxS_auto_6	8.223529815673828	21.243133544921875	0.0	101.682	131.922	1.5	0	0.0	0.0	0.0	0.0	0.0	0.0	0.0	Gray{Float64}(4.025613990450658)	3.691335626404031	Gray{Float64}(0.0)	Gray{Float64}(0.0)	0.0	Gray{Float64}(0.0)	U 2_V 0	WT	1	BD1-LPS	Egr2_intron(1),Egr2_Enh(6)	Egr2_BD	WT_BD1-LPS_1	Egr2_intron	NA	Egr2_Enh	WT	BD1-LPS	WT_BD1-LPS
Egr2BD_28May21_WTRad21_Sequence_A 0_S 0_U 2_V 0_X 8_Y19_Job(Seq.Scan) 1 01 01 02 01 04 01_368	Cell_CP_22	4179.0	3965.5	1	1	1	Egr2BD_28May21_WTRad21_Sequence_A 0_S 0_U 2_V 0_X 8_Y19_Job(Seq.Scan) 1 01 01 02 01 04 01_368__Cell_CP_22	Cell_CP_22	Egr2BD_28May21_WTRad21_Sequence_A 0_S 0_U 2_V 0_X 8_Y19_Job(Seq.Scan) 1 01 01 02 01 04 01_368	0.3275862068965517	1	TxS_auto_1	11.278432846069336	31.941181182861328	0.0	99.036	16.254	1.5	0	0.0	0.0	0.0	0.0	0.0	0.0	0.0	Gray{Float64}(5.521061888650149)	5.550293218295336	Gray{Float64}(0.0)	Gray{Float64}(0.0)	0.0	Gray{Float64}(0.0)	U 2_V 0	WT	1	BD1-LPS	Egr2_intron(1),Egr2_Enh(6)	Egr2_BD	WT_BD1-LPS_1	Egr2_intron	NA	Egr2_Enh	WT	BD1-LPS	WT_BD1-LPS
Egr2BD_28May21_WTRad21_Sequence_A 0_S 0_U 2_V 0_X 8_Y19_Job(Seq.Scan) 1 01 01 02 01 04 01_368	Cell_CP_25	2745.5	2618.5	0	0	0	Egr2BD_28May21_WTRad21_Sequence_A 0_S 0_U 2_V 0_X 8_Y19_Job(Seq.Scan) 1 01 01 02 01 04 01_368__Cell_CP_25	Cell_CP_25	Egr2BD_28May21_WTRad21_Sequence_A 0_S 0_U 2_V 0_X 8_Y19_Job(Seq.Scan) 1 01 01 02 01 04 01_368	0.3275862068965517	2	TxS_auto_33	2.4705889225006104	6.156863212585449	9.109804153442383	139.86	150.633	3.5	TxS_auto_7	8.423529624938965	21.341175079345703	0.0	137.97	147.798	1.5	6.469878283244601	Gray{Float64}(1.209412205463736)	1.069853864800746	Gray{Float64}(0.8572758340096388)	Gray{Float64}(4.123518667433851)	3.708371917595285	Gray{Float64}(0.0)	U 2_V 0	WT	1	BD1-LPS	Egr2_intron(1),Egr2_Enh(6)	Egr2_BD	WT_BD1-LPS_1	Egr2_intron	NA	Egr2_Enh	WT	BD1-LPS	WT_BD1-LPS
Egr2BD_28May21_WTRad21_Sequence_A 0_S 0_U 2_V 0_X 8_Y19_Job(Seq.Scan) 1 01 01 02 01 04 01_368	Cell_CP_29	3007.0	2825.5	1	1	1	Egr2BD_28May21_WTRad21_Sequence_A 0_S 0_U 2_V 0_X 8_Y19_Job(Seq.Scan) 1 01 01 02 01 04 01_368__Cell_CP_29	Cell_CP_29	Egr2BD_28May21_WTRad21_Sequence_A 0_S 0_U 2_V 0_X 8_Y19_Job(Seq.Scan) 1 01 01 02 01 04 01_368	0.3275862068965517	2	TxS_auto_19	2.8235299587249756	7.486274719238281	11.352940559387207	178.416	118.125	3.0	TxS_auto_8	5.53725528717041	14.380395889282227	23.007843017578125	177.093	119.44800000000001	2.0	4.415954936364279	Gray{Float64}(1.38218526096126)	1.300860464946709	Gray{Float64}(1.0683656226388578)	Gray{Float64}(2.710618536366745)	2.4988247405049573	Gray{Float64}(2.1651472939957626)	U 2_V 0	WT	1	BD1-LPS	Egr2_intron(1),Egr2_Enh(6)	Egr2_BD	WT_BD1-LPS_1	Egr2_intron	NA	Egr2_Enh	WT	BD1-LPS	WT_BD1-LPS
Egr2BD_28May21_WTRad21_Sequence_A 0_S 0_U 2_V 0_X 8_Y20_Job(Seq.Scan) 1 01 01 02 01 04 01_382	Cell_CP_5	2835.0	2667.0	0	0	0	Egr2BD_28May21_WTRad21_Sequence_A 0_S 0_U 2_V 0_X 8_Y20_Job(Seq.Scan) 1 01 01 02 01 04 01_382__Cell_CP_5	Cell_CP_5	Egr2BD_28May21_WTRad21_Sequence_A 0_S 0_U 2_V 0_X 8_Y20_Job(Seq.Scan) 1 01 01 02 01 04 01_382	0.1891891891891892	1	TxS_auto_18	2.4745101928710938	6.509806156158447	10.207842826843262	31.941	59.535000000000004	2.5	0	0.0	0.0	0.0	0.0	0.0	0.0	0.0	Gray{Float64}(1.2113317608392964)	1.131183369647283	Gray{Float64}(0.9606064878479952)	Gray{Float64}(0.0)	0.0	Gray{Float64}(0.0)	U 2_V 0	WT	1	BD1-LPS	Egr2_intron(1),Egr2_Enh(6)	Egr2_BD	WT_BD1-LPS_1	Egr2_intron	NA	Egr2_Enh	WT	BD1-LPS	WT_BD1-LPS
Egr2BD_28May21_WTRad21_Sequence_A 0_S 0_U 2_V 0_X 8_Y20_Job(Seq.Scan) 1 01 01 02 01 04 01_382	Cell_CP_9	3510.5	3318.5	0	0	0	Egr2BD_28May21_WTRad21_Sequence_A 0_S 0_U 2_V 0_X 8_Y20_Job(Seq.Scan) 1 01 01 02 01 04 01_382__Cell_CP_9	Cell_CP_9	Egr2BD_28May21_WTRad21_Sequence_A 0_S 0_U 2_V 0_X 8_Y20_Job(Seq.Scan) 1 01 01 02 01 04 01_382	0.1891891891891892	2	TxS_auto_28	2.7843143939971924	6.627452373504639	9.807844161987305	55.566	178.038	3.0	TxS_auto_39	3.960784673690796	10.0	15.427449226379395	53.676	176.526	4.0	3.1397840690085683	Gray{Float64}(1.3629883066666821)	1.1516262893551186	Gray{Float64}(0.9229647138601806)	Gray{Float64}(1.9388985694661496)	1.7376606038831952	Gray{Float64}(1.4517962383623928)	U 2_V 0	WT	1	BD1-LPS	Egr2_intron(1),Egr2_Enh(6)	Egr2_BD	WT_BD1-LPS_1	Egr2_intron	NA	Egr2_Enh	WT	BD1-LPS	WT_BD1-LPS
Egr2BD_28May21_WTRad21_Sequence_A 0_S 0_U 2_V 0_X 8_Y20_Job(Seq.Scan) 1 01 01 02 01 04 01_382	Cell_CP_13	2918.0	2761.0	0	0	0	Egr2BD_28May21_WTRad21_Sequence_A 0_S 0_U 2_V 0_X 8_Y20_Job(Seq.Scan) 1 01 01 02 01 04 01_382__Cell_CP_13	Cell_CP_13	Egr2BD_28May21_WTRad21_Sequence_A 0_S 0_U 2_V 0_X 8_Y20_Job(Seq.Scan) 1 01 01 02 01 04 01_382	0.1891891891891892	1	TxS_auto_36	2.4196083545684814	5.921570777893066	8.25097942352295	71.253	113.4	3.5	0	0.0	0.0	0.0	0.0	0.0	0.0	0.0	Gray{Float64}(1.1844560014845713)	1.0289680253850748	Gray{Float64}(0.7764563482985686)	Gray{Float64}(0.0)	0.0	Gray{Float64}(0.0)	U 2_V 0	WT	1	BD1-LPS	Egr2_intron(1),Egr2_Enh(6)	Egr2_BD	WT_BD1-LPS_1	Egr2_intron	NA	Egr2_Enh	WT	BD1-LPS	WT_BD1-LPS
Egr2BD_28May21_WTRad21_Sequence_A 0_S 0_U 2_V 0_X 8_Y20_Job(Seq.Scan) 1 01 01 02 01 04 01_382	Cell_CP_18	3854.0	3648.5	0	0	0	Egr2BD_28May21_WTRad21_Sequence_A 0_S 0_U 2_V 0_X 8_Y20_Job(Seq.Scan) 1 01 01 02 01 04 01_382__Cell_CP_18	Cell_CP_18	Egr2BD_28May21_WTRad21_Sequence_A 0_S 0_U 2_V 0_X 8_Y20_Job(Seq.Scan) 1 01 01 02 01 04 01_382	0.1891891891891892	2	TxS_auto_2	7.270588397979736	18.843137741088867	29.839214324951172	96.57900000000001	76.356	2.0	TxS_auto_35	1.3921571969985962	2.9921581745147705	0.0	96.20100000000001	72.19800000000001	2.5	4.436422883359959	Gray{Float64}(3.5591264371572326)	3.274297810623471	Gray{Float64}(2.8080117767349178)	Gray{Float64}(0.6814941533333411)	0.5199355380441375	Gray{Float64}(0.0)	U 2_V 0	WT	1	BD1-LPS	Egr2_intron(1),Egr2_Enh(6)	Egr2_BD	WT_BD1-LPS_1	Egr2_intron	NA	Egr2_Enh	WT	BD1-LPS	WT_BD1-LPS
Egr2BD_28May21_WTRad21_Sequence_A 0_S 0_U 2_V 0_X 8_Y20_Job(Seq.Scan) 1 01 01 02 01 04 01_382	Cell_CP_19	3640.0	3446.0	2	2	2	Egr2BD_28May21_WTRad21_Sequence_A 0_S 0_U 2_V 0_X 8_Y20_Job(Seq.Scan) 1 01 01 02 01 04 01_382__Cell_CP_19	Cell_CP_19	Egr2BD_28May21_WTRad21_Sequence_A 0_S 0_U 2_V 0_X 8_Y20_Job(Seq.Scan) 1 01 01 02 01 04 01_382	0.1891891891891892	1	TxS_auto_11	6.831372261047363	18.427452087402344	31.32156753540039	101.304	148.365	3.0	0	0.0	0.0	0.0	0.0	0.0	0.0	0.0	Gray{Float64}(3.3441196620499456)	3.2020657522224205	Gray{Float64}(2.947508253649245)	Gray{Float64}(0.0)	0.0	Gray{Float64}(0.0)	U 2_V 0	WT	1	BD1-LPS	Egr2_intron(1),Egr2_Enh(6)	Egr2_BD	WT_BD1-LPS_1	Egr2_intron	NA	Egr2_Enh	WT	BD1-LPS	WT_BD1-LPS
Egr2BD_28May21_WTRad21_Sequence_A 0_S 0_U 2_V 0_X 8_Y20_Job(Seq.Scan) 1 01 01 02 01 04 01_382	Cell_CP_22	4185.5	3968.5	0	0	0	Egr2BD_28May21_WTRad21_Sequence_A 0_S 0_U 2_V 0_X 8_Y20_Job(Seq.Scan) 1 01 01 02 01 04 01_382__Cell_CP_22	Cell_CP_22	Egr2BD_28May21_WTRad21_Sequence_A 0_S 0_U 2_V 0_X 8_Y20_Job(Seq.Scan) 1 01 01 02 01 04 01_382	0.1891891891891892	1	TxS_auto_34	2.8274519443511963	6.827451705932617	10.007842063903809	116.046	184.842	3.5	0	0.0	0.0	0.0	0.0	0.0	0.0	0.0	Gray{Float64}(1.3841051664715638)	1.1863793854314224	Gray{Float64}(0.9417854662361645)	Gray{Float64}(0.0)	0.0	Gray{Float64}(0.0)	U 2_V 0	WT	1	BD1-LPS	Egr2_intron(1),Egr2_Enh(6)	Egr2_BD	WT_BD1-LPS_1	Egr2_intron	NA	Egr2_Enh	WT	BD1-LPS	WT_BD1-LPS
Egr2BD_28May21_WTRad21_Sequence_A 0_S 0_U 2_V 0_X 8_Y20_Job(Seq.Scan) 1 01 01 02 01 04 01_382	Cell_CP_23	2769.0	2596.0	0	0	0	Egr2BD_28May21_WTRad21_Sequence_A 0_S 0_U 2_V 0_X 8_Y20_Job(Seq.Scan) 1 01 01 02 01 04 01_382__Cell_CP_23	Cell_CP_23	Egr2BD_28May21_WTRad21_Sequence_A 0_S 0_U 2_V 0_X 8_Y20_Job(Seq.Scan) 1 01 01 02 01 04 01_382	0.1891891891891892	1	TxS_auto_6	4.31372594833374	10.498040199279785	0.0	121.905	89.019	1.5	0	0.0	0.0	0.0	0.0	0.0	0.0	0.0	Gray{Float64}(2.111671741675255)	1.8242030872270572	Gray{Float64}(0.0)	Gray{Float64}(0.0)	0.0	Gray{Float64}(0.0)	U 2_V 0	WT	1	BD1-LPS	Egr2_intron(1),Egr2_Enh(6)	Egr2_BD	WT_BD1-LPS_1	Egr2_intron	NA	Egr2_Enh	WT	BD1-LPS	WT_BD1-LPS
Egr2BD_28May21_WTRad21_Sequence_A 0_S 0_U 2_V 0_X 8_Y20_Job(Seq.Scan) 1 01 01 02 01 04 01_382	Cell_CP_24	3472.0	3286.0	3	3	3	Egr2BD_28May21_WTRad21_Sequence_A 0_S 0_U 2_V 0_X 8_Y20_Job(Seq.Scan) 1 01 01 02 01 04 01_382__Cell_CP_24	Cell_CP_24	Egr2BD_28May21_WTRad21_Sequence_A 0_S 0_U 2_V 0_X 8_Y20_Job(Seq.Scan) 1 01 01 02 01 04 01_382	0.1891891891891892	2	TxS_auto_3	10.784313201904297	31.192153930664062	53.443138122558594	136.269	156.681	2.0	TxS_auto_4	7.431373119354248	19.454904556274414	30.125486373901367	127.953	156.681	2.5	8.450198577548344	Gray{Float64}(5.279178537207068)	5.42013770355753	Gray{Float64}(5.02925310296557)	Gray{Float64}(3.6378343932690096)	3.3806021199745726	Gray{Float64}(2.8349513360694276)	U 2_V 0	WT	1	BD1-LPS	Egr2_intron(1),Egr2_Enh(6)	Egr2_BD	WT_BD1-LPS_1	Egr2_intron	NA	Egr2_Enh	WT	BD1-LPS	WT_BD1-LPS
Egr2BD_28May21_WTRad21_Sequence_A 0_S 0_U 2_V 0_X 8_Y20_Job(Seq.Scan) 1 01 01 02 01 04 01_382	Cell_CP_27	4023.0	3813.5	0	0	0	Egr2BD_28May21_WTRad21_Sequence_A 0_S 0_U 2_V 0_X 8_Y20_Job(Seq.Scan) 1 01 01 02 01 04 01_382__Cell_CP_27	Cell_CP_27	Egr2BD_28May21_WTRad21_Sequence_A 0_S 0_U 2_V 0_X 8_Y20_Job(Seq.Scan) 1 01 01 02 01 04 01_382	0.1891891891891892	1	TxS_auto_5	4.541176795959473	11.462746620178223	16.760784149169922	134.001	11.34	2.5	0	0.0	0.0	0.0	0.0	0.0	0.0	0.0	Gray{Float64}(2.2230143566916003)	1.9918363214178945	Gray{Float64}(1.577269386708562)	Gray{Float64}(0.0)	0.0	Gray{Float64}(0.0)	U 2_V 0	WT	1	BD1-LPS	Egr2_intron(1),Egr2_Enh(6)	Egr2_BD	WT_BD1-LPS_1	Egr2_intron	NA	Egr2_Enh	WT	BD1-LPS	WT_BD1-LPS
Egr2BD_28May21_WTRad21_Sequence_A 0_S 0_U 2_V 0_X11_Y23_Job(Seq.Scan) 1 01 01 02 01 04 01_402	Cell_CP_9	3950.0	3745.0	0	0	0	Egr2BD_28May21_WTRad21_Sequence_A 0_S 0_U 2_V 0_X11_Y23_Job(Seq.Scan) 1 01 01 02 01 04 01_402__Cell_CP_9	Cell_CP_9	Egr2BD_28May21_WTRad21_Sequence_A 0_S 0_U 2_V 0_X11_Y23_Job(Seq.Scan) 1 01 01 02 01 04 01_402	0.14285714285714285	1	TxS_auto_6	2.6235299110412598	7.713726997375488	0.0	69.174	115.29	1.5	0	0.0	0.0	0.0	0.0	0.0	0.0	0.0	Gray{Float64}(1.2842804672664865)	1.3403839512449598	Gray{Float64}(0.0)	Gray{Float64}(0.0)	0.0	Gray{Float64}(0.0)	U 2_V 0	WT	1	BD1-LPS	Egr2_intron(1),Egr2_Enh(6)	Egr2_BD	WT_BD1-LPS_1	Egr2_intron	NA	Egr2_Enh	WT	BD1-LPS	WT_BD1-LPS
Egr2BD_28May21_WTRad21_Sequence_A 0_S 0_U 2_V 0_X11_Y23_Job(Seq.Scan) 1 01 01 02 01 04 01_402	Cell_CP_18	3764.0	3560.5	1	1	1	Egr2BD_28May21_WTRad21_Sequence_A 0_S 0_U 2_V 0_X11_Y23_Job(Seq.Scan) 1 01 01 02 01 04 01_402__Cell_CP_18	Cell_CP_18	Egr2BD_28May21_WTRad21_Sequence_A 0_S 0_U 2_V 0_X11_Y23_Job(Seq.Scan) 1 01 01 02 01 04 01_402	0.14285714285714285	1	TxS_auto_7	2.5019609928131104	6.015686511993408	8.63137149810791	120.771	140.994	2.5	0	0.0	0.0	0.0	0.0	0.0	0.0	0.0	Gray{Float64}(1.2247695821608682)	1.0453221457202457	Gray{Float64}(0.8122530490286554)	Gray{Float64}(0.0)	0.0	Gray{Float64}(0.0)	U 2_V 0	WT	1	BD1-LPS	Egr2_intron(1),Egr2_Enh(6)	Egr2_BD	WT_BD1-LPS_1	Egr2_intron	NA	Egr2_Enh	WT	BD1-LPS	WT_BD1-LPS
Egr2BD_28May21_WTRad21_Sequence_A 0_S 0_U 2_V 0_X11_Y23_Job(Seq.Scan) 1 01 01 02 01 04 01_402	Cell_CP_21	3436.0	3243.0	2	2	2	Egr2BD_28May21_WTRad21_Sequence_A 0_S 0_U 2_V 0_X11_Y23_Job(Seq.Scan) 1 01 01 02 01 04 01_402__Cell_CP_21	Cell_CP_21	Egr2BD_28May21_WTRad21_Sequence_A 0_S 0_U 2_V 0_X11_Y23_Job(Seq.Scan) 1 01 01 02 01 04 01_402	0.14285714285714285	1	TxS_auto_9	3.027451753616333	8.235295295715332	13.113725662231445	142.695	161.028	3.0	0	0.0	0.0	0.0	0.0	0.0	0.0	0.0	Gray{Float64}(1.4820098434547562)	1.431014819670914	Gray{Float64}(1.234063862922338)	Gray{Float64}(0.0)	0.0	Gray{Float64}(0.0)	U 2_V 0	WT	1	BD1-LPS	Egr2_intron(1),Egr2_Enh(6)	Egr2_BD	WT_BD1-LPS_1	Egr2_intron	NA	Egr2_Enh	WT	BD1-LPS	WT_BD1-LPS
Egr2BD_28May21_WTRad21_Sequence_A 0_S 0_U 2_V 0_X11_Y23_Job(Seq.Scan) 1 01 01 02 01 04 01_402	Cell_CP_24	3115.0	2921.5	0	0	0	Egr2BD_28May21_WTRad21_Sequence_A 0_S 0_U 2_V 0_X11_Y23_Job(Seq.Scan) 1 01 01 02 01 04 01_402__Cell_CP_24	Cell_CP_24	Egr2BD_28May21_WTRad21_Sequence_A 0_S 0_U 2_V 0_X11_Y23_Job(Seq.Scan) 1 01 01 02 01 04 01_402	0.14285714285714285	1	TxS_auto_12	2.529412269592285	6.274510860443115	8.949020385742188	162.918	176.715	3.5	0	0.0	0.0	0.0	0.0	0.0	0.0	0.0	Gray{Float64}(1.2382076369056025)	1.0902970330829251	Gray{Float64}(0.8421453178943926)	Gray{Float64}(0.0)	0.0	Gray{Float64}(0.0)	U 2_V 0	WT	1	BD1-LPS	Egr2_intron(1),Egr2_Enh(6)	Egr2_BD	WT_BD1-LPS_1	Egr2_intron	NA	Egr2_Enh	WT	BD1-LPS	WT_BD1-LPS
Egr2BD_28May21_WTRad21_Sequence_A 0_S 0_U 2_V 0_X12_Y23_Job(Seq.Scan) 1 01 01 02 01 04 01_400	Cell_CP_16	3185.0	3032.5	0	0	0	Egr2BD_28May21_WTRad21_Sequence_A 0_S 0_U 2_V 0_X12_Y23_Job(Seq.Scan) 1 01 01 02 01 04 01_400__Cell_CP_16	Cell_CP_16	Egr2BD_28May21_WTRad21_Sequence_A 0_S 0_U 2_V 0_X12_Y23_Job(Seq.Scan) 1 01 01 02 01 04 01_400	0.08974358974358974	1	TxS_auto_4	5.254901885986328	14.113725662231445	20.843135833740234	84.672	39.69	3.5	0	0.0	0.0	0.0	0.0	0.0	0.0	0.0	Gray{Float64}(2.5723998118609313)	2.4524865057274843	Gray{Float64}(1.9614380676333012)	Gray{Float64}(0.0)	0.0	Gray{Float64}(0.0)	U 2_V 0	WT	1	BD1-LPS	Egr2_intron(1),Egr2_Enh(6)	Egr2_BD	WT_BD1-LPS_1	Egr2_intron	NA	Egr2_Enh	WT	BD1-LPS	WT_BD1-LPS
Egr2BD_28May21_WTRad21_Sequence_A 0_S 0_U 2_V 0_X12_Y23_Job(Seq.Scan) 1 01 01 02 01 04 01_400	Cell_CP_22	3349.5	3162.5	0	0	0	Egr2BD_28May21_WTRad21_Sequence_A 0_S 0_U 2_V 0_X12_Y23_Job(Seq.Scan) 1 01 01 02 01 04 01_400__Cell_CP_22	Cell_CP_22	Egr2BD_28May21_WTRad21_Sequence_A 0_S 0_U 2_V 0_X12_Y23_Job(Seq.Scan) 1 01 01 02 01 04 01_400	0.08974358974358974	1	TxS_auto_8	6.619607448577881	15.262746810913086	22.031370162963867	112.455	126.252	3.5	0	0.0	0.0	0.0	0.0	0.0	0.0	0.0	Gray{Float64}(3.240455735382166)	2.6521473840367547	Gray{Float64}(2.0732565610307856)	Gray{Float64}(0.0)	0.0	Gray{Float64}(0.0)	U 2_V 0	WT	1	BD1-LPS	Egr2_intron(1),Egr2_Enh(6)	Egr2_BD	WT_BD1-LPS_1	Egr2_intron	NA	Egr2_Enh	WT	BD1-LPS	WT_BD1-LPS
Egr2BD_28May21_WTRad21_Sequence_A 0_S 0_U 2_V 0_X13_Y15_Job(Seq.Scan) 1 01 01 02 01 04 01_342	Cell_CP_1	3299.5	3116.5	2	2	2	Egr2BD_28May21_WTRad21_Sequence_A 0_S 0_U 2_V 0_X13_Y15_Job(Seq.Scan) 1 01 01 02 01 04 01_342__Cell_CP_1	Cell_CP_1	Egr2BD_28May21_WTRad21_Sequence_A 0_S 0_U 2_V 0_X13_Y15_Job(Seq.Scan) 1 01 01 02 01 04 01_342	0.11538461538461539	2	TxS_auto_4	13.490194320678711	36.435298919677734	55.41568374633789	14.742	184.842	4.0	TxS_auto_16	1.5882354974746704	4.309804916381836	6.282352447509766	8.127	189.0	3.5	9.016495383462463	Gray{Float64}(6.603771884880365)	6.331218352343194	Gray{Float64}(5.214879013936276)	Gray{Float64}(0.777479158229392)	0.7488978213618824	Gray{Float64}(0.5911992006926182)	U 2_V 0	WT	1	BD1-LPS	Egr2_intron(1),Egr2_Enh(6)	Egr2_BD	WT_BD1-LPS_1	Egr2_intron	NA	Egr2_Enh	WT	BD1-LPS	WT_BD1-LPS
Egr2BD_28May21_WTRad21_Sequence_A 0_S 0_U 2_V 0_X13_Y15_Job(Seq.Scan) 1 01 01 02 01 04 01_342	Cell_CP_7	3055.5	2876.5	0	0	0	Egr2BD_28May21_WTRad21_Sequence_A 0_S 0_U 2_V 0_X13_Y15_Job(Seq.Scan) 1 01 01 02 01 04 01_342__Cell_CP_7	Cell_CP_7	Egr2BD_28May21_WTRad21_Sequence_A 0_S 0_U 2_V 0_X13_Y15_Job(Seq.Scan) 1 01 01 02 01 04 01_342	0.11538461538461539	1	TxS_auto_7	3.3764710426330566	8.043136596679688	11.686272621154785	32.319	160.65	3.5	0	0.0	0.0	0.0	0.0	0.0	0.0	0.0	Gray{Float64}(1.6528631101535574)	1.3976241595701453	Gray{Float64}(1.0997337526711561)	Gray{Float64}(0.0)	0.0	Gray{Float64}(0.0)	U 2_V 0	WT	1	BD1-LPS	Egr2_intron(1),Egr2_Enh(6)	Egr2_BD	WT_BD1-LPS_1	Egr2_intron	NA	Egr2_Enh	WT	BD1-LPS	WT_BD1-LPS
Egr2BD_28May21_WTRad21_Sequence_A 0_S 0_U 2_V 0_X13_Y15_Job(Seq.Scan) 1 01 01 02 01 04 01_342	Cell_CP_16	3389.0	3187.0	0	0	0	Egr2BD_28May21_WTRad21_Sequence_A 0_S 0_U 2_V 0_X13_Y15_Job(Seq.Scan) 1 01 01 02 01 04 01_342__Cell_CP_16	Cell_CP_16	Egr2BD_28May21_WTRad21_Sequence_A 0_S 0_U 2_V 0_X13_Y15_Job(Seq.Scan) 1 01 01 02 01 04 01_342	0.11538461538461539	1	TxS_auto_5	3.57254958152771	8.756866455078125	12.980391502380371	80.325	15.120000000000001	2.5	0	0.0	0.0	0.0	0.0	0.0	0.0	0.0	Gray{Float64}(1.7488482317611895)	1.521646185245555	Gray{Float64}(1.2215164852660234)	Gray{Float64}(0.0)	0.0	Gray{Float64}(0.0)	U 2_V 0	WT	1	BD1-LPS	Egr2_intron(1),Egr2_Enh(6)	Egr2_BD	WT_BD1-LPS_1	Egr2_intron	NA	Egr2_Enh	WT	BD1-LPS	WT_BD1-LPS
Egr2BD_28May21_WTRad21_Sequence_A 0_S 0_U 2_V 0_X13_Y15_Job(Seq.Scan) 1 01 01 02 01 04 01_342	Cell_CP_21	3221.5	3036.5	0	0	0	Egr2BD_28May21_WTRad21_Sequence_A 0_S 0_U 2_V 0_X13_Y15_Job(Seq.Scan) 1 01 01 02 01 04 01_342__Cell_CP_21	Cell_CP_21	Egr2BD_28May21_WTRad21_Sequence_A 0_S 0_U 2_V 0_X13_Y15_Job(Seq.Scan) 1 01 01 02 01 04 01_342	0.11538461538461539	1	TxS_auto_3	2.909804582595825	8.2039213180542	12.400001525878906	91.476	54.621	3.0	0	0.0	0.0	0.0	0.0	0.0	0.0	0.0	Gray{Float64}(1.4244187471478607)	1.425563087174028	Gray{Float64}(1.1668990321599526)	Gray{Float64}(0.0)	0.0	Gray{Float64}(0.0)	U 2_V 0	WT	1	BD1-LPS	Egr2_intron(1),Egr2_Enh(6)	Egr2_BD	WT_BD1-LPS_1	Egr2_intron	NA	Egr2_Enh	WT	BD1-LPS	WT_BD1-LPS
Egr2BD_28May21_WTRad21_Sequence_A 0_S 0_U 2_V 0_X13_Y15_Job(Seq.Scan) 1 01 01 02 01 04 01_342	Cell_CP_22	3101.5	2915.0	0	0	0	Egr2BD_28May21_WTRad21_Sequence_A 0_S 0_U 2_V 0_X13_Y15_Job(Seq.Scan) 1 01 01 02 01 04 01_342__Cell_CP_22	Cell_CP_22	Egr2BD_28May21_WTRad21_Sequence_A 0_S 0_U 2_V 0_X13_Y15_Job(Seq.Scan) 1 01 01 02 01 04 01_342	0.11538461538461539	1	TxS_auto_17	2.5176475048065186	5.8980393409729	9.298036575317383	91.098	170.667	4.0	0	0.0	0.0	0.0	0.0	0.0	0.0	0.0	Gray{Float64}(1.2324485039325968)	1.0248790602961813	Gray{Float64}(0.8749893988385345)	Gray{Float64}(0.0)	0.0	Gray{Float64}(0.0)	U 2_V 0	WT	1	BD1-LPS	Egr2_intron(1),Egr2_Enh(6)	Egr2_BD	WT_BD1-LPS_1	Egr2_intron	NA	Egr2_Enh	WT	BD1-LPS	WT_BD1-LPS
Egr2BD_28May21_WTRad21_Sequence_A 0_S 0_U 2_V 0_X13_Y16_Job(Seq.Scan) 1 01 01 02 01 04 01_344	Cell_CP_5	3138.5	2961.5	2	2	2	Egr2BD_28May21_WTRad21_Sequence_A 0_S 0_U 2_V 0_X13_Y16_Job(Seq.Scan) 1 01 01 02 01 04 01_344__Cell_CP_5	Cell_CP_5	Egr2BD_28May21_WTRad21_Sequence_A 0_S 0_U 2_V 0_X13_Y16_Job(Seq.Scan) 1 01 01 02 01 04 01_344	0.07407407407407407	1	TxS_auto_7	2.79607892036438	6.435294151306152	9.38823413848877	25.704	55.377	2.5	0	0.0	0.0	0.0	0.0	0.0	0.0	0.0	Gray{Float64}(1.3687473229281069)	1.1182357121124644	Gray{Float64}(0.8834774178882271)	Gray{Float64}(0.0)	0.0	Gray{Float64}(0.0)	U 2_V 0	WT	1	BD1-LPS	Egr2_intron(1),Egr2_Enh(6)	Egr2_BD	WT_BD1-LPS_1	Egr2_intron	NA	Egr2_Enh	WT	BD1-LPS	WT_BD1-LPS
Egr2BD_28May21_WTRad21_Sequence_A 0_S 0_U 2_V 0_X13_Y16_Job(Seq.Scan) 1 01 01 02 01 04 01_344	Cell_CP_16	5056.5	4823.5	0	0	0	Egr2BD_28May21_WTRad21_Sequence_A 0_S 0_U 2_V 0_X13_Y16_Job(Seq.Scan) 1 01 01 02 01 04 01_344__Cell_CP_16	Cell_CP_16	Egr2BD_28May21_WTRad21_Sequence_A 0_S 0_U 2_V 0_X13_Y16_Job(Seq.Scan) 1 01 01 02 01 04 01_344	0.07407407407407407	1	TxS_auto_5	3.6627449989318848	9.972545623779297	16.223529815673828	114.345	66.906	2.5	0	0.0	0.0	0.0	0.0	0.0	0.0	0.0	Gray{Float64}(1.7930010399001883)	1.732889965086905	Gray{Float64}(1.5267112024638312)	Gray{Float64}(0.0)	0.0	Gray{Float64}(0.0)	U 2_V 0	WT	1	BD1-LPS	Egr2_intron(1),Egr2_Enh(6)	Egr2_BD	WT_BD1-LPS_1	Egr2_intron	NA	Egr2_Enh	WT	BD1-LPS	WT_BD1-LPS
Egr2BD_28May21_WTRad21_Sequence_A 0_S 0_U 2_V 0_X13_Y16_Job(Seq.Scan) 1 01 01 02 01 04 01_344	Cell_CP_19	4666.0	4442.0	0	0	0	Egr2BD_28May21_WTRad21_Sequence_A 0_S 0_U 2_V 0_X13_Y16_Job(Seq.Scan) 1 01 01 02 01 04 01_344__Cell_CP_19	Cell_CP_19	Egr2BD_28May21_WTRad21_Sequence_A 0_S 0_U 2_V 0_X13_Y16_Job(Seq.Scan) 1 01 01 02 01 04 01_344	0.07407407407407407	1	TxS_auto_4	4.337255001068115	10.839216232299805	16.435291290283203	135.891	38.178	3.0	0	0.0	0.0	0.0	0.0	0.0	0.0	0.0	Gray{Float64}(2.123189774198104)	1.883487902383861	Gray{Float64}(1.5466389628963386)	Gray{Float64}(0.0)	0.0	Gray{Float64}(0.0)	U 2_V 0	WT	1	BD1-LPS	Egr2_intron(1),Egr2_Enh(6)	Egr2_BD	WT_BD1-LPS_1	Egr2_intron	NA	Egr2_Enh	WT	BD1-LPS	WT_BD1-LPS
Egr2BD_28May21_WTRad21_Sequence_A 0_S 0_U 2_V 0_X13_Y16_Job(Seq.Scan) 1 01 01 02 01 04 01_344	Cell_CP_20	2648.5	2491.5	0	0	0	Egr2BD_28May21_WTRad21_Sequence_A 0_S 0_U 2_V 0_X13_Y16_Job(Seq.Scan) 1 01 01 02 01 04 01_344__Cell_CP_20	Cell_CP_20	Egr2BD_28May21_WTRad21_Sequence_A 0_S 0_U 2_V 0_X13_Y16_Job(Seq.Scan) 1 01 01 02 01 04 01_344	0.07407407407407407	1	TxS_auto_8	2.4823532104492188	5.945098400115967	0.0	158.571	93.177	1.5	0	0.0	0.0	0.0	0.0	0.0	0.0	0.0	Gray{Float64}(1.2151711050135794)	1.033056327609053	Gray{Float64}(0.0)	Gray{Float64}(0.0)	0.0	Gray{Float64}(0.0)	U 2_V 0	WT	1	BD1-LPS	Egr2_intron(1),Egr2_Enh(6)	Egr2_BD	WT_BD1-LPS_1	Egr2_intron	NA	Egr2_Enh	WT	BD1-LPS	WT_BD1-LPS
Egr2BD_28May21_WTRad21_Sequence_A 0_S 0_U 2_V 0_X13_Y17_Job(Seq.Scan) 1 01 01 02 01 04 01_350	Cell_CP_9	3272.0	3116.5	0	0	0	Egr2BD_28May21_WTRad21_Sequence_A 0_S 0_U 2_V 0_X13_Y17_Job(Seq.Scan) 1 01 01 02 01 04 01_350__Cell_CP_9	Cell_CP_9	Egr2BD_28May21_WTRad21_Sequence_A 0_S 0_U 2_V 0_X13_Y17_Job(Seq.Scan) 1 01 01 02 01 04 01_350	0.15217391304347827	1	TxS_auto_2	7.231372833251953	20.447063446044922	33.227447509765625	48.573	26.082	2.5	0	0.0	0.0	0.0	0.0	0.0	0.0	0.0	Gray{Float64}(3.539929482862655)	3.5530056615292427	Gray{Float64}(3.1268606104097167)	Gray{Float64}(0.0)	0.0	Gray{Float64}(0.0)	U 2_V 0	WT	1	BD1-LPS	Egr2_intron(1),Egr2_Enh(6)	Egr2_BD	WT_BD1-LPS_1	Egr2_intron	NA	Egr2_Enh	WT	BD1-LPS	WT_BD1-LPS
Egr2BD_28May21_WTRad21_Sequence_A 0_S 0_U 2_V 0_X13_Y17_Job(Seq.Scan) 1 01 01 02 01 04 01_350	Cell_CP_18	3577.0	3381.5	1	1	1	Egr2BD_28May21_WTRad21_Sequence_A 0_S 0_U 2_V 0_X13_Y17_Job(Seq.Scan) 1 01 01 02 01 04 01_350__Cell_CP_18	Cell_CP_18	Egr2BD_28May21_WTRad21_Sequence_A 0_S 0_U 2_V 0_X13_Y17_Job(Seq.Scan) 1 01 01 02 01 04 01_350	0.15217391304347827	1	TxS_auto_8	2.2549023628234863	6.250981330871582	9.14117431640625	105.84	168.21	3.0	0	0.0	0.0	0.0	0.0	0.0	0.0	0.0	Gray{Float64}(1.103828489997234)	1.0862083994264893	Gray{Float64}(0.8602279153238903)	Gray{Float64}(0.0)	0.0	Gray{Float64}(0.0)	U 2_V 0	WT	1	BD1-LPS	Egr2_intron(1),Egr2_Enh(6)	Egr2_BD	WT_BD1-LPS_1	Egr2_intron	NA	Egr2_Enh	WT	BD1-LPS	WT_BD1-LPS
Egr2BD_28May21_WTRad21_Sequence_A 0_S 0_U 2_V 0_X13_Y18_Job(Seq.Scan) 1 01 01 02 01 04 01_360	Cell_CP_2	4048.0	3829.0	1	1	1	Egr2BD_28May21_WTRad21_Sequence_A 0_S 0_U 2_V 0_X13_Y18_Job(Seq.Scan) 1 01 01 02 01 04 01_360__Cell_CP_2	Cell_CP_2	Egr2BD_28May21_WTRad21_Sequence_A 0_S 0_U 2_V 0_X13_Y18_Job(Seq.Scan) 1 01 01 02 01 04 01_360	0.10714285714285714	1	TxS_auto_1	10.039216041564941	29.03921127319336	0.0	25.515	31.185	1.5	0	0.0	0.0	0.0	0.0	0.0	0.0	0.0	Gray{Float64}(4.914435705340606)	5.0460293397268865	Gray{Float64}(0.0)	Gray{Float64}(0.0)	0.0	Gray{Float64}(0.0)	U 2_V 0	WT	1	BD1-LPS	Egr2_intron(1),Egr2_Enh(6)	Egr2_BD	WT_BD1-LPS_1	Egr2_intron	NA	Egr2_Enh	WT	BD1-LPS	WT_BD1-LPS
Egr2BD_28May21_WTRad21_Sequence_A 0_S 0_U 2_V 0_X13_Y18_Job(Seq.Scan) 1 01 01 02 01 04 01_360	Cell_CP_10	3830.5	3631.5	2	2	2	Egr2BD_28May21_WTRad21_Sequence_A 0_S 0_U 2_V 0_X13_Y18_Job(Seq.Scan) 1 01 01 02 01 04 01_360__Cell_CP_10	Cell_CP_10	Egr2BD_28May21_WTRad21_Sequence_A 0_S 0_U 2_V 0_X13_Y18_Job(Seq.Scan) 1 01 01 02 01 04 01_360	0.10714285714285714	1	TxS_auto_7	5.549020290374756	13.611767768859863	20.090194702148438	80.325	128.709	2.5	0	0.0	0.0	0.0	0.0	0.0	0.0	0.0	Gray{Float64}(2.716377786051332)	2.3652632601154844	Gray{Float64}(1.8905827313743315)	Gray{Float64}(0.0)	0.0	Gray{Float64}(0.0)	U 2_V 0	WT	1	BD1-LPS	Egr2_intron(1),Egr2_Enh(6)	Egr2_BD	WT_BD1-LPS_1	Egr2_intron	NA	Egr2_Enh	WT	BD1-LPS	WT_BD1-LPS
Egr2BD_28May21_WTRad21_Sequence_A 0_S 0_U 2_V 0_X13_Y18_Job(Seq.Scan) 1 01 01 02 01 04 01_360	Cell_CP_13	3295.0	3103.0	0	0	0	Egr2BD_28May21_WTRad21_Sequence_A 0_S 0_U 2_V 0_X13_Y18_Job(Seq.Scan) 1 01 01 02 01 04 01_360__Cell_CP_13	Cell_CP_13	Egr2BD_28May21_WTRad21_Sequence_A 0_S 0_U 2_V 0_X13_Y18_Job(Seq.Scan) 1 01 01 02 01 04 01_360	0.10714285714285714	1	TxS_auto_6	7.95294189453125	20.584312438964844	31.627452850341797	97.335	116.424	2.5	0	0.0	0.0	0.0	0.0	0.0	0.0	0.0	Gray{Float64}(3.8931547490525937)	3.576854878321202	Gray{Float64}(2.9762935144584586)	Gray{Float64}(0.0)	0.0	Gray{Float64}(0.0)	U 2_V 0	WT	1	BD1-LPS	Egr2_intron(1),Egr2_Enh(6)	Egr2_BD	WT_BD1-LPS_1	Egr2_intron	NA	Egr2_Enh	WT	BD1-LPS	WT_BD1-LPS
Egr2BD_28May21_WTRad21_Sequence_A 0_S 0_U 2_V 0_X13_Y18_Job(Seq.Scan) 1 01 01 02 01 04 01_360	Cell_CP_21	3321.5	3134.0	0	0	0	Egr2BD_28May21_WTRad21_Sequence_A 0_S 0_U 2_V 0_X13_Y18_Job(Seq.Scan) 1 01 01 02 01 04 01_360__Cell_CP_21	Cell_CP_21	Egr2BD_28May21_WTRad21_Sequence_A 0_S 0_U 2_V 0_X13_Y18_Job(Seq.Scan) 1 01 01 02 01 04 01_360	0.10714285714285714	1	TxS_auto_8	2.721569299697876	6.466667175292969	10.086274147033691	136.647	125.874	2.5	0	0.0	0.0	0.0	0.0	0.0	0.0	0.0	Gray{Float64}(1.332273086426093)	1.1236872788931216	Gray{Float64}(0.9491662977387689)	Gray{Float64}(0.0)	0.0	Gray{Float64}(0.0)	U 2_V 0	WT	1	BD1-LPS	Egr2_intron(1),Egr2_Enh(6)	Egr2_BD	WT_BD1-LPS_1	Egr2_intron	NA	Egr2_Enh	WT	BD1-LPS	WT_BD1-LPS
Egr2BD_28May21_WTRad21_Sequence_A 0_S 0_U 2_V 0_X13_Y18_Job(Seq.Scan) 1 01 01 02 01 04 01_360	Cell_CP_24	3945.5	3736.5	1	1	1	Egr2BD_28May21_WTRad21_Sequence_A 0_S 0_U 2_V 0_X13_Y18_Job(Seq.Scan) 1 01 01 02 01 04 01_360__Cell_CP_24	Cell_CP_24	Egr2BD_28May21_WTRad21_Sequence_A 0_S 0_U 2_V 0_X13_Y18_Job(Seq.Scan) 1 01 01 02 01 04 01_360	0.10714285714285714	1	TxS_auto_4	6.847059726715088	17.30588150024414	26.14509391784668	145.341	187.677	2.5	0	0.0	0.0	0.0	0.0	0.0	0.0	0.0	Gray{Float64}(3.351799050667999)	3.007174849844525	Gray{Float64}(2.4603775027603407)	Gray{Float64}(0.0)	0.0	Gray{Float64}(0.0)	U 2_V 0	WT	1	BD1-LPS	Egr2_intron(1),Egr2_Enh(6)	Egr2_BD	WT_BD1-LPS_1	Egr2_intron	NA	Egr2_Enh	WT	BD1-LPS	WT_BD1-LPS
Egr2BD_28May21_WTRad21_Sequence_A 0_S 0_U 2_V 0_X13_Y19_Job(Seq.Scan) 1 01 01 02 01 04 01_366	Cell_CP_9	3048.5	2866.0	0	0	0	Egr2BD_28May21_WTRad21_Sequence_A 0_S 0_U 2_V 0_X13_Y19_Job(Seq.Scan) 1 01 01 02 01 04 01_366__Cell_CP_9	Cell_CP_9	Egr2BD_28May21_WTRad21_Sequence_A 0_S 0_U 2_V 0_X13_Y19_Job(Seq.Scan) 1 01 01 02 01 04 01_366	0.05357142857142857	1	TxS_auto_8	2.325490713119507	6.145097732543945	10.27843189239502	52.542	64.827	3.0	0	0.0	0.0	0.0	0.0	0.0	0.0	0.0	Gray{Float64}(1.1383831711236874)	1.0678094236853566	Gray{Float64}(0.9672492541493956)	Gray{Float64}(0.0)	0.0	Gray{Float64}(0.0)	U 2_V 0	WT	1	BD1-LPS	Egr2_intron(1),Egr2_Enh(6)	Egr2_BD	WT_BD1-LPS_1	Egr2_intron	NA	Egr2_Enh	WT	BD1-LPS	WT_BD1-LPS
[truncated: 4,678 more rows]
