# Supplementary material for: Cohesin couples transcriptional bursting probabilities of inducible enhancers and promoters
Source: Nat Commun. 2022 Jul 27;13:4342. doi: 10.1038/s41467-022-31192-9 (PMC9329429; doi:10.1038/s41467-022-31192-9)
Supplement: Supplementary file 4 — Source Data [file 41467_2022_31192_MOESM4_ESM.zip › SourceData/SupFig7_DNA_repair.csv]

Column1	category	over_represented_pvalue	under_represented_pvalue	numDEInCat	numInCat	term	ontology	over_represented_padj	Test	-log10(overrepresented_padj)
1358	GO:0006281	0.0379941036711642	0.969777232176735	147	459	DNA repair	BP	0.600804297043608	Rad21KO_2__vs__Rad21KO_UT_DE	0.22126696985266658
1358	GO:0006281	1.6025905590858e-8	1.0	98	459	DNA repair	BP	7.68261235437875e-6	Rad21KO_2__vs__Rad21KO_UT_down	5.114491079684678
1358	GO:0006281	0.999635867129132	0.000609338821889286	49	459	DNA repair	BP	1.0	Rad21KO_2__vs__Rad21KO_UT_up	-0.0
1364	GO:0006281	0.996562635647311	0.00476898571942627	103	462	DNA repair	BP	1.0	Rad21KO_2__vs__WT_2_DE	-0.0
1364	GO:0006281	0.555699144420059	0.499056418982934	63	462	DNA repair	BP	1.0	Rad21KO_2__vs__WT_2_down	-0.0
1364	GO:0006281	0.999829955362944	0.000305128939444105	40	462	DNA repair	BP	1.0	Rad21KO_2__vs__WT_2_up	-0.0
1370	GO:0006281	0.29118922121153	0.740446898433391	210	466	DNA repair	BP	1.0	Rad21KO_8__vs__Rad21KO_2_DE	-0.0
1370	GO:0006281	0.448062664085392	0.595802318217314	108	466	DNA repair	BP	0.960765135444923	Rad21KO_8__vs__Rad21KO_2_down	0.017382765137425697
1370	GO:0006281	0.441430086090285	0.603167540209763	102	466	DNA repair	BP	1.0	Rad21KO_8__vs__Rad21KO_2_up	-0.0
1377	GO:0006281	0.057347134236554	0.952706853377599	242	466	DNA repair	BP	0.587253342039498	Rad21KO_8__vs__Rad21KO_UT_DE	0.23117450298767925
1377	GO:0006281	1.0303296449962e-7	1.0	159	466	DNA repair	BP	5.97749706350871e-5	Rad21KO_8__vs__Rad21KO_UT_down	4.223480628562632
1377	GO:0006281	0.999885768184319	0.000180112581000567	83	466	DNA repair	BP	1.0	Rad21KO_8__vs__Rad21KO_UT_up	-0.0
1370	GO:0006281	0.598049552976917	0.43878933617223	237	466	DNA repair	BP	1.0	Rad21KO_8__vs__WT_0_DE	-0.0
1370	GO:0006281	0.970614222741917	0.0377238921782015	101	466	DNA repair	BP	1.0	Rad21KO_8__vs__WT_0_down	-0.0
1370	GO:0006281	0.0868705402225747	0.928550845232299	136	466	DNA repair	BP	1.0	Rad21KO_8__vs__WT_0_up	-0.0
1370	GO:0006281	0.598049552976917	0.43878933617223	237	466	DNA repair	BP	1.0	Rad21KO_8__vs__WT_8_DE	-0.0
1370	GO:0006281	0.970614222741917	0.0377238921782015	101	466	DNA repair	BP	1.0	Rad21KO_8__vs__WT_8_down	-0.0
1370	GO:0006281	0.0868705402225747	0.928550845232299	136	466	DNA repair	BP	1.0	Rad21KO_8__vs__WT_8_up	-0.0
1364	GO:0006281	0.999993282007974	1.24670510925722e-5	53	462	DNA repair	BP	1.0	Rad21KO_UT__vs__WT_UT_DE	-0.0
1364	GO:0006281	0.973857949470535	0.0383512193695578	35	462	DNA repair	BP	1.0	Rad21KO_UT__vs__WT_UT_down	-0.0
1364	GO:0006281	0.999987564115784	3.11012354225077e-5	18	462	DNA repair	BP	1.0	Rad21KO_UT__vs__WT_UT_up	-0.0
1354	GO:0006281	0.519686352966377	0.520780567854997	149	459	DNA repair	BP	1.0	WT_2__vs__WT_UT_DE	-0.0
1354	GO:0006281	0.000161379693629557	0.999899244303754	100	459	DNA repair	BP	0.0434815578162983	WT_2__vs__WT_UT_down	1.361694904813374
1354	GO:0006281	0.999975947663891	4.38844418445235e-5	49	459	DNA repair	BP	1.0	WT_2__vs__WT_UT_up	-0.0
