# Supplementary material for: Cohesin couples transcriptional bursting probabilities of inducible enhancers and promoters
Source: Nat Commun. 2022 Jul 27;13:4342. doi: 10.1038/s41467-022-31192-9 (PMC9329429; doi:10.1038/s41467-022-31192-9)
Supplement: Supplementary file 4 — Source Data [file 41467_2022_31192_MOESM4_ESM.zip › SourceData/Figure8_Egr2_BF.csv]

Sample	Rep	Genotype	Timepoint	N_cells	N_TSS1	N_TSS2	N_TSS	BF
WT_DMSO	1	WT	DMSO	1374	66	11	77	0.02802037845705968
WT_DMSO-LPS	1	WT	DMSO-LPS	1248	383	142	525	0.21033653846153846
WT_BD1-LPS	1	WT	BD1-LPS	1214	161	40	201	0.0827841845140033
WT_BD2-LPS	1	WT	BD2-LPS	1084	197	55	252	0.11623616236162361
Rad21KO_DMSO	1	Rad21KO	DMSO	726	14	7	21	0.014462809917355372
Rad21KO_DMSO-LPS	1	Rad21KO	DMSO-LPS	693	40	21	61	0.04401154401154401
Rad21KO_BD1-LPS	1	Rad21KO	BD1-LPS	695	32	4	36	0.025899280575539568
Rad21KO_BD2-LPS	1	Rad21KO	BD2-LPS	513	32	17	49	0.04775828460038986
WT_DMSO	2	WT	DMSO	932	144	34	178	0.09549356223175966
WT_DMSO-LPS	2	WT	DMSO-LPS	1085	656	384	1040	0.4792626728110599
WT_BD1-LPS	2	WT	BD1-LPS	1384	509	196	705	0.2546965317919075
WT_BD2-LPS	2	WT	BD2-LPS	1040	475	221	696	0.3346153846153846
Rad21KO_DMSO	2	Rad21KO	DMSO	717	29	10	39	0.027196652719665274
Rad21KO_DMSO-LPS	2	Rad21KO	DMSO-LPS	1088	99	47	146	0.06709558823529412
Rad21KO_BD1-LPS	2	Rad21KO	BD1-LPS	1118	84	34	118	0.052772808586762074
Rad21KO_BD2-LPS	2	Rad21KO	BD2-LPS	1027	79	24	103	0.0501460564751704
WT_DMSO	4	WT	DMSO	496	39	9	48	0.04838709677419355
WT_DMSO-LPS	4	WT	DMSO-LPS	712	219	104	323	0.22682584269662923
WT_BD1-LPS	4	WT	BD1-LPS	687	132	57	189	0.13755458515283842
WT_BD2-LPS	4	WT	BD2-LPS	776	160	78	238	0.15335051546391754
Rad21KO_DMSO	4	Rad21KO	DMSO	371	25	10	35	0.04716981132075472
Rad21KO_DMSO-LPS	4	Rad21KO	DMSO-LPS	898	42	10	52	0.028953229398663696
Rad21KO_BD1-LPS	4	Rad21KO	BD1-LPS	761	25	6	31	0.020367936925098553
Rad21KO_BD2-LPS	4	Rad21KO	BD2-LPS	490	32	11	43	0.04387755102040816
