# Supplementary material for: Cohesin couples transcriptional bursting probabilities of inducible enhancers and promoters
Source: Nat Commun. 2022 Jul 27;13:4342. doi: 10.1038/s41467-022-31192-9 (PMC9329429; doi:10.1038/s41467-022-31192-9)
Supplement: Supplementary file 4 — Source Data [file 41467_2022_31192_MOESM4_ESM.zip › SourceData/SupFig5_WB_quantification.csv]

Mouse	Genotype	RAD21_intensity	TUBULIN_intensity
W1	wild-type	1140000	198000
W2	wild-type	1330000	171000
W3	wild-type	1350000	175000
KO1	Rad21KO	100000	237000
KO2	Rad21KO	122000	183000
KO3	Rad21KO	69500	230000
