# Supplementary material for: Cohesin couples transcriptional bursting probabilities of inducible enhancers and promoters
Source: Nat Commun. 2022 Jul 27;13:4342. doi: 10.1038/s41467-022-31192-9 (PMC9329429; doi:10.1038/s41467-022-31192-9)
Supplement: Supplementary file 4 — Source Data [file 41467_2022_31192_MOESM4_ESM.zip › SourceData/Fig3b.csv]

N_cells	Sample_Rep	BF_Enhancer	BF_Gene	Gene	Genotype	Timepoint	log2_BF_Enhancer	log2_BF_Gene
1138	WT_90_1	0.08260105448154657	0.0351493848857645	Il12b_intron	WT	90	-3.5976959906289445	-4.830356747419219
1055	WT_90_3	0.12417061611374408	0.07867298578199051	Il12b_intron	WT	90	-3.009604282057097	-3.667987852247623
1005	WT_90_2	0.10398009950248756	0.030845771144278607	Il12b_intron	WT	90	-3.2656206539854082	-5.018783475679416
1112	WT_90_4	0.15467625899280577	0.07014388489208633	Il12b_intron	WT	90	-2.6926763180214093	-3.8335388538612594
488	WT_0_1	0.028688524590163935	0.007172131147540984	Ifnb1forL2	WT	0	-5.123382415505282	-7.123382415505282
900	WT_90_1	0.023333333333333334	0.0661111111111111	Ifnb1forL2	WT	90	-5.421463768438277	-3.9189634279090937
478	WT_0_2	0.007322175732217573	0.005230125523012552	Ifnb1forL2	WT	0	-7.093511885923144	-7.578938713093386
1006	WT_90_3	0.026341948310139165	0.014910536779324055	Ifnb1forL2	WT	90	-5.246494135242328	-6.067523994197009
1472	WT_0_4	0.015285326086956522	0.00033967391304347825	Ifnb1forL2	WT	0	-6.031708859727338	-11.523561956057012
1520	WT_90_2	0.01381578947368421	0.023355263157894737	Ifnb1forL2	WT	90	-6.177538185552188	-5.420108488826266
1153	WT_90_4	0.035993061578490894	0.027753686036426712	Ifnb1forL2	WT	90	-4.796137366304847	-5.171176797651772
1717	WT_60_1	0.32294700058241116	0.42166569598136283	Egr2_intron	WT	60	-1.6306306738404244	-1.2458284369189287
1261	WT_0_4	0.010309278350515464	0.03409992069785884	Egr2_intron	WT	0	-6.599912842187128	-4.874087805626122
1050	WT_60_3	0.07952380952380952	0.18904761904761905	Egr2_intron	WT	60	-3.6524693200794327	-2.4031784154105273
965	WT_0_3	0.03730569948186528	0.035751295336787565	Egr2_intron	WT	0	-4.74446013071313	-4.805860675377274
669	WT_60_4	0.10538116591928251	0.21225710014947682	Egr2_intron	WT	60	-3.2463110482426676	-2.236115281136779
476	WT_0_2	0.22794117647058823	0.1407563025210084	Egr2_intron	WT	0	-2.133266530863464	-2.828728572850171
1216	WT_60_2	0.33223684210526316	0.4263980263157895	Egr2_intron	WT	60	-1.5897160306917908	-1.2297273346303597
441	WT_0_1	0.20521541950113378	0.09977324263038549	Egr2_intron	WT	0	-2.2847889584743153	-3.325203226920223
1612	WT_60_2	0.13306451612903225	0.028225806451612902	Prdm1_intron	WT	60	-2.909802191028422	-5.146841388329271
807	WT_0_3	0.016728624535315983	0.01734820322180917	Prdm1_intron	WT	0	-5.901537361114312	-5.8490699412201765
675	WT_0_1	0.04	0.017037037037037038	Prdm1_intron	WT	0	-4.643856189774724	-5.87518173588118
1087	WT_60_1	0.07635694572217111	0.023459061637534497	Prdm1_intron	WT	60	-3.7110967936803845	-5.413710883055813
532	WT_0_2	0.02537593984962406	0.015037593984962405	Prdm1_intron	WT	0	-5.300394933337721	-6.05528243550119
1286	WT_60_4	0.11469673405909799	0.04315707620528771	Prdm1_intron	WT	60	-3.1241037830787435	-4.534259060977841
2264	WT_0_1	0.007950530035335688	0.019434628975265017	Peli1_intron	WT	0	-6.97473324138957	-5.685226624194585
4048	WT_120_1	0.27717391304347827	0.8769762845849802	Peli1_intron	WT	120	-1.8511366140855172	-0.1893902654149034
3632	WT_0_2	0.03303964757709251	0.3408590308370044	Peli1_intron	WT	0	-4.919657891682396	-1.5527528880766504
3988	WT_120_2	0.25626880641925776	0.7442326980942828	Peli1_intron	WT	120	-1.9642702134605747	-0.4261743177773927
3336	WT_120_3	0.09952038369304557	0.5035971223021583	Peli1_intron	WT	120	-3.3288641420977387	-0.989658055778541
7692	WT_0_4	0.0020800832033281333	0.004160166406656267	Peli1_intron	WT	0	-8.909143047339898	-7.909143047339897
8492	WT_120_4	0.08360810174281677	0.4065002355157796	Peli1_intron	WT	120	-3.580213441513333	-1.2986719067264225
