# Supplementary material for: Cohesin couples transcriptional bursting probabilities of inducible enhancers and promoters
Source: Nat Commun. 2022 Jul 27;13:4342. doi: 10.1038/s41467-022-31192-9 (PMC9329429; doi:10.1038/s41467-022-31192-9)
Supplement: Supplementary file 4 — Source Data [file 41467_2022_31192_MOESM4_ESM.zip › SourceData/Fig8_Il12bHSS1_BF.csv]

Sample	Rep	Genotype	Timepoint	N_cells	N_TSS1	N_TSS2	N_TSS	BF
WT_DMSO	1	WT	DMSO	491	56	14	70	0.07128309572301425
WT_DMSO-LPS	1	WT	DMSO-LPS	1307	307	122	429	0.16411629686304513
WT_BD1-LPS	1	WT	BD1-LPS	1408	297	102	399	0.1416903409090909
WT_BD2-LPS	1	WT	BD2-LPS	995	227	82	309	0.15527638190954773
Rad21KO_DMSO	1	Rad21KO	DMSO	265	41	19	60	0.11320754716981132
Rad21KO_BD1-LPS	1	Rad21KO	BD1-LPS	534	97	21	118	0.1104868913857678
Rad21KO_BD2-LPS	1	Rad21KO	BD2-LPS	869	168	76	244	0.14039125431530494
WT_DMSO	2	WT	DMSO	328	26	6	32	0.04878048780487805
WT_DMSO-LPS	2	WT	DMSO-LPS	1653	272	97	369	0.11161524500907441
WT_BD1-LPS	2	WT	BD1-LPS	1273	177	61	238	0.09347996857816182
WT_BD2-LPS	2	WT	BD2-LPS	962	132	60	192	0.0997920997920998
Rad21KO_DMSO	2	Rad21KO	DMSO	610	17	3	20	0.01639344262295082
Rad21KO_DMSO-LPS	2	Rad21KO	DMSO-LPS	1215	211	79	290	0.11934156378600823
Rad21KO_BD1-LPS	2	Rad21KO	BD1-LPS	1549	259	99	358	0.11555842479018721
Rad21KO_BD2-LPS	2	Rad21KO	BD2-LPS	1306	208	97	305	0.1167687595712098
WT_BD2-LPS	7	WT	BD2-LPS	620	244	111	355	0.2862903225806452
WT_DMSO-LPS	7	WT	DMSO-LPS	1188	275	74	349	0.1468855218855219
WT_BD1-LPS	7	WT	BD1-LPS	980	162	41	203	0.10357142857142858
Rad21KO_BD2-LPS	7	Rad21KO	BD2-LPS	499	109	27	136	0.13627254509018036
Rad21KO_BD1-LPS	7	Rad21KO	BD1-LPS	496	43	6	49	0.04939516129032258
Rad21KO_DMSO-LPS	7	Rad21KO	DMSO-LPS	634	101	11	112	0.08832807570977919
WT_DMSO-LPS	8	WT	DMSO-LPS	373	200	103	303	0.4061662198391421
WT_BD1-LPS	8	WT	BD1-LPS	601	129	29	158	0.1314475873544093
WT_BD2-LPS	8	WT	BD2-LPS	414	65	4	69	0.08333333333333333
Rad21KO_BD1-LPS	8	Rad21KO	BD1-LPS	836	123	22	145	0.0867224880382775
Rad21KO_BD2-LPS	8	Rad21KO	BD2-LPS	786	68	7	75	0.04770992366412214
WT_DMSO	9	WT	DMSO	899	78	11	89	0.04949944382647386
WT_BD1-LPS	9	WT	BD1-LPS	1139	205	34	239	0.10491659350307288
WT_DMSO-LPS	9	WT	DMSO-LPS	1668	256	51	307	0.09202637889688249
WT_BD2-LPS	9	WT	BD2-LPS	1311	237	51	288	0.10983981693363844
Rad21KO_DMSO	9	Rad21KO	DMSO	700	96	18	114	0.08142857142857143
Rad21KO_BD1-LPS	9	Rad21KO	BD1-LPS	1298	243	37	280	0.10785824345146379
Rad21KO_DMSO-LPS	9	Rad21KO	DMSO-LPS	1260	246	51	297	0.11785714285714285
Rad21KO_BD2-LPS	9	Rad21KO	BD2-LPS	1099	233	66	299	0.13603275705186532
