# Supplementary material for: Cohesin couples transcriptional bursting probabilities of inducible enhancers and promoters
Source: Nat Commun. 2022 Jul 27;13:4342. doi: 10.1038/s41467-022-31192-9 (PMC9329429; doi:10.1038/s41467-022-31192-9)
Supplement: Supplementary file 4 — Source Data [file 41467_2022_31192_MOESM4_ESM.zip › SourceData/Fig7Il12b_intron_HSS1_limit200um_noz.csv]

Image_Cell	AREA_cell	AREA_nuc	Genotype	Timepoint	Rep	Sample	Cell	locus1_Gene	locus1_Enh	locus1_Gene_Enh	Gene_N	Enh_N	Image	locus1_Gene_size	locus1_Enh_size
Il12b_HSS1_type4C2_type1C3_050221_3_Sequence_A 0_S 0_U 3_V 0_X 8_Y 8_Job(Seq.Scan) 1 01 01 02 01 04 01_070__Cell_CP_26	2963.0	2899.5	WT	90	4	WT_90	Cell_CP_26	TxS_auto_6	TxS_auto_10	0.18900000000000716	1	1	Il12b_HSS1_type4C2_type1C3_050221_3_Sequence_A 0_S 0_U 3_V 0_X 8_Y 8_Job(Seq.Scan) 1 01 01 02 01 04 01_070	3.6981957606097406	1.3179364653913135
Il12b_HSS1_type4C2_type1C3_050221_3_Sequence_A 0_S 0_U 3_V 0_X 8_Y 8_Job(Seq.Scan) 1 01 01 02 01 04 01_070__Cell_CP_42	3755.5	2705.5	WT	90	4	WT_90	Cell_CP_42	TxS_auto_1	TxS_auto_4	0.42261684774746994	1	1	Il12b_HSS1_type4C2_type1C3_050221_3_Sequence_A 0_S 0_U 3_V 0_X 8_Y 8_Job(Seq.Scan) 1 01 01 02 01 04 01_070	6.346988342691696	1.7921358578569182
Il12b_HSS1_type4C2_type1C3_050221_3_Sequence_A 0_S 0_U 3_V 0_X12_Y10_Job(Seq.Scan) 1 01 01 02 01 04 01_082__Cell_CP_26	3154.0	2394.5	WT	90	4	WT_90	Cell_CP_26	TxS_auto_6	TxS_auto_11	0.53457272657702	1	1	Il12b_HSS1_type4C2_type1C3_050221_3_Sequence_A 0_S 0_U 3_V 0_X12_Y10_Job(Seq.Scan) 1 01 01 02 01 04 01_082	7.8778025501767415	1.2053140231913464
Il12b_HSS1_type4C2_type1C3_050221_3_Sequence_A 0_S 0_U 3_V 0_X14_Y10_Job(Seq.Scan) 1 01 01 02 01 04 01_086__Cell_CP_30	3902.0	3226.5	WT	90	4	WT_90	Cell_CP_30	TxS_auto_4	TxS_auto_1	0.6268045947502386	1	1	Il12b_HSS1_type4C2_type1C3_050221_3_Sequence_A 0_S 0_U 3_V 0_X14_Y10_Job(Seq.Scan) 1 01 01 02 01 04 01_086	3.238951363604473	1.1182646802553298
Il12b_HSS1_type4C2_type1C3_050221_3_Sequence_A 0_S 0_U 3_V 0_X16_Y15_Job(Seq.Scan) 1 01 01 02 01 04 01_108__Cell_CP_11	4287.5	3431.0	WT	90	4	WT_90	Cell_CP_11	TxS_auto_3	TxS_auto_2	0.5345287644271354	1	1	Il12b_HSS1_type4C2_type1C3_050221_3_Sequence_A 0_S 0_U 3_V 0_X16_Y15_Job(Seq.Scan) 1 01 01 02 01 04 01_108	3.0491587580237853	3.7980003324487255
Il12b_HSS1_type4C2_type1C3_050221_Sequence_A 0_S 0_U 1_V 0_X 9_Y11_Job(Seq.Scan) 1 01 01 02 01 04 01_140__Cell_CP_25	4411.5	3065.0	WT	90	3	WT_90	Cell_CP_25	TxS_auto_5	TxS_auto_3	0.0	1	1	Il12b_HSS1_type4C2_type1C3_050221_Sequence_A 0_S 0_U 1_V 0_X 9_Y11_Job(Seq.Scan) 1 01 01 02 01 04 01_140	8.979155613910272	3.61577329171519
Il12b_HSS1_type4C2_type1C3_050221_Sequence_A 0_S 0_U 1_V 0_X11_Y11_Job(Seq.Scan) 1 01 01 02 01 04 01_136__Cell_CP_3	4445.0	3409.0	WT	90	3	WT_90	Cell_CP_3	TxS_auto_1	TxS_auto_1	0.6546793108079711	1	1	Il12b_HSS1_type4C2_type1C3_050221_Sequence_A 0_S 0_U 1_V 0_X11_Y11_Job(Seq.Scan) 1 01 01 02 01 04 01_136	9.314411603960286	2.178270439624725
Il12b_HSS1_type4C2_type1C3_050221_Sequence_A 0_S 0_U 1_V 0_X11_Y12_Job(Seq.Scan) 1 01 01 02 01 04 01_146__Cell_CP_18	3576.0	2951.0	WT	90	3	WT_90	Cell_CP_18	TxS_auto_3	TxS_auto_4	0.8452058920760127	1	1	Il12b_HSS1_type4C2_type1C3_050221_Sequence_A 0_S 0_U 1_V 0_X11_Y12_Job(Seq.Scan) 1 01 01 02 01 04 01_146	15.240942775870693	1.6732473832018502
Il12b_HSS1_type4C2_type1C3_26012021_3_Sequence_A 0_S 0_U 1_V 0_X19_Y 7_Job(Seq.Scan) 1 01 01 02 01 04 01_014__Cell_CP_17	3564.5	2438.5	WT	90	1	WT_90	Cell_CP_17	TxS_auto_1	TxS_auto_14	0.5345287644271329	1	1	Il12b_HSS1_type4C2_type1C3_26012021_3_Sequence_A 0_S 0_U 1_V 0_X19_Y 7_Job(Seq.Scan) 1 01 01 02 01 04 01_014	7.550192220613287	1.2231760471222821
Il12b_HSS1_type4C2_type1C3_26012021_3_Sequence_A 0_S 0_U 1_V 0_X20_Y 8_Job(Seq.Scan) 1 01 01 02 01 04 01_022__Cell_CP_14	3777.5	2869.0	WT	90	1	WT_90	Cell_CP_14	TxS_auto_2	TxS_auto_3	0.6546793108079711	1	1	Il12b_HSS1_type4C2_type1C3_26012021_3_Sequence_A 0_S 0_U 1_V 0_X20_Y 8_Job(Seq.Scan) 1 01 01 02 01 04 01_022	6.1997626718637	4.223291304399213
Il12b_HSS1_type4C2_type1C3_26012021_3_Sequence_A 0_S 0_U 1_V 0_X20_Y12_Job(Seq.Scan) 1 01 01 02 01 04 01_044__Cell_CP_25	4233.5	3429.0	WT	90	1	WT_90	Cell_CP_25	TxS_auto_1	TxS_auto_9	0.731961747634404	1	1	Il12b_HSS1_type4C2_type1C3_26012021_3_Sequence_A 0_S 0_U 1_V 0_X20_Y12_Job(Seq.Scan) 1 01 01 02 01 04 01_044	9.176817534478898	2.323253699124502
Il12b_HSS1_type4C2_type1C3_26012021_3_Sequence_A 0_S 0_U 1_V 0_X21_Y10_Job(Seq.Scan) 1 01 01 02 01 04 01_030__Cell_CP_37	3459.5	2815.5	WT	90	1	WT_90	Cell_CP_37	TxS_auto_4	TxS_auto_41	0.7792368061122302	1	1	Il12b_HSS1_type4C2_type1C3_26012021_3_Sequence_A 0_S 0_U 1_V 0_X21_Y10_Job(Seq.Scan) 1 01 01 02 01 04 01_030	2.6822706808204586	1.2334634492517291
Il12b_HSS1_type4C2_type1C3_26012021_6_Sequence_A 0_S 0_U 1_V 0_X14_Y14_Job(Seq.Scan) 1 01 01 02 01 04 01_106__Cell_CP_18	4491.5	4119.5	WT	90	1	WT_90	Cell_CP_18	TxS_auto_4	TxS_auto_15	0.7792368061122422	1	1	Il12b_HSS1_type4C2_type1C3_26012021_6_Sequence_A 0_S 0_U 1_V 0_X14_Y14_Job(Seq.Scan) 1 01 01 02 01 04 01_106	3.8952678797542823	1.6687409238129558
Il12b_HSS1_type4C2_type1C3_26012021_6_Sequence_A 0_S 0_U 1_V 0_X15_Y18_Job(Seq.Scan) 1 01 01 02 01 04 01_124__Cell_CP_25	5705.5	4788.0	WT	90	1	WT_90	Cell_CP_25	TxS_auto_1	TxS_auto_1	0.5669585522769697	1	1	Il12b_HSS1_type4C2_type1C3_26012021_6_Sequence_A 0_S 0_U 1_V 0_X15_Y18_Job(Seq.Scan) 1 01 01 02 01 04 01_124	4.458279194214548	3.7450888624115395
Il12b_HSS1_type4C2_type1C3_26012021_6_Sequence_A 0_S 0_U 3_V 0_X11_Y 8_Job(Seq.Scan) 1 01 01 02 01 04 01_346__Cell_CP_13	3330.5	2410.0	WT	90	2	WT_90	Cell_CP_13	TxS_auto_3	TxS_auto_18	0.9449751319479262	1	1	Il12b_HSS1_type4C2_type1C3_26012021_6_Sequence_A 0_S 0_U 3_V 0_X11_Y 8_Job(Seq.Scan) 1 01 01 02 01 04 01_346	3.498900991025399	1.306896914357373
Il12b_HSS1_type4C2_type1C3_26012021_6_Sequence_A 0_S 0_U 3_V 0_X20_Y15_Job(Seq.Scan) 1 01 01 02 01 04 01_374__Cell_CP_26	5981.5	4390.0	WT	90	2	WT_90	Cell_CP_26	TxS_auto_1	TxS_auto_4	0.18899999999999295	1	1	Il12b_HSS1_type4C2_type1C3_26012021_6_Sequence_A 0_S 0_U 3_V 0_X20_Y15_Job(Seq.Scan) 1 01 01 02 01 04 01_374	3.8056369912850245	1.3554971811572643
Il12b_HSS1_type4C2_type1C3_26012021_6_Sequence_A 0_S 0_U 3_V 0_X21_Y16_Job(Seq.Scan) 1 01 01 02 01 04 01_402__Cell_CP_10	4067.5	2847.5	WT	90	2	WT_90	Cell_CP_10	TxS_auto_6	TxS_auto_12	0.5669585522769768	1	1	Il12b_HSS1_type4C2_type1C3_26012021_6_Sequence_A 0_S 0_U 3_V 0_X21_Y16_Job(Seq.Scan) 1 01 01 02 01 04 01_402	4.649490529196212	1.1841533494618752
Il12b_HSS1_type4C2_type1C3_050221_3_Sequence_A 0_S 0_U 3_V 0_X 9_Y 7_Job(Seq.Scan) 1 01 01 02 01 04 01_058__Cell_CP_22	4785.5	3494.5	WT	90	4	WT_90	Cell_CP_22	TxS_auto_9	TxS_auto_24	0.9258817419087589	1	2	Il12b_HSS1_type4C2_type1C3_050221_3_Sequence_A 0_S 0_U 3_V 0_X 9_Y 7_Job(Seq.Scan) 1 01 01 02 01 04 01_058	5.512314388442127	1.0305377547586048
Il12b_HSS1_type4C2_type1C3_050221_3_Sequence_A 0_S 0_U 3_V 0_X17_Y15_Job(Seq.Scan) 1 01 01 02 01 04 01_106__Cell_CP_1	4932.5	3780.0	WT	90	4	WT_90	Cell_CP_1	TxS_auto_6	TxS_auto_9	0.6546793108079711	1	2	Il12b_HSS1_type4C2_type1C3_050221_3_Sequence_A 0_S 0_U 3_V 0_X17_Y15_Job(Seq.Scan) 1 01 01 02 01 04 01_106	4.403339986815443	1.0757558060324781
Il12b_HSS1_type4C2_type1C3_050221_Sequence_A 0_S 0_U 1_V 0_X 9_Y13_Job(Seq.Scan) 1 01 01 02 01 04 01_160__Cell_CP_14	4528.5	3183.0	WT	90	3	WT_90	Cell_CP_14	TxS_auto_6	TxS_auto_5	0.5345727265770401	2	1	Il12b_HSS1_type4C2_type1C3_050221_Sequence_A 0_S 0_U 1_V 0_X 9_Y13_Job(Seq.Scan) 1 01 01 02 01 04 01_160	13.962261373112616	3.0536769603313547
Il12b_HSS1_type4C2_type1C3_050221_Sequence_A 0_S 0_U 1_V 0_X10_Y11_Job(Seq.Scan) 1 01 01 02 01 04 01_138__Cell_CP_29	5184.5	4304.5	WT	90	3	WT_90	Cell_CP_29	TxS_auto_12	TxS_auto_5	0.779236806112244	1	2	Il12b_HSS1_type4C2_type1C3_050221_Sequence_A 0_S 0_U 1_V 0_X10_Y11_Job(Seq.Scan) 1 01 01 02 01 04 01_138	4.129039202538941	2.6873581677034135
Il12b_HSS1_type4C2_type1C3_050221_Sequence_A 0_S 0_U 1_V 0_X12_Y12_Job(Seq.Scan) 1 01 01 02 01 04 01_148__Cell_CP_6	4588.0	2983.5	WT	90	3	WT_90	Cell_CP_6	TxS_auto_15	TxS_auto_10	0.7792368061122319	2	1	Il12b_HSS1_type4C2_type1C3_050221_Sequence_A 0_S 0_U 1_V 0_X12_Y12_Job(Seq.Scan) 1 01 01 02 01 04 01_148	1.350717566211889	1.3746712785552946
Il12b_HSS1_type4C2_type1C3_050221_Sequence_A 0_S 0_U 1_V 0_X13_Y11_Job(Seq.Scan) 1 01 01 02 01 04 01_132__Cell_CP_6	2917.5	1955.0	WT	90	3	WT_90	Cell_CP_6	TxS_auto_7	TxS_auto_8	0.4226168477474477	1	2	Il12b_HSS1_type4C2_type1C3_050221_Sequence_A 0_S 0_U 1_V 0_X13_Y11_Job(Seq.Scan) 1 01 01 02 01 04 01_132	4.942241885167676	2.513088644701438
Il12b_HSS1_type4C2_type1C3_050221_Sequence_A 0_S 0_U 1_V 0_X13_Y12_Job(Seq.Scan) 1 01 01 02 01 04 01_150__Cell_CP_2	3615.5	2851.0	WT	90	3	WT_90	Cell_CP_2	TxS_auto_8	TxS_auto_4	0.26728636328851507	1	2	Il12b_HSS1_type4C2_type1C3_050221_Sequence_A 0_S 0_U 1_V 0_X13_Y12_Job(Seq.Scan) 1 01 01 02 01 04 01_150	6.186288009725612	2.0678495229657328
Il12b_HSS1_type4C2_type1C3_26012021_3_Sequence_A 0_S 0_U 1_V 0_X19_Y 6_Job(Seq.Scan) 1 01 01 02 01 04 01_004__Cell_CP_11	4189.0	3143.5	WT	90	1	WT_90	Cell_CP_11	TxS_auto_2	TxS_auto_12	0.7559689147048257	1	2	Il12b_HSS1_type4C2_type1C3_26012021_3_Sequence_A 0_S 0_U 1_V 0_X19_Y 6_Job(Seq.Scan) 1 01 01 02 01 04 01_004	6.857713959613852	2.481116656669363
Il12b_HSS1_type4C2_type1C3_26012021_6_Sequence_A 0_S 0_U 3_V 0_X10_Y14_Job(Seq.Scan) 1 01 01 02 01 04 01_368__Cell_CP_14	4023.0	3350.5	WT	90	2	WT_90	Cell_CP_14	TxS_auto_6	TxS_auto_558	0.7792368061122354	1	2	Il12b_HSS1_type4C2_type1C3_26012021_6_Sequence_A 0_S 0_U 3_V 0_X10_Y14_Job(Seq.Scan) 1 01 01 02 01 04 01_368	5.089675047422437	3.7653106481246237
Il12b_HSS1_type4C2_type1C3_26012021_6_Sequence_A 0_S 0_U 3_V 0_X20_Y16_Job(Seq.Scan) 1 01 01 02 01 04 01_400__Cell_CP_1	3334.5	2551.0	WT	90	2	WT_90	Cell_CP_1	TxS_auto_2	TxS_auto_5	0.9258817419087604	2	2	Il12b_HSS1_type4C2_type1C3_26012021_6_Sequence_A 0_S 0_U 3_V 0_X20_Y16_Job(Seq.Scan) 1 01 01 02 01 04 01_400	3.514172077349371	1.4658244488463446
Il12b_HSS1_type4C2_type1C3_26012021_6_Sequence_A 0_S 0_U 3_V 0_X22_Y15_Job(Seq.Scan) 1 01 01 02 01 04 01_370__Cell_CP_15	3750.5	3078.0	WT	90	2	WT_90	Cell_CP_15	TxS_auto_2	TxS_auto_9	0.5669585522769768	2	1	Il12b_HSS1_type4C2_type1C3_26012021_6_Sequence_A 0_S 0_U 3_V 0_X22_Y15_Job(Seq.Scan) 1 01 01 02 01 04 01_370	3.444460348125937	3.49144313929765
Il12bBD_failedu1v1_25May21_WTRad21_Sequence_A 0_S 0_U 1_V 0_X 5_Y21_Job(Seq.Scan) 1 01 01 02 01 04 01_172__Cell_CP_8	4656.5	3812.0	WT	DMSO-LPS	1	WT_DMSO-LPS	Cell_CP_8	TxS_auto_3	TxS_auto_17	0.5669585522769744	1	1	Il12bBD_failedu1v1_25May21_WTRad21_Sequence_A 0_S 0_U 1_V 0_X 5_Y21_Job(Seq.Scan) 1 01 01 02 01 04 01_172	9.680993893887477	1.9503483358610756
Il12bBD_failedu1v1_25May21_WTRad21_Sequence_A 0_S 0_U 1_V 0_X 7_Y15_Job(Seq.Scan) 1 01 01 02 01 04 01_132__Cell_CP_11	3572.0	2918.0	WT	DMSO-LPS	1	WT_DMSO-LPS	Cell_CP_11	TxS_auto_2	TxS_auto_3	0.5976704777718238	1	1	Il12bBD_failedu1v1_25May21_WTRad21_Sequence_A 0_S 0_U 1_V 0_X 7_Y15_Job(Seq.Scan) 1 01 01 02 01 04 01_132	9.654000694980956	1.1295361321491477
Il12bBD_failedu1v1_25May21_WTRad21_Sequence_A 0_S 0_U 1_V 0_X 9_Y15_Job(Seq.Scan) 1 01 01 02 01 04 01_128__Cell_CP_29	3931.0	3122.0	WT	DMSO-LPS	1	WT_DMSO-LPS	Cell_CP_29	TxS_auto_2	TxS_auto_1	0.6546793108079815	1	1	Il12bBD_failedu1v1_25May21_WTRad21_Sequence_A 0_S 0_U 1_V 0_X 9_Y15_Job(Seq.Scan) 1 01 01 02 01 04 01_128	11.929893180642985	3.593062890068767
Il12bBD_failedu1v1_25May21_WTRad21_Sequence_A 0_S 0_U 1_V 0_X17_Y17_Job(Seq.Scan) 1 01 01 02 01 04 01_150__Cell_CP_11	5130.5	4036.0	WT	DMSO-LPS	1	WT_DMSO-LPS	Cell_CP_11	TxS_auto_6	TxS_auto_8	0.731961747634404	1	1	Il12bBD_failedu1v1_25May21_WTRad21_Sequence_A 0_S 0_U 1_V 0_X17_Y17_Job(Seq.Scan) 1 01 01 02 01 04 01_150	10.412879049333162	2.2985468858453584
Il12bBD_manual_26May21_WTRad21_Sequence_A 0_S 0_U 1_V 0_X 5_Y23_Job(Seq.Scan) 1 01 01 02 01 04 01_190__Cell_CP_17	4409.0	2927.0	WT	DMSO-LPS	2	WT_DMSO-LPS	Cell_CP_17	TxS_auto_11	TxS_auto_30	0.5345287644271354	1	1	Il12bBD_manual_26May21_WTRad21_Sequence_A 0_S 0_U 1_V 0_X 5_Y23_Job(Seq.Scan) 1 01 01 02 01 04 01_190	3.15463095563233	3.482475578706315
Il12bBD_manual_26May21_WTRad21_Sequence_A 0_S 0_U 1_V 0_X 6_Y14_Job(Seq.Scan) 1 01 01 02 01 04 01_106__Cell_CP_7	4512.5	3476.5	WT	DMSO-LPS	2	WT_DMSO-LPS	Cell_CP_7	TxS_auto_1	TxS_auto_5	0.3780000000000001	1	1	Il12bBD_manual_26May21_WTRad21_Sequence_A 0_S 0_U 1_V 0_X 6_Y14_Job(Seq.Scan) 1 01 01 02 01 04 01_106	4.5542423666144725	1.7482929393681745
Il12bBD_manual_26May21_WTRad21_Sequence_A 0_S 0_U 1_V 0_X 6_Y21_Job(Seq.Scan) 1 01 01 02 01 04 01_156__Cell_CP_10	3991.0	3034.5	WT	DMSO-LPS	2	WT_DMSO-LPS	Cell_CP_10	TxS_auto_6	TxS_auto_21	0.7559689147048257	1	1	Il12bBD_manual_26May21_WTRad21_Sequence_A 0_S 0_U 1_V 0_X 6_Y21_Job(Seq.Scan) 1 01 01 02 01 04 01_156	2.041804267554785	5.006057872304359
Il12bBD_manual_26May21_WTRad21_Sequence_A 0_S 0_U 1_V 0_X 6_Y22_Job(Seq.Scan) 1 01 01 02 01 04 01_166__Cell_CP_7	3681.5	2834.0	WT	DMSO-LPS	2	WT_DMSO-LPS	Cell_CP_7	TxS_auto_3	TxS_auto_11	0.5345287644271429	1	1	Il12bBD_manual_26May21_WTRad21_Sequence_A 0_S 0_U 1_V 0_X 6_Y22_Job(Seq.Scan) 1 01 01 02 01 04 01_166	6.0480825668844	4.317465622657738
Il12bBD_manual_26May21_WTRad21_Sequence_A 0_S 0_U 1_V 0_X13_Y22_Job(Seq.Scan) 1 01 01 02 01 04 01_170__Cell_CP_13	4920.5	3492.5	WT	DMSO-LPS	2	WT_DMSO-LPS	Cell_CP_13	TxS_auto_1	TxS_auto_83	0.4226168477474572	1	1	Il12bBD_manual_26May21_WTRad21_Sequence_A 0_S 0_U 1_V 0_X13_Y22_Job(Seq.Scan) 1 01 01 02 01 04 01_170	2.5851581213074732	1.047352976172655
Il12bBD_manual_26May21_WTRad21_Sequence_A 0_S 0_U 1_V 0_X14_Y17_Job(Seq.Scan) 1 01 01 02 01 04 01_142__Cell_CP_17	5308.0	3798.0	WT	DMSO-LPS	2	WT_DMSO-LPS	Cell_CP_17	TxS_auto_2	TxS_auto_1	0.5	1	1	Il12bBD_manual_26May21_WTRad21_Sequence_A 0_S 0_U 1_V 0_X14_Y17_Job(Seq.Scan) 1 01 01 02 01 04 01_142	6.474162541597843	2.460521485737041
Il12bBD_manual_26May21_WTRad21_Sequence_A 0_S 0_U 1_V 0_X15_Y16_Job(Seq.Scan) 1 01 01 02 01 04 01_126__Cell_CP_12	4253.0	2860.0	WT	DMSO-LPS	2	WT_DMSO-LPS	Cell_CP_12	TxS_auto_3	TxS_auto_1	0.8452058920759936	1	1	Il12bBD_manual_26May21_WTRad21_Sequence_A 0_S 0_U 1_V 0_X15_Y16_Job(Seq.Scan) 1 01 01 02 01 04 01_126	4.946010137787075	5.57541774354787
Il12bBD_manual_26May21_WTRad21_Sequence_A 0_S 0_U 1_V 0_X16_Y23_Job(Seq.Scan) 1 01 01 02 01 04 01_178__Cell_CP_3	6236.5	4412.5	WT	DMSO-LPS	2	WT_DMSO-LPS	Cell_CP_3	TxS_auto_1	TxS_auto_3	0.5976704777718306	1	1	Il12bBD_manual_26May21_WTRad21_Sequence_A 0_S 0_U 1_V 0_X16_Y23_Job(Seq.Scan) 1 01 01 02 01 04 01_178	5.200531087432778	2.3702141929475435
Il12bBD_manual_26May21_WTRad21_Sequence_A 0_S 0_U 1_V 0_X17_Y17_Job(Seq.Scan) 1 01 01 02 01 04 01_136__Cell_CP_21	5097.0	3336.5	WT	DMSO-LPS	2	WT_DMSO-LPS	Cell_CP_21	TxS_auto_1	TxS_auto_3	0.26728636328851	1	1	Il12bBD_manual_26May21_WTRad21_Sequence_A 0_S 0_U 1_V 0_X17_Y17_Job(Seq.Scan) 1 01 01 02 01 04 01_136	4.216757997913461	3.4415553654698963
Il12bBD_manual_26May21_WTRad21_Sequence_A 0_S 0_U 1_V 0_X18_Y16_Job(Seq.Scan) 1 01 01 02 01 04 01_132__Cell_CP_7	4937.5	3779.5	WT	DMSO-LPS	2	WT_DMSO-LPS	Cell_CP_7	TxS_auto_2	TxS_auto_5	0.5669585522769673	1	1	Il12bBD_manual_26May21_WTRad21_Sequence_A 0_S 0_U 1_V 0_X18_Y16_Job(Seq.Scan) 1 01 01 02 01 04 01_132	7.507611559931718	5.436076128706045
Il12bBD_manual_26May21_WTRad21_Sequence_A 0_S 0_U 1_V 0_X18_Y17_Job(Seq.Scan) 1 01 01 02 01 04 01_134__Cell_CP_7	4584.5	3074.5	WT	DMSO-LPS	2	WT_DMSO-LPS	Cell_CP_7	TxS_auto_4	TxS_auto_3	0.7559689147048364	1	1	Il12bBD_manual_26May21_WTRad21_Sequence_A 0_S 0_U 1_V 0_X18_Y17_Job(Seq.Scan) 1 01 01 02 01 04 01_134	2.550847412243979	4.423647002981024
Rep10_31stJuly2021_2_Sequence_A 0_S 0_U 2_V 0_X23_Y14_Job(Seq.Scan) 1 01 01 02 01 04 01_006__Cell_CP_11	4202.0	3992.5	WT	DMSO-LPS	9	WT_DMSO-LPS	Cell_CP_11	TxS_auto_1	TxS_auto_4	0.5670000000000073	1	1	Rep10_31stJuly2021_2_Sequence_A 0_S 0_U 2_V 0_X23_Y14_Job(Seq.Scan) 1 01 01 02 01 04 01_006	2.8255418496621694	1.2246760536304162
Rep10_31stJuly2021_2_Sequence_A 0_S 0_U 2_V 0_X24_Y13_Job(Seq.Scan) 1 01 01 02 01 04 01_002__Cell_CP_23	2715.5	2547.0	WT	DMSO-LPS	9	WT_DMSO-LPS	Cell_CP_23	TxS_auto_7	TxS_auto_12	0.5345287644271354	1	1	Rep10_31stJuly2021_2_Sequence_A 0_S 0_U 2_V 0_X24_Y13_Job(Seq.Scan) 1 01 01 02 01 04 01_002	1.3423866842162506	1.0295771896129433
Rep10_31stJuly2021_2_Sequence_A 0_S 0_U 2_V 0_X24_Y16_Job(Seq.Scan) 1 01 01 02 01 04 01_016__Cell_CP_20	3231.0	3051.0	WT	DMSO-LPS	9	WT_DMSO-LPS	Cell_CP_20	TxS_auto_2	TxS_auto_10	0.5669585522769768	1	1	Rep10_31stJuly2021_2_Sequence_A 0_S 0_U 2_V 0_X24_Y16_Job(Seq.Scan) 1 01 01 02 01 04 01_016	5.264937307589011	2.180459089627134
Rep9_31stJuly2021_2_Sequence_A 0_S 0_U 2_V 0_X 6_Y21_Job(Seq.Scan) 1 01 01 02 01 04 01_312__Cell_CP_20	3786.0	3590.0	WT	DMSO-LPS	9	WT_DMSO-LPS	Cell_CP_20	TxS_auto_2	TxS_auto_6	0.6268045947502386	1	1	Rep9_31stJuly2021_2_Sequence_A 0_S 0_U 2_V 0_X 6_Y21_Job(Seq.Scan) 1 01 01 02 01 04 01_312	3.034471309805408	1.851260774354829
Rep9_31stJuly2021_2_Sequence_A 0_S 0_U 2_V 0_X15_Y18_Job(Seq.Scan) 1 01 01 02 01 04 01_276__Cell_CP_6	4445.0	4085.0	WT	DMSO-LPS	9	WT_DMSO-LPS	Cell_CP_6	TxS_auto_21	TxS_auto_24	0.7559689147048311	1	1	Rep9_31stJuly2021_2_Sequence_A 0_S 0_U 2_V 0_X15_Y18_Job(Seq.Scan) 1 01 01 02 01 04 01_276	1.2564611670675072	2.401201878424909
Rep9_31stJuly2021_2_Sequence_A 0_S 0_U 2_V 0_X24_Y17_Job(Seq.Scan) 1 01 01 02 01 04 01_254__Cell_CP_17	3881.5	3640.5	WT	DMSO-LPS	9	WT_DMSO-LPS	Cell_CP_17	TxS_auto_4	TxS_auto_9	0.6268045947502386	1	1	Rep9_31stJuly2021_2_Sequence_A 0_S 0_U 2_V 0_X24_Y17_Job(Seq.Scan) 1 01 01 02 01 04 01_254	7.703499091576522	1.3877907478747602
Il12bBD_failedu1v1_25May21_WTRad21_Sequence_A 0_S 0_U 1_V 0_X 4_Y21_Job(Seq.Scan) 1 01 01 02 01 04 01_174__Cell_CP_10	4834.5	4141.0	WT	DMSO-LPS	1	WT_DMSO-LPS	Cell_CP_10	TxS_auto_1	TxS_auto_19	0.4226168477474731	2	1	Il12bBD_failedu1v1_25May21_WTRad21_Sequence_A 0_S 0_U 1_V 0_X 4_Y21_Job(Seq.Scan) 1 01 01 02 01 04 01_174	9.204818692671708	2.9257950735905354
Il12bBD_failedu1v1_25May21_WTRad21_Sequence_A 0_S 0_U 1_V 0_X 4_Y21_Job(Seq.Scan) 1 01 01 02 01 04 01_174__Cell_CP_3	3635.5	3013.5	WT	DMSO-LPS	1	WT_DMSO-LPS	Cell_CP_3	TxS_auto_3	TxS_auto_30	0.9258817419087589	1	2	Il12bBD_failedu1v1_25May21_WTRad21_Sequence_A 0_S 0_U 1_V 0_X 4_Y21_Job(Seq.Scan) 1 01 01 02 01 04 01_174	9.51451942139872	3.1525731462936464
Il12bBD_failedu1v1_25May21_WTRad21_Sequence_A 0_S 0_U 1_V 0_X 5_Y22_Job(Seq.Scan) 1 01 01 02 01 04 01_178__Cell_CP_6	3915.5	3130.0	WT	DMSO-LPS	1	WT_DMSO-LPS	Cell_CP_6	TxS_auto_3	TxS_auto_4	0.5345287644271429	1	2	Il12bBD_failedu1v1_25May21_WTRad21_Sequence_A 0_S 0_U 1_V 0_X 5_Y22_Job(Seq.Scan) 1 01 01 02 01 04 01_178	10.08368092259041	1.3369847225852514
Il12bBD_failedu1v1_25May21_WTRad21_Sequence_A 0_S 0_U 1_V 0_X 7_Y21_Job(Seq.Scan) 1 01 01 02 01 04 01_168__Cell_CP_13	5282.5	3879.0	WT	DMSO-LPS	1	WT_DMSO-LPS	Cell_CP_13	TxS_auto_1	TxS_auto_1	0.18900000000000006	1	2	Il12bBD_failedu1v1_25May21_WTRad21_Sequence_A 0_S 0_U 1_V 0_X 7_Y21_Job(Seq.Scan) 1 01 01 02 01 04 01_168	11.52120717699593	4.165316992651407
Il12bBD_failedu1v1_25May21_WTRad21_Sequence_A 0_S 0_U 1_V 0_X13_Y16_Job(Seq.Scan) 1 01 01 02 01 04 01_136__Cell_CP_24	6929.0	5535.0	WT	DMSO-LPS	1	WT_DMSO-LPS	Cell_CP_24	TxS_auto_17	TxS_auto_12	0.5345287644271329	2	1	Il12bBD_failedu1v1_25May21_WTRad21_Sequence_A 0_S 0_U 1_V 0_X13_Y16_Job(Seq.Scan) 1 01 01 02 01 04 01_136	4.725765821690062	1.080532226793962
Il12bBD_failedu1v1_25May21_WTRad21_Sequence_A 0_S 0_U 1_V 0_X14_Y17_Job(Seq.Scan) 1 01 01 02 01 04 01_156__Cell_CP_8	3603.5	3074.0	WT	DMSO-LPS	1	WT_DMSO-LPS	Cell_CP_8	TxS_auto_1	TxS_auto_2	0.5345287644271329	1	2	Il12bBD_failedu1v1_25May21_WTRad21_Sequence_A 0_S 0_U 1_V 0_X14_Y17_Job(Seq.Scan) 1 01 01 02 01 04 01_156	7.242372647840056	2.8963924920360893
Il12bBD_failedu1v1_25May21_WTRad21_Sequence_A 0_S 0_U 1_V 0_X15_Y22_Job(Seq.Scan) 1 01 01 02 01 04 01_188__Cell_CP_6	5511.0	4137.5	WT	DMSO-LPS	1	WT_DMSO-LPS	Cell_CP_6	TxS_auto_1	TxS_auto_1	0.6268045947502301	2	2	Il12bBD_failedu1v1_25May21_WTRad21_Sequence_A 0_S 0_U 1_V 0_X15_Y22_Job(Seq.Scan) 1 01 01 02 01 04 01_188	8.034249741068988	3.418009918707067
Il12bBD_manual_26May21_WTRad21_Sequence_A 0_S 0_U 1_V 0_X 5_Y22_Job(Seq.Scan) 1 01 01 02 01 04 01_164__Cell_CP_17	3561.0	2873.0	WT	DMSO-LPS	2	WT_DMSO-LPS	Cell_CP_17	TxS_auto_5	TxS_auto_10	0.5345287644271329	1	2	Il12bBD_manual_26May21_WTRad21_Sequence_A 0_S 0_U 1_V 0_X 5_Y22_Job(Seq.Scan) 1 01 01 02 01 04 01_164	3.24937210157016	1.6752712788394484
Il12bBD_manual_26May21_WTRad21_Sequence_A 0_S 0_U 1_V 0_X 6_Y22_Job(Seq.Scan) 1 01 01 02 01 04 01_166__Cell_CP_19	5056.0	3518.5	WT	DMSO-LPS	2	WT_DMSO-LPS	Cell_CP_19	TxS_auto_4	TxS_auto_8	0.0	1	2	Il12bBD_manual_26May21_WTRad21_Sequence_A 0_S 0_U 1_V 0_X 6_Y22_Job(Seq.Scan) 1 01 01 02 01 04 01_166	5.047922533268623	6.672511071498335
Il12bBD_manual_26May21_WTRad21_Sequence_A 0_S 0_U 1_V 0_X13_Y22_Job(Seq.Scan) 1 01 01 02 01 04 01_170__Cell_CP_11	3968.0	2890.0	WT	DMSO-LPS	2	WT_DMSO-LPS	Cell_CP_11	TxS_auto_3	TxS_auto_80	0.5976704777718284	1	2	Il12bBD_manual_26May21_WTRad21_Sequence_A 0_S 0_U 1_V 0_X13_Y22_Job(Seq.Scan) 1 01 01 02 01 04 01_170	2.0848215525552263	3.9273096501395375
Il12bBD_manual_26May21_WTRad21_Sequence_A 0_S 0_U 1_V 0_X13_Y23_Job(Seq.Scan) 1 01 01 02 01 04 01_184__Cell_CP_23	3692.5	2472.5	WT	DMSO-LPS	2	WT_DMSO-LPS	Cell_CP_23	TxS_auto_6	TxS_auto_20	0.6546793108079692	1	2	Il12bBD_manual_26May21_WTRad21_Sequence_A 0_S 0_U 1_V 0_X13_Y23_Job(Seq.Scan) 1 01 01 02 01 04 01_184	4.00781512020019	3.5392709089244816
Il12bBD_manual_26May21_WTRad21_Sequence_A 0_S 0_U 1_V 0_X16_Y21_Job(Seq.Scan) 1 01 01 02 01 04 01_146__Cell_CP_21	3449.0	2580.0	WT	DMSO-LPS	2	WT_DMSO-LPS	Cell_CP_21	TxS_auto_11	TxS_auto_26	0.3780000000000001	1	2	Il12bBD_manual_26May21_WTRad21_Sequence_A 0_S 0_U 1_V 0_X16_Y21_Job(Seq.Scan) 1 01 01 02 01 04 01_146	2.242553424140268	3.676494949313843
Il12bBD_manual_26May21_WTRad21_Sequence_A 0_S 0_U 1_V 0_X16_Y21_Job(Seq.Scan) 1 01 01 02 01 04 01_146__Cell_CP_33	4151.5	3035.5	WT	DMSO-LPS	2	WT_DMSO-LPS	Cell_CP_33	TxS_auto_6	TxS_auto_24	0.9063862311399045	2	1	Il12bBD_manual_26May21_WTRad21_Sequence_A 0_S 0_U 1_V 0_X16_Y21_Job(Seq.Scan) 1 01 01 02 01 04 01_146	3.432709600759095	1.6858538322873142
Il12bBD_manual_26May21_WTRad21_Sequence_A 0_S 0_U 1_V 0_X16_Y21_Job(Seq.Scan) 1 01 01 02 01 04 01_146__Cell_CP_60	3898.5	3064.5	WT	DMSO-LPS	2	WT_DMSO-LPS	Cell_CP_60	TxS_auto_5	TxS_auto_10	0.566958552276972	2	1	Il12bBD_manual_26May21_WTRad21_Sequence_A 0_S 0_U 1_V 0_X16_Y21_Job(Seq.Scan) 1 01 01 02 01 04 01_146	5.223576924422911	2.695108312080237
Il12bBD_manual_26May21_WTRad21_Sequence_A 0_S 0_U 1_V 0_X17_Y17_Job(Seq.Scan) 1 01 01 02 01 04 01_136__Cell_CP_11	3841.0	2880.0	WT	DMSO-LPS	2	WT_DMSO-LPS	Cell_CP_11	TxS_auto_2	TxS_auto_6	0.8452058920760095	2	1	Il12bBD_manual_26May21_WTRad21_Sequence_A 0_S 0_U 1_V 0_X17_Y17_Job(Seq.Scan) 1 01 01 02 01 04 01_136	6.393760158554083	4.436698687359486
Rep10_31stJuly2021_1_Sequence_A 0_S 0_U 2_V 0_X18_Y13_Job(Seq.Scan) 1 01 01 02 01 04 01_226__Cell_CP_10	3450.0	3258.0	WT	DMSO-LPS	9	WT_DMSO-LPS	Cell_CP_10	TxS_auto_3	TxS_auto_2	0.5345287644271429	1	2	Rep10_31stJuly2021_1_Sequence_A 0_S 0_U 2_V 0_X18_Y13_Job(Seq.Scan) 1 01 01 02 01 04 01_226	1.9633809800323685	1.6861407845438674
Rep10_31stJuly2021_1_Sequence_A 0_S 0_U 2_V 0_X19_Y15_Job(Seq.Scan) 1 01 01 02 01 04 01_236__Cell_CP_8	3919.5	3712.5	WT	DMSO-LPS	9	WT_DMSO-LPS	Cell_CP_8	TxS_auto_2	TxS_auto_1	0.5345727265770301	2	2	Rep10_31stJuly2021_1_Sequence_A 0_S 0_U 2_V 0_X19_Y15_Job(Seq.Scan) 1 01 01 02 01 04 01_236	4.292198522468003	1.8610223197436908
Rep10_31stJuly2021_1_Sequence_A 0_S 0_U 2_V 0_X22_Y18_Job(Seq.Scan) 1 01 01 02 01 04 01_262__Cell_CP_30	3910.0	3694.0	WT	DMSO-LPS	9	WT_DMSO-LPS	Cell_CP_30	TxS_auto_1	TxS_auto_1	0.731961747634404	1	2	Rep10_31stJuly2021_1_Sequence_A 0_S 0_U 2_V 0_X22_Y18_Job(Seq.Scan) 1 01 01 02 01 04 01_262	2.350932203548993	3.7897727709218367
Rep10_31stJuly2021_2_Sequence_A 0_S 0_U 2_V 0_X23_Y15_Job(Seq.Scan) 1 01 01 02 01 04 01_012__Cell_CP_18	3276.5	3089.5	WT	DMSO-LPS	9	WT_DMSO-LPS	Cell_CP_18	TxS_auto_2	TxS_auto_12	0.7792368061122406	2	1	Rep10_31stJuly2021_2_Sequence_A 0_S 0_U 2_V 0_X23_Y15_Job(Seq.Scan) 1 01 01 02 01 04 01_012	6.733698154783847	1.068495802637394
Rep10_31stJuly2021_2_Sequence_A 0_S 0_U 2_V 0_X24_Y16_Job(Seq.Scan) 1 01 01 02 01 04 01_016__Cell_CP_3	6906.0	6617.0	WT	DMSO-LPS	9	WT_DMSO-LPS	Cell_CP_3	TxS_auto_4	TxS_auto_19	0.18900000000000006	2	1	Rep10_31stJuly2021_2_Sequence_A 0_S 0_U 2_V 0_X24_Y16_Job(Seq.Scan) 1 01 01 02 01 04 01_016	5.052556040887639	1.0821424166210802
Rep10_31stJuly2021_2_Sequence_A 0_S 0_U 2_V 0_X24_Y16_Job(Seq.Scan) 1 01 01 02 01 04 01_016__Cell_CP_31	3983.5	3779.0	WT	DMSO-LPS	9	WT_DMSO-LPS	Cell_CP_31	TxS_auto_5	TxS_auto_11	0.7319617476344114	2	1	Rep10_31stJuly2021_2_Sequence_A 0_S 0_U 2_V 0_X24_Y16_Job(Seq.Scan) 1 01 01 02 01 04 01_016	3.1274386286738323	2.016191710441625
Rep9_31stJuly2021_2_Sequence_A 0_S 0_U 2_V 0_X 8_Y17_Job(Seq.Scan) 1 01 01 02 01 04 01_260__Cell_CP_17	4620.0	4402.0	WT	DMSO-LPS	9	WT_DMSO-LPS	Cell_CP_17	TxS_auto_8	TxS_auto_13	0.6546793108079774	2	1	Rep9_31stJuly2021_2_Sequence_A 0_S 0_U 2_V 0_X 8_Y17_Job(Seq.Scan) 1 01 01 02 01 04 01_260	8.151495515386657	2.005860439745656
Rep9_31stJuly2021_2_Sequence_A 0_S 0_U 2_V 0_X14_Y20_Job(Seq.Scan) 1 01 01 02 01 04 01_290__Cell_CP_8	3657.5	3435.5	WT	DMSO-LPS	9	WT_DMSO-LPS	Cell_CP_8	TxS_auto_5	TxS_auto_4	0.0	2	2	Rep9_31stJuly2021_2_Sequence_A 0_S 0_U 2_V 0_X14_Y20_Job(Seq.Scan) 1 01 01 02 01 04 01_290	7.846346826408666	1.6377044829408902
Rep9_31stJuly2021_2_Sequence_A 0_S 0_U 2_V 0_X23_Y14_Job(Seq.Scan) 1 01 01 02 01 04 01_238__Cell_CP_17	3813.0	3613.5	WT	DMSO-LPS	9	WT_DMSO-LPS	Cell_CP_17	TxS_auto_1	TxS_auto_1	0.7319617476343893	2	1	Rep9_31stJuly2021_2_Sequence_A 0_S 0_U 2_V 0_X23_Y14_Job(Seq.Scan) 1 01 01 02 01 04 01_238	14.19855466760999	2.9881551793848633
Rep9_31stJuly2021_2_Sequence_A 0_S 0_U 2_V 0_X23_Y21_Job(Seq.Scan) 1 01 01 02 01 04 01_304__Cell_CP_4	3597.5	3406.5	WT	DMSO-LPS	9	WT_DMSO-LPS	Cell_CP_4	TxS_auto_2	TxS_auto_8	0.5345287644271379	2	1	Rep9_31stJuly2021_2_Sequence_A 0_S 0_U 2_V 0_X23_Y21_Job(Seq.Scan) 1 01 01 02 01 04 01_304	14.231986839408425	2.3304533218292183
Slide1_U0V0_U0V0_8thJuly2021_Sequence_A 0_S 0_U 0_V 0_X 9_Y21_Job(Seq.Scan) 1 01 01 02 01 04 01_050__Cell_CP_12	3523.0	3323.0	WT	DMSO-LPS	7	WT_DMSO-LPS	Cell_CP_12	TxS_auto_5	TxS_auto_19	0.5345287644271379	2	1	Slide1_U0V0_U0V0_8thJuly2021_Sequence_A 0_S 0_U 0_V 0_X 9_Y21_Job(Seq.Scan) 1 01 01 02 01 04 01_050	13.083970268597865	1.42280185341761
Slide1_U0V0_U0V0_8thJuly2021_Sequence_A 0_S 0_U 0_V 0_X 9_Y21_Job(Seq.Scan) 1 01 01 02 01 04 01_050__Cell_CP_12	3523.0	3323.0	WT	DMSO-LPS	8	WT_DMSO-LPS	Cell_CP_12	TxS_auto_5	TxS_auto_19	0.5345287644271379	2	1	Slide1_U0V0_U0V0_8thJuly2021_Sequence_A 0_S 0_U 0_V 0_X 9_Y21_Job(Seq.Scan) 1 01 01 02 01 04 01_050	13.083970268597865	1.42280185341761
Slide1_U0V0_U0V0_8thJuly2021_Sequence_A 0_S 0_U 0_V 0_X15_Y19_Job(Seq.Scan) 1 01 01 02 01 04 01_030__Cell_CP_28	3540.0	3346.0	WT	DMSO-LPS	7	WT_DMSO-LPS	Cell_CP_28	TxS_auto_2	TxS_auto_7	0.6268045947502301	1	2	Slide1_U0V0_U0V0_8thJuly2021_Sequence_A 0_S 0_U 0_V 0_X15_Y19_Job(Seq.Scan) 1 01 01 02 01 04 01_030	11.022687201195534	2.464421171484838
Slide1_U0V0_U0V0_8thJuly2021_Sequence_A 0_S 0_U 0_V 0_X15_Y19_Job(Seq.Scan) 1 01 01 02 01 04 01_030__Cell_CP_28	3540.0	3346.0	WT	DMSO-LPS	8	WT_DMSO-LPS	Cell_CP_28	TxS_auto_2	TxS_auto_7	0.6268045947502301	1	2	Slide1_U0V0_U0V0_8thJuly2021_Sequence_A 0_S 0_U 0_V 0_X15_Y19_Job(Seq.Scan) 1 01 01 02 01 04 01_030	11.022687201195534	2.464421171484838
Slide2_9thJuly2021_Sequence_A 0_S 0_U 0_V 0_X 6_Y22_Job(Seq.Scan) 1 01 01 02 01 04 01_050__Cell_CP_3	4816.5	4578.0	WT	DMSO-LPS	7	WT_DMSO-LPS	Cell_CP_3	TxS_auto_1	TxS_auto_58	0.6546793108079692	2	2	Slide2_9thJuly2021_Sequence_A 0_S 0_U 0_V 0_X 6_Y22_Job(Seq.Scan) 1 01 01 02 01 04 01_050	12.67663048096773	1.325697273901408
Slide2_9thJuly2021_Sequence_A 0_S 0_U 0_V 0_X 6_Y22_Job(Seq.Scan) 1 01 01 02 01 04 01_050__Cell_CP_3	4816.5	4578.0	WT	DMSO-LPS	8	WT_DMSO-LPS	Cell_CP_3	TxS_auto_1	TxS_auto_58	0.6546793108079692	2	2	Slide2_9thJuly2021_Sequence_A 0_S 0_U 0_V 0_X 6_Y22_Job(Seq.Scan) 1 01 01 02 01 04 01_050	12.67663048096773	1.325697273901408
Il12bHSS1_WT_0_60_90_120_18thJune21_2_Sequence_A 0_S 0_U 2_V 0_X14_Y15_Job(Seq.Scan) 1 01 01 02 01 04 01_290__Cell_CP_5	5297.0	4354.5	WT	90	23	WT_90	Cell_CP_5	TxS_auto_1	TxS_auto_3	0.6546793108079692	1	1	Il12bHSS1_WT_0_60_90_120_18thJune21_2_Sequence_A 0_S 0_U 2_V 0_X14_Y15_Job(Seq.Scan) 1 01 01 02 01 04 01_290	3.8704235983846145	1.6416024041571946
Il12bHSS1_WT_0_60_90_120_18thJune21_2_Sequence_A 0_S 0_U 2_V 0_X18_Y14_Job(Seq.Scan) 1 01 01 02 01 04 01_276__Cell_CP_20	4950.5	4139.5	WT	90	23	WT_90	Cell_CP_20	TxS_auto_6	TxS_auto_13	0.7559689147048257	1	1	Il12bHSS1_WT_0_60_90_120_18thJune21_2_Sequence_A 0_S 0_U 2_V 0_X18_Y14_Job(Seq.Scan) 1 01 01 02 01 04 01_276	9.238432459055046	1.3789161432481876
Il12bHSS1_WT_0_60_90_120_18thJune21_2_Sequence_A 0_S 0_U 2_V 0_X19_Y14_Job(Seq.Scan) 1 01 01 02 01 04 01_278__Cell_CP_16	5752.0	4749.0	WT	90	23	WT_90	Cell_CP_16	TxS_auto_5	TxS_auto_3	0.6546793108079774	1	1	Il12bHSS1_WT_0_60_90_120_18thJune21_2_Sequence_A 0_S 0_U 2_V 0_X19_Y14_Job(Seq.Scan) 1 01 01 02 01 04 01_278	3.2910103056083253	1.329238879715903
Il12bHSS1_WT_0_60_90_120_18thJune21_2_Sequence_A 0_S 0_U 2_V 1_X 6_Y 4_Job(Seq.Scan) 1 01 01 02 01 04 01_378__Cell_CP_7	3147.0	2416.0	WT	90	24	WT_90	Cell_CP_7	TxS_auto_4	TxS_auto_29	0.566958552276972	1	1	Il12bHSS1_WT_0_60_90_120_18thJune21_2_Sequence_A 0_S 0_U 2_V 1_X 6_Y 4_Job(Seq.Scan) 1 01 01 02 01 04 01_378	6.6372020485407806	3.711105398142317
Il12bHSS1_WT_0_60_90_120_18thJune21_2_Sequence_A 0_S 0_U 2_V 1_X 7_Y 3_Job(Seq.Scan) 1 01 01 02 01 04 01_370__Cell_CP_7	4900.0	3017.5	WT	90	24	WT_90	Cell_CP_7	TxS_auto_3	TxS_auto_20	0.9637146880690421	1	1	Il12bHSS1_WT_0_60_90_120_18thJune21_2_Sequence_A 0_S 0_U 2_V 1_X 7_Y 3_Job(Seq.Scan) 1 01 01 02 01 04 01_370	12.103311987765789	2.459769803559395
Il12bHSS1_WT_0_60_90_120_18thJune21_2_Sequence_A 0_S 0_U 2_V 1_X 7_Y 8_Job(Seq.Scan) 1 01 01 02 01 04 01_410__Cell_CP_28	3833.5	3193.0	WT	90	24	WT_90	Cell_CP_28	TxS_auto_1	TxS_auto_1	0.6546793108079794	1	1	Il12bHSS1_WT_0_60_90_120_18thJune21_2_Sequence_A 0_S 0_U 2_V 1_X 7_Y 8_Job(Seq.Scan) 1 01 01 02 01 04 01_410	10.446311447719667	4.368573859641143
Il12bHSS1_WT_0_60_90_120_18thJune21_2_Sequence_A 0_S 0_U 2_V 1_X 7_Y 8_Job(Seq.Scan) 1 01 01 02 01 04 01_410__Cell_CP_5	3167.5	2526.5	WT	90	24	WT_90	Cell_CP_5	TxS_auto_2	TxS_auto_13	0.5345287644271329	1	1	Il12bHSS1_WT_0_60_90_120_18thJune21_2_Sequence_A 0_S 0_U 2_V 1_X 7_Y 8_Job(Seq.Scan) 1 01 01 02 01 04 01_410	9.172519806738974	1.089509387669707
Il12bHSS1_WT_0_60_90_120_18thJune21_2_Sequence_A 0_S 0_U 2_V 1_X 8_Y 3_Job(Seq.Scan) 1 01 01 02 01 04 01_368__Cell_CP_18	4474.0	3268.5	WT	90	24	WT_90	Cell_CP_18	TxS_auto_2	TxS_auto_42	0.5669585522769673	1	1	Il12bHSS1_WT_0_60_90_120_18thJune21_2_Sequence_A 0_S 0_U 2_V 1_X 8_Y 3_Job(Seq.Scan) 1 01 01 02 01 04 01_368	8.256648554852424	1.2050464530563432
Il12bHSS1_WT_0_60_90_120_18thJune21_2_Sequence_A 0_S 0_U 2_V 1_X10_Y10_Job(Seq.Scan) 1 01 01 02 01 04 01_442__Cell_CP_36	4528.5	3581.0	WT	90	24	WT_90	Cell_CP_36	TxS_auto_1	TxS_auto_7	0.8452058920760143	1	1	Il12bHSS1_WT_0_60_90_120_18thJune21_2_Sequence_A 0_S 0_U 2_V 1_X10_Y10_Job(Seq.Scan) 1 01 01 02 01 04 01_442	8.34018935629205	1.6141302442788374
Il12bHSS1_WT_0_60_90_120_18thJune21_2_Sequence_A 0_S 0_U 2_V 1_X11_Y 5_Job(Seq.Scan) 1 01 01 02 01 04 01_394__Cell_CP_3	4541.0	3585.0	WT	90	24	WT_90	Cell_CP_3	TxS_auto_5	TxS_auto_30	0.5669585522769697	1	1	Il12bHSS1_WT_0_60_90_120_18thJune21_2_Sequence_A 0_S 0_U 2_V 1_X11_Y 5_Job(Seq.Scan) 1 01 01 02 01 04 01_394	10.289196142048437	2.1451474395929053
Il12bHSS1_WT_0_60_90_120_18thJune21_2_Sequence_A 0_S 0_U 2_V 1_X12_Y10_Job(Seq.Scan) 1 01 01 02 01 04 01_446__Cell_CP_22	6468.0	4764.0	WT	90	24	WT_90	Cell_CP_22	TxS_auto_4	TxS_auto_5	0.7559689147048364	1	1	Il12bHSS1_WT_0_60_90_120_18thJune21_2_Sequence_A 0_S 0_U 2_V 1_X12_Y10_Job(Seq.Scan) 1 01 01 02 01 04 01_446	5.597169580539329	2.84250934456313
Il12bHSS1_WT_0_60_90_120_18thJune21_2_Sequence_A 0_S 0_U 2_V 1_X13_Y 5_Job(Seq.Scan) 1 01 01 02 01 04 01_390__Cell_CP_28	4259.0	3204.0	WT	90	24	WT_90	Cell_CP_28	TxS_auto_1	TxS_auto_16	0.9258817419087589	1	1	Il12bHSS1_WT_0_60_90_120_18thJune21_2_Sequence_A 0_S 0_U 2_V 1_X13_Y 5_Job(Seq.Scan) 1 01 01 02 01 04 01_390	7.042638295374009	1.5268183768003516
Il12bHSS1_WT_0_60_90_120_18thJune21_2_Sequence_A 0_S 0_U 2_V 1_X21_Y 9_Job(Seq.Scan) 1 01 01 02 01 04 01_422__Cell_CP_8	3324.5	2592.5	WT	90	24	WT_90	Cell_CP_8	TxS_auto_3	TxS_auto_2	0.5669585522769673	1	1	Il12bHSS1_WT_0_60_90_120_18thJune21_2_Sequence_A 0_S 0_U 2_V 1_X21_Y 9_Job(Seq.Scan) 1 01 01 02 01 04 01_422	3.867357590210767	1.338271400653481
Il12bHSS1_WT_0_60_90_120_27thMay21_Sequence_A 0_S 0_U 2_V 0_X13_Y15_Job(Seq.Scan) 1 01 01 02 01 04 01_246__Cell_CP_12	4353.0	3190.5	WT	90	21	WT_90	Cell_CP_12	TxS_auto_2	TxS_auto_5	0.9450000000000003	1	1	Il12bHSS1_WT_0_60_90_120_27thMay21_Sequence_A 0_S 0_U 2_V 0_X13_Y15_Job(Seq.Scan) 1 01 01 02 01 04 01_246	5.0304614872236595	3.3297195177084244
Il12bHSS1_WT_0_60_90_120_27thMay21_Sequence_A 0_S 0_U 2_V 0_X14_Y16_Job(Seq.Scan) 1 01 01 02 01 04 01_250__Cell_CP_21	3970.0	2935.0	WT	90	21	WT_90	Cell_CP_21	TxS_auto_2	TxS_auto_28	0.5345727265770301	1	1	Il12bHSS1_WT_0_60_90_120_27thMay21_Sequence_A 0_S 0_U 2_V 0_X14_Y16_Job(Seq.Scan) 1 01 01 02 01 04 01_250	6.836044595194168	1.1118738394577112
Il12bHSS1_WT_0_60_90_120_27thMay21_Sequence_A 0_S 0_U 2_V 1_X 7_Y 4_Job(Seq.Scan) 1 01 01 02 01 04 01_342__Cell_CP_28	4108.5	2691.5	WT	90	22	WT_90	Cell_CP_28	TxS_auto_6	TxS_auto_52	0.7792368061122302	1	1	Il12bHSS1_WT_0_60_90_120_27thMay21_Sequence_A 0_S 0_U 2_V 1_X 7_Y 4_Job(Seq.Scan) 1 01 01 02 01 04 01_342	4.111256862258911	1.4303603454837244
Il12bHSS1_WT_0_60_90_120_27thMay21_Sequence_A 0_S 0_U 2_V 1_X 7_Y 8_Job(Seq.Scan) 1 01 01 02 01 04 01_372__Cell_CP_29	4213.5	2826.0	WT	90	22	WT_90	Cell_CP_29	TxS_auto_5	TxS_auto_147	0.0	1	1	Il12bHSS1_WT_0_60_90_120_27thMay21_Sequence_A 0_S 0_U 2_V 1_X 7_Y 8_Job(Seq.Scan) 1 01 01 02 01 04 01_372	1.4477489675134907	1.0858048457027123
Il12bHSS1_WT_0_60_90_120_27thMay21_Sequence_A 0_S 0_U 2_V 1_X10_Y 9_Job(Seq.Scan) 1 01 01 02 01 04 01_394__Cell_CP_18	4528.0	3377.5	WT	90	22	WT_90	Cell_CP_18	TxS_auto_2	TxS_auto_22	0.982048878620606	1	1	Il12bHSS1_WT_0_60_90_120_27thMay21_Sequence_A 0_S 0_U 2_V 1_X10_Y 9_Job(Seq.Scan) 1 01 01 02 01 04 01_394	5.264642340898415	2.1202090203684874
Il12bHSS1_WT_0_60_90_120_27thMay21_Sequence_A 0_S 0_U 2_V 1_X11_Y 8_Job(Seq.Scan) 1 01 01 02 01 04 01_378__Cell_CP_6	4139.5	3266.0	WT	90	22	WT_90	Cell_CP_6	TxS_auto_6	TxS_auto_38	0.18899999999999295	1	1	Il12bHSS1_WT_0_60_90_120_27thMay21_Sequence_A 0_S 0_U 2_V 1_X11_Y 8_Job(Seq.Scan) 1 01 01 02 01 04 01_378	8.908633102092637	3.1354304069959418
Il12bHSS1_WT_0_60_90_120_27thMay21_Sequence_A 0_S 0_U 2_V 1_X11_Y 8_Job(Seq.Scan) 1 01 01 02 01 04 01_378__Cell_CP_7	4631.5	3568.0	WT	90	22	WT_90	Cell_CP_7	TxS_auto_1	TxS_auto_44	0.6546793108079717	1	1	Il12bHSS1_WT_0_60_90_120_27thMay21_Sequence_A 0_S 0_U 2_V 1_X11_Y 8_Job(Seq.Scan) 1 01 01 02 01 04 01_378	13.505759284494848	1.4175715410195386
Il12bHSS1_WT_0_60_90_120_27thMay21_Sequence_A 0_S 0_U 2_V 1_X11_Y 9_Job(Seq.Scan) 1 01 01 02 01 04 01_392__Cell_CP_22	4340.5	3143.0	WT	90	22	WT_90	Cell_CP_22	TxS_auto_5	TxS_auto_57	0.5345287644271429	1	1	Il12bHSS1_WT_0_60_90_120_27thMay21_Sequence_A 0_S 0_U 2_V 1_X11_Y 9_Job(Seq.Scan) 1 01 01 02 01 04 01_392	3.764366144062646	2.7271783715557083
Il12bHSS1_WT_0_60_90_120_27thMay21_Sequence_A 0_S 0_U 2_V 1_X12_Y 9_Job(Seq.Scan) 1 01 01 02 01 04 01_390__Cell_CP_29	3696.5	2927.5	WT	90	22	WT_90	Cell_CP_29	TxS_auto_6	TxS_auto_59	0.8452058920760063	1	1	Il12bHSS1_WT_0_60_90_120_27thMay21_Sequence_A 0_S 0_U 2_V 1_X12_Y 9_Job(Seq.Scan) 1 01 01 02 01 04 01_390	10.24039057552395	1.4797932044995203
Il12bHSS1_WT_0_60_90_120_18thJune21_2_Sequence_A 0_S 0_U 2_V 0_X 6_Y19_Job(Seq.Scan) 1 01 01 02 01 04 01_322__Cell_CP_12	4733.5	3593.0	WT	90	23	WT_90	Cell_CP_12	TxS_auto_2	TxS_auto_4	0.5	1	2	Il12bHSS1_WT_0_60_90_120_18thJune21_2_Sequence_A 0_S 0_U 2_V 0_X 6_Y19_Job(Seq.Scan) 1 01 01 02 01 04 01_322	15.814323290525708	5.37566429659814
Il12bHSS1_WT_0_60_90_120_18thJune21_2_Sequence_A 0_S 0_U 2_V 0_X 6_Y20_Job(Seq.Scan) 1 01 01 02 01 04 01_328__Cell_CP_8	4018.0	2946.0	WT	90	23	WT_90	Cell_CP_8	TxS_auto_3	TxS_auto_7	0.6546793108079629	2	2	Il12bHSS1_WT_0_60_90_120_18thJune21_2_Sequence_A 0_S 0_U 2_V 0_X 6_Y20_Job(Seq.Scan) 1 01 01 02 01 04 01_328	12.383056437382374	2.5233718641452767
Il12bHSS1_WT_0_60_90_120_18thJune21_2_Sequence_A 0_S 0_U 2_V 0_X12_Y23_Job(Seq.Scan) 1 01 01 02 01 04 01_350__Cell_CP_19	4619.0	3110.5	WT	90	23	WT_90	Cell_CP_19	TxS_auto_3	TxS_auto_4	0.42261684774746994	2	1	Il12bHSS1_WT_0_60_90_120_18thJune21_2_Sequence_A 0_S 0_U 2_V 0_X12_Y23_Job(Seq.Scan) 1 01 01 02 01 04 01_350	10.033211857903103	1.3969803614307978
Il12bHSS1_WT_0_60_90_120_18thJune21_2_Sequence_A 0_S 0_U 2_V 0_X13_Y17_Job(Seq.Scan) 1 01 01 02 01 04 01_300__Cell_CP_10	6380.0	5183.0	WT	90	23	WT_90	Cell_CP_10	TxS_auto_2	TxS_auto_2	0.7559689147048364	1	2	Il12bHSS1_WT_0_60_90_120_18thJune21_2_Sequence_A 0_S 0_U 2_V 0_X13_Y17_Job(Seq.Scan) 1 01 01 02 01 04 01_300	7.055667245853317	2.7047679992151124
Il12bHSS1_WT_0_60_90_120_18thJune21_2_Sequence_A 0_S 0_U 2_V 0_X21_Y22_Job(Seq.Scan) 1 01 01 02 01 04 01_342__Cell_CP_30	5867.0	4826.5	WT	90	23	WT_90	Cell_CP_30	TxS_auto_6	TxS_auto_7	0.5669999999999789	2	2	Il12bHSS1_WT_0_60_90_120_18thJune21_2_Sequence_A 0_S 0_U 2_V 0_X21_Y22_Job(Seq.Scan) 1 01 01 02 01 04 01_342	15.296221960353439	1.217841876108038
Il12bHSS1_WT_0_60_90_120_18thJune21_2_Sequence_A 0_S 0_U 2_V 1_X 8_Y 3_Job(Seq.Scan) 1 01 01 02 01 04 01_368__Cell_CP_22	3729.0	3004.5	WT	90	24	WT_90	Cell_CP_22	TxS_auto_1	TxS_auto_3	0.6268045947502214	1	2	Il12bHSS1_WT_0_60_90_120_18thJune21_2_Sequence_A 0_S 0_U 2_V 1_X 8_Y 3_Job(Seq.Scan) 1 01 01 02 01 04 01_368	13.045241886144858	1.9976222741840022
Il12bHSS1_WT_0_60_90_120_18thJune21_2_Sequence_A 0_S 0_U 2_V 1_X13_Y 4_Job(Seq.Scan) 1 01 01 02 01 04 01_388__Cell_CP_15	4704.5	3263.0	WT	90	24	WT_90	Cell_CP_15	TxS_auto_1	TxS_auto_2	0.6546793108079711	1	2	Il12bHSS1_WT_0_60_90_120_18thJune21_2_Sequence_A 0_S 0_U 2_V 1_X13_Y 4_Job(Seq.Scan) 1 01 01 02 01 04 01_388	8.170042863539804	2.416113732538061
Il12bHSS1_WT_0_60_90_120_18thJune21_2_Sequence_A 0_S 0_U 2_V 1_X16_Y 9_Job(Seq.Scan) 1 01 01 02 01 04 01_424__Cell_CP_28	3548.0	2905.5	WT	90	24	WT_90	Cell_CP_28	TxS_auto_3	TxS_auto_6	0.6546793108079774	1	2	Il12bHSS1_WT_0_60_90_120_18thJune21_2_Sequence_A 0_S 0_U 2_V 1_X16_Y 9_Job(Seq.Scan) 1 01 01 02 01 04 01_424	6.665558430520667	2.574930441452529
Il12bHSS1_WT_0_60_90_120_27thMay21_Sequence_A 0_S 0_U 2_V 0_X 6_Y19_Job(Seq.Scan) 1 01 01 02 01 04 01_276__Cell_CP_4	7257.0	4527.5	WT	90	21	WT_90	Cell_CP_4	TxS_auto_1	TxS_auto_19	0.9258817419087604	1	2	Il12bHSS1_WT_0_60_90_120_27thMay21_Sequence_A 0_S 0_U 2_V 0_X 6_Y19_Job(Seq.Scan) 1 01 01 02 01 04 01_276	4.562104569991498	2.8287493376980617
Il12bHSS1_WT_0_60_90_120_27thMay21_Sequence_A 0_S 0_U 2_V 0_X19_Y22_Job(Seq.Scan) 1 01 01 02 01 04 01_300__Cell_CP_5	3562.0	2636.5	WT	90	21	WT_90	Cell_CP_5	TxS_auto_2	TxS_auto_45	0.566958552276972	1	2	Il12bHSS1_WT_0_60_90_120_27thMay21_Sequence_A 0_S 0_U 2_V 0_X19_Y22_Job(Seq.Scan) 1 01 01 02 01 04 01_300	5.12785574987391	1.8580419379246276
Il12bHSS1_WT_0_60_90_120_27thMay21_Sequence_A 0_S 0_U 2_V 1_X12_Y 9_Job(Seq.Scan) 1 01 01 02 01 04 01_390__Cell_CP_42	4414.5	3174.0	WT	90	22	WT_90	Cell_CP_42	TxS_auto_1	TxS_auto_13	0.5	2	1	Il12bHSS1_WT_0_60_90_120_27thMay21_Sequence_A 0_S 0_U 2_V 1_X12_Y 9_Job(Seq.Scan) 1 01 01 02 01 04 01_390	6.338141701916719	1.2616487240830538
Il12bHSS1_WT_0_60_90_120_27thMay21_Sequence_A 0_S 0_U 2_V 1_X18_Y 4_Job(Seq.Scan) 1 01 01 02 01 04 01_350__Cell_CP_14	4054.0	2753.0	WT	90	22	WT_90	Cell_CP_14	TxS_auto_5	TxS_auto_11	0.8452058920760189	1	2	Il12bHSS1_WT_0_60_90_120_27thMay21_Sequence_A 0_S 0_U 2_V 1_X18_Y 4_Job(Seq.Scan) 1 01 01 02 01 04 01_350	3.774214625332655	3.3314412784665732
Il12b_HSS1_type4C2_type1C3_26012021_6_Sequence_A 0_S 0_U 3_V 0_X20_Y16_Job(Seq.Scan) 1 01 01 02 01 04 01_400__Cell_CP_1	3334.5	2551.0	WT	90	2	WT_90	Cell_CP_1	TxS_auto_3	TxS_auto_10	0.9637146880690366	2	2	Il12b_HSS1_type4C2_type1C3_26012021_6_Sequence_A 0_S 0_U 3_V 0_X20_Y16_Job(Seq.Scan) 1 01 01 02 01 04 01_400	8.514880800292628	1.2242402789847249
Il12bBD_failedu1v1_25May21_WTRad21_Sequence_A 0_S 0_U 1_V 0_X15_Y22_Job(Seq.Scan) 1 01 01 02 01 04 01_188__Cell_CP_6	5511.0	4137.5	WT	DMSO-LPS	1	WT_DMSO-LPS	Cell_CP_6	TxS_auto_3	TxS_auto_2	0.6546793108079692	2	2	Il12bBD_failedu1v1_25May21_WTRad21_Sequence_A 0_S 0_U 1_V 0_X15_Y22_Job(Seq.Scan) 1 01 01 02 01 04 01_188	3.700674930271673	2.006430184394098
Il12b_HSS1_type4C2_type1C3_050221_4_Sequence_A 0_S 0_U 3_V 1_X 9_Y 7_Job(Seq.Scan) 1 01 01 02 01 04 01_022__Cell_CP_13	4113.0	3050.0	Rad21KO	90	4	Rad21KO_90	Cell_CP_13	TxS_auto_1	TxS_auto_19	0.5345287644271354	1	1	Il12b_HSS1_type4C2_type1C3_050221_4_Sequence_A 0_S 0_U 3_V 1_X 9_Y 7_Job(Seq.Scan) 1 01 01 02 01 04 01_022	3.959335233502016	1.6800217261337482
Il12b_HSS1_type4C2_type1C3_050221_4_Sequence_A 0_S 0_U 3_V 1_X17_Y 6_Job(Seq.Scan) 1 01 01 02 01 04 01_018__Cell_CP_37	4555.5	2967.5	Rad21KO	90	4	Rad21KO_90	Cell_CP_37	TxS_auto_8	TxS_auto_296	0.6268045947502301	1	1	Il12b_HSS1_type4C2_type1C3_050221_4_Sequence_A 0_S 0_U 3_V 1_X17_Y 6_Job(Seq.Scan) 1 01 01 02 01 04 01_018	8.228987143161435	1.9022182303480877
Il12b_HSS1_type4C2_type1C3_050221_Sequence_A 0_S 0_U 1_V 1_X 9_Y 8_Job(Seq.Scan) 1 01 01 02 01 04 01_254__Cell_CP_10	4943.5	2820.0	Rad21KO	90	3	Rad21KO_90	Cell_CP_10	TxS_auto_1	TxS_auto_16	0.3779999999999859	1	1	Il12b_HSS1_type4C2_type1C3_050221_Sequence_A 0_S 0_U 1_V 1_X 9_Y 8_Job(Seq.Scan) 1 01 01 02 01 04 01_254	7.755197452097329	1.0684733997363145
Il12b_HSS1_type4C2_type1C3_050221_Sequence_A 0_S 0_U 1_V 1_X15_Y 5_Job(Seq.Scan) 1 01 01 02 01 04 01_228__Cell_CP_25	5320.0	3009.5	Rad21KO	90	3	Rad21KO_90	Cell_CP_25	TxS_auto_6	TxS_auto_13	0.5345287644271329	1	1	Il12b_HSS1_type4C2_type1C3_050221_Sequence_A 0_S 0_U 1_V 1_X15_Y 5_Job(Seq.Scan) 1 01 01 02 01 04 01_228	4.945704537049289	1.788748768761813
Il12b_HSS1_type4C2_type1C3_050221_4_Sequence_A 0_S 0_U 3_V 1_X15_Y 4_Job(Seq.Scan) 1 01 01 02 01 04 01_002__Cell_CP_52	5819.5	2726.5	Rad21KO	90	4	Rad21KO_90	Cell_CP_52	TxS_auto_1	TxS_auto_57	0.7319617476343967	2	2	Il12b_HSS1_type4C2_type1C3_050221_4_Sequence_A 0_S 0_U 3_V 1_X15_Y 4_Job(Seq.Scan) 1 01 01 02 01 04 01_002	9.222977110803091	1.5137133451804572
Il12b_HSS1_type4C2_type1C3_050221_4_Sequence_A 0_S 0_U 3_V 1_X16_Y 4_Job(Seq.Scan) 1 01 01 02 01 04 01_004__Cell_CP_42	3490.5	2896.5	Rad21KO	90	4	Rad21KO_90	Cell_CP_42	TxS_auto_2	TxS_auto_7	0.7792368061122406	1	2	Il12b_HSS1_type4C2_type1C3_050221_4_Sequence_A 0_S 0_U 3_V 1_X16_Y 4_Job(Seq.Scan) 1 01 01 02 01 04 01_004	9.740407400635107	1.595851079445196
Il12b_HSS1_type4C2_type1C3_050221_4_Sequence_A 0_S 0_U 3_V 1_X16_Y10_Job(Seq.Scan) 1 01 01 02 01 04 01_044__Cell_CP_18	4849.5	3737.5	Rad21KO	90	4	Rad21KO_90	Cell_CP_18	TxS_auto_2	TxS_auto_12	0.42261684774746994	2	1	Il12b_HSS1_type4C2_type1C3_050221_4_Sequence_A 0_S 0_U 3_V 1_X16_Y10_Job(Seq.Scan) 1 01 01 02 01 04 01_044	7.707401536311732	1.2161527906665268
Il12b_HSS1_type4C2_type1C3_050221_4_Sequence_A 0_S 0_U 3_V 1_X17_Y 4_Job(Seq.Scan) 1 01 01 02 01 04 01_006__Cell_CP_52	3595.0	2716.0	Rad21KO	90	4	Rad21KO_90	Cell_CP_52	TxS_auto_1	TxS_auto_13	0.9063862311399045	1	2	Il12b_HSS1_type4C2_type1C3_050221_4_Sequence_A 0_S 0_U 3_V 1_X17_Y 4_Job(Seq.Scan) 1 01 01 02 01 04 01_006	8.508137257189244	2.217561496836383
Il12b_HSS1_type4C2_type1C3_050221_Sequence_A 0_S 0_U 1_V 1_X19_Y 9_Job(Seq.Scan) 1 01 01 02 01 04 01_260__Cell_CP_44	4955.0	2046.0	Rad21KO	90	3	Rad21KO_90	Cell_CP_44	TxS_auto_1	TxS_auto_3	0.7560000000000002	1	2	Il12b_HSS1_type4C2_type1C3_050221_Sequence_A 0_S 0_U 1_V 1_X19_Y 9_Job(Seq.Scan) 1 01 01 02 01 04 01_260	2.447915986726501	1.1719507837503411
Il12b_HSS1_type4C2_type1C3_050221_Sequence_A 0_S 0_U 1_V 1_X20_Y 9_Job(Seq.Scan) 1 01 01 02 01 04 01_258__Cell_CP_62	7466.5	4931.5	Rad21KO	90	3	Rad21KO_90	Cell_CP_62	TxS_auto_3	TxS_auto_20	0.7559689147048257	2	2	Il12b_HSS1_type4C2_type1C3_050221_Sequence_A 0_S 0_U 1_V 1_X20_Y 9_Job(Seq.Scan) 1 01 01 02 01 04 01_258	4.557807007355608	1.688658968067954
Il12bBD_manual_26May21_WTRad21_Sequence_A 0_S 0_U 1_V 1_X 5_Y 4_Job(Seq.Scan) 1 01 01 02 01 04 01_220__Cell_CP_35	6137.5	4916.0	Rad21KO	DMSO-LPS	2	Rad21KO_DMSO-LPS	Cell_CP_35	TxS_auto_1	TxS_auto_33	0.9258817419087589	1	1	Il12bBD_manual_26May21_WTRad21_Sequence_A 0_S 0_U 1_V 1_X 5_Y 4_Job(Seq.Scan) 1 01 01 02 01 04 01_220	1.0226944480042064	1.1711725746828034
Il12bBD_manual_26May21_WTRad21_Sequence_A 0_S 0_U 1_V 1_X 6_Y 7_Job(Seq.Scan) 1 01 01 02 01 04 01_266__Cell_CP_36	4604.0	3286.5	Rad21KO	DMSO-LPS	2	Rad21KO_DMSO-LPS	Cell_CP_36	TxS_auto_2	TxS_auto_25	0.5976704777718014	1	1	Il12bBD_manual_26May21_WTRad21_Sequence_A 0_S 0_U 1_V 1_X 6_Y 7_Job(Seq.Scan) 1 01 01 02 01 04 01_266	1.5399312515512986	3.16922211394908
Slide1_U0V0_U0V0_8thJuly2021_Sequence_A 0_S 0_U 0_V 1_X18_Y15_Job(Seq.Scan) 1 01 01 02 01 04 01_160__Cell_CP_4	3284.0	3106.0	Rad21KO	DMSO-LPS	7	Rad21KO_DMSO-LPS	Cell_CP_4	TxS_auto_1	TxS_auto_1	0.5345287644271379	1	1	Slide1_U0V0_U0V0_8thJuly2021_Sequence_A 0_S 0_U 0_V 1_X18_Y15_Job(Seq.Scan) 1 01 01 02 01 04 01_160	5.9120804300413585	13.05492320194679
Slide1_U0V0_U0V0_8thJuly2021_Sequence_A 0_S 0_U 0_V 1_X23_Y 5_Job(Seq.Scan) 1 01 01 02 01 04 01_094__Cell_CP_4	4083.5	3859.0	Rad21KO	DMSO-LPS	7	Rad21KO_DMSO-LPS	Cell_CP_4	TxS_auto_1	TxS_auto_3	0.0	1	1	Slide1_U0V0_U0V0_8thJuly2021_Sequence_A 0_S 0_U 0_V 1_X23_Y 5_Job(Seq.Scan) 1 01 01 02 01 04 01_094	6.624769831979807	1.1743093631529955
Il12bBD_manual_26May21_WTRad21_Sequence_A 0_S 0_U 1_V 1_X14_Y 5_Job(Seq.Scan) 1 01 01 02 01 04 01_260__Cell_CP_12	3849.0	3048.0	Rad21KO	DMSO-LPS	2	Rad21KO_DMSO-LPS	Cell_CP_12	TxS_auto_1	TxS_auto_5	0.7792368061122319	2	2	Il12bBD_manual_26May21_WTRad21_Sequence_A 0_S 0_U 1_V 1_X14_Y 5_Job(Seq.Scan) 1 01 01 02 01 04 01_260	1.5911427558386428	1.8615301560051174
Il12bBD_manual_26May21_WTRad21_Sequence_A 0_S 0_U 1_V 1_X15_Y 4_Job(Seq.Scan) 1 01 01 02 01 04 01_232__Cell_CP_12	4649.5	3471.0	Rad21KO	DMSO-LPS	2	Rad21KO_DMSO-LPS	Cell_CP_12	TxS_auto_1	TxS_auto_3	0.26728636328852007	1	2	Il12bBD_manual_26May21_WTRad21_Sequence_A 0_S 0_U 1_V 1_X15_Y 4_Job(Seq.Scan) 1 01 01 02 01 04 01_232	2.2338475954419934	4.1862367440345425
Il12bBD_manual_26May21_WTRad21_Sequence_A 0_S 0_U 1_V 1_X16_Y 4_Job(Seq.Scan) 1 01 01 02 01 04 01_234__Cell_CP_13	3799.5	2964.5	Rad21KO	DMSO-LPS	2	Rad21KO_DMSO-LPS	Cell_CP_13	TxS_auto_1	TxS_auto_4	0.7319617476343893	1	2	Il12bBD_manual_26May21_WTRad21_Sequence_A 0_S 0_U 1_V 1_X16_Y 4_Job(Seq.Scan) 1 01 01 02 01 04 01_234	1.4574806873051498	3.547735716345223
Rep9_31stJuly2021_2_Sequence_A 0_S 0_U 2_V 1_X 5_Y 7_Job(Seq.Scan) 1 01 01 02 01 04 01_358__Cell_CP_25	2777.0	2605.5	Rad21KO	DMSO-LPS	9	Rad21KO_DMSO-LPS	Cell_CP_25	TxS_auto_3	TxS_auto_21	0.9258817419087604	1	2	Rep9_31stJuly2021_2_Sequence_A 0_S 0_U 2_V 1_X 5_Y 7_Job(Seq.Scan) 1 01 01 02 01 04 01_358	7.329054628325413	2.3294705547432653
Rep9_31stJuly2021_2_Sequence_A 0_S 0_U 2_V 1_X17_Y10_Job(Seq.Scan) 1 01 01 02 01 04 01_372__Cell_CP_4	3190.0	3006.0	Rad21KO	DMSO-LPS	9	Rad21KO_DMSO-LPS	Cell_CP_4	TxS_auto_1	TxS_auto_7	0.5345287644271379	1	2	Rep9_31stJuly2021_2_Sequence_A 0_S 0_U 2_V 1_X17_Y10_Job(Seq.Scan) 1 01 01 02 01 04 01_372	4.341993555851321	1.7045230863442689
