# Supplementary material for: Cohesin couples transcriptional bursting probabilities of inducible enhancers and promoters
Source: Nat Commun. 2022 Jul 27;13:4342. doi: 10.1038/s41467-022-31192-9 (PMC9329429; doi:10.1038/s41467-022-31192-9)
Supplement: Supplementary file 4 — Source Data [file 41467_2022_31192_MOESM4_ESM.zip › SourceData/Fig4c_lnCPMplus1.csv]

GeneID	Class	variable	ln(CPM + 1) cells with transcripts detected	Time after LPS (h)	Genotype
Ifrd1	A1+2	WT_UT__mu	7.526171920988907	0	WT
Ier3	A1+2	WT_UT__mu	7.359988908998917	0	WT
Id3	A1+2	WT_UT__mu	7.652670641152844	0	WT
Odc1	A1+2	WT_UT__mu	7.210173353995951	0	WT
Kdm6b	A1+2	WT_UT__mu	6.9477692441086605	0	WT
Slc16a10	A1+2	WT_UT__mu	7.546893907935866	0	WT
Plek	A1+2	WT_UT__mu	7.779626295674721	0	WT
Mdm2	A1+2	WT_UT__mu	7.591574616967325	0	WT
Phlda1	A1+2	WT_UT__mu	7.171293425065116	0	WT
Txnrd1	A1+2	WT_UT__mu	7.694284181082105	0	WT
Btg2	A1+2	WT_UT__mu	7.499043055110237	0	WT
Plk2	A1+2	WT_UT__mu	7.553510186928184	0	WT
Rnf19a	A1+2	WT_UT__mu	7.479108791809476	0	WT
Samsn1	A1+2	WT_UT__mu	7.402401303130536	0	WT
Ets2	A1+2	WT_UT__mu	7.624155027956623	0	WT
Agpat4	A1+2	WT_UT__mu	7.5409632915720435	0	WT
Dusp1	A1+2	WT_UT__mu	7.508983700840768	0	WT
Rabgef1	A1+2	WT_UT__mu	7.532872933604899	0	WT
Fam20c	A1+2	WT_UT__mu	7.722915930936528	0	WT
Atf3	A1+2	WT_UT__mu	7.756683890341356	0	WT
Sema6d	A1+2	WT_UT__mu	7.455479013960448	0	WT
Bcl2l11	A1+2	WT_UT__mu	7.764916750246316	0	WT
Gem	A1+2	WT_UT__mu	7.406319875012151	0	WT
Rab20	A1+2	WT_UT__mu	7.659951593831456	0	WT
Dusp4	A1+2	WT_UT__mu	7.40238957522162	0	WT
Nlrp3	A1+2	WT_UT__mu	7.742207274318318	0	WT
Zswim4	A1+2	WT_UT__mu	7.52369683236181	0	WT
Nfkbid	A1+2	WT_UT__mu	7.630212654995965	0	WT
Egr2	A1+2	WT_UT__mu	7.458410402944054	0	WT
Egr1	A1+2	WT_UT__mu	7.416820278619388	0	WT
Gdf15	A1+2	WT_UT__mu	7.865236998069941	0	WT
Orai2	A1+2	WT_UT__mu	7.203902692733455	0	WT
Ppp1r15a	A1+2	WT_UT__mu	7.655950360750568	0	WT
Sgms1	A1+2	WT_UT__mu	7.435731107029679	0	WT
Cdc42ep4	A1+2	WT_UT__mu	7.359907316964925	0	WT
Snx18	A1+2	WT_UT__mu	7.313748148123882	0	WT
Maff	A1+2	WT_UT__mu	7.666294496633419	0	WT
Zfp36	A1+2	WT_UT__mu	7.545591604613287	0	WT
Plaur	A1+2	WT_UT__mu	7.421549478336685	0	WT
Frmd6	A1+2	WT_UT__mu	7.4604966440002	0	WT
Jun	A1+2	WT_UT__mu	7.508873049793482	0	WT
Fabp4	A1+2	WT_UT__mu	8.244289143223952	0	WT
Kctd12	A1+2	WT_UT__mu	7.46289715326977	0	WT
Ell2	B	WT_UT__mu	7.522904757938445	0	WT
Cd44	B	WT_UT__mu	7.802026755617222	0	WT
St3gal1	B	WT_UT__mu	7.356757844968493	0	WT
Adora2b	B	WT_UT__mu	7.467817411485477	0	WT
Hivep1	B	WT_UT__mu	7.460364435828162	0	WT
Slc4a7	B	WT_UT__mu	7.488128177926714	0	WT
Myo10	B	WT_UT__mu	7.421713504412507	0	WT
Denr	B	WT_UT__mu	7.623058016234078	0	WT
Klf7	B	WT_UT__mu	7.4411355182544066	0	WT
Fam129a	B	WT_UT__mu	7.450150209557569	0	WT
Itgav	B	WT_UT__mu	7.455026535322384	0	WT
Slc7a11	B	WT_UT__mu	7.45201384575335	0	WT
Nfkb1	B	WT_UT__mu	7.5833434181993375	0	WT
Slc44a1	B	WT_UT__mu	7.369017519745911	0	WT
Dyrk2	B	WT_UT__mu	7.397722133675223	0	WT
Hivep3	B	WT_UT__mu	7.399054651080742	0	WT
Aebp2	B	WT_UT__mu	7.460741001281916	0	WT
Fchsd2	B	WT_UT__mu	7.434052533698409	0	WT
Nupr1	B	WT_UT__mu	7.892384929018617	0	WT
Swap70	B	WT_UT__mu	7.38011348457416	0	WT
Sh3bgrl2	B	WT_UT__mu	7.407547628524376	0	WT
P2ry2	B	WT_UT__mu	7.566133742178383	0	WT
Jdp2	B	WT_UT__mu	7.552588707742728	0	WT
Prdm1	B	WT_UT__mu	7.475618327189801	0	WT
Akna	B	WT_UT__mu	7.460238214929624	0	WT
Pvr	B	WT_UT__mu	7.4934616996888925	0	WT
Stk40	B	WT_UT__mu	7.401964839860638	0	WT
Ifnb1	B	WT_UT__mu	0.0	0	WT
Sertad2	B	WT_UT__mu	7.278482931952199	0	WT
Itga5	C	WT_UT__mu	7.348529734698332	0	WT
Icosl	C	WT_UT__mu	7.314294331950647	0	WT
Ccl3	C	WT_UT__mu	8.144531224197294	0	WT
Mxd1	C	WT_UT__mu	7.396123827688541	0	WT
Lcp2	C	WT_UT__mu	7.434337117626932	0	WT
Relb	C	WT_UT__mu	7.497987035288179	0	WT
Sod2	C	WT_UT__mu	7.785101717860193	0	WT
Mrpl52	C	WT_UT__mu	7.757547461042723	0	WT
Gadd45b	C	WT_UT__mu	7.587672834984423	0	WT
Cybb	C	WT_UT__mu	7.997787844425262	0	WT
Cd83	C	WT_UT__mu	7.579929607251	0	WT
Sqstm1	C	WT_UT__mu	8.097277798833423	0	WT
Mapkapk2	C	WT_UT__mu	7.871837957434532	0	WT
Il10	C	WT_UT__mu	7.372597482395133	0	WT
Sdc4	C	WT_UT__mu	7.653573364288494	0	WT
Irf1	C	WT_UT__mu	7.577209069411992	0	WT
Cxcl16	C	WT_UT__mu	7.573387642305524	0	WT
Ccl4	C	WT_UT__mu	8.11333246418247	0	WT
Tnfaip3	C	WT_UT__mu	7.190907269455159	0	WT
Srgn	C	WT_UT__mu	7.756444629374222	0	WT
Rel	C	WT_UT__mu	7.570085989958295	0	WT
Pik3r5	C	WT_UT__mu	7.643340524024005	0	WT
Nfkbia	C	WT_UT__mu	7.81608452996496	0	WT
Tnfaip2	C	WT_UT__mu	7.81926799687876	0	WT
Cdkn1a	C	WT_UT__mu	8.20340997772884	0	WT
Nfkbie	C	WT_UT__mu	7.522376118729166	0	WT
Pim1	C	WT_UT__mu	7.477053839233637	0	WT
Tnf	C	WT_UT__mu	7.477521555472806	0	WT
Ehd1	C	WT_UT__mu	7.638608628803237	0	WT
Nfkb2	C	WT_UT__mu	7.4927299766900815	0	WT
Cflar	C	WT_UT__mu	7.606335958659211	0	WT
Rgs1	C	WT_UT__mu	7.784628442380331	0	WT
Ralgds	C	WT_UT__mu	7.539580729040137	0	WT
Il1rn	C	WT_UT__mu	7.640255540888507	0	WT
Dusp2	C	WT_UT__mu	7.57017576973578	0	WT
Il1b	C	WT_UT__mu	0.0	0	WT
Il1a	C	WT_UT__mu	7.690846721559544	0	WT
Skil	C	WT_UT__mu	7.432728467792162	0	WT
Tlr2	C	WT_UT__mu	7.499282268954911	0	WT
Pde4b	C	WT_UT__mu	7.370114394950792	0	WT
Fabp3	C	WT_UT__mu	7.2548724612799695	0	WT
Rnf19b	C	WT_UT__mu	7.457781223754267	0	WT
Cxcl1	C	WT_UT__mu	0.0	0	WT
Clec4e	C	WT_UT__mu	7.998712298202185	0	WT
Dusp16	C	WT_UT__mu	7.387474832050048	0	WT
Vasp	C	WT_UT__mu	7.68493350987331	0	WT
Ctsc	C	WT_UT__mu	7.748400969474285	0	WT
Nfkbib	C	WT_UT__mu	7.572351908044474	0	WT
Birc3	C	WT_UT__mu	7.554260577756236	0	WT
Csrnp1	C	WT_UT__mu	7.37419296418111	0	WT
Zc3h12c	C	WT_UT__mu	7.350771376408456	0	WT
Ccl12	C	WT_UT__mu	7.639758950064708	0	WT
Nfkbiz	C	WT_UT__mu	7.177189522336174	0	WT
Ccl2	C	WT_UT__mu	8.456124131535033	0	WT
Tnfsf9	C	WT_UT__mu	7.656287383630907	0	WT
Slc2a6	C	WT_UT__mu	7.58983564249993	0	WT
Clic4	C	WT_UT__mu	7.655416542776344	0	WT
Icam1	C	WT_UT__mu	7.397204085401561	0	WT
Gch1	C	WT_UT__mu	7.50105423409398	0	WT
Tgm2	C	WT_UT__mu	7.344871083098359	0	WT
Zc3h12a	C	WT_UT__mu	7.52530018014326	0	WT
Ccrl2	C	WT_UT__mu	7.70302509126401	0	WT
Tnip3	C	WT_UT__mu	7.508116977491383	0	WT
Cdc42ep2	C	WT_UT__mu	7.212712813232192	0	WT
Marcksl1	C	WT_UT__mu	7.7810959847304435	0	WT
Gm6377	C	WT_UT__mu	8.0003710720251	0	WT
Cd14	C	WT_UT__mu	8.649400577694024	0	WT
Junb	C	WT_UT__mu	7.59106381662873	0	WT
Socs3	C	WT_UT__mu	7.481984491104587	0	WT
Bcl3	C	WT_UT__mu	7.496582465983045	0	WT
Cebpb	C	WT_UT__mu	7.856302138194514	0	WT
Cxcl2	C	WT_UT__mu	7.982930866936326	0	WT
Irak2	C	WT_UT__mu	7.547344818783984	0	WT
H2-Q7	C	WT_UT__mu	7.598735698439814	0	WT
Gpr84	C	WT_UT__mu	7.790121438108023	0	WT
Tank	C	WT_UT__mu	7.499119226300378	0	WT
Bcl2a1b	C	WT_UT__mu	7.230716482809203	0	WT
Mmp14	D	WT_UT__mu	6.885244745652816	0	WT
Gramd1a	D	WT_UT__mu	7.473326254153249	0	WT
Ebi3	D	WT_UT__mu	7.686610878989813	0	WT
Il12b	D	WT_UT__mu	7.356960697272332	0	WT
Csf1	D	WT_UT__mu	7.856359150913873	0	WT
Hivep2	D	WT_UT__mu	7.453729687713213	0	WT
Cd40	D	WT_UT__mu	7.527704214141206	0	WT
Pgs1	D	WT_UT__mu	7.4543791205236385	0	WT
Peli1	D	WT_UT__mu	7.552518471971043	0	WT
Nampt	D	WT_UT__mu	7.660686700170228	0	WT
Rhbdf2	D	WT_UT__mu	7.490090371202574	0	WT
Aoah	D	WT_UT__mu	7.511389936034864	0	WT
Edn1	D	WT_UT__mu	0.0	0	WT
Arhgef3	D	WT_UT__mu	7.337661180994659	0	WT
Kpna3	D	WT_UT__mu	7.514990740588431	0	WT
Slc39a14	D	WT_UT__mu	7.346381534298891	0	WT
Irg1	D	WT_UT__mu	7.557061843178088	0	WT
Zfp263	D	WT_UT__mu	7.396398914381049	0	WT
C3	D	WT_UT__mu	7.685260970978902	0	WT
Fas	D	WT_UT__mu	7.481763257449588	0	WT
Prdx5	D	WT_UT__mu	7.7377713889519955	0	WT
Sbds	D	WT_UT__mu	7.442744024380319	0	WT
Il6	D	WT_UT__mu	6.862513050110848	0	WT
Mnda	D	WT_UT__mu	7.501318149498247	0	WT
Traf1	D	WT_UT__mu	7.618935529622467	0	WT
Ifih1	D	WT_UT__mu	7.568249197408799	0	WT
Car13	D	WT_UT__mu	7.410905514298244	0	WT
Rps20	D	WT_UT__mu	9.143471516124698	0	WT
Gbp3	D	WT_UT__mu	7.348328874201607	0	WT
Gbp2	D	WT_UT__mu	7.662660863735392	0	WT
Tnfrsf1b	D	WT_UT__mu	7.39757440323933	0	WT
Pcdh7	D	WT_UT__mu	7.422467125185449	0	WT
Cxcl3	D	WT_UT__mu	8.046655826465996	0	WT
Rab11fip1	D	WT_UT__mu	7.167075143276769	0	WT
N4bp1	D	WT_UT__mu	7.688501713519693	0	WT
Mt2	D	WT_UT__mu	7.803745629249335	0	WT
Ptgs2	D	WT_UT__mu	0.0	0	WT
Malt1	D	WT_UT__mu	7.3535506859765745	0	WT
Casp4	D	WT_UT__mu	7.428675102783172	0	WT
Tiparp	D	WT_UT__mu	7.462876349035521	0	WT
Cxcl10	D	WT_UT__mu	7.84645808559611	0	WT
Ccl5	D	WT_UT__mu	8.10177550895568	0	WT
Ccl7	D	WT_UT__mu	8.105964191635213	0	WT
Isg15	D	WT_UT__mu	8.414682328772166	0	WT
Slamf7	D	WT_UT__mu	7.575624066291503	0	WT
Stx11	D	WT_UT__mu	7.727751773364061	0	WT
Fnbp1l	D	WT_UT__mu	7.476797306809286	0	WT
Ifi203	D	WT_UT__mu	7.621296022442359	0	WT
Ripk2	D	WT_UT__mu	7.511089466836032	0	WT
Oasl1	D	WT_UT__mu	7.554422493599981	0	WT
Filip1l	D	WT_UT__mu	7.502776579984619	0	WT
Fpr1	D	WT_UT__mu	7.899948904702327	0	WT
Trex1	D	WT_UT__mu	7.960225722997416	0	WT
Ch25h	D	WT_UT__mu	7.650644827930127	0	WT
Mmp13	D	WT_UT__mu	7.927270481206791	0	WT
Ptges	D	WT_UT__mu	6.735268241747576	0	WT
Ifi205	D	WT_UT__mu	7.301570481142288	0	WT
Cxcl11	D	WT_UT__mu	7.583964216543531	0	WT
Rapgef2	D	WT_UT__mu	7.501663388812847	0	WT
Psme2	D	WT_UT__mu	8.156014444687793	0	WT
Gbp5	D	WT_UT__mu	7.793888895306061	0	WT
Ccnd2	E	WT_UT__mu	7.177154191881828	0	WT
Slfn4	E	WT_UT__mu	7.4055091668758015	0	WT
Daxx	E	WT_UT__mu	7.51196268943034	0	WT
Ccl8	E	WT_UT__mu	7.5779121923941775	0	WT
Ifi35	E	WT_UT__mu	7.6901581255221565	0	WT
Cd274	E	WT_UT__mu	7.558461599191426	0	WT
Ikzf1	E	WT_UT__mu	7.504856068573572	0	WT
Dram1	E	WT_UT__mu	7.447108108095882	0	WT
Ppa1	E	WT_UT__mu	7.519708623464767	0	WT
Cmpk2	E	WT_UT__mu	7.515521702423728	0	WT
Rsad2	E	WT_UT__mu	7.711217189995678	0	WT
Nos2	E	WT_UT__mu	7.1048094284594585	0	WT
Vcan	E	WT_UT__mu	7.35062781776856	0	WT
Pnp	E	WT_UT__mu	8.057536510726846	0	WT
Parp9	E	WT_UT__mu	7.485979780278538	0	WT
Mx2	E	WT_UT__mu	7.297811216927402	0	WT
Enpp4	E	WT_UT__mu	7.696642047813778	0	WT
Tapbp	E	WT_UT__mu	7.909347908239469	0	WT
Tmem2	E	WT_UT__mu	7.396382767713762	0	WT
Jak2	E	WT_UT__mu	7.453828175211475	0	WT
Flnb	E	WT_UT__mu	7.420454031394581	0	WT
Slco3a1	E	WT_UT__mu	7.402760985053633	0	WT
Dst	E	WT_UT__mu	7.457405932104997	0	WT
Pfkfb3	E	WT_UT__mu	7.231259615513159	0	WT
Lcn2	E	WT_UT__mu	0.0	0	WT
Gpd2	E	WT_UT__mu	7.383107304896095	0	WT
Itga4	E	WT_UT__mu	7.521162230904341	0	WT
Slc28a2	E	WT_UT__mu	7.5062048670562	0	WT
Hdc	E	WT_UT__mu	7.160708223993984	0	WT
Procr	E	WT_UT__mu	7.269018799256706	0	WT
Oasl2	E	WT_UT__mu	7.621869939456302	0	WT
Nt5c3	E	WT_UT__mu	7.591825270277958	0	WT
Cd69	E	WT_UT__mu	7.019912729066606	0	WT
Slc7a2	E	WT_UT__mu	7.193282267102303	0	WT
Il15	E	WT_UT__mu	7.376881051866826	0	WT
Psmb10	E	WT_UT__mu	7.862495079852254	0	WT
AA467197	E	WT_UT__mu	7.112717412279783	0	WT
Igf2bp2	E	WT_UT__mu	7.424743397345825	0	WT
Batf	E	WT_UT__mu	7.357417100527279	0	WT
Parp14	E	WT_UT__mu	7.717040820225967	0	WT
Ifit1	E	WT_UT__mu	7.733952344104763	0	WT
Slfn8	E	WT_UT__mu	7.619646389612711	0	WT
Fmnl2	E	WT_UT__mu	7.492478819300451	0	WT
Nod1	E	WT_UT__mu	7.172800803004611	0	WT
Lpar1	E	WT_UT__mu	7.226221885562324	0	WT
Znfx1	E	WT_UT__mu	7.701001745561775	0	WT
Saa3	E	WT_UT__mu	7.986553479566507	0	WT
Gbp7	E	WT_UT__mu	7.427178602732916	0	WT
Fam102b	E	WT_UT__mu	7.505311666350692	0	WT
Sepw1	E	WT_UT__mu	7.67853314539947	0	WT
Tspo	E	WT_UT__mu	8.164851833541288	0	WT
Il27	E	WT_UT__mu	7.451411452361055	0	WT
Ifit2	E	WT_UT__mu	7.725735292227875	0	WT
Fam26f	E	WT_UT__mu	7.352022179230861	0	WT
Pilra	E	WT_UT__mu	7.554823958652242	0	WT
Dtx3l	E	WT_UT__mu	7.527097079505487	0	WT
5730508B09Rik	E	WT_UT__mu	7.546005600742525	0	WT
Fpr2	E	WT_UT__mu	7.349119440167879	0	WT
Slamf8	E	WT_UT__mu	7.453647834227811	0	WT
Tarm1	E	WT_UT__mu	7.3831277557601	0	WT
Lipg	E	WT_UT__mu	7.300646697065772	0	WT
Sntb1	E	WT_UT__mu	7.41819154864637	0	WT
Cycs	E	WT_UT__mu	7.573724899916077	0	WT
H2-T23	E	WT_UT__mu	8.307606563477155	0	WT
Sp140	E	WT_UT__mu	7.339138820368509	0	WT
Sp110	E	WT_UT__mu	7.444847222911243	0	WT
BC094916	E	WT_UT__mu	7.442890199310905	0	WT
Ifi204	E	WT_UT__mu	7.737003491707504	0	WT
Il4i1	E	WT_UT__mu	7.505667826651471	0	WT
2610203C20Rik	E	WT_UT__mu	7.542911632307194	0	WT
1500012F01Rik	E	WT_UT__mu	7.703825699716058	0	WT
Ifit3	E	WT_UT__mu	7.724440669133664	0	WT
AW112010	E	WT_UT__mu	7.41275202846369	0	WT
Ass1	E	WT_UT__mu	7.327580545774675	0	WT
Gbp6	E	WT_UT__mu	7.575888578822695	0	WT
Gm12250	E	WT_UT__mu	7.471570422763206	0	WT
A530032D15Rik	E	WT_UT__mu	7.599829047913796	0	WT
Cfb	E	WT_UT__mu	7.399813142762596	0	WT
Lhx2	F	WT_UT__mu	7.359611023319104	0	WT
Mx1	F	WT_UT__mu	7.492524607569313	0	WT
Cp	F	WT_UT__mu	7.460277267630317	0	WT
Mlkl	F	WT_UT__mu	7.352037445481945	0	WT
Fcgr1	F	WT_UT__mu	7.791719298123394	0	WT
Slc25a22	F	WT_UT__mu	7.397266425789948	0	WT
Pttg1	F	WT_UT__mu	7.578463590795764	0	WT
Psmb8	F	WT_UT__mu	8.274936509709521	0	WT
Tap2	F	WT_UT__mu	7.489766907262145	0	WT
Ms4a4c	F	WT_UT__mu	7.690835720379716	0	WT
Pcgf5	F	WT_UT__mu	7.416103344868052	0	WT
Irf7	F	WT_UT__mu	8.490599455228287	0	WT
Nmi	F	WT_UT__mu	7.502386704184459	0	WT
Zbp1	F	WT_UT__mu	7.834641936768389	0	WT
Samhd1	F	WT_UT__mu	7.943961325549534	0	WT
Ifi44	F	WT_UT__mu	7.697917678812413	0	WT
Glipr2	F	WT_UT__mu	7.232297414087687	0	WT
Gbp9	F	WT_UT__mu	7.410846775136965	0	WT
Herc6	F	WT_UT__mu	7.469179626970845	0	WT
Itpr1	F	WT_UT__mu	7.459177858264803	0	WT
Usp18	F	WT_UT__mu	7.651714808819992	0	WT
Trim30a	F	WT_UT__mu	7.830925536395783	0	WT
Trim21	F	WT_UT__mu	7.501258345863651	0	WT
Tlr3	F	WT_UT__mu	7.561942720103576	0	WT
Bckdhb	F	WT_UT__mu	7.357174652509847	0	WT
Uba7	F	WT_UT__mu	7.581263918745166	0	WT
Oas3	F	WT_UT__mu	7.651701969813519	0	WT
Fndc3a	F	WT_UT__mu	7.665756443954428	0	WT
Tap1	F	WT_UT__mu	7.664036262241797	0	WT
Xkr8	F	WT_UT__mu	7.2947539578399	0	WT
Ddx60	F	WT_UT__mu	7.519054887651191	0	WT
Parp11	F	WT_UT__mu	7.440613074028137	0	WT
Parp12	F	WT_UT__mu	7.489202902621961	0	WT
Il18	F	WT_UT__mu	7.562040961825173	0	WT
Tnfsf10	F	WT_UT__mu	7.403262110079186	0	WT
Batf2	F	WT_UT__mu	7.361029100913091	0	WT
Zfp800	F	WT_UT__mu	7.250509245100948	0	WT
Fgl2	F	WT_UT__mu	7.723249984911787	0	WT
Ddx58	F	WT_UT__mu	7.640388281536392	0	WT
Pyhin1	F	WT_UT__mu	7.513929673647649	0	WT
Bst2	F	WT_UT__mu	9.262763989039929	0	WT
Irgm1	F	WT_UT__mu	7.636902777227075	0	WT
Rnf31	F	WT_UT__mu	7.309568384408192	0	WT
Trim30b	F	WT_UT__mu	7.253920938117536	0	WT
Iigp1	F	WT_UT__mu	7.732423495577944	0	WT
Slfn5	F	WT_UT__mu	7.834140002797587	0	WT
1600014C10Rik	F	WT_UT__mu	7.35421896292163	0	WT
H2-T22	F	WT_UT__mu	7.50642670749035	0	WT
Trim30d	F	WT_UT__mu	7.44337319601549	0	WT
Fcgr4	F	WT_UT__mu	7.556170236092477	0	WT
Tor3a	F	WT_UT__mu	7.67648999886635	0	WT
Pla2g16	F	WT_UT__mu	7.62271602962055	0	WT
Kdr	F	WT_UT__mu	7.556065941246551	0	WT
1110038F14Rik	F	WT_UT__mu	7.349545274278824	0	WT
Parp10	F	WT_UT__mu	7.749371291457743	0	WT
Hmgn3	F	WT_UT__mu	7.567660137680104	0	WT
Pydc3	F	WT_UT__mu	7.46692268920173	0	WT
Slfn9	F	WT_UT__mu	7.818244743429632	0	WT
Irgm2	F	WT_UT__mu	7.647086755788849	0	WT
Il18bp	F	WT_UT__mu	7.165339580211588	0	WT
Pydc4	F	WT_UT__mu	7.631003922208059	0	WT
Gm4951	F	WT_UT__mu	7.411637216137104	0	WT
Nlrc5	F	WT_UT__mu	7.267711598087647	0	WT
Slfn1	F	WT_UT__mu	7.644625272300773	0	WT
Igtp	F	WT_UT__mu	7.469261386146423	0	WT
Ifi47	F	WT_UT__mu	7.604997591276124	0	WT
Gbp4	F	WT_UT__mu	7.24472541364272	0	WT
Mndal	F	WT_UT__mu	7.884629718769769	0	WT
Ifrd1	A1+2	RAD21_UT__mu	7.305723951757334	0	Rad21KO
Ier3	A1+2	RAD21_UT__mu	7.488962026890754	0	Rad21KO
Id3	A1+2	RAD21_UT__mu	7.2406708561383075	0	Rad21KO
Odc1	A1+2	RAD21_UT__mu	7.188942688598635	0	Rad21KO
Kdm6b	A1+2	RAD21_UT__mu	7.0661788771829634	0	Rad21KO
Slc16a10	A1+2	RAD21_UT__mu	7.33544657315483	0	Rad21KO
Plek	A1+2	RAD21_UT__mu	8.15459111635144	0	Rad21KO
Mdm2	A1+2	RAD21_UT__mu	7.453957070046739	0	Rad21KO
Phlda1	A1+2	RAD21_UT__mu	6.014484751851621	0	Rad21KO
Txnrd1	A1+2	RAD21_UT__mu	7.456367921869564	0	Rad21KO
Btg2	A1+2	RAD21_UT__mu	7.393955403391988	0	Rad21KO
Plk2	A1+2	RAD21_UT__mu	7.077361737711714	0	Rad21KO
Rnf19a	A1+2	RAD21_UT__mu	7.352713623082859	0	Rad21KO
Samsn1	A1+2	RAD21_UT__mu	7.398283054144807	0	Rad21KO
Ets2	A1+2	RAD21_UT__mu	7.365304257394326	0	Rad21KO
Agpat4	A1+2	RAD21_UT__mu	7.292610467308817	0	Rad21KO
Dusp1	A1+2	RAD21_UT__mu	7.525399358673646	0	Rad21KO
Rabgef1	A1+2	RAD21_UT__mu	7.471805775924164	0	Rad21KO
Fam20c	A1+2	RAD21_UT__mu	7.007702554046218	0	Rad21KO
Atf3	A1+2	RAD21_UT__mu	7.533069750045742	0	Rad21KO
Sema6d	A1+2	RAD21_UT__mu	7.42581165331014	0	Rad21KO
Bcl2l11	A1+2	RAD21_UT__mu	7.419909138458952	0	Rad21KO
Gem	A1+2	RAD21_UT__mu	6.841159879905736	0	Rad21KO
Rab20	A1+2	RAD21_UT__mu	7.41316765672815	0	Rad21KO
Dusp4	A1+2	RAD21_UT__mu	7.319512581606452	0	Rad21KO
Nlrp3	A1+2	RAD21_UT__mu	6.9616459595848665	0	Rad21KO
Zswim4	A1+2	RAD21_UT__mu	7.282975275157588	0	Rad21KO
Nfkbid	A1+2	RAD21_UT__mu	7.261186120694587	0	Rad21KO
Egr2	A1+2	RAD21_UT__mu	5.726434962126289	0	Rad21KO
Egr1	A1+2	RAD21_UT__mu	7.381472462437912	0	Rad21KO
Gdf15	A1+2	RAD21_UT__mu	7.530586649078425	0	Rad21KO
Orai2	A1+2	RAD21_UT__mu	7.053944678104429	0	Rad21KO
Ppp1r15a	A1+2	RAD21_UT__mu	7.189791813696646	0	Rad21KO
Sgms1	A1+2	RAD21_UT__mu	7.344626830760454	0	Rad21KO
Cdc42ep4	A1+2	RAD21_UT__mu	7.030883892271465	0	Rad21KO
Snx18	A1+2	RAD21_UT__mu	6.773742452777968	0	Rad21KO
Maff	A1+2	RAD21_UT__mu	7.352770261896201	0	Rad21KO
Zfp36	A1+2	RAD21_UT__mu	7.348898012612697	0	Rad21KO
Plaur	A1+2	RAD21_UT__mu	7.1243737674467065	0	Rad21KO
Frmd6	A1+2	RAD21_UT__mu	7.24724676169041	0	Rad21KO
Jun	A1+2	RAD21_UT__mu	7.405743226564573	0	Rad21KO
Fabp4	A1+2	RAD21_UT__mu	7.439806982121472	0	Rad21KO
Kctd12	A1+2	RAD21_UT__mu	7.340927969451415	0	Rad21KO
Ell2	B	RAD21_UT__mu	7.42062943625116	0	Rad21KO
Cd44	B	RAD21_UT__mu	7.503797888553122	0	Rad21KO
St3gal1	B	RAD21_UT__mu	7.000148161686287	0	Rad21KO
Adora2b	B	RAD21_UT__mu	7.419786218507266	0	Rad21KO
Hivep1	B	RAD21_UT__mu	7.414618175699316	0	Rad21KO
Slc4a7	B	RAD21_UT__mu	7.374332042996079	0	Rad21KO
Myo10	B	RAD21_UT__mu	7.307049995558031	0	Rad21KO
Denr	B	RAD21_UT__mu	7.610286314412969	0	Rad21KO
Klf7	B	RAD21_UT__mu	7.327469164403218	0	Rad21KO
Fam129a	B	RAD21_UT__mu	7.368282279015841	0	Rad21KO
Itgav	B	RAD21_UT__mu	7.57728991311625	0	Rad21KO
Slc7a11	B	RAD21_UT__mu	7.146799340171854	0	Rad21KO
Nfkb1	B	RAD21_UT__mu	7.529537205086096	0	Rad21KO
Slc44a1	B	RAD21_UT__mu	7.3736009781009475	0	Rad21KO
Dyrk2	B	RAD21_UT__mu	7.245585860079745	0	Rad21KO
Hivep3	B	RAD21_UT__mu	7.336131527245622	0	Rad21KO
Aebp2	B	RAD21_UT__mu	7.383593668488014	0	Rad21KO
Fchsd2	B	RAD21_UT__mu	7.2608435707929315	0	Rad21KO
Nupr1	B	RAD21_UT__mu	7.657318945258477	0	Rad21KO
Swap70	B	RAD21_UT__mu	7.24580610967229	0	Rad21KO
Sh3bgrl2	B	RAD21_UT__mu	7.2369160627044	0	Rad21KO
P2ry2	B	RAD21_UT__mu	7.483759506171827	0	Rad21KO
Jdp2	B	RAD21_UT__mu	7.179101608502745	0	Rad21KO
Prdm1	B	RAD21_UT__mu	7.309331341386276	0	Rad21KO
Akna	B	RAD21_UT__mu	7.509385768827407	0	Rad21KO
Pvr	B	RAD21_UT__mu	7.372627462324094	0	Rad21KO
Stk40	B	RAD21_UT__mu	7.387674150787323	0	Rad21KO
Ifnb1	B	RAD21_UT__mu	0.0	0	Rad21KO
Sertad2	B	RAD21_UT__mu	7.1923499632613055	0	Rad21KO
Itga5	C	RAD21_UT__mu	7.282215034764589	0	Rad21KO
Icosl	C	RAD21_UT__mu	7.039941256568537	0	Rad21KO
Ccl3	C	RAD21_UT__mu	8.536378189597276	0	Rad21KO
Mxd1	C	RAD21_UT__mu	7.394343069956284	0	Rad21KO
Lcp2	C	RAD21_UT__mu	7.408884329436801	0	Rad21KO
Relb	C	RAD21_UT__mu	7.409736737021516	0	Rad21KO
Sod2	C	RAD21_UT__mu	7.596724572826244	0	Rad21KO
Mrpl52	C	RAD21_UT__mu	7.667622574050641	0	Rad21KO
Gadd45b	C	RAD21_UT__mu	7.267218696447038	0	Rad21KO
Cybb	C	RAD21_UT__mu	7.819881087194726	0	Rad21KO
Cd83	C	RAD21_UT__mu	7.289028966048691	0	Rad21KO
Sqstm1	C	RAD21_UT__mu	7.988888397768417	0	Rad21KO
Mapkapk2	C	RAD21_UT__mu	8.073860571942552	0	Rad21KO
Il10	C	RAD21_UT__mu	7.337003242025089	0	Rad21KO
Sdc4	C	RAD21_UT__mu	7.687335621709885	0	Rad21KO
Irf1	C	RAD21_UT__mu	7.421614126885355	0	Rad21KO
Cxcl16	C	RAD21_UT__mu	7.339773369731517	0	Rad21KO
Ccl4	C	RAD21_UT__mu	7.74308802724583	0	Rad21KO
Tnfaip3	C	RAD21_UT__mu	7.284442494626866	0	Rad21KO
Srgn	C	RAD21_UT__mu	8.158459000939695	0	Rad21KO
Rel	C	RAD21_UT__mu	7.34480282676228	0	Rad21KO
Pik3r5	C	RAD21_UT__mu	7.34299053821034	0	Rad21KO
Nfkbia	C	RAD21_UT__mu	7.649748662193488	0	Rad21KO
Tnfaip2	C	RAD21_UT__mu	7.692673940328484	0	Rad21KO
Cdkn1a	C	RAD21_UT__mu	8.002055216006308	0	Rad21KO
Nfkbie	C	RAD21_UT__mu	7.289506148078342	0	Rad21KO
Pim1	C	RAD21_UT__mu	7.2428343941713695	0	Rad21KO
Tnf	C	RAD21_UT__mu	6.708244751027694	0	Rad21KO
Ehd1	C	RAD21_UT__mu	7.446016528349186	0	Rad21KO
Nfkb2	C	RAD21_UT__mu	7.311080640329692	0	Rad21KO
Cflar	C	RAD21_UT__mu	7.559348618695878	0	Rad21KO
Rgs1	C	RAD21_UT__mu	7.234554281337288	0	Rad21KO
Ralgds	C	RAD21_UT__mu	7.549545245896367	0	Rad21KO
Il1rn	C	RAD21_UT__mu	7.126997301322429	0	Rad21KO
Dusp2	C	RAD21_UT__mu	7.13739263464234	0	Rad21KO
Il1b	C	RAD21_UT__mu	0.0	0	Rad21KO
Il1a	C	RAD21_UT__mu	7.219017491702112	0	Rad21KO
Skil	C	RAD21_UT__mu	7.128438533062132	0	Rad21KO
Tlr2	C	RAD21_UT__mu	7.321670833442591	0	Rad21KO
Pde4b	C	RAD21_UT__mu	7.2311615329921235	0	Rad21KO
Fabp3	C	RAD21_UT__mu	7.450059563780117	0	Rad21KO
Rnf19b	C	RAD21_UT__mu	7.31232421591332	0	Rad21KO
Cxcl1	C	RAD21_UT__mu	0.0	0	Rad21KO
Clec4e	C	RAD21_UT__mu	7.323174583871848	0	Rad21KO
Dusp16	C	RAD21_UT__mu	7.141182525773445	0	Rad21KO
Vasp	C	RAD21_UT__mu	7.275943858136642	0	Rad21KO
Ctsc	C	RAD21_UT__mu	7.618929230228075	0	Rad21KO
Nfkbib	C	RAD21_UT__mu	7.332076103713587	0	Rad21KO
Birc3	C	RAD21_UT__mu	7.21938328943054	0	Rad21KO
Csrnp1	C	RAD21_UT__mu	7.184936802700281	0	Rad21KO
Zc3h12c	C	RAD21_UT__mu	7.297340777749437	0	Rad21KO
Ccl12	C	RAD21_UT__mu	7.480311578771839	0	Rad21KO
Nfkbiz	C	RAD21_UT__mu	6.8988302704203015	0	Rad21KO
Ccl2	C	RAD21_UT__mu	7.401921511858937	0	Rad21KO
Tnfsf9	C	RAD21_UT__mu	7.390702650508736	0	Rad21KO
Slc2a6	C	RAD21_UT__mu	7.573774493911043	0	Rad21KO
Clic4	C	RAD21_UT__mu	7.442303618964296	0	Rad21KO
Icam1	C	RAD21_UT__mu	7.518795354959231	0	Rad21KO
Gch1	C	RAD21_UT__mu	7.442173933428296	0	Rad21KO
Tgm2	C	RAD21_UT__mu	6.923244996863937	0	Rad21KO
Zc3h12a	C	RAD21_UT__mu	7.131309782376757	0	Rad21KO
Ccrl2	C	RAD21_UT__mu	7.549360984558024	0	Rad21KO
Tnip3	C	RAD21_UT__mu	7.301778626135408	0	Rad21KO
Cdc42ep2	C	RAD21_UT__mu	7.570861998722954	0	Rad21KO
Marcksl1	C	RAD21_UT__mu	7.162738386821115	0	Rad21KO
Gm6377	C	RAD21_UT__mu	7.237534397099957	0	Rad21KO
Cd14	C	RAD21_UT__mu	7.773217692248565	0	Rad21KO
Junb	C	RAD21_UT__mu	7.534589432078826	0	Rad21KO
Socs3	C	RAD21_UT__mu	7.248144393200548	0	Rad21KO
Bcl3	C	RAD21_UT__mu	7.324940996410517	0	Rad21KO
Cebpb	C	RAD21_UT__mu	7.48781501613121	0	Rad21KO
Cxcl2	C	RAD21_UT__mu	7.540410764968866	0	Rad21KO
Irak2	C	RAD21_UT__mu	7.171861673380277	0	Rad21KO
H2-Q7	C	RAD21_UT__mu	7.454948972725688	0	Rad21KO
Gpr84	C	RAD21_UT__mu	7.884703470845241	0	Rad21KO
Tank	C	RAD21_UT__mu	7.439517362158308	0	Rad21KO
Bcl2a1b	C	RAD21_UT__mu	7.173714059884491	0	Rad21KO
Mmp14	D	RAD21_UT__mu	5.084637477069415	0	Rad21KO
Gramd1a	D	RAD21_UT__mu	7.314036910767642	0	Rad21KO
Ebi3	D	RAD21_UT__mu	7.627867097488688	0	Rad21KO
Il12b	D	RAD21_UT__mu	7.40283435235605	0	Rad21KO
Csf1	D	RAD21_UT__mu	6.924041092947416	0	Rad21KO
Hivep2	D	RAD21_UT__mu	7.234487444786023	0	Rad21KO
Cd40	D	RAD21_UT__mu	7.430812253048462	0	Rad21KO
Pgs1	D	RAD21_UT__mu	7.403481782425231	0	Rad21KO
Peli1	D	RAD21_UT__mu	7.24781945273008	0	Rad21KO
Nampt	D	RAD21_UT__mu	7.442208413013368	0	Rad21KO
Rhbdf2	D	RAD21_UT__mu	7.344217742751555	0	Rad21KO
Aoah	D	RAD21_UT__mu	7.510210828897175	0	Rad21KO
Edn1	D	RAD21_UT__mu	0.0	0	Rad21KO
Arhgef3	D	RAD21_UT__mu	7.1416998056560255	0	Rad21KO
Kpna3	D	RAD21_UT__mu	7.423538160629278	0	Rad21KO
Slc39a14	D	RAD21_UT__mu	7.227459571832212	0	Rad21KO
Irg1	D	RAD21_UT__mu	7.42922506225346	0	Rad21KO
Zfp263	D	RAD21_UT__mu	7.218139598320072	0	Rad21KO
C3	D	RAD21_UT__mu	7.001540472953229	0	Rad21KO
Fas	D	RAD21_UT__mu	7.361003252100632	0	Rad21KO
Prdx5	D	RAD21_UT__mu	7.674709024036237	0	Rad21KO
Sbds	D	RAD21_UT__mu	7.457234012551345	0	Rad21KO
Il6	D	RAD21_UT__mu	7.972412812687267	0	Rad21KO
Mnda	D	RAD21_UT__mu	7.273856149161786	0	Rad21KO
Traf1	D	RAD21_UT__mu	7.526724507505138	0	Rad21KO
Ifih1	D	RAD21_UT__mu	7.276976602107629	0	Rad21KO
Car13	D	RAD21_UT__mu	7.1964261693654725	0	Rad21KO
Rps20	D	RAD21_UT__mu	9.30975252483513	0	Rad21KO
Gbp3	D	RAD21_UT__mu	7.112776799287525	0	Rad21KO
Gbp2	D	RAD21_UT__mu	7.80299944385593	0	Rad21KO
Tnfrsf1b	D	RAD21_UT__mu	7.34620151025734	0	Rad21KO
Pcdh7	D	RAD21_UT__mu	7.291125765598363	0	Rad21KO
Cxcl3	D	RAD21_UT__mu	7.277637829089384	0	Rad21KO
Rab11fip1	D	RAD21_UT__mu	7.156402917436862	0	Rad21KO
N4bp1	D	RAD21_UT__mu	7.522344589855349	0	Rad21KO
Mt2	D	RAD21_UT__mu	7.88355593923694	0	Rad21KO
Ptgs2	D	RAD21_UT__mu	0.0	0	Rad21KO
Malt1	D	RAD21_UT__mu	7.247653614676383	0	Rad21KO
Casp4	D	RAD21_UT__mu	7.449183630610066	0	Rad21KO
Tiparp	D	RAD21_UT__mu	7.459043604240325	0	Rad21KO
Cxcl10	D	RAD21_UT__mu	7.81756258963296	0	Rad21KO
Ccl5	D	RAD21_UT__mu	7.178189838924594	0	Rad21KO
Ccl7	D	RAD21_UT__mu	7.169453039957509	0	Rad21KO
Isg15	D	RAD21_UT__mu	7.72386182279457	0	Rad21KO
Slamf7	D	RAD21_UT__mu	7.238672439995911	0	Rad21KO
Stx11	D	RAD21_UT__mu	7.143409377259461	0	Rad21KO
Fnbp1l	D	RAD21_UT__mu	7.241204578129403	0	Rad21KO
Ifi203	D	RAD21_UT__mu	7.552238671384362	0	Rad21KO
Ripk2	D	RAD21_UT__mu	7.288931652947036	0	Rad21KO
Oasl1	D	RAD21_UT__mu	7.286272666525971	0	Rad21KO
Filip1l	D	RAD21_UT__mu	7.470598994670172	0	Rad21KO
Fpr1	D	RAD21_UT__mu	0.0	0	Rad21KO
Trex1	D	RAD21_UT__mu	7.57312846650935	0	Rad21KO
Ch25h	D	RAD21_UT__mu	7.8048963284721715	0	Rad21KO
Mmp13	D	RAD21_UT__mu	7.988670547580996	0	Rad21KO
Ptges	D	RAD21_UT__mu	7.291738441055261	0	Rad21KO
Ifi205	D	RAD21_UT__mu	6.822900749230755	0	Rad21KO
Cxcl11	D	RAD21_UT__mu	7.375190820848979	0	Rad21KO
Rapgef2	D	RAD21_UT__mu	7.478726087674912	0	Rad21KO
Psme2	D	RAD21_UT__mu	7.86346453852561	0	Rad21KO
Gbp5	D	RAD21_UT__mu	7.013572386136322	0	Rad21KO
Ccnd2	E	RAD21_UT__mu	7.379627585344197	0	Rad21KO
Slfn4	E	RAD21_UT__mu	7.100823393573181	0	Rad21KO
Daxx	E	RAD21_UT__mu	7.314219993535803	0	Rad21KO
Ccl8	E	RAD21_UT__mu	0.0	0	Rad21KO
Ifi35	E	RAD21_UT__mu	7.317004263403886	0	Rad21KO
Cd274	E	RAD21_UT__mu	7.524779377427874	0	Rad21KO
Ikzf1	E	RAD21_UT__mu	7.432907954362876	0	Rad21KO
Dram1	E	RAD21_UT__mu	7.24782647875747	0	Rad21KO
Ppa1	E	RAD21_UT__mu	7.388927945001733	0	Rad21KO
Cmpk2	E	RAD21_UT__mu	7.459017588435906	0	Rad21KO
Rsad2	E	RAD21_UT__mu	7.375195562975224	0	Rad21KO
Nos2	E	RAD21_UT__mu	7.017239917245328	0	Rad21KO
Vcan	E	RAD21_UT__mu	7.386696097546733	0	Rad21KO
Pnp	E	RAD21_UT__mu	7.590985835268979	0	Rad21KO
Parp9	E	RAD21_UT__mu	7.289763213994841	0	Rad21KO
Mx2	E	RAD21_UT__mu	7.236263982192226	0	Rad21KO
Enpp4	E	RAD21_UT__mu	7.481451243743392	0	Rad21KO
Tapbp	E	RAD21_UT__mu	7.717170939458246	0	Rad21KO
Tmem2	E	RAD21_UT__mu	7.105958461601052	0	Rad21KO
Jak2	E	RAD21_UT__mu	7.236534109484132	0	Rad21KO
Flnb	E	RAD21_UT__mu	7.327226464983883	0	Rad21KO
Slco3a1	E	RAD21_UT__mu	6.881157601817162	0	Rad21KO
Dst	E	RAD21_UT__mu	7.3917468503647	0	Rad21KO
Pfkfb3	E	RAD21_UT__mu	7.57907665652206	0	Rad21KO
Lcn2	E	RAD21_UT__mu	0.0	0	Rad21KO
Gpd2	E	RAD21_UT__mu	7.409547117835715	0	Rad21KO
Itga4	E	RAD21_UT__mu	7.473458217408898	0	Rad21KO
Slc28a2	E	RAD21_UT__mu	7.563932253533121	0	Rad21KO
Hdc	E	RAD21_UT__mu	7.651829290071402	0	Rad21KO
Procr	E	RAD21_UT__mu	6.764785728155897	0	Rad21KO
Oasl2	E	RAD21_UT__mu	7.256399635568232	0	Rad21KO
Nt5c3	E	RAD21_UT__mu	7.277306941075437	0	Rad21KO
Cd69	E	RAD21_UT__mu	0.0	0	Rad21KO
Slc7a2	E	RAD21_UT__mu	6.50029521560966	0	Rad21KO
Il15	E	RAD21_UT__mu	7.318170549941256	0	Rad21KO
Psmb10	E	RAD21_UT__mu	7.6623113650053	0	Rad21KO
AA467197	E	RAD21_UT__mu	7.17298609170095	0	Rad21KO
Igf2bp2	E	RAD21_UT__mu	7.216632080715305	0	Rad21KO
Batf	E	RAD21_UT__mu	7.363318016756791	0	Rad21KO
Parp14	E	RAD21_UT__mu	7.408381627212509	0	Rad21KO
Ifit1	E	RAD21_UT__mu	7.511138449212929	0	Rad21KO
Slfn8	E	RAD21_UT__mu	7.386273191083831	0	Rad21KO
Fmnl2	E	RAD21_UT__mu	7.388875703366905	0	Rad21KO
Nod1	E	RAD21_UT__mu	7.542275550508948	0	Rad21KO
Lpar1	E	RAD21_UT__mu	7.14330590180076	0	Rad21KO
Znfx1	E	RAD21_UT__mu	7.485114446984125	0	Rad21KO
Saa3	E	RAD21_UT__mu	7.105590677558442	0	Rad21KO
Gbp7	E	RAD21_UT__mu	7.388243244377702	0	Rad21KO
Fam102b	E	RAD21_UT__mu	7.418761309561774	0	Rad21KO
Sepw1	E	RAD21_UT__mu	7.577794028276284	0	Rad21KO
Tspo	E	RAD21_UT__mu	8.077021795839219	0	Rad21KO
Il27	E	RAD21_UT__mu	6.902335152468204	0	Rad21KO
Ifit2	E	RAD21_UT__mu	7.324553141487562	0	Rad21KO
Fam26f	E	RAD21_UT__mu	7.335202610528375	0	Rad21KO
Pilra	E	RAD21_UT__mu	7.46786802819281	0	Rad21KO
Dtx3l	E	RAD21_UT__mu	7.343037687817485	0	Rad21KO
5730508B09Rik	E	RAD21_UT__mu	7.468737019060557	0	Rad21KO
Fpr2	E	RAD21_UT__mu	0.0	0	Rad21KO
Slamf8	E	RAD21_UT__mu	7.019378048040064	0	Rad21KO
Tarm1	E	RAD21_UT__mu	7.407094770728725	0	Rad21KO
Lipg	E	RAD21_UT__mu	7.4170176992103425	0	Rad21KO
Sntb1	E	RAD21_UT__mu	7.364237239415109	0	Rad21KO
Cycs	E	RAD21_UT__mu	7.33527995175969	0	Rad21KO
H2-T23	E	RAD21_UT__mu	7.757047088658541	0	Rad21KO
Sp140	E	RAD21_UT__mu	7.1158007303188935	0	Rad21KO
Sp110	E	RAD21_UT__mu	7.201456122059718	0	Rad21KO
BC094916	E	RAD21_UT__mu	7.757963813851484	0	Rad21KO
Ifi204	E	RAD21_UT__mu	7.30965847286746	0	Rad21KO
Il4i1	E	RAD21_UT__mu	7.382813186151048	0	Rad21KO
2610203C20Rik	E	RAD21_UT__mu	7.614499456105882	0	Rad21KO
1500012F01Rik	E	RAD21_UT__mu	7.71933713917756	0	Rad21KO
Ifit3	E	RAD21_UT__mu	7.289764205158292	0	Rad21KO
AW112010	E	RAD21_UT__mu	7.18405272824044	0	Rad21KO
Ass1	E	RAD21_UT__mu	7.275724611063819	0	Rad21KO
Gbp6	E	RAD21_UT__mu	6.844647993388133	0	Rad21KO
Gm12250	E	RAD21_UT__mu	6.962041914244821	0	Rad21KO
A530032D15Rik	E	RAD21_UT__mu	7.642070384200281	0	Rad21KO
Cfb	E	RAD21_UT__mu	0.0	0	Rad21KO
Lhx2	F	RAD21_UT__mu	7.632930927887044	0	Rad21KO
Mx1	F	RAD21_UT__mu	7.267963909942421	0	Rad21KO
Cp	F	RAD21_UT__mu	7.262975066590739	0	Rad21KO
Mlkl	F	RAD21_UT__mu	7.343261935259608	0	Rad21KO
Fcgr1	F	RAD21_UT__mu	7.690698274181376	0	Rad21KO
Slc25a22	F	RAD21_UT__mu	7.142200636743041	0	Rad21KO
Pttg1	F	RAD21_UT__mu	7.40235296279286	0	Rad21KO
Psmb8	F	RAD21_UT__mu	7.875238190740228	0	Rad21KO
Tap2	F	RAD21_UT__mu	7.37252353604538	0	Rad21KO
Ms4a4c	F	RAD21_UT__mu	7.51648020157406	0	Rad21KO
Pcgf5	F	RAD21_UT__mu	7.339211814498271	0	Rad21KO
Irf7	F	RAD21_UT__mu	7.706846476329444	0	Rad21KO
Nmi	F	RAD21_UT__mu	7.082053825608599	0	Rad21KO
Zbp1	F	RAD21_UT__mu	7.376230386168896	0	Rad21KO
Samhd1	F	RAD21_UT__mu	7.887801893379193	0	Rad21KO
Ifi44	F	RAD21_UT__mu	7.289057583318401	0	Rad21KO
Glipr2	F	RAD21_UT__mu	7.468463390826455	0	Rad21KO
Gbp9	F	RAD21_UT__mu	6.973918889681884	0	Rad21KO
Herc6	F	RAD21_UT__mu	7.111371009647442	0	Rad21KO
Itpr1	F	RAD21_UT__mu	7.234947134012245	0	Rad21KO
Usp18	F	RAD21_UT__mu	7.311014340285992	0	Rad21KO
Trim30a	F	RAD21_UT__mu	7.437743233045985	0	Rad21KO
Trim21	F	RAD21_UT__mu	6.891189464150516	0	Rad21KO
Tlr3	F	RAD21_UT__mu	6.935712068341684	0	Rad21KO
Bckdhb	F	RAD21_UT__mu	7.374958531589244	0	Rad21KO
Uba7	F	RAD21_UT__mu	7.296886744464615	0	Rad21KO
Oas3	F	RAD21_UT__mu	7.374930492567812	0	Rad21KO
Fndc3a	F	RAD21_UT__mu	7.452671926194199	0	Rad21KO
Tap1	F	RAD21_UT__mu	7.347792794413472	0	Rad21KO
Xkr8	F	RAD21_UT__mu	7.218902890461064	0	Rad21KO
Ddx60	F	RAD21_UT__mu	7.259923738959826	0	Rad21KO
Parp11	F	RAD21_UT__mu	7.355278952479681	0	Rad21KO
Parp12	F	RAD21_UT__mu	7.277471267252083	0	Rad21KO
Il18	F	RAD21_UT__mu	7.398940818648387	0	Rad21KO
Tnfsf10	F	RAD21_UT__mu	7.324146424721579	0	Rad21KO
Batf2	F	RAD21_UT__mu	7.367589642919231	0	Rad21KO
Zfp800	F	RAD21_UT__mu	7.327339641568797	0	Rad21KO
Fgl2	F	RAD21_UT__mu	7.101328796659018	0	Rad21KO
Ddx58	F	RAD21_UT__mu	7.477185079551072	0	Rad21KO
Pyhin1	F	RAD21_UT__mu	7.417808500581868	0	Rad21KO
Bst2	F	RAD21_UT__mu	8.678644792789738	0	Rad21KO
Irgm1	F	RAD21_UT__mu	7.377998006843798	0	Rad21KO
Rnf31	F	RAD21_UT__mu	7.041094622689167	0	Rad21KO
Trim30b	F	RAD21_UT__mu	6.9900489199104685	0	Rad21KO
Iigp1	F	RAD21_UT__mu	7.31848043516075	0	Rad21KO
Slfn5	F	RAD21_UT__mu	7.603962963894574	0	Rad21KO
1600014C10Rik	F	RAD21_UT__mu	7.287077741385029	0	Rad21KO
H2-T22	F	RAD21_UT__mu	7.474715826572834	0	Rad21KO
Trim30d	F	RAD21_UT__mu	7.24024091239092	0	Rad21KO
Fcgr4	F	RAD21_UT__mu	7.4109021005983164	0	Rad21KO
Tor3a	F	RAD21_UT__mu	7.584515277409514	0	Rad21KO
Pla2g16	F	RAD21_UT__mu	7.472071401238392	0	Rad21KO
Kdr	F	RAD21_UT__mu	7.451803018784112	0	Rad21KO
1110038F14Rik	F	RAD21_UT__mu	7.212386368622542	0	Rad21KO
Parp10	F	RAD21_UT__mu	7.165580481325595	0	Rad21KO
Hmgn3	F	RAD21_UT__mu	7.333725809567334	0	Rad21KO
Pydc3	F	RAD21_UT__mu	6.552315752377198	0	Rad21KO
Slfn9	F	RAD21_UT__mu	7.330061500150569	0	Rad21KO
Irgm2	F	RAD21_UT__mu	7.337913750727616	0	Rad21KO
Il18bp	F	RAD21_UT__mu	7.008205431974191	0	Rad21KO
Pydc4	F	RAD21_UT__mu	7.095357365819066	0	Rad21KO
Gm4951	F	RAD21_UT__mu	6.990552350166175	0	Rad21KO
Nlrc5	F	RAD21_UT__mu	7.208488286428933	0	Rad21KO
Slfn1	F	RAD21_UT__mu	7.17537746936677	0	Rad21KO
Igtp	F	RAD21_UT__mu	7.348241110139243	0	Rad21KO
Ifi47	F	RAD21_UT__mu	7.446408966151396	0	Rad21KO
Gbp4	F	RAD21_UT__mu	7.337557230360879	0	Rad21KO
Mndal	F	RAD21_UT__mu	7.694439328825752	0	Rad21KO
Ifrd1	A1+2	WT_2H__mu	7.907874250294498	2	WT
Ier3	A1+2	WT_2H__mu	7.91528883838492	2	WT
Id3	A1+2	WT_2H__mu	7.557361554548596	2	WT
Odc1	A1+2	WT_2H__mu	7.289382029234919	2	WT
Kdm6b	A1+2	WT_2H__mu	7.526122536738291	2	WT
Slc16a10	A1+2	WT_2H__mu	7.575728852107627	2	WT
Plek	A1+2	WT_2H__mu	8.306950656536031	2	WT
Mdm2	A1+2	WT_2H__mu	8.075109767943209	2	WT
Phlda1	A1+2	WT_2H__mu	7.641301119679095	2	WT
Txnrd1	A1+2	WT_2H__mu	7.669291787661073	2	WT
Btg2	A1+2	WT_2H__mu	7.469637601764396	2	WT
Plk2	A1+2	WT_2H__mu	8.050236648918062	2	WT
Rnf19a	A1+2	WT_2H__mu	7.498647335128033	2	WT
Samsn1	A1+2	WT_2H__mu	7.538952660190032	2	WT
Ets2	A1+2	WT_2H__mu	7.924903510433379	2	WT
Agpat4	A1+2	WT_2H__mu	7.430198324539951	2	WT
Dusp1	A1+2	WT_2H__mu	8.162183350593518	2	WT
Rabgef1	A1+2	WT_2H__mu	7.427660270070753	2	WT
Fam20c	A1+2	WT_2H__mu	7.891439255135295	2	WT
Atf3	A1+2	WT_2H__mu	8.218326304855017	2	WT
Sema6d	A1+2	WT_2H__mu	7.123303923989192	2	WT
Bcl2l11	A1+2	WT_2H__mu	7.769929393776305	2	WT
Gem	A1+2	WT_2H__mu	7.430436683421714	2	WT
Rab20	A1+2	WT_2H__mu	7.56285748789254	2	WT
Dusp4	A1+2	WT_2H__mu	7.545842600937522	2	WT
Nlrp3	A1+2	WT_2H__mu	8.009497757049122	2	WT
Zswim4	A1+2	WT_2H__mu	7.227891203374791	2	WT
Nfkbid	A1+2	WT_2H__mu	7.3006747679256	2	WT
Egr2	A1+2	WT_2H__mu	7.397501035267844	2	WT
Egr1	A1+2	WT_2H__mu	7.4584136797032174	2	WT
Gdf15	A1+2	WT_2H__mu	9.245598165270929	2	WT
Orai2	A1+2	WT_2H__mu	7.146228380865495	2	WT
Ppp1r15a	A1+2	WT_2H__mu	7.772226846450669	2	WT
Sgms1	A1+2	WT_2H__mu	7.590123123926396	2	WT
Cdc42ep4	A1+2	WT_2H__mu	7.445542079467731	2	WT
Snx18	A1+2	WT_2H__mu	7.465485954255632	2	WT
Maff	A1+2	WT_2H__mu	7.365943237733832	2	WT
Zfp36	A1+2	WT_2H__mu	8.342139710757863	2	WT
Plaur	A1+2	WT_2H__mu	7.665409972604283	2	WT
Frmd6	A1+2	WT_2H__mu	7.372966897506041	2	WT
Jun	A1+2	WT_2H__mu	7.387827908492814	2	WT
Fabp4	A1+2	WT_2H__mu	8.38330181502334	2	WT
Kctd12	A1+2	WT_2H__mu	7.653679680532463	2	WT
Ell2	B	WT_2H__mu	7.747000240720423	2	WT
Cd44	B	WT_2H__mu	8.00955437152237	2	WT
St3gal1	B	WT_2H__mu	7.410481308418778	2	WT
Adora2b	B	WT_2H__mu	6.904921617403287	2	WT
Hivep1	B	WT_2H__mu	7.359468233567803	2	WT
Slc4a7	B	WT_2H__mu	7.217790869145173	2	WT
Myo10	B	WT_2H__mu	7.428981940350931	2	WT
Denr	B	WT_2H__mu	7.541506597859772	2	WT
Klf7	B	WT_2H__mu	7.500321473019555	2	WT
Fam129a	B	WT_2H__mu	7.5034741551744	2	WT
Itgav	B	WT_2H__mu	7.497913692505517	2	WT
Slc7a11	B	WT_2H__mu	7.176922158830189	2	WT
Nfkb1	B	WT_2H__mu	7.71605751969451	2	WT
Slc44a1	B	WT_2H__mu	7.376611215795653	2	WT
Dyrk2	B	WT_2H__mu	7.570632432203859	2	WT
Hivep3	B	WT_2H__mu	7.40008343165521	2	WT
Aebp2	B	WT_2H__mu	7.456254615036701	2	WT
Fchsd2	B	WT_2H__mu	7.430536671425103	2	WT
Nupr1	B	WT_2H__mu	7.845851794182881	2	WT
Swap70	B	WT_2H__mu	7.4547036314349695	2	WT
Sh3bgrl2	B	WT_2H__mu	7.436914298046817	2	WT
P2ry2	B	WT_2H__mu	7.33062088790153	2	WT
Jdp2	B	WT_2H__mu	7.441896712099564	2	WT
Prdm1	B	WT_2H__mu	7.555421802666059	2	WT
Akna	B	WT_2H__mu	7.51745392816208	2	WT
Pvr	B	WT_2H__mu	7.448678148259741	2	WT
Stk40	B	WT_2H__mu	7.324725955529861	2	WT
Ifnb1	B	WT_2H__mu	7.319515152546259	2	WT
Sertad2	B	WT_2H__mu	7.516939077189948	2	WT
Itga5	C	WT_2H__mu	7.60030280192912	2	WT
Icosl	C	WT_2H__mu	7.265533130063077	2	WT
Ccl3	C	WT_2H__mu	10.773932121772493	2	WT
Mxd1	C	WT_2H__mu	7.422824378332525	2	WT
Lcp2	C	WT_2H__mu	7.56925501062278	2	WT
Relb	C	WT_2H__mu	7.445306758354771	2	WT
Sod2	C	WT_2H__mu	8.595745705215137	2	WT
Mrpl52	C	WT_2H__mu	7.730411367955625	2	WT
Gadd45b	C	WT_2H__mu	7.916748256752731	2	WT
Cybb	C	WT_2H__mu	8.23173819077887	2	WT
Cd83	C	WT_2H__mu	7.833900680836991	2	WT
Sqstm1	C	WT_2H__mu	9.153502929531868	2	WT
Mapkapk2	C	WT_2H__mu	7.996454876660199	2	WT
Il10	C	WT_2H__mu	7.491268607013254	2	WT
Sdc4	C	WT_2H__mu	8.468911571439083	2	WT
Irf1	C	WT_2H__mu	8.190822727078796	2	WT
Cxcl16	C	WT_2H__mu	7.609863622726049	2	WT
Ccl4	C	WT_2H__mu	11.176394525974228	2	WT
Tnfaip3	C	WT_2H__mu	8.331090420349659	2	WT
Srgn	C	WT_2H__mu	8.206302726893066	2	WT
Rel	C	WT_2H__mu	7.769478796577289	2	WT
Pik3r5	C	WT_2H__mu	7.727805743091459	2	WT
Nfkbia	C	WT_2H__mu	9.918077946054307	2	WT
Tnfaip2	C	WT_2H__mu	8.927319294733273	2	WT
Cdkn1a	C	WT_2H__mu	8.964466698859294	2	WT
Nfkbie	C	WT_2H__mu	7.536411652872998	2	WT
Pim1	C	WT_2H__mu	8.535567022029129	2	WT
Tnf	C	WT_2H__mu	10.09840484890534	2	WT
Ehd1	C	WT_2H__mu	7.9985489017164495	2	WT
Nfkb2	C	WT_2H__mu	7.494182358286912	2	WT
Cflar	C	WT_2H__mu	8.283807050023754	2	WT
Rgs1	C	WT_2H__mu	8.602877864331694	2	WT
Ralgds	C	WT_2H__mu	7.693906552738952	2	WT
Il1rn	C	WT_2H__mu	7.849700370936202	2	WT
Dusp2	C	WT_2H__mu	7.703758851928218	2	WT
Il1b	C	WT_2H__mu	8.33400231346371	2	WT
Il1a	C	WT_2H__mu	7.160557173500037	2	WT
Skil	C	WT_2H__mu	7.568728557197561	2	WT
Tlr2	C	WT_2H__mu	7.824357588052384	2	WT
Pde4b	C	WT_2H__mu	7.796693816351803	2	WT
Fabp3	C	WT_2H__mu	7.313166963925015	2	WT
Rnf19b	C	WT_2H__mu	7.5743858158886415	2	WT
Cxcl1	C	WT_2H__mu	9.657415542423603	2	WT
Clec4e	C	WT_2H__mu	8.67006436897257	2	WT
Dusp16	C	WT_2H__mu	7.262327034740228	2	WT
Vasp	C	WT_2H__mu	7.651398664308446	2	WT
Ctsc	C	WT_2H__mu	7.915541398386242	2	WT
Nfkbib	C	WT_2H__mu	7.724224889273396	2	WT
Birc3	C	WT_2H__mu	7.594338529218908	2	WT
Csrnp1	C	WT_2H__mu	7.685246909689199	2	WT
Zc3h12c	C	WT_2H__mu	7.695478927523813	2	WT
Ccl12	C	WT_2H__mu	7.598331255926286	2	WT
Nfkbiz	C	WT_2H__mu	8.6601534080849	2	WT
Ccl2	C	WT_2H__mu	10.98976519269571	2	WT
Tnfsf9	C	WT_2H__mu	9.643440254515507	2	WT
Slc2a6	C	WT_2H__mu	7.74204574667961	2	WT
Clic4	C	WT_2H__mu	8.004466432158372	2	WT
Icam1	C	WT_2H__mu	8.416288623682888	2	WT
Gch1	C	WT_2H__mu	7.693785565434794	2	WT
Tgm2	C	WT_2H__mu	7.172520359432631	2	WT
Zc3h12a	C	WT_2H__mu	7.607027548364547	2	WT
Ccrl2	C	WT_2H__mu	8.237521159472198	2	WT
Tnip3	C	WT_2H__mu	8.21765681541425	2	WT
Cdc42ep2	C	WT_2H__mu	7.459665284519854	2	WT
Marcksl1	C	WT_2H__mu	9.009257163502506	2	WT
Gm6377	C	WT_2H__mu	7.47437814934623	2	WT
Cd14	C	WT_2H__mu	9.656932776047595	2	WT
Junb	C	WT_2H__mu	8.853708323669059	2	WT
Socs3	C	WT_2H__mu	7.962428590568084	2	WT
Bcl3	C	WT_2H__mu	7.50411754921745	2	WT
Cebpb	C	WT_2H__mu	8.616857870493575	2	WT
Cxcl2	C	WT_2H__mu	10.636206142351952	2	WT
Irak2	C	WT_2H__mu	7.307952981484702	2	WT
H2-Q7	C	WT_2H__mu	7.502371075730977	2	WT
Gpr84	C	WT_2H__mu	7.330930440653653	2	WT
Tank	C	WT_2H__mu	7.634017484650187	2	WT
Bcl2a1b	C	WT_2H__mu	7.841201722945697	2	WT
Mmp14	D	WT_2H__mu	6.65780668483929	2	WT
Gramd1a	D	WT_2H__mu	7.402586397852173	2	WT
Ebi3	D	WT_2H__mu	7.7470675022038975	2	WT
Il12b	D	WT_2H__mu	7.716549099066092	2	WT
Csf1	D	WT_2H__mu	7.624044532792556	2	WT
Hivep2	D	WT_2H__mu	7.328382611218249	2	WT
Cd40	D	WT_2H__mu	7.714980611747822	2	WT
Pgs1	D	WT_2H__mu	7.247166757309763	2	WT
Peli1	D	WT_2H__mu	8.031325192060585	2	WT
Nampt	D	WT_2H__mu	7.791979474688392	2	WT
Rhbdf2	D	WT_2H__mu	7.437467530768165	2	WT
Aoah	D	WT_2H__mu	7.515313071419506	2	WT
Edn1	D	WT_2H__mu	7.577418532299514	2	WT
Arhgef3	D	WT_2H__mu	7.336645847958003	2	WT
Kpna3	D	WT_2H__mu	7.636241152211748	2	WT
Slc39a14	D	WT_2H__mu	7.082598316729126	2	WT
Irg1	D	WT_2H__mu	9.229768308885248	2	WT
Zfp263	D	WT_2H__mu	7.380684550988523	2	WT
C3	D	WT_2H__mu	7.646674587456703	2	WT
Fas	D	WT_2H__mu	7.115147778311384	2	WT
Prdx5	D	WT_2H__mu	8.086753216325247	2	WT
Sbds	D	WT_2H__mu	7.4415085197954305	2	WT
Il6	D	WT_2H__mu	7.195355951710982	2	WT
Mnda	D	WT_2H__mu	7.562251797819811	2	WT
Traf1	D	WT_2H__mu	7.517594403966468	2	WT
Ifih1	D	WT_2H__mu	7.555182564379046	2	WT
Car13	D	WT_2H__mu	7.3771933251134545	2	WT
Rps20	D	WT_2H__mu	9.188648752348884	2	WT
Gbp3	D	WT_2H__mu	7.347326781507203	2	WT
Gbp2	D	WT_2H__mu	7.402551708856631	2	WT
Tnfrsf1b	D	WT_2H__mu	7.604433199514792	2	WT
Pcdh7	D	WT_2H__mu	7.410419055901488	2	WT
Cxcl3	D	WT_2H__mu	7.972855322934132	2	WT
Rab11fip1	D	WT_2H__mu	7.370207986530314	2	WT
N4bp1	D	WT_2H__mu	7.749318401911478	2	WT
Mt2	D	WT_2H__mu	8.086025002125512	2	WT
Ptgs2	D	WT_2H__mu	7.735312457680712	2	WT
Malt1	D	WT_2H__mu	7.457809784253034	2	WT
Casp4	D	WT_2H__mu	7.546919787037077	2	WT
Tiparp	D	WT_2H__mu	7.622449233983511	2	WT
Cxcl10	D	WT_2H__mu	9.80182309653246	2	WT
Ccl5	D	WT_2H__mu	8.859386381271271	2	WT
Ccl7	D	WT_2H__mu	10.069554593226917	2	WT
Isg15	D	WT_2H__mu	8.959010280911508	2	WT
Slamf7	D	WT_2H__mu	7.714238821466081	2	WT
Stx11	D	WT_2H__mu	7.356359280227224	2	WT
Fnbp1l	D	WT_2H__mu	7.409688579867272	2	WT
Ifi203	D	WT_2H__mu	7.55761171274225	2	WT
Ripk2	D	WT_2H__mu	7.561862758338039	2	WT
Oasl1	D	WT_2H__mu	7.866924696227694	2	WT
Filip1l	D	WT_2H__mu	7.545582937736545	2	WT
Fpr1	D	WT_2H__mu	5.714771494876774	2	WT
Trex1	D	WT_2H__mu	8.347949487618033	2	WT
Ch25h	D	WT_2H__mu	7.790236685117714	2	WT
Mmp13	D	WT_2H__mu	7.2928460672452	2	WT
Ptges	D	WT_2H__mu	6.606414417307866	2	WT
Ifi205	D	WT_2H__mu	7.201993419793246	2	WT
Cxcl11	D	WT_2H__mu	6.558568225753135	2	WT
Rapgef2	D	WT_2H__mu	7.796371796110338	2	WT
Psme2	D	WT_2H__mu	8.035195094249865	2	WT
Gbp5	D	WT_2H__mu	7.090704929364014	2	WT
Ccnd2	E	WT_2H__mu	6.983497630591298	2	WT
Slfn4	E	WT_2H__mu	6.066012607860695	2	WT
Daxx	E	WT_2H__mu	7.317019987965665	2	WT
Ccl8	E	WT_2H__mu	7.224931432967567	2	WT
Ifi35	E	WT_2H__mu	7.448177587151798	2	WT
Cd274	E	WT_2H__mu	7.404911970346108	2	WT
Ikzf1	E	WT_2H__mu	7.238254939627674	2	WT
Dram1	E	WT_2H__mu	7.317131255328194	2	WT
Ppa1	E	WT_2H__mu	6.909239678246062	2	WT
Cmpk2	E	WT_2H__mu	7.529485333159285	2	WT
Rsad2	E	WT_2H__mu	8.792991655860401	2	WT
Nos2	E	WT_2H__mu	6.025694472053634	2	WT
Vcan	E	WT_2H__mu	6.877092826941358	2	WT
Pnp	E	WT_2H__mu	8.175084473543476	2	WT
Parp9	E	WT_2H__mu	7.323059661694234	2	WT
Mx2	E	WT_2H__mu	7.062204768171897	2	WT
Enpp4	E	WT_2H__mu	6.561682537753211	2	WT
Tapbp	E	WT_2H__mu	7.855413083484975	2	WT
Tmem2	E	WT_2H__mu	7.227652003414907	2	WT
Jak2	E	WT_2H__mu	7.435350902540937	2	WT
Flnb	E	WT_2H__mu	7.011311696584573	2	WT
Slco3a1	E	WT_2H__mu	6.917492846065187	2	WT
Dst	E	WT_2H__mu	7.365713015198867	2	WT
Pfkfb3	E	WT_2H__mu	6.584547089274024	2	WT
Lcn2	E	WT_2H__mu	7.5063238633109055	2	WT
Gpd2	E	WT_2H__mu	7.150364202401054	2	WT
Itga4	E	WT_2H__mu	7.300454238743312	2	WT
Slc28a2	E	WT_2H__mu	6.774191716326359	2	WT
Hdc	E	WT_2H__mu	5.800425216501768	2	WT
Procr	E	WT_2H__mu	6.170783377237139	2	WT
Oasl2	E	WT_2H__mu	7.545658263186195	2	WT
Nt5c3	E	WT_2H__mu	7.284379338788401	2	WT
Cd69	E	WT_2H__mu	7.249701388669812	2	WT
Slc7a2	E	WT_2H__mu	6.371711466429815	2	WT
Il15	E	WT_2H__mu	7.243038844134935	2	WT
Psmb10	E	WT_2H__mu	7.791248241264324	2	WT
AA467197	E	WT_2H__mu	7.095208673914439	2	WT
Igf2bp2	E	WT_2H__mu	7.092292569393146	2	WT
Batf	E	WT_2H__mu	7.381523335256573	2	WT
Parp14	E	WT_2H__mu	7.931571636721632	2	WT
Ifit1	E	WT_2H__mu	7.691409044918679	2	WT
Slfn8	E	WT_2H__mu	7.239061189324227	2	WT
Fmnl2	E	WT_2H__mu	7.34451411763892	2	WT
Nod1	E	WT_2H__mu	6.230246673347719	2	WT
Lpar1	E	WT_2H__mu	7.214707420388122	2	WT
Znfx1	E	WT_2H__mu	7.7004660721864	2	WT
Saa3	E	WT_2H__mu	8.023409266124942	2	WT
Gbp7	E	WT_2H__mu	7.228546765220927	2	WT
Fam102b	E	WT_2H__mu	7.370601336927034	2	WT
Sepw1	E	WT_2H__mu	7.412688259840896	2	WT
Tspo	E	WT_2H__mu	8.007650655713816	2	WT
Il27	E	WT_2H__mu	7.469181679779813	2	WT
Ifit2	E	WT_2H__mu	7.696373420460244	2	WT
Fam26f	E	WT_2H__mu	7.385173510801242	2	WT
Pilra	E	WT_2H__mu	6.665344213440156	2	WT
Dtx3l	E	WT_2H__mu	7.447946470729613	2	WT
5730508B09Rik	E	WT_2H__mu	7.346017764389474	2	WT
Fpr2	E	WT_2H__mu	6.132768183908474	2	WT
Slamf8	E	WT_2H__mu	7.135138193027234	2	WT
Tarm1	E	WT_2H__mu	5.8290958179162455	2	WT
Lipg	E	WT_2H__mu	6.923080913721076	2	WT
Sntb1	E	WT_2H__mu	7.235319378702954	2	WT
Cycs	E	WT_2H__mu	7.252983730665371	2	WT
H2-T23	E	WT_2H__mu	8.318852737407315	2	WT
Sp140	E	WT_2H__mu	7.373751895237405	2	WT
Sp110	E	WT_2H__mu	7.378630300834582	2	WT
BC094916	E	WT_2H__mu	7.269567217933688	2	WT
Ifi204	E	WT_2H__mu	7.809128802656031	2	WT
Il4i1	E	WT_2H__mu	7.458923852749488	2	WT
2610203C20Rik	E	WT_2H__mu	7.541355502075288	2	WT
1500012F01Rik	E	WT_2H__mu	7.609581836065231	2	WT
Ifit3	E	WT_2H__mu	7.6257536953748515	2	WT
AW112010	E	WT_2H__mu	6.709392459203895	2	WT
Ass1	E	WT_2H__mu	6.95021515047962	2	WT
Gbp6	E	WT_2H__mu	6.735786471940953	2	WT
Gm12250	E	WT_2H__mu	6.799740891710754	2	WT
A530032D15Rik	E	WT_2H__mu	6.631247261063297	2	WT
Cfb	E	WT_2H__mu	6.264761626750047	2	WT
Lhx2	F	WT_2H__mu	4.948513802213774	2	WT
Mx1	F	WT_2H__mu	7.073743352436915	2	WT
Cp	F	WT_2H__mu	5.898344073310249	2	WT
Mlkl	F	WT_2H__mu	6.998532246118388	2	WT
Fcgr1	F	WT_2H__mu	7.679043074029816	2	WT
Slc25a22	F	WT_2H__mu	7.132455054871937	2	WT
Pttg1	F	WT_2H__mu	7.242961870043421	2	WT
Psmb8	F	WT_2H__mu	8.024132721853233	2	WT
Tap2	F	WT_2H__mu	7.252925616275227	2	WT
Ms4a4c	F	WT_2H__mu	7.420895162168127	2	WT
Pcgf5	F	WT_2H__mu	7.271609266487409	2	WT
Irf7	F	WT_2H__mu	8.034796262140492	2	WT
Nmi	F	WT_2H__mu	7.12616698499963	2	WT
Zbp1	F	WT_2H__mu	7.706613965183262	2	WT
Samhd1	F	WT_2H__mu	7.8312638993974835	2	WT
Ifi44	F	WT_2H__mu	7.379372513564875	2	WT
Glipr2	F	WT_2H__mu	6.40606968862272	2	WT
Gbp9	F	WT_2H__mu	6.490494310540252	2	WT
Herc6	F	WT_2H__mu	7.27887065287489	2	WT
Itpr1	F	WT_2H__mu	7.330425550879986	2	WT
Usp18	F	WT_2H__mu	7.330204495075003	2	WT
Trim30a	F	WT_2H__mu	7.623159197432365	2	WT
Trim21	F	WT_2H__mu	7.042390806849157	2	WT
Tlr3	F	WT_2H__mu	6.96538704440286	2	WT
Bckdhb	F	WT_2H__mu	7.378375790308024	2	WT
Uba7	F	WT_2H__mu	7.36043505330013	2	WT
Oas3	F	WT_2H__mu	7.64474944893028	2	WT
Fndc3a	F	WT_2H__mu	7.3565429887321505	2	WT
Tap1	F	WT_2H__mu	7.314180717579508	2	WT
Xkr8	F	WT_2H__mu	6.470006881544804	2	WT
Ddx60	F	WT_2H__mu	7.057684332757375	2	WT
Parp11	F	WT_2H__mu	7.111385397444031	2	WT
Parp12	F	WT_2H__mu	7.324163936565418	2	WT
Il18	F	WT_2H__mu	7.086674151277053	2	WT
Tnfsf10	F	WT_2H__mu	6.853841951496936	2	WT
Batf2	F	WT_2H__mu	7.210144124735411	2	WT
Zfp800	F	WT_2H__mu	7.119308087124723	2	WT
Fgl2	F	WT_2H__mu	7.15391799192767	2	WT
Ddx58	F	WT_2H__mu	7.457860383527372	2	WT
Pyhin1	F	WT_2H__mu	7.36342316906287	2	WT
Bst2	F	WT_2H__mu	9.002415393491793	2	WT
Irgm1	F	WT_2H__mu	7.489774162508421	2	WT
Rnf31	F	WT_2H__mu	6.962465525102771	2	WT
Trim30b	F	WT_2H__mu	6.641711254622783	2	WT
Iigp1	F	WT_2H__mu	6.442523916431035	2	WT
Slfn5	F	WT_2H__mu	7.801592440880539	2	WT
1600014C10Rik	F	WT_2H__mu	6.769469331004186	2	WT
H2-T22	F	WT_2H__mu	7.255596640707031	2	WT
Trim30d	F	WT_2H__mu	7.287771148546084	2	WT
Fcgr4	F	WT_2H__mu	7.256669634769962	2	WT
Tor3a	F	WT_2H__mu	7.582772375105671	2	WT
Pla2g16	F	WT_2H__mu	7.157294724524352	2	WT
Kdr	F	WT_2H__mu	7.268889731531492	2	WT
1110038F14Rik	F	WT_2H__mu	7.094631530718203	2	WT
Parp10	F	WT_2H__mu	7.061585562202724	2	WT
Hmgn3	F	WT_2H__mu	7.222136994157012	2	WT
Pydc3	F	WT_2H__mu	6.762326381657688	2	WT
Slfn9	F	WT_2H__mu	7.460858864392426	2	WT
Irgm2	F	WT_2H__mu	7.37512320052687	2	WT
Il18bp	F	WT_2H__mu	6.51366726736025	2	WT
Pydc4	F	WT_2H__mu	7.0829260075993865	2	WT
Gm4951	F	WT_2H__mu	6.137257042710831	2	WT
Nlrc5	F	WT_2H__mu	7.149303746233715	2	WT
Slfn1	F	WT_2H__mu	7.241170559997895	2	WT
Igtp	F	WT_2H__mu	7.27133302008792	2	WT
Ifi47	F	WT_2H__mu	7.331146608246884	2	WT
Gbp4	F	WT_2H__mu	5.208256868347526	2	WT
Mndal	F	WT_2H__mu	8.012750405941794	2	WT
Ifrd1	A1+2	RAD21_2H__mu	7.501729532720834	2	Rad21KO
Ier3	A1+2	RAD21_2H__mu	7.897151065354016	2	Rad21KO
Id3	A1+2	RAD21_2H__mu	7.365108385601946	2	Rad21KO
Odc1	A1+2	RAD21_2H__mu	7.062361162208144	2	Rad21KO
Kdm6b	A1+2	RAD21_2H__mu	7.582564537543009	2	Rad21KO
Slc16a10	A1+2	RAD21_2H__mu	7.385548866701804	2	Rad21KO
Plek	A1+2	RAD21_2H__mu	8.53134735785156	2	Rad21KO
Mdm2	A1+2	RAD21_2H__mu	7.842345116611583	2	Rad21KO
Phlda1	A1+2	RAD21_2H__mu	7.49339471258993	2	Rad21KO
Txnrd1	A1+2	RAD21_2H__mu	7.572268139062052	2	Rad21KO
Btg2	A1+2	RAD21_2H__mu	7.487613160534711	2	Rad21KO
Plk2	A1+2	RAD21_2H__mu	7.486616302481389	2	Rad21KO
Rnf19a	A1+2	RAD21_2H__mu	7.285426631699345	2	Rad21KO
Samsn1	A1+2	RAD21_2H__mu	7.515511881541072	2	Rad21KO
Ets2	A1+2	RAD21_2H__mu	7.480020661217068	2	Rad21KO
Agpat4	A1+2	RAD21_2H__mu	7.185615791590444	2	Rad21KO
Dusp1	A1+2	RAD21_2H__mu	7.883619870316081	2	Rad21KO
Rabgef1	A1+2	RAD21_2H__mu	7.55649465532252	2	Rad21KO
Fam20c	A1+2	RAD21_2H__mu	7.37209541195636	2	Rad21KO
Atf3	A1+2	RAD21_2H__mu	8.06904062046798	2	Rad21KO
Sema6d	A1+2	RAD21_2H__mu	7.325433865341604	2	Rad21KO
Bcl2l11	A1+2	RAD21_2H__mu	7.573955572275743	2	Rad21KO
Gem	A1+2	RAD21_2H__mu	7.52957908991278	2	Rad21KO
Rab20	A1+2	RAD21_2H__mu	7.580982502970973	2	Rad21KO
Dusp4	A1+2	RAD21_2H__mu	7.306156400537766	2	Rad21KO
Nlrp3	A1+2	RAD21_2H__mu	8.119836230385514	2	Rad21KO
Zswim4	A1+2	RAD21_2H__mu	7.453716947093208	2	Rad21KO
Nfkbid	A1+2	RAD21_2H__mu	7.481921477715459	2	Rad21KO
Egr2	A1+2	RAD21_2H__mu	7.231578223643472	2	Rad21KO
Egr1	A1+2	RAD21_2H__mu	7.433321015191824	2	Rad21KO
Gdf15	A1+2	RAD21_2H__mu	8.290081283266462	2	Rad21KO
Orai2	A1+2	RAD21_2H__mu	7.322843761363964	2	Rad21KO
Ppp1r15a	A1+2	RAD21_2H__mu	7.424987691465647	2	Rad21KO
Sgms1	A1+2	RAD21_2H__mu	7.527408540577786	2	Rad21KO
Cdc42ep4	A1+2	RAD21_2H__mu	7.342665268062982	2	Rad21KO
Snx18	A1+2	RAD21_2H__mu	7.329211855526458	2	Rad21KO
Maff	A1+2	RAD21_2H__mu	7.533180155988245	2	Rad21KO
Zfp36	A1+2	RAD21_2H__mu	8.09902181745849	2	Rad21KO
Plaur	A1+2	RAD21_2H__mu	7.5960058981813	2	Rad21KO
Frmd6	A1+2	RAD21_2H__mu	7.265190263885981	2	Rad21KO
Jun	A1+2	RAD21_2H__mu	7.571871275076774	2	Rad21KO
Fabp4	A1+2	RAD21_2H__mu	7.749482119728035	2	Rad21KO
Kctd12	A1+2	RAD21_2H__mu	7.588959678327211	2	Rad21KO
Ell2	B	RAD21_2H__mu	7.518713008321814	2	Rad21KO
Cd44	B	RAD21_2H__mu	7.574322866418847	2	Rad21KO
St3gal1	B	RAD21_2H__mu	7.333820008037807	2	Rad21KO
Adora2b	B	RAD21_2H__mu	6.932000146067891	2	Rad21KO
Hivep1	B	RAD21_2H__mu	7.460457902608387	2	Rad21KO
Slc4a7	B	RAD21_2H__mu	7.418025051506709	2	Rad21KO
Myo10	B	RAD21_2H__mu	7.317386377430822	2	Rad21KO
Denr	B	RAD21_2H__mu	7.557481135576373	2	Rad21KO
Klf7	B	RAD21_2H__mu	7.450370316682036	2	Rad21KO
Fam129a	B	RAD21_2H__mu	7.2002122112964	2	Rad21KO
Itgav	B	RAD21_2H__mu	7.669771634635431	2	Rad21KO
Slc7a11	B	RAD21_2H__mu	7.065053866767884	2	Rad21KO
Nfkb1	B	RAD21_2H__mu	7.76851097340309	2	Rad21KO
Slc44a1	B	RAD21_2H__mu	7.278229856948634	2	Rad21KO
Dyrk2	B	RAD21_2H__mu	7.366278707909482	2	Rad21KO
Hivep3	B	RAD21_2H__mu	7.337314942136024	2	Rad21KO
Aebp2	B	RAD21_2H__mu	7.4665949909292015	2	Rad21KO
Fchsd2	B	RAD21_2H__mu	7.387441787287817	2	Rad21KO
Nupr1	B	RAD21_2H__mu	7.932686463891335	2	Rad21KO
Swap70	B	RAD21_2H__mu	7.096449024027256	2	Rad21KO
Sh3bgrl2	B	RAD21_2H__mu	7.422351648480146	2	Rad21KO
P2ry2	B	RAD21_2H__mu	7.147153804872193	2	Rad21KO
Jdp2	B	RAD21_2H__mu	7.333212723844661	2	Rad21KO
Prdm1	B	RAD21_2H__mu	7.379679797664195	2	Rad21KO
Akna	B	RAD21_2H__mu	7.636309079798438	2	Rad21KO
Pvr	B	RAD21_2H__mu	7.363035791263758	2	Rad21KO
Stk40	B	RAD21_2H__mu	7.317133715411165	2	Rad21KO
Ifnb1	B	RAD21_2H__mu	6.628150435444314	2	Rad21KO
Sertad2	B	RAD21_2H__mu	7.230138677755499	2	Rad21KO
Itga5	C	RAD21_2H__mu	7.576333611873899	2	Rad21KO
Icosl	C	RAD21_2H__mu	7.348509828881798	2	Rad21KO
Ccl3	C	RAD21_2H__mu	10.049503121335984	2	Rad21KO
Mxd1	C	RAD21_2H__mu	7.117223948770322	2	Rad21KO
Lcp2	C	RAD21_2H__mu	7.518752839622559	2	Rad21KO
Relb	C	RAD21_2H__mu	7.429550277037069	2	Rad21KO
Sod2	C	RAD21_2H__mu	8.404062403831997	2	Rad21KO
Mrpl52	C	RAD21_2H__mu	7.635105158831116	2	Rad21KO
Gadd45b	C	RAD21_2H__mu	7.8527390233924255	2	Rad21KO
Cybb	C	RAD21_2H__mu	8.054331370004427	2	Rad21KO
Cd83	C	RAD21_2H__mu	8.00398112763698	2	Rad21KO
Sqstm1	C	RAD21_2H__mu	9.00618513634776	2	Rad21KO
Mapkapk2	C	RAD21_2H__mu	8.465945265366305	2	Rad21KO
Il10	C	RAD21_2H__mu	7.513807457573406	2	Rad21KO
Sdc4	C	RAD21_2H__mu	8.624419413221666	2	Rad21KO
Irf1	C	RAD21_2H__mu	8.28760037482499	2	Rad21KO
Cxcl16	C	RAD21_2H__mu	7.517272459720517	2	Rad21KO
Ccl4	C	RAD21_2H__mu	9.94978056807289	2	Rad21KO
Tnfaip3	C	RAD21_2H__mu	8.043188413651526	2	Rad21KO
Srgn	C	RAD21_2H__mu	8.638234571261224	2	Rad21KO
Rel	C	RAD21_2H__mu	7.750622344838504	2	Rad21KO
Pik3r5	C	RAD21_2H__mu	7.468640844161857	2	Rad21KO
Nfkbia	C	RAD21_2H__mu	9.71351589496851	2	Rad21KO
Tnfaip2	C	RAD21_2H__mu	8.84940599745014	2	Rad21KO
Cdkn1a	C	RAD21_2H__mu	8.755847955594723	2	Rad21KO
Nfkbie	C	RAD21_2H__mu	7.598339981690412	2	Rad21KO
Pim1	C	RAD21_2H__mu	8.147250542425466	2	Rad21KO
Tnf	C	RAD21_2H__mu	9.06957190556451	2	Rad21KO
Ehd1	C	RAD21_2H__mu	8.023593196128553	2	Rad21KO
Nfkb2	C	RAD21_2H__mu	7.50291119093309	2	Rad21KO
Cflar	C	RAD21_2H__mu	8.271635177213954	2	Rad21KO
Rgs1	C	RAD21_2H__mu	7.586314901365255	2	Rad21KO
Ralgds	C	RAD21_2H__mu	7.790698469857081	2	Rad21KO
Il1rn	C	RAD21_2H__mu	7.309533936001072	2	Rad21KO
Dusp2	C	RAD21_2H__mu	7.786083859821435	2	Rad21KO
Il1b	C	RAD21_2H__mu	8.382496827241699	2	Rad21KO
Il1a	C	RAD21_2H__mu	7.236861568077711	2	Rad21KO
Skil	C	RAD21_2H__mu	7.411578562445228	2	Rad21KO
Tlr2	C	RAD21_2H__mu	8.043635781178448	2	Rad21KO
Pde4b	C	RAD21_2H__mu	7.649086947396015	2	Rad21KO
Fabp3	C	RAD21_2H__mu	7.32194080076675	2	Rad21KO
Rnf19b	C	RAD21_2H__mu	7.510146049010353	2	Rad21KO
Cxcl1	C	RAD21_2H__mu	9.53960053823417	2	Rad21KO
Clec4e	C	RAD21_2H__mu	8.09886250348318	2	Rad21KO
Dusp16	C	RAD21_2H__mu	7.112592072399543	2	Rad21KO
Vasp	C	RAD21_2H__mu	7.592572986078163	2	Rad21KO
Ctsc	C	RAD21_2H__mu	7.696629898622444	2	Rad21KO
Nfkbib	C	RAD21_2H__mu	7.701878949987517	2	Rad21KO
Birc3	C	RAD21_2H__mu	7.571598410623295	2	Rad21KO
Csrnp1	C	RAD21_2H__mu	7.482009275374171	2	Rad21KO
Zc3h12c	C	RAD21_2H__mu	7.6800989994070195	2	Rad21KO
Ccl12	C	RAD21_2H__mu	7.549386033369078	2	Rad21KO
Nfkbiz	C	RAD21_2H__mu	8.488525452144867	2	Rad21KO
Ccl2	C	RAD21_2H__mu	9.55661153806805	2	Rad21KO
Tnfsf9	C	RAD21_2H__mu	9.30477616214498	2	Rad21KO
Slc2a6	C	RAD21_2H__mu	7.662517476482418	2	Rad21KO
Clic4	C	RAD21_2H__mu	7.652571763686553	2	Rad21KO
Icam1	C	RAD21_2H__mu	8.6077937807246	2	Rad21KO
Gch1	C	RAD21_2H__mu	7.553013361688776	2	Rad21KO
Tgm2	C	RAD21_2H__mu	7.060971008582613	2	Rad21KO
Zc3h12a	C	RAD21_2H__mu	7.621929581553775	2	Rad21KO
Ccrl2	C	RAD21_2H__mu	8.197406683924225	2	Rad21KO
Tnip3	C	RAD21_2H__mu	8.382911321101274	2	Rad21KO
Cdc42ep2	C	RAD21_2H__mu	7.00845278607303	2	Rad21KO
Marcksl1	C	RAD21_2H__mu	8.10841273205966	2	Rad21KO
Gm6377	C	RAD21_2H__mu	7.144615544336451	2	Rad21KO
Cd14	C	RAD21_2H__mu	8.404727620851379	2	Rad21KO
Junb	C	RAD21_2H__mu	8.452676295678918	2	Rad21KO
Socs3	C	RAD21_2H__mu	8.144498676634864	2	Rad21KO
Bcl3	C	RAD21_2H__mu	7.721758810553855	2	Rad21KO
Cebpb	C	RAD21_2H__mu	8.058571664494355	2	Rad21KO
Cxcl2	C	RAD21_2H__mu	9.440704341826237	2	Rad21KO
Irak2	C	RAD21_2H__mu	7.328300366692467	2	Rad21KO
H2-Q7	C	RAD21_2H__mu	7.143707801781313	2	Rad21KO
Gpr84	C	RAD21_2H__mu	7.546466107706542	2	Rad21KO
Tank	C	RAD21_2H__mu	7.512641040806302	2	Rad21KO
Bcl2a1b	C	RAD21_2H__mu	7.717928927580644	2	Rad21KO
Mmp14	D	RAD21_2H__mu	6.927884591661993	2	Rad21KO
Gramd1a	D	RAD21_2H__mu	7.559028168848759	2	Rad21KO
Ebi3	D	RAD21_2H__mu	7.791192670962907	2	Rad21KO
Il12b	D	RAD21_2H__mu	7.378596918184221	2	Rad21KO
Csf1	D	RAD21_2H__mu	7.304972857920048	2	Rad21KO
Hivep2	D	RAD21_2H__mu	7.372798898040414	2	Rad21KO
Cd40	D	RAD21_2H__mu	7.879019407958929	2	Rad21KO
Pgs1	D	RAD21_2H__mu	7.367255115721869	2	Rad21KO
Peli1	D	RAD21_2H__mu	7.466028554803522	2	Rad21KO
Nampt	D	RAD21_2H__mu	7.560793097936038	2	Rad21KO
Rhbdf2	D	RAD21_2H__mu	7.465126025538854	2	Rad21KO
Aoah	D	RAD21_2H__mu	7.709569462088278	2	Rad21KO
Edn1	D	RAD21_2H__mu	6.686278082387648	2	Rad21KO
Arhgef3	D	RAD21_2H__mu	7.389308837825466	2	Rad21KO
Kpna3	D	RAD21_2H__mu	7.468179315600305	2	Rad21KO
Slc39a14	D	RAD21_2H__mu	7.202253577359024	2	Rad21KO
Irg1	D	RAD21_2H__mu	8.011849182282033	2	Rad21KO
Zfp263	D	RAD21_2H__mu	7.27933280969582	2	Rad21KO
C3	D	RAD21_2H__mu	7.455049246444973	2	Rad21KO
Fas	D	RAD21_2H__mu	7.241098969001979	2	Rad21KO
Prdx5	D	RAD21_2H__mu	7.789159132746469	2	Rad21KO
Sbds	D	RAD21_2H__mu	7.534535914261074	2	Rad21KO
Il6	D	RAD21_2H__mu	7.021669795406541	2	Rad21KO
Mnda	D	RAD21_2H__mu	7.166294748543836	2	Rad21KO
Traf1	D	RAD21_2H__mu	7.544643550800859	2	Rad21KO
Ifih1	D	RAD21_2H__mu	7.573172637985628	2	Rad21KO
Car13	D	RAD21_2H__mu	7.23536656727796	2	Rad21KO
Rps20	D	RAD21_2H__mu	9.347374258171971	2	Rad21KO
Gbp3	D	RAD21_2H__mu	7.314278668568219	2	Rad21KO
Gbp2	D	RAD21_2H__mu	7.088791617321932	2	Rad21KO
Tnfrsf1b	D	RAD21_2H__mu	7.516999976827481	2	Rad21KO
Pcdh7	D	RAD21_2H__mu	7.3820575805671	2	Rad21KO
Cxcl3	D	RAD21_2H__mu	7.435732084071736	2	Rad21KO
Rab11fip1	D	RAD21_2H__mu	7.188311326690392	2	Rad21KO
N4bp1	D	RAD21_2H__mu	7.60727849714365	2	Rad21KO
Mt2	D	RAD21_2H__mu	8.375571307312482	2	Rad21KO
Ptgs2	D	RAD21_2H__mu	7.285875450684414	2	Rad21KO
Malt1	D	RAD21_2H__mu	7.367788631558486	2	Rad21KO
Casp4	D	RAD21_2H__mu	7.480887397154545	2	Rad21KO
Tiparp	D	RAD21_2H__mu	7.548386876008684	2	Rad21KO
Cxcl10	D	RAD21_2H__mu	8.915738099174373	2	Rad21KO
Ccl5	D	RAD21_2H__mu	8.211148436719878	2	Rad21KO
Ccl7	D	RAD21_2H__mu	8.48256399855855	2	Rad21KO
Isg15	D	RAD21_2H__mu	8.148996188089788	2	Rad21KO
Slamf7	D	RAD21_2H__mu	7.324889486646187	2	Rad21KO
Stx11	D	RAD21_2H__mu	7.344654533136471	2	Rad21KO
Fnbp1l	D	RAD21_2H__mu	7.221798883716686	2	Rad21KO
Ifi203	D	RAD21_2H__mu	7.39757765958369	2	Rad21KO
Ripk2	D	RAD21_2H__mu	7.6045199478733085	2	Rad21KO
Oasl1	D	RAD21_2H__mu	7.129770804771657	2	Rad21KO
Filip1l	D	RAD21_2H__mu	7.566441042080704	2	Rad21KO
Fpr1	D	RAD21_2H__mu	7.502808950712845	2	Rad21KO
Trex1	D	RAD21_2H__mu	7.921570987546015	2	Rad21KO
Ch25h	D	RAD21_2H__mu	7.544622204114714	2	Rad21KO
Mmp13	D	RAD21_2H__mu	6.92798717109699	2	Rad21KO
Ptges	D	RAD21_2H__mu	7.02710544332317	2	Rad21KO
Ifi205	D	RAD21_2H__mu	7.015552867956168	2	Rad21KO
Cxcl11	D	RAD21_2H__mu	6.16034152941118	2	Rad21KO
Rapgef2	D	RAD21_2H__mu	7.676424233305237	2	Rad21KO
Psme2	D	RAD21_2H__mu	7.840086565787716	2	Rad21KO
Gbp5	D	RAD21_2H__mu	7.238043223574323	2	Rad21KO
Ccnd2	E	RAD21_2H__mu	7.22181001829286	2	Rad21KO
Slfn4	E	RAD21_2H__mu	6.8196979605322126	2	Rad21KO
Daxx	E	RAD21_2H__mu	7.042970664968885	2	Rad21KO
Ccl8	E	RAD21_2H__mu	5.743633960419129	2	Rad21KO
Ifi35	E	RAD21_2H__mu	7.159625381184723	2	Rad21KO
Cd274	E	RAD21_2H__mu	7.255905855124622	2	Rad21KO
Ikzf1	E	RAD21_2H__mu	7.415605388837163	2	Rad21KO
Dram1	E	RAD21_2H__mu	7.273194166049806	2	Rad21KO
Ppa1	E	RAD21_2H__mu	7.069134177318984	2	Rad21KO
Cmpk2	E	RAD21_2H__mu	7.272624317865496	2	Rad21KO
Rsad2	E	RAD21_2H__mu	7.895341738382557	2	Rad21KO
Nos2	E	RAD21_2H__mu	7.014681679409838	2	Rad21KO
Vcan	E	RAD21_2H__mu	7.2136555453169455	2	Rad21KO
Pnp	E	RAD21_2H__mu	7.631635728548231	2	Rad21KO
Parp9	E	RAD21_2H__mu	7.372185573604503	2	Rad21KO
Mx2	E	RAD21_2H__mu	7.535626546519442	2	Rad21KO
Enpp4	E	RAD21_2H__mu	7.147044049417788	2	Rad21KO
Tapbp	E	RAD21_2H__mu	7.655884358216906	2	Rad21KO
Tmem2	E	RAD21_2H__mu	7.2960345007128735	2	Rad21KO
Jak2	E	RAD21_2H__mu	7.237427178868461	2	Rad21KO
Flnb	E	RAD21_2H__mu	6.790235855983405	2	Rad21KO
Slco3a1	E	RAD21_2H__mu	7.000621299034507	2	Rad21KO
Dst	E	RAD21_2H__mu	7.244098378627125	2	Rad21KO
Pfkfb3	E	RAD21_2H__mu	6.881484583681667	2	Rad21KO
Lcn2	E	RAD21_2H__mu	7.350485732449695	2	Rad21KO
Gpd2	E	RAD21_2H__mu	7.113162237744235	2	Rad21KO
Itga4	E	RAD21_2H__mu	7.538459648997334	2	Rad21KO
Slc28a2	E	RAD21_2H__mu	6.743567230075255	2	Rad21KO
Hdc	E	RAD21_2H__mu	4.934676287712609	2	Rad21KO
Procr	E	RAD21_2H__mu	7.0843108723166655	2	Rad21KO
Oasl2	E	RAD21_2H__mu	7.293229930720942	2	Rad21KO
Nt5c3	E	RAD21_2H__mu	7.09551778524855	2	Rad21KO
Cd69	E	RAD21_2H__mu	7.776835360261196	2	Rad21KO
Slc7a2	E	RAD21_2H__mu	7.123434250066853	2	Rad21KO
Il15	E	RAD21_2H__mu	7.317477943836502	2	Rad21KO
Psmb10	E	RAD21_2H__mu	7.552522484970088	2	Rad21KO
AA467197	E	RAD21_2H__mu	7.376269100609328	2	Rad21KO
Igf2bp2	E	RAD21_2H__mu	7.324646221388779	2	Rad21KO
Batf	E	RAD21_2H__mu	7.40143942181051	2	Rad21KO
Parp14	E	RAD21_2H__mu	7.62883938044788	2	Rad21KO
Ifit1	E	RAD21_2H__mu	7.372076353806916	2	Rad21KO
Slfn8	E	RAD21_2H__mu	7.356727195279602	2	Rad21KO
Fmnl2	E	RAD21_2H__mu	7.35212691637875	2	Rad21KO
Nod1	E	RAD21_2H__mu	6.341146031821688	2	Rad21KO
Lpar1	E	RAD21_2H__mu	7.074578947743071	2	Rad21KO
Znfx1	E	RAD21_2H__mu	7.474838419875408	2	Rad21KO
Saa3	E	RAD21_2H__mu	7.315254996891326	2	Rad21KO
Gbp7	E	RAD21_2H__mu	7.171738874371722	2	Rad21KO
Fam102b	E	RAD21_2H__mu	7.232733574243431	2	Rad21KO
Sepw1	E	RAD21_2H__mu	7.371160966400038	2	Rad21KO
Tspo	E	RAD21_2H__mu	8.04369351175188	2	Rad21KO
Il27	E	RAD21_2H__mu	7.203705780073585	2	Rad21KO
Ifit2	E	RAD21_2H__mu	7.24871940444261	2	Rad21KO
Fam26f	E	RAD21_2H__mu	7.668998560967972	2	Rad21KO
Pilra	E	RAD21_2H__mu	5.683927275818084	2	Rad21KO
Dtx3l	E	RAD21_2H__mu	7.421634441598799	2	Rad21KO
5730508B09Rik	E	RAD21_2H__mu	7.264455681834237	2	Rad21KO
Fpr2	E	RAD21_2H__mu	0.0	2	Rad21KO
Slamf8	E	RAD21_2H__mu	7.430153798947492	2	Rad21KO
Tarm1	E	RAD21_2H__mu	7.319950577654812	2	Rad21KO
Lipg	E	RAD21_2H__mu	7.273884250056239	2	Rad21KO
Sntb1	E	RAD21_2H__mu	7.411468354957671	2	Rad21KO
Cycs	E	RAD21_2H__mu	7.219160438030931	2	Rad21KO
H2-T23	E	RAD21_2H__mu	7.701774553275894	2	Rad21KO
Sp140	E	RAD21_2H__mu	7.270895885619245	2	Rad21KO
Sp110	E	RAD21_2H__mu	7.203815748676367	2	Rad21KO
BC094916	E	RAD21_2H__mu	6.580501885469466	2	Rad21KO
Ifi204	E	RAD21_2H__mu	7.435986541447867	2	Rad21KO
Il4i1	E	RAD21_2H__mu	7.389030502270219	2	Rad21KO
2610203C20Rik	E	RAD21_2H__mu	7.600603632418823	2	Rad21KO
1500012F01Rik	E	RAD21_2H__mu	7.5921672412355825	2	Rad21KO
Ifit3	E	RAD21_2H__mu	7.089427911145688	2	Rad21KO
AW112010	E	RAD21_2H__mu	6.838994953915034	2	Rad21KO
Ass1	E	RAD21_2H__mu	7.128118314137661	2	Rad21KO
Gbp6	E	RAD21_2H__mu	7.095122742180586	2	Rad21KO
Gm12250	E	RAD21_2H__mu	6.901331982852895	2	Rad21KO
A530032D15Rik	E	RAD21_2H__mu	7.398610858299921	2	Rad21KO
Cfb	E	RAD21_2H__mu	6.193229890411634	2	Rad21KO
Lhx2	F	RAD21_2H__mu	7.49583752333433	2	Rad21KO
Mx1	F	RAD21_2H__mu	6.561199962936982	2	Rad21KO
Cp	F	RAD21_2H__mu	7.101545601408417	2	Rad21KO
Mlkl	F	RAD21_2H__mu	6.716928541325363	2	Rad21KO
Fcgr1	F	RAD21_2H__mu	7.515547867552352	2	Rad21KO
Slc25a22	F	RAD21_2H__mu	7.0883063725192805	2	Rad21KO
Pttg1	F	RAD21_2H__mu	7.283576094762608	2	Rad21KO
Psmb8	F	RAD21_2H__mu	7.661084458523544	2	Rad21KO
Tap2	F	RAD21_2H__mu	7.023783477049185	2	Rad21KO
Ms4a4c	F	RAD21_2H__mu	7.237003948468637	2	Rad21KO
Pcgf5	F	RAD21_2H__mu	7.243074764269832	2	Rad21KO
Irf7	F	RAD21_2H__mu	7.535796986439413	2	Rad21KO
Nmi	F	RAD21_2H__mu	7.373578212170907	2	Rad21KO
Zbp1	F	RAD21_2H__mu	7.366019026776659	2	Rad21KO
Samhd1	F	RAD21_2H__mu	7.879165038890717	2	Rad21KO
Ifi44	F	RAD21_2H__mu	7.158339226998868	2	Rad21KO
Glipr2	F	RAD21_2H__mu	7.317139959128606	2	Rad21KO
Gbp9	F	RAD21_2H__mu	6.987756725030124	2	Rad21KO
Herc6	F	RAD21_2H__mu	7.246046464692777	2	Rad21KO
Itpr1	F	RAD21_2H__mu	7.22010541029967	2	Rad21KO
Usp18	F	RAD21_2H__mu	7.275714900906119	2	Rad21KO
Trim30a	F	RAD21_2H__mu	7.389836848234858	2	Rad21KO
Trim21	F	RAD21_2H__mu	7.148890960192095	2	Rad21KO
Tlr3	F	RAD21_2H__mu	6.670837704806279	2	Rad21KO
Bckdhb	F	RAD21_2H__mu	7.323775951562966	2	Rad21KO
Uba7	F	RAD21_2H__mu	7.161652906462233	2	Rad21KO
Oas3	F	RAD21_2H__mu	7.299796387053478	2	Rad21KO
Fndc3a	F	RAD21_2H__mu	7.329482480306911	2	Rad21KO
Tap1	F	RAD21_2H__mu	7.308983317704413	2	Rad21KO
Xkr8	F	RAD21_2H__mu	7.764924910499654	2	Rad21KO
Ddx60	F	RAD21_2H__mu	6.942613960003516	2	Rad21KO
Parp11	F	RAD21_2H__mu	7.057787380051551	2	Rad21KO
Parp12	F	RAD21_2H__mu	7.290419611634545	2	Rad21KO
Il18	F	RAD21_2H__mu	7.271032379302842	2	Rad21KO
Tnfsf10	F	RAD21_2H__mu	7.083641840535134	2	Rad21KO
Batf2	F	RAD21_2H__mu	7.297714840363937	2	Rad21KO
Zfp800	F	RAD21_2H__mu	7.10449274101864	2	Rad21KO
Fgl2	F	RAD21_2H__mu	7.210101710548746	2	Rad21KO
Ddx58	F	RAD21_2H__mu	7.284417863035991	2	Rad21KO
Pyhin1	F	RAD21_2H__mu	6.566782784350015	2	Rad21KO
Bst2	F	RAD21_2H__mu	8.595387040739235	2	Rad21KO
Irgm1	F	RAD21_2H__mu	7.2489171981091	2	Rad21KO
Rnf31	F	RAD21_2H__mu	7.221337018058472	2	Rad21KO
Trim30b	F	RAD21_2H__mu	8.198287614044512	2	Rad21KO
Iigp1	F	RAD21_2H__mu	7.106509980095136	2	Rad21KO
Slfn5	F	RAD21_2H__mu	7.626606031186514	2	Rad21KO
1600014C10Rik	F	RAD21_2H__mu	7.002182949313435	2	Rad21KO
H2-T22	F	RAD21_2H__mu	7.205321341550842	2	Rad21KO
Trim30d	F	RAD21_2H__mu	6.983621044844656	2	Rad21KO
Fcgr4	F	RAD21_2H__mu	7.080550831476885	2	Rad21KO
Tor3a	F	RAD21_2H__mu	7.42393395531176	2	Rad21KO
Pla2g16	F	RAD21_2H__mu	7.1569581832907	2	Rad21KO
Kdr	F	RAD21_2H__mu	7.114717976484301	2	Rad21KO
1110038F14Rik	F	RAD21_2H__mu	7.146359558016341	2	Rad21KO
Parp10	F	RAD21_2H__mu	7.11779589174977	2	Rad21KO
Hmgn3	F	RAD21_2H__mu	7.164883209088849	2	Rad21KO
Pydc3	F	RAD21_2H__mu	5.954499909295812	2	Rad21KO
Slfn9	F	RAD21_2H__mu	6.971793330301172	2	Rad21KO
Irgm2	F	RAD21_2H__mu	6.999379400807395	2	Rad21KO
Il18bp	F	RAD21_2H__mu	6.496714977809297	2	Rad21KO
Pydc4	F	RAD21_2H__mu	4.651407453448639	2	Rad21KO
Gm4951	F	RAD21_2H__mu	6.753623007698503	2	Rad21KO
Nlrc5	F	RAD21_2H__mu	6.982918153825113	2	Rad21KO
Slfn1	F	RAD21_2H__mu	7.503750646840623	2	Rad21KO
Igtp	F	RAD21_2H__mu	6.820830409937844	2	Rad21KO
Ifi47	F	RAD21_2H__mu	7.195282979886421	2	Rad21KO
Gbp4	F	RAD21_2H__mu	0.0	2	Rad21KO
Mndal	F	RAD21_2H__mu	7.660195690451922	2	Rad21KO
Ifrd1	A1+2	WT_8H__mu	7.72335118266979	8	WT
Ier3	A1+2	WT_8H__mu	8.128883145237644	8	WT
Id3	A1+2	WT_8H__mu	7.359731526386769	8	WT
Odc1	A1+2	WT_8H__mu	6.893640609014349	8	WT
Kdm6b	A1+2	WT_8H__mu	6.841255671265884	8	WT
Slc16a10	A1+2	WT_8H__mu	7.4689326556210895	8	WT
Plek	A1+2	WT_8H__mu	8.540344574369096	8	WT
Mdm2	A1+2	WT_8H__mu	8.050133398312141	8	WT
Phlda1	A1+2	WT_8H__mu	7.240243225518244	8	WT
Txnrd1	A1+2	WT_8H__mu	7.795243981787221	8	WT
Btg2	A1+2	WT_8H__mu	7.358736085055233	8	WT
Plk2	A1+2	WT_8H__mu	7.642658721828532	8	WT
Rnf19a	A1+2	WT_8H__mu	7.374254137340804	8	WT
Samsn1	A1+2	WT_8H__mu	7.956185420102377	8	WT
Ets2	A1+2	WT_8H__mu	7.694009003409412	8	WT
Agpat4	A1+2	WT_8H__mu	7.506885485874487	8	WT
Dusp1	A1+2	WT_8H__mu	7.9699835765727265	8	WT
Rabgef1	A1+2	WT_8H__mu	7.549342764310936	8	WT
Fam20c	A1+2	WT_8H__mu	7.77844851831808	8	WT
Atf3	A1+2	WT_8H__mu	8.178554036419062	8	WT
Sema6d	A1+2	WT_8H__mu	7.317466241255627	8	WT
Bcl2l11	A1+2	WT_8H__mu	7.03833093220506	8	WT
Gem	A1+2	WT_8H__mu	7.425645009414371	8	WT
Rab20	A1+2	WT_8H__mu	7.635433899608956	8	WT
Dusp4	A1+2	WT_8H__mu	6.7641907801499785	8	WT
Nlrp3	A1+2	WT_8H__mu	7.583317789941082	8	WT
Zswim4	A1+2	WT_8H__mu	7.216563341790168	8	WT
Nfkbid	A1+2	WT_8H__mu	6.944594084020571	8	WT
Egr2	A1+2	WT_8H__mu	7.560220723042127	8	WT
Egr1	A1+2	WT_8H__mu	6.260827646564419	8	WT
Gdf15	A1+2	WT_8H__mu	8.087465438759889	8	WT
Orai2	A1+2	WT_8H__mu	7.383299100364384	8	WT
Ppp1r15a	A1+2	WT_8H__mu	7.501527003970348	8	WT
Sgms1	A1+2	WT_8H__mu	7.506164354861772	8	WT
Cdc42ep4	A1+2	WT_8H__mu	7.104126186363562	8	WT
Snx18	A1+2	WT_8H__mu	7.458875196607674	8	WT
Maff	A1+2	WT_8H__mu	7.073390463024424	8	WT
Zfp36	A1+2	WT_8H__mu	8.231468612375497	8	WT
Plaur	A1+2	WT_8H__mu	7.58026405172613	8	WT
Frmd6	A1+2	WT_8H__mu	7.31534379525284	8	WT
Jun	A1+2	WT_8H__mu	7.377542146421621	8	WT
Fabp4	A1+2	WT_8H__mu	8.262036849115074	8	WT
Kctd12	A1+2	WT_8H__mu	7.364072691461321	8	WT
Ell2	B	WT_8H__mu	7.813123615797605	8	WT
Cd44	B	WT_8H__mu	7.878688063369609	8	WT
St3gal1	B	WT_8H__mu	7.611373979121103	8	WT
Adora2b	B	WT_8H__mu	7.555496178355304	8	WT
Hivep1	B	WT_8H__mu	7.379924244774314	8	WT
Slc4a7	B	WT_8H__mu	7.42133935575705	8	WT
Myo10	B	WT_8H__mu	7.37194075911676	8	WT
Denr	B	WT_8H__mu	7.807638333718124	8	WT
Klf7	B	WT_8H__mu	7.478746350979716	8	WT
Fam129a	B	WT_8H__mu	7.4914265864088305	8	WT
Itgav	B	WT_8H__mu	7.527225252128523	8	WT
Slc7a11	B	WT_8H__mu	7.253708395382364	8	WT
Nfkb1	B	WT_8H__mu	7.706299696293055	8	WT
Slc44a1	B	WT_8H__mu	7.369582622296009	8	WT
Dyrk2	B	WT_8H__mu	7.478833979511835	8	WT
Hivep3	B	WT_8H__mu	7.471408014349926	8	WT
Aebp2	B	WT_8H__mu	7.46971802459906	8	WT
Fchsd2	B	WT_8H__mu	7.446960149578044	8	WT
Nupr1	B	WT_8H__mu	8.043813908754755	8	WT
Swap70	B	WT_8H__mu	7.262109642255226	8	WT
Sh3bgrl2	B	WT_8H__mu	7.541232704422461	8	WT
P2ry2	B	WT_8H__mu	7.437036918974142	8	WT
Jdp2	B	WT_8H__mu	7.348151539817361	8	WT
Prdm1	B	WT_8H__mu	7.404562359860405	8	WT
Akna	B	WT_8H__mu	7.539525296393034	8	WT
Pvr	B	WT_8H__mu	7.139987982432602	8	WT
Stk40	B	WT_8H__mu	7.673719177781737	8	WT
Ifnb1	B	WT_8H__mu	0.0	8	WT
Sertad2	B	WT_8H__mu	7.388896498413068	8	WT
Itga5	C	WT_8H__mu	7.573139864294462	8	WT
Icosl	C	WT_8H__mu	7.007144823209751	8	WT
Ccl3	C	WT_8H__mu	11.001811893456152	8	WT
Mxd1	C	WT_8H__mu	7.834400642866036	8	WT
Lcp2	C	WT_8H__mu	7.916557057604338	8	WT
Relb	C	WT_8H__mu	7.458985566133613	8	WT
Sod2	C	WT_8H__mu	9.987996282445485	8	WT
Mrpl52	C	WT_8H__mu	8.098383350945289	8	WT
Gadd45b	C	WT_8H__mu	8.299440327537422	8	WT
Cybb	C	WT_8H__mu	8.763310057283494	8	WT
Cd83	C	WT_8H__mu	7.455801731889815	8	WT
Sqstm1	C	WT_8H__mu	8.725217566143295	8	WT
Mapkapk2	C	WT_8H__mu	8.459828865453698	8	WT
Il10	C	WT_8H__mu	7.695603472239354	8	WT
Sdc4	C	WT_8H__mu	8.374469631156105	8	WT
Irf1	C	WT_8H__mu	7.852867003235563	8	WT
Cxcl16	C	WT_8H__mu	7.786493746266145	8	WT
Ccl4	C	WT_8H__mu	10.668754328878611	8	WT
Tnfaip3	C	WT_8H__mu	8.181858152770213	8	WT
Srgn	C	WT_8H__mu	8.657769764005042	8	WT
Rel	C	WT_8H__mu	7.469902757920308	8	WT
Pik3r5	C	WT_8H__mu	8.036464106655187	8	WT
Nfkbia	C	WT_8H__mu	9.529014830108007	8	WT
Tnfaip2	C	WT_8H__mu	8.34491434016739	8	WT
Cdkn1a	C	WT_8H__mu	8.293975627673658	8	WT
Nfkbie	C	WT_8H__mu	7.477803784395048	8	WT
Pim1	C	WT_8H__mu	8.038632367805894	8	WT
Tnf	C	WT_8H__mu	8.745682325278176	8	WT
Ehd1	C	WT_8H__mu	8.431878213862	8	WT
Nfkb2	C	WT_8H__mu	7.821687451219606	8	WT
Cflar	C	WT_8H__mu	8.50990559173504	8	WT
Rgs1	C	WT_8H__mu	7.987907194868722	8	WT
Ralgds	C	WT_8H__mu	7.822746898508843	8	WT
Il1rn	C	WT_8H__mu	9.759452110159437	8	WT
Dusp2	C	WT_8H__mu	7.647838063341315	8	WT
Il1b	C	WT_8H__mu	9.1578471228906	8	WT
Il1a	C	WT_8H__mu	7.837167206645967	8	WT
Skil	C	WT_8H__mu	7.439392267084142	8	WT
Tlr2	C	WT_8H__mu	7.607704102994712	8	WT
Pde4b	C	WT_8H__mu	7.684623787525243	8	WT
Fabp3	C	WT_8H__mu	7.904722512513594	8	WT
Rnf19b	C	WT_8H__mu	7.68591925428202	8	WT
Cxcl1	C	WT_8H__mu	8.272834893465005	8	WT
Clec4e	C	WT_8H__mu	9.571982708662368	8	WT
Dusp16	C	WT_8H__mu	7.425420161392747	8	WT
Vasp	C	WT_8H__mu	7.941875158064579	8	WT
Ctsc	C	WT_8H__mu	8.167604373531688	8	WT
Nfkbib	C	WT_8H__mu	7.865688177601936	8	WT
Birc3	C	WT_8H__mu	7.649784418287989	8	WT
Csrnp1	C	WT_8H__mu	7.407342891664203	8	WT
Zc3h12c	C	WT_8H__mu	7.419105391487494	8	WT
Ccl12	C	WT_8H__mu	8.695477003220061	8	WT
Nfkbiz	C	WT_8H__mu	7.63954568439124	8	WT
Ccl2	C	WT_8H__mu	10.75365399057207	8	WT
Tnfsf9	C	WT_8H__mu	8.000350828683967	8	WT
Slc2a6	C	WT_8H__mu	8.292676180614947	8	WT
Clic4	C	WT_8H__mu	8.371029022740561	8	WT
Icam1	C	WT_8H__mu	7.976435157312683	8	WT
Gch1	C	WT_8H__mu	8.191439529851799	8	WT
Tgm2	C	WT_8H__mu	7.451252195140928	8	WT
Zc3h12a	C	WT_8H__mu	7.714031857038597	8	WT
Ccrl2	C	WT_8H__mu	7.954413956978694	8	WT
Tnip3	C	WT_8H__mu	9.450150424924368	8	WT
Cdc42ep2	C	WT_8H__mu	7.511755370215749	8	WT
Marcksl1	C	WT_8H__mu	8.930543949847856	8	WT
Gm6377	C	WT_8H__mu	7.692336923125485	8	WT
Cd14	C	WT_8H__mu	9.754664040604784	8	WT
Junb	C	WT_8H__mu	8.0838291905183	8	WT
Socs3	C	WT_8H__mu	8.188278643327417	8	WT
Bcl3	C	WT_8H__mu	7.738707591919877	8	WT
Cebpb	C	WT_8H__mu	9.06728035929802	8	WT
Cxcl2	C	WT_8H__mu	9.24042597935264	8	WT
Irak2	C	WT_8H__mu	7.524956598097857	8	WT
H2-Q7	C	WT_8H__mu	7.8112445502017875	8	WT
Gpr84	C	WT_8H__mu	7.69686569554506	8	WT
Tank	C	WT_8H__mu	7.771044044003991	8	WT
Bcl2a1b	C	WT_8H__mu	8.4243681308458	8	WT
Mmp14	D	WT_8H__mu	7.839419661289613	8	WT
Gramd1a	D	WT_8H__mu	7.672177679030585	8	WT
Ebi3	D	WT_8H__mu	8.568793449365188	8	WT
Il12b	D	WT_8H__mu	8.018182887101682	8	WT
Csf1	D	WT_8H__mu	7.261364684678661	8	WT
Hivep2	D	WT_8H__mu	7.515038375172901	8	WT
Cd40	D	WT_8H__mu	8.421207507216193	8	WT
Pgs1	D	WT_8H__mu	7.396863213836511	8	WT
Peli1	D	WT_8H__mu	7.8960456209572	8	WT
Nampt	D	WT_8H__mu	8.097620432556043	8	WT
Rhbdf2	D	WT_8H__mu	7.620757812460453	8	WT
Aoah	D	WT_8H__mu	7.726808026585396	8	WT
Edn1	D	WT_8H__mu	8.181448776043913	8	WT
Arhgef3	D	WT_8H__mu	7.39097045141653	8	WT
Kpna3	D	WT_8H__mu	7.80602077279585	8	WT
Slc39a14	D	WT_8H__mu	7.455889911118009	8	WT
Irg1	D	WT_8H__mu	10.207318355242352	8	WT
Zfp263	D	WT_8H__mu	7.431131999205023	8	WT
C3	D	WT_8H__mu	8.056908157609978	8	WT
Fas	D	WT_8H__mu	7.469559172694312	8	WT
Prdx5	D	WT_8H__mu	9.420704041557356	8	WT
Sbds	D	WT_8H__mu	7.601035646869618	8	WT
Il6	D	WT_8H__mu	8.119250653267017	8	WT
Mnda	D	WT_8H__mu	8.449721271135415	8	WT
Traf1	D	WT_8H__mu	7.790431399756531	8	WT
Ifih1	D	WT_8H__mu	7.965764731735979	8	WT
Car13	D	WT_8H__mu	7.933298465113461	8	WT
Rps20	D	WT_8H__mu	9.075003930596234	8	WT
Gbp3	D	WT_8H__mu	8.67078986168072	8	WT
Gbp2	D	WT_8H__mu	8.531186917539104	8	WT
Tnfrsf1b	D	WT_8H__mu	8.444065507173528	8	WT
Pcdh7	D	WT_8H__mu	7.464436081408316	8	WT
Cxcl3	D	WT_8H__mu	7.891896271830668	8	WT
Rab11fip1	D	WT_8H__mu	7.577388774362399	8	WT
N4bp1	D	WT_8H__mu	7.83464746438553	8	WT
Mt2	D	WT_8H__mu	9.1764021092517	8	WT
Ptgs2	D	WT_8H__mu	8.68266640675796	8	WT
Malt1	D	WT_8H__mu	7.686437664745902	8	WT
Casp4	D	WT_8H__mu	8.083368838324416	8	WT
Tiparp	D	WT_8H__mu	7.809235980173835	8	WT
Cxcl10	D	WT_8H__mu	10.500280450015005	8	WT
Ccl5	D	WT_8H__mu	11.585551228404713	8	WT
Ccl7	D	WT_8H__mu	10.094882424667228	8	WT
Isg15	D	WT_8H__mu	10.63198296519182	8	WT
Slamf7	D	WT_8H__mu	8.711540933171962	8	WT
Stx11	D	WT_8H__mu	7.432527015772506	8	WT
Fnbp1l	D	WT_8H__mu	7.565323280699219	8	WT
Ifi203	D	WT_8H__mu	8.041960373729818	8	WT
Ripk2	D	WT_8H__mu	7.369663175650013	8	WT
Oasl1	D	WT_8H__mu	8.417029485887113	8	WT
Filip1l	D	WT_8H__mu	7.575918061539002	8	WT
Fpr1	D	WT_8H__mu	7.597172577554867	8	WT
Trex1	D	WT_8H__mu	9.013148647984464	8	WT
Ch25h	D	WT_8H__mu	8.276144961808141	8	WT
Mmp13	D	WT_8H__mu	8.16782745326316	8	WT
Ptges	D	WT_8H__mu	8.165367083926808	8	WT
Ifi205	D	WT_8H__mu	8.289539188214755	8	WT
Cxcl11	D	WT_8H__mu	7.759405301155193	8	WT
Rapgef2	D	WT_8H__mu	7.795537498759246	8	WT
Psme2	D	WT_8H__mu	9.066976019200402	8	WT
Gbp5	D	WT_8H__mu	7.699731863178136	8	WT
Ccnd2	E	WT_8H__mu	7.646356544346679	8	WT
Slfn4	E	WT_8H__mu	7.427489292821572	8	WT
Daxx	E	WT_8H__mu	7.87925379265401	8	WT
Ccl8	E	WT_8H__mu	7.61174343711669	8	WT
Ifi35	E	WT_8H__mu	8.06597219642986	8	WT
Cd274	E	WT_8H__mu	8.50665773321391	8	WT
Ikzf1	E	WT_8H__mu	7.503583738194002	8	WT
Dram1	E	WT_8H__mu	7.674547702488735	8	WT
Ppa1	E	WT_8H__mu	7.366034507555848	8	WT
Cmpk2	E	WT_8H__mu	8.41004220913963	8	WT
Rsad2	E	WT_8H__mu	10.003884503438208	8	WT
Nos2	E	WT_8H__mu	9.26906486946071	8	WT
Vcan	E	WT_8H__mu	7.604767323217946	8	WT
Pnp	E	WT_8H__mu	9.36278500791837	8	WT
Parp9	E	WT_8H__mu	7.594401206062991	8	WT
Mx2	E	WT_8H__mu	7.589156652387627	8	WT
Enpp4	E	WT_8H__mu	7.4337419751015235	8	WT
Tapbp	E	WT_8H__mu	8.182079724276326	8	WT
Tmem2	E	WT_8H__mu	7.61012182056713	8	WT
Jak2	E	WT_8H__mu	7.7907305051622755	8	WT
Flnb	E	WT_8H__mu	7.407342349328903	8	WT
Slco3a1	E	WT_8H__mu	7.8193689261815535	8	WT
Dst	E	WT_8H__mu	7.521315456691049	8	WT
Pfkfb3	E	WT_8H__mu	7.770541747028163	8	WT
Lcn2	E	WT_8H__mu	8.873878705051572	8	WT
Gpd2	E	WT_8H__mu	7.654012339112777	8	WT
Itga4	E	WT_8H__mu	7.509854041227213	8	WT
Slc28a2	E	WT_8H__mu	8.16740401608897	8	WT
Hdc	E	WT_8H__mu	7.605990977885477	8	WT
Procr	E	WT_8H__mu	7.692083364151004	8	WT
Oasl2	E	WT_8H__mu	7.847875143656229	8	WT
Nt5c3	E	WT_8H__mu	7.853451586137299	8	WT
Cd69	E	WT_8H__mu	7.734246432499655	8	WT
Slc7a2	E	WT_8H__mu	7.7876601502998275	8	WT
Il15	E	WT_8H__mu	7.717321068593704	8	WT
Psmb10	E	WT_8H__mu	8.59475173197625	8	WT
AA467197	E	WT_8H__mu	8.219251896232452	8	WT
Igf2bp2	E	WT_8H__mu	7.5558932583410146	8	WT
Batf	E	WT_8H__mu	8.137944043360715	8	WT
Parp14	E	WT_8H__mu	8.223206490026355	8	WT
Ifit1	E	WT_8H__mu	8.449902318483488	8	WT
Slfn8	E	WT_8H__mu	7.885190155513833	8	WT
Fmnl2	E	WT_8H__mu	7.579014891533297	8	WT
Nod1	E	WT_8H__mu	7.394320559723535	8	WT
Lpar1	E	WT_8H__mu	7.478594977787056	8	WT
Znfx1	E	WT_8H__mu	7.9804624977057985	8	WT
Saa3	E	WT_8H__mu	11.693342474049116	8	WT
Gbp7	E	WT_8H__mu	7.956497565874487	8	WT
Fam102b	E	WT_8H__mu	7.512183488552263	8	WT
Sepw1	E	WT_8H__mu	7.839396331336217	8	WT
Tspo	E	WT_8H__mu	8.799296150254493	8	WT
Il27	E	WT_8H__mu	8.044922142831307	8	WT
Ifit2	E	WT_8H__mu	9.134542518882729	8	WT
Fam26f	E	WT_8H__mu	8.113581352464294	8	WT
Pilra	E	WT_8H__mu	7.411239779775584	8	WT
Dtx3l	E	WT_8H__mu	7.755605296330822	8	WT
5730508B09Rik	E	WT_8H__mu	8.178959122551323	8	WT
Fpr2	E	WT_8H__mu	7.847276869244895	8	WT
Slamf8	E	WT_8H__mu	7.467732868803289	8	WT
Tarm1	E	WT_8H__mu	7.667915685571214	8	WT
Lipg	E	WT_8H__mu	8.055034249565576	8	WT
Sntb1	E	WT_8H__mu	7.346811735304072	8	WT
Cycs	E	WT_8H__mu	7.5615318098833635	8	WT
H2-T23	E	WT_8H__mu	8.532263412758239	8	WT
Sp140	E	WT_8H__mu	7.772106988531498	8	WT
Sp110	E	WT_8H__mu	7.79035854371109	8	WT
BC094916	E	WT_8H__mu	7.956442249975176	8	WT
Ifi204	E	WT_8H__mu	8.858756171695175	8	WT
Il4i1	E	WT_8H__mu	7.491322276394968	8	WT
2610203C20Rik	E	WT_8H__mu	7.520891093648132	8	WT
1500012F01Rik	E	WT_8H__mu	7.657448204661129	8	WT
Ifit3	E	WT_8H__mu	8.345568429319304	8	WT
AW112010	E	WT_8H__mu	8.67445192883962	8	WT
Ass1	E	WT_8H__mu	7.536776662923139	8	WT
Gbp6	E	WT_8H__mu	7.686297360653263	8	WT
Gm12250	E	WT_8H__mu	7.462524674162232	8	WT
A530032D15Rik	E	WT_8H__mu	7.485853728907627	8	WT
Cfb	E	WT_8H__mu	8.117736740419762	8	WT
Lhx2	F	WT_8H__mu	7.272890355293969	8	WT
Mx1	F	WT_8H__mu	7.887691172548745	8	WT
Cp	F	WT_8H__mu	7.584874964335095	8	WT
Mlkl	F	WT_8H__mu	7.569144603090005	8	WT
Fcgr1	F	WT_8H__mu	8.571052187322193	8	WT
Slc25a22	F	WT_8H__mu	7.612003766862903	8	WT
Pttg1	F	WT_8H__mu	7.806276180427515	8	WT
Psmb8	F	WT_8H__mu	8.629351388402691	8	WT
Tap2	F	WT_8H__mu	7.707714778270058	8	WT
Ms4a4c	F	WT_8H__mu	8.4598984335406	8	WT
Pcgf5	F	WT_8H__mu	7.475631387022384	8	WT
Irf7	F	WT_8H__mu	8.931216954831829	8	WT
Nmi	F	WT_8H__mu	7.8003250842076595	8	WT
Zbp1	F	WT_8H__mu	8.26449878763596	8	WT
Samhd1	F	WT_8H__mu	8.771409771404015	8	WT
Ifi44	F	WT_8H__mu	7.986336520745224	8	WT
Glipr2	F	WT_8H__mu	7.421243863367221	8	WT
Gbp9	F	WT_8H__mu	7.643436165974988	8	WT
Herc6	F	WT_8H__mu	7.533125133336387	8	WT
Itpr1	F	WT_8H__mu	7.43457033832904	8	WT
Usp18	F	WT_8H__mu	8.164780498374144	8	WT
Trim30a	F	WT_8H__mu	8.08243131381987	8	WT
Trim21	F	WT_8H__mu	7.5772766034950525	8	WT
Tlr3	F	WT_8H__mu	7.448109539142708	8	WT
Bckdhb	F	WT_8H__mu	7.473974596110395	8	WT
Uba7	F	WT_8H__mu	7.59279422633919	8	WT
Oas3	F	WT_8H__mu	7.818515171365275	8	WT
Fndc3a	F	WT_8H__mu	7.839984248729953	8	WT
Tap1	F	WT_8H__mu	7.937092098767495	8	WT
Xkr8	F	WT_8H__mu	7.462133500459773	8	WT
Ddx60	F	WT_8H__mu	7.41851340464891	8	WT
Parp11	F	WT_8H__mu	7.535066515358774	8	WT
Parp12	F	WT_8H__mu	7.744172012046083	8	WT
Il18	F	WT_8H__mu	7.627050494815734	8	WT
Tnfsf10	F	WT_8H__mu	7.468269780482485	8	WT
Batf2	F	WT_8H__mu	7.723519120723691	8	WT
Zfp800	F	WT_8H__mu	7.393315629958156	8	WT
Fgl2	F	WT_8H__mu	8.257443738437619	8	WT
Ddx58	F	WT_8H__mu	7.800662774678456	8	WT
Pyhin1	F	WT_8H__mu	8.223247062335766	8	WT
Bst2	F	WT_8H__mu	9.575049008670934	8	WT
Irgm1	F	WT_8H__mu	7.957148377161124	8	WT
Rnf31	F	WT_8H__mu	7.5090477641865725	8	WT
Trim30b	F	WT_8H__mu	7.434224732352504	8	WT
Iigp1	F	WT_8H__mu	8.085893912353882	8	WT
Slfn5	F	WT_8H__mu	8.406210231376129	8	WT
1600014C10Rik	F	WT_8H__mu	7.3335191155206205	8	WT
H2-T22	F	WT_8H__mu	7.914640966505812	8	WT
Trim30d	F	WT_8H__mu	7.642661193978209	8	WT
Fcgr4	F	WT_8H__mu	7.92248362642792	8	WT
Tor3a	F	WT_8H__mu	8.178482706362853	8	WT
Pla2g16	F	WT_8H__mu	7.8341311056389795	8	WT
Kdr	F	WT_8H__mu	7.510748399549294	8	WT
1110038F14Rik	F	WT_8H__mu	7.41795468537306	8	WT
Parp10	F	WT_8H__mu	7.494471908565843	8	WT
Hmgn3	F	WT_8H__mu	7.776102751423944	8	WT
Pydc3	F	WT_8H__mu	7.488563578640084	8	WT
Slfn9	F	WT_8H__mu	7.639015649276778	8	WT
Irgm2	F	WT_8H__mu	7.985293824421488	8	WT
Il18bp	F	WT_8H__mu	7.604678514542416	8	WT
Pydc4	F	WT_8H__mu	7.521150995332844	8	WT
Gm4951	F	WT_8H__mu	7.659096136913189	8	WT
Nlrc5	F	WT_8H__mu	7.355843820474623	8	WT
Slfn1	F	WT_8H__mu	7.690384855635793	8	WT
Igtp	F	WT_8H__mu	7.811402315562527	8	WT
Ifi47	F	WT_8H__mu	8.205730335698814	8	WT
Gbp4	F	WT_8H__mu	7.455502013585355	8	WT
Mndal	F	WT_8H__mu	9.264670251385734	8	WT
Ifrd1	A1+2	RAD21_8H__mu	7.30234103087162	8	Rad21KO
Ier3	A1+2	RAD21_8H__mu	7.824999694906361	8	Rad21KO
Id3	A1+2	RAD21_8H__mu	7.502664414263638	8	Rad21KO
Odc1	A1+2	RAD21_8H__mu	6.823793843481546	8	Rad21KO
Kdm6b	A1+2	RAD21_8H__mu	6.840994389691069	8	Rad21KO
Slc16a10	A1+2	RAD21_8H__mu	7.24304942479892	8	Rad21KO
Plek	A1+2	RAD21_8H__mu	8.202243489281834	8	Rad21KO
Mdm2	A1+2	RAD21_8H__mu	7.495930213078783	8	Rad21KO
Phlda1	A1+2	RAD21_8H__mu	6.553604284133649	8	Rad21KO
Txnrd1	A1+2	RAD21_8H__mu	7.650755206736678	8	Rad21KO
Btg2	A1+2	RAD21_8H__mu	7.202103593997748	8	Rad21KO
Plk2	A1+2	RAD21_8H__mu	7.065293689719796	8	Rad21KO
Rnf19a	A1+2	RAD21_8H__mu	7.204475619788678	8	Rad21KO
Samsn1	A1+2	RAD21_8H__mu	7.512241110591725	8	Rad21KO
Ets2	A1+2	RAD21_8H__mu	7.188964435971864	8	Rad21KO
Agpat4	A1+2	RAD21_8H__mu	7.169536370238687	8	Rad21KO
Dusp1	A1+2	RAD21_8H__mu	7.051044658382784	8	Rad21KO
Rabgef1	A1+2	RAD21_8H__mu	7.420460060941524	8	Rad21KO
Fam20c	A1+2	RAD21_8H__mu	7.285209699656973	8	Rad21KO
Atf3	A1+2	RAD21_8H__mu	7.627450236633789	8	Rad21KO
Sema6d	A1+2	RAD21_8H__mu	7.220160315403729	8	Rad21KO
Bcl2l11	A1+2	RAD21_8H__mu	6.94618870843683	8	Rad21KO
Gem	A1+2	RAD21_8H__mu	7.016236773472182	8	Rad21KO
Rab20	A1+2	RAD21_8H__mu	7.108855924497773	8	Rad21KO
Dusp4	A1+2	RAD21_8H__mu	6.100411041939836	8	Rad21KO
Nlrp3	A1+2	RAD21_8H__mu	7.59968858849081	8	Rad21KO
Zswim4	A1+2	RAD21_8H__mu	7.154499167406347	8	Rad21KO
Nfkbid	A1+2	RAD21_8H__mu	6.873212206247409	8	Rad21KO
Egr2	A1+2	RAD21_8H__mu	0.0	8	Rad21KO
Egr1	A1+2	RAD21_8H__mu	7.912424121108039	8	Rad21KO
Gdf15	A1+2	RAD21_8H__mu	7.57595730630842	8	Rad21KO
Orai2	A1+2	RAD21_8H__mu	7.148053555658115	8	Rad21KO
Ppp1r15a	A1+2	RAD21_8H__mu	7.205971395635511	8	Rad21KO
Sgms1	A1+2	RAD21_8H__mu	7.291064363044643	8	Rad21KO
Cdc42ep4	A1+2	RAD21_8H__mu	6.871048975784694	8	Rad21KO
Snx18	A1+2	RAD21_8H__mu	6.967617976018235	8	Rad21KO
Maff	A1+2	RAD21_8H__mu	7.155478782899656	8	Rad21KO
Zfp36	A1+2	RAD21_8H__mu	7.417452419604025	8	Rad21KO
Plaur	A1+2	RAD21_8H__mu	7.244535203562934	8	Rad21KO
Frmd6	A1+2	RAD21_8H__mu	6.931255520101112	8	Rad21KO
Jun	A1+2	RAD21_8H__mu	7.371703830572284	8	Rad21KO
Fabp4	A1+2	RAD21_8H__mu	7.530034323467999	8	Rad21KO
Kctd12	A1+2	RAD21_8H__mu	7.472891382939885	8	Rad21KO
Ell2	B	RAD21_8H__mu	7.312439152051644	8	Rad21KO
Cd44	B	RAD21_8H__mu	7.85621481471287	8	Rad21KO
St3gal1	B	RAD21_8H__mu	7.530251669046415	8	Rad21KO
Adora2b	B	RAD21_8H__mu	6.857714753100478	8	Rad21KO
Hivep1	B	RAD21_8H__mu	7.192569793149501	8	Rad21KO
Slc4a7	B	RAD21_8H__mu	7.488703657901624	8	Rad21KO
Myo10	B	RAD21_8H__mu	7.198175627156446	8	Rad21KO
Denr	B	RAD21_8H__mu	7.910183655997002	8	Rad21KO
Klf7	B	RAD21_8H__mu	7.271696096842419	8	Rad21KO
Fam129a	B	RAD21_8H__mu	7.31294648289137	8	Rad21KO
Itgav	B	RAD21_8H__mu	7.577861539381533	8	Rad21KO
Slc7a11	B	RAD21_8H__mu	7.239477893960613	8	Rad21KO
Nfkb1	B	RAD21_8H__mu	7.811118526841912	8	Rad21KO
Slc44a1	B	RAD21_8H__mu	7.365479069665573	8	Rad21KO
Dyrk2	B	RAD21_8H__mu	7.3839898420112675	8	Rad21KO
Hivep3	B	RAD21_8H__mu	7.108802836053562	8	Rad21KO
Aebp2	B	RAD21_8H__mu	7.41380713224692	8	Rad21KO
Fchsd2	B	RAD21_8H__mu	7.211631799150581	8	Rad21KO
Nupr1	B	RAD21_8H__mu	7.753814590737285	8	Rad21KO
Swap70	B	RAD21_8H__mu	6.990909728239068	8	Rad21KO
Sh3bgrl2	B	RAD21_8H__mu	7.437170367110386	8	Rad21KO
P2ry2	B	RAD21_8H__mu	7.043868072702651	8	Rad21KO
Jdp2	B	RAD21_8H__mu	6.768010050544737	8	Rad21KO
Prdm1	B	RAD21_8H__mu	7.166976760868159	8	Rad21KO
Akna	B	RAD21_8H__mu	7.4369954702921826	8	Rad21KO
Pvr	B	RAD21_8H__mu	7.193081785798532	8	Rad21KO
Stk40	B	RAD21_8H__mu	7.186587324524623	8	Rad21KO
Ifnb1	B	RAD21_8H__mu	0.0	8	Rad21KO
Sertad2	B	RAD21_8H__mu	7.036649048135478	8	Rad21KO
Itga5	C	RAD21_8H__mu	7.605369182910359	8	Rad21KO
Icosl	C	RAD21_8H__mu	6.775670079000098	8	Rad21KO
Ccl3	C	RAD21_8H__mu	10.667055762244468	8	Rad21KO
Mxd1	C	RAD21_8H__mu	7.079866387866985	8	Rad21KO
Lcp2	C	RAD21_8H__mu	7.6304038655710675	8	Rad21KO
Relb	C	RAD21_8H__mu	7.3206776423492785	8	Rad21KO
Sod2	C	RAD21_8H__mu	9.568830614241492	8	Rad21KO
Mrpl52	C	RAD21_8H__mu	8.038605207030002	8	Rad21KO
Gadd45b	C	RAD21_8H__mu	7.835157999828867	8	Rad21KO
Cybb	C	RAD21_8H__mu	8.81648099745945	8	Rad21KO
Cd83	C	RAD21_8H__mu	7.292312483126425	8	Rad21KO
Sqstm1	C	RAD21_8H__mu	8.74765372638061	8	Rad21KO
Mapkapk2	C	RAD21_8H__mu	9.174135341129688	8	Rad21KO
Il10	C	RAD21_8H__mu	7.3038294725641615	8	Rad21KO
Sdc4	C	RAD21_8H__mu	8.189639384842511	8	Rad21KO
Irf1	C	RAD21_8H__mu	7.436491301133405	8	Rad21KO
Cxcl16	C	RAD21_8H__mu	7.760698040163685	8	Rad21KO
Ccl4	C	RAD21_8H__mu	9.324906141546988	8	Rad21KO
Tnfaip3	C	RAD21_8H__mu	7.586505688685226	8	Rad21KO
Srgn	C	RAD21_8H__mu	8.688774799211116	8	Rad21KO
Rel	C	RAD21_8H__mu	7.26168983599521	8	Rad21KO
Pik3r5	C	RAD21_8H__mu	7.710042018394721	8	Rad21KO
Nfkbia	C	RAD21_8H__mu	9.21091609039616	8	Rad21KO
Tnfaip2	C	RAD21_8H__mu	8.35125242240989	8	Rad21KO
Cdkn1a	C	RAD21_8H__mu	7.855097064477464	8	Rad21KO
Nfkbie	C	RAD21_8H__mu	7.216295196063965	8	Rad21KO
Pim1	C	RAD21_8H__mu	7.472146536666497	8	Rad21KO
Tnf	C	RAD21_8H__mu	8.797758445651287	8	Rad21KO
Ehd1	C	RAD21_8H__mu	8.615037028031303	8	Rad21KO
Nfkb2	C	RAD21_8H__mu	7.700243852586864	8	Rad21KO
Cflar	C	RAD21_8H__mu	8.191155482512942	8	Rad21KO
Rgs1	C	RAD21_8H__mu	7.088754556753206	8	Rad21KO
Ralgds	C	RAD21_8H__mu	7.395662092553866	8	Rad21KO
Il1rn	C	RAD21_8H__mu	8.262535314217734	8	Rad21KO
Dusp2	C	RAD21_8H__mu	7.481198764216288	8	Rad21KO
Il1b	C	RAD21_8H__mu	9.348606839985449	8	Rad21KO
Il1a	C	RAD21_8H__mu	7.282736285029513	8	Rad21KO
Skil	C	RAD21_8H__mu	7.127837195946422	8	Rad21KO
Tlr2	C	RAD21_8H__mu	7.633138521299755	8	Rad21KO
Pde4b	C	RAD21_8H__mu	7.460382609099817	8	Rad21KO
Fabp3	C	RAD21_8H__mu	7.411842968651013	8	Rad21KO
Rnf19b	C	RAD21_8H__mu	7.180237590642478	8	Rad21KO
Cxcl1	C	RAD21_8H__mu	8.580940126685336	8	Rad21KO
Clec4e	C	RAD21_8H__mu	9.389722103160551	8	Rad21KO
Dusp16	C	RAD21_8H__mu	7.2197982496092115	8	Rad21KO
Vasp	C	RAD21_8H__mu	7.916882647696314	8	Rad21KO
Ctsc	C	RAD21_8H__mu	7.622208868543454	8	Rad21KO
Nfkbib	C	RAD21_8H__mu	7.827649040920879	8	Rad21KO
Birc3	C	RAD21_8H__mu	7.640139949901063	8	Rad21KO
Csrnp1	C	RAD21_8H__mu	7.0001437081340585	8	Rad21KO
Zc3h12c	C	RAD21_8H__mu	7.466590391072457	8	Rad21KO
Ccl12	C	RAD21_8H__mu	7.831644677139062	8	Rad21KO
Nfkbiz	C	RAD21_8H__mu	7.629391913875514	8	Rad21KO
Ccl2	C	RAD21_8H__mu	9.508265346148017	8	Rad21KO
Tnfsf9	C	RAD21_8H__mu	7.6984909470634175	8	Rad21KO
Slc2a6	C	RAD21_8H__mu	8.235460130306242	8	Rad21KO
Clic4	C	RAD21_8H__mu	7.634089395082872	8	Rad21KO
Icam1	C	RAD21_8H__mu	8.183651140523468	8	Rad21KO
Gch1	C	RAD21_8H__mu	7.738685446133279	8	Rad21KO
Tgm2	C	RAD21_8H__mu	7.194010033336427	8	Rad21KO
Zc3h12a	C	RAD21_8H__mu	7.394902424847348	8	Rad21KO
Ccrl2	C	RAD21_8H__mu	7.659174385071604	8	Rad21KO
Tnip3	C	RAD21_8H__mu	8.6981906158243	8	Rad21KO
Cdc42ep2	C	RAD21_8H__mu	7.03986815805842	8	Rad21KO
Marcksl1	C	RAD21_8H__mu	8.36946090510124	8	Rad21KO
Gm6377	C	RAD21_8H__mu	7.181184591946575	8	Rad21KO
Cd14	C	RAD21_8H__mu	9.034570085921542	8	Rad21KO
Junb	C	RAD21_8H__mu	7.592617082602496	8	Rad21KO
Socs3	C	RAD21_8H__mu	7.6332479364309105	8	Rad21KO
Bcl3	C	RAD21_8H__mu	7.251509871209479	8	Rad21KO
Cebpb	C	RAD21_8H__mu	8.022304677354558	8	Rad21KO
Cxcl2	C	RAD21_8H__mu	9.177535427024338	8	Rad21KO
Irak2	C	RAD21_8H__mu	7.385670536970522	8	Rad21KO
H2-Q7	C	RAD21_8H__mu	7.253574152675544	8	Rad21KO
Gpr84	C	RAD21_8H__mu	8.02811648687394	8	Rad21KO
Tank	C	RAD21_8H__mu	7.416308219134578	8	Rad21KO
Bcl2a1b	C	RAD21_8H__mu	8.199563545807427	8	Rad21KO
Mmp14	D	RAD21_8H__mu	7.324569284740022	8	Rad21KO
Gramd1a	D	RAD21_8H__mu	7.384826881732998	8	Rad21KO
Ebi3	D	RAD21_8H__mu	8.832974686476897	8	Rad21KO
Il12b	D	RAD21_8H__mu	7.7646929422310205	8	Rad21KO
Csf1	D	RAD21_8H__mu	7.321585511483967	8	Rad21KO
Hivep2	D	RAD21_8H__mu	7.20561455795167	8	Rad21KO
Cd40	D	RAD21_8H__mu	8.404044274401711	8	Rad21KO
Pgs1	D	RAD21_8H__mu	7.402228615178765	8	Rad21KO
Peli1	D	RAD21_8H__mu	7.158903448824194	8	Rad21KO
Nampt	D	RAD21_8H__mu	7.752927044283732	8	Rad21KO
Rhbdf2	D	RAD21_8H__mu	7.365964945300165	8	Rad21KO
Aoah	D	RAD21_8H__mu	7.988283468887612	8	Rad21KO
Edn1	D	RAD21_8H__mu	7.3484573177626356	8	Rad21KO
Arhgef3	D	RAD21_8H__mu	7.164530905158931	8	Rad21KO
Kpna3	D	RAD21_8H__mu	7.402899103795996	8	Rad21KO
Slc39a14	D	RAD21_8H__mu	7.209146861234109	8	Rad21KO
Irg1	D	RAD21_8H__mu	9.365687266181032	8	Rad21KO
Zfp263	D	RAD21_8H__mu	7.083612377721944	8	Rad21KO
C3	D	RAD21_8H__mu	7.815273098424452	8	Rad21KO
Fas	D	RAD21_8H__mu	7.370596300967094	8	Rad21KO
Prdx5	D	RAD21_8H__mu	8.333395146644786	8	Rad21KO
Sbds	D	RAD21_8H__mu	7.48897549890393	8	Rad21KO
Il6	D	RAD21_8H__mu	7.328644449516925	8	Rad21KO
Mnda	D	RAD21_8H__mu	7.454308573352082	8	Rad21KO
Traf1	D	RAD21_8H__mu	7.806645862044043	8	Rad21KO
Ifih1	D	RAD21_8H__mu	7.563261324594895	8	Rad21KO
Car13	D	RAD21_8H__mu	7.59878241915893	8	Rad21KO
Rps20	D	RAD21_8H__mu	9.214869966660816	8	Rad21KO
Gbp3	D	RAD21_8H__mu	8.141642409803776	8	Rad21KO
Gbp2	D	RAD21_8H__mu	7.810960233826153	8	Rad21KO
Tnfrsf1b	D	RAD21_8H__mu	7.797620419428553	8	Rad21KO
Pcdh7	D	RAD21_8H__mu	7.120721470623406	8	Rad21KO
Cxcl3	D	RAD21_8H__mu	7.612115475454267	8	Rad21KO
Rab11fip1	D	RAD21_8H__mu	7.32275150875499	8	Rad21KO
N4bp1	D	RAD21_8H__mu	7.64191051240518	8	Rad21KO
Mt2	D	RAD21_8H__mu	7.951566484616412	8	Rad21KO
Ptgs2	D	RAD21_8H__mu	7.529715745688279	8	Rad21KO
Malt1	D	RAD21_8H__mu	7.318785649069498	8	Rad21KO
Casp4	D	RAD21_8H__mu	7.7012141840827075	8	Rad21KO
Tiparp	D	RAD21_8H__mu	7.16886624808132	8	Rad21KO
Cxcl10	D	RAD21_8H__mu	8.750915415487055	8	Rad21KO
Ccl5	D	RAD21_8H__mu	10.521594813057275	8	Rad21KO
Ccl7	D	RAD21_8H__mu	8.458858597289089	8	Rad21KO
Isg15	D	RAD21_8H__mu	9.985917537980852	8	Rad21KO
Slamf7	D	RAD21_8H__mu	7.57986395228514	8	Rad21KO
Stx11	D	RAD21_8H__mu	7.087190411865846	8	Rad21KO
Fnbp1l	D	RAD21_8H__mu	7.132226196355325	8	Rad21KO
Ifi203	D	RAD21_8H__mu	7.539956475276455	8	Rad21KO
Ripk2	D	RAD21_8H__mu	7.2127683208006275	8	Rad21KO
Oasl1	D	RAD21_8H__mu	7.355922304407668	8	Rad21KO
Filip1l	D	RAD21_8H__mu	7.591983129281491	8	Rad21KO
Fpr1	D	RAD21_8H__mu	7.520605714270752	8	Rad21KO
Trex1	D	RAD21_8H__mu	8.165007647463444	8	Rad21KO
Ch25h	D	RAD21_8H__mu	7.204756757748552	8	Rad21KO
Mmp13	D	RAD21_8H__mu	7.190617917812702	8	Rad21KO
Ptges	D	RAD21_8H__mu	7.034243858554138	8	Rad21KO
Ifi205	D	RAD21_8H__mu	7.360320917817186	8	Rad21KO
Cxcl11	D	RAD21_8H__mu	6.225168012721909	8	Rad21KO
Rapgef2	D	RAD21_8H__mu	7.416271218082266	8	Rad21KO
Psme2	D	RAD21_8H__mu	8.879177120610885	8	Rad21KO
Gbp5	D	RAD21_8H__mu	7.429488062002583	8	Rad21KO
Ccnd2	E	RAD21_8H__mu	7.100949617330558	8	Rad21KO
Slfn4	E	RAD21_8H__mu	6.777198117720056	8	Rad21KO
Daxx	E	RAD21_8H__mu	7.084068496399453	8	Rad21KO
Ccl8	E	RAD21_8H__mu	7.094355797153049	8	Rad21KO
Ifi35	E	RAD21_8H__mu	7.625666912809968	8	Rad21KO
Cd274	E	RAD21_8H__mu	7.557802321642073	8	Rad21KO
Ikzf1	E	RAD21_8H__mu	7.433364810473369	8	Rad21KO
Dram1	E	RAD21_8H__mu	7.533067688085171	8	Rad21KO
Ppa1	E	RAD21_8H__mu	6.9580664176352345	8	Rad21KO
[truncated: 137 more rows]
