# Supplementary material for: Cohesin couples transcriptional bursting probabilities of inducible enhancers and promoters
Source: Nat Commun. 2022 Jul 27;13:4342. doi: 10.1038/s41467-022-31192-9 (PMC9329429; doi:10.1038/s41467-022-31192-9)
Supplement: Supplementary file 4 — Source Data [file 41467_2022_31192_MOESM4_ESM.zip › SourceData/Fig4b_Il12b_nexonexpressing.csv]

Image_Cell	Genotype	Timepoint	N_exon	Rep
23Oct17_Il12inex_0_60_90_120_Sequence_A 0_S 0_U 3_V 0_X13_Y14_Job(Seq.Scan) 1 02 01_560__Cell_CP_4	WT	120	37	1
23Oct17_Il12inex_0_60_90_120_Sequence_A 0_S 0_U 3_V 0_X13_Y13_Job(Seq.Scan) 1 02 01_530__Cell_CP_14	WT	120	7	1
23Oct17_Il12inex_0_60_90_120_Sequence_A 0_S 0_U 3_V 0_X13_Y13_Job(Seq.Scan) 1 02 01_530__Cell_CP_15	WT	120	51	1
23Oct17_Il12inex_0_60_90_120_Sequence_A 0_S 0_U 3_V 0_X13_Y13_Job(Seq.Scan) 1 02 01_530__Cell_CP_17	WT	120	117	1
23Oct17_Il12inex_0_60_90_120_Sequence_A 0_S 0_U 3_V 0_X13_Y13_Job(Seq.Scan) 1 02 01_530__Cell_CP_18	WT	120	56	1
23Oct17_Il12inex_0_60_90_120_Sequence_A 0_S 0_U 3_V 0_X13_Y13_Job(Seq.Scan) 1 02 01_530__Cell_CP_19	WT	120	34	1
23Oct17_Il12inex_0_60_90_120_Sequence_A 0_S 0_U 3_V 0_X13_Y13_Job(Seq.Scan) 1 02 01_530__Cell_CP_20	WT	120	27	1
23Oct17_Il12inex_0_60_90_120_Sequence_A 0_S 0_U 3_V 0_X13_Y13_Job(Seq.Scan) 1 02 01_530__Cell_CP_22	WT	120	8	1
23Oct17_Il12inex_0_60_90_120_Sequence_A 0_S 0_U 3_V 0_X13_Y13_Job(Seq.Scan) 1 02 01_530__Cell_CP_25	WT	120	100	1
23Oct17_Il12inex_0_60_90_120_Sequence_A 0_S 0_U 3_V 0_X13_Y13_Job(Seq.Scan) 1 02 01_530__Cell_CP_27	WT	120	67	1
23Oct17_Il12inex_0_60_90_120_Sequence_A 0_S 0_U 3_V 0_X13_Y13_Job(Seq.Scan) 1 02 01_530__Cell_CP_29	WT	120	55	1
23Oct17_Il12inex_0_60_90_120_Sequence_A 0_S 0_U 3_V 0_X13_Y13_Job(Seq.Scan) 1 02 01_530__Cell_CP_30	WT	120	6	1
23Oct17_Il12inex_0_60_90_120_Sequence_A 0_S 0_U 3_V 0_X13_Y13_Job(Seq.Scan) 1 02 01_530__Cell_CP_31	WT	120	21	1
23Oct17_Il12inex_0_60_90_120_Sequence_A 0_S 0_U 3_V 0_X13_Y13_Job(Seq.Scan) 1 02 01_530__Cell_CP_33	WT	120	44	1
23Oct17_Il12inex_0_60_90_120_Sequence_A 0_S 0_U 3_V 0_X13_Y13_Job(Seq.Scan) 1 02 01_530__Cell_CP_35	WT	120	19	1
23Oct17_Il12inex_0_60_90_120_Sequence_A 0_S 0_U 3_V 0_X13_Y13_Job(Seq.Scan) 1 02 01_530__Cell_CP_39	WT	120	15	1
23Oct17_Il12inex_0_60_90_120_Sequence_A 0_S 0_U 3_V 0_X13_Y13_Job(Seq.Scan) 1 02 01_530__Cell_CP_44	WT	120	74	1
23Oct17_Il12inex_0_60_90_120_Sequence_A 0_S 0_U 3_V 0_X13_Y13_Job(Seq.Scan) 1 02 01_530__Cell_CP_45	WT	120	24	1
23Oct17_Il12inex_0_60_90_120_Sequence_A 0_S 0_U 3_V 0_X13_Y13_Job(Seq.Scan) 1 02 01_530__Cell_CP_46	WT	120	62	1
23Oct17_Il12inex_0_60_90_120_Sequence_A 0_S 0_U 3_V 0_X13_Y13_Job(Seq.Scan) 1 02 01_530__Cell_CP_47	WT	120	6	1
23Oct17_Il12inex_0_60_90_120_Sequence_A 0_S 0_U 3_V 0_X13_Y13_Job(Seq.Scan) 1 02 01_530__Cell_CP_48	WT	120	12	1
23Oct17_Il12inex_0_60_90_120_Sequence_A 0_S 0_U 3_V 0_X13_Y12_Job(Seq.Scan) 1 02 01_528__Cell_CP_1	WT	120	57	1
23Oct17_Il12inex_0_60_90_120_Sequence_A 0_S 0_U 3_V 0_X13_Y12_Job(Seq.Scan) 1 02 01_528__Cell_CP_9	WT	120	25	1
23Oct17_Il12inex_0_60_90_120_Sequence_A 0_S 0_U 3_V 0_X13_Y12_Job(Seq.Scan) 1 02 01_528__Cell_CP_12	WT	120	34	1
23Oct17_Il12inex_0_60_90_120_Sequence_A 0_S 0_U 3_V 0_X13_Y12_Job(Seq.Scan) 1 02 01_528__Cell_CP_19	WT	120	32	1
23Oct17_Il12inex_0_60_90_120_Sequence_A 0_S 0_U 3_V 0_X13_Y12_Job(Seq.Scan) 1 02 01_528__Cell_CP_23	WT	120	7	1
23Oct17_Il12inex_0_60_90_120_Sequence_A 0_S 0_U 3_V 0_X13_Y12_Job(Seq.Scan) 1 02 01_528__Cell_CP_27	WT	120	6	1
23Oct17_Il12inex_0_60_90_120_Sequence_A 0_S 0_U 3_V 0_X13_Y12_Job(Seq.Scan) 1 02 01_528__Cell_CP_30	WT	120	29	1
23Oct17_Il12inex_0_60_90_120_Sequence_A 0_S 0_U 3_V 0_X13_Y12_Job(Seq.Scan) 1 02 01_528__Cell_CP_34	WT	120	10	1
23Oct17_Il12inex_0_60_90_120_Sequence_A 0_S 0_U 3_V 0_X13_Y12_Job(Seq.Scan) 1 02 01_528__Cell_CP_36	WT	120	14	1
23Oct17_Il12inex_0_60_90_120_Sequence_A 0_S 0_U 3_V 0_X13_Y12_Job(Seq.Scan) 1 02 01_528__Cell_CP_46	WT	120	31	1
23Oct17_Il12inex_0_60_90_120_Sequence_A 0_S 0_U 3_V 0_X13_Y12_Job(Seq.Scan) 1 02 01_528__Cell_CP_47	WT	120	12	1
23Oct17_Il12inex_0_60_90_120_Sequence_A 0_S 0_U 3_V 0_X13_Y12_Job(Seq.Scan) 1 02 01_528__Cell_CP_51	WT	120	56	1
23Oct17_Il12inex_0_60_90_120_Sequence_A 0_S 0_U 3_V 0_X13_Y12_Job(Seq.Scan) 1 02 01_528__Cell_CP_56	WT	120	23	1
23Oct17_Il12inex_0_60_90_120_Sequence_A 0_S 0_U 3_V 0_X13_Y12_Job(Seq.Scan) 1 02 01_528__Cell_CP_57	WT	120	8	1
23Oct17_Il12inex_0_60_90_120_Sequence_A 0_S 0_U 3_V 0_X13_Y12_Job(Seq.Scan) 1 02 01_528__Cell_CP_59	WT	120	21	1
23Oct17_Il12inex_0_60_90_120_Sequence_A 0_S 0_U 3_V 0_X13_Y12_Job(Seq.Scan) 1 02 01_528__Cell_CP_65	WT	120	30	1
23Oct17_Il12inex_0_60_90_120_Sequence_A 0_S 0_U 3_V 0_X13_Y11_Job(Seq.Scan) 1 02 01_498__Cell_CP_2	WT	120	30	1
23Oct17_Il12inex_0_60_90_120_Sequence_A 0_S 0_U 3_V 0_X13_Y11_Job(Seq.Scan) 1 02 01_498__Cell_CP_8	WT	120	51	1
23Oct17_Il12inex_0_60_90_120_Sequence_A 0_S 0_U 3_V 0_X13_Y11_Job(Seq.Scan) 1 02 01_498__Cell_CP_12	WT	120	74	1
23Oct17_Il12inex_0_60_90_120_Sequence_A 0_S 0_U 3_V 0_X13_Y11_Job(Seq.Scan) 1 02 01_498__Cell_CP_15	WT	120	38	1
23Oct17_Il12inex_0_60_90_120_Sequence_A 0_S 0_U 3_V 0_X13_Y11_Job(Seq.Scan) 1 02 01_498__Cell_CP_18	WT	120	11	1
23Oct17_Il12inex_0_60_90_120_Sequence_A 0_S 0_U 3_V 0_X13_Y11_Job(Seq.Scan) 1 02 01_498__Cell_CP_19	WT	120	34	1
23Oct17_Il12inex_0_60_90_120_Sequence_A 0_S 0_U 3_V 0_X13_Y11_Job(Seq.Scan) 1 02 01_498__Cell_CP_21	WT	120	48	1
23Oct17_Il12inex_0_60_90_120_Sequence_A 0_S 0_U 3_V 0_X13_Y11_Job(Seq.Scan) 1 02 01_498__Cell_CP_22	WT	120	49	1
23Oct17_Il12inex_0_60_90_120_Sequence_A 0_S 0_U 3_V 0_X13_Y11_Job(Seq.Scan) 1 02 01_498__Cell_CP_23	WT	120	35	1
23Oct17_Il12inex_0_60_90_120_Sequence_A 0_S 0_U 3_V 0_X13_Y11_Job(Seq.Scan) 1 02 01_498__Cell_CP_26	WT	120	37	1
23Oct17_Il12inex_0_60_90_120_Sequence_A 0_S 0_U 3_V 0_X13_Y11_Job(Seq.Scan) 1 02 01_498__Cell_CP_27	WT	120	58	1
23Oct17_Il12inex_0_60_90_120_Sequence_A 0_S 0_U 3_V 0_X13_Y11_Job(Seq.Scan) 1 02 01_498__Cell_CP_28	WT	120	36	1
23Oct17_Il12inex_0_60_90_120_Sequence_A 0_S 0_U 3_V 0_X13_Y11_Job(Seq.Scan) 1 02 01_498__Cell_CP_29	WT	120	24	1
23Oct17_Il12inex_0_60_90_120_Sequence_A 0_S 0_U 3_V 0_X13_Y11_Job(Seq.Scan) 1 02 01_498__Cell_CP_33	WT	120	6	1
23Oct17_Il12inex_0_60_90_120_Sequence_A 0_S 0_U 3_V 0_X13_Y11_Job(Seq.Scan) 1 02 01_498__Cell_CP_34	WT	120	53	1
23Oct17_Il12inex_0_60_90_120_Sequence_A 0_S 0_U 3_V 0_X13_Y11_Job(Seq.Scan) 1 02 01_498__Cell_CP_37	WT	120	80	1
23Oct17_Il12inex_0_60_90_120_Sequence_A 0_S 0_U 3_V 0_X13_Y11_Job(Seq.Scan) 1 02 01_498__Cell_CP_38	WT	120	15	1
23Oct17_Il12inex_0_60_90_120_Sequence_A 0_S 0_U 3_V 0_X13_Y11_Job(Seq.Scan) 1 02 01_498__Cell_CP_39	WT	120	6	1
23Oct17_Il12inex_0_60_90_120_Sequence_A 0_S 0_U 3_V 0_X13_Y11_Job(Seq.Scan) 1 02 01_498__Cell_CP_40	WT	120	20	1
23Oct17_Il12inex_0_60_90_120_Sequence_A 0_S 0_U 3_V 0_X13_Y11_Job(Seq.Scan) 1 02 01_498__Cell_CP_41	WT	120	8	1
23Oct17_Il12inex_0_60_90_120_Sequence_A 0_S 0_U 3_V 0_X13_Y10_Job(Seq.Scan) 1 02 01_496__Cell_CP_1	WT	120	76	1
23Oct17_Il12inex_0_60_90_120_Sequence_A 0_S 0_U 3_V 0_X13_Y10_Job(Seq.Scan) 1 02 01_496__Cell_CP_3	WT	120	10	1
23Oct17_Il12inex_0_60_90_120_Sequence_A 0_S 0_U 3_V 0_X13_Y10_Job(Seq.Scan) 1 02 01_496__Cell_CP_5	WT	120	68	1
23Oct17_Il12inex_0_60_90_120_Sequence_A 0_S 0_U 3_V 0_X13_Y10_Job(Seq.Scan) 1 02 01_496__Cell_CP_11	WT	120	22	1
23Oct17_Il12inex_0_60_90_120_Sequence_A 0_S 0_U 3_V 0_X13_Y10_Job(Seq.Scan) 1 02 01_496__Cell_CP_12	WT	120	26	1
23Oct17_Il12inex_0_60_90_120_Sequence_A 0_S 0_U 3_V 0_X13_Y10_Job(Seq.Scan) 1 02 01_496__Cell_CP_13	WT	120	66	1
23Oct17_Il12inex_0_60_90_120_Sequence_A 0_S 0_U 3_V 0_X13_Y10_Job(Seq.Scan) 1 02 01_496__Cell_CP_15	WT	120	72	1
23Oct17_Il12inex_0_60_90_120_Sequence_A 0_S 0_U 3_V 0_X13_Y10_Job(Seq.Scan) 1 02 01_496__Cell_CP_16	WT	120	6	1
23Oct17_Il12inex_0_60_90_120_Sequence_A 0_S 0_U 3_V 0_X13_Y10_Job(Seq.Scan) 1 02 01_496__Cell_CP_17	WT	120	17	1
23Oct17_Il12inex_0_60_90_120_Sequence_A 0_S 0_U 3_V 0_X13_Y10_Job(Seq.Scan) 1 02 01_496__Cell_CP_19	WT	120	66	1
23Oct17_Il12inex_0_60_90_120_Sequence_A 0_S 0_U 3_V 0_X13_Y10_Job(Seq.Scan) 1 02 01_496__Cell_CP_20	WT	120	38	1
23Oct17_Il12inex_0_60_90_120_Sequence_A 0_S 0_U 3_V 0_X13_Y10_Job(Seq.Scan) 1 02 01_496__Cell_CP_29	WT	120	15	1
23Oct17_Il12inex_0_60_90_120_Sequence_A 0_S 0_U 3_V 0_X13_Y10_Job(Seq.Scan) 1 02 01_496__Cell_CP_31	WT	120	55	1
23Oct17_Il12inex_0_60_90_120_Sequence_A 0_S 0_U 3_V 0_X13_Y10_Job(Seq.Scan) 1 02 01_496__Cell_CP_32	WT	120	44	1
23Oct17_Il12inex_0_60_90_120_Sequence_A 0_S 0_U 3_V 0_X13_Y10_Job(Seq.Scan) 1 02 01_496__Cell_CP_33	WT	120	29	1
23Oct17_Il12inex_0_60_90_120_Sequence_A 0_S 0_U 3_V 0_X13_Y10_Job(Seq.Scan) 1 02 01_496__Cell_CP_34	WT	120	62	1
23Oct17_Il12inex_0_60_90_120_Sequence_A 0_S 0_U 3_V 0_X13_Y10_Job(Seq.Scan) 1 02 01_496__Cell_CP_35	WT	120	9	1
23Oct17_Il12inex_0_60_90_120_Sequence_A 0_S 0_U 3_V 0_X13_Y10_Job(Seq.Scan) 1 02 01_496__Cell_CP_38	WT	120	32	1
23Oct17_Il12inex_0_60_90_120_Sequence_A 0_S 0_U 3_V 0_X13_Y10_Job(Seq.Scan) 1 02 01_496__Cell_CP_41	WT	120	61	1
23Oct17_Il12inex_0_60_90_120_Sequence_A 0_S 0_U 3_V 0_X13_Y10_Job(Seq.Scan) 1 02 01_496__Cell_CP_47	WT	120	104	1
23Oct17_Il12inex_0_60_90_120_Sequence_A 0_S 0_U 3_V 0_X12_Y13_Job(Seq.Scan) 1 02 01_532__Cell_CP_2	WT	120	8	1
23Oct17_Il12inex_0_60_90_120_Sequence_A 0_S 0_U 3_V 0_X12_Y13_Job(Seq.Scan) 1 02 01_532__Cell_CP_5	WT	120	14	1
23Oct17_Il12inex_0_60_90_120_Sequence_A 0_S 0_U 3_V 0_X12_Y13_Job(Seq.Scan) 1 02 01_532__Cell_CP_6	WT	120	90	1
23Oct17_Il12inex_0_60_90_120_Sequence_A 0_S 0_U 3_V 0_X12_Y13_Job(Seq.Scan) 1 02 01_532__Cell_CP_7	WT	120	19	1
23Oct17_Il12inex_0_60_90_120_Sequence_A 0_S 0_U 3_V 0_X12_Y13_Job(Seq.Scan) 1 02 01_532__Cell_CP_8	WT	120	19	1
23Oct17_Il12inex_0_60_90_120_Sequence_A 0_S 0_U 3_V 0_X12_Y13_Job(Seq.Scan) 1 02 01_532__Cell_CP_9	WT	120	9	1
23Oct17_Il12inex_0_60_90_120_Sequence_A 0_S 0_U 3_V 0_X12_Y13_Job(Seq.Scan) 1 02 01_532__Cell_CP_10	WT	120	32	1
23Oct17_Il12inex_0_60_90_120_Sequence_A 0_S 0_U 3_V 0_X12_Y13_Job(Seq.Scan) 1 02 01_532__Cell_CP_20	WT	120	20	1
23Oct17_Il12inex_0_60_90_120_Sequence_A 0_S 0_U 3_V 0_X12_Y13_Job(Seq.Scan) 1 02 01_532__Cell_CP_24	WT	120	34	1
23Oct17_Il12inex_0_60_90_120_Sequence_A 0_S 0_U 3_V 0_X12_Y13_Job(Seq.Scan) 1 02 01_532__Cell_CP_25	WT	120	6	1
23Oct17_Il12inex_0_60_90_120_Sequence_A 0_S 0_U 3_V 0_X12_Y13_Job(Seq.Scan) 1 02 01_532__Cell_CP_28	WT	120	75	1
23Oct17_Il12inex_0_60_90_120_Sequence_A 0_S 0_U 3_V 0_X12_Y13_Job(Seq.Scan) 1 02 01_532__Cell_CP_30	WT	120	66	1
23Oct17_Il12inex_0_60_90_120_Sequence_A 0_S 0_U 3_V 0_X12_Y13_Job(Seq.Scan) 1 02 01_532__Cell_CP_31	WT	120	8	1
23Oct17_Il12inex_0_60_90_120_Sequence_A 0_S 0_U 3_V 0_X12_Y13_Job(Seq.Scan) 1 02 01_532__Cell_CP_32	WT	120	13	1
23Oct17_Il12inex_0_60_90_120_Sequence_A 0_S 0_U 3_V 0_X12_Y13_Job(Seq.Scan) 1 02 01_532__Cell_CP_33	WT	120	44	1
23Oct17_Il12inex_0_60_90_120_Sequence_A 0_S 0_U 3_V 0_X12_Y13_Job(Seq.Scan) 1 02 01_532__Cell_CP_35	WT	120	13	1
23Oct17_Il12inex_0_60_90_120_Sequence_A 0_S 0_U 3_V 0_X12_Y13_Job(Seq.Scan) 1 02 01_532__Cell_CP_37	WT	120	47	1
23Oct17_Il12inex_0_60_90_120_Sequence_A 0_S 0_U 3_V 0_X12_Y13_Job(Seq.Scan) 1 02 01_532__Cell_CP_38	WT	120	20	1
23Oct17_Il12inex_0_60_90_120_Sequence_A 0_S 0_U 3_V 0_X12_Y13_Job(Seq.Scan) 1 02 01_532__Cell_CP_39	WT	120	74	1
23Oct17_Il12inex_0_60_90_120_Sequence_A 0_S 0_U 3_V 0_X12_Y13_Job(Seq.Scan) 1 02 01_532__Cell_CP_41	WT	120	29	1
23Oct17_Il12inex_0_60_90_120_Sequence_A 0_S 0_U 3_V 0_X12_Y13_Job(Seq.Scan) 1 02 01_532__Cell_CP_46	WT	120	12	1
23Oct17_Il12inex_0_60_90_120_Sequence_A 0_S 0_U 3_V 0_X12_Y13_Job(Seq.Scan) 1 02 01_532__Cell_CP_48	WT	120	7	1
23Oct17_Il12inex_0_60_90_120_Sequence_A 0_S 0_U 3_V 0_X12_Y13_Job(Seq.Scan) 1 02 01_532__Cell_CP_49	WT	120	78	1
23Oct17_Il12inex_0_60_90_120_Sequence_A 0_S 0_U 3_V 0_X12_Y13_Job(Seq.Scan) 1 02 01_532__Cell_CP_50	WT	120	92	1
23Oct17_Il12inex_0_60_90_120_Sequence_A 0_S 0_U 3_V 0_X12_Y13_Job(Seq.Scan) 1 02 01_532__Cell_CP_52	WT	120	65	1
23Oct17_Il12inex_0_60_90_120_Sequence_A 0_S 0_U 3_V 0_X12_Y12_Job(Seq.Scan) 1 02 01_526__Cell_CP_7	WT	120	12	1
23Oct17_Il12inex_0_60_90_120_Sequence_A 0_S 0_U 3_V 0_X12_Y12_Job(Seq.Scan) 1 02 01_526__Cell_CP_9	WT	120	7	1
23Oct17_Il12inex_0_60_90_120_Sequence_A 0_S 0_U 3_V 0_X12_Y12_Job(Seq.Scan) 1 02 01_526__Cell_CP_11	WT	120	14	1
23Oct17_Il12inex_0_60_90_120_Sequence_A 0_S 0_U 3_V 0_X12_Y12_Job(Seq.Scan) 1 02 01_526__Cell_CP_12	WT	120	49	1
23Oct17_Il12inex_0_60_90_120_Sequence_A 0_S 0_U 3_V 0_X12_Y12_Job(Seq.Scan) 1 02 01_526__Cell_CP_13	WT	120	10	1
23Oct17_Il12inex_0_60_90_120_Sequence_A 0_S 0_U 3_V 0_X12_Y12_Job(Seq.Scan) 1 02 01_526__Cell_CP_16	WT	120	50	1
23Oct17_Il12inex_0_60_90_120_Sequence_A 0_S 0_U 3_V 0_X12_Y12_Job(Seq.Scan) 1 02 01_526__Cell_CP_17	WT	120	42	1
23Oct17_Il12inex_0_60_90_120_Sequence_A 0_S 0_U 3_V 0_X12_Y12_Job(Seq.Scan) 1 02 01_526__Cell_CP_18	WT	120	63	1
23Oct17_Il12inex_0_60_90_120_Sequence_A 0_S 0_U 3_V 0_X12_Y12_Job(Seq.Scan) 1 02 01_526__Cell_CP_19	WT	120	62	1
23Oct17_Il12inex_0_60_90_120_Sequence_A 0_S 0_U 3_V 0_X12_Y12_Job(Seq.Scan) 1 02 01_526__Cell_CP_20	WT	120	33	1
23Oct17_Il12inex_0_60_90_120_Sequence_A 0_S 0_U 3_V 0_X12_Y12_Job(Seq.Scan) 1 02 01_526__Cell_CP_21	WT	120	47	1
23Oct17_Il12inex_0_60_90_120_Sequence_A 0_S 0_U 3_V 0_X12_Y12_Job(Seq.Scan) 1 02 01_526__Cell_CP_23	WT	120	64	1
23Oct17_Il12inex_0_60_90_120_Sequence_A 0_S 0_U 3_V 0_X12_Y12_Job(Seq.Scan) 1 02 01_526__Cell_CP_24	WT	120	54	1
23Oct17_Il12inex_0_60_90_120_Sequence_A 0_S 0_U 3_V 0_X12_Y12_Job(Seq.Scan) 1 02 01_526__Cell_CP_26	WT	120	48	1
23Oct17_Il12inex_0_60_90_120_Sequence_A 0_S 0_U 3_V 0_X12_Y12_Job(Seq.Scan) 1 02 01_526__Cell_CP_27	WT	120	13	1
23Oct17_Il12inex_0_60_90_120_Sequence_A 0_S 0_U 3_V 0_X12_Y12_Job(Seq.Scan) 1 02 01_526__Cell_CP_28	WT	120	75	1
23Oct17_Il12inex_0_60_90_120_Sequence_A 0_S 0_U 3_V 0_X12_Y12_Job(Seq.Scan) 1 02 01_526__Cell_CP_29	WT	120	48	1
23Oct17_Il12inex_0_60_90_120_Sequence_A 0_S 0_U 3_V 0_X12_Y12_Job(Seq.Scan) 1 02 01_526__Cell_CP_31	WT	120	66	1
23Oct17_Il12inex_0_60_90_120_Sequence_A 0_S 0_U 3_V 0_X12_Y12_Job(Seq.Scan) 1 02 01_526__Cell_CP_32	WT	120	35	1
23Oct17_Il12inex_0_60_90_120_Sequence_A 0_S 0_U 3_V 0_X12_Y12_Job(Seq.Scan) 1 02 01_526__Cell_CP_34	WT	120	46	1
23Oct17_Il12inex_0_60_90_120_Sequence_A 0_S 0_U 3_V 0_X12_Y12_Job(Seq.Scan) 1 02 01_526__Cell_CP_38	WT	120	43	1
23Oct17_Il12inex_0_60_90_120_Sequence_A 0_S 0_U 3_V 0_X12_Y12_Job(Seq.Scan) 1 02 01_526__Cell_CP_40	WT	120	66	1
23Oct17_Il12inex_0_60_90_120_Sequence_A 0_S 0_U 3_V 0_X12_Y12_Job(Seq.Scan) 1 02 01_526__Cell_CP_41	WT	120	58	1
23Oct17_Il12inex_0_60_90_120_Sequence_A 0_S 0_U 3_V 0_X12_Y12_Job(Seq.Scan) 1 02 01_526__Cell_CP_42	WT	120	18	1
23Oct17_Il12inex_0_60_90_120_Sequence_A 0_S 0_U 3_V 0_X12_Y12_Job(Seq.Scan) 1 02 01_526__Cell_CP_43	WT	120	23	1
23Oct17_Il12inex_0_60_90_120_Sequence_A 0_S 0_U 3_V 0_X12_Y12_Job(Seq.Scan) 1 02 01_526__Cell_CP_44	WT	120	50	1
23Oct17_Il12inex_0_60_90_120_Sequence_A 0_S 0_U 3_V 0_X12_Y12_Job(Seq.Scan) 1 02 01_526__Cell_CP_45	WT	120	8	1
23Oct17_Il12inex_0_60_90_120_Sequence_A 0_S 0_U 3_V 0_X12_Y12_Job(Seq.Scan) 1 02 01_526__Cell_CP_46	WT	120	53	1
23Oct17_Il12inex_0_60_90_120_Sequence_A 0_S 0_U 3_V 0_X12_Y12_Job(Seq.Scan) 1 02 01_526__Cell_CP_47	WT	120	47	1
23Oct17_Il12inex_0_60_90_120_Sequence_A 0_S 0_U 3_V 0_X12_Y12_Job(Seq.Scan) 1 02 01_526__Cell_CP_48	WT	120	85	1
23Oct17_Il12inex_0_60_90_120_Sequence_A 0_S 0_U 3_V 0_X12_Y12_Job(Seq.Scan) 1 02 01_526__Cell_CP_50	WT	120	52	1
23Oct17_Il12inex_0_60_90_120_Sequence_A 0_S 0_U 3_V 0_X12_Y12_Job(Seq.Scan) 1 02 01_526__Cell_CP_51	WT	120	95	1
23Oct17_Il12inex_0_60_90_120_Sequence_A 0_S 0_U 3_V 0_X12_Y12_Job(Seq.Scan) 1 02 01_526__Cell_CP_54	WT	120	91	1
23Oct17_Il12inex_0_60_90_120_Sequence_A 0_S 0_U 3_V 0_X12_Y12_Job(Seq.Scan) 1 02 01_526__Cell_CP_55	WT	120	87	1
23Oct17_Il12inex_0_60_90_120_Sequence_A 0_S 0_U 3_V 0_X12_Y12_Job(Seq.Scan) 1 02 01_526__Cell_CP_56	WT	120	17	1
23Oct17_Il12inex_0_60_90_120_Sequence_A 0_S 0_U 3_V 0_X12_Y12_Job(Seq.Scan) 1 02 01_526__Cell_CP_58	WT	120	39	1
23Oct17_Il12inex_0_60_90_120_Sequence_A 0_S 0_U 3_V 0_X12_Y12_Job(Seq.Scan) 1 02 01_526__Cell_CP_59	WT	120	81	1
23Oct17_Il12inex_0_60_90_120_Sequence_A 0_S 0_U 3_V 0_X12_Y12_Job(Seq.Scan) 1 02 01_526__Cell_CP_60	WT	120	102	1
23Oct17_Il12inex_0_60_90_120_Sequence_A 0_S 0_U 3_V 0_X12_Y11_Job(Seq.Scan) 1 02 01_500__Cell_CP_6	WT	120	9	1
23Oct17_Il12inex_0_60_90_120_Sequence_A 0_S 0_U 3_V 0_X12_Y11_Job(Seq.Scan) 1 02 01_500__Cell_CP_8	WT	120	21	1
23Oct17_Il12inex_0_60_90_120_Sequence_A 0_S 0_U 3_V 0_X12_Y11_Job(Seq.Scan) 1 02 01_500__Cell_CP_11	WT	120	44	1
23Oct17_Il12inex_0_60_90_120_Sequence_A 0_S 0_U 3_V 0_X12_Y11_Job(Seq.Scan) 1 02 01_500__Cell_CP_12	WT	120	12	1
23Oct17_Il12inex_0_60_90_120_Sequence_A 0_S 0_U 3_V 0_X12_Y11_Job(Seq.Scan) 1 02 01_500__Cell_CP_13	WT	120	110	1
23Oct17_Il12inex_0_60_90_120_Sequence_A 0_S 0_U 3_V 0_X12_Y11_Job(Seq.Scan) 1 02 01_500__Cell_CP_14	WT	120	28	1
23Oct17_Il12inex_0_60_90_120_Sequence_A 0_S 0_U 3_V 0_X12_Y11_Job(Seq.Scan) 1 02 01_500__Cell_CP_16	WT	120	28	1
23Oct17_Il12inex_0_60_90_120_Sequence_A 0_S 0_U 3_V 0_X12_Y11_Job(Seq.Scan) 1 02 01_500__Cell_CP_18	WT	120	54	1
23Oct17_Il12inex_0_60_90_120_Sequence_A 0_S 0_U 3_V 0_X12_Y11_Job(Seq.Scan) 1 02 01_500__Cell_CP_21	WT	120	69	1
23Oct17_Il12inex_0_60_90_120_Sequence_A 0_S 0_U 3_V 0_X12_Y11_Job(Seq.Scan) 1 02 01_500__Cell_CP_24	WT	120	7	1
23Oct17_Il12inex_0_60_90_120_Sequence_A 0_S 0_U 3_V 0_X12_Y11_Job(Seq.Scan) 1 02 01_500__Cell_CP_28	WT	120	22	1
23Oct17_Il12inex_0_60_90_120_Sequence_A 0_S 0_U 3_V 0_X12_Y11_Job(Seq.Scan) 1 02 01_500__Cell_CP_32	WT	120	77	1
23Oct17_Il12inex_0_60_90_120_Sequence_A 0_S 0_U 3_V 0_X12_Y11_Job(Seq.Scan) 1 02 01_500__Cell_CP_35	WT	120	15	1
23Oct17_Il12inex_0_60_90_120_Sequence_A 0_S 0_U 3_V 0_X12_Y11_Job(Seq.Scan) 1 02 01_500__Cell_CP_36	WT	120	31	1
23Oct17_Il12inex_0_60_90_120_Sequence_A 0_S 0_U 3_V 0_X12_Y11_Job(Seq.Scan) 1 02 01_500__Cell_CP_37	WT	120	83	1
23Oct17_Il12inex_0_60_90_120_Sequence_A 0_S 0_U 3_V 0_X12_Y11_Job(Seq.Scan) 1 02 01_500__Cell_CP_38	WT	120	25	1
23Oct17_Il12inex_0_60_90_120_Sequence_A 0_S 0_U 3_V 0_X12_Y11_Job(Seq.Scan) 1 02 01_500__Cell_CP_39	WT	120	14	1
23Oct17_Il12inex_0_60_90_120_Sequence_A 0_S 0_U 3_V 0_X12_Y11_Job(Seq.Scan) 1 02 01_500__Cell_CP_40	WT	120	33	1
23Oct17_Il12inex_0_60_90_120_Sequence_A 0_S 0_U 3_V 0_X12_Y11_Job(Seq.Scan) 1 02 01_500__Cell_CP_45	WT	120	6	1
23Oct17_Il12inex_0_60_90_120_Sequence_A 0_S 0_U 3_V 0_X12_Y11_Job(Seq.Scan) 1 02 01_500__Cell_CP_46	WT	120	46	1
23Oct17_Il12inex_0_60_90_120_Sequence_A 0_S 0_U 3_V 0_X12_Y11_Job(Seq.Scan) 1 02 01_500__Cell_CP_47	WT	120	19	1
23Oct17_Il12inex_0_60_90_120_Sequence_A 0_S 0_U 3_V 0_X12_Y11_Job(Seq.Scan) 1 02 01_500__Cell_CP_49	WT	120	6	1
23Oct17_Il12inex_0_60_90_120_Sequence_A 0_S 0_U 3_V 0_X12_Y11_Job(Seq.Scan) 1 02 01_500__Cell_CP_55	WT	120	16	1
23Oct17_Il12inex_0_60_90_120_Sequence_A 0_S 0_U 3_V 0_X12_Y11_Job(Seq.Scan) 1 02 01_500__Cell_CP_56	WT	120	60	1
23Oct17_Il12inex_0_60_90_120_Sequence_A 0_S 0_U 3_V 0_X12_Y11_Job(Seq.Scan) 1 02 01_500__Cell_CP_58	WT	120	25	1
23Oct17_Il12inex_0_60_90_120_Sequence_A 0_S 0_U 3_V 0_X12_Y10_Job(Seq.Scan) 1 02 01_494__Cell_CP_1	WT	120	55	1
23Oct17_Il12inex_0_60_90_120_Sequence_A 0_S 0_U 3_V 0_X12_Y10_Job(Seq.Scan) 1 02 01_494__Cell_CP_4	WT	120	23	1
23Oct17_Il12inex_0_60_90_120_Sequence_A 0_S 0_U 3_V 0_X12_Y10_Job(Seq.Scan) 1 02 01_494__Cell_CP_11	WT	120	29	1
23Oct17_Il12inex_0_60_90_120_Sequence_A 0_S 0_U 3_V 0_X12_Y10_Job(Seq.Scan) 1 02 01_494__Cell_CP_12	WT	120	7	1
23Oct17_Il12inex_0_60_90_120_Sequence_A 0_S 0_U 3_V 0_X12_Y10_Job(Seq.Scan) 1 02 01_494__Cell_CP_13	WT	120	6	1
23Oct17_Il12inex_0_60_90_120_Sequence_A 0_S 0_U 3_V 0_X12_Y10_Job(Seq.Scan) 1 02 01_494__Cell_CP_15	WT	120	31	1
23Oct17_Il12inex_0_60_90_120_Sequence_A 0_S 0_U 3_V 0_X12_Y10_Job(Seq.Scan) 1 02 01_494__Cell_CP_16	WT	120	38	1
23Oct17_Il12inex_0_60_90_120_Sequence_A 0_S 0_U 3_V 0_X12_Y10_Job(Seq.Scan) 1 02 01_494__Cell_CP_19	WT	120	6	1
23Oct17_Il12inex_0_60_90_120_Sequence_A 0_S 0_U 3_V 0_X12_Y10_Job(Seq.Scan) 1 02 01_494__Cell_CP_20	WT	120	18	1
23Oct17_Il12inex_0_60_90_120_Sequence_A 0_S 0_U 3_V 0_X12_Y10_Job(Seq.Scan) 1 02 01_494__Cell_CP_22	WT	120	34	1
23Oct17_Il12inex_0_60_90_120_Sequence_A 0_S 0_U 3_V 0_X12_Y10_Job(Seq.Scan) 1 02 01_494__Cell_CP_23	WT	120	7	1
23Oct17_Il12inex_0_60_90_120_Sequence_A 0_S 0_U 3_V 0_X12_Y10_Job(Seq.Scan) 1 02 01_494__Cell_CP_25	WT	120	56	1
23Oct17_Il12inex_0_60_90_120_Sequence_A 0_S 0_U 3_V 0_X12_Y10_Job(Seq.Scan) 1 02 01_494__Cell_CP_26	WT	120	42	1
23Oct17_Il12inex_0_60_90_120_Sequence_A 0_S 0_U 3_V 0_X12_Y10_Job(Seq.Scan) 1 02 01_494__Cell_CP_33	WT	120	30	1
23Oct17_Il12inex_0_60_90_120_Sequence_A 0_S 0_U 3_V 0_X12_Y10_Job(Seq.Scan) 1 02 01_494__Cell_CP_34	WT	120	38	1
23Oct17_Il12inex_0_60_90_120_Sequence_A 0_S 0_U 3_V 0_X12_Y10_Job(Seq.Scan) 1 02 01_494__Cell_CP_35	WT	120	55	1
23Oct17_Il12inex_0_60_90_120_Sequence_A 0_S 0_U 3_V 0_X12_Y10_Job(Seq.Scan) 1 02 01_494__Cell_CP_36	WT	120	13	1
23Oct17_Il12inex_0_60_90_120_Sequence_A 0_S 0_U 3_V 0_X12_Y10_Job(Seq.Scan) 1 02 01_494__Cell_CP_42	WT	120	15	1
23Oct17_Il12inex_0_60_90_120_Sequence_A 0_S 0_U 3_V 0_X12_Y10_Job(Seq.Scan) 1 02 01_494__Cell_CP_44	WT	120	58	1
23Oct17_Il12inex_0_60_90_120_Sequence_A 0_S 0_U 3_V 0_X12_Y10_Job(Seq.Scan) 1 02 01_494__Cell_CP_45	WT	120	59	1
23Oct17_Il12inex_0_60_90_120_Sequence_A 0_S 0_U 3_V 0_X12_Y10_Job(Seq.Scan) 1 02 01_494__Cell_CP_46	WT	120	34	1
23Oct17_Il12inex_0_60_90_120_Sequence_A 0_S 0_U 3_V 0_X12_Y10_Job(Seq.Scan) 1 02 01_494__Cell_CP_47	WT	120	88	1
23Oct17_Il12inex_0_60_90_120_Sequence_A 0_S 0_U 3_V 0_X12_Y10_Job(Seq.Scan) 1 02 01_494__Cell_CP_48	WT	120	27	1
23Oct17_Il12inex_0_60_90_120_Sequence_A 0_S 0_U 3_V 0_X11_Y13_Job(Seq.Scan) 1 02 01_534__Cell_CP_14	WT	120	34	1
23Oct17_Il12inex_0_60_90_120_Sequence_A 0_S 0_U 3_V 0_X11_Y13_Job(Seq.Scan) 1 02 01_534__Cell_CP_15	WT	120	56	1
23Oct17_Il12inex_0_60_90_120_Sequence_A 0_S 0_U 3_V 0_X11_Y13_Job(Seq.Scan) 1 02 01_534__Cell_CP_16	WT	120	52	1
23Oct17_Il12inex_0_60_90_120_Sequence_A 0_S 0_U 3_V 0_X11_Y13_Job(Seq.Scan) 1 02 01_534__Cell_CP_19	WT	120	127	1
23Oct17_Il12inex_0_60_90_120_Sequence_A 0_S 0_U 3_V 0_X11_Y12_Job(Seq.Scan) 1 02 01_524__Cell_CP_1	WT	120	23	1
23Oct17_Il12inex_0_60_90_120_Sequence_A 0_S 0_U 3_V 0_X11_Y12_Job(Seq.Scan) 1 02 01_524__Cell_CP_7	WT	120	47	1
23Oct17_Il12inex_0_60_90_120_Sequence_A 0_S 0_U 3_V 0_X11_Y12_Job(Seq.Scan) 1 02 01_524__Cell_CP_10	WT	120	26	1
23Oct17_Il12inex_0_60_90_120_Sequence_A 0_S 0_U 3_V 0_X11_Y12_Job(Seq.Scan) 1 02 01_524__Cell_CP_11	WT	120	10	1
23Oct17_Il12inex_0_60_90_120_Sequence_A 0_S 0_U 3_V 0_X11_Y12_Job(Seq.Scan) 1 02 01_524__Cell_CP_12	WT	120	42	1
23Oct17_Il12inex_0_60_90_120_Sequence_A 0_S 0_U 3_V 0_X11_Y12_Job(Seq.Scan) 1 02 01_524__Cell_CP_13	WT	120	18	1
23Oct17_Il12inex_0_60_90_120_Sequence_A 0_S 0_U 3_V 0_X11_Y12_Job(Seq.Scan) 1 02 01_524__Cell_CP_15	WT	120	34	1
23Oct17_Il12inex_0_60_90_120_Sequence_A 0_S 0_U 3_V 0_X11_Y12_Job(Seq.Scan) 1 02 01_524__Cell_CP_17	WT	120	63	1
23Oct17_Il12inex_0_60_90_120_Sequence_A 0_S 0_U 3_V 0_X11_Y12_Job(Seq.Scan) 1 02 01_524__Cell_CP_18	WT	120	35	1
23Oct17_Il12inex_0_60_90_120_Sequence_A 0_S 0_U 3_V 0_X11_Y12_Job(Seq.Scan) 1 02 01_524__Cell_CP_20	WT	120	124	1
23Oct17_Il12inex_0_60_90_120_Sequence_A 0_S 0_U 3_V 0_X11_Y12_Job(Seq.Scan) 1 02 01_524__Cell_CP_21	WT	120	21	1
23Oct17_Il12inex_0_60_90_120_Sequence_A 0_S 0_U 3_V 0_X11_Y12_Job(Seq.Scan) 1 02 01_524__Cell_CP_24	WT	120	78	1
23Oct17_Il12inex_0_60_90_120_Sequence_A 0_S 0_U 3_V 0_X11_Y12_Job(Seq.Scan) 1 02 01_524__Cell_CP_25	WT	120	64	1
23Oct17_Il12inex_0_60_90_120_Sequence_A 0_S 0_U 3_V 0_X11_Y12_Job(Seq.Scan) 1 02 01_524__Cell_CP_29	WT	120	59	1
23Oct17_Il12inex_0_60_90_120_Sequence_A 0_S 0_U 3_V 0_X11_Y12_Job(Seq.Scan) 1 02 01_524__Cell_CP_30	WT	120	59	1
23Oct17_Il12inex_0_60_90_120_Sequence_A 0_S 0_U 3_V 0_X11_Y12_Job(Seq.Scan) 1 02 01_524__Cell_CP_33	WT	120	11	1
23Oct17_Il12inex_0_60_90_120_Sequence_A 0_S 0_U 3_V 0_X11_Y12_Job(Seq.Scan) 1 02 01_524__Cell_CP_34	WT	120	15	1
23Oct17_Il12inex_0_60_90_120_Sequence_A 0_S 0_U 3_V 0_X11_Y12_Job(Seq.Scan) 1 02 01_524__Cell_CP_35	WT	120	70	1
23Oct17_Il12inex_0_60_90_120_Sequence_A 0_S 0_U 3_V 0_X11_Y12_Job(Seq.Scan) 1 02 01_524__Cell_CP_36	WT	120	6	1
23Oct17_Il12inex_0_60_90_120_Sequence_A 0_S 0_U 3_V 0_X11_Y12_Job(Seq.Scan) 1 02 01_524__Cell_CP_39	WT	120	34	1
23Oct17_Il12inex_0_60_90_120_Sequence_A 0_S 0_U 3_V 0_X11_Y12_Job(Seq.Scan) 1 02 01_524__Cell_CP_42	WT	120	7	1
23Oct17_Il12inex_0_60_90_120_Sequence_A 0_S 0_U 3_V 0_X11_Y12_Job(Seq.Scan) 1 02 01_524__Cell_CP_43	WT	120	9	1
23Oct17_Il12inex_0_60_90_120_Sequence_A 0_S 0_U 3_V 0_X11_Y12_Job(Seq.Scan) 1 02 01_524__Cell_CP_44	WT	120	99	1
23Oct17_Il12inex_0_60_90_120_Sequence_A 0_S 0_U 3_V 0_X11_Y12_Job(Seq.Scan) 1 02 01_524__Cell_CP_47	WT	120	6	1
23Oct17_Il12inex_0_60_90_120_Sequence_A 0_S 0_U 3_V 0_X11_Y12_Job(Seq.Scan) 1 02 01_524__Cell_CP_48	WT	120	25	1
23Oct17_Il12inex_0_60_90_120_Sequence_A 0_S 0_U 3_V 0_X11_Y12_Job(Seq.Scan) 1 02 01_524__Cell_CP_49	WT	120	48	1
23Oct17_Il12inex_0_60_90_120_Sequence_A 0_S 0_U 3_V 0_X11_Y12_Job(Seq.Scan) 1 02 01_524__Cell_CP_50	WT	120	69	1
23Oct17_Il12inex_0_60_90_120_Sequence_A 0_S 0_U 3_V 0_X11_Y12_Job(Seq.Scan) 1 02 01_524__Cell_CP_51	WT	120	15	1
23Oct17_Il12inex_0_60_90_120_Sequence_A 0_S 0_U 3_V 0_X11_Y12_Job(Seq.Scan) 1 02 01_524__Cell_CP_52	WT	120	68	1
23Oct17_Il12inex_0_60_90_120_Sequence_A 0_S 0_U 3_V 0_X11_Y11_Job(Seq.Scan) 1 02 01_502__Cell_CP_1	WT	120	25	1
23Oct17_Il12inex_0_60_90_120_Sequence_A 0_S 0_U 3_V 0_X11_Y11_Job(Seq.Scan) 1 02 01_502__Cell_CP_4	WT	120	30	1
23Oct17_Il12inex_0_60_90_120_Sequence_A 0_S 0_U 3_V 0_X11_Y11_Job(Seq.Scan) 1 02 01_502__Cell_CP_5	WT	120	34	1
23Oct17_Il12inex_0_60_90_120_Sequence_A 0_S 0_U 3_V 0_X11_Y11_Job(Seq.Scan) 1 02 01_502__Cell_CP_6	WT	120	6	1
23Oct17_Il12inex_0_60_90_120_Sequence_A 0_S 0_U 3_V 0_X11_Y11_Job(Seq.Scan) 1 02 01_502__Cell_CP_7	WT	120	57	1
23Oct17_Il12inex_0_60_90_120_Sequence_A 0_S 0_U 3_V 0_X11_Y11_Job(Seq.Scan) 1 02 01_502__Cell_CP_8	WT	120	6	1
23Oct17_Il12inex_0_60_90_120_Sequence_A 0_S 0_U 3_V 0_X11_Y11_Job(Seq.Scan) 1 02 01_502__Cell_CP_9	WT	120	23	1
23Oct17_Il12inex_0_60_90_120_Sequence_A 0_S 0_U 3_V 0_X11_Y11_Job(Seq.Scan) 1 02 01_502__Cell_CP_10	WT	120	26	1
23Oct17_Il12inex_0_60_90_120_Sequence_A 0_S 0_U 3_V 0_X11_Y11_Job(Seq.Scan) 1 02 01_502__Cell_CP_11	WT	120	18	1
23Oct17_Il12inex_0_60_90_120_Sequence_A 0_S 0_U 3_V 0_X11_Y11_Job(Seq.Scan) 1 02 01_502__Cell_CP_12	WT	120	29	1
23Oct17_Il12inex_0_60_90_120_Sequence_A 0_S 0_U 3_V 0_X11_Y11_Job(Seq.Scan) 1 02 01_502__Cell_CP_14	WT	120	44	1
23Oct17_Il12inex_0_60_90_120_Sequence_A 0_S 0_U 3_V 0_X11_Y11_Job(Seq.Scan) 1 02 01_502__Cell_CP_15	WT	120	10	1
23Oct17_Il12inex_0_60_90_120_Sequence_A 0_S 0_U 3_V 0_X11_Y11_Job(Seq.Scan) 1 02 01_502__Cell_CP_19	WT	120	50	1
23Oct17_Il12inex_0_60_90_120_Sequence_A 0_S 0_U 3_V 0_X11_Y11_Job(Seq.Scan) 1 02 01_502__Cell_CP_23	WT	120	51	1
23Oct17_Il12inex_0_60_90_120_Sequence_A 0_S 0_U 3_V 0_X11_Y11_Job(Seq.Scan) 1 02 01_502__Cell_CP_26	WT	120	53	1
23Oct17_Il12inex_0_60_90_120_Sequence_A 0_S 0_U 3_V 0_X11_Y11_Job(Seq.Scan) 1 02 01_502__Cell_CP_29	WT	120	8	1
23Oct17_Il12inex_0_60_90_120_Sequence_A 0_S 0_U 3_V 0_X11_Y11_Job(Seq.Scan) 1 02 01_502__Cell_CP_31	WT	120	27	1
23Oct17_Il12inex_0_60_90_120_Sequence_A 0_S 0_U 3_V 0_X11_Y11_Job(Seq.Scan) 1 02 01_502__Cell_CP_32	WT	120	42	1
23Oct17_Il12inex_0_60_90_120_Sequence_A 0_S 0_U 3_V 0_X11_Y11_Job(Seq.Scan) 1 02 01_502__Cell_CP_33	WT	120	7	1
23Oct17_Il12inex_0_60_90_120_Sequence_A 0_S 0_U 3_V 0_X11_Y11_Job(Seq.Scan) 1 02 01_502__Cell_CP_34	WT	120	45	1
23Oct17_Il12inex_0_60_90_120_Sequence_A 0_S 0_U 3_V 0_X11_Y11_Job(Seq.Scan) 1 02 01_502__Cell_CP_38	WT	120	46	1
23Oct17_Il12inex_0_60_90_120_Sequence_A 0_S 0_U 3_V 0_X11_Y11_Job(Seq.Scan) 1 02 01_502__Cell_CP_41	WT	120	6	1
23Oct17_Il12inex_0_60_90_120_Sequence_A 0_S 0_U 3_V 0_X11_Y11_Job(Seq.Scan) 1 02 01_502__Cell_CP_43	WT	120	73	1
23Oct17_Il12inex_0_60_90_120_Sequence_A 0_S 0_U 3_V 0_X11_Y11_Job(Seq.Scan) 1 02 01_502__Cell_CP_44	WT	120	42	1
23Oct17_Il12inex_0_60_90_120_Sequence_A 0_S 0_U 3_V 0_X11_Y11_Job(Seq.Scan) 1 02 01_502__Cell_CP_45	WT	120	64	1
23Oct17_Il12inex_0_60_90_120_Sequence_A 0_S 0_U 3_V 0_X11_Y11_Job(Seq.Scan) 1 02 01_502__Cell_CP_48	WT	120	31	1
23Oct17_Il12inex_0_60_90_120_Sequence_A 0_S 0_U 3_V 0_X11_Y11_Job(Seq.Scan) 1 02 01_502__Cell_CP_49	WT	120	7	1
23Oct17_Il12inex_0_60_90_120_Sequence_A 0_S 0_U 3_V 0_X11_Y11_Job(Seq.Scan) 1 02 01_502__Cell_CP_50	WT	120	9	1
23Oct17_Il12inex_0_60_90_120_Sequence_A 0_S 0_U 3_V 0_X11_Y11_Job(Seq.Scan) 1 02 01_502__Cell_CP_51	WT	120	13	1
23Oct17_Il12inex_0_60_90_120_Sequence_A 0_S 0_U 3_V 0_X11_Y11_Job(Seq.Scan) 1 02 01_502__Cell_CP_54	WT	120	46	1
23Oct17_Il12inex_0_60_90_120_Sequence_A 0_S 0_U 3_V 0_X11_Y10_Job(Seq.Scan) 1 02 01_492__Cell_CP_1	WT	120	14	1
23Oct17_Il12inex_0_60_90_120_Sequence_A 0_S 0_U 3_V 0_X11_Y10_Job(Seq.Scan) 1 02 01_492__Cell_CP_2	WT	120	12	1
23Oct17_Il12inex_0_60_90_120_Sequence_A 0_S 0_U 3_V 0_X11_Y10_Job(Seq.Scan) 1 02 01_492__Cell_CP_3	WT	120	23	1
23Oct17_Il12inex_0_60_90_120_Sequence_A 0_S 0_U 3_V 0_X11_Y10_Job(Seq.Scan) 1 02 01_492__Cell_CP_6	WT	120	17	1
23Oct17_Il12inex_0_60_90_120_Sequence_A 0_S 0_U 3_V 0_X11_Y10_Job(Seq.Scan) 1 02 01_492__Cell_CP_7	WT	120	31	1
23Oct17_Il12inex_0_60_90_120_Sequence_A 0_S 0_U 3_V 0_X11_Y10_Job(Seq.Scan) 1 02 01_492__Cell_CP_8	WT	120	8	1
23Oct17_Il12inex_0_60_90_120_Sequence_A 0_S 0_U 3_V 0_X11_Y10_Job(Seq.Scan) 1 02 01_492__Cell_CP_9	WT	120	48	1
23Oct17_Il12inex_0_60_90_120_Sequence_A 0_S 0_U 3_V 0_X11_Y10_Job(Seq.Scan) 1 02 01_492__Cell_CP_10	WT	120	44	1
23Oct17_Il12inex_0_60_90_120_Sequence_A 0_S 0_U 3_V 0_X11_Y10_Job(Seq.Scan) 1 02 01_492__Cell_CP_12	WT	120	43	1
23Oct17_Il12inex_0_60_90_120_Sequence_A 0_S 0_U 3_V 0_X11_Y10_Job(Seq.Scan) 1 02 01_492__Cell_CP_13	WT	120	7	1
23Oct17_Il12inex_0_60_90_120_Sequence_A 0_S 0_U 3_V 0_X11_Y10_Job(Seq.Scan) 1 02 01_492__Cell_CP_14	WT	120	10	1
23Oct17_Il12inex_0_60_90_120_Sequence_A 0_S 0_U 3_V 0_X11_Y10_Job(Seq.Scan) 1 02 01_492__Cell_CP_15	WT	120	32	1
23Oct17_Il12inex_0_60_90_120_Sequence_A 0_S 0_U 3_V 0_X11_Y10_Job(Seq.Scan) 1 02 01_492__Cell_CP_16	WT	120	35	1
23Oct17_Il12inex_0_60_90_120_Sequence_A 0_S 0_U 3_V 0_X11_Y10_Job(Seq.Scan) 1 02 01_492__Cell_CP_17	WT	120	8	1
23Oct17_Il12inex_0_60_90_120_Sequence_A 0_S 0_U 3_V 0_X11_Y10_Job(Seq.Scan) 1 02 01_492__Cell_CP_20	WT	120	19	1
23Oct17_Il12inex_0_60_90_120_Sequence_A 0_S 0_U 3_V 0_X11_Y10_Job(Seq.Scan) 1 02 01_492__Cell_CP_21	WT	120	41	1
23Oct17_Il12inex_0_60_90_120_Sequence_A 0_S 0_U 3_V 0_X11_Y10_Job(Seq.Scan) 1 02 01_492__Cell_CP_22	WT	120	72	1
23Oct17_Il12inex_0_60_90_120_Sequence_A 0_S 0_U 3_V 0_X11_Y10_Job(Seq.Scan) 1 02 01_492__Cell_CP_23	WT	120	6	1
23Oct17_Il12inex_0_60_90_120_Sequence_A 0_S 0_U 3_V 0_X11_Y10_Job(Seq.Scan) 1 02 01_492__Cell_CP_27	WT	120	10	1
23Oct17_Il12inex_0_60_90_120_Sequence_A 0_S 0_U 3_V 0_X11_Y10_Job(Seq.Scan) 1 02 01_492__Cell_CP_28	WT	120	62	1
23Oct17_Il12inex_0_60_90_120_Sequence_A 0_S 0_U 3_V 0_X11_Y10_Job(Seq.Scan) 1 02 01_492__Cell_CP_31	WT	120	51	1
23Oct17_Il12inex_0_60_90_120_Sequence_A 0_S 0_U 3_V 0_X11_Y10_Job(Seq.Scan) 1 02 01_492__Cell_CP_32	WT	120	45	1
23Oct17_Il12inex_0_60_90_120_Sequence_A 0_S 0_U 3_V 0_X10_Y14_Job(Seq.Scan) 1 02 01_554__Cell_CP_6	WT	120	36	1
23Oct17_Il12inex_0_60_90_120_Sequence_A 0_S 0_U 3_V 0_X10_Y13_Job(Seq.Scan) 1 02 01_536__Cell_CP_13	WT	120	11	1
23Oct17_Il12inex_0_60_90_120_Sequence_A 0_S 0_U 3_V 0_X10_Y13_Job(Seq.Scan) 1 02 01_536__Cell_CP_22	WT	120	11	1
23Oct17_Il12inex_0_60_90_120_Sequence_A 0_S 0_U 3_V 0_X10_Y13_Job(Seq.Scan) 1 02 01_536__Cell_CP_24	WT	120	24	1
23Oct17_Il12inex_0_60_90_120_Sequence_A 0_S 0_U 3_V 0_X10_Y13_Job(Seq.Scan) 1 02 01_536__Cell_CP_25	WT	120	118	1
23Oct17_Il12inex_0_60_90_120_Sequence_A 0_S 0_U 3_V 0_X10_Y13_Job(Seq.Scan) 1 02 01_536__Cell_CP_31	WT	120	6	1
23Oct17_Il12inex_0_60_90_120_Sequence_A 0_S 0_U 3_V 0_X10_Y13_Job(Seq.Scan) 1 02 01_536__Cell_CP_34	WT	120	37	1
23Oct17_Il12inex_0_60_90_120_Sequence_A 0_S 0_U 3_V 0_X10_Y13_Job(Seq.Scan) 1 02 01_536__Cell_CP_38	WT	120	44	1
23Oct17_Il12inex_0_60_90_120_Sequence_A 0_S 0_U 3_V 0_X10_Y13_Job(Seq.Scan) 1 02 01_536__Cell_CP_42	WT	120	7	1
23Oct17_Il12inex_0_60_90_120_Sequence_A 0_S 0_U 3_V 0_X10_Y13_Job(Seq.Scan) 1 02 01_536__Cell_CP_43	WT	120	27	1
23Oct17_Il12inex_0_60_90_120_Sequence_A 0_S 0_U 3_V 0_X10_Y12_Job(Seq.Scan) 1 02 01_522__Cell_CP_1	WT	120	21	1
23Oct17_Il12inex_0_60_90_120_Sequence_A 0_S 0_U 3_V 0_X10_Y12_Job(Seq.Scan) 1 02 01_522__Cell_CP_2	WT	120	18	1
23Oct17_Il12inex_0_60_90_120_Sequence_A 0_S 0_U 3_V 0_X10_Y12_Job(Seq.Scan) 1 02 01_522__Cell_CP_3	WT	120	27	1
23Oct17_Il12inex_0_60_90_120_Sequence_A 0_S 0_U 3_V 0_X10_Y12_Job(Seq.Scan) 1 02 01_522__Cell_CP_9	WT	120	28	1
23Oct17_Il12inex_0_60_90_120_Sequence_A 0_S 0_U 3_V 0_X10_Y12_Job(Seq.Scan) 1 02 01_522__Cell_CP_13	WT	120	33	1
23Oct17_Il12inex_0_60_90_120_Sequence_A 0_S 0_U 3_V 0_X10_Y12_Job(Seq.Scan) 1 02 01_522__Cell_CP_16	WT	120	64	1
23Oct17_Il12inex_0_60_90_120_Sequence_A 0_S 0_U 3_V 0_X10_Y12_Job(Seq.Scan) 1 02 01_522__Cell_CP_20	WT	120	6	1
23Oct17_Il12inex_0_60_90_120_Sequence_A 0_S 0_U 3_V 0_X10_Y12_Job(Seq.Scan) 1 02 01_522__Cell_CP_21	WT	120	10	1
23Oct17_Il12inex_0_60_90_120_Sequence_A 0_S 0_U 3_V 0_X10_Y12_Job(Seq.Scan) 1 02 01_522__Cell_CP_22	WT	120	49	1
23Oct17_Il12inex_0_60_90_120_Sequence_A 0_S 0_U 3_V 0_X10_Y12_Job(Seq.Scan) 1 02 01_522__Cell_CP_26	WT	120	49	1
23Oct17_Il12inex_0_60_90_120_Sequence_A 0_S 0_U 3_V 0_X10_Y12_Job(Seq.Scan) 1 02 01_522__Cell_CP_27	WT	120	19	1
23Oct17_Il12inex_0_60_90_120_Sequence_A 0_S 0_U 3_V 0_X10_Y12_Job(Seq.Scan) 1 02 01_522__Cell_CP_33	WT	120	30	1
23Oct17_Il12inex_0_60_90_120_Sequence_A 0_S 0_U 3_V 0_X10_Y12_Job(Seq.Scan) 1 02 01_522__Cell_CP_39	WT	120	10	1
23Oct17_Il12inex_0_60_90_120_Sequence_A 0_S 0_U 3_V 0_X10_Y12_Job(Seq.Scan) 1 02 01_522__Cell_CP_40	WT	120	44	1
23Oct17_Il12inex_0_60_90_120_Sequence_A 0_S 0_U 3_V 0_X10_Y12_Job(Seq.Scan) 1 02 01_522__Cell_CP_44	WT	120	79	1
23Oct17_Il12inex_0_60_90_120_Sequence_A 0_S 0_U 3_V 0_X10_Y12_Job(Seq.Scan) 1 02 01_522__Cell_CP_48	WT	120	36	1
23Oct17_Il12inex_0_60_90_120_Sequence_A 0_S 0_U 3_V 0_X10_Y12_Job(Seq.Scan) 1 02 01_522__Cell_CP_49	WT	120	6	1
23Oct17_Il12inex_0_60_90_120_Sequence_A 0_S 0_U 3_V 0_X10_Y11_Job(Seq.Scan) 1 02 01_504__Cell_CP_1	WT	120	15	1
23Oct17_Il12inex_0_60_90_120_Sequence_A 0_S 0_U 3_V 0_X10_Y11_Job(Seq.Scan) 1 02 01_504__Cell_CP_2	WT	120	11	1
23Oct17_Il12inex_0_60_90_120_Sequence_A 0_S 0_U 3_V 0_X10_Y11_Job(Seq.Scan) 1 02 01_504__Cell_CP_3	WT	120	18	1
23Oct17_Il12inex_0_60_90_120_Sequence_A 0_S 0_U 3_V 0_X10_Y11_Job(Seq.Scan) 1 02 01_504__Cell_CP_4	WT	120	33	1
23Oct17_Il12inex_0_60_90_120_Sequence_A 0_S 0_U 3_V 0_X10_Y11_Job(Seq.Scan) 1 02 01_504__Cell_CP_6	WT	120	38	1
23Oct17_Il12inex_0_60_90_120_Sequence_A 0_S 0_U 3_V 0_X10_Y11_Job(Seq.Scan) 1 02 01_504__Cell_CP_8	WT	120	52	1
23Oct17_Il12inex_0_60_90_120_Sequence_A 0_S 0_U 3_V 0_X10_Y11_Job(Seq.Scan) 1 02 01_504__Cell_CP_9	WT	120	39	1
23Oct17_Il12inex_0_60_90_120_Sequence_A 0_S 0_U 3_V 0_X10_Y11_Job(Seq.Scan) 1 02 01_504__Cell_CP_11	WT	120	58	1
23Oct17_Il12inex_0_60_90_120_Sequence_A 0_S 0_U 3_V 0_X10_Y11_Job(Seq.Scan) 1 02 01_504__Cell_CP_12	WT	120	9	1
23Oct17_Il12inex_0_60_90_120_Sequence_A 0_S 0_U 3_V 0_X10_Y11_Job(Seq.Scan) 1 02 01_504__Cell_CP_14	WT	120	49	1
23Oct17_Il12inex_0_60_90_120_Sequence_A 0_S 0_U 3_V 0_X10_Y11_Job(Seq.Scan) 1 02 01_504__Cell_CP_15	WT	120	35	1
23Oct17_Il12inex_0_60_90_120_Sequence_A 0_S 0_U 3_V 0_X10_Y11_Job(Seq.Scan) 1 02 01_504__Cell_CP_17	WT	120	19	1
23Oct17_Il12inex_0_60_90_120_Sequence_A 0_S 0_U 3_V 0_X10_Y11_Job(Seq.Scan) 1 02 01_504__Cell_CP_23	WT	120	19	1
23Oct17_Il12inex_0_60_90_120_Sequence_A 0_S 0_U 3_V 0_X10_Y11_Job(Seq.Scan) 1 02 01_504__Cell_CP_24	WT	120	28	1
23Oct17_Il12inex_0_60_90_120_Sequence_A 0_S 0_U 3_V 0_X10_Y11_Job(Seq.Scan) 1 02 01_504__Cell_CP_34	WT	120	48	1
23Oct17_Il12inex_0_60_90_120_Sequence_A 0_S 0_U 3_V 0_X10_Y11_Job(Seq.Scan) 1 02 01_504__Cell_CP_35	WT	120	77	1
23Oct17_Il12inex_0_60_90_120_Sequence_A 0_S 0_U 3_V 0_X10_Y11_Job(Seq.Scan) 1 02 01_504__Cell_CP_37	WT	120	17	1
23Oct17_Il12inex_0_60_90_120_Sequence_A 0_S 0_U 3_V 0_X10_Y11_Job(Seq.Scan) 1 02 01_504__Cell_CP_38	WT	120	61	1
23Oct17_Il12inex_0_60_90_120_Sequence_A 0_S 0_U 3_V 0_X10_Y11_Job(Seq.Scan) 1 02 01_504__Cell_CP_39	WT	120	38	1
23Oct17_Il12inex_0_60_90_120_Sequence_A 0_S 0_U 3_V 0_X10_Y11_Job(Seq.Scan) 1 02 01_504__Cell_CP_41	WT	120	22	1
23Oct17_Il12inex_0_60_90_120_Sequence_A 0_S 0_U 3_V 0_X10_Y11_Job(Seq.Scan) 1 02 01_504__Cell_CP_44	WT	120	67	1
23Oct17_Il12inex_0_60_90_120_Sequence_A 0_S 0_U 3_V 0_X10_Y11_Job(Seq.Scan) 1 02 01_504__Cell_CP_45	WT	120	112	1
23Oct17_Il12inex_0_60_90_120_Sequence_A 0_S 0_U 3_V 0_X10_Y11_Job(Seq.Scan) 1 02 01_504__Cell_CP_46	WT	120	54	1
23Oct17_Il12inex_0_60_90_120_Sequence_A 0_S 0_U 3_V 0_X10_Y11_Job(Seq.Scan) 1 02 01_504__Cell_CP_47	WT	120	8	1
23Oct17_Il12inex_0_60_90_120_Sequence_A 0_S 0_U 3_V 0_X10_Y11_Job(Seq.Scan) 1 02 01_504__Cell_CP_48	WT	120	52	1
23Oct17_Il12inex_0_60_90_120_Sequence_A 0_S 0_U 3_V 0_X10_Y11_Job(Seq.Scan) 1 02 01_504__Cell_CP_49	WT	120	79	1
23Oct17_Il12inex_0_60_90_120_Sequence_A 0_S 0_U 3_V 0_X10_Y11_Job(Seq.Scan) 1 02 01_504__Cell_CP_50	WT	120	71	1
23Oct17_Il12inex_0_60_90_120_Sequence_A 0_S 0_U 3_V 0_X10_Y11_Job(Seq.Scan) 1 02 01_504__Cell_CP_51	WT	120	19	1
23Oct17_Il12inex_0_60_90_120_Sequence_A 0_S 0_U 3_V 0_X10_Y11_Job(Seq.Scan) 1 02 01_504__Cell_CP_54	WT	120	117	1
23Oct17_Il12inex_0_60_90_120_Sequence_A 0_S 0_U 3_V 0_X10_Y10_Job(Seq.Scan) 1 02 01_490__Cell_CP_1	WT	120	9	1
23Oct17_Il12inex_0_60_90_120_Sequence_A 0_S 0_U 3_V 0_X10_Y10_Job(Seq.Scan) 1 02 01_490__Cell_CP_4	WT	120	27	1
23Oct17_Il12inex_0_60_90_120_Sequence_A 0_S 0_U 3_V 0_X10_Y10_Job(Seq.Scan) 1 02 01_490__Cell_CP_8	WT	120	22	1
23Oct17_Il12inex_0_60_90_120_Sequence_A 0_S 0_U 3_V 0_X10_Y10_Job(Seq.Scan) 1 02 01_490__Cell_CP_9	WT	120	37	1
23Oct17_Il12inex_0_60_90_120_Sequence_A 0_S 0_U 3_V 0_X10_Y10_Job(Seq.Scan) 1 02 01_490__Cell_CP_10	WT	120	12	1
23Oct17_Il12inex_0_60_90_120_Sequence_A 0_S 0_U 3_V 0_X10_Y10_Job(Seq.Scan) 1 02 01_490__Cell_CP_13	WT	120	33	1
23Oct17_Il12inex_0_60_90_120_Sequence_A 0_S 0_U 3_V 0_X10_Y10_Job(Seq.Scan) 1 02 01_490__Cell_CP_15	WT	120	7	1
23Oct17_Il12inex_0_60_90_120_Sequence_A 0_S 0_U 3_V 0_X10_Y10_Job(Seq.Scan) 1 02 01_490__Cell_CP_18	WT	120	29	1
23Oct17_Il12inex_0_60_90_120_Sequence_A 0_S 0_U 3_V 0_X10_Y10_Job(Seq.Scan) 1 02 01_490__Cell_CP_19	WT	120	7	1
23Oct17_Il12inex_0_60_90_120_Sequence_A 0_S 0_U 3_V 0_X10_Y10_Job(Seq.Scan) 1 02 01_490__Cell_CP_21	WT	120	44	1
23Oct17_Il12inex_0_60_90_120_Sequence_A 0_S 0_U 3_V 0_X10_Y10_Job(Seq.Scan) 1 02 01_490__Cell_CP_22	WT	120	10	1
23Oct17_Il12inex_0_60_90_120_Sequence_A 0_S 0_U 3_V 0_X10_Y10_Job(Seq.Scan) 1 02 01_490__Cell_CP_24	WT	120	31	1
23Oct17_Il12inex_0_60_90_120_Sequence_A 0_S 0_U 3_V 0_X10_Y10_Job(Seq.Scan) 1 02 01_490__Cell_CP_25	WT	120	8	1
23Oct17_Il12inex_0_60_90_120_Sequence_A 0_S 0_U 3_V 0_X10_Y10_Job(Seq.Scan) 1 02 01_490__Cell_CP_29	WT	120	60	1
23Oct17_Il12inex_0_60_90_120_Sequence_A 0_S 0_U 3_V 0_X10_Y10_Job(Seq.Scan) 1 02 01_490__Cell_CP_32	WT	120	22	1
23Oct17_Il12inex_0_60_90_120_Sequence_A 0_S 0_U 3_V 0_X10_Y10_Job(Seq.Scan) 1 02 01_490__Cell_CP_34	WT	120	9	1
23Oct17_Il12inex_0_60_90_120_Sequence_A 0_S 0_U 3_V 0_X10_Y10_Job(Seq.Scan) 1 02 01_490__Cell_CP_35	WT	120	30	1
23Oct17_Il12inex_0_60_90_120_Sequence_A 0_S 0_U 3_V 0_X10_Y10_Job(Seq.Scan) 1 02 01_490__Cell_CP_36	WT	120	9	1
23Oct17_Il12inex_0_60_90_120_Sequence_A 0_S 0_U 3_V 0_X10_Y10_Job(Seq.Scan) 1 02 01_490__Cell_CP_37	WT	120	12	1
23Oct17_Il12inex_0_60_90_120_Sequence_A 0_S 0_U 3_V 0_X10_Y10_Job(Seq.Scan) 1 02 01_490__Cell_CP_40	WT	120	7	1
23Oct17_Il12inex_0_60_90_120_Sequence_A 0_S 0_U 3_V 0_X10_Y10_Job(Seq.Scan) 1 02 01_490__Cell_CP_42	WT	120	19	1
23Oct17_Il12inex_0_60_90_120_Sequence_A 0_S 0_U 3_V 0_X10_Y10_Job(Seq.Scan) 1 02 01_490__Cell_CP_48	WT	120	60	1
23Oct17_Il12inex_0_60_90_120_Sequence_A 0_S 0_U 3_V 0_X10_Y10_Job(Seq.Scan) 1 02 01_490__Cell_CP_49	WT	120	45	1
23Oct17_Il12inex_0_60_90_120_Sequence_A 0_S 0_U 3_V 0_X 9_Y14_Job(Seq.Scan) 1 02 01_552__Cell_CP_2	WT	120	71	1
23Oct17_Il12inex_0_60_90_120_Sequence_A 0_S 0_U 3_V 0_X 9_Y14_Job(Seq.Scan) 1 02 01_552__Cell_CP_4	WT	120	6	1
23Oct17_Il12inex_0_60_90_120_Sequence_A 0_S 0_U 3_V 0_X 9_Y14_Job(Seq.Scan) 1 02 01_552__Cell_CP_6	WT	120	6	1
23Oct17_Il12inex_0_60_90_120_Sequence_A 0_S 0_U 3_V 0_X 9_Y14_Job(Seq.Scan) 1 02 01_552__Cell_CP_7	WT	120	57	1
23Oct17_Il12inex_0_60_90_120_Sequence_A 0_S 0_U 3_V 0_X 9_Y14_Job(Seq.Scan) 1 02 01_552__Cell_CP_8	WT	120	14	1
23Oct17_Il12inex_0_60_90_120_Sequence_A 0_S 0_U 3_V 0_X 9_Y14_Job(Seq.Scan) 1 02 01_552__Cell_CP_11	WT	120	66	1
23Oct17_Il12inex_0_60_90_120_Sequence_A 0_S 0_U 3_V 0_X 9_Y14_Job(Seq.Scan) 1 02 01_552__Cell_CP_14	WT	120	40	1
23Oct17_Il12inex_0_60_90_120_Sequence_A 0_S 0_U 3_V 0_X 9_Y14_Job(Seq.Scan) 1 02 01_552__Cell_CP_15	WT	120	15	1
23Oct17_Il12inex_0_60_90_120_Sequence_A 0_S 0_U 3_V 0_X 9_Y14_Job(Seq.Scan) 1 02 01_552__Cell_CP_16	WT	120	63	1
23Oct17_Il12inex_0_60_90_120_Sequence_A 0_S 0_U 3_V 0_X 9_Y14_Job(Seq.Scan) 1 02 01_552__Cell_CP_17	WT	120	30	1
23Oct17_Il12inex_0_60_90_120_Sequence_A 0_S 0_U 3_V 0_X 9_Y14_Job(Seq.Scan) 1 02 01_552__Cell_CP_18	WT	120	12	1
23Oct17_Il12inex_0_60_90_120_Sequence_A 0_S 0_U 3_V 0_X 9_Y14_Job(Seq.Scan) 1 02 01_552__Cell_CP_19	WT	120	23	1
23Oct17_Il12inex_0_60_90_120_Sequence_A 0_S 0_U 3_V 0_X 9_Y14_Job(Seq.Scan) 1 02 01_552__Cell_CP_21	WT	120	16	1
23Oct17_Il12inex_0_60_90_120_Sequence_A 0_S 0_U 3_V 0_X 9_Y14_Job(Seq.Scan) 1 02 01_552__Cell_CP_22	WT	120	109	1
23Oct17_Il12inex_0_60_90_120_Sequence_A 0_S 0_U 3_V 0_X 9_Y14_Job(Seq.Scan) 1 02 01_552__Cell_CP_24	WT	120	109	1
23Oct17_Il12inex_0_60_90_120_Sequence_A 0_S 0_U 3_V 0_X 9_Y14_Job(Seq.Scan) 1 02 01_552__Cell_CP_26	WT	120	57	1
23Oct17_Il12inex_0_60_90_120_Sequence_A 0_S 0_U 3_V 0_X 9_Y14_Job(Seq.Scan) 1 02 01_552__Cell_CP_28	WT	120	23	1
23Oct17_Il12inex_0_60_90_120_Sequence_A 0_S 0_U 3_V 0_X 9_Y14_Job(Seq.Scan) 1 02 01_552__Cell_CP_29	WT	120	57	1
23Oct17_Il12inex_0_60_90_120_Sequence_A 0_S 0_U 3_V 0_X 9_Y14_Job(Seq.Scan) 1 02 01_552__Cell_CP_30	WT	120	8	1
23Oct17_Il12inex_0_60_90_120_Sequence_A 0_S 0_U 3_V 0_X 9_Y13_Job(Seq.Scan) 1 02 01_538__Cell_CP_3	WT	120	17	1
23Oct17_Il12inex_0_60_90_120_Sequence_A 0_S 0_U 3_V 0_X 9_Y13_Job(Seq.Scan) 1 02 01_538__Cell_CP_5	WT	120	43	1
23Oct17_Il12inex_0_60_90_120_Sequence_A 0_S 0_U 3_V 0_X 9_Y13_Job(Seq.Scan) 1 02 01_538__Cell_CP_9	WT	120	34	1
23Oct17_Il12inex_0_60_90_120_Sequence_A 0_S 0_U 3_V 0_X 9_Y13_Job(Seq.Scan) 1 02 01_538__Cell_CP_10	WT	120	6	1
23Oct17_Il12inex_0_60_90_120_Sequence_A 0_S 0_U 3_V 0_X 9_Y13_Job(Seq.Scan) 1 02 01_538__Cell_CP_12	WT	120	7	1
23Oct17_Il12inex_0_60_90_120_Sequence_A 0_S 0_U 3_V 0_X 9_Y13_Job(Seq.Scan) 1 02 01_538__Cell_CP_15	WT	120	12	1
23Oct17_Il12inex_0_60_90_120_Sequence_A 0_S 0_U 3_V 0_X 9_Y13_Job(Seq.Scan) 1 02 01_538__Cell_CP_16	WT	120	11	1
23Oct17_Il12inex_0_60_90_120_Sequence_A 0_S 0_U 3_V 0_X 9_Y13_Job(Seq.Scan) 1 02 01_538__Cell_CP_19	WT	120	6	1
23Oct17_Il12inex_0_60_90_120_Sequence_A 0_S 0_U 3_V 0_X 9_Y13_Job(Seq.Scan) 1 02 01_538__Cell_CP_20	WT	120	36	1
23Oct17_Il12inex_0_60_90_120_Sequence_A 0_S 0_U 3_V 0_X 9_Y13_Job(Seq.Scan) 1 02 01_538__Cell_CP_23	WT	120	28	1
23Oct17_Il12inex_0_60_90_120_Sequence_A 0_S 0_U 3_V 0_X 9_Y13_Job(Seq.Scan) 1 02 01_538__Cell_CP_27	WT	120	20	1
23Oct17_Il12inex_0_60_90_120_Sequence_A 0_S 0_U 3_V 0_X 9_Y13_Job(Seq.Scan) 1 02 01_538__Cell_CP_32	WT	120	26	1
23Oct17_Il12inex_0_60_90_120_Sequence_A 0_S 0_U 3_V 0_X 9_Y13_Job(Seq.Scan) 1 02 01_538__Cell_CP_33	WT	120	21	1
23Oct17_Il12inex_0_60_90_120_Sequence_A 0_S 0_U 3_V 0_X 9_Y13_Job(Seq.Scan) 1 02 01_538__Cell_CP_37	WT	120	51	1
23Oct17_Il12inex_0_60_90_120_Sequence_A 0_S 0_U 3_V 0_X 9_Y13_Job(Seq.Scan) 1 02 01_538__Cell_CP_39	WT	120	42	1
23Oct17_Il12inex_0_60_90_120_Sequence_A 0_S 0_U 3_V 0_X 9_Y13_Job(Seq.Scan) 1 02 01_538__Cell_CP_45	WT	120	14	1
23Oct17_Il12inex_0_60_90_120_Sequence_A 0_S 0_U 3_V 0_X 9_Y13_Job(Seq.Scan) 1 02 01_538__Cell_CP_49	WT	120	25	1
23Oct17_Il12inex_0_60_90_120_Sequence_A 0_S 0_U 3_V 0_X 9_Y13_Job(Seq.Scan) 1 02 01_538__Cell_CP_53	WT	120	6	1
23Oct17_Il12inex_0_60_90_120_Sequence_A 0_S 0_U 3_V 0_X 9_Y13_Job(Seq.Scan) 1 02 01_538__Cell_CP_54	WT	120	36	1
23Oct17_Il12inex_0_60_90_120_Sequence_A 0_S 0_U 3_V 0_X 9_Y13_Job(Seq.Scan) 1 02 01_538__Cell_CP_56	WT	120	23	1
23Oct17_Il12inex_0_60_90_120_Sequence_A 0_S 0_U 3_V 0_X 9_Y13_Job(Seq.Scan) 1 02 01_538__Cell_CP_57	WT	120	29	1
23Oct17_Il12inex_0_60_90_120_Sequence_A 0_S 0_U 3_V 0_X 9_Y11_Job(Seq.Scan) 1 02 01_506__Cell_CP_1	WT	120	26	1
23Oct17_Il12inex_0_60_90_120_Sequence_A 0_S 0_U 3_V 0_X 9_Y11_Job(Seq.Scan) 1 02 01_506__Cell_CP_5	WT	120	10	1
23Oct17_Il12inex_0_60_90_120_Sequence_A 0_S 0_U 3_V 0_X 9_Y11_Job(Seq.Scan) 1 02 01_506__Cell_CP_9	WT	120	57	1
23Oct17_Il12inex_0_60_90_120_Sequence_A 0_S 0_U 3_V 0_X 9_Y11_Job(Seq.Scan) 1 02 01_506__Cell_CP_11	WT	120	35	1
23Oct17_Il12inex_0_60_90_120_Sequence_A 0_S 0_U 3_V 0_X 9_Y11_Job(Seq.Scan) 1 02 01_506__Cell_CP_13	WT	120	37	1
23Oct17_Il12inex_0_60_90_120_Sequence_A 0_S 0_U 3_V 0_X 9_Y11_Job(Seq.Scan) 1 02 01_506__Cell_CP_14	WT	120	37	1
23Oct17_Il12inex_0_60_90_120_Sequence_A 0_S 0_U 3_V 0_X 9_Y11_Job(Seq.Scan) 1 02 01_506__Cell_CP_15	WT	120	13	1
23Oct17_Il12inex_0_60_90_120_Sequence_A 0_S 0_U 3_V 0_X 9_Y11_Job(Seq.Scan) 1 02 01_506__Cell_CP_16	WT	120	70	1
23Oct17_Il12inex_0_60_90_120_Sequence_A 0_S 0_U 3_V 0_X 9_Y11_Job(Seq.Scan) 1 02 01_506__Cell_CP_17	WT	120	21	1
23Oct17_Il12inex_0_60_90_120_Sequence_A 0_S 0_U 3_V 0_X 9_Y11_Job(Seq.Scan) 1 02 01_506__Cell_CP_20	WT	120	42	1
23Oct17_Il12inex_0_60_90_120_Sequence_A 0_S 0_U 3_V 0_X 9_Y11_Job(Seq.Scan) 1 02 01_506__Cell_CP_22	WT	120	19	1
23Oct17_Il12inex_0_60_90_120_Sequence_A 0_S 0_U 3_V 0_X 9_Y11_Job(Seq.Scan) 1 02 01_506__Cell_CP_23	WT	120	6	1
23Oct17_Il12inex_0_60_90_120_Sequence_A 0_S 0_U 3_V 0_X 9_Y11_Job(Seq.Scan) 1 02 01_506__Cell_CP_29	WT	120	36	1
23Oct17_Il12inex_0_60_90_120_Sequence_A 0_S 0_U 3_V 0_X 9_Y11_Job(Seq.Scan) 1 02 01_506__Cell_CP_30	WT	120	30	1
23Oct17_Il12inex_0_60_90_120_Sequence_A 0_S 0_U 3_V 0_X 9_Y11_Job(Seq.Scan) 1 02 01_506__Cell_CP_35	WT	120	13	1
23Oct17_Il12inex_0_60_90_120_Sequence_A 0_S 0_U 3_V 0_X 9_Y11_Job(Seq.Scan) 1 02 01_506__Cell_CP_37	WT	120	68	1
23Oct17_Il12inex_0_60_90_120_Sequence_A 0_S 0_U 3_V 0_X 9_Y11_Job(Seq.Scan) 1 02 01_506__Cell_CP_38	WT	120	53	1
23Oct17_Il12inex_0_60_90_120_Sequence_A 0_S 0_U 3_V 0_X 9_Y11_Job(Seq.Scan) 1 02 01_506__Cell_CP_43	WT	120	104	1
23Oct17_Il12inex_0_60_90_120_Sequence_A 0_S 0_U 3_V 0_X 8_Y14_Job(Seq.Scan) 1 02 01_550__Cell_CP_2	WT	120	9	1
23Oct17_Il12inex_0_60_90_120_Sequence_A 0_S 0_U 3_V 0_X 8_Y14_Job(Seq.Scan) 1 02 01_550__Cell_CP_5	WT	120	39	1
23Oct17_Il12inex_0_60_90_120_Sequence_A 0_S 0_U 3_V 0_X 8_Y14_Job(Seq.Scan) 1 02 01_550__Cell_CP_6	WT	120	8	1
23Oct17_Il12inex_0_60_90_120_Sequence_A 0_S 0_U 3_V 0_X 8_Y14_Job(Seq.Scan) 1 02 01_550__Cell_CP_7	WT	120	10	1
23Oct17_Il12inex_0_60_90_120_Sequence_A 0_S 0_U 3_V 0_X 8_Y14_Job(Seq.Scan) 1 02 01_550__Cell_CP_8	WT	120	17	1
23Oct17_Il12inex_0_60_90_120_Sequence_A 0_S 0_U 3_V 0_X 8_Y14_Job(Seq.Scan) 1 02 01_550__Cell_CP_10	WT	120	19	1
23Oct17_Il12inex_0_60_90_120_Sequence_A 0_S 0_U 3_V 0_X 8_Y14_Job(Seq.Scan) 1 02 01_550__Cell_CP_14	WT	120	6	1
23Oct17_Il12inex_0_60_90_120_Sequence_A 0_S 0_U 3_V 0_X 8_Y14_Job(Seq.Scan) 1 02 01_550__Cell_CP_15	WT	120	23	1
23Oct17_Il12inex_0_60_90_120_Sequence_A 0_S 0_U 3_V 0_X 8_Y14_Job(Seq.Scan) 1 02 01_550__Cell_CP_16	WT	120	85	1
23Oct17_Il12inex_0_60_90_120_Sequence_A 0_S 0_U 3_V 0_X 8_Y14_Job(Seq.Scan) 1 02 01_550__Cell_CP_19	WT	120	14	1
23Oct17_Il12inex_0_60_90_120_Sequence_A 0_S 0_U 3_V 0_X 8_Y14_Job(Seq.Scan) 1 02 01_550__Cell_CP_22	WT	120	7	1
23Oct17_Il12inex_0_60_90_120_Sequence_A 0_S 0_U 3_V 0_X 8_Y14_Job(Seq.Scan) 1 02 01_550__Cell_CP_23	WT	120	11	1
23Oct17_Il12inex_0_60_90_120_Sequence_A 0_S 0_U 3_V 0_X 8_Y14_Job(Seq.Scan) 1 02 01_550__Cell_CP_24	WT	120	23	1
23Oct17_Il12inex_0_60_90_120_Sequence_A 0_S 0_U 3_V 0_X 8_Y14_Job(Seq.Scan) 1 02 01_550__Cell_CP_27	WT	120	66	1
23Oct17_Il12inex_0_60_90_120_Sequence_A 0_S 0_U 3_V 0_X 8_Y14_Job(Seq.Scan) 1 02 01_550__Cell_CP_28	WT	120	14	1
23Oct17_Il12inex_0_60_90_120_Sequence_A 0_S 0_U 3_V 0_X 8_Y14_Job(Seq.Scan) 1 02 01_550__Cell_CP_31	WT	120	10	1
23Oct17_Il12inex_0_60_90_120_Sequence_A 0_S 0_U 3_V 0_X 8_Y14_Job(Seq.Scan) 1 02 01_550__Cell_CP_32	WT	120	13	1
23Oct17_Il12inex_0_60_90_120_Sequence_A 0_S 0_U 3_V 0_X 8_Y13_Job(Seq.Scan) 1 02 01_540__Cell_CP_3	WT	120	20	1
23Oct17_Il12inex_0_60_90_120_Sequence_A 0_S 0_U 3_V 0_X 8_Y13_Job(Seq.Scan) 1 02 01_540__Cell_CP_4	WT	120	30	1
23Oct17_Il12inex_0_60_90_120_Sequence_A 0_S 0_U 3_V 0_X 8_Y13_Job(Seq.Scan) 1 02 01_540__Cell_CP_6	WT	120	15	1
23Oct17_Il12inex_0_60_90_120_Sequence_A 0_S 0_U 3_V 0_X 8_Y13_Job(Seq.Scan) 1 02 01_540__Cell_CP_7	WT	120	9	1
23Oct17_Il12inex_0_60_90_120_Sequence_A 0_S 0_U 3_V 0_X 8_Y13_Job(Seq.Scan) 1 02 01_540__Cell_CP_10	WT	120	18	1
23Oct17_Il12inex_0_60_90_120_Sequence_A 0_S 0_U 3_V 0_X 8_Y13_Job(Seq.Scan) 1 02 01_540__Cell_CP_15	WT	120	81	1
23Oct17_Il12inex_0_60_90_120_Sequence_A 0_S 0_U 3_V 0_X 8_Y13_Job(Seq.Scan) 1 02 01_540__Cell_CP_17	WT	120	47	1
23Oct17_Il12inex_0_60_90_120_Sequence_A 0_S 0_U 3_V 0_X 8_Y13_Job(Seq.Scan) 1 02 01_540__Cell_CP_18	WT	120	28	1
23Oct17_Il12inex_0_60_90_120_Sequence_A 0_S 0_U 3_V 0_X 8_Y13_Job(Seq.Scan) 1 02 01_540__Cell_CP_19	WT	120	29	1
23Oct17_Il12inex_0_60_90_120_Sequence_A 0_S 0_U 3_V 0_X 8_Y13_Job(Seq.Scan) 1 02 01_540__Cell_CP_20	WT	120	27	1
23Oct17_Il12inex_0_60_90_120_Sequence_A 0_S 0_U 3_V 0_X 8_Y13_Job(Seq.Scan) 1 02 01_540__Cell_CP_21	WT	120	16	1
23Oct17_Il12inex_0_60_90_120_Sequence_A 0_S 0_U 3_V 0_X 8_Y13_Job(Seq.Scan) 1 02 01_540__Cell_CP_22	WT	120	41	1
23Oct17_Il12inex_0_60_90_120_Sequence_A 0_S 0_U 3_V 0_X 8_Y13_Job(Seq.Scan) 1 02 01_540__Cell_CP_24	WT	120	11	1
23Oct17_Il12inex_0_60_90_120_Sequence_A 0_S 0_U 3_V 0_X 8_Y13_Job(Seq.Scan) 1 02 01_540__Cell_CP_25	WT	120	75	1
23Oct17_Il12inex_0_60_90_120_Sequence_A 0_S 0_U 3_V 0_X 8_Y13_Job(Seq.Scan) 1 02 01_540__Cell_CP_30	WT	120	42	1
23Oct17_Il12inex_0_60_90_120_Sequence_A 0_S 0_U 3_V 0_X 8_Y13_Job(Seq.Scan) 1 02 01_540__Cell_CP_31	WT	120	29	1
23Oct17_Il12inex_0_60_90_120_Sequence_A 0_S 0_U 3_V 0_X 8_Y13_Job(Seq.Scan) 1 02 01_540__Cell_CP_33	WT	120	16	1
23Oct17_Il12inex_0_60_90_120_Sequence_A 0_S 0_U 3_V 0_X 8_Y13_Job(Seq.Scan) 1 02 01_540__Cell_CP_34	WT	120	37	1
23Oct17_Il12inex_0_60_90_120_Sequence_A 0_S 0_U 3_V 0_X 8_Y13_Job(Seq.Scan) 1 02 01_540__Cell_CP_36	WT	120	71	1
23Oct17_Il12inex_0_60_90_120_Sequence_A 0_S 0_U 3_V 0_X 8_Y13_Job(Seq.Scan) 1 02 01_540__Cell_CP_37	WT	120	6	1
23Oct17_Il12inex_0_60_90_120_Sequence_A 0_S 0_U 3_V 0_X 8_Y13_Job(Seq.Scan) 1 02 01_540__Cell_CP_40	WT	120	38	1
23Oct17_Il12inex_0_60_90_120_Sequence_A 0_S 0_U 3_V 0_X 8_Y13_Job(Seq.Scan) 1 02 01_540__Cell_CP_41	WT	120	68	1
23Oct17_Il12inex_0_60_90_120_Sequence_A 0_S 0_U 3_V 0_X 8_Y13_Job(Seq.Scan) 1 02 01_540__Cell_CP_42	WT	120	87	1
23Oct17_Il12inex_0_60_90_120_Sequence_A 0_S 0_U 3_V 0_X 8_Y13_Job(Seq.Scan) 1 02 01_540__Cell_CP_46	WT	120	29	1
23Oct17_Il12inex_0_60_90_120_Sequence_A 0_S 0_U 3_V 0_X 8_Y13_Job(Seq.Scan) 1 02 01_540__Cell_CP_47	WT	120	50	1
23Oct17_Il12inex_0_60_90_120_Sequence_A 0_S 0_U 3_V 0_X 8_Y13_Job(Seq.Scan) 1 02 01_540__Cell_CP_51	WT	120	40	1
23Oct17_Il12inex_0_60_90_120_Sequence_A 0_S 0_U 3_V 0_X 8_Y12_Job(Seq.Scan) 1 02 01_518__Cell_CP_3	WT	120	55	1
23Oct17_Il12inex_0_60_90_120_Sequence_A 0_S 0_U 3_V 0_X 8_Y12_Job(Seq.Scan) 1 02 01_518__Cell_CP_4	WT	120	10	1
23Oct17_Il12inex_0_60_90_120_Sequence_A 0_S 0_U 3_V 0_X 8_Y12_Job(Seq.Scan) 1 02 01_518__Cell_CP_5	WT	120	32	1
23Oct17_Il12inex_0_60_90_120_Sequence_A 0_S 0_U 3_V 0_X 8_Y12_Job(Seq.Scan) 1 02 01_518__Cell_CP_6	WT	120	27	1
23Oct17_Il12inex_0_60_90_120_Sequence_A 0_S 0_U 3_V 0_X 8_Y12_Job(Seq.Scan) 1 02 01_518__Cell_CP_7	WT	120	51	1
23Oct17_Il12inex_0_60_90_120_Sequence_A 0_S 0_U 3_V 0_X 8_Y12_Job(Seq.Scan) 1 02 01_518__Cell_CP_8	WT	120	40	1
23Oct17_Il12inex_0_60_90_120_Sequence_A 0_S 0_U 3_V 0_X 8_Y12_Job(Seq.Scan) 1 02 01_518__Cell_CP_10	WT	120	29	1
23Oct17_Il12inex_0_60_90_120_Sequence_A 0_S 0_U 3_V 0_X 8_Y12_Job(Seq.Scan) 1 02 01_518__Cell_CP_11	WT	120	15	1
23Oct17_Il12inex_0_60_90_120_Sequence_A 0_S 0_U 3_V 0_X 8_Y12_Job(Seq.Scan) 1 02 01_518__Cell_CP_12	WT	120	10	1
23Oct17_Il12inex_0_60_90_120_Sequence_A 0_S 0_U 3_V 0_X 8_Y12_Job(Seq.Scan) 1 02 01_518__Cell_CP_13	WT	120	31	1
23Oct17_Il12inex_0_60_90_120_Sequence_A 0_S 0_U 3_V 0_X 8_Y12_Job(Seq.Scan) 1 02 01_518__Cell_CP_14	WT	120	30	1
23Oct17_Il12inex_0_60_90_120_Sequence_A 0_S 0_U 3_V 0_X 8_Y12_Job(Seq.Scan) 1 02 01_518__Cell_CP_20	WT	120	35	1
23Oct17_Il12inex_0_60_90_120_Sequence_A 0_S 0_U 3_V 0_X 8_Y12_Job(Seq.Scan) 1 02 01_518__Cell_CP_21	WT	120	9	1
23Oct17_Il12inex_0_60_90_120_Sequence_A 0_S 0_U 3_V 0_X 8_Y12_Job(Seq.Scan) 1 02 01_518__Cell_CP_22	WT	120	17	1
23Oct17_Il12inex_0_60_90_120_Sequence_A 0_S 0_U 3_V 0_X 8_Y12_Job(Seq.Scan) 1 02 01_518__Cell_CP_25	WT	120	27	1
23Oct17_Il12inex_0_60_90_120_Sequence_A 0_S 0_U 3_V 0_X 8_Y12_Job(Seq.Scan) 1 02 01_518__Cell_CP_27	WT	120	57	1
23Oct17_Il12inex_0_60_90_120_Sequence_A 0_S 0_U 3_V 0_X 8_Y12_Job(Seq.Scan) 1 02 01_518__Cell_CP_30	WT	120	68	1
23Oct17_Il12inex_0_60_90_120_Sequence_A 0_S 0_U 3_V 0_X 8_Y11_Job(Seq.Scan) 1 02 01_508__Cell_CP_5	WT	120	47	1
23Oct17_Il12inex_0_60_90_120_Sequence_A 0_S 0_U 3_V 0_X 8_Y11_Job(Seq.Scan) 1 02 01_508__Cell_CP_8	WT	120	41	1
23Oct17_Il12inex_0_60_90_120_Sequence_A 0_S 0_U 3_V 0_X 8_Y11_Job(Seq.Scan) 1 02 01_508__Cell_CP_10	WT	120	6	1
23Oct17_Il12inex_0_60_90_120_Sequence_A 0_S 0_U 3_V 0_X 8_Y11_Job(Seq.Scan) 1 02 01_508__Cell_CP_11	WT	120	54	1
23Oct17_Il12inex_0_60_90_120_Sequence_A 0_S 0_U 3_V 0_X 8_Y11_Job(Seq.Scan) 1 02 01_508__Cell_CP_13	WT	120	8	1
23Oct17_Il12inex_0_60_90_120_Sequence_A 0_S 0_U 3_V 0_X 8_Y11_Job(Seq.Scan) 1 02 01_508__Cell_CP_14	WT	120	8	1
23Oct17_Il12inex_0_60_90_120_Sequence_A 0_S 0_U 3_V 0_X 8_Y11_Job(Seq.Scan) 1 02 01_508__Cell_CP_16	WT	120	7	1
23Oct17_Il12inex_0_60_90_120_Sequence_A 0_S 0_U 3_V 0_X 8_Y11_Job(Seq.Scan) 1 02 01_508__Cell_CP_18	WT	120	19	1
23Oct17_Il12inex_0_60_90_120_Sequence_A 0_S 0_U 3_V 0_X 8_Y11_Job(Seq.Scan) 1 02 01_508__Cell_CP_20	WT	120	65	1
23Oct17_Il12inex_0_60_90_120_Sequence_A 0_S 0_U 3_V 0_X 8_Y11_Job(Seq.Scan) 1 02 01_508__Cell_CP_22	WT	120	35	1
23Oct17_Il12inex_0_60_90_120_Sequence_A 0_S 0_U 3_V 0_X 8_Y11_Job(Seq.Scan) 1 02 01_508__Cell_CP_26	WT	120	19	1
23Oct17_Il12inex_0_60_90_120_Sequence_A 0_S 0_U 3_V 0_X 8_Y11_Job(Seq.Scan) 1 02 01_508__Cell_CP_27	WT	120	44	1
23Oct17_Il12inex_0_60_90_120_Sequence_A 0_S 0_U 3_V 0_X 8_Y11_Job(Seq.Scan) 1 02 01_508__Cell_CP_28	WT	120	20	1
23Oct17_Il12inex_0_60_90_120_Sequence_A 0_S 0_U 3_V 0_X 8_Y11_Job(Seq.Scan) 1 02 01_508__Cell_CP_31	WT	120	38	1
23Oct17_Il12inex_0_60_90_120_Sequence_A 0_S 0_U 3_V 0_X 8_Y11_Job(Seq.Scan) 1 02 01_508__Cell_CP_32	WT	120	56	1
23Oct17_Il12inex_0_60_90_120_Sequence_A 0_S 0_U 3_V 0_X 8_Y11_Job(Seq.Scan) 1 02 01_508__Cell_CP_33	WT	120	34	1
23Oct17_Il12inex_0_60_90_120_Sequence_A 0_S 0_U 3_V 0_X 8_Y11_Job(Seq.Scan) 1 02 01_508__Cell_CP_35	WT	120	15	1
23Oct17_Il12inex_0_60_90_120_Sequence_A 0_S 0_U 3_V 0_X 8_Y11_Job(Seq.Scan) 1 02 01_508__Cell_CP_36	WT	120	7	1
23Oct17_Il12inex_0_60_90_120_Sequence_A 0_S 0_U 3_V 0_X 8_Y11_Job(Seq.Scan) 1 02 01_508__Cell_CP_38	WT	120	42	1
23Oct17_Il12inex_0_60_90_120_Sequence_A 0_S 0_U 3_V 0_X 8_Y11_Job(Seq.Scan) 1 02 01_508__Cell_CP_39	WT	120	36	1
23Oct17_Il12inex_0_60_90_120_Sequence_A 0_S 0_U 3_V 0_X 8_Y11_Job(Seq.Scan) 1 02 01_508__Cell_CP_40	WT	120	10	1
23Oct17_Il12inex_0_60_90_120_Sequence_A 0_S 0_U 3_V 0_X 8_Y10_Job(Seq.Scan) 1 02 01_486__Cell_CP_2	WT	120	29	1
23Oct17_Il12inex_0_60_90_120_Sequence_A 0_S 0_U 3_V 0_X 8_Y10_Job(Seq.Scan) 1 02 01_486__Cell_CP_4	WT	120	17	1
23Oct17_Il12inex_0_60_90_120_Sequence_A 0_S 0_U 3_V 0_X 8_Y10_Job(Seq.Scan) 1 02 01_486__Cell_CP_6	WT	120	68	1
23Oct17_Il12inex_0_60_90_120_Sequence_A 0_S 0_U 3_V 0_X 8_Y10_Job(Seq.Scan) 1 02 01_486__Cell_CP_8	WT	120	63	1
23Oct17_Il12inex_0_60_90_120_Sequence_A 0_S 0_U 3_V 0_X 8_Y10_Job(Seq.Scan) 1 02 01_486__Cell_CP_10	WT	120	56	1
23Oct17_Il12inex_0_60_90_120_Sequence_A 0_S 0_U 3_V 0_X 8_Y10_Job(Seq.Scan) 1 02 01_486__Cell_CP_11	WT	120	31	1
23Oct17_Il12inex_0_60_90_120_Sequence_A 0_S 0_U 3_V 0_X 8_Y10_Job(Seq.Scan) 1 02 01_486__Cell_CP_13	WT	120	17	1
23Oct17_Il12inex_0_60_90_120_Sequence_A 0_S 0_U 3_V 0_X 8_Y10_Job(Seq.Scan) 1 02 01_486__Cell_CP_14	WT	120	17	1
23Oct17_Il12inex_0_60_90_120_Sequence_A 0_S 0_U 3_V 0_X 8_Y10_Job(Seq.Scan) 1 02 01_486__Cell_CP_16	WT	120	9	1
23Oct17_Il12inex_0_60_90_120_Sequence_A 0_S 0_U 3_V 0_X 8_Y10_Job(Seq.Scan) 1 02 01_486__Cell_CP_19	WT	120	15	1
23Oct17_Il12inex_0_60_90_120_Sequence_A 0_S 0_U 3_V 0_X 8_Y10_Job(Seq.Scan) 1 02 01_486__Cell_CP_20	WT	120	28	1
23Oct17_Il12inex_0_60_90_120_Sequence_A 0_S 0_U 3_V 0_X 8_Y10_Job(Seq.Scan) 1 02 01_486__Cell_CP_21	WT	120	49	1
23Oct17_Il12inex_0_60_90_120_Sequence_A 0_S 0_U 3_V 0_X 8_Y10_Job(Seq.Scan) 1 02 01_486__Cell_CP_22	WT	120	66	1
23Oct17_Il12inex_0_60_90_120_Sequence_A 0_S 0_U 3_V 0_X 8_Y10_Job(Seq.Scan) 1 02 01_486__Cell_CP_23	WT	120	13	1
23Oct17_Il12inex_0_60_90_120_Sequence_A 0_S 0_U 3_V 0_X 8_Y10_Job(Seq.Scan) 1 02 01_486__Cell_CP_24	WT	120	52	1
23Oct17_Il12inex_0_60_90_120_Sequence_A 0_S 0_U 3_V 0_X 8_Y10_Job(Seq.Scan) 1 02 01_486__Cell_CP_25	WT	120	20	1
23Oct17_Il12inex_0_60_90_120_Sequence_A 0_S 0_U 3_V 0_X 8_Y10_Job(Seq.Scan) 1 02 01_486__Cell_CP_28	WT	120	46	1
23Oct17_Il12inex_0_60_90_120_Sequence_A 0_S 0_U 3_V 0_X 8_Y10_Job(Seq.Scan) 1 02 01_486__Cell_CP_31	WT	120	55	1
23Oct17_Il12inex_0_60_90_120_Sequence_A 0_S 0_U 3_V 0_X 8_Y10_Job(Seq.Scan) 1 02 01_486__Cell_CP_34	WT	120	38	1
23Oct17_Il12inex_0_60_90_120_Sequence_A 0_S 0_U 3_V 0_X 8_Y10_Job(Seq.Scan) 1 02 01_486__Cell_CP_35	WT	120	53	1
23Oct17_Il12inex_0_60_90_120_Sequence_A 0_S 0_U 3_V 0_X 8_Y10_Job(Seq.Scan) 1 02 01_486__Cell_CP_37	WT	120	19	1
23Oct17_Il12inex_0_60_90_120_Sequence_A 0_S 0_U 3_V 0_X 7_Y14_Job(Seq.Scan) 1 02 01_548__Cell_CP_1	WT	120	56	1
23Oct17_Il12inex_0_60_90_120_Sequence_A 0_S 0_U 3_V 0_X 7_Y14_Job(Seq.Scan) 1 02 01_548__Cell_CP_2	WT	120	46	1
23Oct17_Il12inex_0_60_90_120_Sequence_A 0_S 0_U 3_V 0_X 7_Y14_Job(Seq.Scan) 1 02 01_548__Cell_CP_7	WT	120	36	1
23Oct17_Il12inex_0_60_90_120_Sequence_A 0_S 0_U 3_V 0_X 7_Y14_Job(Seq.Scan) 1 02 01_548__Cell_CP_10	WT	120	8	1
23Oct17_Il12inex_0_60_90_120_Sequence_A 0_S 0_U 3_V 0_X 7_Y14_Job(Seq.Scan) 1 02 01_548__Cell_CP_12	WT	120	18	1
23Oct17_Il12inex_0_60_90_120_Sequence_A 0_S 0_U 3_V 0_X 7_Y14_Job(Seq.Scan) 1 02 01_548__Cell_CP_16	WT	120	33	1
23Oct17_Il12inex_0_60_90_120_Sequence_A 0_S 0_U 3_V 0_X 7_Y14_Job(Seq.Scan) 1 02 01_548__Cell_CP_19	WT	120	25	1
23Oct17_Il12inex_0_60_90_120_Sequence_A 0_S 0_U 3_V 0_X 7_Y14_Job(Seq.Scan) 1 02 01_548__Cell_CP_26	WT	120	58	1
23Oct17_Il12inex_0_60_90_120_Sequence_A 0_S 0_U 3_V 0_X 7_Y14_Job(Seq.Scan) 1 02 01_548__Cell_CP_33	WT	120	18	1
23Oct17_Il12inex_0_60_90_120_Sequence_A 0_S 0_U 3_V 0_X 7_Y14_Job(Seq.Scan) 1 02 01_548__Cell_CP_34	WT	120	46	1
23Oct17_Il12inex_0_60_90_120_Sequence_A 0_S 0_U 3_V 0_X 7_Y14_Job(Seq.Scan) 1 02 01_548__Cell_CP_36	WT	120	63	1
23Oct17_Il12inex_0_60_90_120_Sequence_A 0_S 0_U 3_V 0_X 7_Y14_Job(Seq.Scan) 1 02 01_548__Cell_CP_37	WT	120	47	1
23Oct17_Il12inex_0_60_90_120_Sequence_A 0_S 0_U 3_V 0_X 7_Y14_Job(Seq.Scan) 1 02 01_548__Cell_CP_41	WT	120	30	1
23Oct17_Il12inex_0_60_90_120_Sequence_A 0_S 0_U 3_V 0_X 7_Y14_Job(Seq.Scan) 1 02 01_548__Cell_CP_42	WT	120	10	1
23Oct17_Il12inex_0_60_90_120_Sequence_A 0_S 0_U 3_V 0_X 7_Y14_Job(Seq.Scan) 1 02 01_548__Cell_CP_43	WT	120	54	1
23Oct17_Il12inex_0_60_90_120_Sequence_A 0_S 0_U 3_V 0_X 7_Y14_Job(Seq.Scan) 1 02 01_548__Cell_CP_45	WT	120	82	1
23Oct17_Il12inex_0_60_90_120_Sequence_A 0_S 0_U 3_V 0_X 7_Y14_Job(Seq.Scan) 1 02 01_548__Cell_CP_51	WT	120	44	1
23Oct17_Il12inex_0_60_90_120_Sequence_A 0_S 0_U 3_V 0_X 7_Y14_Job(Seq.Scan) 1 02 01_548__Cell_CP_52	WT	120	28	1
23Oct17_Il12inex_0_60_90_120_Sequence_A 0_S 0_U 3_V 0_X 7_Y14_Job(Seq.Scan) 1 02 01_548__Cell_CP_58	WT	120	35	1
23Oct17_Il12inex_0_60_90_120_Sequence_A 0_S 0_U 3_V 0_X 7_Y13_Job(Seq.Scan) 1 02 01_542__Cell_CP_6	WT	120	78	1
23Oct17_Il12inex_0_60_90_120_Sequence_A 0_S 0_U 3_V 0_X 7_Y13_Job(Seq.Scan) 1 02 01_542__Cell_CP_7	WT	120	18	1
23Oct17_Il12inex_0_60_90_120_Sequence_A 0_S 0_U 3_V 0_X 7_Y13_Job(Seq.Scan) 1 02 01_542__Cell_CP_8	WT	120	38	1
23Oct17_Il12inex_0_60_90_120_Sequence_A 0_S 0_U 3_V 0_X 7_Y13_Job(Seq.Scan) 1 02 01_542__Cell_CP_9	WT	120	54	1
23Oct17_Il12inex_0_60_90_120_Sequence_A 0_S 0_U 3_V 0_X 7_Y13_Job(Seq.Scan) 1 02 01_542__Cell_CP_20	WT	120	27	1
23Oct17_Il12inex_0_60_90_120_Sequence_A 0_S 0_U 3_V 0_X 7_Y13_Job(Seq.Scan) 1 02 01_542__Cell_CP_22	WT	120	42	1
23Oct17_Il12inex_0_60_90_120_Sequence_A 0_S 0_U 3_V 0_X 7_Y13_Job(Seq.Scan) 1 02 01_542__Cell_CP_23	WT	120	46	1
23Oct17_Il12inex_0_60_90_120_Sequence_A 0_S 0_U 3_V 0_X 7_Y13_Job(Seq.Scan) 1 02 01_542__Cell_CP_25	WT	120	27	1
23Oct17_Il12inex_0_60_90_120_Sequence_A 0_S 0_U 3_V 0_X 7_Y13_Job(Seq.Scan) 1 02 01_542__Cell_CP_28	WT	120	125	1
23Oct17_Il12inex_0_60_90_120_Sequence_A 0_S 0_U 3_V 0_X 7_Y12_Job(Seq.Scan) 1 02 01_516__Cell_CP_2	WT	120	55	1
23Oct17_Il12inex_0_60_90_120_Sequence_A 0_S 0_U 3_V 0_X 7_Y12_Job(Seq.Scan) 1 02 01_516__Cell_CP_5	WT	120	34	1
23Oct17_Il12inex_0_60_90_120_Sequence_A 0_S 0_U 3_V 0_X 7_Y12_Job(Seq.Scan) 1 02 01_516__Cell_CP_6	WT	120	39	1
23Oct17_Il12inex_0_60_90_120_Sequence_A 0_S 0_U 3_V 0_X 7_Y12_Job(Seq.Scan) 1 02 01_516__Cell_CP_7	WT	120	74	1
23Oct17_Il12inex_0_60_90_120_Sequence_A 0_S 0_U 3_V 0_X 7_Y12_Job(Seq.Scan) 1 02 01_516__Cell_CP_8	WT	120	88	1
23Oct17_Il12inex_0_60_90_120_Sequence_A 0_S 0_U 3_V 0_X 7_Y12_Job(Seq.Scan) 1 02 01_516__Cell_CP_9	WT	120	33	1
23Oct17_Il12inex_0_60_90_120_Sequence_A 0_S 0_U 3_V 0_X 7_Y12_Job(Seq.Scan) 1 02 01_516__Cell_CP_10	WT	120	53	1
23Oct17_Il12inex_0_60_90_120_Sequence_A 0_S 0_U 3_V 0_X 7_Y12_Job(Seq.Scan) 1 02 01_516__Cell_CP_11	WT	120	40	1
23Oct17_Il12inex_0_60_90_120_Sequence_A 0_S 0_U 3_V 0_X 7_Y12_Job(Seq.Scan) 1 02 01_516__Cell_CP_13	WT	120	21	1
23Oct17_Il12inex_0_60_90_120_Sequence_A 0_S 0_U 3_V 0_X 7_Y12_Job(Seq.Scan) 1 02 01_516__Cell_CP_14	WT	120	51	1
23Oct17_Il12inex_0_60_90_120_Sequence_A 0_S 0_U 3_V 0_X 7_Y12_Job(Seq.Scan) 1 02 01_516__Cell_CP_15	WT	120	31	1
23Oct17_Il12inex_0_60_90_120_Sequence_A 0_S 0_U 3_V 0_X 7_Y12_Job(Seq.Scan) 1 02 01_516__Cell_CP_17	WT	120	45	1
23Oct17_Il12inex_0_60_90_120_Sequence_A 0_S 0_U 3_V 0_X 7_Y12_Job(Seq.Scan) 1 02 01_516__Cell_CP_18	WT	120	83	1
23Oct17_Il12inex_0_60_90_120_Sequence_A 0_S 0_U 3_V 0_X 7_Y12_Job(Seq.Scan) 1 02 01_516__Cell_CP_19	WT	120	51	1
23Oct17_Il12inex_0_60_90_120_Sequence_A 0_S 0_U 3_V 0_X 7_Y12_Job(Seq.Scan) 1 02 01_516__Cell_CP_22	WT	120	15	1
23Oct17_Il12inex_0_60_90_120_Sequence_A 0_S 0_U 3_V 0_X 7_Y12_Job(Seq.Scan) 1 02 01_516__Cell_CP_23	WT	120	6	1
23Oct17_Il12inex_0_60_90_120_Sequence_A 0_S 0_U 3_V 0_X 7_Y12_Job(Seq.Scan) 1 02 01_516__Cell_CP_24	WT	120	47	1
23Oct17_Il12inex_0_60_90_120_Sequence_A 0_S 0_U 3_V 0_X 7_Y12_Job(Seq.Scan) 1 02 01_516__Cell_CP_25	WT	120	40	1
23Oct17_Il12inex_0_60_90_120_Sequence_A 0_S 0_U 3_V 0_X 7_Y12_Job(Seq.Scan) 1 02 01_516__Cell_CP_27	WT	120	54	1
23Oct17_Il12inex_0_60_90_120_Sequence_A 0_S 0_U 3_V 0_X 7_Y12_Job(Seq.Scan) 1 02 01_516__Cell_CP_29	WT	120	8	1
23Oct17_Il12inex_0_60_90_120_Sequence_A 0_S 0_U 3_V 0_X 7_Y12_Job(Seq.Scan) 1 02 01_516__Cell_CP_31	WT	120	12	1
23Oct17_Il12inex_0_60_90_120_Sequence_A 0_S 0_U 3_V 0_X 7_Y12_Job(Seq.Scan) 1 02 01_516__Cell_CP_32	WT	120	58	1
23Oct17_Il12inex_0_60_90_120_Sequence_A 0_S 0_U 3_V 0_X 7_Y12_Job(Seq.Scan) 1 02 01_516__Cell_CP_33	WT	120	58	1
23Oct17_Il12inex_0_60_90_120_Sequence_A 0_S 0_U 3_V 0_X 7_Y12_Job(Seq.Scan) 1 02 01_516__Cell_CP_34	WT	120	51	1
23Oct17_Il12inex_0_60_90_120_Sequence_A 0_S 0_U 3_V 0_X 7_Y12_Job(Seq.Scan) 1 02 01_516__Cell_CP_35	WT	120	62	1
23Oct17_Il12inex_0_60_90_120_Sequence_A 0_S 0_U 3_V 0_X 7_Y11_Job(Seq.Scan) 1 02 01_510__Cell_CP_1	WT	120	37	1
23Oct17_Il12inex_0_60_90_120_Sequence_A 0_S 0_U 3_V 0_X 7_Y11_Job(Seq.Scan) 1 02 01_510__Cell_CP_2	WT	120	19	1
23Oct17_Il12inex_0_60_90_120_Sequence_A 0_S 0_U 3_V 0_X 7_Y11_Job(Seq.Scan) 1 02 01_510__Cell_CP_5	WT	120	10	1
23Oct17_Il12inex_0_60_90_120_Sequence_A 0_S 0_U 3_V 0_X 7_Y11_Job(Seq.Scan) 1 02 01_510__Cell_CP_7	WT	120	43	1
23Oct17_Il12inex_0_60_90_120_Sequence_A 0_S 0_U 3_V 0_X 7_Y11_Job(Seq.Scan) 1 02 01_510__Cell_CP_9	WT	120	33	1
23Oct17_Il12inex_0_60_90_120_Sequence_A 0_S 0_U 3_V 0_X 7_Y11_Job(Seq.Scan) 1 02 01_510__Cell_CP_10	WT	120	7	1
23Oct17_Il12inex_0_60_90_120_Sequence_A 0_S 0_U 3_V 0_X 7_Y11_Job(Seq.Scan) 1 02 01_510__Cell_CP_11	WT	120	18	1
23Oct17_Il12inex_0_60_90_120_Sequence_A 0_S 0_U 3_V 0_X 7_Y11_Job(Seq.Scan) 1 02 01_510__Cell_CP_12	WT	120	22	1
23Oct17_Il12inex_0_60_90_120_Sequence_A 0_S 0_U 3_V 0_X 7_Y11_Job(Seq.Scan) 1 02 01_510__Cell_CP_18	WT	120	25	1
23Oct17_Il12inex_0_60_90_120_Sequence_A 0_S 0_U 3_V 0_X 7_Y11_Job(Seq.Scan) 1 02 01_510__Cell_CP_19	WT	120	65	1
23Oct17_Il12inex_0_60_90_120_Sequence_A 0_S 0_U 3_V 0_X 7_Y11_Job(Seq.Scan) 1 02 01_510__Cell_CP_20	WT	120	68	1
23Oct17_Il12inex_0_60_90_120_Sequence_A 0_S 0_U 3_V 0_X 7_Y11_Job(Seq.Scan) 1 02 01_510__Cell_CP_23	WT	120	31	1
23Oct17_Il12inex_0_60_90_120_Sequence_A 0_S 0_U 3_V 0_X 7_Y11_Job(Seq.Scan) 1 02 01_510__Cell_CP_26	WT	120	44	1
23Oct17_Il12inex_0_60_90_120_Sequence_A 0_S 0_U 3_V 0_X 7_Y10_Job(Seq.Scan) 1 02 01_484__Cell_CP_8	WT	120	47	1
23Oct17_Il12inex_0_60_90_120_Sequence_A 0_S 0_U 3_V 0_X 7_Y10_Job(Seq.Scan) 1 02 01_484__Cell_CP_9	WT	120	19	1
23Oct17_Il12inex_0_60_90_120_Sequence_A 0_S 0_U 3_V 0_X 7_Y10_Job(Seq.Scan) 1 02 01_484__Cell_CP_10	WT	120	46	1
23Oct17_Il12inex_0_60_90_120_Sequence_A 0_S 0_U 3_V 0_X 7_Y10_Job(Seq.Scan) 1 02 01_484__Cell_CP_11	WT	120	57	1
23Oct17_Il12inex_0_60_90_120_Sequence_A 0_S 0_U 3_V 0_X 7_Y10_Job(Seq.Scan) 1 02 01_484__Cell_CP_12	WT	120	6	1
23Oct17_Il12inex_0_60_90_120_Sequence_A 0_S 0_U 3_V 0_X 6_Y14_Job(Seq.Scan) 1 02 01_546__Cell_CP_20	WT	120	6	1
23Oct17_Il12inex_0_60_90_120_Sequence_A 0_S 0_U 3_V 0_X 6_Y13_Job(Seq.Scan) 1 02 01_544__Cell_CP_5	WT	120	15	1
23Oct17_Il12inex_0_60_90_120_Sequence_A 0_S 0_U 3_V 0_X 6_Y12_Job(Seq.Scan) 1 02 01_514__Cell_CP_1	WT	120	58	1
23Oct17_Il12inex_0_60_90_120_Sequence_A 0_S 0_U 3_V 0_X 6_Y12_Job(Seq.Scan) 1 02 01_514__Cell_CP_2	WT	120	93	1
23Oct17_Il12inex_0_60_90_120_Sequence_A 0_S 0_U 3_V 0_X 6_Y12_Job(Seq.Scan) 1 02 01_514__Cell_CP_3	WT	120	6	1
23Oct17_Il12inex_0_60_90_120_Sequence_A 0_S 0_U 3_V 0_X 6_Y12_Job(Seq.Scan) 1 02 01_514__Cell_CP_4	WT	120	58	1
23Oct17_Il12inex_0_60_90_120_Sequence_A 0_S 0_U 3_V 0_X 6_Y11_Job(Seq.Scan) 1 02 01_512__Cell_CP_1	WT	120	12	1
23Oct17_Il12inex_0_60_90_120_Sequence_A 0_S 0_U 3_V 0_X 6_Y11_Job(Seq.Scan) 1 02 01_512__Cell_CP_3	WT	120	12	1
23Oct17_Il12inex_0_60_90_120_Sequence_A 0_S 0_U 3_V 0_X 6_Y11_Job(Seq.Scan) 1 02 01_512__Cell_CP_5	WT	120	13	1
23Oct17_Il12inex_0_60_90_120_Sequence_A 0_S 0_U 3_V 0_X 6_Y11_Job(Seq.Scan) 1 02 01_512__Cell_CP_13	WT	120	7	1
23Oct17_Il12inex_0_60_90_120_Sequence_A 0_S 0_U 3_V 0_X 6_Y11_Job(Seq.Scan) 1 02 01_512__Cell_CP_14	WT	120	8	1
23Oct17_Il12inex_0_60_90_120_Sequence_A 0_S 0_U 3_V 0_X 6_Y11_Job(Seq.Scan) 1 02 01_512__Cell_CP_15	WT	120	27	1
23Oct17_Il12inex_0_60_90_120_Sequence_A 0_S 0_U 3_V 0_X 6_Y11_Job(Seq.Scan) 1 02 01_512__Cell_CP_18	WT	120	15	1
23Oct17_Il12inex_0_60_90_120_Sequence_A 0_S 0_U 3_V 0_X 6_Y11_Job(Seq.Scan) 1 02 01_512__Cell_CP_20	WT	120	42	1
23Oct17_Il12inex_0_60_90_120_Sequence_A 0_S 0_U 3_V 0_X 6_Y11_Job(Seq.Scan) 1 02 01_512__Cell_CP_27	WT	120	49	1
23Oct17_Il12inex_0_60_90_120_Sequence_A 0_S 0_U 3_V 0_X 6_Y11_Job(Seq.Scan) 1 02 01_512__Cell_CP_28	WT	120	41	1
23Oct17_Il12inex_0_60_90_120_Sequence_A 0_S 0_U 3_V 0_X 6_Y11_Job(Seq.Scan) 1 02 01_512__Cell_CP_30	WT	120	28	1
23Oct17_Il12inex_0_60_90_120_Sequence_A 0_S 0_U 3_V 0_X 6_Y11_Job(Seq.Scan) 1 02 01_512__Cell_CP_32	WT	120	23	1
23Oct17_Il12inex_0_60_90_120_Sequence_A 0_S 0_U 3_V 0_X 6_Y11_Job(Seq.Scan) 1 02 01_512__Cell_CP_33	WT	120	13	1
23Oct17_Il12inex_0_60_90_120_Sequence_A 0_S 0_U 3_V 0_X 6_Y11_Job(Seq.Scan) 1 02 01_512__Cell_CP_34	WT	120	34	1
23Oct17_Il12inex_0_60_90_120_Sequence_A 0_S 0_U 3_V 0_X 6_Y11_Job(Seq.Scan) 1 02 01_512__Cell_CP_37	WT	120	65	1
23Oct17_Il12inex_0_60_90_120_Sequence_A 0_S 0_U 3_V 0_X 6_Y11_Job(Seq.Scan) 1 02 01_512__Cell_CP_38	WT	120	6	1
23Oct17_Il12inex_0_60_90_120_Sequence_A 0_S 0_U 3_V 0_X 6_Y10_Job(Seq.Scan) 1 02 01_482__Cell_CP_3	WT	120	34	1
23Oct17_Il12inex_0_60_90_120_Sequence_A 0_S 0_U 3_V 0_X 6_Y10_Job(Seq.Scan) 1 02 01_482__Cell_CP_9	WT	120	24	1
23Oct17_Il12inex_0_60_90_120_Sequence_A 0_S 0_U 3_V 0_X 6_Y10_Job(Seq.Scan) 1 02 01_482__Cell_CP_11	WT	120	34	1
23Oct17_Il12inex_0_60_90_120_Sequence_A 0_S 0_U 3_V 0_X 6_Y10_Job(Seq.Scan) 1 02 01_482__Cell_CP_16	WT	120	8	1
23Oct17_Il12inex_0_60_90_120_Sequence_A 0_S 0_U 3_V 0_X 6_Y10_Job(Seq.Scan) 1 02 01_482__Cell_CP_19	WT	120	26	1
23Oct17_Il12inex_0_60_90_120_Sequence_A 0_S 0_U 3_V 0_X 6_Y10_Job(Seq.Scan) 1 02 01_482__Cell_CP_20	WT	120	33	1
23Oct17_Il12inex_0_60_90_120_Sequence_A 0_S 0_U 3_V 0_X 6_Y10_Job(Seq.Scan) 1 02 01_482__Cell_CP_22	WT	120	10	1
23Oct17_Il12inex_0_60_90_120_Sequence_A 0_S 0_U 3_V 0_X 6_Y10_Job(Seq.Scan) 1 02 01_482__Cell_CP_23	WT	120	19	1
23Oct17_Il12inex_0_60_90_120_Sequence_A 0_S 0_U 3_V 0_X 6_Y10_Job(Seq.Scan) 1 02 01_482__Cell_CP_24	WT	120	19	1
23Oct17_Il12inex_0_60_90_120_Sequence_A 0_S 0_U 3_V 0_X 6_Y10_Job(Seq.Scan) 1 02 01_482__Cell_CP_25	WT	120	62	1
23Oct17_Il12inex_0_60_90_120_Sequence_A 0_S 0_U 3_V 0_X 6_Y10_Job(Seq.Scan) 1 02 01_482__Cell_CP_26	WT	120	18	1
23Oct17_Il12inex_0_60_90_120_Sequence_A 0_S 0_U 3_V 0_X 6_Y10_Job(Seq.Scan) 1 02 01_482__Cell_CP_27	WT	120	33	1
23Oct17_Il12inex_0_60_90_120_Sequence_A 0_S 0_U 3_V 0_X 6_Y10_Job(Seq.Scan) 1 02 01_482__Cell_CP_28	WT	120	55	1
23Oct17_Il12inex_0_60_90_120_Sequence_A 0_S 0_U 3_V 0_X 6_Y10_Job(Seq.Scan) 1 02 01_482__Cell_CP_29	WT	120	34	1
23Oct17_Il12inex_0_60_90_120_Sequence_A 0_S 0_U 3_V 0_X 6_Y10_Job(Seq.Scan) 1 02 01_482__Cell_CP_31	WT	120	23	1
23Oct17_Il12inex_0_60_90_120_Sequence_A 0_S 0_U 2_V 0_X14_Y14_Job(Seq.Scan) 1 02 01_400__Cell_CP_4	WT	90	15	1
23Oct17_Il12inex_0_60_90_120_Sequence_A 0_S 0_U 2_V 0_X14_Y14_Job(Seq.Scan) 1 02 01_400__Cell_CP_6	WT	90	54	1
23Oct17_Il12inex_0_60_90_120_Sequence_A 0_S 0_U 2_V 0_X14_Y14_Job(Seq.Scan) 1 02 01_400__Cell_CP_7	WT	90	23	1
23Oct17_Il12inex_0_60_90_120_Sequence_A 0_S 0_U 2_V 0_X14_Y14_Job(Seq.Scan) 1 02 01_400__Cell_CP_20	WT	90	28	1
23Oct17_Il12inex_0_60_90_120_Sequence_A 0_S 0_U 2_V 0_X14_Y14_Job(Seq.Scan) 1 02 01_400__Cell_CP_29	WT	90	23	1
23Oct17_Il12inex_0_60_90_120_Sequence_A 0_S 0_U 2_V 0_X14_Y14_Job(Seq.Scan) 1 02 01_400__Cell_CP_39	WT	90	7	1
23Oct17_Il12inex_0_60_90_120_Sequence_A 0_S 0_U 2_V 0_X14_Y14_Job(Seq.Scan) 1 02 01_400__Cell_CP_42	WT	90	50	1
23Oct17_Il12inex_0_60_90_120_Sequence_A 0_S 0_U 2_V 0_X14_Y14_Job(Seq.Scan) 1 02 01_400__Cell_CP_46	WT	90	16	1
23Oct17_Il12inex_0_60_90_120_Sequence_A 0_S 0_U 2_V 0_X14_Y14_Job(Seq.Scan) 1 02 01_400__Cell_CP_48	WT	90	9	1
23Oct17_Il12inex_0_60_90_120_Sequence_A 0_S 0_U 2_V 0_X14_Y13_Job(Seq.Scan) 1 02 01_370__Cell_CP_8	WT	90	9	1
23Oct17_Il12inex_0_60_90_120_Sequence_A 0_S 0_U 2_V 0_X14_Y13_Job(Seq.Scan) 1 02 01_370__Cell_CP_10	WT	90	9	1
23Oct17_Il12inex_0_60_90_120_Sequence_A 0_S 0_U 2_V 0_X14_Y13_Job(Seq.Scan) 1 02 01_370__Cell_CP_32	WT	90	37	1
23Oct17_Il12inex_0_60_90_120_Sequence_A 0_S 0_U 2_V 0_X14_Y13_Job(Seq.Scan) 1 02 01_370__Cell_CP_33	WT	90	23	1
23Oct17_Il12inex_0_60_90_120_Sequence_A 0_S 0_U 2_V 0_X14_Y13_Job(Seq.Scan) 1 02 01_370__Cell_CP_34	WT	90	65	1
23Oct17_Il12inex_0_60_90_120_Sequence_A 0_S 0_U 2_V 0_X14_Y12_Job(Seq.Scan) 1 02 01_368__Cell_CP_2	WT	90	19	1
23Oct17_Il12inex_0_60_90_120_Sequence_A 0_S 0_U 2_V 0_X14_Y12_Job(Seq.Scan) 1 02 01_368__Cell_CP_5	WT	90	32	1
23Oct17_Il12inex_0_60_90_120_Sequence_A 0_S 0_U 2_V 0_X14_Y12_Job(Seq.Scan) 1 02 01_368__Cell_CP_6	WT	90	26	1
23Oct17_Il12inex_0_60_90_120_Sequence_A 0_S 0_U 2_V 0_X14_Y12_Job(Seq.Scan) 1 02 01_368__Cell_CP_12	WT	90	10	1
23Oct17_Il12inex_0_60_90_120_Sequence_A 0_S 0_U 2_V 0_X14_Y12_Job(Seq.Scan) 1 02 01_368__Cell_CP_22	WT	90	57	1
23Oct17_Il12inex_0_60_90_120_Sequence_A 0_S 0_U 2_V 0_X14_Y12_Job(Seq.Scan) 1 02 01_368__Cell_CP_26	WT	90	18	1
23Oct17_Il12inex_0_60_90_120_Sequence_A 0_S 0_U 2_V 0_X14_Y12_Job(Seq.Scan) 1 02 01_368__Cell_CP_36	WT	90	30	1
23Oct17_Il12inex_0_60_90_120_Sequence_A 0_S 0_U 2_V 0_X14_Y12_Job(Seq.Scan) 1 02 01_368__Cell_CP_37	WT	90	8	1
23Oct17_Il12inex_0_60_90_120_Sequence_A 0_S 0_U 2_V 0_X14_Y12_Job(Seq.Scan) 1 02 01_368__Cell_CP_38	WT	90	37	1
23Oct17_Il12inex_0_60_90_120_Sequence_A 0_S 0_U 2_V 0_X14_Y12_Job(Seq.Scan) 1 02 01_368__Cell_CP_41	WT	90	20	1
23Oct17_Il12inex_0_60_90_120_Sequence_A 0_S 0_U 2_V 0_X14_Y12_Job(Seq.Scan) 1 02 01_368__Cell_CP_43	WT	90	10	1
23Oct17_Il12inex_0_60_90_120_Sequence_A 0_S 0_U 2_V 0_X14_Y12_Job(Seq.Scan) 1 02 01_368__Cell_CP_55	WT	90	28	1
23Oct17_Il12inex_0_60_90_120_Sequence_A 0_S 0_U 2_V 0_X14_Y12_Job(Seq.Scan) 1 02 01_368__Cell_CP_56	WT	90	7	1
23Oct17_Il12inex_0_60_90_120_Sequence_A 0_S 0_U 2_V 0_X14_Y11_Job(Seq.Scan) 1 02 01_338__Cell_CP_3	WT	90	12	1
23Oct17_Il12inex_0_60_90_120_Sequence_A 0_S 0_U 2_V 0_X14_Y11_Job(Seq.Scan) 1 02 01_338__Cell_CP_8	WT	90	37	1
23Oct17_Il12inex_0_60_90_120_Sequence_A 0_S 0_U 2_V 0_X14_Y11_Job(Seq.Scan) 1 02 01_338__Cell_CP_10	WT	90	13	1
23Oct17_Il12inex_0_60_90_120_Sequence_A 0_S 0_U 2_V 0_X14_Y11_Job(Seq.Scan) 1 02 01_338__Cell_CP_11	WT	90	25	1
23Oct17_Il12inex_0_60_90_120_Sequence_A 0_S 0_U 2_V 0_X14_Y11_Job(Seq.Scan) 1 02 01_338__Cell_CP_20	WT	90	43	1
23Oct17_Il12inex_0_60_90_120_Sequence_A 0_S 0_U 2_V 0_X14_Y11_Job(Seq.Scan) 1 02 01_338__Cell_CP_21	WT	90	36	1
23Oct17_Il12inex_0_60_90_120_Sequence_A 0_S 0_U 2_V 0_X14_Y11_Job(Seq.Scan) 1 02 01_338__Cell_CP_25	WT	90	25	1
23Oct17_Il12inex_0_60_90_120_Sequence_A 0_S 0_U 2_V 0_X14_Y11_Job(Seq.Scan) 1 02 01_338__Cell_CP_26	WT	90	25	1
23Oct17_Il12inex_0_60_90_120_Sequence_A 0_S 0_U 2_V 0_X14_Y11_Job(Seq.Scan) 1 02 01_338__Cell_CP_28	WT	90	29	1
23Oct17_Il12inex_0_60_90_120_Sequence_A 0_S 0_U 2_V 0_X14_Y11_Job(Seq.Scan) 1 02 01_338__Cell_CP_30	WT	90	9	1
23Oct17_Il12inex_0_60_90_120_Sequence_A 0_S 0_U 2_V 0_X14_Y11_Job(Seq.Scan) 1 02 01_338__Cell_CP_45	WT	90	27	1
23Oct17_Il12inex_0_60_90_120_Sequence_A 0_S 0_U 2_V 0_X14_Y11_Job(Seq.Scan) 1 02 01_338__Cell_CP_46	WT	90	32	1
23Oct17_Il12inex_0_60_90_120_Sequence_A 0_S 0_U 2_V 0_X14_Y11_Job(Seq.Scan) 1 02 01_338__Cell_CP_50	WT	90	40	1
23Oct17_Il12inex_0_60_90_120_Sequence_A 0_S 0_U 2_V 0_X14_Y11_Job(Seq.Scan) 1 02 01_338__Cell_CP_51	WT	90	12	1
23Oct17_Il12inex_0_60_90_120_Sequence_A 0_S 0_U 2_V 0_X14_Y10_Job(Seq.Scan) 1 02 01_336__Cell_CP_1	WT	90	38	1
23Oct17_Il12inex_0_60_90_120_Sequence_A 0_S 0_U 2_V 0_X14_Y10_Job(Seq.Scan) 1 02 01_336__Cell_CP_25	WT	90	21	1
23Oct17_Il12inex_0_60_90_120_Sequence_A 0_S 0_U 2_V 0_X13_Y14_Job(Seq.Scan) 1 02 01_398__Cell_CP_7	WT	90	34	1
23Oct17_Il12inex_0_60_90_120_Sequence_A 0_S 0_U 2_V 0_X13_Y14_Job(Seq.Scan) 1 02 01_398__Cell_CP_21	WT	90	9	1
23Oct17_Il12inex_0_60_90_120_Sequence_A 0_S 0_U 2_V 0_X13_Y14_Job(Seq.Scan) 1 02 01_398__Cell_CP_22	WT	90	19	1
23Oct17_Il12inex_0_60_90_120_Sequence_A 0_S 0_U 2_V 0_X13_Y14_Job(Seq.Scan) 1 02 01_398__Cell_CP_25	WT	90	20	1
23Oct17_Il12inex_0_60_90_120_Sequence_A 0_S 0_U 2_V 0_X13_Y14_Job(Seq.Scan) 1 02 01_398__Cell_CP_42	WT	90	7	1
23Oct17_Il12inex_0_60_90_120_Sequence_A 0_S 0_U 2_V 0_X13_Y14_Job(Seq.Scan) 1 02 01_398__Cell_CP_44	WT	90	12	1
23Oct17_Il12inex_0_60_90_120_Sequence_A 0_S 0_U 2_V 0_X13_Y14_Job(Seq.Scan) 1 02 01_398__Cell_CP_50	WT	90	7	1
23Oct17_Il12inex_0_60_90_120_Sequence_A 0_S 0_U 2_V 0_X13_Y14_Job(Seq.Scan) 1 02 01_398__Cell_CP_51	WT	90	31	1
23Oct17_Il12inex_0_60_90_120_Sequence_A 0_S 0_U 2_V 0_X13_Y14_Job(Seq.Scan) 1 02 01_398__Cell_CP_52	WT	90	34	1
23Oct17_Il12inex_0_60_90_120_Sequence_A 0_S 0_U 2_V 0_X13_Y14_Job(Seq.Scan) 1 02 01_398__Cell_CP_54	WT	90	52	1
23Oct17_Il12inex_0_60_90_120_Sequence_A 0_S 0_U 2_V 0_X13_Y14_Job(Seq.Scan) 1 02 01_398__Cell_CP_58	WT	90	50	1
23Oct17_Il12inex_0_60_90_120_Sequence_A 0_S 0_U 2_V 0_X13_Y13_Job(Seq.Scan) 1 02 01_372__Cell_CP_1	WT	90	35	1
23Oct17_Il12inex_0_60_90_120_Sequence_A 0_S 0_U 2_V 0_X13_Y13_Job(Seq.Scan) 1 02 01_372__Cell_CP_4	WT	90	7	1
23Oct17_Il12inex_0_60_90_120_Sequence_A 0_S 0_U 2_V 0_X13_Y13_Job(Seq.Scan) 1 02 01_372__Cell_CP_9	WT	90	66	1
23Oct17_Il12inex_0_60_90_120_Sequence_A 0_S 0_U 2_V 0_X13_Y13_Job(Seq.Scan) 1 02 01_372__Cell_CP_10	WT	90	32	1
23Oct17_Il12inex_0_60_90_120_Sequence_A 0_S 0_U 2_V 0_X13_Y13_Job(Seq.Scan) 1 02 01_372__Cell_CP_15	WT	90	29	1
23Oct17_Il12inex_0_60_90_120_Sequence_A 0_S 0_U 2_V 0_X13_Y13_Job(Seq.Scan) 1 02 01_372__Cell_CP_30	WT	90	24	1
23Oct17_Il12inex_0_60_90_120_Sequence_A 0_S 0_U 2_V 0_X13_Y13_Job(Seq.Scan) 1 02 01_372__Cell_CP_39	WT	90	7	1
23Oct17_Il12inex_0_60_90_120_Sequence_A 0_S 0_U 2_V 0_X13_Y12_Job(Seq.Scan) 1 02 01_366__Cell_CP_3	WT	90	6	1
23Oct17_Il12inex_0_60_90_120_Sequence_A 0_S 0_U 2_V 0_X13_Y12_Job(Seq.Scan) 1 02 01_366__Cell_CP_4	WT	90	34	1
23Oct17_Il12inex_0_60_90_120_Sequence_A 0_S 0_U 2_V 0_X13_Y12_Job(Seq.Scan) 1 02 01_366__Cell_CP_8	WT	90	9	1
23Oct17_Il12inex_0_60_90_120_Sequence_A 0_S 0_U 2_V 0_X13_Y12_Job(Seq.Scan) 1 02 01_366__Cell_CP_10	WT	90	40	1
23Oct17_Il12inex_0_60_90_120_Sequence_A 0_S 0_U 2_V 0_X13_Y12_Job(Seq.Scan) 1 02 01_366__Cell_CP_15	WT	90	29	1
23Oct17_Il12inex_0_60_90_120_Sequence_A 0_S 0_U 2_V 0_X13_Y12_Job(Seq.Scan) 1 02 01_366__Cell_CP_16	WT	90	21	1
23Oct17_Il12inex_0_60_90_120_Sequence_A 0_S 0_U 2_V 0_X13_Y12_Job(Seq.Scan) 1 02 01_366__Cell_CP_17	WT	90	51	1
23Oct17_Il12inex_0_60_90_120_Sequence_A 0_S 0_U 2_V 0_X13_Y12_Job(Seq.Scan) 1 02 01_366__Cell_CP_20	WT	90	13	1
23Oct17_Il12inex_0_60_90_120_Sequence_A 0_S 0_U 2_V 0_X13_Y12_Job(Seq.Scan) 1 02 01_366__Cell_CP_21	WT	90	36	1
23Oct17_Il12inex_0_60_90_120_Sequence_A 0_S 0_U 2_V 0_X13_Y12_Job(Seq.Scan) 1 02 01_366__Cell_CP_22	WT	90	32	1
23Oct17_Il12inex_0_60_90_120_Sequence_A 0_S 0_U 2_V 0_X13_Y11_Job(Seq.Scan) 1 02 01_340__Cell_CP_2	WT	90	56	1
23Oct17_Il12inex_0_60_90_120_Sequence_A 0_S 0_U 2_V 0_X13_Y11_Job(Seq.Scan) 1 02 01_340__Cell_CP_12	WT	90	8	1
23Oct17_Il12inex_0_60_90_120_Sequence_A 0_S 0_U 2_V 0_X13_Y11_Job(Seq.Scan) 1 02 01_340__Cell_CP_13	WT	90	26	1
23Oct17_Il12inex_0_60_90_120_Sequence_A 0_S 0_U 2_V 0_X13_Y11_Job(Seq.Scan) 1 02 01_340__Cell_CP_32	WT	90	20	1
23Oct17_Il12inex_0_60_90_120_Sequence_A 0_S 0_U 2_V 0_X13_Y11_Job(Seq.Scan) 1 02 01_340__Cell_CP_33	WT	90	47	1
23Oct17_Il12inex_0_60_90_120_Sequence_A 0_S 0_U 2_V 0_X13_Y11_Job(Seq.Scan) 1 02 01_340__Cell_CP_38	WT	90	15	1
23Oct17_Il12inex_0_60_90_120_Sequence_A 0_S 0_U 2_V 0_X13_Y10_Job(Seq.Scan) 1 02 01_334__Cell_CP_15	WT	90	56	1
23Oct17_Il12inex_0_60_90_120_Sequence_A 0_S 0_U 2_V 0_X13_Y10_Job(Seq.Scan) 1 02 01_334__Cell_CP_20	WT	90	13	1
23Oct17_Il12inex_0_60_90_120_Sequence_A 0_S 0_U 2_V 0_X13_Y10_Job(Seq.Scan) 1 02 01_334__Cell_CP_30	WT	90	20	1
23Oct17_Il12inex_0_60_90_120_Sequence_A 0_S 0_U 2_V 0_X13_Y10_Job(Seq.Scan) 1 02 01_334__Cell_CP_31	WT	90	11	1
23Oct17_Il12inex_0_60_90_120_Sequence_A 0_S 0_U 2_V 0_X13_Y10_Job(Seq.Scan) 1 02 01_334__Cell_CP_33	WT	90	18	1
23Oct17_Il12inex_0_60_90_120_Sequence_A 0_S 0_U 2_V 0_X13_Y10_Job(Seq.Scan) 1 02 01_334__Cell_CP_41	WT	90	16	1
23Oct17_Il12inex_0_60_90_120_Sequence_A 0_S 0_U 2_V 0_X13_Y10_Job(Seq.Scan) 1 02 01_334__Cell_CP_55	WT	90	32	1
23Oct17_Il12inex_0_60_90_120_Sequence_A 0_S 0_U 2_V 0_X12_Y14_Job(Seq.Scan) 1 02 01_396__Cell_CP_8	WT	90	23	1
23Oct17_Il12inex_0_60_90_120_Sequence_A 0_S 0_U 2_V 0_X12_Y14_Job(Seq.Scan) 1 02 01_396__Cell_CP_13	WT	90	8	1
23Oct17_Il12inex_0_60_90_120_Sequence_A 0_S 0_U 2_V 0_X12_Y14_Job(Seq.Scan) 1 02 01_396__Cell_CP_27	WT	90	18	1
23Oct17_Il12inex_0_60_90_120_Sequence_A 0_S 0_U 2_V 0_X12_Y14_Job(Seq.Scan) 1 02 01_396__Cell_CP_38	WT	90	44	1
23Oct17_Il12inex_0_60_90_120_Sequence_A 0_S 0_U 2_V 0_X12_Y14_Job(Seq.Scan) 1 02 01_396__Cell_CP_45	WT	90	52	1
23Oct17_Il12inex_0_60_90_120_Sequence_A 0_S 0_U 2_V 0_X12_Y14_Job(Seq.Scan) 1 02 01_396__Cell_CP_46	WT	90	12	1
23Oct17_Il12inex_0_60_90_120_Sequence_A 0_S 0_U 2_V 0_X12_Y13_Job(Seq.Scan) 1 02 01_374__Cell_CP_1	WT	90	38	1
23Oct17_Il12inex_0_60_90_120_Sequence_A 0_S 0_U 2_V 0_X12_Y13_Job(Seq.Scan) 1 02 01_374__Cell_CP_7	WT	90	7	1
23Oct17_Il12inex_0_60_90_120_Sequence_A 0_S 0_U 2_V 0_X12_Y13_Job(Seq.Scan) 1 02 01_374__Cell_CP_8	WT	90	24	1
23Oct17_Il12inex_0_60_90_120_Sequence_A 0_S 0_U 2_V 0_X12_Y13_Job(Seq.Scan) 1 02 01_374__Cell_CP_15	WT	90	29	1
23Oct17_Il12inex_0_60_90_120_Sequence_A 0_S 0_U 2_V 0_X12_Y13_Job(Seq.Scan) 1 02 01_374__Cell_CP_17	WT	90	16	1
23Oct17_Il12inex_0_60_90_120_Sequence_A 0_S 0_U 2_V 0_X12_Y13_Job(Seq.Scan) 1 02 01_374__Cell_CP_19	WT	90	34	1
23Oct17_Il12inex_0_60_90_120_Sequence_A 0_S 0_U 2_V 0_X12_Y13_Job(Seq.Scan) 1 02 01_374__Cell_CP_28	WT	90	19	1
23Oct17_Il12inex_0_60_90_120_Sequence_A 0_S 0_U 2_V 0_X12_Y13_Job(Seq.Scan) 1 02 01_374__Cell_CP_40	WT	90	9	1
23Oct17_Il12inex_0_60_90_120_Sequence_A 0_S 0_U 2_V 0_X12_Y12_Job(Seq.Scan) 1 02 01_364__Cell_CP_2	WT	90	10	1
23Oct17_Il12inex_0_60_90_120_Sequence_A 0_S 0_U 2_V 0_X12_Y12_Job(Seq.Scan) 1 02 01_364__Cell_CP_27	WT	90	27	1
23Oct17_Il12inex_0_60_90_120_Sequence_A 0_S 0_U 2_V 0_X12_Y12_Job(Seq.Scan) 1 02 01_364__Cell_CP_29	WT	90	15	1
23Oct17_Il12inex_0_60_90_120_Sequence_A 0_S 0_U 2_V 0_X12_Y12_Job(Seq.Scan) 1 02 01_364__Cell_CP_33	WT	90	23	1
23Oct17_Il12inex_0_60_90_120_Sequence_A 0_S 0_U 2_V 0_X12_Y12_Job(Seq.Scan) 1 02 01_364__Cell_CP_43	WT	90	7	1
23Oct17_Il12inex_0_60_90_120_Sequence_A 0_S 0_U 2_V 0_X12_Y11_Job(Seq.Scan) 1 02 01_342__Cell_CP_3	WT	90	19	1
23Oct17_Il12inex_0_60_90_120_Sequence_A 0_S 0_U 2_V 0_X12_Y11_Job(Seq.Scan) 1 02 01_342__Cell_CP_4	WT	90	18	1
23Oct17_Il12inex_0_60_90_120_Sequence_A 0_S 0_U 2_V 0_X12_Y11_Job(Seq.Scan) 1 02 01_342__Cell_CP_8	WT	90	24	1
23Oct17_Il12inex_0_60_90_120_Sequence_A 0_S 0_U 2_V 0_X12_Y11_Job(Seq.Scan) 1 02 01_342__Cell_CP_12	WT	90	11	1
23Oct17_Il12inex_0_60_90_120_Sequence_A 0_S 0_U 2_V 0_X12_Y11_Job(Seq.Scan) 1 02 01_342__Cell_CP_21	WT	90	12	1
23Oct17_Il12inex_0_60_90_120_Sequence_A 0_S 0_U 2_V 0_X12_Y11_Job(Seq.Scan) 1 02 01_342__Cell_CP_23	WT	90	7	1
23Oct17_Il12inex_0_60_90_120_Sequence_A 0_S 0_U 2_V 0_X12_Y11_Job(Seq.Scan) 1 02 01_342__Cell_CP_25	WT	90	26	1
23Oct17_Il12inex_0_60_90_120_Sequence_A 0_S 0_U 2_V 0_X12_Y11_Job(Seq.Scan) 1 02 01_342__Cell_CP_29	WT	90	14	1
23Oct17_Il12inex_0_60_90_120_Sequence_A 0_S 0_U 2_V 0_X12_Y11_Job(Seq.Scan) 1 02 01_342__Cell_CP_36	WT	90	16	1
23Oct17_Il12inex_0_60_90_120_Sequence_A 0_S 0_U 2_V 0_X12_Y11_Job(Seq.Scan) 1 02 01_342__Cell_CP_37	WT	90	13	1
23Oct17_Il12inex_0_60_90_120_Sequence_A 0_S 0_U 2_V 0_X12_Y11_Job(Seq.Scan) 1 02 01_342__Cell_CP_38	WT	90	17	1
23Oct17_Il12inex_0_60_90_120_Sequence_A 0_S 0_U 2_V 0_X12_Y11_Job(Seq.Scan) 1 02 01_342__Cell_CP_39	WT	90	23	1
23Oct17_Il12inex_0_60_90_120_Sequence_A 0_S 0_U 2_V 0_X12_Y11_Job(Seq.Scan) 1 02 01_342__Cell_CP_42	WT	90	18	1
23Oct17_Il12inex_0_60_90_120_Sequence_A 0_S 0_U 2_V 0_X12_Y11_Job(Seq.Scan) 1 02 01_342__Cell_CP_46	WT	90	27	1
23Oct17_Il12inex_0_60_90_120_Sequence_A 0_S 0_U 2_V 0_X12_Y11_Job(Seq.Scan) 1 02 01_342__Cell_CP_48	WT	90	36	1
23Oct17_Il12inex_0_60_90_120_Sequence_A 0_S 0_U 2_V 0_X12_Y10_Job(Seq.Scan) 1 02 01_332__Cell_CP_15	WT	90	18	1
23Oct17_Il12inex_0_60_90_120_Sequence_A 0_S 0_U 2_V 0_X12_Y10_Job(Seq.Scan) 1 02 01_332__Cell_CP_22	WT	90	24	1
23Oct17_Il12inex_0_60_90_120_Sequence_A 0_S 0_U 2_V 0_X12_Y10_Job(Seq.Scan) 1 02 01_332__Cell_CP_37	WT	90	23	1
23Oct17_Il12inex_0_60_90_120_Sequence_A 0_S 0_U 2_V 0_X12_Y10_Job(Seq.Scan) 1 02 01_332__Cell_CP_39	WT	90	16	1
23Oct17_Il12inex_0_60_90_120_Sequence_A 0_S 0_U 2_V 0_X12_Y10_Job(Seq.Scan) 1 02 01_332__Cell_CP_45	WT	90	20	1
23Oct17_Il12inex_0_60_90_120_Sequence_A 0_S 0_U 2_V 0_X12_Y10_Job(Seq.Scan) 1 02 01_332__Cell_CP_50	WT	90	27	1
23Oct17_Il12inex_0_60_90_120_Sequence_A 0_S 0_U 2_V 0_X11_Y14_Job(Seq.Scan) 1 02 01_394__Cell_CP_28	WT	90	9	1
23Oct17_Il12inex_0_60_90_120_Sequence_A 0_S 0_U 2_V 0_X11_Y13_Job(Seq.Scan) 1 02 01_376__Cell_CP_6	WT	90	34	1
23Oct17_Il12inex_0_60_90_120_Sequence_A 0_S 0_U 2_V 0_X11_Y13_Job(Seq.Scan) 1 02 01_376__Cell_CP_12	WT	90	19	1
23Oct17_Il12inex_0_60_90_120_Sequence_A 0_S 0_U 2_V 0_X11_Y13_Job(Seq.Scan) 1 02 01_376__Cell_CP_14	WT	90	34	1
23Oct17_Il12inex_0_60_90_120_Sequence_A 0_S 0_U 2_V 0_X11_Y13_Job(Seq.Scan) 1 02 01_376__Cell_CP_21	WT	90	20	1
23Oct17_Il12inex_0_60_90_120_Sequence_A 0_S 0_U 2_V 0_X11_Y13_Job(Seq.Scan) 1 02 01_376__Cell_CP_27	WT	90	22	1
23Oct17_Il12inex_0_60_90_120_Sequence_A 0_S 0_U 2_V 0_X11_Y13_Job(Seq.Scan) 1 02 01_376__Cell_CP_29	WT	90	29	1
23Oct17_Il12inex_0_60_90_120_Sequence_A 0_S 0_U 2_V 0_X11_Y11_Job(Seq.Scan) 1 02 01_344__Cell_CP_3	WT	90	41	1
23Oct17_Il12inex_0_60_90_120_Sequence_A 0_S 0_U 2_V 0_X11_Y11_Job(Seq.Scan) 1 02 01_344__Cell_CP_10	WT	90	51	1
23Oct17_Il12inex_0_60_90_120_Sequence_A 0_S 0_U 2_V 0_X11_Y11_Job(Seq.Scan) 1 02 01_344__Cell_CP_15	WT	90	13	1
23Oct17_Il12inex_0_60_90_120_Sequence_A 0_S 0_U 2_V 0_X11_Y11_Job(Seq.Scan) 1 02 01_344__Cell_CP_23	WT	90	49	1
23Oct17_Il12inex_0_60_90_120_Sequence_A 0_S 0_U 2_V 0_X11_Y10_Job(Seq.Scan) 1 02 01_330__Cell_CP_22	WT	90	20	1
23Oct17_Il12inex_0_60_90_120_Sequence_A 0_S 0_U 2_V 0_X11_Y10_Job(Seq.Scan) 1 02 01_330__Cell_CP_25	WT	90	26	1
23Oct17_Il12inex_0_60_90_120_Sequence_A 0_S 0_U 2_V 0_X11_Y10_Job(Seq.Scan) 1 02 01_330__Cell_CP_31	WT	90	23	1
23Oct17_Il12inex_0_60_90_120_Sequence_A 0_S 0_U 2_V 0_X11_Y10_Job(Seq.Scan) 1 02 01_330__Cell_CP_37	WT	90	17	1
23Oct17_Il12inex_0_60_90_120_Sequence_A 0_S 0_U 2_V 0_X11_Y10_Job(Seq.Scan) 1 02 01_330__Cell_CP_60	WT	90	8	1
23Oct17_Il12inex_0_60_90_120_Sequence_A 0_S 0_U 2_V 0_X11_Y10_Job(Seq.Scan) 1 02 01_330__Cell_CP_62	WT	90	35	1
23Oct17_Il12inex_0_60_90_120_Sequence_A 0_S 0_U 2_V 0_X10_Y14_Job(Seq.Scan) 1 02 01_392__Cell_CP_7	WT	90	15	1
23Oct17_Il12inex_0_60_90_120_Sequence_A 0_S 0_U 2_V 0_X10_Y14_Job(Seq.Scan) 1 02 01_392__Cell_CP_13	WT	90	32	1
23Oct17_Il12inex_0_60_90_120_Sequence_A 0_S 0_U 2_V 0_X10_Y14_Job(Seq.Scan) 1 02 01_392__Cell_CP_14	WT	90	54	1
23Oct17_Il12inex_0_60_90_120_Sequence_A 0_S 0_U 2_V 0_X10_Y14_Job(Seq.Scan) 1 02 01_392__Cell_CP_16	WT	90	11	1
23Oct17_Il12inex_0_60_90_120_Sequence_A 0_S 0_U 2_V 0_X10_Y14_Job(Seq.Scan) 1 02 01_392__Cell_CP_23	WT	90	7	1
23Oct17_Il12inex_0_60_90_120_Sequence_A 0_S 0_U 2_V 0_X10_Y14_Job(Seq.Scan) 1 02 01_392__Cell_CP_31	WT	90	54	1
23Oct17_Il12inex_0_60_90_120_Sequence_A 0_S 0_U 2_V 0_X10_Y13_Job(Seq.Scan) 1 02 01_378__Cell_CP_2	WT	90	6	1
23Oct17_Il12inex_0_60_90_120_Sequence_A 0_S 0_U 2_V 0_X10_Y13_Job(Seq.Scan) 1 02 01_378__Cell_CP_9	WT	90	9	1
23Oct17_Il12inex_0_60_90_120_Sequence_A 0_S 0_U 2_V 0_X10_Y13_Job(Seq.Scan) 1 02 01_378__Cell_CP_10	WT	90	49	1
23Oct17_Il12inex_0_60_90_120_Sequence_A 0_S 0_U 2_V 0_X10_Y13_Job(Seq.Scan) 1 02 01_378__Cell_CP_15	WT	90	41	1
23Oct17_Il12inex_0_60_90_120_Sequence_A 0_S 0_U 2_V 0_X10_Y13_Job(Seq.Scan) 1 02 01_378__Cell_CP_21	WT	90	45	1
23Oct17_Il12inex_0_60_90_120_Sequence_A 0_S 0_U 2_V 0_X10_Y13_Job(Seq.Scan) 1 02 01_378__Cell_CP_27	WT	90	10	1
23Oct17_Il12inex_0_60_90_120_Sequence_A 0_S 0_U 2_V 0_X10_Y13_Job(Seq.Scan) 1 02 01_378__Cell_CP_38	WT	90	36	1
23Oct17_Il12inex_0_60_90_120_Sequence_A 0_S 0_U 2_V 0_X10_Y13_Job(Seq.Scan) 1 02 01_378__Cell_CP_44	WT	90	39	1
23Oct17_Il12inex_0_60_90_120_Sequence_A 0_S 0_U 2_V 0_X10_Y10_Job(Seq.Scan) 1 02 01_328__Cell_CP_1	WT	90	21	1
23Oct17_Il12inex_0_60_90_120_Sequence_A 0_S 0_U 2_V 0_X10_Y10_Job(Seq.Scan) 1 02 01_328__Cell_CP_8	WT	90	47	1
23Oct17_Il12inex_0_60_90_120_Sequence_A 0_S 0_U 2_V 0_X 9_Y14_Job(Seq.Scan) 1 02 01_390__Cell_CP_12	WT	90	7	1
23Oct17_Il12inex_0_60_90_120_Sequence_A 0_S 0_U 2_V 0_X 9_Y14_Job(Seq.Scan) 1 02 01_390__Cell_CP_15	WT	90	41	1
23Oct17_Il12inex_0_60_90_120_Sequence_A 0_S 0_U 2_V 0_X 9_Y14_Job(Seq.Scan) 1 02 01_390__Cell_CP_19	WT	90	21	1
23Oct17_Il12inex_0_60_90_120_Sequence_A 0_S 0_U 2_V 0_X 9_Y13_Job(Seq.Scan) 1 02 01_380__Cell_CP_6	WT	90	27	1
23Oct17_Il12inex_0_60_90_120_Sequence_A 0_S 0_U 2_V 0_X 9_Y13_Job(Seq.Scan) 1 02 01_380__Cell_CP_13	WT	90	7	1
23Oct17_Il12inex_0_60_90_120_Sequence_A 0_S 0_U 2_V 0_X 9_Y13_Job(Seq.Scan) 1 02 01_380__Cell_CP_25	WT	90	27	1
23Oct17_Il12inex_0_60_90_120_Sequence_A 0_S 0_U 2_V 0_X 9_Y12_Job(Seq.Scan) 1 02 01_358__Cell_CP_8	WT	90	24	1
23Oct17_Il12inex_0_60_90_120_Sequence_A 0_S 0_U 2_V 0_X 9_Y12_Job(Seq.Scan) 1 02 01_358__Cell_CP_16	WT	90	36	1
23Oct17_Il12inex_0_60_90_120_Sequence_A 0_S 0_U 2_V 0_X 9_Y11_Job(Seq.Scan) 1 02 01_348__Cell_CP_12	WT	90	28	1
23Oct17_Il12inex_0_60_90_120_Sequence_A 0_S 0_U 2_V 0_X 9_Y11_Job(Seq.Scan) 1 02 01_348__Cell_CP_13	WT	90	9	1
23Oct17_Il12inex_0_60_90_120_Sequence_A 0_S 0_U 2_V 0_X 9_Y11_Job(Seq.Scan) 1 02 01_348__Cell_CP_23	WT	90	46	1
23Oct17_Il12inex_0_60_90_120_Sequence_A 0_S 0_U 2_V 0_X 9_Y11_Job(Seq.Scan) 1 02 01_348__Cell_CP_34	WT	90	24	1
23Oct17_Il12inex_0_60_90_120_Sequence_A 0_S 0_U 2_V 0_X 8_Y14_Job(Seq.Scan) 1 02 01_388__Cell_CP_13	WT	90	47	1
23Oct17_Il12inex_0_60_90_120_Sequence_A 0_S 0_U 2_V 0_X 8_Y14_Job(Seq.Scan) 1 02 01_388__Cell_CP_19	WT	90	21	1
23Oct17_Il12inex_0_60_90_120_Sequence_A 0_S 0_U 2_V 0_X 8_Y14_Job(Seq.Scan) 1 02 01_388__Cell_CP_24	WT	90	45	1
23Oct17_Il12inex_0_60_90_120_Sequence_A 0_S 0_U 2_V 0_X 8_Y14_Job(Seq.Scan) 1 02 01_388__Cell_CP_35	WT	90	10	1
23Oct17_Il12inex_0_60_90_120_Sequence_A 0_S 0_U 2_V 0_X 8_Y14_Job(Seq.Scan) 1 02 01_388__Cell_CP_37	WT	90	69	1
23Oct17_Il12inex_0_60_90_120_Sequence_A 0_S 0_U 2_V 0_X 8_Y14_Job(Seq.Scan) 1 02 01_388__Cell_CP_39	WT	90	48	1
23Oct17_Il12inex_0_60_90_120_Sequence_A 0_S 0_U 2_V 0_X 8_Y14_Job(Seq.Scan) 1 02 01_388__Cell_CP_41	WT	90	43	1
23Oct17_Il12inex_0_60_90_120_Sequence_A 0_S 0_U 2_V 0_X 8_Y14_Job(Seq.Scan) 1 02 01_388__Cell_CP_45	WT	90	19	1
23Oct17_Il12inex_0_60_90_120_Sequence_A 0_S 0_U 2_V 0_X 8_Y13_Job(Seq.Scan) 1 02 01_382__Cell_CP_18	WT	90	39	1
23Oct17_Il12inex_0_60_90_120_Sequence_A 0_S 0_U 2_V 0_X 8_Y13_Job(Seq.Scan) 1 02 01_382__Cell_CP_23	WT	90	21	1
23Oct17_Il12inex_0_60_90_120_Sequence_A 0_S 0_U 2_V 0_X 8_Y13_Job(Seq.Scan) 1 02 01_382__Cell_CP_40	WT	90	33	1
23Oct17_Il12inex_0_60_90_120_Sequence_A 0_S 0_U 2_V 0_X 8_Y13_Job(Seq.Scan) 1 02 01_382__Cell_CP_41	WT	90	26	1
23Oct17_Il12inex_0_60_90_120_Sequence_A 0_S 0_U 2_V 0_X 8_Y12_Job(Seq.Scan) 1 02 01_356__Cell_CP_6	WT	90	34	1
23Oct17_Il12inex_0_60_90_120_Sequence_A 0_S 0_U 2_V 0_X 8_Y12_Job(Seq.Scan) 1 02 01_356__Cell_CP_10	WT	90	26	1
23Oct17_Il12inex_0_60_90_120_Sequence_A 0_S 0_U 2_V 0_X 8_Y12_Job(Seq.Scan) 1 02 01_356__Cell_CP_20	WT	90	56	1
23Oct17_Il12inex_0_60_90_120_Sequence_A 0_S 0_U 2_V 0_X 8_Y12_Job(Seq.Scan) 1 02 01_356__Cell_CP_26	WT	90	40	1
23Oct17_Il12inex_0_60_90_120_Sequence_A 0_S 0_U 2_V 0_X 8_Y12_Job(Seq.Scan) 1 02 01_356__Cell_CP_28	WT	90	57	1
23Oct17_Il12inex_0_60_90_120_Sequence_A 0_S 0_U 2_V 0_X 8_Y12_Job(Seq.Scan) 1 02 01_356__Cell_CP_30	WT	90	33	1
23Oct17_Il12inex_0_60_90_120_Sequence_A 0_S 0_U 2_V 0_X 8_Y12_Job(Seq.Scan) 1 02 01_356__Cell_CP_40	WT	90	10	1
23Oct17_Il12inex_0_60_90_120_Sequence_A 0_S 0_U 2_V 0_X 8_Y12_Job(Seq.Scan) 1 02 01_356__Cell_CP_48	WT	90	48	1
23Oct17_Il12inex_0_60_90_120_Sequence_A 0_S 0_U 2_V 0_X 8_Y12_Job(Seq.Scan) 1 02 01_356__Cell_CP_50	WT	90	45	1
23Oct17_Il12inex_0_60_90_120_Sequence_A 0_S 0_U 2_V 0_X 8_Y12_Job(Seq.Scan) 1 02 01_356__Cell_CP_58	WT	90	46	1
23Oct17_Il12inex_0_60_90_120_Sequence_A 0_S 0_U 2_V 0_X 8_Y11_Job(Seq.Scan) 1 02 01_350__Cell_CP_1	WT	90	24	1
23Oct17_Il12inex_0_60_90_120_Sequence_A 0_S 0_U 2_V 0_X 8_Y11_Job(Seq.Scan) 1 02 01_350__Cell_CP_3	WT	90	17	1
23Oct17_Il12inex_0_60_90_120_Sequence_A 0_S 0_U 2_V 0_X 8_Y11_Job(Seq.Scan) 1 02 01_350__Cell_CP_8	WT	90	12	1
23Oct17_Il12inex_0_60_90_120_Sequence_A 0_S 0_U 2_V 0_X 8_Y11_Job(Seq.Scan) 1 02 01_350__Cell_CP_10	WT	90	7	1
23Oct17_Il12inex_0_60_90_120_Sequence_A 0_S 0_U 2_V 0_X 8_Y11_Job(Seq.Scan) 1 02 01_350__Cell_CP_18	WT	90	24	1
23Oct17_Il12inex_0_60_90_120_Sequence_A 0_S 0_U 2_V 0_X 8_Y11_Job(Seq.Scan) 1 02 01_350__Cell_CP_23	WT	90	18	1
23Oct17_Il12inex_0_60_90_120_Sequence_A 0_S 0_U 2_V 0_X 8_Y11_Job(Seq.Scan) 1 02 01_350__Cell_CP_27	WT	90	59	1
23Oct17_Il12inex_0_60_90_120_Sequence_A 0_S 0_U 2_V 0_X 8_Y11_Job(Seq.Scan) 1 02 01_350__Cell_CP_29	WT	90	39	1
23Oct17_Il12inex_0_60_90_120_Sequence_A 0_S 0_U 2_V 0_X 8_Y11_Job(Seq.Scan) 1 02 01_350__Cell_CP_33	WT	90	25	1
23Oct17_Il12inex_0_60_90_120_Sequence_A 0_S 0_U 2_V 0_X 8_Y11_Job(Seq.Scan) 1 02 01_350__Cell_CP_34	WT	90	17	1
23Oct17_Il12inex_0_60_90_120_Sequence_A 0_S 0_U 2_V 0_X 8_Y11_Job(Seq.Scan) 1 02 01_350__Cell_CP_35	WT	90	18	1
23Oct17_Il12inex_0_60_90_120_Sequence_A 0_S 0_U 2_V 0_X 8_Y11_Job(Seq.Scan) 1 02 01_350__Cell_CP_43	WT	90	43	1
23Oct17_Il12inex_0_60_90_120_Sequence_A 0_S 0_U 2_V 0_X 8_Y11_Job(Seq.Scan) 1 02 01_350__Cell_CP_44	WT	90	21	1
23Oct17_Il12inex_0_60_90_120_Sequence_A 0_S 0_U 2_V 0_X 8_Y10_Job(Seq.Scan) 1 02 01_324__Cell_CP_9	WT	90	29	1
23Oct17_Il12inex_0_60_90_120_Sequence_A 0_S 0_U 2_V 0_X 8_Y10_Job(Seq.Scan) 1 02 01_324__Cell_CP_10	WT	90	34	1
23Oct17_Il12inex_0_60_90_120_Sequence_A 0_S 0_U 2_V 0_X 8_Y10_Job(Seq.Scan) 1 02 01_324__Cell_CP_14	WT	90	8	1
23Oct17_Il12inex_0_60_90_120_Sequence_A 0_S 0_U 2_V 0_X 8_Y10_Job(Seq.Scan) 1 02 01_324__Cell_CP_16	WT	90	11	1
23Oct17_Il12inex_0_60_90_120_Sequence_A 0_S 0_U 2_V 0_X 8_Y10_Job(Seq.Scan) 1 02 01_324__Cell_CP_22	WT	90	26	1
23Oct17_Il12inex_0_60_90_120_Sequence_A 0_S 0_U 2_V 0_X 8_Y10_Job(Seq.Scan) 1 02 01_324__Cell_CP_29	WT	90	48	1
23Oct17_Il12inex_0_60_90_120_Sequence_A 0_S 0_U 2_V 0_X 8_Y10_Job(Seq.Scan) 1 02 01_324__Cell_CP_34	WT	90	57	1
23Oct17_Il12inex_0_60_90_120_Sequence_A 0_S 0_U 2_V 0_X 8_Y10_Job(Seq.Scan) 1 02 01_324__Cell_CP_35	WT	90	17	1
23Oct17_Il12inex_0_60_90_120_Sequence_A 0_S 0_U 2_V 0_X 8_Y10_Job(Seq.Scan) 1 02 01_324__Cell_CP_40	WT	90	11	1
23Oct17_Il12inex_0_60_90_120_Sequence_A 0_S 0_U 2_V 0_X 8_Y10_Job(Seq.Scan) 1 02 01_324__Cell_CP_41	WT	90	8	1
23Oct17_Il12inex_0_60_90_120_Sequence_A 0_S 0_U 2_V 0_X 8_Y10_Job(Seq.Scan) 1 02 01_324__Cell_CP_44	WT	90	34	1
23Oct17_Il12inex_0_60_90_120_Sequence_A 0_S 0_U 2_V 0_X 8_Y10_Job(Seq.Scan) 1 02 01_324__Cell_CP_47	WT	90	18	1
23Oct17_Il12inex_0_60_90_120_Sequence_A 0_S 0_U 2_V 0_X 7_Y14_Job(Seq.Scan) 1 02 01_386__Cell_CP_4	WT	90	27	1
23Oct17_Il12inex_0_60_90_120_Sequence_A 0_S 0_U 2_V 0_X 7_Y14_Job(Seq.Scan) 1 02 01_386__Cell_CP_6	WT	90	32	1
23Oct17_Il12inex_0_60_90_120_Sequence_A 0_S 0_U 2_V 0_X 7_Y14_Job(Seq.Scan) 1 02 01_386__Cell_CP_10	WT	90	42	1
23Oct17_Il12inex_0_60_90_120_Sequence_A 0_S 0_U 2_V 0_X 7_Y14_Job(Seq.Scan) 1 02 01_386__Cell_CP_12	WT	90	12	1
23Oct17_Il12inex_0_60_90_120_Sequence_A 0_S 0_U 2_V 0_X 7_Y14_Job(Seq.Scan) 1 02 01_386__Cell_CP_21	WT	90	33	1
23Oct17_Il12inex_0_60_90_120_Sequence_A 0_S 0_U 2_V 0_X 7_Y14_Job(Seq.Scan) 1 02 01_386__Cell_CP_28	WT	90	23	1
23Oct17_Il12inex_0_60_90_120_Sequence_A 0_S 0_U 2_V 0_X 7_Y14_Job(Seq.Scan) 1 02 01_386__Cell_CP_30	WT	90	80	1
23Oct17_Il12inex_0_60_90_120_Sequence_A 0_S 0_U 2_V 0_X 7_Y14_Job(Seq.Scan) 1 02 01_386__Cell_CP_32	WT	90	25	1
23Oct17_Il12inex_0_60_90_120_Sequence_A 0_S 0_U 2_V 0_X 7_Y14_Job(Seq.Scan) 1 02 01_386__Cell_CP_34	WT	90	12	1
23Oct17_Il12inex_0_60_90_120_Sequence_A 0_S 0_U 2_V 0_X 7_Y14_Job(Seq.Scan) 1 02 01_386__Cell_CP_41	WT	90	28	1
23Oct17_Il12inex_0_60_90_120_Sequence_A 0_S 0_U 2_V 0_X 7_Y14_Job(Seq.Scan) 1 02 01_386__Cell_CP_46	WT	90	16	1
23Oct17_Il12inex_0_60_90_120_Sequence_A 0_S 0_U 2_V 0_X 7_Y14_Job(Seq.Scan) 1 02 01_386__Cell_CP_47	WT	90	45	1
23Oct17_Il12inex_0_60_90_120_Sequence_A 0_S 0_U 2_V 0_X 7_Y14_Job(Seq.Scan) 1 02 01_386__Cell_CP_50	WT	90	57	1
23Oct17_Il12inex_0_60_90_120_Sequence_A 0_S 0_U 2_V 0_X 7_Y14_Job(Seq.Scan) 1 02 01_386__Cell_CP_52	WT	90	23	1
23Oct17_Il12inex_0_60_90_120_Sequence_A 0_S 0_U 2_V 0_X 7_Y14_Job(Seq.Scan) 1 02 01_386__Cell_CP_55	WT	90	21	1
23Oct17_Il12inex_0_60_90_120_Sequence_A 0_S 0_U 2_V 0_X 7_Y14_Job(Seq.Scan) 1 02 01_386__Cell_CP_56	WT	90	15	1
23Oct17_Il12inex_0_60_90_120_Sequence_A 0_S 0_U 2_V 0_X 7_Y13_Job(Seq.Scan) 1 02 01_384__Cell_CP_3	WT	90	35	1
23Oct17_Il12inex_0_60_90_120_Sequence_A 0_S 0_U 2_V 0_X 7_Y13_Job(Seq.Scan) 1 02 01_384__Cell_CP_7	WT	90	14	1
23Oct17_Il12inex_0_60_90_120_Sequence_A 0_S 0_U 2_V 0_X 7_Y13_Job(Seq.Scan) 1 02 01_384__Cell_CP_9	WT	90	12	1
23Oct17_Il12inex_0_60_90_120_Sequence_A 0_S 0_U 2_V 0_X 7_Y13_Job(Seq.Scan) 1 02 01_384__Cell_CP_12	WT	90	11	1
23Oct17_Il12inex_0_60_90_120_Sequence_A 0_S 0_U 2_V 0_X 7_Y13_Job(Seq.Scan) 1 02 01_384__Cell_CP_13	WT	90	70	1
23Oct17_Il12inex_0_60_90_120_Sequence_A 0_S 0_U 2_V 0_X 7_Y13_Job(Seq.Scan) 1 02 01_384__Cell_CP_15	WT	90	60	1
23Oct17_Il12inex_0_60_90_120_Sequence_A 0_S 0_U 2_V 0_X 7_Y13_Job(Seq.Scan) 1 02 01_384__Cell_CP_18	WT	90	51	1
23Oct17_Il12inex_0_60_90_120_Sequence_A 0_S 0_U 2_V 0_X 7_Y13_Job(Seq.Scan) 1 02 01_384__Cell_CP_20	WT	90	21	1
23Oct17_Il12inex_0_60_90_120_Sequence_A 0_S 0_U 2_V 0_X 7_Y13_Job(Seq.Scan) 1 02 01_384__Cell_CP_22	WT	90	16	1
23Oct17_Il12inex_0_60_90_120_Sequence_A 0_S 0_U 2_V 0_X 7_Y13_Job(Seq.Scan) 1 02 01_384__Cell_CP_36	WT	90	34	1
23Oct17_Il12inex_0_60_90_120_Sequence_A 0_S 0_U 2_V 0_X 7_Y13_Job(Seq.Scan) 1 02 01_384__Cell_CP_37	WT	90	15	1
23Oct17_Il12inex_0_60_90_120_Sequence_A 0_S 0_U 2_V 0_X 7_Y13_Job(Seq.Scan) 1 02 01_384__Cell_CP_39	WT	90	10	1
23Oct17_Il12inex_0_60_90_120_Sequence_A 0_S 0_U 2_V 0_X 7_Y13_Job(Seq.Scan) 1 02 01_384__Cell_CP_41	WT	90	9	1
23Oct17_Il12inex_0_60_90_120_Sequence_A 0_S 0_U 2_V 0_X 7_Y12_Job(Seq.Scan) 1 02 01_354__Cell_CP_3	WT	90	19	1
23Oct17_Il12inex_0_60_90_120_Sequence_A 0_S 0_U 2_V 0_X 7_Y12_Job(Seq.Scan) 1 02 01_354__Cell_CP_10	WT	90	18	1
23Oct17_Il12inex_0_60_90_120_Sequence_A 0_S 0_U 2_V 0_X 7_Y12_Job(Seq.Scan) 1 02 01_354__Cell_CP_12	WT	90	10	1
23Oct17_Il12inex_0_60_90_120_Sequence_A 0_S 0_U 2_V 0_X 7_Y12_Job(Seq.Scan) 1 02 01_354__Cell_CP_14	WT	90	20	1
23Oct17_Il12inex_0_60_90_120_Sequence_A 0_S 0_U 2_V 0_X 7_Y12_Job(Seq.Scan) 1 02 01_354__Cell_CP_16	WT	90	27	1
23Oct17_Il12inex_0_60_90_120_Sequence_A 0_S 0_U 2_V 0_X 7_Y12_Job(Seq.Scan) 1 02 01_354__Cell_CP_20	WT	90	40	1
23Oct17_Il12inex_0_60_90_120_Sequence_A 0_S 0_U 2_V 0_X 7_Y12_Job(Seq.Scan) 1 02 01_354__Cell_CP_24	WT	90	8	1
23Oct17_Il12inex_0_60_90_120_Sequence_A 0_S 0_U 2_V 0_X 7_Y12_Job(Seq.Scan) 1 02 01_354__Cell_CP_26	WT	90	45	1
23Oct17_Il12inex_0_60_90_120_Sequence_A 0_S 0_U 2_V 0_X 7_Y12_Job(Seq.Scan) 1 02 01_354__Cell_CP_27	WT	90	15	1
23Oct17_Il12inex_0_60_90_120_Sequence_A 0_S 0_U 2_V 0_X 7_Y12_Job(Seq.Scan) 1 02 01_354__Cell_CP_29	WT	90	22	1
23Oct17_Il12inex_0_60_90_120_Sequence_A 0_S 0_U 2_V 0_X 7_Y12_Job(Seq.Scan) 1 02 01_354__Cell_CP_30	WT	90	16	1
23Oct17_Il12inex_0_60_90_120_Sequence_A 0_S 0_U 2_V 0_X 7_Y12_Job(Seq.Scan) 1 02 01_354__Cell_CP_31	WT	90	18	1
23Oct17_Il12inex_0_60_90_120_Sequence_A 0_S 0_U 2_V 0_X 7_Y12_Job(Seq.Scan) 1 02 01_354__Cell_CP_33	WT	90	6	1
23Oct17_Il12inex_0_60_90_120_Sequence_A 0_S 0_U 2_V 0_X 7_Y12_Job(Seq.Scan) 1 02 01_354__Cell_CP_34	WT	90	35	1
23Oct17_Il12inex_0_60_90_120_Sequence_A 0_S 0_U 2_V 0_X 7_Y12_Job(Seq.Scan) 1 02 01_354__Cell_CP_38	WT	90	38	1
23Oct17_Il12inex_0_60_90_120_Sequence_A 0_S 0_U 2_V 0_X 7_Y12_Job(Seq.Scan) 1 02 01_354__Cell_CP_43	WT	90	26	1
23Oct17_Il12inex_0_60_90_120_Sequence_A 0_S 0_U 2_V 0_X 7_Y11_Job(Seq.Scan) 1 02 01_352__Cell_CP_5	WT	90	16	1
23Oct17_Il12inex_0_60_90_120_Sequence_A 0_S 0_U 2_V 0_X 7_Y11_Job(Seq.Scan) 1 02 01_352__Cell_CP_7	WT	90	14	1
23Oct17_Il12inex_0_60_90_120_Sequence_A 0_S 0_U 2_V 0_X 7_Y11_Job(Seq.Scan) 1 02 01_352__Cell_CP_8	WT	90	11	1
23Oct17_Il12inex_0_60_90_120_Sequence_A 0_S 0_U 2_V 0_X 7_Y11_Job(Seq.Scan) 1 02 01_352__Cell_CP_12	WT	90	9	1
23Oct17_Il12inex_0_60_90_120_Sequence_A 0_S 0_U 2_V 0_X 7_Y11_Job(Seq.Scan) 1 02 01_352__Cell_CP_21	WT	90	6	1
23Oct17_Il12inex_0_60_90_120_Sequence_A 0_S 0_U 2_V 0_X 7_Y11_Job(Seq.Scan) 1 02 01_352__Cell_CP_34	WT	90	34	1
23Oct17_Il12inex_0_60_90_120_Sequence_A 0_S 0_U 2_V 0_X 7_Y11_Job(Seq.Scan) 1 02 01_352__Cell_CP_38	WT	90	38	1
23Oct17_Il12inex_0_60_90_120_Sequence_A 0_S 0_U 2_V 0_X 7_Y11_Job(Seq.Scan) 1 02 01_352__Cell_CP_43	WT	90	22	1
23Oct17_Il12inex_0_60_90_120_Sequence_A 0_S 0_U 2_V 0_X 7_Y11_Job(Seq.Scan) 1 02 01_352__Cell_CP_44	WT	90	29	1
23Oct17_Il12inex_0_60_90_120_Sequence_A 0_S 0_U 2_V 0_X 7_Y11_Job(Seq.Scan) 1 02 01_352__Cell_CP_47	WT	90	36	1
23Oct17_Il12inex_0_60_90_120_Sequence_A 0_S 0_U 2_V 0_X 7_Y11_Job(Seq.Scan) 1 02 01_352__Cell_CP_56	WT	90	76	1
23Oct17_Il12inex_0_60_90_120_Sequence_A 0_S 0_U 2_V 0_X 7_Y11_Job(Seq.Scan) 1 02 01_352__Cell_CP_58	WT	90	37	1
23Oct17_Il12inex_0_60_90_120_Sequence_A 0_S 0_U 2_V 0_X 7_Y10_Job(Seq.Scan) 1 02 01_322__Cell_CP_2	WT	90	6	1
23Oct17_Il12inex_0_60_90_120_Sequence_A 0_S 0_U 2_V 0_X 7_Y10_Job(Seq.Scan) 1 02 01_322__Cell_CP_4	WT	90	37	1
23Oct17_Il12inex_0_60_90_120_Sequence_A 0_S 0_U 2_V 0_X 7_Y10_Job(Seq.Scan) 1 02 01_322__Cell_CP_8	WT	90	32	1
23Oct17_Il12inex_0_60_90_120_Sequence_A 0_S 0_U 2_V 0_X 7_Y10_Job(Seq.Scan) 1 02 01_322__Cell_CP_10	WT	90	12	1
23Oct17_Il12inex_0_60_90_120_Sequence_A 0_S 0_U 2_V 0_X 7_Y10_Job(Seq.Scan) 1 02 01_322__Cell_CP_23	WT	90	11	1
23Oct17_Il12inex_0_60_90_120_Sequence_A 0_S 0_U 2_V 0_X 7_Y10_Job(Seq.Scan) 1 02 01_322__Cell_CP_25	WT	90	13	1
23Oct17_Il12inex_0_60_90_120_Sequence_A 0_S 0_U 2_V 0_X 7_Y10_Job(Seq.Scan) 1 02 01_322__Cell_CP_26	WT	90	33	1
23Oct17_Il12inex_0_60_90_120_Sequence_A 0_S 0_U 2_V 0_X 7_Y10_Job(Seq.Scan) 1 02 01_322__Cell_CP_27	WT	90	12	1
23Oct17_Il12inex_0_60_90_120_Sequence_A 0_S 0_U 2_V 0_X 7_Y10_Job(Seq.Scan) 1 02 01_322__Cell_CP_31	WT	90	17	1
23Oct17_Il12inex_0_60_90_120_Sequence_A 0_S 0_U 2_V 0_X 7_Y10_Job(Seq.Scan) 1 02 01_322__Cell_CP_38	WT	90	40	1
23Oct17_Il12inex_0_60_90_120_Sequence_A 0_S 0_U 2_V 0_X 7_Y10_Job(Seq.Scan) 1 02 01_322__Cell_CP_41	WT	90	63	1
23Oct17_Il12inex_0_60_90_120_Sequence_A 0_S 0_U 2_V 0_X 7_Y10_Job(Seq.Scan) 1 02 01_322__Cell_CP_46	WT	90	34	1
23Oct17_Il12inex_0_60_90_120_Sequence_A 0_S 0_U 2_V 0_X 7_Y10_Job(Seq.Scan) 1 02 01_322__Cell_CP_52	WT	90	13	1
23Oct17_Il12inex_0_60_90_120_Sequence_A 0_S 0_U 1_V 0_X15_Y12_Job(Seq.Scan) 1 02 01_208__Cell_CP_13	WT	60	24	1
23Oct17_Il12inex_0_60_90_120_Sequence_A 0_S 0_U 1_V 0_X15_Y10_Job(Seq.Scan) 1 02 01_176__Cell_CP_9	WT	60	18	1
23Oct17_Il12inex_0_60_90_120_Sequence_A 0_S 0_U 1_V 0_X15_Y10_Job(Seq.Scan) 1 02 01_176__Cell_CP_30	WT	60	24	1
23Oct17_Il12inex_0_60_90_120_Sequence_A 0_S 0_U 1_V 0_X15_Y10_Job(Seq.Scan) 1 02 01_176__Cell_CP_35	WT	60	26	1
23Oct17_Il12inex_0_60_90_120_Sequence_A 0_S 0_U 1_V 0_X14_Y12_Job(Seq.Scan) 1 02 01_206__Cell_CP_35	WT	60	9	1
23Oct17_Il12inex_0_60_90_120_Sequence_A 0_S 0_U 1_V 0_X14_Y11_Job(Seq.Scan) 1 02 01_180__Cell_CP_13	WT	60	8	1
23Oct17_Il12inex_0_60_90_120_Sequence_A 0_S 0_U 1_V 0_X14_Y11_Job(Seq.Scan) 1 02 01_180__Cell_CP_26	WT	60	6	1
23Oct17_Il12inex_0_60_90_120_Sequence_A 0_S 0_U 1_V 0_X14_Y10_Job(Seq.Scan) 1 02 01_174__Cell_CP_14	WT	60	14	1
23Oct17_Il12inex_0_60_90_120_Sequence_A 0_S 0_U 1_V 0_X14_Y10_Job(Seq.Scan) 1 02 01_174__Cell_CP_46	WT	60	6	1
23Oct17_Il12inex_0_60_90_120_Sequence_A 0_S 0_U 1_V 0_X14_Y10_Job(Seq.Scan) 1 02 01_174__Cell_CP_48	WT	60	14	1
23Oct17_Il12inex_0_60_90_120_Sequence_A 0_S 0_U 1_V 0_X13_Y13_Job(Seq.Scan) 1 02 01_214__Cell_CP_25	WT	60	24	1
23Oct17_Il12inex_0_60_90_120_Sequence_A 0_S 0_U 1_V 0_X13_Y11_Job(Seq.Scan) 1 02 01_182__Cell_CP_5	WT	60	6	1
23Oct17_Il12inex_0_60_90_120_Sequence_A 0_S 0_U 1_V 0_X13_Y11_Job(Seq.Scan) 1 02 01_182__Cell_CP_13	WT	60	15	1
23Oct17_Il12inex_0_60_90_120_Sequence_A 0_S 0_U 1_V 0_X13_Y11_Job(Seq.Scan) 1 02 01_182__Cell_CP_20	WT	60	24	1
23Oct17_Il12inex_0_60_90_120_Sequence_A 0_S 0_U 1_V 0_X13_Y10_Job(Seq.Scan) 1 02 01_172__Cell_CP_9	WT	60	14	1
23Oct17_Il12inex_0_60_90_120_Sequence_A 0_S 0_U 1_V 0_X13_Y10_Job(Seq.Scan) 1 02 01_172__Cell_CP_25	WT	60	8	1
23Oct17_Il12inex_0_60_90_120_Sequence_A 0_S 0_U 1_V 0_X13_Y10_Job(Seq.Scan) 1 02 01_172__Cell_CP_46	WT	60	7	1
23Oct17_Il12inex_0_60_90_120_Sequence_A 0_S 0_U 1_V 0_X11_Y11_Job(Seq.Scan) 1 02 01_186__Cell_CP_1	WT	60	18	1
23Oct17_Il12inex_0_60_90_120_Sequence_A 0_S 0_U 1_V 0_X11_Y11_Job(Seq.Scan) 1 02 01_186__Cell_CP_16	WT	60	25	1
23Oct17_Il12inex_0_60_90_120_Sequence_A 0_S 0_U 1_V 0_X11_Y11_Job(Seq.Scan) 1 02 01_186__Cell_CP_48	WT	60	30	1
23Oct17_Il12inex_0_60_90_120_Sequence_A 0_S 0_U 1_V 0_X10_Y14_Job(Seq.Scan) 1 02 01_230__Cell_CP_25	WT	60	6	1
23Oct17_Il12inex_0_60_90_120_Sequence_A 0_S 0_U 1_V 0_X10_Y12_Job(Seq.Scan) 1 02 01_198__Cell_CP_49	WT	60	6	1
23Oct17_Il12inex_0_60_90_120_Sequence_A 0_S 0_U 1_V 0_X10_Y10_Job(Seq.Scan) 1 02 01_166__Cell_CP_7	WT	60	8	1
23Oct17_Il12inex_0_60_90_120_Sequence_A 0_S 0_U 1_V 0_X10_Y10_Job(Seq.Scan) 1 02 01_166__Cell_CP_33	WT	60	7	1
23Oct17_Il12inex_0_60_90_120_Sequence_A 0_S 0_U 1_V 0_X 9_Y10_Job(Seq.Scan) 1 02 01_164__Cell_CP_32	WT	60	6	1
31Oct17_Il12b_in_ex_Exp2_0_60_90_120_Sequence_A 0_S 0_U 3_V 0_X13_Y15_Job(Seq.Scan) 1 01_766__Cell_CP_3	WT	120	158	2
31Oct17_Il12b_in_ex_Exp2_0_60_90_120_Sequence_A 0_S 0_U 3_V 0_X13_Y15_Job(Seq.Scan) 1 01_766__Cell_CP_6	WT	120	106	2
31Oct17_Il12b_in_ex_Exp2_0_60_90_120_Sequence_A 0_S 0_U 3_V 0_X13_Y15_Job(Seq.Scan) 1 01_766__Cell_CP_7	WT	120	216	2
31Oct17_Il12b_in_ex_Exp2_0_60_90_120_Sequence_A 0_S 0_U 3_V 0_X13_Y15_Job(Seq.Scan) 1 01_766__Cell_CP_8	WT	120	128	2
31Oct17_Il12b_in_ex_Exp2_0_60_90_120_Sequence_A 0_S 0_U 3_V 0_X13_Y15_Job(Seq.Scan) 1 01_766__Cell_CP_10	WT	120	56	2
31Oct17_Il12b_in_ex_Exp2_0_60_90_120_Sequence_A 0_S 0_U 3_V 0_X13_Y15_Job(Seq.Scan) 1 01_766__Cell_CP_12	WT	120	134	2
31Oct17_Il12b_in_ex_Exp2_0_60_90_120_Sequence_A 0_S 0_U 3_V 0_X13_Y15_Job(Seq.Scan) 1 01_766__Cell_CP_17	WT	120	105	2
31Oct17_Il12b_in_ex_Exp2_0_60_90_120_Sequence_A 0_S 0_U 3_V 0_X13_Y15_Job(Seq.Scan) 1 01_766__Cell_CP_18	WT	120	148	2
31Oct17_Il12b_in_ex_Exp2_0_60_90_120_Sequence_A 0_S 0_U 3_V 0_X13_Y15_Job(Seq.Scan) 1 01_766__Cell_CP_19	WT	120	178	2
31Oct17_Il12b_in_ex_Exp2_0_60_90_120_Sequence_A 0_S 0_U 3_V 0_X13_Y15_Job(Seq.Scan) 1 01_766__Cell_CP_26	WT	120	40	2
31Oct17_Il12b_in_ex_Exp2_0_60_90_120_Sequence_A 0_S 0_U 3_V 0_X13_Y15_Job(Seq.Scan) 1 01_766__Cell_CP_27	WT	120	80	2
31Oct17_Il12b_in_ex_Exp2_0_60_90_120_Sequence_A 0_S 0_U 3_V 0_X13_Y15_Job(Seq.Scan) 1 01_766__Cell_CP_28	WT	120	37	2
31Oct17_Il12b_in_ex_Exp2_0_60_90_120_Sequence_A 0_S 0_U 3_V 0_X13_Y15_Job(Seq.Scan) 1 01_766__Cell_CP_29	WT	120	26	2
31Oct17_Il12b_in_ex_Exp2_0_60_90_120_Sequence_A 0_S 0_U 3_V 0_X13_Y15_Job(Seq.Scan) 1 01_766__Cell_CP_30	WT	120	31	2
31Oct17_Il12b_in_ex_Exp2_0_60_90_120_Sequence_A 0_S 0_U 3_V 0_X13_Y15_Job(Seq.Scan) 1 01_766__Cell_CP_31	WT	120	16	2
31Oct17_Il12b_in_ex_Exp2_0_60_90_120_Sequence_A 0_S 0_U 3_V 0_X13_Y15_Job(Seq.Scan) 1 01_766__Cell_CP_32	WT	120	36	2
31Oct17_Il12b_in_ex_Exp2_0_60_90_120_Sequence_A 0_S 0_U 3_V 0_X13_Y14_Job(Seq.Scan) 1 01_764__Cell_CP_3	WT	120	12	2
31Oct17_Il12b_in_ex_Exp2_0_60_90_120_Sequence_A 0_S 0_U 3_V 0_X13_Y14_Job(Seq.Scan) 1 01_764__Cell_CP_4	WT	120	74	2
31Oct17_Il12b_in_ex_Exp2_0_60_90_120_Sequence_A 0_S 0_U 3_V 0_X13_Y14_Job(Seq.Scan) 1 01_764__Cell_CP_5	WT	120	57	2
31Oct17_Il12b_in_ex_Exp2_0_60_90_120_Sequence_A 0_S 0_U 3_V 0_X13_Y14_Job(Seq.Scan) 1 01_764__Cell_CP_7	WT	120	36	2
31Oct17_Il12b_in_ex_Exp2_0_60_90_120_Sequence_A 0_S 0_U 3_V 0_X13_Y14_Job(Seq.Scan) 1 01_764__Cell_CP_8	WT	120	41	2
31Oct17_Il12b_in_ex_Exp2_0_60_90_120_Sequence_A 0_S 0_U 3_V 0_X13_Y14_Job(Seq.Scan) 1 01_764__Cell_CP_10	WT	120	115	2
31Oct17_Il12b_in_ex_Exp2_0_60_90_120_Sequence_A 0_S 0_U 3_V 0_X13_Y14_Job(Seq.Scan) 1 01_764__Cell_CP_14	WT	120	165	2
31Oct17_Il12b_in_ex_Exp2_0_60_90_120_Sequence_A 0_S 0_U 3_V 0_X13_Y14_Job(Seq.Scan) 1 01_764__Cell_CP_18	WT	120	22	2
31Oct17_Il12b_in_ex_Exp2_0_60_90_120_Sequence_A 0_S 0_U 3_V 0_X13_Y14_Job(Seq.Scan) 1 01_764__Cell_CP_20	WT	120	29	2
31Oct17_Il12b_in_ex_Exp2_0_60_90_120_Sequence_A 0_S 0_U 3_V 0_X13_Y14_Job(Seq.Scan) 1 01_764__Cell_CP_21	WT	120	50	2
31Oct17_Il12b_in_ex_Exp2_0_60_90_120_Sequence_A 0_S 0_U 3_V 0_X13_Y14_Job(Seq.Scan) 1 01_764__Cell_CP_24	WT	120	14	2
31Oct17_Il12b_in_ex_Exp2_0_60_90_120_Sequence_A 0_S 0_U 3_V 0_X13_Y14_Job(Seq.Scan) 1 01_764__Cell_CP_25	WT	120	111	2
31Oct17_Il12b_in_ex_Exp2_0_60_90_120_Sequence_A 0_S 0_U 3_V 0_X13_Y13_Job(Seq.Scan) 1 01_734__Cell_CP_1	WT	120	98	2
31Oct17_Il12b_in_ex_Exp2_0_60_90_120_Sequence_A 0_S 0_U 3_V 0_X13_Y13_Job(Seq.Scan) 1 01_734__Cell_CP_4	WT	120	19	2
31Oct17_Il12b_in_ex_Exp2_0_60_90_120_Sequence_A 0_S 0_U 3_V 0_X13_Y13_Job(Seq.Scan) 1 01_734__Cell_CP_5	WT	120	82	2
31Oct17_Il12b_in_ex_Exp2_0_60_90_120_Sequence_A 0_S 0_U 3_V 0_X13_Y13_Job(Seq.Scan) 1 01_734__Cell_CP_6	WT	120	26	2
31Oct17_Il12b_in_ex_Exp2_0_60_90_120_Sequence_A 0_S 0_U 3_V 0_X13_Y13_Job(Seq.Scan) 1 01_734__Cell_CP_8	WT	120	42	2
31Oct17_Il12b_in_ex_Exp2_0_60_90_120_Sequence_A 0_S 0_U 3_V 0_X13_Y13_Job(Seq.Scan) 1 01_734__Cell_CP_10	WT	120	14	2
31Oct17_Il12b_in_ex_Exp2_0_60_90_120_Sequence_A 0_S 0_U 3_V 0_X13_Y13_Job(Seq.Scan) 1 01_734__Cell_CP_11	WT	120	70	2
31Oct17_Il12b_in_ex_Exp2_0_60_90_120_Sequence_A 0_S 0_U 3_V 0_X13_Y13_Job(Seq.Scan) 1 01_734__Cell_CP_12	WT	120	12	2
31Oct17_Il12b_in_ex_Exp2_0_60_90_120_Sequence_A 0_S 0_U 3_V 0_X13_Y13_Job(Seq.Scan) 1 01_734__Cell_CP_13	WT	120	87	2
31Oct17_Il12b_in_ex_Exp2_0_60_90_120_Sequence_A 0_S 0_U 3_V 0_X13_Y13_Job(Seq.Scan) 1 01_734__Cell_CP_14	WT	120	36	2
31Oct17_Il12b_in_ex_Exp2_0_60_90_120_Sequence_A 0_S 0_U 3_V 0_X13_Y13_Job(Seq.Scan) 1 01_734__Cell_CP_17	WT	120	110	2
31Oct17_Il12b_in_ex_Exp2_0_60_90_120_Sequence_A 0_S 0_U 3_V 0_X13_Y13_Job(Seq.Scan) 1 01_734__Cell_CP_18	WT	120	10	2
31Oct17_Il12b_in_ex_Exp2_0_60_90_120_Sequence_A 0_S 0_U 3_V 0_X13_Y13_Job(Seq.Scan) 1 01_734__Cell_CP_20	WT	120	9	2
31Oct17_Il12b_in_ex_Exp2_0_60_90_120_Sequence_A 0_S 0_U 3_V 0_X13_Y13_Job(Seq.Scan) 1 01_734__Cell_CP_22	WT	120	218	2
31Oct17_Il12b_in_ex_Exp2_0_60_90_120_Sequence_A 0_S 0_U 3_V 0_X13_Y12_Job(Seq.Scan) 1 01_732__Cell_CP_1	WT	120	170	2
31Oct17_Il12b_in_ex_Exp2_0_60_90_120_Sequence_A 0_S 0_U 3_V 0_X13_Y12_Job(Seq.Scan) 1 01_732__Cell_CP_4	WT	120	79	2
31Oct17_Il12b_in_ex_Exp2_0_60_90_120_Sequence_A 0_S 0_U 3_V 0_X13_Y12_Job(Seq.Scan) 1 01_732__Cell_CP_11	WT	120	34	2
31Oct17_Il12b_in_ex_Exp2_0_60_90_120_Sequence_A 0_S 0_U 3_V 0_X13_Y12_Job(Seq.Scan) 1 01_732__Cell_CP_12	WT	120	153	2
31Oct17_Il12b_in_ex_Exp2_0_60_90_120_Sequence_A 0_S 0_U 3_V 0_X13_Y12_Job(Seq.Scan) 1 01_732__Cell_CP_13	WT	120	160	2
31Oct17_Il12b_in_ex_Exp2_0_60_90_120_Sequence_A 0_S 0_U 3_V 0_X13_Y12_Job(Seq.Scan) 1 01_732__Cell_CP_14	WT	120	73	2
31Oct17_Il12b_in_ex_Exp2_0_60_90_120_Sequence_A 0_S 0_U 3_V 0_X13_Y12_Job(Seq.Scan) 1 01_732__Cell_CP_16	WT	120	144	2
31Oct17_Il12b_in_ex_Exp2_0_60_90_120_Sequence_A 0_S 0_U 3_V 0_X13_Y12_Job(Seq.Scan) 1 01_732__Cell_CP_17	WT	120	26	2
31Oct17_Il12b_in_ex_Exp2_0_60_90_120_Sequence_A 0_S 0_U 3_V 0_X13_Y12_Job(Seq.Scan) 1 01_732__Cell_CP_21	WT	120	140	2
31Oct17_Il12b_in_ex_Exp2_0_60_90_120_Sequence_A 0_S 0_U 3_V 0_X13_Y12_Job(Seq.Scan) 1 01_732__Cell_CP_22	WT	120	10	2
31Oct17_Il12b_in_ex_Exp2_0_60_90_120_Sequence_A 0_S 0_U 3_V 0_X13_Y12_Job(Seq.Scan) 1 01_732__Cell_CP_23	WT	120	122	2
31Oct17_Il12b_in_ex_Exp2_0_60_90_120_Sequence_A 0_S 0_U 3_V 0_X13_Y12_Job(Seq.Scan) 1 01_732__Cell_CP_24	WT	120	84	2
31Oct17_Il12b_in_ex_Exp2_0_60_90_120_Sequence_A 0_S 0_U 3_V 0_X13_Y12_Job(Seq.Scan) 1 01_732__Cell_CP_25	WT	120	27	2
31Oct17_Il12b_in_ex_Exp2_0_60_90_120_Sequence_A 0_S 0_U 3_V 0_X13_Y12_Job(Seq.Scan) 1 01_732__Cell_CP_27	WT	120	109	2
31Oct17_Il12b_in_ex_Exp2_0_60_90_120_Sequence_A 0_S 0_U 3_V 0_X13_Y12_Job(Seq.Scan) 1 01_732__Cell_CP_30	WT	120	6	2
31Oct17_Il12b_in_ex_Exp2_0_60_90_120_Sequence_A 0_S 0_U 3_V 0_X13_Y12_Job(Seq.Scan) 1 01_732__Cell_CP_31	WT	120	85	2
31Oct17_Il12b_in_ex_Exp2_0_60_90_120_Sequence_A 0_S 0_U 3_V 0_X13_Y12_Job(Seq.Scan) 1 01_732__Cell_CP_32	WT	120	16	2
31Oct17_Il12b_in_ex_Exp2_0_60_90_120_Sequence_A 0_S 0_U 3_V 0_X13_Y12_Job(Seq.Scan) 1 01_732__Cell_CP_33	WT	120	126	2
31Oct17_Il12b_in_ex_Exp2_0_60_90_120_Sequence_A 0_S 0_U 3_V 0_X13_Y12_Job(Seq.Scan) 1 01_732__Cell_CP_34	WT	120	145	2
31Oct17_Il12b_in_ex_Exp2_0_60_90_120_Sequence_A 0_S 0_U 3_V 0_X13_Y12_Job(Seq.Scan) 1 01_732__Cell_CP_35	WT	120	9	2
31Oct17_Il12b_in_ex_Exp2_0_60_90_120_Sequence_A 0_S 0_U 3_V 0_X13_Y12_Job(Seq.Scan) 1 01_732__Cell_CP_37	WT	120	157	2
31Oct17_Il12b_in_ex_Exp2_0_60_90_120_Sequence_A 0_S 0_U 3_V 0_X13_Y12_Job(Seq.Scan) 1 01_732__Cell_CP_38	WT	120	46	2
31Oct17_Il12b_in_ex_Exp2_0_60_90_120_Sequence_A 0_S 0_U 3_V 0_X13_Y11_Job(Seq.Scan) 1 01_702__Cell_CP_3	WT	120	95	2
31Oct17_Il12b_in_ex_Exp2_0_60_90_120_Sequence_A 0_S 0_U 3_V 0_X13_Y11_Job(Seq.Scan) 1 01_702__Cell_CP_7	WT	120	34	2
31Oct17_Il12b_in_ex_Exp2_0_60_90_120_Sequence_A 0_S 0_U 3_V 0_X13_Y11_Job(Seq.Scan) 1 01_702__Cell_CP_10	WT	120	95	2
31Oct17_Il12b_in_ex_Exp2_0_60_90_120_Sequence_A 0_S 0_U 3_V 0_X13_Y11_Job(Seq.Scan) 1 01_702__Cell_CP_12	WT	120	181	2
31Oct17_Il12b_in_ex_Exp2_0_60_90_120_Sequence_A 0_S 0_U 3_V 0_X13_Y11_Job(Seq.Scan) 1 01_702__Cell_CP_13	WT	120	166	2
31Oct17_Il12b_in_ex_Exp2_0_60_90_120_Sequence_A 0_S 0_U 3_V 0_X13_Y11_Job(Seq.Scan) 1 01_702__Cell_CP_14	WT	120	136	2
31Oct17_Il12b_in_ex_Exp2_0_60_90_120_Sequence_A 0_S 0_U 3_V 0_X13_Y11_Job(Seq.Scan) 1 01_702__Cell_CP_15	WT	120	24	2
31Oct17_Il12b_in_ex_Exp2_0_60_90_120_Sequence_A 0_S 0_U 3_V 0_X13_Y11_Job(Seq.Scan) 1 01_702__Cell_CP_16	WT	120	67	2
31Oct17_Il12b_in_ex_Exp2_0_60_90_120_Sequence_A 0_S 0_U 3_V 0_X13_Y11_Job(Seq.Scan) 1 01_702__Cell_CP_17	WT	120	178	2
31Oct17_Il12b_in_ex_Exp2_0_60_90_120_Sequence_A 0_S 0_U 3_V 0_X13_Y11_Job(Seq.Scan) 1 01_702__Cell_CP_18	WT	120	107	2
31Oct17_Il12b_in_ex_Exp2_0_60_90_120_Sequence_A 0_S 0_U 3_V 0_X13_Y11_Job(Seq.Scan) 1 01_702__Cell_CP_19	WT	120	185	2
31Oct17_Il12b_in_ex_Exp2_0_60_90_120_Sequence_A 0_S 0_U 3_V 0_X13_Y11_Job(Seq.Scan) 1 01_702__Cell_CP_20	WT	120	64	2
31Oct17_Il12b_in_ex_Exp2_0_60_90_120_Sequence_A 0_S 0_U 3_V 0_X13_Y11_Job(Seq.Scan) 1 01_702__Cell_CP_21	WT	120	169	2
31Oct17_Il12b_in_ex_Exp2_0_60_90_120_Sequence_A 0_S 0_U 3_V 0_X13_Y11_Job(Seq.Scan) 1 01_702__Cell_CP_23	WT	120	156	2
31Oct17_Il12b_in_ex_Exp2_0_60_90_120_Sequence_A 0_S 0_U 3_V 0_X13_Y10_Job(Seq.Scan) 1 01_700__Cell_CP_2	WT	120	154	2
31Oct17_Il12b_in_ex_Exp2_0_60_90_120_Sequence_A 0_S 0_U 3_V 0_X13_Y10_Job(Seq.Scan) 1 01_700__Cell_CP_5	WT	120	130	2
31Oct17_Il12b_in_ex_Exp2_0_60_90_120_Sequence_A 0_S 0_U 3_V 0_X13_Y10_Job(Seq.Scan) 1 01_700__Cell_CP_8	WT	120	9	2
31Oct17_Il12b_in_ex_Exp2_0_60_90_120_Sequence_A 0_S 0_U 3_V 0_X13_Y10_Job(Seq.Scan) 1 01_700__Cell_CP_10	WT	120	6	2
31Oct17_Il12b_in_ex_Exp2_0_60_90_120_Sequence_A 0_S 0_U 3_V 0_X13_Y10_Job(Seq.Scan) 1 01_700__Cell_CP_11	WT	120	13	2
31Oct17_Il12b_in_ex_Exp2_0_60_90_120_Sequence_A 0_S 0_U 3_V 0_X13_Y10_Job(Seq.Scan) 1 01_700__Cell_CP_12	WT	120	82	2
31Oct17_Il12b_in_ex_Exp2_0_60_90_120_Sequence_A 0_S 0_U 3_V 0_X13_Y10_Job(Seq.Scan) 1 01_700__Cell_CP_13	WT	120	14	2
31Oct17_Il12b_in_ex_Exp2_0_60_90_120_Sequence_A 0_S 0_U 3_V 0_X13_Y10_Job(Seq.Scan) 1 01_700__Cell_CP_14	WT	120	127	2
31Oct17_Il12b_in_ex_Exp2_0_60_90_120_Sequence_A 0_S 0_U 3_V 0_X13_Y10_Job(Seq.Scan) 1 01_700__Cell_CP_15	WT	120	98	2
31Oct17_Il12b_in_ex_Exp2_0_60_90_120_Sequence_A 0_S 0_U 3_V 0_X13_Y10_Job(Seq.Scan) 1 01_700__Cell_CP_17	WT	120	18	2
31Oct17_Il12b_in_ex_Exp2_0_60_90_120_Sequence_A 0_S 0_U 3_V 0_X13_Y10_Job(Seq.Scan) 1 01_700__Cell_CP_18	WT	120	7	2
31Oct17_Il12b_in_ex_Exp2_0_60_90_120_Sequence_A 0_S 0_U 3_V 0_X13_Y10_Job(Seq.Scan) 1 01_700__Cell_CP_21	WT	120	25	2
31Oct17_Il12b_in_ex_Exp2_0_60_90_120_Sequence_A 0_S 0_U 3_V 0_X13_Y10_Job(Seq.Scan) 1 01_700__Cell_CP_22	WT	120	6	2
31Oct17_Il12b_in_ex_Exp2_0_60_90_120_Sequence_A 0_S 0_U 3_V 0_X13_Y10_Job(Seq.Scan) 1 01_700__Cell_CP_23	WT	120	24	2
31Oct17_Il12b_in_ex_Exp2_0_60_90_120_Sequence_A 0_S 0_U 3_V 0_X12_Y15_Job(Seq.Scan) 1 01_768__Cell_CP_1	WT	120	105	2
31Oct17_Il12b_in_ex_Exp2_0_60_90_120_Sequence_A 0_S 0_U 3_V 0_X12_Y15_Job(Seq.Scan) 1 01_768__Cell_CP_2	WT	120	46	2
31Oct17_Il12b_in_ex_Exp2_0_60_90_120_Sequence_A 0_S 0_U 3_V 0_X12_Y15_Job(Seq.Scan) 1 01_768__Cell_CP_4	WT	120	110	2
31Oct17_Il12b_in_ex_Exp2_0_60_90_120_Sequence_A 0_S 0_U 3_V 0_X12_Y15_Job(Seq.Scan) 1 01_768__Cell_CP_6	WT	120	233	2
31Oct17_Il12b_in_ex_Exp2_0_60_90_120_Sequence_A 0_S 0_U 3_V 0_X12_Y15_Job(Seq.Scan) 1 01_768__Cell_CP_7	WT	120	16	2
31Oct17_Il12b_in_ex_Exp2_0_60_90_120_Sequence_A 0_S 0_U 3_V 0_X12_Y15_Job(Seq.Scan) 1 01_768__Cell_CP_8	WT	120	180	2
31Oct17_Il12b_in_ex_Exp2_0_60_90_120_Sequence_A 0_S 0_U 3_V 0_X12_Y15_Job(Seq.Scan) 1 01_768__Cell_CP_9	WT	120	39	2
31Oct17_Il12b_in_ex_Exp2_0_60_90_120_Sequence_A 0_S 0_U 3_V 0_X12_Y15_Job(Seq.Scan) 1 01_768__Cell_CP_11	WT	120	207	2
31Oct17_Il12b_in_ex_Exp2_0_60_90_120_Sequence_A 0_S 0_U 3_V 0_X12_Y15_Job(Seq.Scan) 1 01_768__Cell_CP_20	WT	120	283	2
31Oct17_Il12b_in_ex_Exp2_0_60_90_120_Sequence_A 0_S 0_U 3_V 0_X12_Y15_Job(Seq.Scan) 1 01_768__Cell_CP_22	WT	120	40	2
31Oct17_Il12b_in_ex_Exp2_0_60_90_120_Sequence_A 0_S 0_U 3_V 0_X12_Y14_Job(Seq.Scan) 1 01_762__Cell_CP_5	WT	120	168	2
31Oct17_Il12b_in_ex_Exp2_0_60_90_120_Sequence_A 0_S 0_U 3_V 0_X12_Y14_Job(Seq.Scan) 1 01_762__Cell_CP_6	WT	120	162	2
31Oct17_Il12b_in_ex_Exp2_0_60_90_120_Sequence_A 0_S 0_U 3_V 0_X12_Y14_Job(Seq.Scan) 1 01_762__Cell_CP_8	WT	120	61	2
31Oct17_Il12b_in_ex_Exp2_0_60_90_120_Sequence_A 0_S 0_U 3_V 0_X12_Y14_Job(Seq.Scan) 1 01_762__Cell_CP_10	WT	120	11	2
31Oct17_Il12b_in_ex_Exp2_0_60_90_120_Sequence_A 0_S 0_U 3_V 0_X12_Y14_Job(Seq.Scan) 1 01_762__Cell_CP_11	WT	120	30	2
31Oct17_Il12b_in_ex_Exp2_0_60_90_120_Sequence_A 0_S 0_U 3_V 0_X12_Y14_Job(Seq.Scan) 1 01_762__Cell_CP_12	WT	120	72	2
31Oct17_Il12b_in_ex_Exp2_0_60_90_120_Sequence_A 0_S 0_U 3_V 0_X12_Y14_Job(Seq.Scan) 1 01_762__Cell_CP_15	WT	120	156	2
31Oct17_Il12b_in_ex_Exp2_0_60_90_120_Sequence_A 0_S 0_U 3_V 0_X12_Y14_Job(Seq.Scan) 1 01_762__Cell_CP_16	WT	120	30	2
31Oct17_Il12b_in_ex_Exp2_0_60_90_120_Sequence_A 0_S 0_U 3_V 0_X12_Y14_Job(Seq.Scan) 1 01_762__Cell_CP_18	WT	120	120	2
31Oct17_Il12b_in_ex_Exp2_0_60_90_120_Sequence_A 0_S 0_U 3_V 0_X12_Y14_Job(Seq.Scan) 1 01_762__Cell_CP_20	WT	120	155	2
31Oct17_Il12b_in_ex_Exp2_0_60_90_120_Sequence_A 0_S 0_U 3_V 0_X12_Y14_Job(Seq.Scan) 1 01_762__Cell_CP_21	WT	120	199	2
31Oct17_Il12b_in_ex_Exp2_0_60_90_120_Sequence_A 0_S 0_U 3_V 0_X12_Y14_Job(Seq.Scan) 1 01_762__Cell_CP_22	WT	120	115	2
31Oct17_Il12b_in_ex_Exp2_0_60_90_120_Sequence_A 0_S 0_U 3_V 0_X12_Y14_Job(Seq.Scan) 1 01_762__Cell_CP_23	WT	120	6	2
31Oct17_Il12b_in_ex_Exp2_0_60_90_120_Sequence_A 0_S 0_U 3_V 0_X12_Y14_Job(Seq.Scan) 1 01_762__Cell_CP_24	WT	120	95	2
31Oct17_Il12b_in_ex_Exp2_0_60_90_120_Sequence_A 0_S 0_U 3_V 0_X12_Y14_Job(Seq.Scan) 1 01_762__Cell_CP_25	WT	120	6	2
31Oct17_Il12b_in_ex_Exp2_0_60_90_120_Sequence_A 0_S 0_U 3_V 0_X12_Y14_Job(Seq.Scan) 1 01_762__Cell_CP_26	WT	120	71	2
31Oct17_Il12b_in_ex_Exp2_0_60_90_120_Sequence_A 0_S 0_U 3_V 0_X12_Y14_Job(Seq.Scan) 1 01_762__Cell_CP_27	WT	120	27	2
31Oct17_Il12b_in_ex_Exp2_0_60_90_120_Sequence_A 0_S 0_U 3_V 0_X12_Y13_Job(Seq.Scan) 1 01_736__Cell_CP_1	WT	120	33	2
31Oct17_Il12b_in_ex_Exp2_0_60_90_120_Sequence_A 0_S 0_U 3_V 0_X12_Y13_Job(Seq.Scan) 1 01_736__Cell_CP_2	WT	120	54	2
31Oct17_Il12b_in_ex_Exp2_0_60_90_120_Sequence_A 0_S 0_U 3_V 0_X12_Y13_Job(Seq.Scan) 1 01_736__Cell_CP_3	WT	120	296	2
31Oct17_Il12b_in_ex_Exp2_0_60_90_120_Sequence_A 0_S 0_U 3_V 0_X12_Y13_Job(Seq.Scan) 1 01_736__Cell_CP_6	WT	120	55	2
31Oct17_Il12b_in_ex_Exp2_0_60_90_120_Sequence_A 0_S 0_U 3_V 0_X12_Y13_Job(Seq.Scan) 1 01_736__Cell_CP_13	WT	120	39	2
31Oct17_Il12b_in_ex_Exp2_0_60_90_120_Sequence_A 0_S 0_U 3_V 0_X12_Y12_Job(Seq.Scan) 1 01_730__Cell_CP_1	WT	120	56	2
31Oct17_Il12b_in_ex_Exp2_0_60_90_120_Sequence_A 0_S 0_U 3_V 0_X12_Y12_Job(Seq.Scan) 1 01_730__Cell_CP_3	WT	120	126	2
31Oct17_Il12b_in_ex_Exp2_0_60_90_120_Sequence_A 0_S 0_U 3_V 0_X12_Y12_Job(Seq.Scan) 1 01_730__Cell_CP_5	WT	120	73	2
31Oct17_Il12b_in_ex_Exp2_0_60_90_120_Sequence_A 0_S 0_U 3_V 0_X12_Y12_Job(Seq.Scan) 1 01_730__Cell_CP_6	WT	120	28	2
31Oct17_Il12b_in_ex_Exp2_0_60_90_120_Sequence_A 0_S 0_U 3_V 0_X12_Y12_Job(Seq.Scan) 1 01_730__Cell_CP_7	WT	120	72	2
31Oct17_Il12b_in_ex_Exp2_0_60_90_120_Sequence_A 0_S 0_U 3_V 0_X12_Y12_Job(Seq.Scan) 1 01_730__Cell_CP_8	WT	120	55	2
31Oct17_Il12b_in_ex_Exp2_0_60_90_120_Sequence_A 0_S 0_U 3_V 0_X12_Y12_Job(Seq.Scan) 1 01_730__Cell_CP_9	WT	120	54	2
31Oct17_Il12b_in_ex_Exp2_0_60_90_120_Sequence_A 0_S 0_U 3_V 0_X12_Y12_Job(Seq.Scan) 1 01_730__Cell_CP_11	WT	120	29	2
31Oct17_Il12b_in_ex_Exp2_0_60_90_120_Sequence_A 0_S 0_U 3_V 0_X12_Y12_Job(Seq.Scan) 1 01_730__Cell_CP_12	WT	120	28	2
31Oct17_Il12b_in_ex_Exp2_0_60_90_120_Sequence_A 0_S 0_U 3_V 0_X12_Y12_Job(Seq.Scan) 1 01_730__Cell_CP_13	WT	120	21	2
31Oct17_Il12b_in_ex_Exp2_0_60_90_120_Sequence_A 0_S 0_U 3_V 0_X12_Y12_Job(Seq.Scan) 1 01_730__Cell_CP_14	WT	120	43	2
31Oct17_Il12b_in_ex_Exp2_0_60_90_120_Sequence_A 0_S 0_U 3_V 0_X12_Y12_Job(Seq.Scan) 1 01_730__Cell_CP_17	WT	120	80	2
31Oct17_Il12b_in_ex_Exp2_0_60_90_120_Sequence_A 0_S 0_U 3_V 0_X12_Y12_Job(Seq.Scan) 1 01_730__Cell_CP_18	WT	120	164	2
31Oct17_Il12b_in_ex_Exp2_0_60_90_120_Sequence_A 0_S 0_U 3_V 0_X12_Y12_Job(Seq.Scan) 1 01_730__Cell_CP_24	WT	120	161	2
31Oct17_Il12b_in_ex_Exp2_0_60_90_120_Sequence_A 0_S 0_U 3_V 0_X12_Y11_Job(Seq.Scan) 1 01_704__Cell_CP_2	WT	120	13	2
31Oct17_Il12b_in_ex_Exp2_0_60_90_120_Sequence_A 0_S 0_U 3_V 0_X12_Y11_Job(Seq.Scan) 1 01_704__Cell_CP_9	WT	120	10	2
31Oct17_Il12b_in_ex_Exp2_0_60_90_120_Sequence_A 0_S 0_U 3_V 0_X12_Y11_Job(Seq.Scan) 1 01_704__Cell_CP_10	WT	120	139	2
31Oct17_Il12b_in_ex_Exp2_0_60_90_120_Sequence_A 0_S 0_U 3_V 0_X12_Y11_Job(Seq.Scan) 1 01_704__Cell_CP_12	WT	120	13	2
31Oct17_Il12b_in_ex_Exp2_0_60_90_120_Sequence_A 0_S 0_U 3_V 0_X12_Y11_Job(Seq.Scan) 1 01_704__Cell_CP_13	WT	120	52	2
31Oct17_Il12b_in_ex_Exp2_0_60_90_120_Sequence_A 0_S 0_U 3_V 0_X12_Y11_Job(Seq.Scan) 1 01_704__Cell_CP_14	WT	120	15	2
31Oct17_Il12b_in_ex_Exp2_0_60_90_120_Sequence_A 0_S 0_U 3_V 0_X12_Y11_Job(Seq.Scan) 1 01_704__Cell_CP_17	WT	120	62	2
31Oct17_Il12b_in_ex_Exp2_0_60_90_120_Sequence_A 0_S 0_U 3_V 0_X12_Y11_Job(Seq.Scan) 1 01_704__Cell_CP_20	WT	120	58	2
31Oct17_Il12b_in_ex_Exp2_0_60_90_120_Sequence_A 0_S 0_U 3_V 0_X12_Y11_Job(Seq.Scan) 1 01_704__Cell_CP_22	WT	120	7	2
31Oct17_Il12b_in_ex_Exp2_0_60_90_120_Sequence_A 0_S 0_U 3_V 0_X12_Y11_Job(Seq.Scan) 1 01_704__Cell_CP_23	WT	120	104	2
31Oct17_Il12b_in_ex_Exp2_0_60_90_120_Sequence_A 0_S 0_U 3_V 0_X12_Y11_Job(Seq.Scan) 1 01_704__Cell_CP_24	WT	120	22	2
31Oct17_Il12b_in_ex_Exp2_0_60_90_120_Sequence_A 0_S 0_U 3_V 0_X12_Y11_Job(Seq.Scan) 1 01_704__Cell_CP_28	WT	120	9	2
31Oct17_Il12b_in_ex_Exp2_0_60_90_120_Sequence_A 0_S 0_U 3_V 0_X12_Y11_Job(Seq.Scan) 1 01_704__Cell_CP_29	WT	120	9	2
31Oct17_Il12b_in_ex_Exp2_0_60_90_120_Sequence_A 0_S 0_U 3_V 0_X12_Y10_Job(Seq.Scan) 1 01_698__Cell_CP_1	WT	120	58	2
31Oct17_Il12b_in_ex_Exp2_0_60_90_120_Sequence_A 0_S 0_U 3_V 0_X12_Y10_Job(Seq.Scan) 1 01_698__Cell_CP_2	WT	120	20	2
31Oct17_Il12b_in_ex_Exp2_0_60_90_120_Sequence_A 0_S 0_U 3_V 0_X12_Y10_Job(Seq.Scan) 1 01_698__Cell_CP_5	WT	120	15	2
31Oct17_Il12b_in_ex_Exp2_0_60_90_120_Sequence_A 0_S 0_U 3_V 0_X12_Y10_Job(Seq.Scan) 1 01_698__Cell_CP_6	WT	120	6	2
31Oct17_Il12b_in_ex_Exp2_0_60_90_120_Sequence_A 0_S 0_U 3_V 0_X12_Y10_Job(Seq.Scan) 1 01_698__Cell_CP_8	WT	120	135	2
31Oct17_Il12b_in_ex_Exp2_0_60_90_120_Sequence_A 0_S 0_U 3_V 0_X12_Y10_Job(Seq.Scan) 1 01_698__Cell_CP_9	WT	120	7	2
31Oct17_Il12b_in_ex_Exp2_0_60_90_120_Sequence_A 0_S 0_U 3_V 0_X12_Y10_Job(Seq.Scan) 1 01_698__Cell_CP_10	WT	120	174	2
31Oct17_Il12b_in_ex_Exp2_0_60_90_120_Sequence_A 0_S 0_U 3_V 0_X12_Y10_Job(Seq.Scan) 1 01_698__Cell_CP_11	WT	120	18	2
31Oct17_Il12b_in_ex_Exp2_0_60_90_120_Sequence_A 0_S 0_U 3_V 0_X12_Y10_Job(Seq.Scan) 1 01_698__Cell_CP_13	WT	120	9	2
31Oct17_Il12b_in_ex_Exp2_0_60_90_120_Sequence_A 0_S 0_U 3_V 0_X12_Y10_Job(Seq.Scan) 1 01_698__Cell_CP_17	WT	120	73	2
31Oct17_Il12b_in_ex_Exp2_0_60_90_120_Sequence_A 0_S 0_U 3_V 0_X12_Y10_Job(Seq.Scan) 1 01_698__Cell_CP_18	WT	120	13	2
31Oct17_Il12b_in_ex_Exp2_0_60_90_120_Sequence_A 0_S 0_U 3_V 0_X12_Y10_Job(Seq.Scan) 1 01_698__Cell_CP_20	WT	120	119	2
31Oct17_Il12b_in_ex_Exp2_0_60_90_120_Sequence_A 0_S 0_U 3_V 0_X12_Y10_Job(Seq.Scan) 1 01_698__Cell_CP_21	WT	120	9	2
31Oct17_Il12b_in_ex_Exp2_0_60_90_120_Sequence_A 0_S 0_U 3_V 0_X12_Y10_Job(Seq.Scan) 1 01_698__Cell_CP_22	WT	120	40	2
31Oct17_Il12b_in_ex_Exp2_0_60_90_120_Sequence_A 0_S 0_U 3_V 0_X12_Y10_Job(Seq.Scan) 1 01_698__Cell_CP_23	WT	120	29	2
31Oct17_Il12b_in_ex_Exp2_0_60_90_120_Sequence_A 0_S 0_U 3_V 0_X12_Y10_Job(Seq.Scan) 1 01_698__Cell_CP_24	WT	120	60	2
31Oct17_Il12b_in_ex_Exp2_0_60_90_120_Sequence_A 0_S 0_U 3_V 0_X12_Y10_Job(Seq.Scan) 1 01_698__Cell_CP_26	WT	120	14	2
31Oct17_Il12b_in_ex_Exp2_0_60_90_120_Sequence_A 0_S 0_U 3_V 0_X11_Y15_Job(Seq.Scan) 1 01_770__Cell_CP_1	WT	120	36	2
31Oct17_Il12b_in_ex_Exp2_0_60_90_120_Sequence_A 0_S 0_U 3_V 0_X11_Y15_Job(Seq.Scan) 1 01_770__Cell_CP_2	WT	120	82	2
31Oct17_Il12b_in_ex_Exp2_0_60_90_120_Sequence_A 0_S 0_U 3_V 0_X11_Y15_Job(Seq.Scan) 1 01_770__Cell_CP_3	WT	120	103	2
31Oct17_Il12b_in_ex_Exp2_0_60_90_120_Sequence_A 0_S 0_U 3_V 0_X11_Y15_Job(Seq.Scan) 1 01_770__Cell_CP_4	WT	120	51	2
31Oct17_Il12b_in_ex_Exp2_0_60_90_120_Sequence_A 0_S 0_U 3_V 0_X11_Y15_Job(Seq.Scan) 1 01_770__Cell_CP_5	WT	120	13	2
31Oct17_Il12b_in_ex_Exp2_0_60_90_120_Sequence_A 0_S 0_U 3_V 0_X11_Y15_Job(Seq.Scan) 1 01_770__Cell_CP_7	WT	120	77	2
31Oct17_Il12b_in_ex_Exp2_0_60_90_120_Sequence_A 0_S 0_U 3_V 0_X11_Y15_Job(Seq.Scan) 1 01_770__Cell_CP_10	WT	120	10	2
31Oct17_Il12b_in_ex_Exp2_0_60_90_120_Sequence_A 0_S 0_U 3_V 0_X11_Y15_Job(Seq.Scan) 1 01_770__Cell_CP_11	WT	120	138	2
31Oct17_Il12b_in_ex_Exp2_0_60_90_120_Sequence_A 0_S 0_U 3_V 0_X11_Y15_Job(Seq.Scan) 1 01_770__Cell_CP_15	WT	120	187	2
31Oct17_Il12b_in_ex_Exp2_0_60_90_120_Sequence_A 0_S 0_U 3_V 0_X11_Y15_Job(Seq.Scan) 1 01_770__Cell_CP_18	WT	120	9	2
31Oct17_Il12b_in_ex_Exp2_0_60_90_120_Sequence_A 0_S 0_U 3_V 0_X11_Y15_Job(Seq.Scan) 1 01_770__Cell_CP_19	WT	120	14	2
31Oct17_Il12b_in_ex_Exp2_0_60_90_120_Sequence_A 0_S 0_U 3_V 0_X11_Y15_Job(Seq.Scan) 1 01_770__Cell_CP_21	WT	120	149	2
31Oct17_Il12b_in_ex_Exp2_0_60_90_120_Sequence_A 0_S 0_U 3_V 0_X11_Y14_Job(Seq.Scan) 1 01_760__Cell_CP_1	WT	120	30	2
31Oct17_Il12b_in_ex_Exp2_0_60_90_120_Sequence_A 0_S 0_U 3_V 0_X11_Y14_Job(Seq.Scan) 1 01_760__Cell_CP_2	WT	120	6	2
31Oct17_Il12b_in_ex_Exp2_0_60_90_120_Sequence_A 0_S 0_U 3_V 0_X11_Y14_Job(Seq.Scan) 1 01_760__Cell_CP_3	WT	120	50	2
31Oct17_Il12b_in_ex_Exp2_0_60_90_120_Sequence_A 0_S 0_U 3_V 0_X11_Y14_Job(Seq.Scan) 1 01_760__Cell_CP_4	WT	120	85	2
31Oct17_Il12b_in_ex_Exp2_0_60_90_120_Sequence_A 0_S 0_U 3_V 0_X11_Y14_Job(Seq.Scan) 1 01_760__Cell_CP_8	WT	120	58	2
31Oct17_Il12b_in_ex_Exp2_0_60_90_120_Sequence_A 0_S 0_U 3_V 0_X11_Y14_Job(Seq.Scan) 1 01_760__Cell_CP_9	WT	120	63	2
31Oct17_Il12b_in_ex_Exp2_0_60_90_120_Sequence_A 0_S 0_U 3_V 0_X11_Y14_Job(Seq.Scan) 1 01_760__Cell_CP_11	WT	120	31	2
31Oct17_Il12b_in_ex_Exp2_0_60_90_120_Sequence_A 0_S 0_U 3_V 0_X11_Y14_Job(Seq.Scan) 1 01_760__Cell_CP_12	WT	120	133	2
31Oct17_Il12b_in_ex_Exp2_0_60_90_120_Sequence_A 0_S 0_U 3_V 0_X11_Y14_Job(Seq.Scan) 1 01_760__Cell_CP_18	WT	120	55	2
31Oct17_Il12b_in_ex_Exp2_0_60_90_120_Sequence_A 0_S 0_U 3_V 0_X11_Y14_Job(Seq.Scan) 1 01_760__Cell_CP_19	WT	120	96	2
31Oct17_Il12b_in_ex_Exp2_0_60_90_120_Sequence_A 0_S 0_U 3_V 0_X11_Y14_Job(Seq.Scan) 1 01_760__Cell_CP_20	WT	120	47	2
31Oct17_Il12b_in_ex_Exp2_0_60_90_120_Sequence_A 0_S 0_U 3_V 0_X11_Y13_Job(Seq.Scan) 1 01_738__Cell_CP_1	WT	120	86	2
31Oct17_Il12b_in_ex_Exp2_0_60_90_120_Sequence_A 0_S 0_U 3_V 0_X11_Y13_Job(Seq.Scan) 1 01_738__Cell_CP_3	WT	120	106	2
31Oct17_Il12b_in_ex_Exp2_0_60_90_120_Sequence_A 0_S 0_U 3_V 0_X11_Y13_Job(Seq.Scan) 1 01_738__Cell_CP_5	WT	120	116	2
31Oct17_Il12b_in_ex_Exp2_0_60_90_120_Sequence_A 0_S 0_U 3_V 0_X11_Y13_Job(Seq.Scan) 1 01_738__Cell_CP_6	WT	120	66	2
31Oct17_Il12b_in_ex_Exp2_0_60_90_120_Sequence_A 0_S 0_U 3_V 0_X11_Y13_Job(Seq.Scan) 1 01_738__Cell_CP_8	WT	120	28	2
31Oct17_Il12b_in_ex_Exp2_0_60_90_120_Sequence_A 0_S 0_U 3_V 0_X11_Y13_Job(Seq.Scan) 1 01_738__Cell_CP_9	WT	120	37	2
31Oct17_Il12b_in_ex_Exp2_0_60_90_120_Sequence_A 0_S 0_U 3_V 0_X11_Y13_Job(Seq.Scan) 1 01_738__Cell_CP_10	WT	120	37	2
31Oct17_Il12b_in_ex_Exp2_0_60_90_120_Sequence_A 0_S 0_U 3_V 0_X11_Y13_Job(Seq.Scan) 1 01_738__Cell_CP_11	WT	120	67	2
31Oct17_Il12b_in_ex_Exp2_0_60_90_120_Sequence_A 0_S 0_U 3_V 0_X11_Y13_Job(Seq.Scan) 1 01_738__Cell_CP_12	WT	120	24	2
31Oct17_Il12b_in_ex_Exp2_0_60_90_120_Sequence_A 0_S 0_U 3_V 0_X11_Y13_Job(Seq.Scan) 1 01_738__Cell_CP_13	WT	120	13	2
31Oct17_Il12b_in_ex_Exp2_0_60_90_120_Sequence_A 0_S 0_U 3_V 0_X11_Y13_Job(Seq.Scan) 1 01_738__Cell_CP_17	WT	120	6	2
31Oct17_Il12b_in_ex_Exp2_0_60_90_120_Sequence_A 0_S 0_U 3_V 0_X11_Y13_Job(Seq.Scan) 1 01_738__Cell_CP_20	WT	120	7	2
31Oct17_Il12b_in_ex_Exp2_0_60_90_120_Sequence_A 0_S 0_U 3_V 0_X11_Y13_Job(Seq.Scan) 1 01_738__Cell_CP_24	WT	120	74	2
31Oct17_Il12b_in_ex_Exp2_0_60_90_120_Sequence_A 0_S 0_U 3_V 0_X11_Y12_Job(Seq.Scan) 1 01_728__Cell_CP_2	WT	120	9	2
31Oct17_Il12b_in_ex_Exp2_0_60_90_120_Sequence_A 0_S 0_U 3_V 0_X11_Y12_Job(Seq.Scan) 1 01_728__Cell_CP_3	WT	120	9	2
31Oct17_Il12b_in_ex_Exp2_0_60_90_120_Sequence_A 0_S 0_U 3_V 0_X11_Y12_Job(Seq.Scan) 1 01_728__Cell_CP_4	WT	120	11	2
31Oct17_Il12b_in_ex_Exp2_0_60_90_120_Sequence_A 0_S 0_U 3_V 0_X11_Y12_Job(Seq.Scan) 1 01_728__Cell_CP_5	WT	120	33	2
31Oct17_Il12b_in_ex_Exp2_0_60_90_120_Sequence_A 0_S 0_U 3_V 0_X11_Y12_Job(Seq.Scan) 1 01_728__Cell_CP_9	WT	120	43	2
31Oct17_Il12b_in_ex_Exp2_0_60_90_120_Sequence_A 0_S 0_U 3_V 0_X11_Y12_Job(Seq.Scan) 1 01_728__Cell_CP_10	WT	120	55	2
31Oct17_Il12b_in_ex_Exp2_0_60_90_120_Sequence_A 0_S 0_U 3_V 0_X11_Y12_Job(Seq.Scan) 1 01_728__Cell_CP_11	WT	120	80	2
31Oct17_Il12b_in_ex_Exp2_0_60_90_120_Sequence_A 0_S 0_U 3_V 0_X11_Y12_Job(Seq.Scan) 1 01_728__Cell_CP_12	WT	120	272	2
31Oct17_Il12b_in_ex_Exp2_0_60_90_120_Sequence_A 0_S 0_U 3_V 0_X11_Y12_Job(Seq.Scan) 1 01_728__Cell_CP_13	WT	120	16	2
31Oct17_Il12b_in_ex_Exp2_0_60_90_120_Sequence_A 0_S 0_U 3_V 0_X11_Y12_Job(Seq.Scan) 1 01_728__Cell_CP_15	WT	120	212	2
31Oct17_Il12b_in_ex_Exp2_0_60_90_120_Sequence_A 0_S 0_U 3_V 0_X11_Y12_Job(Seq.Scan) 1 01_728__Cell_CP_16	WT	120	193	2
31Oct17_Il12b_in_ex_Exp2_0_60_90_120_Sequence_A 0_S 0_U 3_V 0_X11_Y12_Job(Seq.Scan) 1 01_728__Cell_CP_17	WT	120	21	2
31Oct17_Il12b_in_ex_Exp2_0_60_90_120_Sequence_A 0_S 0_U 3_V 0_X11_Y12_Job(Seq.Scan) 1 01_728__Cell_CP_18	WT	120	169	2
31Oct17_Il12b_in_ex_Exp2_0_60_90_120_Sequence_A 0_S 0_U 3_V 0_X11_Y11_Job(Seq.Scan) 1 01_706__Cell_CP_1	WT	120	98	2
31Oct17_Il12b_in_ex_Exp2_0_60_90_120_Sequence_A 0_S 0_U 3_V 0_X11_Y11_Job(Seq.Scan) 1 01_706__Cell_CP_2	WT	120	110	2
31Oct17_Il12b_in_ex_Exp2_0_60_90_120_Sequence_A 0_S 0_U 3_V 0_X11_Y11_Job(Seq.Scan) 1 01_706__Cell_CP_3	WT	120	34	2
31Oct17_Il12b_in_ex_Exp2_0_60_90_120_Sequence_A 0_S 0_U 3_V 0_X11_Y11_Job(Seq.Scan) 1 01_706__Cell_CP_6	WT	120	193	2
31Oct17_Il12b_in_ex_Exp2_0_60_90_120_Sequence_A 0_S 0_U 3_V 0_X11_Y11_Job(Seq.Scan) 1 01_706__Cell_CP_7	WT	120	84	2
31Oct17_Il12b_in_ex_Exp2_0_60_90_120_Sequence_A 0_S 0_U 3_V 0_X11_Y11_Job(Seq.Scan) 1 01_706__Cell_CP_8	WT	120	32	2
31Oct17_Il12b_in_ex_Exp2_0_60_90_120_Sequence_A 0_S 0_U 3_V 0_X11_Y11_Job(Seq.Scan) 1 01_706__Cell_CP_11	WT	120	6	2
31Oct17_Il12b_in_ex_Exp2_0_60_90_120_Sequence_A 0_S 0_U 3_V 0_X11_Y11_Job(Seq.Scan) 1 01_706__Cell_CP_13	WT	120	177	2
31Oct17_Il12b_in_ex_Exp2_0_60_90_120_Sequence_A 0_S 0_U 3_V 0_X11_Y11_Job(Seq.Scan) 1 01_706__Cell_CP_17	WT	120	18	2
31Oct17_Il12b_in_ex_Exp2_0_60_90_120_Sequence_A 0_S 0_U 3_V 0_X11_Y11_Job(Seq.Scan) 1 01_706__Cell_CP_21	WT	120	60	2
31Oct17_Il12b_in_ex_Exp2_0_60_90_120_Sequence_A 0_S 0_U 3_V 0_X11_Y10_Job(Seq.Scan) 1 01_696__Cell_CP_2	WT	120	202	2
31Oct17_Il12b_in_ex_Exp2_0_60_90_120_Sequence_A 0_S 0_U 3_V 0_X11_Y10_Job(Seq.Scan) 1 01_696__Cell_CP_4	WT	120	18	2
31Oct17_Il12b_in_ex_Exp2_0_60_90_120_Sequence_A 0_S 0_U 3_V 0_X11_Y10_Job(Seq.Scan) 1 01_696__Cell_CP_7	WT	120	46	2
31Oct17_Il12b_in_ex_Exp2_0_60_90_120_Sequence_A 0_S 0_U 3_V 0_X11_Y10_Job(Seq.Scan) 1 01_696__Cell_CP_8	WT	120	10	2
31Oct17_Il12b_in_ex_Exp2_0_60_90_120_Sequence_A 0_S 0_U 3_V 0_X11_Y10_Job(Seq.Scan) 1 01_696__Cell_CP_10	WT	120	8	2
31Oct17_Il12b_in_ex_Exp2_0_60_90_120_Sequence_A 0_S 0_U 3_V 0_X11_Y10_Job(Seq.Scan) 1 01_696__Cell_CP_14	WT	120	16	2
31Oct17_Il12b_in_ex_Exp2_0_60_90_120_Sequence_A 0_S 0_U 3_V 0_X11_Y10_Job(Seq.Scan) 1 01_696__Cell_CP_15	WT	120	26	2
31Oct17_Il12b_in_ex_Exp2_0_60_90_120_Sequence_A 0_S 0_U 3_V 0_X11_Y10_Job(Seq.Scan) 1 01_696__Cell_CP_16	WT	120	120	2
31Oct17_Il12b_in_ex_Exp2_0_60_90_120_Sequence_A 0_S 0_U 3_V 0_X11_Y10_Job(Seq.Scan) 1 01_696__Cell_CP_19	WT	120	8	2
31Oct17_Il12b_in_ex_Exp2_0_60_90_120_Sequence_A 0_S 0_U 3_V 0_X11_Y10_Job(Seq.Scan) 1 01_696__Cell_CP_20	WT	120	7	2
31Oct17_Il12b_in_ex_Exp2_0_60_90_120_Sequence_A 0_S 0_U 3_V 0_X11_Y10_Job(Seq.Scan) 1 01_696__Cell_CP_22	WT	120	68	2
31Oct17_Il12b_in_ex_Exp2_0_60_90_120_Sequence_A 0_S 0_U 3_V 0_X11_Y10_Job(Seq.Scan) 1 01_696__Cell_CP_23	WT	120	14	2
31Oct17_Il12b_in_ex_Exp2_0_60_90_120_Sequence_A 0_S 0_U 3_V 0_X11_Y10_Job(Seq.Scan) 1 01_696__Cell_CP_24	WT	120	23	2
31Oct17_Il12b_in_ex_Exp2_0_60_90_120_Sequence_A 0_S 0_U 3_V 0_X11_Y10_Job(Seq.Scan) 1 01_696__Cell_CP_25	WT	120	117	2
31Oct17_Il12b_in_ex_Exp2_0_60_90_120_Sequence_A 0_S 0_U 3_V 0_X11_Y10_Job(Seq.Scan) 1 01_696__Cell_CP_26	WT	120	11	2
31Oct17_Il12b_in_ex_Exp2_0_60_90_120_Sequence_A 0_S 0_U 3_V 0_X11_Y10_Job(Seq.Scan) 1 01_696__Cell_CP_27	WT	120	19	2
31Oct17_Il12b_in_ex_Exp2_0_60_90_120_Sequence_A 0_S 0_U 3_V 0_X11_Y10_Job(Seq.Scan) 1 01_696__Cell_CP_29	WT	120	85	2
31Oct17_Il12b_in_ex_Exp2_0_60_90_120_Sequence_A 0_S 0_U 3_V 0_X11_Y10_Job(Seq.Scan) 1 01_696__Cell_CP_30	WT	120	28	2
31Oct17_Il12b_in_ex_Exp2_0_60_90_120_Sequence_A 0_S 0_U 3_V 0_X10_Y15_Job(Seq.Scan) 1 01_772__Cell_CP_4	WT	120	141	2
31Oct17_Il12b_in_ex_Exp2_0_60_90_120_Sequence_A 0_S 0_U 3_V 0_X10_Y15_Job(Seq.Scan) 1 01_772__Cell_CP_5	WT	120	17	2
31Oct17_Il12b_in_ex_Exp2_0_60_90_120_Sequence_A 0_S 0_U 3_V 0_X10_Y15_Job(Seq.Scan) 1 01_772__Cell_CP_6	WT	120	64	2
31Oct17_Il12b_in_ex_Exp2_0_60_90_120_Sequence_A 0_S 0_U 3_V 0_X10_Y15_Job(Seq.Scan) 1 01_772__Cell_CP_11	WT	120	81	2
31Oct17_Il12b_in_ex_Exp2_0_60_90_120_Sequence_A 0_S 0_U 3_V 0_X10_Y15_Job(Seq.Scan) 1 01_772__Cell_CP_13	WT	120	220	2
31Oct17_Il12b_in_ex_Exp2_0_60_90_120_Sequence_A 0_S 0_U 3_V 0_X10_Y15_Job(Seq.Scan) 1 01_772__Cell_CP_14	WT	120	19	2
31Oct17_Il12b_in_ex_Exp2_0_60_90_120_Sequence_A 0_S 0_U 3_V 0_X10_Y15_Job(Seq.Scan) 1 01_772__Cell_CP_15	WT	120	11	2
31Oct17_Il12b_in_ex_Exp2_0_60_90_120_Sequence_A 0_S 0_U 3_V 0_X10_Y15_Job(Seq.Scan) 1 01_772__Cell_CP_16	WT	120	96	2
31Oct17_Il12b_in_ex_Exp2_0_60_90_120_Sequence_A 0_S 0_U 3_V 0_X10_Y15_Job(Seq.Scan) 1 01_772__Cell_CP_17	WT	120	115	2
31Oct17_Il12b_in_ex_Exp2_0_60_90_120_Sequence_A 0_S 0_U 3_V 0_X10_Y15_Job(Seq.Scan) 1 01_772__Cell_CP_20	WT	120	209	2
31Oct17_Il12b_in_ex_Exp2_0_60_90_120_Sequence_A 0_S 0_U 3_V 0_X10_Y15_Job(Seq.Scan) 1 01_772__Cell_CP_23	WT	120	122	2
31Oct17_Il12b_in_ex_Exp2_0_60_90_120_Sequence_A 0_S 0_U 3_V 0_X10_Y15_Job(Seq.Scan) 1 01_772__Cell_CP_24	WT	120	95	2
31Oct17_Il12b_in_ex_Exp2_0_60_90_120_Sequence_A 0_S 0_U 3_V 0_X10_Y14_Job(Seq.Scan) 1 01_758__Cell_CP_2	WT	120	39	2
31Oct17_Il12b_in_ex_Exp2_0_60_90_120_Sequence_A 0_S 0_U 3_V 0_X10_Y14_Job(Seq.Scan) 1 01_758__Cell_CP_4	WT	120	51	2
31Oct17_Il12b_in_ex_Exp2_0_60_90_120_Sequence_A 0_S 0_U 3_V 0_X10_Y14_Job(Seq.Scan) 1 01_758__Cell_CP_5	WT	120	111	2
31Oct17_Il12b_in_ex_Exp2_0_60_90_120_Sequence_A 0_S 0_U 3_V 0_X10_Y14_Job(Seq.Scan) 1 01_758__Cell_CP_7	WT	120	79	2
31Oct17_Il12b_in_ex_Exp2_0_60_90_120_Sequence_A 0_S 0_U 3_V 0_X10_Y14_Job(Seq.Scan) 1 01_758__Cell_CP_8	WT	120	26	2
31Oct17_Il12b_in_ex_Exp2_0_60_90_120_Sequence_A 0_S 0_U 3_V 0_X10_Y14_Job(Seq.Scan) 1 01_758__Cell_CP_9	WT	120	8	2
31Oct17_Il12b_in_ex_Exp2_0_60_90_120_Sequence_A 0_S 0_U 3_V 0_X10_Y14_Job(Seq.Scan) 1 01_758__Cell_CP_10	WT	120	15	2
31Oct17_Il12b_in_ex_Exp2_0_60_90_120_Sequence_A 0_S 0_U 3_V 0_X10_Y14_Job(Seq.Scan) 1 01_758__Cell_CP_12	WT	120	98	2
31Oct17_Il12b_in_ex_Exp2_0_60_90_120_Sequence_A 0_S 0_U 3_V 0_X10_Y14_Job(Seq.Scan) 1 01_758__Cell_CP_13	WT	120	73	2
31Oct17_Il12b_in_ex_Exp2_0_60_90_120_Sequence_A 0_S 0_U 3_V 0_X10_Y14_Job(Seq.Scan) 1 01_758__Cell_CP_14	WT	120	72	2
31Oct17_Il12b_in_ex_Exp2_0_60_90_120_Sequence_A 0_S 0_U 3_V 0_X10_Y14_Job(Seq.Scan) 1 01_758__Cell_CP_15	WT	120	155	2
31Oct17_Il12b_in_ex_Exp2_0_60_90_120_Sequence_A 0_S 0_U 3_V 0_X10_Y14_Job(Seq.Scan) 1 01_758__Cell_CP_16	WT	120	306	2
31Oct17_Il12b_in_ex_Exp2_0_60_90_120_Sequence_A 0_S 0_U 3_V 0_X10_Y14_Job(Seq.Scan) 1 01_758__Cell_CP_17	WT	120	150	2
31Oct17_Il12b_in_ex_Exp2_0_60_90_120_Sequence_A 0_S 0_U 3_V 0_X10_Y14_Job(Seq.Scan) 1 01_758__Cell_CP_18	WT	120	154	2
31Oct17_Il12b_in_ex_Exp2_0_60_90_120_Sequence_A 0_S 0_U 3_V 0_X10_Y14_Job(Seq.Scan) 1 01_758__Cell_CP_19	WT	120	54	2
31Oct17_Il12b_in_ex_Exp2_0_60_90_120_Sequence_A 0_S 0_U 3_V 0_X10_Y13_Job(Seq.Scan) 1 01_740__Cell_CP_1	WT	120	11	2
31Oct17_Il12b_in_ex_Exp2_0_60_90_120_Sequence_A 0_S 0_U 3_V 0_X10_Y13_Job(Seq.Scan) 1 01_740__Cell_CP_2	WT	120	121	2
31Oct17_Il12b_in_ex_Exp2_0_60_90_120_Sequence_A 0_S 0_U 3_V 0_X10_Y13_Job(Seq.Scan) 1 01_740__Cell_CP_4	WT	120	7	2
31Oct17_Il12b_in_ex_Exp2_0_60_90_120_Sequence_A 0_S 0_U 3_V 0_X10_Y13_Job(Seq.Scan) 1 01_740__Cell_CP_5	WT	120	108	2
31Oct17_Il12b_in_ex_Exp2_0_60_90_120_Sequence_A 0_S 0_U 3_V 0_X10_Y13_Job(Seq.Scan) 1 01_740__Cell_CP_7	WT	120	114	2
31Oct17_Il12b_in_ex_Exp2_0_60_90_120_Sequence_A 0_S 0_U 3_V 0_X10_Y13_Job(Seq.Scan) 1 01_740__Cell_CP_11	WT	120	58	2
31Oct17_Il12b_in_ex_Exp2_0_60_90_120_Sequence_A 0_S 0_U 3_V 0_X10_Y13_Job(Seq.Scan) 1 01_740__Cell_CP_14	WT	120	71	2
31Oct17_Il12b_in_ex_Exp2_0_60_90_120_Sequence_A 0_S 0_U 3_V 0_X10_Y13_Job(Seq.Scan) 1 01_740__Cell_CP_16	WT	120	63	2
31Oct17_Il12b_in_ex_Exp2_0_60_90_120_Sequence_A 0_S 0_U 3_V 0_X10_Y13_Job(Seq.Scan) 1 01_740__Cell_CP_21	WT	120	88	2
31Oct17_Il12b_in_ex_Exp2_0_60_90_120_Sequence_A 0_S 0_U 3_V 0_X10_Y13_Job(Seq.Scan) 1 01_740__Cell_CP_23	WT	120	120	2
31Oct17_Il12b_in_ex_Exp2_0_60_90_120_Sequence_A 0_S 0_U 3_V 0_X10_Y13_Job(Seq.Scan) 1 01_740__Cell_CP_24	WT	120	96	2
31Oct17_Il12b_in_ex_Exp2_0_60_90_120_Sequence_A 0_S 0_U 3_V 0_X10_Y13_Job(Seq.Scan) 1 01_740__Cell_CP_25	WT	120	133	2
31Oct17_Il12b_in_ex_Exp2_0_60_90_120_Sequence_A 0_S 0_U 3_V 0_X10_Y13_Job(Seq.Scan) 1 01_740__Cell_CP_26	WT	120	129	2
31Oct17_Il12b_in_ex_Exp2_0_60_90_120_Sequence_A 0_S 0_U 3_V 0_X10_Y13_Job(Seq.Scan) 1 01_740__Cell_CP_28	WT	120	89	2
31Oct17_Il12b_in_ex_Exp2_0_60_90_120_Sequence_A 0_S 0_U 3_V 0_X10_Y13_Job(Seq.Scan) 1 01_740__Cell_CP_29	WT	120	25	2
31Oct17_Il12b_in_ex_Exp2_0_60_90_120_Sequence_A 0_S 0_U 3_V 0_X10_Y13_Job(Seq.Scan) 1 01_740__Cell_CP_30	WT	120	101	2
31Oct17_Il12b_in_ex_Exp2_0_60_90_120_Sequence_A 0_S 0_U 3_V 0_X10_Y12_Job(Seq.Scan) 1 01_726__Cell_CP_2	WT	120	21	2
31Oct17_Il12b_in_ex_Exp2_0_60_90_120_Sequence_A 0_S 0_U 3_V 0_X10_Y12_Job(Seq.Scan) 1 01_726__Cell_CP_3	WT	120	27	2
31Oct17_Il12b_in_ex_Exp2_0_60_90_120_Sequence_A 0_S 0_U 3_V 0_X10_Y12_Job(Seq.Scan) 1 01_726__Cell_CP_4	WT	120	87	2
31Oct17_Il12b_in_ex_Exp2_0_60_90_120_Sequence_A 0_S 0_U 3_V 0_X10_Y12_Job(Seq.Scan) 1 01_726__Cell_CP_5	WT	120	53	2
31Oct17_Il12b_in_ex_Exp2_0_60_90_120_Sequence_A 0_S 0_U 3_V 0_X10_Y12_Job(Seq.Scan) 1 01_726__Cell_CP_6	WT	120	161	2
31Oct17_Il12b_in_ex_Exp2_0_60_90_120_Sequence_A 0_S 0_U 3_V 0_X10_Y12_Job(Seq.Scan) 1 01_726__Cell_CP_7	WT	120	112	2
31Oct17_Il12b_in_ex_Exp2_0_60_90_120_Sequence_A 0_S 0_U 3_V 0_X10_Y12_Job(Seq.Scan) 1 01_726__Cell_CP_9	WT	120	87	2
31Oct17_Il12b_in_ex_Exp2_0_60_90_120_Sequence_A 0_S 0_U 3_V 0_X10_Y12_Job(Seq.Scan) 1 01_726__Cell_CP_11	WT	120	105	2
31Oct17_Il12b_in_ex_Exp2_0_60_90_120_Sequence_A 0_S 0_U 3_V 0_X10_Y12_Job(Seq.Scan) 1 01_726__Cell_CP_13	WT	120	71	2
31Oct17_Il12b_in_ex_Exp2_0_60_90_120_Sequence_A 0_S 0_U 3_V 0_X10_Y12_Job(Seq.Scan) 1 01_726__Cell_CP_14	WT	120	41	2
31Oct17_Il12b_in_ex_Exp2_0_60_90_120_Sequence_A 0_S 0_U 3_V 0_X10_Y12_Job(Seq.Scan) 1 01_726__Cell_CP_17	WT	120	183	2
31Oct17_Il12b_in_ex_Exp2_0_60_90_120_Sequence_A 0_S 0_U 3_V 0_X10_Y12_Job(Seq.Scan) 1 01_726__Cell_CP_22	WT	120	47	2
31Oct17_Il12b_in_ex_Exp2_0_60_90_120_Sequence_A 0_S 0_U 3_V 0_X10_Y12_Job(Seq.Scan) 1 01_726__Cell_CP_23	WT	120	30	2
31Oct17_Il12b_in_ex_Exp2_0_60_90_120_Sequence_A 0_S 0_U 3_V 0_X10_Y12_Job(Seq.Scan) 1 01_726__Cell_CP_24	WT	120	50	2
31Oct17_Il12b_in_ex_Exp2_0_60_90_120_Sequence_A 0_S 0_U 3_V 0_X10_Y11_Job(Seq.Scan) 1 01_708__Cell_CP_4	WT	120	149	2
31Oct17_Il12b_in_ex_Exp2_0_60_90_120_Sequence_A 0_S 0_U 3_V 0_X10_Y11_Job(Seq.Scan) 1 01_708__Cell_CP_5	WT	120	63	2
31Oct17_Il12b_in_ex_Exp2_0_60_90_120_Sequence_A 0_S 0_U 3_V 0_X10_Y11_Job(Seq.Scan) 1 01_708__Cell_CP_6	WT	120	46	2
31Oct17_Il12b_in_ex_Exp2_0_60_90_120_Sequence_A 0_S 0_U 3_V 0_X10_Y11_Job(Seq.Scan) 1 01_708__Cell_CP_7	WT	120	25	2
31Oct17_Il12b_in_ex_Exp2_0_60_90_120_Sequence_A 0_S 0_U 3_V 0_X10_Y11_Job(Seq.Scan) 1 01_708__Cell_CP_8	WT	120	10	2
31Oct17_Il12b_in_ex_Exp2_0_60_90_120_Sequence_A 0_S 0_U 3_V 0_X10_Y11_Job(Seq.Scan) 1 01_708__Cell_CP_10	WT	120	197	2
31Oct17_Il12b_in_ex_Exp2_0_60_90_120_Sequence_A 0_S 0_U 3_V 0_X10_Y11_Job(Seq.Scan) 1 01_708__Cell_CP_11	WT	120	74	2
31Oct17_Il12b_in_ex_Exp2_0_60_90_120_Sequence_A 0_S 0_U 3_V 0_X10_Y11_Job(Seq.Scan) 1 01_708__Cell_CP_13	WT	120	134	2
31Oct17_Il12b_in_ex_Exp2_0_60_90_120_Sequence_A 0_S 0_U 3_V 0_X10_Y11_Job(Seq.Scan) 1 01_708__Cell_CP_16	WT	120	132	2
31Oct17_Il12b_in_ex_Exp2_0_60_90_120_Sequence_A 0_S 0_U 3_V 0_X10_Y11_Job(Seq.Scan) 1 01_708__Cell_CP_18	WT	120	47	2
31Oct17_Il12b_in_ex_Exp2_0_60_90_120_Sequence_A 0_S 0_U 3_V 0_X10_Y11_Job(Seq.Scan) 1 01_708__Cell_CP_19	WT	120	163	2
31Oct17_Il12b_in_ex_Exp2_0_60_90_120_Sequence_A 0_S 0_U 3_V 0_X10_Y11_Job(Seq.Scan) 1 01_708__Cell_CP_20	WT	120	76	2
31Oct17_Il12b_in_ex_Exp2_0_60_90_120_Sequence_A 0_S 0_U 3_V 0_X10_Y11_Job(Seq.Scan) 1 01_708__Cell_CP_21	WT	120	17	2
31Oct17_Il12b_in_ex_Exp2_0_60_90_120_Sequence_A 0_S 0_U 3_V 0_X10_Y11_Job(Seq.Scan) 1 01_708__Cell_CP_23	WT	120	31	2
31Oct17_Il12b_in_ex_Exp2_0_60_90_120_Sequence_A 0_S 0_U 3_V 0_X10_Y10_Job(Seq.Scan) 1 01_694__Cell_CP_1	WT	120	92	2
31Oct17_Il12b_in_ex_Exp2_0_60_90_120_Sequence_A 0_S 0_U 3_V 0_X10_Y10_Job(Seq.Scan) 1 01_694__Cell_CP_3	WT	120	28	2
31Oct17_Il12b_in_ex_Exp2_0_60_90_120_Sequence_A 0_S 0_U 3_V 0_X10_Y10_Job(Seq.Scan) 1 01_694__Cell_CP_4	WT	120	45	2
31Oct17_Il12b_in_ex_Exp2_0_60_90_120_Sequence_A 0_S 0_U 3_V 0_X10_Y10_Job(Seq.Scan) 1 01_694__Cell_CP_5	WT	120	95	2
31Oct17_Il12b_in_ex_Exp2_0_60_90_120_Sequence_A 0_S 0_U 3_V 0_X10_Y10_Job(Seq.Scan) 1 01_694__Cell_CP_6	WT	120	60	2
31Oct17_Il12b_in_ex_Exp2_0_60_90_120_Sequence_A 0_S 0_U 3_V 0_X10_Y10_Job(Seq.Scan) 1 01_694__Cell_CP_7	WT	120	6	2
31Oct17_Il12b_in_ex_Exp2_0_60_90_120_Sequence_A 0_S 0_U 3_V 0_X10_Y10_Job(Seq.Scan) 1 01_694__Cell_CP_9	WT	120	22	2
31Oct17_Il12b_in_ex_Exp2_0_60_90_120_Sequence_A 0_S 0_U 3_V 0_X10_Y10_Job(Seq.Scan) 1 01_694__Cell_CP_12	WT	120	154	2
31Oct17_Il12b_in_ex_Exp2_0_60_90_120_Sequence_A 0_S 0_U 3_V 0_X10_Y10_Job(Seq.Scan) 1 01_694__Cell_CP_13	WT	120	105	2
31Oct17_Il12b_in_ex_Exp2_0_60_90_120_Sequence_A 0_S 0_U 3_V 0_X10_Y10_Job(Seq.Scan) 1 01_694__Cell_CP_14	WT	120	150	2
31Oct17_Il12b_in_ex_Exp2_0_60_90_120_Sequence_A 0_S 0_U 3_V 0_X10_Y10_Job(Seq.Scan) 1 01_694__Cell_CP_17	WT	120	6	2
31Oct17_Il12b_in_ex_Exp2_0_60_90_120_Sequence_A 0_S 0_U 3_V 0_X10_Y10_Job(Seq.Scan) 1 01_694__Cell_CP_18	WT	120	42	2
31Oct17_Il12b_in_ex_Exp2_0_60_90_120_Sequence_A 0_S 0_U 3_V 0_X10_Y10_Job(Seq.Scan) 1 01_694__Cell_CP_20	WT	120	144	2
31Oct17_Il12b_in_ex_Exp2_0_60_90_120_Sequence_A 0_S 0_U 3_V 0_X10_Y10_Job(Seq.Scan) 1 01_694__Cell_CP_21	WT	120	54	2
31Oct17_Il12b_in_ex_Exp2_0_60_90_120_Sequence_A 0_S 0_U 3_V 0_X10_Y10_Job(Seq.Scan) 1 01_694__Cell_CP_22	WT	120	97	2
31Oct17_Il12b_in_ex_Exp2_0_60_90_120_Sequence_A 0_S 0_U 3_V 0_X10_Y10_Job(Seq.Scan) 1 01_694__Cell_CP_23	WT	120	101	2
31Oct17_Il12b_in_ex_Exp2_0_60_90_120_Sequence_A 0_S 0_U 3_V 0_X10_Y10_Job(Seq.Scan) 1 01_694__Cell_CP_24	WT	120	56	2
31Oct17_Il12b_in_ex_Exp2_0_60_90_120_Sequence_A 0_S 0_U 3_V 0_X 9_Y15_Job(Seq.Scan) 1 01_774__Cell_CP_4	WT	120	40	2
31Oct17_Il12b_in_ex_Exp2_0_60_90_120_Sequence_A 0_S 0_U 3_V 0_X 9_Y15_Job(Seq.Scan) 1 01_774__Cell_CP_5	WT	120	76	2
31Oct17_Il12b_in_ex_Exp2_0_60_90_120_Sequence_A 0_S 0_U 3_V 0_X 9_Y15_Job(Seq.Scan) 1 01_774__Cell_CP_8	WT	120	78	2
31Oct17_Il12b_in_ex_Exp2_0_60_90_120_Sequence_A 0_S 0_U 3_V 0_X 9_Y15_Job(Seq.Scan) 1 01_774__Cell_CP_9	WT	120	8	2
31Oct17_Il12b_in_ex_Exp2_0_60_90_120_Sequence_A 0_S 0_U 3_V 0_X 9_Y15_Job(Seq.Scan) 1 01_774__Cell_CP_10	WT	120	123	2
31Oct17_Il12b_in_ex_Exp2_0_60_90_120_Sequence_A 0_S 0_U 3_V 0_X 9_Y14_Job(Seq.Scan) 1 01_756__Cell_CP_6	WT	120	7	2
31Oct17_Il12b_in_ex_Exp2_0_60_90_120_Sequence_A 0_S 0_U 3_V 0_X 9_Y14_Job(Seq.Scan) 1 01_756__Cell_CP_10	WT	120	96	2
31Oct17_Il12b_in_ex_Exp2_0_60_90_120_Sequence_A 0_S 0_U 3_V 0_X 9_Y14_Job(Seq.Scan) 1 01_756__Cell_CP_11	WT	120	43	2
31Oct17_Il12b_in_ex_Exp2_0_60_90_120_Sequence_A 0_S 0_U 3_V 0_X 9_Y14_Job(Seq.Scan) 1 01_756__Cell_CP_12	WT	120	163	2
31Oct17_Il12b_in_ex_Exp2_0_60_90_120_Sequence_A 0_S 0_U 3_V 0_X 9_Y14_Job(Seq.Scan) 1 01_756__Cell_CP_16	WT	120	12	2
31Oct17_Il12b_in_ex_Exp2_0_60_90_120_Sequence_A 0_S 0_U 3_V 0_X 9_Y14_Job(Seq.Scan) 1 01_756__Cell_CP_17	WT	120	156	2
31Oct17_Il12b_in_ex_Exp2_0_60_90_120_Sequence_A 0_S 0_U 3_V 0_X 9_Y14_Job(Seq.Scan) 1 01_756__Cell_CP_19	WT	120	34	2
31Oct17_Il12b_in_ex_Exp2_0_60_90_120_Sequence_A 0_S 0_U 3_V 0_X 9_Y14_Job(Seq.Scan) 1 01_756__Cell_CP_20	WT	120	45	2
31Oct17_Il12b_in_ex_Exp2_0_60_90_120_Sequence_A 0_S 0_U 3_V 0_X 9_Y14_Job(Seq.Scan) 1 01_756__Cell_CP_24	WT	120	152	2
31Oct17_Il12b_in_ex_Exp2_0_60_90_120_Sequence_A 0_S 0_U 3_V 0_X 9_Y13_Job(Seq.Scan) 1 01_742__Cell_CP_1	WT	120	165	2
31Oct17_Il12b_in_ex_Exp2_0_60_90_120_Sequence_A 0_S 0_U 3_V 0_X 9_Y13_Job(Seq.Scan) 1 01_742__Cell_CP_6	WT	120	36	2
31Oct17_Il12b_in_ex_Exp2_0_60_90_120_Sequence_A 0_S 0_U 3_V 0_X 9_Y13_Job(Seq.Scan) 1 01_742__Cell_CP_7	WT	120	146	2
31Oct17_Il12b_in_ex_Exp2_0_60_90_120_Sequence_A 0_S 0_U 3_V 0_X 9_Y13_Job(Seq.Scan) 1 01_742__Cell_CP_9	WT	120	170	2
31Oct17_Il12b_in_ex_Exp2_0_60_90_120_Sequence_A 0_S 0_U 3_V 0_X 9_Y13_Job(Seq.Scan) 1 01_742__Cell_CP_12	WT	120	13	2
31Oct17_Il12b_in_ex_Exp2_0_60_90_120_Sequence_A 0_S 0_U 3_V 0_X 9_Y13_Job(Seq.Scan) 1 01_742__Cell_CP_14	WT	120	7	2
31Oct17_Il12b_in_ex_Exp2_0_60_90_120_Sequence_A 0_S 0_U 3_V 0_X 9_Y13_Job(Seq.Scan) 1 01_742__Cell_CP_15	WT	120	21	2
31Oct17_Il12b_in_ex_Exp2_0_60_90_120_Sequence_A 0_S 0_U 3_V 0_X 9_Y13_Job(Seq.Scan) 1 01_742__Cell_CP_16	WT	120	87	2
31Oct17_Il12b_in_ex_Exp2_0_60_90_120_Sequence_A 0_S 0_U 3_V 0_X 9_Y13_Job(Seq.Scan) 1 01_742__Cell_CP_17	WT	120	155	2
31Oct17_Il12b_in_ex_Exp2_0_60_90_120_Sequence_A 0_S 0_U 3_V 0_X 9_Y13_Job(Seq.Scan) 1 01_742__Cell_CP_21	WT	120	11	2
31Oct17_Il12b_in_ex_Exp2_0_60_90_120_Sequence_A 0_S 0_U 3_V 0_X 9_Y13_Job(Seq.Scan) 1 01_742__Cell_CP_23	WT	120	33	2
31Oct17_Il12b_in_ex_Exp2_0_60_90_120_Sequence_A 0_S 0_U 3_V 0_X 9_Y13_Job(Seq.Scan) 1 01_742__Cell_CP_24	WT	120	11	2
31Oct17_Il12b_in_ex_Exp2_0_60_90_120_Sequence_A 0_S 0_U 3_V 0_X 9_Y13_Job(Seq.Scan) 1 01_742__Cell_CP_25	WT	120	10	2
31Oct17_Il12b_in_ex_Exp2_0_60_90_120_Sequence_A 0_S 0_U 3_V 0_X 9_Y12_Job(Seq.Scan) 1 01_724__Cell_CP_4	WT	120	6	2
31Oct17_Il12b_in_ex_Exp2_0_60_90_120_Sequence_A 0_S 0_U 3_V 0_X 9_Y12_Job(Seq.Scan) 1 01_724__Cell_CP_5	WT	120	78	2
31Oct17_Il12b_in_ex_Exp2_0_60_90_120_Sequence_A 0_S 0_U 3_V 0_X 9_Y12_Job(Seq.Scan) 1 01_724__Cell_CP_8	WT	120	16	2
31Oct17_Il12b_in_ex_Exp2_0_60_90_120_Sequence_A 0_S 0_U 3_V 0_X 9_Y12_Job(Seq.Scan) 1 01_724__Cell_CP_9	WT	120	101	2
31Oct17_Il12b_in_ex_Exp2_0_60_90_120_Sequence_A 0_S 0_U 3_V 0_X 9_Y12_Job(Seq.Scan) 1 01_724__Cell_CP_10	WT	120	83	2
31Oct17_Il12b_in_ex_Exp2_0_60_90_120_Sequence_A 0_S 0_U 3_V 0_X 9_Y12_Job(Seq.Scan) 1 01_724__Cell_CP_11	WT	120	35	2
31Oct17_Il12b_in_ex_Exp2_0_60_90_120_Sequence_A 0_S 0_U 3_V 0_X 9_Y12_Job(Seq.Scan) 1 01_724__Cell_CP_13	WT	120	181	2
31Oct17_Il12b_in_ex_Exp2_0_60_90_120_Sequence_A 0_S 0_U 3_V 0_X 9_Y12_Job(Seq.Scan) 1 01_724__Cell_CP_14	WT	120	39	2
31Oct17_Il12b_in_ex_Exp2_0_60_90_120_Sequence_A 0_S 0_U 3_V 0_X 9_Y12_Job(Seq.Scan) 1 01_724__Cell_CP_15	WT	120	26	2
31Oct17_Il12b_in_ex_Exp2_0_60_90_120_Sequence_A 0_S 0_U 3_V 0_X 9_Y12_Job(Seq.Scan) 1 01_724__Cell_CP_16	WT	120	8	2
31Oct17_Il12b_in_ex_Exp2_0_60_90_120_Sequence_A 0_S 0_U 3_V 0_X 9_Y12_Job(Seq.Scan) 1 01_724__Cell_CP_17	WT	120	157	2
31Oct17_Il12b_in_ex_Exp2_0_60_90_120_Sequence_A 0_S 0_U 3_V 0_X 9_Y12_Job(Seq.Scan) 1 01_724__Cell_CP_19	WT	120	148	2
31Oct17_Il12b_in_ex_Exp2_0_60_90_120_Sequence_A 0_S 0_U 3_V 0_X 9_Y12_Job(Seq.Scan) 1 01_724__Cell_CP_22	WT	120	6	2
31Oct17_Il12b_in_ex_Exp2_0_60_90_120_Sequence_A 0_S 0_U 3_V 0_X 9_Y12_Job(Seq.Scan) 1 01_724__Cell_CP_23	WT	120	150	2
31Oct17_Il12b_in_ex_Exp2_0_60_90_120_Sequence_A 0_S 0_U 3_V 0_X 9_Y11_Job(Seq.Scan) 1 01_710__Cell_CP_2	WT	120	52	2
31Oct17_Il12b_in_ex_Exp2_0_60_90_120_Sequence_A 0_S 0_U 3_V 0_X 9_Y11_Job(Seq.Scan) 1 01_710__Cell_CP_4	WT	120	215	2
31Oct17_Il12b_in_ex_Exp2_0_60_90_120_Sequence_A 0_S 0_U 3_V 0_X 9_Y11_Job(Seq.Scan) 1 01_710__Cell_CP_9	WT	120	78	2
31Oct17_Il12b_in_ex_Exp2_0_60_90_120_Sequence_A 0_S 0_U 3_V 0_X 9_Y11_Job(Seq.Scan) 1 01_710__Cell_CP_10	WT	120	16	2
31Oct17_Il12b_in_ex_Exp2_0_60_90_120_Sequence_A 0_S 0_U 3_V 0_X 9_Y11_Job(Seq.Scan) 1 01_710__Cell_CP_12	WT	120	51	2
31Oct17_Il12b_in_ex_Exp2_0_60_90_120_Sequence_A 0_S 0_U 3_V 0_X 9_Y11_Job(Seq.Scan) 1 01_710__Cell_CP_13	WT	120	71	2
31Oct17_Il12b_in_ex_Exp2_0_60_90_120_Sequence_A 0_S 0_U 3_V 0_X 9_Y11_Job(Seq.Scan) 1 01_710__Cell_CP_14	WT	120	7	2
31Oct17_Il12b_in_ex_Exp2_0_60_90_120_Sequence_A 0_S 0_U 3_V 0_X 9_Y11_Job(Seq.Scan) 1 01_710__Cell_CP_17	WT	120	163	2
31Oct17_Il12b_in_ex_Exp2_0_60_90_120_Sequence_A 0_S 0_U 3_V 0_X 9_Y11_Job(Seq.Scan) 1 01_710__Cell_CP_18	WT	120	20	2
31Oct17_Il12b_in_ex_Exp2_0_60_90_120_Sequence_A 0_S 0_U 3_V 0_X 9_Y11_Job(Seq.Scan) 1 01_710__Cell_CP_20	WT	120	66	2
31Oct17_Il12b_in_ex_Exp2_0_60_90_120_Sequence_A 0_S 0_U 3_V 0_X 9_Y11_Job(Seq.Scan) 1 01_710__Cell_CP_21	WT	120	18	2
31Oct17_Il12b_in_ex_Exp2_0_60_90_120_Sequence_A 0_S 0_U 3_V 0_X 9_Y11_Job(Seq.Scan) 1 01_710__Cell_CP_23	WT	120	67	2
31Oct17_Il12b_in_ex_Exp2_0_60_90_120_Sequence_A 0_S 0_U 3_V 0_X 9_Y11_Job(Seq.Scan) 1 01_710__Cell_CP_24	WT	120	45	2
31Oct17_Il12b_in_ex_Exp2_0_60_90_120_Sequence_A 0_S 0_U 3_V 0_X 9_Y11_Job(Seq.Scan) 1 01_710__Cell_CP_25	WT	120	19	2
31Oct17_Il12b_in_ex_Exp2_0_60_90_120_Sequence_A 0_S 0_U 3_V 0_X 9_Y11_Job(Seq.Scan) 1 01_710__Cell_CP_26	WT	120	56	2
31Oct17_Il12b_in_ex_Exp2_0_60_90_120_Sequence_A 0_S 0_U 3_V 0_X 9_Y11_Job(Seq.Scan) 1 01_710__Cell_CP_27	WT	120	81	2
31Oct17_Il12b_in_ex_Exp2_0_60_90_120_Sequence_A 0_S 0_U 3_V 0_X 9_Y11_Job(Seq.Scan) 1 01_710__Cell_CP_28	WT	120	80	2
31Oct17_Il12b_in_ex_Exp2_0_60_90_120_Sequence_A 0_S 0_U 3_V 0_X 9_Y11_Job(Seq.Scan) 1 01_710__Cell_CP_29	WT	120	130	2
31Oct17_Il12b_in_ex_Exp2_0_60_90_120_Sequence_A 0_S 0_U 3_V 0_X 9_Y11_Job(Seq.Scan) 1 01_710__Cell_CP_30	WT	120	32	2
31Oct17_Il12b_in_ex_Exp2_0_60_90_120_Sequence_A 0_S 0_U 3_V 0_X 9_Y11_Job(Seq.Scan) 1 01_710__Cell_CP_31	WT	120	121	2
31Oct17_Il12b_in_ex_Exp2_0_60_90_120_Sequence_A 0_S 0_U 3_V 0_X 9_Y11_Job(Seq.Scan) 1 01_710__Cell_CP_32	WT	120	82	2
31Oct17_Il12b_in_ex_Exp2_0_60_90_120_Sequence_A 0_S 0_U 3_V 0_X 9_Y11_Job(Seq.Scan) 1 01_710__Cell_CP_33	WT	120	126	2
31Oct17_Il12b_in_ex_Exp2_0_60_90_120_Sequence_A 0_S 0_U 3_V 0_X 9_Y11_Job(Seq.Scan) 1 01_710__Cell_CP_34	WT	120	38	2
31Oct17_Il12b_in_ex_Exp2_0_60_90_120_Sequence_A 0_S 0_U 3_V 0_X 9_Y10_Job(Seq.Scan) 1 01_692__Cell_CP_3	WT	120	64	2
31Oct17_Il12b_in_ex_Exp2_0_60_90_120_Sequence_A 0_S 0_U 3_V 0_X 9_Y10_Job(Seq.Scan) 1 01_692__Cell_CP_4	WT	120	73	2
31Oct17_Il12b_in_ex_Exp2_0_60_90_120_Sequence_A 0_S 0_U 3_V 0_X 9_Y10_Job(Seq.Scan) 1 01_692__Cell_CP_5	WT	120	95	2
31Oct17_Il12b_in_ex_Exp2_0_60_90_120_Sequence_A 0_S 0_U 3_V 0_X 9_Y10_Job(Seq.Scan) 1 01_692__Cell_CP_6	WT	120	79	2
31Oct17_Il12b_in_ex_Exp2_0_60_90_120_Sequence_A 0_S 0_U 3_V 0_X 9_Y10_Job(Seq.Scan) 1 01_692__Cell_CP_8	WT	120	137	2
31Oct17_Il12b_in_ex_Exp2_0_60_90_120_Sequence_A 0_S 0_U 3_V 0_X 9_Y10_Job(Seq.Scan) 1 01_692__Cell_CP_10	WT	120	220	2
31Oct17_Il12b_in_ex_Exp2_0_60_90_120_Sequence_A 0_S 0_U 3_V 0_X 9_Y10_Job(Seq.Scan) 1 01_692__Cell_CP_12	WT	120	9	2
31Oct17_Il12b_in_ex_Exp2_0_60_90_120_Sequence_A 0_S 0_U 3_V 0_X 9_Y10_Job(Seq.Scan) 1 01_692__Cell_CP_13	WT	120	7	2
31Oct17_Il12b_in_ex_Exp2_0_60_90_120_Sequence_A 0_S 0_U 3_V 0_X 9_Y10_Job(Seq.Scan) 1 01_692__Cell_CP_17	WT	120	67	2
31Oct17_Il12b_in_ex_Exp2_0_60_90_120_Sequence_A 0_S 0_U 3_V 0_X 9_Y10_Job(Seq.Scan) 1 01_692__Cell_CP_22	WT	120	41	2
31Oct17_Il12b_in_ex_Exp2_0_60_90_120_Sequence_A 0_S 0_U 3_V 0_X 9_Y10_Job(Seq.Scan) 1 01_692__Cell_CP_23	WT	120	6	2
31Oct17_Il12b_in_ex_Exp2_0_60_90_120_Sequence_A 0_S 0_U 3_V 0_X 9_Y10_Job(Seq.Scan) 1 01_692__Cell_CP_24	WT	120	8	2
31Oct17_Il12b_in_ex_Exp2_0_60_90_120_Sequence_A 0_S 0_U 3_V 0_X 9_Y10_Job(Seq.Scan) 1 01_692__Cell_CP_25	WT	120	128	2
31Oct17_Il12b_in_ex_Exp2_0_60_90_120_Sequence_A 0_S 0_U 3_V 0_X 9_Y10_Job(Seq.Scan) 1 01_692__Cell_CP_26	WT	120	27	2
31Oct17_Il12b_in_ex_Exp2_0_60_90_120_Sequence_A 0_S 0_U 3_V 0_X 9_Y10_Job(Seq.Scan) 1 01_692__Cell_CP_28	WT	120	63	2
31Oct17_Il12b_in_ex_Exp2_0_60_90_120_Sequence_A 0_S 0_U 3_V 0_X 9_Y10_Job(Seq.Scan) 1 01_692__Cell_CP_29	WT	120	49	2
31Oct17_Il12b_in_ex_Exp2_0_60_90_120_Sequence_A 0_S 0_U 3_V 0_X 9_Y10_Job(Seq.Scan) 1 01_692__Cell_CP_30	WT	120	152	2
31Oct17_Il12b_in_ex_Exp2_0_60_90_120_Sequence_A 0_S 0_U 3_V 0_X 8_Y15_Job(Seq.Scan) 1 01_776__Cell_CP_1	WT	120	7	2
31Oct17_Il12b_in_ex_Exp2_0_60_90_120_Sequence_A 0_S 0_U 3_V 0_X 8_Y15_Job(Seq.Scan) 1 01_776__Cell_CP_4	WT	120	50	2
31Oct17_Il12b_in_ex_Exp2_0_60_90_120_Sequence_A 0_S 0_U 3_V 0_X 8_Y15_Job(Seq.Scan) 1 01_776__Cell_CP_5	WT	120	127	2
31Oct17_Il12b_in_ex_Exp2_0_60_90_120_Sequence_A 0_S 0_U 3_V 0_X 8_Y15_Job(Seq.Scan) 1 01_776__Cell_CP_6	WT	120	27	2
31Oct17_Il12b_in_ex_Exp2_0_60_90_120_Sequence_A 0_S 0_U 3_V 0_X 8_Y15_Job(Seq.Scan) 1 01_776__Cell_CP_8	WT	120	11	2
31Oct17_Il12b_in_ex_Exp2_0_60_90_120_Sequence_A 0_S 0_U 3_V 0_X 8_Y15_Job(Seq.Scan) 1 01_776__Cell_CP_9	WT	120	132	2
31Oct17_Il12b_in_ex_Exp2_0_60_90_120_Sequence_A 0_S 0_U 3_V 0_X 8_Y15_Job(Seq.Scan) 1 01_776__Cell_CP_10	WT	120	76	2
31Oct17_Il12b_in_ex_Exp2_0_60_90_120_Sequence_A 0_S 0_U 3_V 0_X 8_Y15_Job(Seq.Scan) 1 01_776__Cell_CP_14	WT	120	43	2
31Oct17_Il12b_in_ex_Exp2_0_60_90_120_Sequence_A 0_S 0_U 3_V 0_X 8_Y15_Job(Seq.Scan) 1 01_776__Cell_CP_16	WT	120	52	2
31Oct17_Il12b_in_ex_Exp2_0_60_90_120_Sequence_A 0_S 0_U 3_V 0_X 8_Y15_Job(Seq.Scan) 1 01_776__Cell_CP_19	WT	120	96	2
31Oct17_Il12b_in_ex_Exp2_0_60_90_120_Sequence_A 0_S 0_U 3_V 0_X 8_Y15_Job(Seq.Scan) 1 01_776__Cell_CP_20	WT	120	100	2
31Oct17_Il12b_in_ex_Exp2_0_60_90_120_Sequence_A 0_S 0_U 3_V 0_X 8_Y15_Job(Seq.Scan) 1 01_776__Cell_CP_21	WT	120	51	2
31Oct17_Il12b_in_ex_Exp2_0_60_90_120_Sequence_A 0_S 0_U 3_V 0_X 8_Y15_Job(Seq.Scan) 1 01_776__Cell_CP_22	WT	120	119	2
31Oct17_Il12b_in_ex_Exp2_0_60_90_120_Sequence_A 0_S 0_U 3_V 0_X 8_Y15_Job(Seq.Scan) 1 01_776__Cell_CP_24	WT	120	89	2
31Oct17_Il12b_in_ex_Exp2_0_60_90_120_Sequence_A 0_S 0_U 3_V 0_X 8_Y15_Job(Seq.Scan) 1 01_776__Cell_CP_26	WT	120	130	2
31Oct17_Il12b_in_ex_Exp2_0_60_90_120_Sequence_A 0_S 0_U 3_V 0_X 8_Y15_Job(Seq.Scan) 1 01_776__Cell_CP_27	WT	120	80	2
31Oct17_Il12b_in_ex_Exp2_0_60_90_120_Sequence_A 0_S 0_U 3_V 0_X 8_Y14_Job(Seq.Scan) 1 01_754__Cell_CP_4	WT	120	55	2
31Oct17_Il12b_in_ex_Exp2_0_60_90_120_Sequence_A 0_S 0_U 3_V 0_X 8_Y14_Job(Seq.Scan) 1 01_754__Cell_CP_5	WT	120	36	2
31Oct17_Il12b_in_ex_Exp2_0_60_90_120_Sequence_A 0_S 0_U 3_V 0_X 8_Y14_Job(Seq.Scan) 1 01_754__Cell_CP_6	WT	120	88	2
31Oct17_Il12b_in_ex_Exp2_0_60_90_120_Sequence_A 0_S 0_U 3_V 0_X 8_Y14_Job(Seq.Scan) 1 01_754__Cell_CP_7	WT	120	36	2
31Oct17_Il12b_in_ex_Exp2_0_60_90_120_Sequence_A 0_S 0_U 3_V 0_X 8_Y14_Job(Seq.Scan) 1 01_754__Cell_CP_8	WT	120	67	2
31Oct17_Il12b_in_ex_Exp2_0_60_90_120_Sequence_A 0_S 0_U 3_V 0_X 8_Y14_Job(Seq.Scan) 1 01_754__Cell_CP_9	WT	120	17	2
31Oct17_Il12b_in_ex_Exp2_0_60_90_120_Sequence_A 0_S 0_U 3_V 0_X 8_Y14_Job(Seq.Scan) 1 01_754__Cell_CP_11	WT	120	13	2
31Oct17_Il12b_in_ex_Exp2_0_60_90_120_Sequence_A 0_S 0_U 3_V 0_X 8_Y14_Job(Seq.Scan) 1 01_754__Cell_CP_13	WT	120	75	2
31Oct17_Il12b_in_ex_Exp2_0_60_90_120_Sequence_A 0_S 0_U 3_V 0_X 8_Y14_Job(Seq.Scan) 1 01_754__Cell_CP_16	WT	120	27	2
31Oct17_Il12b_in_ex_Exp2_0_60_90_120_Sequence_A 0_S 0_U 3_V 0_X 8_Y14_Job(Seq.Scan) 1 01_754__Cell_CP_17	WT	120	122	2
31Oct17_Il12b_in_ex_Exp2_0_60_90_120_Sequence_A 0_S 0_U 3_V 0_X 8_Y14_Job(Seq.Scan) 1 01_754__Cell_CP_18	WT	120	152	2
31Oct17_Il12b_in_ex_Exp2_0_60_90_120_Sequence_A 0_S 0_U 3_V 0_X 8_Y14_Job(Seq.Scan) 1 01_754__Cell_CP_20	WT	120	24	2
31Oct17_Il12b_in_ex_Exp2_0_60_90_120_Sequence_A 0_S 0_U 3_V 0_X 8_Y14_Job(Seq.Scan) 1 01_754__Cell_CP_21	WT	120	40	2
31Oct17_Il12b_in_ex_Exp2_0_60_90_120_Sequence_A 0_S 0_U 3_V 0_X 8_Y14_Job(Seq.Scan) 1 01_754__Cell_CP_29	WT	120	91	2
31Oct17_Il12b_in_ex_Exp2_0_60_90_120_Sequence_A 0_S 0_U 3_V 0_X 8_Y14_Job(Seq.Scan) 1 01_754__Cell_CP_30	WT	120	118	2
31Oct17_Il12b_in_ex_Exp2_0_60_90_120_Sequence_A 0_S 0_U 3_V 0_X 8_Y13_Job(Seq.Scan) 1 01_744__Cell_CP_1	WT	120	181	2
31Oct17_Il12b_in_ex_Exp2_0_60_90_120_Sequence_A 0_S 0_U 3_V 0_X 8_Y13_Job(Seq.Scan) 1 01_744__Cell_CP_3	WT	120	94	2
31Oct17_Il12b_in_ex_Exp2_0_60_90_120_Sequence_A 0_S 0_U 3_V 0_X 8_Y13_Job(Seq.Scan) 1 01_744__Cell_CP_5	WT	120	54	2
31Oct17_Il12b_in_ex_Exp2_0_60_90_120_Sequence_A 0_S 0_U 3_V 0_X 8_Y13_Job(Seq.Scan) 1 01_744__Cell_CP_6	WT	120	102	2
31Oct17_Il12b_in_ex_Exp2_0_60_90_120_Sequence_A 0_S 0_U 3_V 0_X 8_Y13_Job(Seq.Scan) 1 01_744__Cell_CP_9	WT	120	19	2
31Oct17_Il12b_in_ex_Exp2_0_60_90_120_Sequence_A 0_S 0_U 3_V 0_X 8_Y13_Job(Seq.Scan) 1 01_744__Cell_CP_14	WT	120	113	2
31Oct17_Il12b_in_ex_Exp2_0_60_90_120_Sequence_A 0_S 0_U 3_V 0_X 8_Y13_Job(Seq.Scan) 1 01_744__Cell_CP_16	WT	120	115	2
31Oct17_Il12b_in_ex_Exp2_0_60_90_120_Sequence_A 0_S 0_U 3_V 0_X 8_Y13_Job(Seq.Scan) 1 01_744__Cell_CP_18	WT	120	88	2
31Oct17_Il12b_in_ex_Exp2_0_60_90_120_Sequence_A 0_S 0_U 3_V 0_X 8_Y13_Job(Seq.Scan) 1 01_744__Cell_CP_19	WT	120	6	2
31Oct17_Il12b_in_ex_Exp2_0_60_90_120_Sequence_A 0_S 0_U 3_V 0_X 8_Y13_Job(Seq.Scan) 1 01_744__Cell_CP_20	WT	120	108	2
31Oct17_Il12b_in_ex_Exp2_0_60_90_120_Sequence_A 0_S 0_U 3_V 0_X 8_Y13_Job(Seq.Scan) 1 01_744__Cell_CP_27	WT	120	6	2
31Oct17_Il12b_in_ex_Exp2_0_60_90_120_Sequence_A 0_S 0_U 3_V 0_X 8_Y13_Job(Seq.Scan) 1 01_744__Cell_CP_28	WT	120	9	2
31Oct17_Il12b_in_ex_Exp2_0_60_90_120_Sequence_A 0_S 0_U 3_V 0_X 8_Y13_Job(Seq.Scan) 1 01_744__Cell_CP_29	WT	120	82	2
31Oct17_Il12b_in_ex_Exp2_0_60_90_120_Sequence_A 0_S 0_U 3_V 0_X 8_Y13_Job(Seq.Scan) 1 01_744__Cell_CP_30	WT	120	62	2
31Oct17_Il12b_in_ex_Exp2_0_60_90_120_Sequence_A 0_S 0_U 3_V 0_X 8_Y12_Job(Seq.Scan) 1 01_722__Cell_CP_1	WT	120	118	2
31Oct17_Il12b_in_ex_Exp2_0_60_90_120_Sequence_A 0_S 0_U 3_V 0_X 8_Y12_Job(Seq.Scan) 1 01_722__Cell_CP_3	WT	120	87	2
31Oct17_Il12b_in_ex_Exp2_0_60_90_120_Sequence_A 0_S 0_U 3_V 0_X 8_Y12_Job(Seq.Scan) 1 01_722__Cell_CP_7	WT	120	9	2
31Oct17_Il12b_in_ex_Exp2_0_60_90_120_Sequence_A 0_S 0_U 3_V 0_X 8_Y12_Job(Seq.Scan) 1 01_722__Cell_CP_13	WT	120	156	2
31Oct17_Il12b_in_ex_Exp2_0_60_90_120_Sequence_A 0_S 0_U 3_V 0_X 8_Y12_Job(Seq.Scan) 1 01_722__Cell_CP_17	WT	120	132	2
31Oct17_Il12b_in_ex_Exp2_0_60_90_120_Sequence_A 0_S 0_U 3_V 0_X 8_Y12_Job(Seq.Scan) 1 01_722__Cell_CP_19	WT	120	24	2
31Oct17_Il12b_in_ex_Exp2_0_60_90_120_Sequence_A 0_S 0_U 3_V 0_X 8_Y12_Job(Seq.Scan) 1 01_722__Cell_CP_20	WT	120	90	2
31Oct17_Il12b_in_ex_Exp2_0_60_90_120_Sequence_A 0_S 0_U 3_V 0_X 8_Y12_Job(Seq.Scan) 1 01_722__Cell_CP_24	WT	120	82	2
31Oct17_Il12b_in_ex_Exp2_0_60_90_120_Sequence_A 0_S 0_U 3_V 0_X 8_Y11_Job(Seq.Scan) 1 01_712__Cell_CP_3	WT	120	26	2
31Oct17_Il12b_in_ex_Exp2_0_60_90_120_Sequence_A 0_S 0_U 3_V 0_X 8_Y11_Job(Seq.Scan) 1 01_712__Cell_CP_10	WT	120	10	2
31Oct17_Il12b_in_ex_Exp2_0_60_90_120_Sequence_A 0_S 0_U 3_V 0_X 8_Y11_Job(Seq.Scan) 1 01_712__Cell_CP_12	WT	120	22	2
31Oct17_Il12b_in_ex_Exp2_0_60_90_120_Sequence_A 0_S 0_U 3_V 0_X 8_Y11_Job(Seq.Scan) 1 01_712__Cell_CP_13	WT	120	25	2
31Oct17_Il12b_in_ex_Exp2_0_60_90_120_Sequence_A 0_S 0_U 3_V 0_X 8_Y11_Job(Seq.Scan) 1 01_712__Cell_CP_18	WT	120	121	2
31Oct17_Il12b_in_ex_Exp2_0_60_90_120_Sequence_A 0_S 0_U 3_V 0_X 8_Y11_Job(Seq.Scan) 1 01_712__Cell_CP_21	WT	120	6	2
31Oct17_Il12b_in_ex_Exp2_0_60_90_120_Sequence_A 0_S 0_U 3_V 0_X 8_Y11_Job(Seq.Scan) 1 01_712__Cell_CP_23	WT	120	6	2
31Oct17_Il12b_in_ex_Exp2_0_60_90_120_Sequence_A 0_S 0_U 3_V 0_X 8_Y11_Job(Seq.Scan) 1 01_712__Cell_CP_24	WT	120	11	2
31Oct17_Il12b_in_ex_Exp2_0_60_90_120_Sequence_A 0_S 0_U 3_V 0_X 8_Y11_Job(Seq.Scan) 1 01_712__Cell_CP_25	WT	120	11	2
31Oct17_Il12b_in_ex_Exp2_0_60_90_120_Sequence_A 0_S 0_U 3_V 0_X 8_Y11_Job(Seq.Scan) 1 01_712__Cell_CP_26	WT	120	17	2
31Oct17_Il12b_in_ex_Exp2_0_60_90_120_Sequence_A 0_S 0_U 3_V 0_X 8_Y11_Job(Seq.Scan) 1 01_712__Cell_CP_27	WT	120	33	2
31Oct17_Il12b_in_ex_Exp2_0_60_90_120_Sequence_A 0_S 0_U 3_V 0_X 8_Y10_Job(Seq.Scan) 1 01_690__Cell_CP_3	WT	120	37	2
31Oct17_Il12b_in_ex_Exp2_0_60_90_120_Sequence_A 0_S 0_U 3_V 0_X 8_Y10_Job(Seq.Scan) 1 01_690__Cell_CP_5	WT	120	79	2
31Oct17_Il12b_in_ex_Exp2_0_60_90_120_Sequence_A 0_S 0_U 3_V 0_X 8_Y10_Job(Seq.Scan) 1 01_690__Cell_CP_6	WT	120	6	2
31Oct17_Il12b_in_ex_Exp2_0_60_90_120_Sequence_A 0_S 0_U 3_V 0_X 8_Y10_Job(Seq.Scan) 1 01_690__Cell_CP_7	WT	120	133	2
31Oct17_Il12b_in_ex_Exp2_0_60_90_120_Sequence_A 0_S 0_U 3_V 0_X 8_Y10_Job(Seq.Scan) 1 01_690__Cell_CP_8	WT	120	19	2
31Oct17_Il12b_in_ex_Exp2_0_60_90_120_Sequence_A 0_S 0_U 3_V 0_X 8_Y10_Job(Seq.Scan) 1 01_690__Cell_CP_9	WT	120	31	2
31Oct17_Il12b_in_ex_Exp2_0_60_90_120_Sequence_A 0_S 0_U 3_V 0_X 8_Y10_Job(Seq.Scan) 1 01_690__Cell_CP_13	WT	120	113	2
31Oct17_Il12b_in_ex_Exp2_0_60_90_120_Sequence_A 0_S 0_U 3_V 0_X 8_Y10_Job(Seq.Scan) 1 01_690__Cell_CP_15	WT	120	10	2
31Oct17_Il12b_in_ex_Exp2_0_60_90_120_Sequence_A 0_S 0_U 3_V 0_X 8_Y10_Job(Seq.Scan) 1 01_690__Cell_CP_17	WT	120	6	2
31Oct17_Il12b_in_ex_Exp2_0_60_90_120_Sequence_A 0_S 0_U 3_V 0_X 8_Y10_Job(Seq.Scan) 1 01_690__Cell_CP_18	WT	120	43	2
31Oct17_Il12b_in_ex_Exp2_0_60_90_120_Sequence_A 0_S 0_U 3_V 0_X 8_Y10_Job(Seq.Scan) 1 01_690__Cell_CP_20	WT	120	125	2
31Oct17_Il12b_in_ex_Exp2_0_60_90_120_Sequence_A 0_S 0_U 3_V 0_X 7_Y15_Job(Seq.Scan) 1 01_778__Cell_CP_4	WT	120	17	2
31Oct17_Il12b_in_ex_Exp2_0_60_90_120_Sequence_A 0_S 0_U 3_V 0_X 7_Y15_Job(Seq.Scan) 1 01_778__Cell_CP_5	WT	120	111	2
31Oct17_Il12b_in_ex_Exp2_0_60_90_120_Sequence_A 0_S 0_U 3_V 0_X 7_Y15_Job(Seq.Scan) 1 01_778__Cell_CP_6	WT	120	116	2
31Oct17_Il12b_in_ex_Exp2_0_60_90_120_Sequence_A 0_S 0_U 3_V 0_X 7_Y15_Job(Seq.Scan) 1 01_778__Cell_CP_7	WT	120	137	2
31Oct17_Il12b_in_ex_Exp2_0_60_90_120_Sequence_A 0_S 0_U 3_V 0_X 7_Y15_Job(Seq.Scan) 1 01_778__Cell_CP_8	WT	120	51	2
31Oct17_Il12b_in_ex_Exp2_0_60_90_120_Sequence_A 0_S 0_U 3_V 0_X 7_Y15_Job(Seq.Scan) 1 01_778__Cell_CP_9	WT	120	139	2
31Oct17_Il12b_in_ex_Exp2_0_60_90_120_Sequence_A 0_S 0_U 3_V 0_X 7_Y15_Job(Seq.Scan) 1 01_778__Cell_CP_15	WT	120	6	2
31Oct17_Il12b_in_ex_Exp2_0_60_90_120_Sequence_A 0_S 0_U 3_V 0_X 7_Y15_Job(Seq.Scan) 1 01_778__Cell_CP_17	WT	120	7	2
31Oct17_Il12b_in_ex_Exp2_0_60_90_120_Sequence_A 0_S 0_U 3_V 0_X 7_Y15_Job(Seq.Scan) 1 01_778__Cell_CP_19	WT	120	62	2
31Oct17_Il12b_in_ex_Exp2_0_60_90_120_Sequence_A 0_S 0_U 3_V 0_X 7_Y15_Job(Seq.Scan) 1 01_778__Cell_CP_20	WT	120	130	2
31Oct17_Il12b_in_ex_Exp2_0_60_90_120_Sequence_A 0_S 0_U 3_V 0_X 7_Y15_Job(Seq.Scan) 1 01_778__Cell_CP_23	WT	120	117	2
31Oct17_Il12b_in_ex_Exp2_0_60_90_120_Sequence_A 0_S 0_U 3_V 0_X 7_Y15_Job(Seq.Scan) 1 01_778__Cell_CP_29	WT	120	29	2
31Oct17_Il12b_in_ex_Exp2_0_60_90_120_Sequence_A 0_S 0_U 3_V 0_X 7_Y14_Job(Seq.Scan) 1 01_752__Cell_CP_1	WT	120	47	2
31Oct17_Il12b_in_ex_Exp2_0_60_90_120_Sequence_A 0_S 0_U 3_V 0_X 7_Y14_Job(Seq.Scan) 1 01_752__Cell_CP_2	WT	120	99	2
31Oct17_Il12b_in_ex_Exp2_0_60_90_120_Sequence_A 0_S 0_U 3_V 0_X 7_Y14_Job(Seq.Scan) 1 01_752__Cell_CP_4	WT	120	176	2
31Oct17_Il12b_in_ex_Exp2_0_60_90_120_Sequence_A 0_S 0_U 3_V 0_X 7_Y14_Job(Seq.Scan) 1 01_752__Cell_CP_5	WT	120	104	2
31Oct17_Il12b_in_ex_Exp2_0_60_90_120_Sequence_A 0_S 0_U 3_V 0_X 7_Y14_Job(Seq.Scan) 1 01_752__Cell_CP_6	WT	120	22	2
31Oct17_Il12b_in_ex_Exp2_0_60_90_120_Sequence_A 0_S 0_U 3_V 0_X 7_Y14_Job(Seq.Scan) 1 01_752__Cell_CP_11	WT	120	36	2
31Oct17_Il12b_in_ex_Exp2_0_60_90_120_Sequence_A 0_S 0_U 3_V 0_X 7_Y14_Job(Seq.Scan) 1 01_752__Cell_CP_12	WT	120	31	2
31Oct17_Il12b_in_ex_Exp2_0_60_90_120_Sequence_A 0_S 0_U 3_V 0_X 7_Y14_Job(Seq.Scan) 1 01_752__Cell_CP_14	WT	120	20	2
31Oct17_Il12b_in_ex_Exp2_0_60_90_120_Sequence_A 0_S 0_U 3_V 0_X 7_Y14_Job(Seq.Scan) 1 01_752__Cell_CP_18	WT	120	35	2
31Oct17_Il12b_in_ex_Exp2_0_60_90_120_Sequence_A 0_S 0_U 3_V 0_X 7_Y14_Job(Seq.Scan) 1 01_752__Cell_CP_21	WT	120	11	2
31Oct17_Il12b_in_ex_Exp2_0_60_90_120_Sequence_A 0_S 0_U 3_V 0_X 7_Y13_Job(Seq.Scan) 1 01_746__Cell_CP_3	WT	120	13	2
31Oct17_Il12b_in_ex_Exp2_0_60_90_120_Sequence_A 0_S 0_U 3_V 0_X 7_Y13_Job(Seq.Scan) 1 01_746__Cell_CP_4	WT	120	197	2
31Oct17_Il12b_in_ex_Exp2_0_60_90_120_Sequence_A 0_S 0_U 3_V 0_X 7_Y13_Job(Seq.Scan) 1 01_746__Cell_CP_7	WT	120	139	2
31Oct17_Il12b_in_ex_Exp2_0_60_90_120_Sequence_A 0_S 0_U 3_V 0_X 7_Y13_Job(Seq.Scan) 1 01_746__Cell_CP_8	WT	120	10	2
31Oct17_Il12b_in_ex_Exp2_0_60_90_120_Sequence_A 0_S 0_U 3_V 0_X 7_Y13_Job(Seq.Scan) 1 01_746__Cell_CP_9	WT	120	154	2
31Oct17_Il12b_in_ex_Exp2_0_60_90_120_Sequence_A 0_S 0_U 3_V 0_X 7_Y13_Job(Seq.Scan) 1 01_746__Cell_CP_10	WT	120	142	2
31Oct17_Il12b_in_ex_Exp2_0_60_90_120_Sequence_A 0_S 0_U 3_V 0_X 7_Y13_Job(Seq.Scan) 1 01_746__Cell_CP_12	WT	120	151	2
31Oct17_Il12b_in_ex_Exp2_0_60_90_120_Sequence_A 0_S 0_U 3_V 0_X 7_Y13_Job(Seq.Scan) 1 01_746__Cell_CP_13	WT	120	143	2
31Oct17_Il12b_in_ex_Exp2_0_60_90_120_Sequence_A 0_S 0_U 3_V 0_X 7_Y13_Job(Seq.Scan) 1 01_746__Cell_CP_14	WT	120	12	2
31Oct17_Il12b_in_ex_Exp2_0_60_90_120_Sequence_A 0_S 0_U 3_V 0_X 7_Y13_Job(Seq.Scan) 1 01_746__Cell_CP_15	WT	120	14	2
31Oct17_Il12b_in_ex_Exp2_0_60_90_120_Sequence_A 0_S 0_U 3_V 0_X 7_Y13_Job(Seq.Scan) 1 01_746__Cell_CP_16	WT	120	22	2
31Oct17_Il12b_in_ex_Exp2_0_60_90_120_Sequence_A 0_S 0_U 3_V 0_X 7_Y13_Job(Seq.Scan) 1 01_746__Cell_CP_17	WT	120	125	2
31Oct17_Il12b_in_ex_Exp2_0_60_90_120_Sequence_A 0_S 0_U 3_V 0_X 7_Y13_Job(Seq.Scan) 1 01_746__Cell_CP_20	WT	120	111	2
31Oct17_Il12b_in_ex_Exp2_0_60_90_120_Sequence_A 0_S 0_U 3_V 0_X 7_Y13_Job(Seq.Scan) 1 01_746__Cell_CP_22	WT	120	190	2
31Oct17_Il12b_in_ex_Exp2_0_60_90_120_Sequence_A 0_S 0_U 3_V 0_X 7_Y13_Job(Seq.Scan) 1 01_746__Cell_CP_23	WT	120	8	2
31Oct17_Il12b_in_ex_Exp2_0_60_90_120_Sequence_A 0_S 0_U 3_V 0_X 7_Y13_Job(Seq.Scan) 1 01_746__Cell_CP_25	WT	120	26	2
31Oct17_Il12b_in_ex_Exp2_0_60_90_120_Sequence_A 0_S 0_U 3_V 0_X 7_Y13_Job(Seq.Scan) 1 01_746__Cell_CP_26	WT	120	144	2
31Oct17_Il12b_in_ex_Exp2_0_60_90_120_Sequence_A 0_S 0_U 3_V 0_X 7_Y12_Job(Seq.Scan) 1 01_720__Cell_CP_1	WT	120	49	2
31Oct17_Il12b_in_ex_Exp2_0_60_90_120_Sequence_A 0_S 0_U 3_V 0_X 7_Y12_Job(Seq.Scan) 1 01_720__Cell_CP_3	WT	120	46	2
31Oct17_Il12b_in_ex_Exp2_0_60_90_120_Sequence_A 0_S 0_U 3_V 0_X 7_Y12_Job(Seq.Scan) 1 01_720__Cell_CP_4	WT	120	69	2
31Oct17_Il12b_in_ex_Exp2_0_60_90_120_Sequence_A 0_S 0_U 3_V 0_X 7_Y12_Job(Seq.Scan) 1 01_720__Cell_CP_6	WT	120	12	2
31Oct17_Il12b_in_ex_Exp2_0_60_90_120_Sequence_A 0_S 0_U 3_V 0_X 7_Y12_Job(Seq.Scan) 1 01_720__Cell_CP_8	WT	120	192	2
31Oct17_Il12b_in_ex_Exp2_0_60_90_120_Sequence_A 0_S 0_U 3_V 0_X 7_Y12_Job(Seq.Scan) 1 01_720__Cell_CP_9	WT	120	67	2
31Oct17_Il12b_in_ex_Exp2_0_60_90_120_Sequence_A 0_S 0_U 3_V 0_X 7_Y12_Job(Seq.Scan) 1 01_720__Cell_CP_10	WT	120	131	2
31Oct17_Il12b_in_ex_Exp2_0_60_90_120_Sequence_A 0_S 0_U 3_V 0_X 7_Y12_Job(Seq.Scan) 1 01_720__Cell_CP_11	WT	120	91	2
31Oct17_Il12b_in_ex_Exp2_0_60_90_120_Sequence_A 0_S 0_U 3_V 0_X 7_Y12_Job(Seq.Scan) 1 01_720__Cell_CP_13	WT	120	213	2
31Oct17_Il12b_in_ex_Exp2_0_60_90_120_Sequence_A 0_S 0_U 3_V 0_X 7_Y12_Job(Seq.Scan) 1 01_720__Cell_CP_14	WT	120	13	2
31Oct17_Il12b_in_ex_Exp2_0_60_90_120_Sequence_A 0_S 0_U 3_V 0_X 7_Y12_Job(Seq.Scan) 1 01_720__Cell_CP_16	WT	120	35	2
31Oct17_Il12b_in_ex_Exp2_0_60_90_120_Sequence_A 0_S 0_U 3_V 0_X 7_Y12_Job(Seq.Scan) 1 01_720__Cell_CP_17	WT	120	57	2
31Oct17_Il12b_in_ex_Exp2_0_60_90_120_Sequence_A 0_S 0_U 3_V 0_X 7_Y12_Job(Seq.Scan) 1 01_720__Cell_CP_18	WT	120	9	2
31Oct17_Il12b_in_ex_Exp2_0_60_90_120_Sequence_A 0_S 0_U 3_V 0_X 7_Y12_Job(Seq.Scan) 1 01_720__Cell_CP_20	WT	120	50	2
31Oct17_Il12b_in_ex_Exp2_0_60_90_120_Sequence_A 0_S 0_U 3_V 0_X 7_Y12_Job(Seq.Scan) 1 01_720__Cell_CP_21	WT	120	108	2
31Oct17_Il12b_in_ex_Exp2_0_60_90_120_Sequence_A 0_S 0_U 3_V 0_X 7_Y12_Job(Seq.Scan) 1 01_720__Cell_CP_24	WT	120	71	2
31Oct17_Il12b_in_ex_Exp2_0_60_90_120_Sequence_A 0_S 0_U 3_V 0_X 7_Y12_Job(Seq.Scan) 1 01_720__Cell_CP_25	WT	120	30	2
31Oct17_Il12b_in_ex_Exp2_0_60_90_120_Sequence_A 0_S 0_U 3_V 0_X 7_Y11_Job(Seq.Scan) 1 01_714__Cell_CP_1	WT	120	73	2
31Oct17_Il12b_in_ex_Exp2_0_60_90_120_Sequence_A 0_S 0_U 3_V 0_X 7_Y11_Job(Seq.Scan) 1 01_714__Cell_CP_2	WT	120	108	2
31Oct17_Il12b_in_ex_Exp2_0_60_90_120_Sequence_A 0_S 0_U 3_V 0_X 7_Y11_Job(Seq.Scan) 1 01_714__Cell_CP_3	WT	120	63	2
31Oct17_Il12b_in_ex_Exp2_0_60_90_120_Sequence_A 0_S 0_U 3_V 0_X 7_Y11_Job(Seq.Scan) 1 01_714__Cell_CP_5	WT	120	50	2
31Oct17_Il12b_in_ex_Exp2_0_60_90_120_Sequence_A 0_S 0_U 3_V 0_X 7_Y11_Job(Seq.Scan) 1 01_714__Cell_CP_6	WT	120	40	2
31Oct17_Il12b_in_ex_Exp2_0_60_90_120_Sequence_A 0_S 0_U 3_V 0_X 7_Y11_Job(Seq.Scan) 1 01_714__Cell_CP_7	WT	120	39	2
31Oct17_Il12b_in_ex_Exp2_0_60_90_120_Sequence_A 0_S 0_U 3_V 0_X 7_Y11_Job(Seq.Scan) 1 01_714__Cell_CP_8	WT	120	122	2
31Oct17_Il12b_in_ex_Exp2_0_60_90_120_Sequence_A 0_S 0_U 3_V 0_X 7_Y11_Job(Seq.Scan) 1 01_714__Cell_CP_9	WT	120	202	2
31Oct17_Il12b_in_ex_Exp2_0_60_90_120_Sequence_A 0_S 0_U 3_V 0_X 7_Y11_Job(Seq.Scan) 1 01_714__Cell_CP_10	WT	120	12	2
31Oct17_Il12b_in_ex_Exp2_0_60_90_120_Sequence_A 0_S 0_U 3_V 0_X 7_Y11_Job(Seq.Scan) 1 01_714__Cell_CP_11	WT	120	10	2
31Oct17_Il12b_in_ex_Exp2_0_60_90_120_Sequence_A 0_S 0_U 3_V 0_X 7_Y11_Job(Seq.Scan) 1 01_714__Cell_CP_13	WT	120	92	2
31Oct17_Il12b_in_ex_Exp2_0_60_90_120_Sequence_A 0_S 0_U 3_V 0_X 7_Y11_Job(Seq.Scan) 1 01_714__Cell_CP_14	WT	120	144	2
31Oct17_Il12b_in_ex_Exp2_0_60_90_120_Sequence_A 0_S 0_U 3_V 0_X 7_Y11_Job(Seq.Scan) 1 01_714__Cell_CP_15	WT	120	111	2
31Oct17_Il12b_in_ex_Exp2_0_60_90_120_Sequence_A 0_S 0_U 3_V 0_X 7_Y11_Job(Seq.Scan) 1 01_714__Cell_CP_16	WT	120	73	2
31Oct17_Il12b_in_ex_Exp2_0_60_90_120_Sequence_A 0_S 0_U 3_V 0_X 7_Y11_Job(Seq.Scan) 1 01_714__Cell_CP_17	WT	120	131	2
31Oct17_Il12b_in_ex_Exp2_0_60_90_120_Sequence_A 0_S 0_U 3_V 0_X 7_Y11_Job(Seq.Scan) 1 01_714__Cell_CP_18	WT	120	45	2
31Oct17_Il12b_in_ex_Exp2_0_60_90_120_Sequence_A 0_S 0_U 3_V 0_X 7_Y11_Job(Seq.Scan) 1 01_714__Cell_CP_21	WT	120	36	2
31Oct17_Il12b_in_ex_Exp2_0_60_90_120_Sequence_A 0_S 0_U 3_V 0_X 7_Y11_Job(Seq.Scan) 1 01_714__Cell_CP_23	WT	120	6	2
31Oct17_Il12b_in_ex_Exp2_0_60_90_120_Sequence_A 0_S 0_U 3_V 0_X 7_Y11_Job(Seq.Scan) 1 01_714__Cell_CP_24	WT	120	29	2
31Oct17_Il12b_in_ex_Exp2_0_60_90_120_Sequence_A 0_S 0_U 3_V 0_X 7_Y11_Job(Seq.Scan) 1 01_714__Cell_CP_26	WT	120	70	2
31Oct17_Il12b_in_ex_Exp2_0_60_90_120_Sequence_A 0_S 0_U 3_V 0_X 7_Y11_Job(Seq.Scan) 1 01_714__Cell_CP_28	WT	120	91	2
31Oct17_Il12b_in_ex_Exp2_0_60_90_120_Sequence_A 0_S 0_U 3_V 0_X 7_Y11_Job(Seq.Scan) 1 01_714__Cell_CP_29	WT	120	42	2
31Oct17_Il12b_in_ex_Exp2_0_60_90_120_Sequence_A 0_S 0_U 3_V 0_X 7_Y11_Job(Seq.Scan) 1 01_714__Cell_CP_35	WT	120	69	2
31Oct17_Il12b_in_ex_Exp2_0_60_90_120_Sequence_A 0_S 0_U 3_V 0_X 7_Y10_Job(Seq.Scan) 1 01_688__Cell_CP_1	WT	120	45	2
31Oct17_Il12b_in_ex_Exp2_0_60_90_120_Sequence_A 0_S 0_U 3_V 0_X 7_Y10_Job(Seq.Scan) 1 01_688__Cell_CP_2	WT	120	73	2
31Oct17_Il12b_in_ex_Exp2_0_60_90_120_Sequence_A 0_S 0_U 3_V 0_X 7_Y10_Job(Seq.Scan) 1 01_688__Cell_CP_4	WT	120	158	2
31Oct17_Il12b_in_ex_Exp2_0_60_90_120_Sequence_A 0_S 0_U 3_V 0_X 7_Y10_Job(Seq.Scan) 1 01_688__Cell_CP_5	WT	120	9	2
31Oct17_Il12b_in_ex_Exp2_0_60_90_120_Sequence_A 0_S 0_U 3_V 0_X 7_Y10_Job(Seq.Scan) 1 01_688__Cell_CP_7	WT	120	43	2
31Oct17_Il12b_in_ex_Exp2_0_60_90_120_Sequence_A 0_S 0_U 3_V 0_X 7_Y10_Job(Seq.Scan) 1 01_688__Cell_CP_9	WT	120	28	2
31Oct17_Il12b_in_ex_Exp2_0_60_90_120_Sequence_A 0_S 0_U 3_V 0_X 7_Y10_Job(Seq.Scan) 1 01_688__Cell_CP_10	WT	120	144	2
31Oct17_Il12b_in_ex_Exp2_0_60_90_120_Sequence_A 0_S 0_U 3_V 0_X 7_Y10_Job(Seq.Scan) 1 01_688__Cell_CP_11	WT	120	151	2
31Oct17_Il12b_in_ex_Exp2_0_60_90_120_Sequence_A 0_S 0_U 3_V 0_X 7_Y10_Job(Seq.Scan) 1 01_688__Cell_CP_12	WT	120	200	2
31Oct17_Il12b_in_ex_Exp2_0_60_90_120_Sequence_A 0_S 0_U 3_V 0_X 7_Y10_Job(Seq.Scan) 1 01_688__Cell_CP_13	WT	120	31	2
31Oct17_Il12b_in_ex_Exp2_0_60_90_120_Sequence_A 0_S 0_U 3_V 0_X 7_Y10_Job(Seq.Scan) 1 01_688__Cell_CP_14	WT	120	186	2
31Oct17_Il12b_in_ex_Exp2_0_60_90_120_Sequence_A 0_S 0_U 3_V 0_X 7_Y10_Job(Seq.Scan) 1 01_688__Cell_CP_15	WT	120	15	2
31Oct17_Il12b_in_ex_Exp2_0_60_90_120_Sequence_A 0_S 0_U 3_V 0_X 7_Y10_Job(Seq.Scan) 1 01_688__Cell_CP_16	WT	120	27	2
31Oct17_Il12b_in_ex_Exp2_0_60_90_120_Sequence_A 0_S 0_U 3_V 0_X 7_Y10_Job(Seq.Scan) 1 01_688__Cell_CP_18	WT	120	23	2
31Oct17_Il12b_in_ex_Exp2_0_60_90_120_Sequence_A 0_S 0_U 3_V 0_X 7_Y10_Job(Seq.Scan) 1 01_688__Cell_CP_19	WT	120	13	2
31Oct17_Il12b_in_ex_Exp2_0_60_90_120_Sequence_A 0_S 0_U 3_V 0_X 7_Y10_Job(Seq.Scan) 1 01_688__Cell_CP_20	WT	120	22	2
31Oct17_Il12b_in_ex_Exp2_0_60_90_120_Sequence_A 0_S 0_U 3_V 0_X 7_Y10_Job(Seq.Scan) 1 01_688__Cell_CP_21	WT	120	229	2
31Oct17_Il12b_in_ex_Exp2_0_60_90_120_Sequence_A 0_S 0_U 3_V 0_X 7_Y10_Job(Seq.Scan) 1 01_688__Cell_CP_22	WT	120	26	2
31Oct17_Il12b_in_ex_Exp2_0_60_90_120_Sequence_A 0_S 0_U 3_V 0_X 7_Y10_Job(Seq.Scan) 1 01_688__Cell_CP_23	WT	120	46	2
31Oct17_Il12b_in_ex_Exp2_0_60_90_120_Sequence_A 0_S 0_U 3_V 0_X 7_Y10_Job(Seq.Scan) 1 01_688__Cell_CP_25	WT	120	248	2
31Oct17_Il12b_in_ex_Exp2_0_60_90_120_Sequence_A 0_S 0_U 3_V 0_X 6_Y15_Job(Seq.Scan) 1 01_780__Cell_CP_1	WT	120	14	2
31Oct17_Il12b_in_ex_Exp2_0_60_90_120_Sequence_A 0_S 0_U 3_V 0_X 6_Y15_Job(Seq.Scan) 1 01_780__Cell_CP_5	WT	120	40	2
31Oct17_Il12b_in_ex_Exp2_0_60_90_120_Sequence_A 0_S 0_U 3_V 0_X 6_Y15_Job(Seq.Scan) 1 01_780__Cell_CP_7	WT	120	91	2
31Oct17_Il12b_in_ex_Exp2_0_60_90_120_Sequence_A 0_S 0_U 3_V 0_X 6_Y15_Job(Seq.Scan) 1 01_780__Cell_CP_8	WT	120	137	2
31Oct17_Il12b_in_ex_Exp2_0_60_90_120_Sequence_A 0_S 0_U 3_V 0_X 6_Y15_Job(Seq.Scan) 1 01_780__Cell_CP_9	WT	120	153	2
31Oct17_Il12b_in_ex_Exp2_0_60_90_120_Sequence_A 0_S 0_U 3_V 0_X 6_Y15_Job(Seq.Scan) 1 01_780__Cell_CP_10	WT	120	96	2
31Oct17_Il12b_in_ex_Exp2_0_60_90_120_Sequence_A 0_S 0_U 3_V 0_X 6_Y15_Job(Seq.Scan) 1 01_780__Cell_CP_11	WT	120	141	2
31Oct17_Il12b_in_ex_Exp2_0_60_90_120_Sequence_A 0_S 0_U 3_V 0_X 6_Y15_Job(Seq.Scan) 1 01_780__Cell_CP_12	WT	120	254	2
31Oct17_Il12b_in_ex_Exp2_0_60_90_120_Sequence_A 0_S 0_U 3_V 0_X 6_Y15_Job(Seq.Scan) 1 01_780__Cell_CP_18	WT	120	48	2
31Oct17_Il12b_in_ex_Exp2_0_60_90_120_Sequence_A 0_S 0_U 3_V 0_X 6_Y15_Job(Seq.Scan) 1 01_780__Cell_CP_20	WT	120	18	2
31Oct17_Il12b_in_ex_Exp2_0_60_90_120_Sequence_A 0_S 0_U 3_V 0_X 6_Y15_Job(Seq.Scan) 1 01_780__Cell_CP_21	WT	120	19	2
31Oct17_Il12b_in_ex_Exp2_0_60_90_120_Sequence_A 0_S 0_U 3_V 0_X 6_Y15_Job(Seq.Scan) 1 01_780__Cell_CP_22	WT	120	13	2
31Oct17_Il12b_in_ex_Exp2_0_60_90_120_Sequence_A 0_S 0_U 3_V 0_X 6_Y15_Job(Seq.Scan) 1 01_780__Cell_CP_23	WT	120	26	2
31Oct17_Il12b_in_ex_Exp2_0_60_90_120_Sequence_A 0_S 0_U 3_V 0_X 6_Y15_Job(Seq.Scan) 1 01_780__Cell_CP_26	WT	120	11	2
31Oct17_Il12b_in_ex_Exp2_0_60_90_120_Sequence_A 0_S 0_U 3_V 0_X 6_Y15_Job(Seq.Scan) 1 01_780__Cell_CP_27	WT	120	46	2
31Oct17_Il12b_in_ex_Exp2_0_60_90_120_Sequence_A 0_S 0_U 3_V 0_X 6_Y15_Job(Seq.Scan) 1 01_780__Cell_CP_28	WT	120	22	2
31Oct17_Il12b_in_ex_Exp2_0_60_90_120_Sequence_A 0_S 0_U 3_V 0_X 6_Y14_Job(Seq.Scan) 1 01_750__Cell_CP_2	WT	120	149	2
31Oct17_Il12b_in_ex_Exp2_0_60_90_120_Sequence_A 0_S 0_U 3_V 0_X 6_Y14_Job(Seq.Scan) 1 01_750__Cell_CP_4	WT	120	93	2
31Oct17_Il12b_in_ex_Exp2_0_60_90_120_Sequence_A 0_S 0_U 3_V 0_X 6_Y14_Job(Seq.Scan) 1 01_750__Cell_CP_6	WT	120	59	2
31Oct17_Il12b_in_ex_Exp2_0_60_90_120_Sequence_A 0_S 0_U 3_V 0_X 6_Y14_Job(Seq.Scan) 1 01_750__Cell_CP_7	WT	120	18	2
31Oct17_Il12b_in_ex_Exp2_0_60_90_120_Sequence_A 0_S 0_U 3_V 0_X 6_Y14_Job(Seq.Scan) 1 01_750__Cell_CP_9	WT	120	75	2
31Oct17_Il12b_in_ex_Exp2_0_60_90_120_Sequence_A 0_S 0_U 3_V 0_X 6_Y14_Job(Seq.Scan) 1 01_750__Cell_CP_10	WT	120	8	2
31Oct17_Il12b_in_ex_Exp2_0_60_90_120_Sequence_A 0_S 0_U 3_V 0_X 6_Y14_Job(Seq.Scan) 1 01_750__Cell_CP_11	WT	120	6	2
31Oct17_Il12b_in_ex_Exp2_0_60_90_120_Sequence_A 0_S 0_U 3_V 0_X 6_Y14_Job(Seq.Scan) 1 01_750__Cell_CP_13	WT	120	16	2
31Oct17_Il12b_in_ex_Exp2_0_60_90_120_Sequence_A 0_S 0_U 3_V 0_X 6_Y14_Job(Seq.Scan) 1 01_750__Cell_CP_14	WT	120	154	2
31Oct17_Il12b_in_ex_Exp2_0_60_90_120_Sequence_A 0_S 0_U 3_V 0_X 6_Y14_Job(Seq.Scan) 1 01_750__Cell_CP_15	WT	120	127	2
31Oct17_Il12b_in_ex_Exp2_0_60_90_120_Sequence_A 0_S 0_U 3_V 0_X 6_Y14_Job(Seq.Scan) 1 01_750__Cell_CP_18	WT	120	22	2
31Oct17_Il12b_in_ex_Exp2_0_60_90_120_Sequence_A 0_S 0_U 3_V 0_X 6_Y14_Job(Seq.Scan) 1 01_750__Cell_CP_19	WT	120	20	2
31Oct17_Il12b_in_ex_Exp2_0_60_90_120_Sequence_A 0_S 0_U 3_V 0_X 6_Y14_Job(Seq.Scan) 1 01_750__Cell_CP_20	WT	120	185	2
31Oct17_Il12b_in_ex_Exp2_0_60_90_120_Sequence_A 0_S 0_U 3_V 0_X 6_Y13_Job(Seq.Scan) 1 01_748__Cell_CP_3	WT	120	134	2
31Oct17_Il12b_in_ex_Exp2_0_60_90_120_Sequence_A 0_S 0_U 3_V 0_X 6_Y13_Job(Seq.Scan) 1 01_748__Cell_CP_4	WT	120	7	2
31Oct17_Il12b_in_ex_Exp2_0_60_90_120_Sequence_A 0_S 0_U 3_V 0_X 6_Y13_Job(Seq.Scan) 1 01_748__Cell_CP_5	WT	120	57	2
31Oct17_Il12b_in_ex_Exp2_0_60_90_120_Sequence_A 0_S 0_U 3_V 0_X 6_Y13_Job(Seq.Scan) 1 01_748__Cell_CP_6	WT	120	139	2
31Oct17_Il12b_in_ex_Exp2_0_60_90_120_Sequence_A 0_S 0_U 3_V 0_X 6_Y13_Job(Seq.Scan) 1 01_748__Cell_CP_7	WT	120	118	2
31Oct17_Il12b_in_ex_Exp2_0_60_90_120_Sequence_A 0_S 0_U 3_V 0_X 6_Y13_Job(Seq.Scan) 1 01_748__Cell_CP_8	WT	120	155	2
31Oct17_Il12b_in_ex_Exp2_0_60_90_120_Sequence_A 0_S 0_U 3_V 0_X 6_Y13_Job(Seq.Scan) 1 01_748__Cell_CP_10	WT	120	131	2
31Oct17_Il12b_in_ex_Exp2_0_60_90_120_Sequence_A 0_S 0_U 3_V 0_X 6_Y13_Job(Seq.Scan) 1 01_748__Cell_CP_11	WT	120	10	2
31Oct17_Il12b_in_ex_Exp2_0_60_90_120_Sequence_A 0_S 0_U 3_V 0_X 6_Y13_Job(Seq.Scan) 1 01_748__Cell_CP_12	WT	120	60	2
31Oct17_Il12b_in_ex_Exp2_0_60_90_120_Sequence_A 0_S 0_U 3_V 0_X 6_Y13_Job(Seq.Scan) 1 01_748__Cell_CP_17	WT	120	7	2
31Oct17_Il12b_in_ex_Exp2_0_60_90_120_Sequence_A 0_S 0_U 3_V 0_X 6_Y13_Job(Seq.Scan) 1 01_748__Cell_CP_19	WT	120	17	2
31Oct17_Il12b_in_ex_Exp2_0_60_90_120_Sequence_A 0_S 0_U 3_V 0_X 6_Y13_Job(Seq.Scan) 1 01_748__Cell_CP_20	WT	120	144	2
31Oct17_Il12b_in_ex_Exp2_0_60_90_120_Sequence_A 0_S 0_U 3_V 0_X 6_Y13_Job(Seq.Scan) 1 01_748__Cell_CP_21	WT	120	12	2
31Oct17_Il12b_in_ex_Exp2_0_60_90_120_Sequence_A 0_S 0_U 3_V 0_X 6_Y12_Job(Seq.Scan) 1 01_718__Cell_CP_4	WT	120	8	2
31Oct17_Il12b_in_ex_Exp2_0_60_90_120_Sequence_A 0_S 0_U 3_V 0_X 6_Y12_Job(Seq.Scan) 1 01_718__Cell_CP_7	WT	120	9	2
31Oct17_Il12b_in_ex_Exp2_0_60_90_120_Sequence_A 0_S 0_U 3_V 0_X 6_Y12_Job(Seq.Scan) 1 01_718__Cell_CP_11	WT	120	17	2
31Oct17_Il12b_in_ex_Exp2_0_60_90_120_Sequence_A 0_S 0_U 3_V 0_X 6_Y12_Job(Seq.Scan) 1 01_718__Cell_CP_12	WT	120	135	2
31Oct17_Il12b_in_ex_Exp2_0_60_90_120_Sequence_A 0_S 0_U 3_V 0_X 6_Y12_Job(Seq.Scan) 1 01_718__Cell_CP_13	WT	120	8	2
31Oct17_Il12b_in_ex_Exp2_0_60_90_120_Sequence_A 0_S 0_U 3_V 0_X 6_Y12_Job(Seq.Scan) 1 01_718__Cell_CP_16	WT	120	90	2
31Oct17_Il12b_in_ex_Exp2_0_60_90_120_Sequence_A 0_S 0_U 3_V 0_X 6_Y12_Job(Seq.Scan) 1 01_718__Cell_CP_17	WT	120	34	2
31Oct17_Il12b_in_ex_Exp2_0_60_90_120_Sequence_A 0_S 0_U 3_V 0_X 6_Y12_Job(Seq.Scan) 1 01_718__Cell_CP_18	WT	120	93	2
31Oct17_Il12b_in_ex_Exp2_0_60_90_120_Sequence_A 0_S 0_U 3_V 0_X 6_Y12_Job(Seq.Scan) 1 01_718__Cell_CP_22	WT	120	106	2
31Oct17_Il12b_in_ex_Exp2_0_60_90_120_Sequence_A 0_S 0_U 3_V 0_X 6_Y11_Job(Seq.Scan) 1 01_716__Cell_CP_1	WT	120	23	2
31Oct17_Il12b_in_ex_Exp2_0_60_90_120_Sequence_A 0_S 0_U 3_V 0_X 6_Y11_Job(Seq.Scan) 1 01_716__Cell_CP_2	WT	120	42	2
31Oct17_Il12b_in_ex_Exp2_0_60_90_120_Sequence_A 0_S 0_U 3_V 0_X 6_Y11_Job(Seq.Scan) 1 01_716__Cell_CP_4	WT	120	71	2
31Oct17_Il12b_in_ex_Exp2_0_60_90_120_Sequence_A 0_S 0_U 3_V 0_X 6_Y11_Job(Seq.Scan) 1 01_716__Cell_CP_5	WT	120	79	2
31Oct17_Il12b_in_ex_Exp2_0_60_90_120_Sequence_A 0_S 0_U 3_V 0_X 6_Y11_Job(Seq.Scan) 1 01_716__Cell_CP_8	WT	120	61	2
31Oct17_Il12b_in_ex_Exp2_0_60_90_120_Sequence_A 0_S 0_U 3_V 0_X 6_Y11_Job(Seq.Scan) 1 01_716__Cell_CP_9	WT	120	39	2
31Oct17_Il12b_in_ex_Exp2_0_60_90_120_Sequence_A 0_S 0_U 3_V 0_X 6_Y11_Job(Seq.Scan) 1 01_716__Cell_CP_10	WT	120	148	2
31Oct17_Il12b_in_ex_Exp2_0_60_90_120_Sequence_A 0_S 0_U 3_V 0_X 6_Y11_Job(Seq.Scan) 1 01_716__Cell_CP_11	WT	120	147	2
31Oct17_Il12b_in_ex_Exp2_0_60_90_120_Sequence_A 0_S 0_U 3_V 0_X 6_Y11_Job(Seq.Scan) 1 01_716__Cell_CP_12	WT	120	13	2
31Oct17_Il12b_in_ex_Exp2_0_60_90_120_Sequence_A 0_S 0_U 3_V 0_X 6_Y11_Job(Seq.Scan) 1 01_716__Cell_CP_13	WT	120	119	2
31Oct17_Il12b_in_ex_Exp2_0_60_90_120_Sequence_A 0_S 0_U 3_V 0_X 6_Y11_Job(Seq.Scan) 1 01_716__Cell_CP_15	WT	120	71	2
31Oct17_Il12b_in_ex_Exp2_0_60_90_120_Sequence_A 0_S 0_U 3_V 0_X 6_Y11_Job(Seq.Scan) 1 01_716__Cell_CP_18	WT	120	11	2
31Oct17_Il12b_in_ex_Exp2_0_60_90_120_Sequence_A 0_S 0_U 3_V 0_X 6_Y11_Job(Seq.Scan) 1 01_716__Cell_CP_20	WT	120	7	2
31Oct17_Il12b_in_ex_Exp2_0_60_90_120_Sequence_A 0_S 0_U 3_V 0_X 6_Y11_Job(Seq.Scan) 1 01_716__Cell_CP_21	WT	120	25	2
31Oct17_Il12b_in_ex_Exp2_0_60_90_120_Sequence_A 0_S 0_U 3_V 0_X 6_Y11_Job(Seq.Scan) 1 01_716__Cell_CP_22	WT	120	63	2
31Oct17_Il12b_in_ex_Exp2_0_60_90_120_Sequence_A 0_S 0_U 3_V 0_X 6_Y11_Job(Seq.Scan) 1 01_716__Cell_CP_23	WT	120	10	2
31Oct17_Il12b_in_ex_Exp2_0_60_90_120_Sequence_A 0_S 0_U 3_V 0_X 6_Y11_Job(Seq.Scan) 1 01_716__Cell_CP_26	WT	120	93	2
31Oct17_Il12b_in_ex_Exp2_0_60_90_120_Sequence_A 0_S 0_U 3_V 0_X 6_Y10_Job(Seq.Scan) 1 01_686__Cell_CP_1	WT	120	64	2
31Oct17_Il12b_in_ex_Exp2_0_60_90_120_Sequence_A 0_S 0_U 3_V 0_X 6_Y10_Job(Seq.Scan) 1 01_686__Cell_CP_2	WT	120	142	2
31Oct17_Il12b_in_ex_Exp2_0_60_90_120_Sequence_A 0_S 0_U 3_V 0_X 6_Y10_Job(Seq.Scan) 1 01_686__Cell_CP_3	WT	120	36	2
31Oct17_Il12b_in_ex_Exp2_0_60_90_120_Sequence_A 0_S 0_U 3_V 0_X 6_Y10_Job(Seq.Scan) 1 01_686__Cell_CP_5	WT	120	49	2
31Oct17_Il12b_in_ex_Exp2_0_60_90_120_Sequence_A 0_S 0_U 3_V 0_X 6_Y10_Job(Seq.Scan) 1 01_686__Cell_CP_6	WT	120	64	2
31Oct17_Il12b_in_ex_Exp2_0_60_90_120_Sequence_A 0_S 0_U 3_V 0_X 6_Y10_Job(Seq.Scan) 1 01_686__Cell_CP_7	WT	120	15	2
31Oct17_Il12b_in_ex_Exp2_0_60_90_120_Sequence_A 0_S 0_U 3_V 0_X 6_Y10_Job(Seq.Scan) 1 01_686__Cell_CP_9	WT	120	116	2
31Oct17_Il12b_in_ex_Exp2_0_60_90_120_Sequence_A 0_S 0_U 3_V 0_X 6_Y10_Job(Seq.Scan) 1 01_686__Cell_CP_10	WT	120	17	2
31Oct17_Il12b_in_ex_Exp2_0_60_90_120_Sequence_A 0_S 0_U 3_V 0_X 6_Y10_Job(Seq.Scan) 1 01_686__Cell_CP_11	WT	120	60	2
31Oct17_Il12b_in_ex_Exp2_0_60_90_120_Sequence_A 0_S 0_U 3_V 0_X 6_Y10_Job(Seq.Scan) 1 01_686__Cell_CP_14	WT	120	84	2
31Oct17_Il12b_in_ex_Exp2_0_60_90_120_Sequence_A 0_S 0_U 3_V 0_X 6_Y10_Job(Seq.Scan) 1 01_686__Cell_CP_18	WT	120	72	2
31Oct17_Il12b_in_ex_Exp2_0_60_90_120_Sequence_A 0_S 0_U 3_V 0_X 6_Y10_Job(Seq.Scan) 1 01_686__Cell_CP_23	WT	120	9	2
31Oct17_Il12b_in_ex_Exp2_0_60_90_120_Sequence_A 0_S 0_U 3_V 0_X 6_Y10_Job(Seq.Scan) 1 01_686__Cell_CP_24	WT	120	154	2
31Oct17_Il12b_in_ex_Exp2_0_60_90_120_Sequence_A 0_S 0_U 2_V 0_X14_Y15_Job(Seq.Scan) 1 01_544__Cell_CP_1	WT	90	66	2
31Oct17_Il12b_in_ex_Exp2_0_60_90_120_Sequence_A 0_S 0_U 2_V 0_X14_Y15_Job(Seq.Scan) 1 01_544__Cell_CP_2	WT	90	8	2
31Oct17_Il12b_in_ex_Exp2_0_60_90_120_Sequence_A 0_S 0_U 2_V 0_X14_Y15_Job(Seq.Scan) 1 01_544__Cell_CP_4	WT	90	105	2
31Oct17_Il12b_in_ex_Exp2_0_60_90_120_Sequence_A 0_S 0_U 2_V 0_X14_Y15_Job(Seq.Scan) 1 01_544__Cell_CP_5	WT	90	34	2
31Oct17_Il12b_in_ex_Exp2_0_60_90_120_Sequence_A 0_S 0_U 2_V 0_X14_Y15_Job(Seq.Scan) 1 01_544__Cell_CP_7	WT	90	7	2
31Oct17_Il12b_in_ex_Exp2_0_60_90_120_Sequence_A 0_S 0_U 2_V 0_X14_Y15_Job(Seq.Scan) 1 01_544__Cell_CP_8	WT	90	79	2
31Oct17_Il12b_in_ex_Exp2_0_60_90_120_Sequence_A 0_S 0_U 2_V 0_X14_Y15_Job(Seq.Scan) 1 01_544__Cell_CP_9	WT	90	41	2
31Oct17_Il12b_in_ex_Exp2_0_60_90_120_Sequence_A 0_S 0_U 2_V 0_X14_Y15_Job(Seq.Scan) 1 01_544__Cell_CP_11	WT	90	25	2
31Oct17_Il12b_in_ex_Exp2_0_60_90_120_Sequence_A 0_S 0_U 2_V 0_X14_Y15_Job(Seq.Scan) 1 01_544__Cell_CP_12	WT	90	77	2
31Oct17_Il12b_in_ex_Exp2_0_60_90_120_Sequence_A 0_S 0_U 2_V 0_X14_Y15_Job(Seq.Scan) 1 01_544__Cell_CP_13	WT	90	11	2
31Oct17_Il12b_in_ex_Exp2_0_60_90_120_Sequence_A 0_S 0_U 2_V 0_X14_Y15_Job(Seq.Scan) 1 01_544__Cell_CP_14	WT	90	114	2
31Oct17_Il12b_in_ex_Exp2_0_60_90_120_Sequence_A 0_S 0_U 2_V 0_X14_Y15_Job(Seq.Scan) 1 01_544__Cell_CP_15	WT	90	8	2
31Oct17_Il12b_in_ex_Exp2_0_60_90_120_Sequence_A 0_S 0_U 2_V 0_X14_Y15_Job(Seq.Scan) 1 01_544__Cell_CP_16	WT	90	21	2
31Oct17_Il12b_in_ex_Exp2_0_60_90_120_Sequence_A 0_S 0_U 2_V 0_X14_Y15_Job(Seq.Scan) 1 01_544__Cell_CP_17	WT	90	57	2
31Oct17_Il12b_in_ex_Exp2_0_60_90_120_Sequence_A 0_S 0_U 2_V 0_X14_Y15_Job(Seq.Scan) 1 01_544__Cell_CP_18	WT	90	72	2
31Oct17_Il12b_in_ex_Exp2_0_60_90_120_Sequence_A 0_S 0_U 2_V 0_X14_Y15_Job(Seq.Scan) 1 01_544__Cell_CP_19	WT	90	11	2
31Oct17_Il12b_in_ex_Exp2_0_60_90_120_Sequence_A 0_S 0_U 2_V 0_X14_Y15_Job(Seq.Scan) 1 01_544__Cell_CP_20	WT	90	31	2
31Oct17_Il12b_in_ex_Exp2_0_60_90_120_Sequence_A 0_S 0_U 2_V 0_X14_Y14_Job(Seq.Scan) 1 01_542__Cell_CP_1	WT	90	52	2
31Oct17_Il12b_in_ex_Exp2_0_60_90_120_Sequence_A 0_S 0_U 2_V 0_X14_Y14_Job(Seq.Scan) 1 01_542__Cell_CP_3	WT	90	21	2
31Oct17_Il12b_in_ex_Exp2_0_60_90_120_Sequence_A 0_S 0_U 2_V 0_X14_Y14_Job(Seq.Scan) 1 01_542__Cell_CP_8	WT	90	22	2
31Oct17_Il12b_in_ex_Exp2_0_60_90_120_Sequence_A 0_S 0_U 2_V 0_X14_Y14_Job(Seq.Scan) 1 01_542__Cell_CP_12	WT	90	108	2
31Oct17_Il12b_in_ex_Exp2_0_60_90_120_Sequence_A 0_S 0_U 2_V 0_X14_Y14_Job(Seq.Scan) 1 01_542__Cell_CP_16	WT	90	28	2
31Oct17_Il12b_in_ex_Exp2_0_60_90_120_Sequence_A 0_S 0_U 2_V 0_X14_Y14_Job(Seq.Scan) 1 01_542__Cell_CP_17	WT	90	77	2
31Oct17_Il12b_in_ex_Exp2_0_60_90_120_Sequence_A 0_S 0_U 2_V 0_X14_Y13_Job(Seq.Scan) 1 01_512__Cell_CP_6	WT	90	127	2
31Oct17_Il12b_in_ex_Exp2_0_60_90_120_Sequence_A 0_S 0_U 2_V 0_X14_Y13_Job(Seq.Scan) 1 01_512__Cell_CP_7	WT	90	114	2
31Oct17_Il12b_in_ex_Exp2_0_60_90_120_Sequence_A 0_S 0_U 2_V 0_X14_Y13_Job(Seq.Scan) 1 01_512__Cell_CP_9	WT	90	6	2
31Oct17_Il12b_in_ex_Exp2_0_60_90_120_Sequence_A 0_S 0_U 2_V 0_X14_Y13_Job(Seq.Scan) 1 01_512__Cell_CP_10	WT	90	9	2
31Oct17_Il12b_in_ex_Exp2_0_60_90_120_Sequence_A 0_S 0_U 2_V 0_X14_Y13_Job(Seq.Scan) 1 01_512__Cell_CP_12	WT	90	10	2
31Oct17_Il12b_in_ex_Exp2_0_60_90_120_Sequence_A 0_S 0_U 2_V 0_X14_Y13_Job(Seq.Scan) 1 01_512__Cell_CP_14	WT	90	51	2
31Oct17_Il12b_in_ex_Exp2_0_60_90_120_Sequence_A 0_S 0_U 2_V 0_X14_Y13_Job(Seq.Scan) 1 01_512__Cell_CP_16	WT	90	138	2
31Oct17_Il12b_in_ex_Exp2_0_60_90_120_Sequence_A 0_S 0_U 2_V 0_X14_Y13_Job(Seq.Scan) 1 01_512__Cell_CP_17	WT	90	138	2
31Oct17_Il12b_in_ex_Exp2_0_60_90_120_Sequence_A 0_S 0_U 2_V 0_X14_Y13_Job(Seq.Scan) 1 01_512__Cell_CP_18	WT	90	42	2
31Oct17_Il12b_in_ex_Exp2_0_60_90_120_Sequence_A 0_S 0_U 2_V 0_X14_Y13_Job(Seq.Scan) 1 01_512__Cell_CP_19	WT	90	28	2
31Oct17_Il12b_in_ex_Exp2_0_60_90_120_Sequence_A 0_S 0_U 2_V 0_X14_Y13_Job(Seq.Scan) 1 01_512__Cell_CP_20	WT	90	39	2
31Oct17_Il12b_in_ex_Exp2_0_60_90_120_Sequence_A 0_S 0_U 2_V 0_X14_Y12_Job(Seq.Scan) 1 01_510__Cell_CP_12	WT	90	22	2
31Oct17_Il12b_in_ex_Exp2_0_60_90_120_Sequence_A 0_S 0_U 2_V 0_X14_Y12_Job(Seq.Scan) 1 01_510__Cell_CP_14	WT	90	98	2
31Oct17_Il12b_in_ex_Exp2_0_60_90_120_Sequence_A 0_S 0_U 2_V 0_X14_Y12_Job(Seq.Scan) 1 01_510__Cell_CP_15	WT	90	119	2
31Oct17_Il12b_in_ex_Exp2_0_60_90_120_Sequence_A 0_S 0_U 2_V 0_X14_Y12_Job(Seq.Scan) 1 01_510__Cell_CP_17	WT	90	150	2
31Oct17_Il12b_in_ex_Exp2_0_60_90_120_Sequence_A 0_S 0_U 2_V 0_X14_Y11_Job(Seq.Scan) 1 01_480__Cell_CP_1	WT	90	72	2
31Oct17_Il12b_in_ex_Exp2_0_60_90_120_Sequence_A 0_S 0_U 2_V 0_X14_Y11_Job(Seq.Scan) 1 01_480__Cell_CP_2	WT	90	129	2
31Oct17_Il12b_in_ex_Exp2_0_60_90_120_Sequence_A 0_S 0_U 2_V 0_X14_Y11_Job(Seq.Scan) 1 01_480__Cell_CP_4	WT	90	24	2
31Oct17_Il12b_in_ex_Exp2_0_60_90_120_Sequence_A 0_S 0_U 2_V 0_X14_Y11_Job(Seq.Scan) 1 01_480__Cell_CP_6	WT	90	10	2
31Oct17_Il12b_in_ex_Exp2_0_60_90_120_Sequence_A 0_S 0_U 2_V 0_X14_Y11_Job(Seq.Scan) 1 01_480__Cell_CP_15	WT	90	15	2
31Oct17_Il12b_in_ex_Exp2_0_60_90_120_Sequence_A 0_S 0_U 2_V 0_X14_Y11_Job(Seq.Scan) 1 01_480__Cell_CP_20	WT	90	38	2
31Oct17_Il12b_in_ex_Exp2_0_60_90_120_Sequence_A 0_S 0_U 2_V 0_X14_Y11_Job(Seq.Scan) 1 01_480__Cell_CP_21	WT	90	59	2
31Oct17_Il12b_in_ex_Exp2_0_60_90_120_Sequence_A 0_S 0_U 2_V 0_X14_Y10_Job(Seq.Scan) 1 01_478__Cell_CP_2	WT	90	6	2
31Oct17_Il12b_in_ex_Exp2_0_60_90_120_Sequence_A 0_S 0_U 2_V 0_X14_Y10_Job(Seq.Scan) 1 01_478__Cell_CP_8	WT	90	56	2
31Oct17_Il12b_in_ex_Exp2_0_60_90_120_Sequence_A 0_S 0_U 2_V 0_X14_Y10_Job(Seq.Scan) 1 01_478__Cell_CP_13	WT	90	127	2
31Oct17_Il12b_in_ex_Exp2_0_60_90_120_Sequence_A 0_S 0_U 2_V 0_X14_Y10_Job(Seq.Scan) 1 01_478__Cell_CP_14	WT	90	31	2
31Oct17_Il12b_in_ex_Exp2_0_60_90_120_Sequence_A 0_S 0_U 2_V 0_X14_Y10_Job(Seq.Scan) 1 01_478__Cell_CP_15	WT	90	90	2
31Oct17_Il12b_in_ex_Exp2_0_60_90_120_Sequence_A 0_S 0_U 2_V 0_X14_Y10_Job(Seq.Scan) 1 01_478__Cell_CP_17	WT	90	89	2
31Oct17_Il12b_in_ex_Exp2_0_60_90_120_Sequence_A 0_S 0_U 2_V 0_X14_Y10_Job(Seq.Scan) 1 01_478__Cell_CP_19	WT	90	14	2
31Oct17_Il12b_in_ex_Exp2_0_60_90_120_Sequence_A 0_S 0_U 2_V 0_X14_Y10_Job(Seq.Scan) 1 01_478__Cell_CP_21	WT	90	14	2
31Oct17_Il12b_in_ex_Exp2_0_60_90_120_Sequence_A 0_S 0_U 2_V 0_X14_Y10_Job(Seq.Scan) 1 01_478__Cell_CP_22	WT	90	32	2
31Oct17_Il12b_in_ex_Exp2_0_60_90_120_Sequence_A 0_S 0_U 2_V 0_X14_Y10_Job(Seq.Scan) 1 01_478__Cell_CP_24	WT	90	58	2
31Oct17_Il12b_in_ex_Exp2_0_60_90_120_Sequence_A 0_S 0_U 2_V 0_X14_Y10_Job(Seq.Scan) 1 01_478__Cell_CP_25	WT	90	112	2
31Oct17_Il12b_in_ex_Exp2_0_60_90_120_Sequence_A 0_S 0_U 2_V 0_X14_Y10_Job(Seq.Scan) 1 01_478__Cell_CP_26	WT	90	11	2
31Oct17_Il12b_in_ex_Exp2_0_60_90_120_Sequence_A 0_S 0_U 2_V 0_X13_Y15_Job(Seq.Scan) 1 01_546__Cell_CP_1	WT	90	25	2
31Oct17_Il12b_in_ex_Exp2_0_60_90_120_Sequence_A 0_S 0_U 2_V 0_X13_Y15_Job(Seq.Scan) 1 01_546__Cell_CP_2	WT	90	35	2
31Oct17_Il12b_in_ex_Exp2_0_60_90_120_Sequence_A 0_S 0_U 2_V 0_X13_Y15_Job(Seq.Scan) 1 01_546__Cell_CP_3	WT	90	49	2
31Oct17_Il12b_in_ex_Exp2_0_60_90_120_Sequence_A 0_S 0_U 2_V 0_X13_Y15_Job(Seq.Scan) 1 01_546__Cell_CP_10	WT	90	40	2
31Oct17_Il12b_in_ex_Exp2_0_60_90_120_Sequence_A 0_S 0_U 2_V 0_X13_Y15_Job(Seq.Scan) 1 01_546__Cell_CP_17	WT	90	6	2
31Oct17_Il12b_in_ex_Exp2_0_60_90_120_Sequence_A 0_S 0_U 2_V 0_X13_Y15_Job(Seq.Scan) 1 01_546__Cell_CP_18	WT	90	126	2
31Oct17_Il12b_in_ex_Exp2_0_60_90_120_Sequence_A 0_S 0_U 2_V 0_X13_Y15_Job(Seq.Scan) 1 01_546__Cell_CP_20	WT	90	96	2
31Oct17_Il12b_in_ex_Exp2_0_60_90_120_Sequence_A 0_S 0_U 2_V 0_X13_Y15_Job(Seq.Scan) 1 01_546__Cell_CP_24	WT	90	81	2
31Oct17_Il12b_in_ex_Exp2_0_60_90_120_Sequence_A 0_S 0_U 2_V 0_X13_Y14_Job(Seq.Scan) 1 01_540__Cell_CP_5	WT	90	6	2
31Oct17_Il12b_in_ex_Exp2_0_60_90_120_Sequence_A 0_S 0_U 2_V 0_X13_Y14_Job(Seq.Scan) 1 01_540__Cell_CP_7	WT	90	7	2
31Oct17_Il12b_in_ex_Exp2_0_60_90_120_Sequence_A 0_S 0_U 2_V 0_X13_Y14_Job(Seq.Scan) 1 01_540__Cell_CP_9	WT	90	67	2
31Oct17_Il12b_in_ex_Exp2_0_60_90_120_Sequence_A 0_S 0_U 2_V 0_X13_Y14_Job(Seq.Scan) 1 01_540__Cell_CP_11	WT	90	106	2
31Oct17_Il12b_in_ex_Exp2_0_60_90_120_Sequence_A 0_S 0_U 2_V 0_X13_Y14_Job(Seq.Scan) 1 01_540__Cell_CP_12	WT	90	103	2
31Oct17_Il12b_in_ex_Exp2_0_60_90_120_Sequence_A 0_S 0_U 2_V 0_X13_Y14_Job(Seq.Scan) 1 01_540__Cell_CP_14	WT	90	50	2
31Oct17_Il12b_in_ex_Exp2_0_60_90_120_Sequence_A 0_S 0_U 2_V 0_X13_Y14_Job(Seq.Scan) 1 01_540__Cell_CP_15	WT	90	71	2
31Oct17_Il12b_in_ex_Exp2_0_60_90_120_Sequence_A 0_S 0_U 2_V 0_X13_Y13_Job(Seq.Scan) 1 01_514__Cell_CP_3	WT	90	7	2
31Oct17_Il12b_in_ex_Exp2_0_60_90_120_Sequence_A 0_S 0_U 2_V 0_X13_Y13_Job(Seq.Scan) 1 01_514__Cell_CP_5	WT	90	22	2
31Oct17_Il12b_in_ex_Exp2_0_60_90_120_Sequence_A 0_S 0_U 2_V 0_X13_Y13_Job(Seq.Scan) 1 01_514__Cell_CP_7	WT	90	7	2
31Oct17_Il12b_in_ex_Exp2_0_60_90_120_Sequence_A 0_S 0_U 2_V 0_X13_Y13_Job(Seq.Scan) 1 01_514__Cell_CP_8	WT	90	8	2
31Oct17_Il12b_in_ex_Exp2_0_60_90_120_Sequence_A 0_S 0_U 2_V 0_X13_Y13_Job(Seq.Scan) 1 01_514__Cell_CP_9	WT	90	52	2
31Oct17_Il12b_in_ex_Exp2_0_60_90_120_Sequence_A 0_S 0_U 2_V 0_X13_Y13_Job(Seq.Scan) 1 01_514__Cell_CP_10	WT	90	32	2
31Oct17_Il12b_in_ex_Exp2_0_60_90_120_Sequence_A 0_S 0_U 2_V 0_X13_Y13_Job(Seq.Scan) 1 01_514__Cell_CP_20	WT	90	45	2
31Oct17_Il12b_in_ex_Exp2_0_60_90_120_Sequence_A 0_S 0_U 2_V 0_X13_Y13_Job(Seq.Scan) 1 01_514__Cell_CP_21	WT	90	13	2
31Oct17_Il12b_in_ex_Exp2_0_60_90_120_Sequence_A 0_S 0_U 2_V 0_X13_Y12_Job(Seq.Scan) 1 01_508__Cell_CP_4	WT	90	49	2
31Oct17_Il12b_in_ex_Exp2_0_60_90_120_Sequence_A 0_S 0_U 2_V 0_X13_Y12_Job(Seq.Scan) 1 01_508__Cell_CP_5	WT	90	191	2
31Oct17_Il12b_in_ex_Exp2_0_60_90_120_Sequence_A 0_S 0_U 2_V 0_X13_Y12_Job(Seq.Scan) 1 01_508__Cell_CP_12	WT	90	139	2
31Oct17_Il12b_in_ex_Exp2_0_60_90_120_Sequence_A 0_S 0_U 2_V 0_X13_Y11_Job(Seq.Scan) 1 01_482__Cell_CP_4	WT	90	17	2
31Oct17_Il12b_in_ex_Exp2_0_60_90_120_Sequence_A 0_S 0_U 2_V 0_X13_Y11_Job(Seq.Scan) 1 01_482__Cell_CP_5	WT	90	92	2
31Oct17_Il12b_in_ex_Exp2_0_60_90_120_Sequence_A 0_S 0_U 2_V 0_X13_Y11_Job(Seq.Scan) 1 01_482__Cell_CP_6	WT	90	102	2
31Oct17_Il12b_in_ex_Exp2_0_60_90_120_Sequence_A 0_S 0_U 2_V 0_X13_Y11_Job(Seq.Scan) 1 01_482__Cell_CP_7	WT	90	7	2
31Oct17_Il12b_in_ex_Exp2_0_60_90_120_Sequence_A 0_S 0_U 2_V 0_X13_Y11_Job(Seq.Scan) 1 01_482__Cell_CP_9	WT	90	20	2
31Oct17_Il12b_in_ex_Exp2_0_60_90_120_Sequence_A 0_S 0_U 2_V 0_X13_Y11_Job(Seq.Scan) 1 01_482__Cell_CP_13	WT	90	80	2
31Oct17_Il12b_in_ex_Exp2_0_60_90_120_Sequence_A 0_S 0_U 2_V 0_X13_Y11_Job(Seq.Scan) 1 01_482__Cell_CP_15	WT	90	92	2
31Oct17_Il12b_in_ex_Exp2_0_60_90_120_Sequence_A 0_S 0_U 2_V 0_X13_Y10_Job(Seq.Scan) 1 01_476__Cell_CP_5	WT	90	29	2
31Oct17_Il12b_in_ex_Exp2_0_60_90_120_Sequence_A 0_S 0_U 2_V 0_X13_Y10_Job(Seq.Scan) 1 01_476__Cell_CP_6	WT	90	163	2
31Oct17_Il12b_in_ex_Exp2_0_60_90_120_Sequence_A 0_S 0_U 2_V 0_X13_Y10_Job(Seq.Scan) 1 01_476__Cell_CP_7	WT	90	11	2
31Oct17_Il12b_in_ex_Exp2_0_60_90_120_Sequence_A 0_S 0_U 2_V 0_X13_Y10_Job(Seq.Scan) 1 01_476__Cell_CP_8	WT	90	18	2
31Oct17_Il12b_in_ex_Exp2_0_60_90_120_Sequence_A 0_S 0_U 2_V 0_X13_Y10_Job(Seq.Scan) 1 01_476__Cell_CP_11	WT	90	42	2
31Oct17_Il12b_in_ex_Exp2_0_60_90_120_Sequence_A 0_S 0_U 2_V 0_X13_Y10_Job(Seq.Scan) 1 01_476__Cell_CP_12	WT	90	12	2
31Oct17_Il12b_in_ex_Exp2_0_60_90_120_Sequence_A 0_S 0_U 2_V 0_X13_Y10_Job(Seq.Scan) 1 01_476__Cell_CP_14	WT	90	186	2
31Oct17_Il12b_in_ex_Exp2_0_60_90_120_Sequence_A 0_S 0_U 2_V 0_X12_Y15_Job(Seq.Scan) 1 01_548__Cell_CP_7	WT	90	189	2
31Oct17_Il12b_in_ex_Exp2_0_60_90_120_Sequence_A 0_S 0_U 2_V 0_X12_Y15_Job(Seq.Scan) 1 01_548__Cell_CP_8	WT	90	156	2
31Oct17_Il12b_in_ex_Exp2_0_60_90_120_Sequence_A 0_S 0_U 2_V 0_X12_Y15_Job(Seq.Scan) 1 01_548__Cell_CP_9	WT	90	6	2
31Oct17_Il12b_in_ex_Exp2_0_60_90_120_Sequence_A 0_S 0_U 2_V 0_X12_Y15_Job(Seq.Scan) 1 01_548__Cell_CP_12	WT	90	144	2
31Oct17_Il12b_in_ex_Exp2_0_60_90_120_Sequence_A 0_S 0_U 2_V 0_X12_Y15_Job(Seq.Scan) 1 01_548__Cell_CP_20	WT	90	14	2
31Oct17_Il12b_in_ex_Exp2_0_60_90_120_Sequence_A 0_S 0_U 2_V 0_X12_Y15_Job(Seq.Scan) 1 01_548__Cell_CP_21	WT	90	8	2
31Oct17_Il12b_in_ex_Exp2_0_60_90_120_Sequence_A 0_S 0_U 2_V 0_X12_Y15_Job(Seq.Scan) 1 01_548__Cell_CP_22	WT	90	123	2
31Oct17_Il12b_in_ex_Exp2_0_60_90_120_Sequence_A 0_S 0_U 2_V 0_X12_Y15_Job(Seq.Scan) 1 01_548__Cell_CP_23	WT	90	65	2
31Oct17_Il12b_in_ex_Exp2_0_60_90_120_Sequence_A 0_S 0_U 2_V 0_X12_Y14_Job(Seq.Scan) 1 01_538__Cell_CP_18	WT	90	14	2
31Oct17_Il12b_in_ex_Exp2_0_60_90_120_Sequence_A 0_S 0_U 2_V 0_X12_Y14_Job(Seq.Scan) 1 01_538__Cell_CP_19	WT	90	53	2
31Oct17_Il12b_in_ex_Exp2_0_60_90_120_Sequence_A 0_S 0_U 2_V 0_X12_Y12_Job(Seq.Scan) 1 01_506__Cell_CP_2	WT	90	78	2
31Oct17_Il12b_in_ex_Exp2_0_60_90_120_Sequence_A 0_S 0_U 2_V 0_X12_Y12_Job(Seq.Scan) 1 01_506__Cell_CP_3	WT	90	106	2
31Oct17_Il12b_in_ex_Exp2_0_60_90_120_Sequence_A 0_S 0_U 2_V 0_X12_Y12_Job(Seq.Scan) 1 01_506__Cell_CP_5	WT	90	19	2
31Oct17_Il12b_in_ex_Exp2_0_60_90_120_Sequence_A 0_S 0_U 2_V 0_X12_Y12_Job(Seq.Scan) 1 01_506__Cell_CP_6	WT	90	25	2
31Oct17_Il12b_in_ex_Exp2_0_60_90_120_Sequence_A 0_S 0_U 2_V 0_X12_Y12_Job(Seq.Scan) 1 01_506__Cell_CP_7	WT	90	77	2
31Oct17_Il12b_in_ex_Exp2_0_60_90_120_Sequence_A 0_S 0_U 2_V 0_X12_Y12_Job(Seq.Scan) 1 01_506__Cell_CP_8	WT	90	67	2
31Oct17_Il12b_in_ex_Exp2_0_60_90_120_Sequence_A 0_S 0_U 2_V 0_X12_Y12_Job(Seq.Scan) 1 01_506__Cell_CP_9	WT	90	42	2
31Oct17_Il12b_in_ex_Exp2_0_60_90_120_Sequence_A 0_S 0_U 2_V 0_X12_Y12_Job(Seq.Scan) 1 01_506__Cell_CP_11	WT	90	42	2
31Oct17_Il12b_in_ex_Exp2_0_60_90_120_Sequence_A 0_S 0_U 2_V 0_X12_Y12_Job(Seq.Scan) 1 01_506__Cell_CP_16	WT	90	7	2
31Oct17_Il12b_in_ex_Exp2_0_60_90_120_Sequence_A 0_S 0_U 2_V 0_X12_Y12_Job(Seq.Scan) 1 01_506__Cell_CP_21	WT	90	53	2
31Oct17_Il12b_in_ex_Exp2_0_60_90_120_Sequence_A 0_S 0_U 2_V 0_X12_Y11_Job(Seq.Scan) 1 01_484__Cell_CP_1	WT	90	7	2
31Oct17_Il12b_in_ex_Exp2_0_60_90_120_Sequence_A 0_S 0_U 2_V 0_X12_Y11_Job(Seq.Scan) 1 01_484__Cell_CP_3	WT	90	27	2
31Oct17_Il12b_in_ex_Exp2_0_60_90_120_Sequence_A 0_S 0_U 2_V 0_X12_Y11_Job(Seq.Scan) 1 01_484__Cell_CP_5	WT	90	13	2
31Oct17_Il12b_in_ex_Exp2_0_60_90_120_Sequence_A 0_S 0_U 2_V 0_X12_Y11_Job(Seq.Scan) 1 01_484__Cell_CP_7	WT	90	15	2
31Oct17_Il12b_in_ex_Exp2_0_60_90_120_Sequence_A 0_S 0_U 2_V 0_X12_Y10_Job(Seq.Scan) 1 01_474__Cell_CP_6	WT	90	99	2
31Oct17_Il12b_in_ex_Exp2_0_60_90_120_Sequence_A 0_S 0_U 2_V 0_X12_Y10_Job(Seq.Scan) 1 01_474__Cell_CP_9	WT	90	6	2
31Oct17_Il12b_in_ex_Exp2_0_60_90_120_Sequence_A 0_S 0_U 2_V 0_X12_Y10_Job(Seq.Scan) 1 01_474__Cell_CP_13	WT	90	60	2
31Oct17_Il12b_in_ex_Exp2_0_60_90_120_Sequence_A 0_S 0_U 2_V 0_X11_Y15_Job(Seq.Scan) 1 01_550__Cell_CP_4	WT	90	100	2
31Oct17_Il12b_in_ex_Exp2_0_60_90_120_Sequence_A 0_S 0_U 2_V 0_X11_Y15_Job(Seq.Scan) 1 01_550__Cell_CP_5	WT	90	20	2
31Oct17_Il12b_in_ex_Exp2_0_60_90_120_Sequence_A 0_S 0_U 2_V 0_X11_Y14_Job(Seq.Scan) 1 01_536__Cell_CP_2	WT	90	12	2
31Oct17_Il12b_in_ex_Exp2_0_60_90_120_Sequence_A 0_S 0_U 2_V 0_X11_Y14_Job(Seq.Scan) 1 01_536__Cell_CP_3	WT	90	29	2
31Oct17_Il12b_in_ex_Exp2_0_60_90_120_Sequence_A 0_S 0_U 2_V 0_X11_Y14_Job(Seq.Scan) 1 01_536__Cell_CP_4	WT	90	34	2
31Oct17_Il12b_in_ex_Exp2_0_60_90_120_Sequence_A 0_S 0_U 2_V 0_X11_Y14_Job(Seq.Scan) 1 01_536__Cell_CP_5	WT	90	93	2
31Oct17_Il12b_in_ex_Exp2_0_60_90_120_Sequence_A 0_S 0_U 2_V 0_X11_Y14_Job(Seq.Scan) 1 01_536__Cell_CP_6	WT	90	99	2
31Oct17_Il12b_in_ex_Exp2_0_60_90_120_Sequence_A 0_S 0_U 2_V 0_X11_Y14_Job(Seq.Scan) 1 01_536__Cell_CP_7	WT	90	137	2
31Oct17_Il12b_in_ex_Exp2_0_60_90_120_Sequence_A 0_S 0_U 2_V 0_X11_Y14_Job(Seq.Scan) 1 01_536__Cell_CP_11	WT	90	160	2
31Oct17_Il12b_in_ex_Exp2_0_60_90_120_Sequence_A 0_S 0_U 2_V 0_X11_Y14_Job(Seq.Scan) 1 01_536__Cell_CP_13	WT	90	19	2
31Oct17_Il12b_in_ex_Exp2_0_60_90_120_Sequence_A 0_S 0_U 2_V 0_X11_Y14_Job(Seq.Scan) 1 01_536__Cell_CP_14	WT	90	110	2
31Oct17_Il12b_in_ex_Exp2_0_60_90_120_Sequence_A 0_S 0_U 2_V 0_X11_Y14_Job(Seq.Scan) 1 01_536__Cell_CP_15	WT	90	109	2
31Oct17_Il12b_in_ex_Exp2_0_60_90_120_Sequence_A 0_S 0_U 2_V 0_X11_Y14_Job(Seq.Scan) 1 01_536__Cell_CP_16	WT	90	236	2
31Oct17_Il12b_in_ex_Exp2_0_60_90_120_Sequence_A 0_S 0_U 2_V 0_X11_Y14_Job(Seq.Scan) 1 01_536__Cell_CP_21	WT	90	111	2
31Oct17_Il12b_in_ex_Exp2_0_60_90_120_Sequence_A 0_S 0_U 2_V 0_X11_Y14_Job(Seq.Scan) 1 01_536__Cell_CP_22	WT	90	151	2
31Oct17_Il12b_in_ex_Exp2_0_60_90_120_Sequence_A 0_S 0_U 2_V 0_X11_Y13_Job(Seq.Scan) 1 01_518__Cell_CP_1	WT	90	89	2
31Oct17_Il12b_in_ex_Exp2_0_60_90_120_Sequence_A 0_S 0_U 2_V 0_X11_Y13_Job(Seq.Scan) 1 01_518__Cell_CP_2	WT	90	48	2
31Oct17_Il12b_in_ex_Exp2_0_60_90_120_Sequence_A 0_S 0_U 2_V 0_X11_Y13_Job(Seq.Scan) 1 01_518__Cell_CP_3	WT	90	207	2
31Oct17_Il12b_in_ex_Exp2_0_60_90_120_Sequence_A 0_S 0_U 2_V 0_X11_Y13_Job(Seq.Scan) 1 01_518__Cell_CP_4	WT	90	13	2
31Oct17_Il12b_in_ex_Exp2_0_60_90_120_Sequence_A 0_S 0_U 2_V 0_X11_Y13_Job(Seq.Scan) 1 01_518__Cell_CP_8	WT	90	248	2
31Oct17_Il12b_in_ex_Exp2_0_60_90_120_Sequence_A 0_S 0_U 2_V 0_X11_Y13_Job(Seq.Scan) 1 01_518__Cell_CP_10	WT	90	20	2
31Oct17_Il12b_in_ex_Exp2_0_60_90_120_Sequence_A 0_S 0_U 2_V 0_X11_Y13_Job(Seq.Scan) 1 01_518__Cell_CP_13	WT	90	67	2
31Oct17_Il12b_in_ex_Exp2_0_60_90_120_Sequence_A 0_S 0_U 2_V 0_X11_Y13_Job(Seq.Scan) 1 01_518__Cell_CP_14	WT	90	63	2
31Oct17_Il12b_in_ex_Exp2_0_60_90_120_Sequence_A 0_S 0_U 2_V 0_X11_Y13_Job(Seq.Scan) 1 01_518__Cell_CP_15	WT	90	71	2
31Oct17_Il12b_in_ex_Exp2_0_60_90_120_Sequence_A 0_S 0_U 2_V 0_X11_Y13_Job(Seq.Scan) 1 01_518__Cell_CP_17	WT	90	171	2
31Oct17_Il12b_in_ex_Exp2_0_60_90_120_Sequence_A 0_S 0_U 2_V 0_X11_Y12_Job(Seq.Scan) 1 01_504__Cell_CP_1	WT	90	112	2
31Oct17_Il12b_in_ex_Exp2_0_60_90_120_Sequence_A 0_S 0_U 2_V 0_X11_Y12_Job(Seq.Scan) 1 01_504__Cell_CP_2	WT	90	38	2
31Oct17_Il12b_in_ex_Exp2_0_60_90_120_Sequence_A 0_S 0_U 2_V 0_X11_Y12_Job(Seq.Scan) 1 01_504__Cell_CP_5	WT	90	76	2
31Oct17_Il12b_in_ex_Exp2_0_60_90_120_Sequence_A 0_S 0_U 2_V 0_X11_Y12_Job(Seq.Scan) 1 01_504__Cell_CP_6	WT	90	81	2
31Oct17_Il12b_in_ex_Exp2_0_60_90_120_Sequence_A 0_S 0_U 2_V 0_X11_Y11_Job(Seq.Scan) 1 01_486__Cell_CP_7	WT	90	9	2
31Oct17_Il12b_in_ex_Exp2_0_60_90_120_Sequence_A 0_S 0_U 2_V 0_X11_Y10_Job(Seq.Scan) 1 01_472__Cell_CP_1	WT	90	168	2
31Oct17_Il12b_in_ex_Exp2_0_60_90_120_Sequence_A 0_S 0_U 2_V 0_X11_Y10_Job(Seq.Scan) 1 01_472__Cell_CP_3	WT	90	27	2
31Oct17_Il12b_in_ex_Exp2_0_60_90_120_Sequence_A 0_S 0_U 2_V 0_X11_Y10_Job(Seq.Scan) 1 01_472__Cell_CP_4	WT	90	133	2
31Oct17_Il12b_in_ex_Exp2_0_60_90_120_Sequence_A 0_S 0_U 2_V 0_X11_Y10_Job(Seq.Scan) 1 01_472__Cell_CP_5	WT	90	151	2
31Oct17_Il12b_in_ex_Exp2_0_60_90_120_Sequence_A 0_S 0_U 2_V 0_X11_Y10_Job(Seq.Scan) 1 01_472__Cell_CP_8	WT	90	6	2
31Oct17_Il12b_in_ex_Exp2_0_60_90_120_Sequence_A 0_S 0_U 2_V 0_X11_Y10_Job(Seq.Scan) 1 01_472__Cell_CP_9	WT	90	6	2
31Oct17_Il12b_in_ex_Exp2_0_60_90_120_Sequence_A 0_S 0_U 2_V 0_X10_Y15_Job(Seq.Scan) 1 01_552__Cell_CP_1	WT	90	53	2
31Oct17_Il12b_in_ex_Exp2_0_60_90_120_Sequence_A 0_S 0_U 2_V 0_X10_Y15_Job(Seq.Scan) 1 01_552__Cell_CP_9	WT	90	11	2
31Oct17_Il12b_in_ex_Exp2_0_60_90_120_Sequence_A 0_S 0_U 2_V 0_X10_Y15_Job(Seq.Scan) 1 01_552__Cell_CP_13	WT	90	26	2
31Oct17_Il12b_in_ex_Exp2_0_60_90_120_Sequence_A 0_S 0_U 2_V 0_X10_Y15_Job(Seq.Scan) 1 01_552__Cell_CP_14	WT	90	8	2
31Oct17_Il12b_in_ex_Exp2_0_60_90_120_Sequence_A 0_S 0_U 2_V 0_X10_Y15_Job(Seq.Scan) 1 01_552__Cell_CP_15	WT	90	60	2
31Oct17_Il12b_in_ex_Exp2_0_60_90_120_Sequence_A 0_S 0_U 2_V 0_X10_Y15_Job(Seq.Scan) 1 01_552__Cell_CP_17	WT	90	79	2
31Oct17_Il12b_in_ex_Exp2_0_60_90_120_Sequence_A 0_S 0_U 2_V 0_X10_Y15_Job(Seq.Scan) 1 01_552__Cell_CP_18	WT	90	55	2
31Oct17_Il12b_in_ex_Exp2_0_60_90_120_Sequence_A 0_S 0_U 2_V 0_X10_Y15_Job(Seq.Scan) 1 01_552__Cell_CP_19	WT	90	9	2
31Oct17_Il12b_in_ex_Exp2_0_60_90_120_Sequence_A 0_S 0_U 2_V 0_X10_Y15_Job(Seq.Scan) 1 01_552__Cell_CP_20	WT	90	7	2
31Oct17_Il12b_in_ex_Exp2_0_60_90_120_Sequence_A 0_S 0_U 2_V 0_X10_Y14_Job(Seq.Scan) 1 01_534__Cell_CP_1	WT	90	46	2
31Oct17_Il12b_in_ex_Exp2_0_60_90_120_Sequence_A 0_S 0_U 2_V 0_X10_Y14_Job(Seq.Scan) 1 01_534__Cell_CP_9	WT	90	48	2
31Oct17_Il12b_in_ex_Exp2_0_60_90_120_Sequence_A 0_S 0_U 2_V 0_X10_Y14_Job(Seq.Scan) 1 01_534__Cell_CP_12	WT	90	100	2
31Oct17_Il12b_in_ex_Exp2_0_60_90_120_Sequence_A 0_S 0_U 2_V 0_X10_Y14_Job(Seq.Scan) 1 01_534__Cell_CP_17	WT	90	20	2
31Oct17_Il12b_in_ex_Exp2_0_60_90_120_Sequence_A 0_S 0_U 2_V 0_X10_Y13_Job(Seq.Scan) 1 01_520__Cell_CP_1	WT	90	85	2
31Oct17_Il12b_in_ex_Exp2_0_60_90_120_Sequence_A 0_S 0_U 2_V 0_X10_Y13_Job(Seq.Scan) 1 01_520__Cell_CP_3	WT	90	10	2
31Oct17_Il12b_in_ex_Exp2_0_60_90_120_Sequence_A 0_S 0_U 2_V 0_X10_Y13_Job(Seq.Scan) 1 01_520__Cell_CP_8	WT	90	18	2
31Oct17_Il12b_in_ex_Exp2_0_60_90_120_Sequence_A 0_S 0_U 2_V 0_X10_Y13_Job(Seq.Scan) 1 01_520__Cell_CP_9	WT	90	6	2
31Oct17_Il12b_in_ex_Exp2_0_60_90_120_Sequence_A 0_S 0_U 2_V 0_X10_Y13_Job(Seq.Scan) 1 01_520__Cell_CP_11	WT	90	113	2
31Oct17_Il12b_in_ex_Exp2_0_60_90_120_Sequence_A 0_S 0_U 2_V 0_X10_Y13_Job(Seq.Scan) 1 01_520__Cell_CP_13	WT	90	134	2
31Oct17_Il12b_in_ex_Exp2_0_60_90_120_Sequence_A 0_S 0_U 2_V 0_X10_Y13_Job(Seq.Scan) 1 01_520__Cell_CP_14	WT	90	145	2
31Oct17_Il12b_in_ex_Exp2_0_60_90_120_Sequence_A 0_S 0_U 2_V 0_X10_Y13_Job(Seq.Scan) 1 01_520__Cell_CP_18	WT	90	70	2
31Oct17_Il12b_in_ex_Exp2_0_60_90_120_Sequence_A 0_S 0_U 2_V 0_X10_Y13_Job(Seq.Scan) 1 01_520__Cell_CP_19	WT	90	44	2
31Oct17_Il12b_in_ex_Exp2_0_60_90_120_Sequence_A 0_S 0_U 2_V 0_X10_Y13_Job(Seq.Scan) 1 01_520__Cell_CP_20	WT	90	29	2
31Oct17_Il12b_in_ex_Exp2_0_60_90_120_Sequence_A 0_S 0_U 2_V 0_X10_Y12_Job(Seq.Scan) 1 01_502__Cell_CP_12	WT	90	52	2
31Oct17_Il12b_in_ex_Exp2_0_60_90_120_Sequence_A 0_S 0_U 2_V 0_X10_Y12_Job(Seq.Scan) 1 01_502__Cell_CP_14	WT	90	11	2
31Oct17_Il12b_in_ex_Exp2_0_60_90_120_Sequence_A 0_S 0_U 2_V 0_X10_Y12_Job(Seq.Scan) 1 01_502__Cell_CP_17	WT	90	136	2
31Oct17_Il12b_in_ex_Exp2_0_60_90_120_Sequence_A 0_S 0_U 2_V 0_X10_Y11_Job(Seq.Scan) 1 01_488__Cell_CP_1	WT	90	43	2
31Oct17_Il12b_in_ex_Exp2_0_60_90_120_Sequence_A 0_S 0_U 2_V 0_X10_Y11_Job(Seq.Scan) 1 01_488__Cell_CP_3	WT	90	11	2
31Oct17_Il12b_in_ex_Exp2_0_60_90_120_Sequence_A 0_S 0_U 2_V 0_X10_Y11_Job(Seq.Scan) 1 01_488__Cell_CP_9	WT	90	12	2
31Oct17_Il12b_in_ex_Exp2_0_60_90_120_Sequence_A 0_S 0_U 2_V 0_X10_Y11_Job(Seq.Scan) 1 01_488__Cell_CP_10	WT	90	7	2
31Oct17_Il12b_in_ex_Exp2_0_60_90_120_Sequence_A 0_S 0_U 2_V 0_X10_Y11_Job(Seq.Scan) 1 01_488__Cell_CP_14	WT	90	33	2
31Oct17_Il12b_in_ex_Exp2_0_60_90_120_Sequence_A 0_S 0_U 2_V 0_X10_Y11_Job(Seq.Scan) 1 01_488__Cell_CP_15	WT	90	6	2
31Oct17_Il12b_in_ex_Exp2_0_60_90_120_Sequence_A 0_S 0_U 2_V 0_X10_Y11_Job(Seq.Scan) 1 01_488__Cell_CP_16	WT	90	9	2
31Oct17_Il12b_in_ex_Exp2_0_60_90_120_Sequence_A 0_S 0_U 2_V 0_X10_Y11_Job(Seq.Scan) 1 01_488__Cell_CP_17	WT	90	7	2
31Oct17_Il12b_in_ex_Exp2_0_60_90_120_Sequence_A 0_S 0_U 2_V 0_X10_Y11_Job(Seq.Scan) 1 01_488__Cell_CP_21	WT	90	12	2
31Oct17_Il12b_in_ex_Exp2_0_60_90_120_Sequence_A 0_S 0_U 2_V 0_X10_Y11_Job(Seq.Scan) 1 01_488__Cell_CP_22	WT	90	6	2
31Oct17_Il12b_in_ex_Exp2_0_60_90_120_Sequence_A 0_S 0_U 2_V 0_X10_Y10_Job(Seq.Scan) 1 01_470__Cell_CP_1	WT	90	41	2
31Oct17_Il12b_in_ex_Exp2_0_60_90_120_Sequence_A 0_S 0_U 2_V 0_X10_Y10_Job(Seq.Scan) 1 01_470__Cell_CP_3	WT	90	7	2
31Oct17_Il12b_in_ex_Exp2_0_60_90_120_Sequence_A 0_S 0_U 2_V 0_X10_Y10_Job(Seq.Scan) 1 01_470__Cell_CP_8	WT	90	6	2
31Oct17_Il12b_in_ex_Exp2_0_60_90_120_Sequence_A 0_S 0_U 2_V 0_X10_Y10_Job(Seq.Scan) 1 01_470__Cell_CP_11	WT	90	98	2
31Oct17_Il12b_in_ex_Exp2_0_60_90_120_Sequence_A 0_S 0_U 2_V 0_X 9_Y15_Job(Seq.Scan) 1 01_554__Cell_CP_5	WT	90	79	2
31Oct17_Il12b_in_ex_Exp2_0_60_90_120_Sequence_A 0_S 0_U 2_V 0_X 9_Y15_Job(Seq.Scan) 1 01_554__Cell_CP_7	WT	90	97	2
31Oct17_Il12b_in_ex_Exp2_0_60_90_120_Sequence_A 0_S 0_U 2_V 0_X 9_Y15_Job(Seq.Scan) 1 01_554__Cell_CP_8	WT	90	82	2
31Oct17_Il12b_in_ex_Exp2_0_60_90_120_Sequence_A 0_S 0_U 2_V 0_X 9_Y15_Job(Seq.Scan) 1 01_554__Cell_CP_11	WT	90	10	2
31Oct17_Il12b_in_ex_Exp2_0_60_90_120_Sequence_A 0_S 0_U 2_V 0_X 9_Y15_Job(Seq.Scan) 1 01_554__Cell_CP_12	WT	90	55	2
31Oct17_Il12b_in_ex_Exp2_0_60_90_120_Sequence_A 0_S 0_U 2_V 0_X 9_Y15_Job(Seq.Scan) 1 01_554__Cell_CP_14	WT	90	61	2
31Oct17_Il12b_in_ex_Exp2_0_60_90_120_Sequence_A 0_S 0_U 2_V 0_X 9_Y15_Job(Seq.Scan) 1 01_554__Cell_CP_15	WT	90	183	2
31Oct17_Il12b_in_ex_Exp2_0_60_90_120_Sequence_A 0_S 0_U 2_V 0_X 9_Y15_Job(Seq.Scan) 1 01_554__Cell_CP_16	WT	90	66	2
31Oct17_Il12b_in_ex_Exp2_0_60_90_120_Sequence_A 0_S 0_U 2_V 0_X 9_Y14_Job(Seq.Scan) 1 01_532__Cell_CP_1	WT	90	29	2
31Oct17_Il12b_in_ex_Exp2_0_60_90_120_Sequence_A 0_S 0_U 2_V 0_X 9_Y14_Job(Seq.Scan) 1 01_532__Cell_CP_5	WT	90	8	2
31Oct17_Il12b_in_ex_Exp2_0_60_90_120_Sequence_A 0_S 0_U 2_V 0_X 9_Y14_Job(Seq.Scan) 1 01_532__Cell_CP_6	WT	90	6	2
31Oct17_Il12b_in_ex_Exp2_0_60_90_120_Sequence_A 0_S 0_U 2_V 0_X 9_Y14_Job(Seq.Scan) 1 01_532__Cell_CP_9	WT	90	30	2
31Oct17_Il12b_in_ex_Exp2_0_60_90_120_Sequence_A 0_S 0_U 2_V 0_X 9_Y14_Job(Seq.Scan) 1 01_532__Cell_CP_10	WT	90	10	2
31Oct17_Il12b_in_ex_Exp2_0_60_90_120_Sequence_A 0_S 0_U 2_V 0_X 9_Y14_Job(Seq.Scan) 1 01_532__Cell_CP_11	WT	90	57	2
31Oct17_Il12b_in_ex_Exp2_0_60_90_120_Sequence_A 0_S 0_U 2_V 0_X 9_Y14_Job(Seq.Scan) 1 01_532__Cell_CP_12	WT	90	128	2
31Oct17_Il12b_in_ex_Exp2_0_60_90_120_Sequence_A 0_S 0_U 2_V 0_X 9_Y14_Job(Seq.Scan) 1 01_532__Cell_CP_13	WT	90	74	2
31Oct17_Il12b_in_ex_Exp2_0_60_90_120_Sequence_A 0_S 0_U 2_V 0_X 9_Y14_Job(Seq.Scan) 1 01_532__Cell_CP_18	WT	90	8	2
31Oct17_Il12b_in_ex_Exp2_0_60_90_120_Sequence_A 0_S 0_U 2_V 0_X 9_Y14_Job(Seq.Scan) 1 01_532__Cell_CP_19	WT	90	6	2
31Oct17_Il12b_in_ex_Exp2_0_60_90_120_Sequence_A 0_S 0_U 2_V 0_X 9_Y13_Job(Seq.Scan) 1 01_522__Cell_CP_2	WT	90	126	2
31Oct17_Il12b_in_ex_Exp2_0_60_90_120_Sequence_A 0_S 0_U 2_V 0_X 9_Y13_Job(Seq.Scan) 1 01_522__Cell_CP_13	WT	90	140	2
31Oct17_Il12b_in_ex_Exp2_0_60_90_120_Sequence_A 0_S 0_U 2_V 0_X 9_Y13_Job(Seq.Scan) 1 01_522__Cell_CP_19	WT	90	125	2
31Oct17_Il12b_in_ex_Exp2_0_60_90_120_Sequence_A 0_S 0_U 2_V 0_X 9_Y13_Job(Seq.Scan) 1 01_522__Cell_CP_20	WT	90	76	2
31Oct17_Il12b_in_ex_Exp2_0_60_90_120_Sequence_A 0_S 0_U 2_V 0_X 9_Y13_Job(Seq.Scan) 1 01_522__Cell_CP_21	WT	90	13	2
31Oct17_Il12b_in_ex_Exp2_0_60_90_120_Sequence_A 0_S 0_U 2_V 0_X 9_Y12_Job(Seq.Scan) 1 01_500__Cell_CP_5	WT	90	114	2
31Oct17_Il12b_in_ex_Exp2_0_60_90_120_Sequence_A 0_S 0_U 2_V 0_X 9_Y12_Job(Seq.Scan) 1 01_500__Cell_CP_6	WT	90	11	2
31Oct17_Il12b_in_ex_Exp2_0_60_90_120_Sequence_A 0_S 0_U 2_V 0_X 9_Y12_Job(Seq.Scan) 1 01_500__Cell_CP_16	WT	90	86	2
31Oct17_Il12b_in_ex_Exp2_0_60_90_120_Sequence_A 0_S 0_U 2_V 0_X 9_Y12_Job(Seq.Scan) 1 01_500__Cell_CP_17	WT	90	15	2
31Oct17_Il12b_in_ex_Exp2_0_60_90_120_Sequence_A 0_S 0_U 2_V 0_X 9_Y12_Job(Seq.Scan) 1 01_500__Cell_CP_21	WT	90	54	2
31Oct17_Il12b_in_ex_Exp2_0_60_90_120_Sequence_A 0_S 0_U 2_V 0_X 9_Y12_Job(Seq.Scan) 1 01_500__Cell_CP_22	WT	90	76	2
31Oct17_Il12b_in_ex_Exp2_0_60_90_120_Sequence_A 0_S 0_U 2_V 0_X 9_Y11_Job(Seq.Scan) 1 01_490__Cell_CP_2	WT	90	14	2
31Oct17_Il12b_in_ex_Exp2_0_60_90_120_Sequence_A 0_S 0_U 2_V 0_X 9_Y11_Job(Seq.Scan) 1 01_490__Cell_CP_3	WT	90	47	2
31Oct17_Il12b_in_ex_Exp2_0_60_90_120_Sequence_A 0_S 0_U 2_V 0_X 9_Y11_Job(Seq.Scan) 1 01_490__Cell_CP_4	WT	90	127	2
31Oct17_Il12b_in_ex_Exp2_0_60_90_120_Sequence_A 0_S 0_U 2_V 0_X 9_Y11_Job(Seq.Scan) 1 01_490__Cell_CP_8	WT	90	245	2
31Oct17_Il12b_in_ex_Exp2_0_60_90_120_Sequence_A 0_S 0_U 2_V 0_X 9_Y11_Job(Seq.Scan) 1 01_490__Cell_CP_13	WT	90	251	2
31Oct17_Il12b_in_ex_Exp2_0_60_90_120_Sequence_A 0_S 0_U 2_V 0_X 9_Y11_Job(Seq.Scan) 1 01_490__Cell_CP_14	WT	90	164	2
31Oct17_Il12b_in_ex_Exp2_0_60_90_120_Sequence_A 0_S 0_U 2_V 0_X 9_Y11_Job(Seq.Scan) 1 01_490__Cell_CP_15	WT	90	71	2
31Oct17_Il12b_in_ex_Exp2_0_60_90_120_Sequence_A 0_S 0_U 2_V 0_X 9_Y11_Job(Seq.Scan) 1 01_490__Cell_CP_17	WT	90	109	2
31Oct17_Il12b_in_ex_Exp2_0_60_90_120_Sequence_A 0_S 0_U 2_V 0_X 9_Y11_Job(Seq.Scan) 1 01_490__Cell_CP_19	WT	90	6	2
31Oct17_Il12b_in_ex_Exp2_0_60_90_120_Sequence_A 0_S 0_U 2_V 0_X 9_Y10_Job(Seq.Scan) 1 01_468__Cell_CP_7	WT	90	66	2
31Oct17_Il12b_in_ex_Exp2_0_60_90_120_Sequence_A 0_S 0_U 2_V 0_X 9_Y10_Job(Seq.Scan) 1 01_468__Cell_CP_8	WT	90	7	2
31Oct17_Il12b_in_ex_Exp2_0_60_90_120_Sequence_A 0_S 0_U 2_V 0_X 9_Y10_Job(Seq.Scan) 1 01_468__Cell_CP_13	WT	90	37	2
31Oct17_Il12b_in_ex_Exp2_0_60_90_120_Sequence_A 0_S 0_U 2_V 0_X 9_Y10_Job(Seq.Scan) 1 01_468__Cell_CP_14	WT	90	87	2
31Oct17_Il12b_in_ex_Exp2_0_60_90_120_Sequence_A 0_S 0_U 2_V 0_X 9_Y10_Job(Seq.Scan) 1 01_468__Cell_CP_15	WT	90	76	2
31Oct17_Il12b_in_ex_Exp2_0_60_90_120_Sequence_A 0_S 0_U 2_V 0_X 9_Y10_Job(Seq.Scan) 1 01_468__Cell_CP_16	WT	90	151	2
31Oct17_Il12b_in_ex_Exp2_0_60_90_120_Sequence_A 0_S 0_U 2_V 0_X 9_Y10_Job(Seq.Scan) 1 01_468__Cell_CP_17	WT	90	55	2
31Oct17_Il12b_in_ex_Exp2_0_60_90_120_Sequence_A 0_S 0_U 2_V 0_X 9_Y10_Job(Seq.Scan) 1 01_468__Cell_CP_18	WT	90	20	2
31Oct17_Il12b_in_ex_Exp2_0_60_90_120_Sequence_A 0_S 0_U 2_V 0_X 9_Y10_Job(Seq.Scan) 1 01_468__Cell_CP_19	WT	90	52	2
31Oct17_Il12b_in_ex_Exp2_0_60_90_120_Sequence_A 0_S 0_U 2_V 0_X 9_Y10_Job(Seq.Scan) 1 01_468__Cell_CP_20	WT	90	14	2
31Oct17_Il12b_in_ex_Exp2_0_60_90_120_Sequence_A 0_S 0_U 2_V 0_X 9_Y10_Job(Seq.Scan) 1 01_468__Cell_CP_21	WT	90	11	2
31Oct17_Il12b_in_ex_Exp2_0_60_90_120_Sequence_A 0_S 0_U 2_V 0_X 9_Y10_Job(Seq.Scan) 1 01_468__Cell_CP_22	WT	90	90	2
31Oct17_Il12b_in_ex_Exp2_0_60_90_120_Sequence_A 0_S 0_U 2_V 0_X 9_Y10_Job(Seq.Scan) 1 01_468__Cell_CP_23	WT	90	123	2
31Oct17_Il12b_in_ex_Exp2_0_60_90_120_Sequence_A 0_S 0_U 2_V 0_X 9_Y10_Job(Seq.Scan) 1 01_468__Cell_CP_28	WT	90	7	2
31Oct17_Il12b_in_ex_Exp2_0_60_90_120_Sequence_A 0_S 0_U 2_V 0_X 9_Y10_Job(Seq.Scan) 1 01_468__Cell_CP_29	WT	90	15	2
31Oct17_Il12b_in_ex_Exp2_0_60_90_120_Sequence_A 0_S 0_U 2_V 0_X 8_Y15_Job(Seq.Scan) 1 01_556__Cell_CP_5	WT	90	77	2
31Oct17_Il12b_in_ex_Exp2_0_60_90_120_Sequence_A 0_S 0_U 2_V 0_X 8_Y15_Job(Seq.Scan) 1 01_556__Cell_CP_11	WT	90	130	2
31Oct17_Il12b_in_ex_Exp2_0_60_90_120_Sequence_A 0_S 0_U 2_V 0_X 8_Y15_Job(Seq.Scan) 1 01_556__Cell_CP_14	WT	90	159	2
31Oct17_Il12b_in_ex_Exp2_0_60_90_120_Sequence_A 0_S 0_U 2_V 0_X 8_Y15_Job(Seq.Scan) 1 01_556__Cell_CP_15	WT	90	113	2
31Oct17_Il12b_in_ex_Exp2_0_60_90_120_Sequence_A 0_S 0_U 2_V 0_X 8_Y15_Job(Seq.Scan) 1 01_556__Cell_CP_18	WT	90	170	2
31Oct17_Il12b_in_ex_Exp2_0_60_90_120_Sequence_A 0_S 0_U 2_V 0_X 8_Y15_Job(Seq.Scan) 1 01_556__Cell_CP_20	WT	90	193	2
31Oct17_Il12b_in_ex_Exp2_0_60_90_120_Sequence_A 0_S 0_U 2_V 0_X 8_Y14_Job(Seq.Scan) 1 01_530__Cell_CP_4	WT	90	141	2
31Oct17_Il12b_in_ex_Exp2_0_60_90_120_Sequence_A 0_S 0_U 2_V 0_X 8_Y14_Job(Seq.Scan) 1 01_530__Cell_CP_5	WT	90	28	2
31Oct17_Il12b_in_ex_Exp2_0_60_90_120_Sequence_A 0_S 0_U 2_V 0_X 8_Y14_Job(Seq.Scan) 1 01_530__Cell_CP_7	WT	90	119	2
31Oct17_Il12b_in_ex_Exp2_0_60_90_120_Sequence_A 0_S 0_U 2_V 0_X 8_Y14_Job(Seq.Scan) 1 01_530__Cell_CP_9	WT	90	6	2
31Oct17_Il12b_in_ex_Exp2_0_60_90_120_Sequence_A 0_S 0_U 2_V 0_X 8_Y14_Job(Seq.Scan) 1 01_530__Cell_CP_10	WT	90	44	2
31Oct17_Il12b_in_ex_Exp2_0_60_90_120_Sequence_A 0_S 0_U 2_V 0_X 8_Y14_Job(Seq.Scan) 1 01_530__Cell_CP_12	WT	90	57	2
31Oct17_Il12b_in_ex_Exp2_0_60_90_120_Sequence_A 0_S 0_U 2_V 0_X 8_Y14_Job(Seq.Scan) 1 01_530__Cell_CP_13	WT	90	81	2
31Oct17_Il12b_in_ex_Exp2_0_60_90_120_Sequence_A 0_S 0_U 2_V 0_X 8_Y14_Job(Seq.Scan) 1 01_530__Cell_CP_14	WT	90	50	2
31Oct17_Il12b_in_ex_Exp2_0_60_90_120_Sequence_A 0_S 0_U 2_V 0_X 8_Y13_Job(Seq.Scan) 1 01_524__Cell_CP_2	WT	90	169	2
31Oct17_Il12b_in_ex_Exp2_0_60_90_120_Sequence_A 0_S 0_U 2_V 0_X 8_Y13_Job(Seq.Scan) 1 01_524__Cell_CP_3	WT	90	6	2
31Oct17_Il12b_in_ex_Exp2_0_60_90_120_Sequence_A 0_S 0_U 2_V 0_X 8_Y13_Job(Seq.Scan) 1 01_524__Cell_CP_4	WT	90	122	2
31Oct17_Il12b_in_ex_Exp2_0_60_90_120_Sequence_A 0_S 0_U 2_V 0_X 8_Y13_Job(Seq.Scan) 1 01_524__Cell_CP_5	WT	90	106	2
31Oct17_Il12b_in_ex_Exp2_0_60_90_120_Sequence_A 0_S 0_U 2_V 0_X 8_Y13_Job(Seq.Scan) 1 01_524__Cell_CP_10	WT	90	11	2
31Oct17_Il12b_in_ex_Exp2_0_60_90_120_Sequence_A 0_S 0_U 2_V 0_X 8_Y13_Job(Seq.Scan) 1 01_524__Cell_CP_11	WT	90	139	2
31Oct17_Il12b_in_ex_Exp2_0_60_90_120_Sequence_A 0_S 0_U 2_V 0_X 8_Y13_Job(Seq.Scan) 1 01_524__Cell_CP_12	WT	90	13	2
31Oct17_Il12b_in_ex_Exp2_0_60_90_120_Sequence_A 0_S 0_U 2_V 0_X 8_Y13_Job(Seq.Scan) 1 01_524__Cell_CP_13	WT	90	34	2
31Oct17_Il12b_in_ex_Exp2_0_60_90_120_Sequence_A 0_S 0_U 2_V 0_X 8_Y13_Job(Seq.Scan) 1 01_524__Cell_CP_14	WT	90	13	2
31Oct17_Il12b_in_ex_Exp2_0_60_90_120_Sequence_A 0_S 0_U 2_V 0_X 8_Y12_Job(Seq.Scan) 1 01_498__Cell_CP_2	WT	90	17	2
31Oct17_Il12b_in_ex_Exp2_0_60_90_120_Sequence_A 0_S 0_U 2_V 0_X 8_Y12_Job(Seq.Scan) 1 01_498__Cell_CP_8	WT	90	88	2
31Oct17_Il12b_in_ex_Exp2_0_60_90_120_Sequence_A 0_S 0_U 2_V 0_X 8_Y12_Job(Seq.Scan) 1 01_498__Cell_CP_11	WT	90	51	2
31Oct17_Il12b_in_ex_Exp2_0_60_90_120_Sequence_A 0_S 0_U 2_V 0_X 8_Y12_Job(Seq.Scan) 1 01_498__Cell_CP_13	WT	90	6	2
31Oct17_Il12b_in_ex_Exp2_0_60_90_120_Sequence_A 0_S 0_U 2_V 0_X 8_Y12_Job(Seq.Scan) 1 01_498__Cell_CP_14	WT	90	14	2
31Oct17_Il12b_in_ex_Exp2_0_60_90_120_Sequence_A 0_S 0_U 2_V 0_X 8_Y11_Job(Seq.Scan) 1 01_492__Cell_CP_3	WT	90	156	2
31Oct17_Il12b_in_ex_Exp2_0_60_90_120_Sequence_A 0_S 0_U 2_V 0_X 8_Y10_Job(Seq.Scan) 1 01_466__Cell_CP_1	WT	90	76	2
31Oct17_Il12b_in_ex_Exp2_0_60_90_120_Sequence_A 0_S 0_U 2_V 0_X 8_Y10_Job(Seq.Scan) 1 01_466__Cell_CP_4	WT	90	52	2
31Oct17_Il12b_in_ex_Exp2_0_60_90_120_Sequence_A 0_S 0_U 2_V 0_X 8_Y10_Job(Seq.Scan) 1 01_466__Cell_CP_5	WT	90	140	2
31Oct17_Il12b_in_ex_Exp2_0_60_90_120_Sequence_A 0_S 0_U 2_V 0_X 8_Y10_Job(Seq.Scan) 1 01_466__Cell_CP_7	WT	90	27	2
31Oct17_Il12b_in_ex_Exp2_0_60_90_120_Sequence_A 0_S 0_U 2_V 0_X 8_Y10_Job(Seq.Scan) 1 01_466__Cell_CP_9	WT	90	58	2
31Oct17_Il12b_in_ex_Exp2_0_60_90_120_Sequence_A 0_S 0_U 2_V 0_X 8_Y10_Job(Seq.Scan) 1 01_466__Cell_CP_10	WT	90	67	2
31Oct17_Il12b_in_ex_Exp2_0_60_90_120_Sequence_A 0_S 0_U 2_V 0_X 8_Y10_Job(Seq.Scan) 1 01_466__Cell_CP_11	WT	90	95	2
31Oct17_Il12b_in_ex_Exp2_0_60_90_120_Sequence_A 0_S 0_U 2_V 0_X 8_Y10_Job(Seq.Scan) 1 01_466__Cell_CP_14	WT	90	233	2
31Oct17_Il12b_in_ex_Exp2_0_60_90_120_Sequence_A 0_S 0_U 2_V 0_X 7_Y15_Job(Seq.Scan) 1 01_558__Cell_CP_1	WT	90	161	2
31Oct17_Il12b_in_ex_Exp2_0_60_90_120_Sequence_A 0_S 0_U 2_V 0_X 7_Y15_Job(Seq.Scan) 1 01_558__Cell_CP_2	WT	90	7	2
31Oct17_Il12b_in_ex_Exp2_0_60_90_120_Sequence_A 0_S 0_U 2_V 0_X 7_Y15_Job(Seq.Scan) 1 01_558__Cell_CP_4	WT	90	82	2
31Oct17_Il12b_in_ex_Exp2_0_60_90_120_Sequence_A 0_S 0_U 2_V 0_X 7_Y15_Job(Seq.Scan) 1 01_558__Cell_CP_5	WT	90	150	2
31Oct17_Il12b_in_ex_Exp2_0_60_90_120_Sequence_A 0_S 0_U 2_V 0_X 7_Y15_Job(Seq.Scan) 1 01_558__Cell_CP_14	WT	90	92	2
31Oct17_Il12b_in_ex_Exp2_0_60_90_120_Sequence_A 0_S 0_U 2_V 0_X 7_Y15_Job(Seq.Scan) 1 01_558__Cell_CP_16	WT	90	30	2
31Oct17_Il12b_in_ex_Exp2_0_60_90_120_Sequence_A 0_S 0_U 2_V 0_X 7_Y15_Job(Seq.Scan) 1 01_558__Cell_CP_18	WT	90	6	2
31Oct17_Il12b_in_ex_Exp2_0_60_90_120_Sequence_A 0_S 0_U 2_V 0_X 7_Y14_Job(Seq.Scan) 1 01_528__Cell_CP_5	WT	90	34	2
31Oct17_Il12b_in_ex_Exp2_0_60_90_120_Sequence_A 0_S 0_U 2_V 0_X 7_Y14_Job(Seq.Scan) 1 01_528__Cell_CP_9	WT	90	8	2
31Oct17_Il12b_in_ex_Exp2_0_60_90_120_Sequence_A 0_S 0_U 2_V 0_X 7_Y14_Job(Seq.Scan) 1 01_528__Cell_CP_13	WT	90	70	2
31Oct17_Il12b_in_ex_Exp2_0_60_90_120_Sequence_A 0_S 0_U 2_V 0_X 7_Y14_Job(Seq.Scan) 1 01_528__Cell_CP_14	WT	90	89	2
31Oct17_Il12b_in_ex_Exp2_0_60_90_120_Sequence_A 0_S 0_U 2_V 0_X 7_Y14_Job(Seq.Scan) 1 01_528__Cell_CP_16	WT	90	71	2
31Oct17_Il12b_in_ex_Exp2_0_60_90_120_Sequence_A 0_S 0_U 2_V 0_X 7_Y14_Job(Seq.Scan) 1 01_528__Cell_CP_17	WT	90	150	2
31Oct17_Il12b_in_ex_Exp2_0_60_90_120_Sequence_A 0_S 0_U 2_V 0_X 7_Y14_Job(Seq.Scan) 1 01_528__Cell_CP_20	WT	90	7	2
31Oct17_Il12b_in_ex_Exp2_0_60_90_120_Sequence_A 0_S 0_U 2_V 0_X 7_Y14_Job(Seq.Scan) 1 01_528__Cell_CP_21	WT	90	58	2
31Oct17_Il12b_in_ex_Exp2_0_60_90_120_Sequence_A 0_S 0_U 2_V 0_X 7_Y14_Job(Seq.Scan) 1 01_528__Cell_CP_23	WT	90	155	2
31Oct17_Il12b_in_ex_Exp2_0_60_90_120_Sequence_A 0_S 0_U 2_V 0_X 7_Y14_Job(Seq.Scan) 1 01_528__Cell_CP_24	WT	90	10	2
31Oct17_Il12b_in_ex_Exp2_0_60_90_120_Sequence_A 0_S 0_U 2_V 0_X 7_Y13_Job(Seq.Scan) 1 01_526__Cell_CP_2	WT	90	6	2
31Oct17_Il12b_in_ex_Exp2_0_60_90_120_Sequence_A 0_S 0_U 2_V 0_X 7_Y13_Job(Seq.Scan) 1 01_526__Cell_CP_14	WT	90	101	2
31Oct17_Il12b_in_ex_Exp2_0_60_90_120_Sequence_A 0_S 0_U 2_V 0_X 7_Y12_Job(Seq.Scan) 1 01_496__Cell_CP_3	WT	90	101	2
31Oct17_Il12b_in_ex_Exp2_0_60_90_120_Sequence_A 0_S 0_U 2_V 0_X 7_Y12_Job(Seq.Scan) 1 01_496__Cell_CP_7	WT	90	118	2
31Oct17_Il12b_in_ex_Exp2_0_60_90_120_Sequence_A 0_S 0_U 2_V 0_X 7_Y12_Job(Seq.Scan) 1 01_496__Cell_CP_10	WT	90	13	2
31Oct17_Il12b_in_ex_Exp2_0_60_90_120_Sequence_A 0_S 0_U 2_V 0_X 7_Y12_Job(Seq.Scan) 1 01_496__Cell_CP_14	WT	90	14	2
31Oct17_Il12b_in_ex_Exp2_0_60_90_120_Sequence_A 0_S 0_U 2_V 0_X 7_Y11_Job(Seq.Scan) 1 01_494__Cell_CP_1	WT	90	62	2
31Oct17_Il12b_in_ex_Exp2_0_60_90_120_Sequence_A 0_S 0_U 2_V 0_X 7_Y11_Job(Seq.Scan) 1 01_494__Cell_CP_3	WT	90	105	2
31Oct17_Il12b_in_ex_Exp2_0_60_90_120_Sequence_A 0_S 0_U 2_V 0_X 7_Y11_Job(Seq.Scan) 1 01_494__Cell_CP_4	WT	90	6	2
31Oct17_Il12b_in_ex_Exp2_0_60_90_120_Sequence_A 0_S 0_U 2_V 0_X 7_Y11_Job(Seq.Scan) 1 01_494__Cell_CP_9	WT	90	166	2
31Oct17_Il12b_in_ex_Exp2_0_60_90_120_Sequence_A 0_S 0_U 2_V 0_X 7_Y11_Job(Seq.Scan) 1 01_494__Cell_CP_10	WT	90	13	2
31Oct17_Il12b_in_ex_Exp2_0_60_90_120_Sequence_A 0_S 0_U 2_V 0_X 7_Y11_Job(Seq.Scan) 1 01_494__Cell_CP_15	WT	90	64	2
31Oct17_Il12b_in_ex_Exp2_0_60_90_120_Sequence_A 0_S 0_U 2_V 0_X 7_Y11_Job(Seq.Scan) 1 01_494__Cell_CP_16	WT	90	131	2
31Oct17_Il12b_in_ex_Exp2_0_60_90_120_Sequence_A 0_S 0_U 2_V 0_X 7_Y10_Job(Seq.Scan) 1 01_464__Cell_CP_3	WT	90	115	2
31Oct17_Il12b_in_ex_Exp2_0_60_90_120_Sequence_A 0_S 0_U 2_V 0_X 7_Y10_Job(Seq.Scan) 1 01_464__Cell_CP_4	WT	90	9	2
31Oct17_Il12b_in_ex_Exp2_0_60_90_120_Sequence_A 0_S 0_U 2_V 0_X 7_Y10_Job(Seq.Scan) 1 01_464__Cell_CP_8	WT	90	67	2
31Oct17_Il12b_in_ex_Exp2_0_60_90_120_Sequence_A 0_S 0_U 2_V 0_X 7_Y10_Job(Seq.Scan) 1 01_464__Cell_CP_11	WT	90	98	2
31Oct17_Il12b_in_ex_Exp2_0_60_90_120_Sequence_A 0_S 0_U 2_V 0_X 7_Y10_Job(Seq.Scan) 1 01_464__Cell_CP_12	WT	90	12	2
31Oct17_Il12b_in_ex_Exp2_0_60_90_120_Sequence_A 0_S 0_U 2_V 0_X 7_Y10_Job(Seq.Scan) 1 01_464__Cell_CP_13	WT	90	69	2
31Oct17_Il12b_in_ex_Exp2_0_60_90_120_Sequence_A 0_S 0_U 2_V 0_X 7_Y10_Job(Seq.Scan) 1 01_464__Cell_CP_14	WT	90	13	2
31Oct17_Il12b_in_ex_Exp2_0_60_90_120_Sequence_A 0_S 0_U 2_V 0_X 7_Y10_Job(Seq.Scan) 1 01_464__Cell_CP_15	WT	90	102	2
31Oct17_Il12b_in_ex_Exp2_0_60_90_120_Sequence_A 0_S 0_U 2_V 0_X 7_Y10_Job(Seq.Scan) 1 01_464__Cell_CP_18	WT	90	115	2
31Oct17_Il12b_in_ex_Exp2_0_60_90_120_Sequence_A 0_S 0_U 2_V 0_X 7_Y10_Job(Seq.Scan) 1 01_464__Cell_CP_19	WT	90	42	2
31Oct17_Il12b_in_ex_Exp2_0_60_90_120_Sequence_A 0_S 0_U 2_V 0_X 7_Y10_Job(Seq.Scan) 1 01_464__Cell_CP_20	WT	90	67	2
31Oct17_Il12b_in_ex_Exp2_0_60_90_120_Sequence_A 0_S 0_U 2_V 0_X 7_Y10_Job(Seq.Scan) 1 01_464__Cell_CP_22	WT	90	100	2
31Oct17_Il12b_in_ex_Exp2_0_60_90_120_Sequence_A 0_S 0_U 1_V 0_X15_Y11_Job(Seq.Scan) 1 01_258__Cell_CP_1	WT	60	6	2
31Oct17_Il12b_in_ex_Exp2_0_60_90_120_Sequence_A 0_S 0_U 1_V 0_X15_Y11_Job(Seq.Scan) 1 01_258__Cell_CP_16	WT	60	8	2
31Oct17_Il12b_in_ex_Exp2_0_60_90_120_Sequence_A 0_S 0_U 1_V 0_X15_Y10_Job(Seq.Scan) 1 01_256__Cell_CP_32	WT	60	41	2
31Oct17_Il12b_in_ex_Exp2_0_60_90_120_Sequence_A 0_S 0_U 1_V 0_X14_Y10_Job(Seq.Scan) 1 01_254__Cell_CP_25	WT	60	54	2
31Oct17_Il12b_in_ex_Exp2_0_60_90_120_Sequence_A 0_S 0_U 1_V 0_X12_Y15_Job(Seq.Scan) 1 01_328__Cell_CP_6	WT	60	48	2
31Oct17_Il12b_in_ex_Exp2_0_60_90_120_Sequence_A 0_S 0_U 1_V 0_X12_Y15_Job(Seq.Scan) 1 01_328__Cell_CP_12	WT	60	6	2
31Oct17_Il12b_in_ex_Exp2_0_60_90_120_Sequence_A 0_S 0_U 1_V 0_X12_Y15_Job(Seq.Scan) 1 01_328__Cell_CP_21	WT	60	9	2
31Oct17_Il12b_in_ex_Exp2_0_60_90_120_Sequence_A 0_S 0_U 1_V 0_X12_Y15_Job(Seq.Scan) 1 01_328__Cell_CP_24	WT	60	7	2
31Oct17_Il12b_in_ex_Exp2_0_60_90_120_Sequence_A 0_S 0_U 1_V 0_X12_Y15_Job(Seq.Scan) 1 01_328__Cell_CP_26	WT	60	48	2
31Oct17_Il12b_in_ex_Exp2_0_60_90_120_Sequence_A 0_S 0_U 1_V 0_X12_Y14_Job(Seq.Scan) 1 01_314__Cell_CP_10	WT	60	45	2
31Oct17_Il12b_in_ex_Exp2_0_60_90_120_Sequence_A 0_S 0_U 1_V 0_X12_Y14_Job(Seq.Scan) 1 01_314__Cell_CP_17	WT	60	8	2
31Oct17_Il12b_in_ex_Exp2_0_60_90_120_Sequence_A 0_S 0_U 1_V 0_X12_Y14_Job(Seq.Scan) 1 01_314__Cell_CP_18	WT	60	49	2
31Oct17_Il12b_in_ex_Exp2_0_60_90_120_Sequence_A 0_S 0_U 1_V 0_X12_Y14_Job(Seq.Scan) 1 01_314__Cell_CP_21	WT	60	7	2
31Oct17_Il12b_in_ex_Exp2_0_60_90_120_Sequence_A 0_S 0_U 1_V 0_X12_Y14_Job(Seq.Scan) 1 01_314__Cell_CP_25	WT	60	7	2
31Oct17_Il12b_in_ex_Exp2_0_60_90_120_Sequence_A 0_S 0_U 1_V 0_X12_Y12_Job(Seq.Scan) 1 01_282__Cell_CP_8	WT	60	21	2
31Oct17_Il12b_in_ex_Exp2_0_60_90_120_Sequence_A 0_S 0_U 1_V 0_X12_Y12_Job(Seq.Scan) 1 01_282__Cell_CP_10	WT	60	10	2
31Oct17_Il12b_in_ex_Exp2_0_60_90_120_Sequence_A 0_S 0_U 1_V 0_X12_Y12_Job(Seq.Scan) 1 01_282__Cell_CP_16	WT	60	25	2
31Oct17_Il12b_in_ex_Exp2_0_60_90_120_Sequence_A 0_S 0_U 1_V 0_X12_Y11_Job(Seq.Scan) 1 01_264__Cell_CP_8	WT	60	7	2
31Oct17_Il12b_in_ex_Exp2_0_60_90_120_Sequence_A 0_S 0_U 1_V 0_X12_Y11_Job(Seq.Scan) 1 01_264__Cell_CP_24	WT	60	7	2
31Oct17_Il12b_in_ex_Exp2_0_60_90_120_Sequence_A 0_S 0_U 1_V 0_X12_Y11_Job(Seq.Scan) 1 01_264__Cell_CP_25	WT	60	38	2
31Oct17_Il12b_in_ex_Exp2_0_60_90_120_Sequence_A 0_S 0_U 1_V 0_X12_Y10_Job(Seq.Scan) 1 01_250__Cell_CP_13	WT	60	96	2
31Oct17_Il12b_in_ex_Exp2_0_60_90_120_Sequence_A 0_S 0_U 1_V 0_X11_Y12_Job(Seq.Scan) 1 01_280__Cell_CP_8	WT	60	13	2
31Oct17_Il12b_in_ex_Exp2_0_60_90_120_Sequence_A 0_S 0_U 1_V 0_X11_Y12_Job(Seq.Scan) 1 01_280__Cell_CP_13	WT	60	22	2
31Oct17_Il12b_in_ex_Exp2_0_60_90_120_Sequence_A 0_S 0_U 1_V 0_X11_Y11_Job(Seq.Scan) 1 01_266__Cell_CP_14	WT	60	11	2
31Oct17_Il12b_in_ex_Exp2_0_60_90_120_Sequence_A 0_S 0_U 1_V 0_X11_Y11_Job(Seq.Scan) 1 01_266__Cell_CP_18	WT	60	10	2
31Oct17_Il12b_in_ex_Exp2_0_60_90_120_Sequence_A 0_S 0_U 1_V 0_X10_Y15_Job(Seq.Scan) 1 01_332__Cell_CP_1	WT	60	16	2
31Oct17_Il12b_in_ex_Exp2_0_60_90_120_Sequence_A 0_S 0_U 1_V 0_X10_Y15_Job(Seq.Scan) 1 01_332__Cell_CP_8	WT	60	44	2
31Oct17_Il12b_in_ex_Exp2_0_60_90_120_Sequence_A 0_S 0_U 1_V 0_X10_Y15_Job(Seq.Scan) 1 01_332__Cell_CP_11	WT	60	68	2
31Oct17_Il12b_in_ex_Exp2_0_60_90_120_Sequence_A 0_S 0_U 1_V 0_X10_Y15_Job(Seq.Scan) 1 01_332__Cell_CP_13	WT	60	12	2
31Oct17_Il12b_in_ex_Exp2_0_60_90_120_Sequence_A 0_S 0_U 1_V 0_X10_Y15_Job(Seq.Scan) 1 01_332__Cell_CP_14	WT	60	29	2
31Oct17_Il12b_in_ex_Exp2_0_60_90_120_Sequence_A 0_S 0_U 1_V 0_X10_Y15_Job(Seq.Scan) 1 01_332__Cell_CP_18	WT	60	62	2
31Oct17_Il12b_in_ex_Exp2_0_60_90_120_Sequence_A 0_S 0_U 1_V 0_X10_Y14_Job(Seq.Scan) 1 01_310__Cell_CP_4	WT	60	27	2
31Oct17_Il12b_in_ex_Exp2_0_60_90_120_Sequence_A 0_S 0_U 1_V 0_X10_Y13_Job(Seq.Scan) 1 01_300__Cell_CP_14	WT	60	17	2
31Oct17_Il12b_in_ex_Exp2_0_60_90_120_Sequence_A 0_S 0_U 1_V 0_X10_Y12_Job(Seq.Scan) 1 01_278__Cell_CP_2	WT	60	11	2
31Oct17_Il12b_in_ex_Exp2_0_60_90_120_Sequence_A 0_S 0_U 1_V 0_X 9_Y15_Job(Seq.Scan) 1 01_334__Cell_CP_10	WT	60	34	2
31Oct17_Il12b_in_ex_Exp2_0_60_90_120_Sequence_A 0_S 0_U 1_V 0_X 9_Y13_Job(Seq.Scan) 1 01_302__Cell_CP_1	WT	60	68	2
31Oct17_Il12b_in_ex_Exp2_0_60_90_120_Sequence_A 0_S 0_U 1_V 0_X 9_Y13_Job(Seq.Scan) 1 01_302__Cell_CP_3	WT	60	38	2
31Oct17_Il12b_in_ex_Exp2_0_60_90_120_Sequence_A 0_S 0_U 1_V 0_X 9_Y13_Job(Seq.Scan) 1 01_302__Cell_CP_17	WT	60	32	2
31Oct17_Il12b_in_ex_Exp2_0_60_90_120_Sequence_A 0_S 0_U 1_V 0_X 9_Y10_Job(Seq.Scan) 1 01_244__Cell_CP_17	WT	60	56	2
31Oct17_Il12b_in_ex_Exp2_0_60_90_120_Sequence_A 0_S 0_U 1_V 0_X 8_Y15_Job(Seq.Scan) 1 01_336__Cell_CP_11	WT	60	9	2
31Oct17_Il12b_in_ex_Exp2_0_60_90_120_Sequence_A 0_S 0_U 1_V 0_X 8_Y14_Job(Seq.Scan) 1 01_306__Cell_CP_5	WT	60	53	2
31Oct17_Il12b_in_ex_Exp2_0_60_90_120_Sequence_A 0_S 0_U 1_V 0_X 8_Y14_Job(Seq.Scan) 1 01_306__Cell_CP_6	WT	60	22	2
31Oct17_Il12b_in_ex_Exp2_0_60_90_120_Sequence_A 0_S 0_U 1_V 0_X 8_Y12_Job(Seq.Scan) 1 01_274__Cell_CP_10	WT	60	79	2
31Oct17_Il12b_in_ex_Exp2_0_60_90_120_Sequence_A 0_S 0_U 1_V 0_X 8_Y12_Job(Seq.Scan) 1 01_274__Cell_CP_13	WT	60	54	2
31Oct17_Il12b_in_ex_Exp2_0_60_90_120_Sequence_A 0_S 0_U 1_V 0_X 8_Y12_Job(Seq.Scan) 1 01_274__Cell_CP_16	WT	60	20	2
31Oct17_Il12b_in_ex_Exp2_0_60_90_120_Sequence_A 0_S 0_U 1_V 0_X 8_Y12_Job(Seq.Scan) 1 01_274__Cell_CP_18	WT	60	16	2
31Oct17_Il12b_in_ex_Exp2_0_60_90_120_Sequence_A 0_S 0_U 1_V 0_X 8_Y11_Job(Seq.Scan) 1 01_272__Cell_CP_3	WT	60	80	2
31Oct17_Il12b_in_ex_Exp2_0_60_90_120_Sequence_A 0_S 0_U 0_V 0_X18_Y15_Job(Seq.Scan) 1 01_092__Cell_CP_11	WT	0	6	2
31Oct17_Il12b_in_ex_Exp2_0_60_90_120_Sequence_A 0_S 0_U 0_V 0_X18_Y15_Job(Seq.Scan) 1 01_092__Cell_CP_33	WT	0	6	2
31Oct17_Il12b_in_ex_Exp2_0_60_90_120_Sequence_A 0_S 0_U 0_V 0_X11_Y10_Job(Seq.Scan) 1 01_004__Cell_CP_7	WT	0	6	2
31Oct17_Il12b_in_ex_Exp2_0_60_90_120_Sequence_A 0_S 0_U 0_V 0_X10_Y13_Job(Seq.Scan) 1 01_072__Cell_CP_1	WT	0	39	2
31Oct17_Il12b_in_ex_Exp2_0_60_90_120_Sequence_A 0_S 0_U 0_V 0_X10_Y11_Job(Seq.Scan) 1 01_036__Cell_CP_19	WT	0	17	2
Exp4_il12inex_0_60_90_120_part3_Sequence_A 0_S 0_U 3_V 0_X17_Y15_Job(Seq.Scan) 1 01_708__Cell_CP_4	WT	120	6	3
Exp4_il12inex_0_60_90_120_part3_Sequence_A 0_S 0_U 3_V 0_X17_Y15_Job(Seq.Scan) 1 01_708__Cell_CP_10	WT	120	15	3
Exp4_il12inex_0_60_90_120_part3_Sequence_A 0_S 0_U 3_V 0_X17_Y15_Job(Seq.Scan) 1 01_708__Cell_CP_13	WT	120	6	3
Exp4_il12inex_0_60_90_120_part3_Sequence_A 0_S 0_U 3_V 0_X17_Y15_Job(Seq.Scan) 1 01_708__Cell_CP_14	WT	120	23	3
Exp4_il12inex_0_60_90_120_part3_Sequence_A 0_S 0_U 3_V 0_X17_Y15_Job(Seq.Scan) 1 01_708__Cell_CP_15	WT	120	29	3
Exp4_il12inex_0_60_90_120_part3_Sequence_A 0_S 0_U 3_V 0_X17_Y15_Job(Seq.Scan) 1 01_708__Cell_CP_17	WT	120	6	3
Exp4_il12inex_0_60_90_120_part3_Sequence_A 0_S 0_U 3_V 0_X17_Y15_Job(Seq.Scan) 1 01_708__Cell_CP_22	WT	120	7	3
Exp4_il12inex_0_60_90_120_part3_Sequence_A 0_S 0_U 3_V 0_X17_Y15_Job(Seq.Scan) 1 01_708__Cell_CP_23	WT	120	9	3
Exp4_il12inex_0_60_90_120_part3_Sequence_A 0_S 0_U 3_V 0_X17_Y15_Job(Seq.Scan) 1 01_708__Cell_CP_28	WT	120	46	3
Exp4_il12inex_0_60_90_120_part3_Sequence_A 0_S 0_U 3_V 0_X17_Y15_Job(Seq.Scan) 1 01_708__Cell_CP_30	WT	120	8	3
Exp4_il12inex_0_60_90_120_part3_Sequence_A 0_S 0_U 3_V 0_X17_Y15_Job(Seq.Scan) 1 01_708__Cell_CP_33	WT	120	9	3
Exp4_il12inex_0_60_90_120_part3_Sequence_A 0_S 0_U 3_V 0_X17_Y15_Job(Seq.Scan) 1 01_708__Cell_CP_40	WT	120	33	3
Exp4_il12inex_0_60_90_120_part3_Sequence_A 0_S 0_U 3_V 0_X17_Y15_Job(Seq.Scan) 1 01_708__Cell_CP_43	WT	120	9	3
Exp4_il12inex_0_60_90_120_part3_Sequence_A 0_S 0_U 3_V 0_X17_Y15_Job(Seq.Scan) 1 01_708__Cell_CP_50	WT	120	6	3
Exp4_il12inex_0_60_90_120_part3_Sequence_A 0_S 0_U 3_V 0_X17_Y15_Job(Seq.Scan) 1 01_708__Cell_CP_51	WT	120	76	3
[truncated: 5,493 more rows]
