# Supplementary material for: Cohesin couples transcriptional bursting probabilities of inducible enhancers and promoters
Source: Nat Commun. 2022 Jul 27;13:4342. doi: 10.1038/s41467-022-31192-9 (PMC9329429; doi:10.1038/s41467-022-31192-9)
Supplement: Supplementary file 4 — Source Data [file 41467_2022_31192_MOESM4_ESM.zip › SourceData/Fig3f.csv]

Genotype	Timepoint	Rep	Pairs	locus12_dist
WT	90	1	Il12b_intron n = 73	7.940249681212799
WT	90	1	Il12b_intron n = 73	4.05800209462735
WT	90	1	Il12b_intron n = 73	5.158696056175438
WT	90	1	Il12b_intron n = 73	2.809686993243199
WT	90	1	Il12b_intron n = 73	6.464794660312135
WT	90	1	Il12b_intron n = 73	3.650196296091476
WT	90	2	Il12b_intron n = 73	2.204099816251512
WT	90	2	Il12b_intron n = 73	3.826958322218834
WT	90	2	Il12b_intron n = 73	6.459266831460056
WT	90	2	Il12b_intron n = 73	3.5509876091025667
WT	90	2	Il12b_intron n = 73	3.0766970926628443
WT	90	2	Il12b_intron n = 73	3.474722722750692
WT	90	2	Il12b_intron n = 73	2.9583179342322388
WT	90	4	Il12b_intron n = 73	7.339432403122203
WT	90	4	Il12b_intron n = 73	2.5706779261509998
WT	90	4	Il12b_intron n = 73	7.946994903735628
WT	90	4	Il12b_intron n = 73	2.113084238737306
WT	90	4	Il12b_intron n = 73	4.9897431797638605
WT	90	4	Il12b_intron n = 73	3.1285066725196446
WT	90	4	Il12b_intron n = 73	10.13047052214258
WT	90	4	Il12b_intron n = 73	3.251678950942122
WT	90	4	Il12b_intron n = 73	4.946603380098319
WT	90	4	Il12b_intron n = 73	3.53081137983892
WT	90	4	Il12b_intron n = 73	3.530811379838903
WT	90	4	Il12b_intron n = 73	4.571300143285297
WT	90	3	Il12b_intron n = 73	2.8412930155124805
WT	90	3	Il12b_intron n = 73	2.5215745081198726
WT	90	3	Il12b_intron n = 73	2.4642585091665943
WT	90	3	Il12b_intron n = 73	3.213000000000007
WT	90	3	Il12b_intron n = 73	2.809686993243212
WT	90	3	Il12b_intron n = 73	2.456999999999998
WT	90	3	Il12b_intron n = 73	1.1496421182263767
WT	90	3	Il12b_intron n = 73	7.30039259218296
WT	90	3	Il12b_intron n = 73	8.619726213749477
WT	90	3	Il12b_intron n = 73	5.264930768775598
WT	90	3	Il12b_intron n = 73	4.162293238108053
WT	90	3	Il12b_intron n = 73	5.4809999999999945
WT	90	3	Il12b_intron n = 73	4.226168477474604
WT	90	3	Il12b_intron n = 73	2.934069017593145
WT	90	3	Il12b_intron n = 73	2.6861947062713254
WT	90	3	Il12b_intron n = 73	4.264034357272467
WT	90	3	Il12b_intron n = 73	4.724999999999997
WT	90	3	Il12b_intron n = 73	5.871180886329429
WT	90	3	Il12b_intron n = 73	2.706068180959233
WT	90	3	Il12b_intron n = 73	0.5670000000000073
WT	90	3	Il12b_intron n = 73	8.978991981286091
WT	90	3	Il12b_intron n = 73	3.896334816208686
WT	90	3	Il12b_intron n = 73	0.9637146880690436
WT	90	3	Il12b_intron n = 73	2.6728636328851505
WT	90	3	Il12b_intron n = 73	2.632465384387804
WT	90	3	Il12b_intron n = 73	5.412136361918476
WT	90	3	Il12b_intron n = 73	3.727662672506716
WT	90	3	Il12b_intron n = 73	2.809686993243196
WT	90	3	Il12b_intron n = 73	4.971813753551114
WT	90	3	Il12b_intron n = 73	6.827584126175234
WT	90	3	Il12b_intron n = 73	8.490287274291735
WT	90	3	Il12b_intron n = 73	4.55172275078349
WT	90	3	Il12b_intron n = 73	9.14455362497263
WT	90	3	Il12b_intron n = 73	0.4226168477474731
WT	90	3	Il12b_intron n = 73	4.383822304792928
WT	90	3	Il12b_intron n = 73	2.570677926150994
WT	90	3	Il12b_intron n = 73	2.420380961749617
WT	90	3	Il12b_intron n = 73	2.4642585091665947
WT	90	3	Il12b_intron n = 73	4.946603380098304
WT	90	3	Il12b_intron n = 73	4.492478714473786
WT	90	3	Il12b_intron n = 73	8.023044434627039
WT	90	3	Il12b_intron n = 73	5.91965379055228
WT	90	3	Il12b_intron n = 73	9.75686758135007
WT	90	3	Il12b_intron n = 73	4.667955655316365
WT	90	3	Il12b_intron n = 73	2.1549315534373803
WT	90	3	Il12b_intron n = 73	7.033746156920936
WT	90	3	Il12b_intron n = 73	2.299284236452725
WT	90	3	Il12b_intron n = 73	2.275861375391749
WT	90	1	HSS1 n = 261	2.7257967642507768
WT	90	1	HSS1 n = 261	3.63548758765588
WT	90	1	HSS1 n = 261	2.1549315534373648
WT	90	1	HSS1 n = 261	4.492478714473773
WT	90	1	HSS1 n = 261	2.485906876775552
WT	90	1	HSS1 n = 261	5.25474385674506
WT	90	1	HSS1 n = 261	7.755911551842249
WT	90	1	HSS1 n = 261	5.158696056175439
WT	90	1	HSS1 n = 261	9.866089650920468
WT	90	1	HSS1 n = 261	11.118919956542545
WT	90	1	HSS1 n = 261	3.586022866630941
WT	90	1	HSS1 n = 261	6.121382931985224
WT	90	1	HSS1 n = 261	2.087573232248399
WT	90	1	HSS1 n = 261	3.380934781979683
WT	90	1	HSS1 n = 261	3.826958322218839
WT	90	1	HSS1 n = 261	5.071402172969525
WT	90	1	HSS1 n = 261	8.188303670480236
WT	90	1	HSS1 n = 261	1.783022433958695
WT	90	1	HSS1 n = 261	8.656942762892667
WT	90	1	HSS1 n = 261	3.0766970926628456
WT	90	1	HSS1 n = 261	3.932835236823436
WT	90	1	HSS1 n = 261	4.162293238108038
WT	90	1	HSS1 n = 261	3.0475334288568527
WT	90	1	HSS1 n = 261	3.128506672519659
WT	90	1	HSS1 n = 261	5.558656762204352
WT	90	1	HSS1 n = 261	5.886371547906212
WT	90	1	HSS1 n = 261	7.114538424943681
WT	90	1	HSS1 n = 261	5.162157107256603
WT	90	1	HSS1 n = 261	4.49247871447377
WT	90	1	HSS1 n = 261	5.931710124407627
WT	90	1	HSS1 n = 261	4.724999999999997
WT	90	1	HSS1 n = 261	2.113084238737295
WT	90	1	HSS1 n = 261	5.264930768775598
WT	90	1	HSS1 n = 261	5.748210591131794
WT	90	1	HSS1 n = 261	5.86204759448438
WT	90	1	HSS1 n = 261	3.300743098152297
WT	90	1	HSS1 n = 261	4.543868175904764
WT	90	1	HSS1 n = 261	5.004040467462256
WT	90	1	HSS1 n = 261	2.1130842387372986
WT	90	1	HSS1 n = 261	3.02990049341557
WT	90	1	HSS1 n = 261	3.9734974518678063
WT	90	1	HSS1 n = 261	3.422935582215932
WT	90	1	HSS1 n = 261	2.2121882831260167
WT	90	1	HSS1 n = 261	3.2074363594621795
WT	90	1	HSS1 n = 261	6.106776891290543
WT	90	1	HSS1 n = 261	2.8911440642071184
WT	90	2	HSS1 n = 261	9.307170622697322
WT	90	2	HSS1 n = 261	3.8269583222188426
WT	90	2	HSS1 n = 261	3.0766970926628407
WT	90	2	HSS1 n = 261	2.0090975586068494
WT	90	2	HSS1 n = 261	3.2626458588084564
WT	90	2	HSS1 n = 261	6.848479612293517
WT	90	2	HSS1 n = 261	3.0299004934155853
WT	90	2	HSS1 n = 261	7.076781895748928
WT	90	2	HSS1 n = 261	2.9883523888591284
WT	90	2	HSS1 n = 261	3.3007430981522945
WT	90	2	HSS1 n = 261	2.113084238737302
WT	90	2	HSS1 n = 261	4.196481025811968
WT	90	2	HSS1 n = 261	6.1533941853256815
WT	90	2	HSS1 n = 261	2.035592297096843
WT	90	2	HSS1 n = 261	3.212999999999994
WT	90	2	HSS1 n = 261	5.106498800548195
WT	90	2	HSS1 n = 261	3.469578792879621
WT	90	2	HSS1 n = 261	11.341574890640198
WT	90	2	HSS1 n = 261	5.558656762204345
WT	90	2	HSS1 n = 261	7.751304535366937
WT	90	2	HSS1 n = 261	2.0790000000000006
WT	90	2	HSS1 n = 261	1.102049908125756
WT	90	2	HSS1 n = 261	2.0443475731880767
WT	90	2	HSS1 n = 261	3.5660448679173973
WT	90	2	HSS1 n = 261	7.52685233015767
WT	90	2	HSS1 n = 261	2.7257967642507768
WT	90	2	HSS1 n = 261	2.9883523888591195
WT	90	2	HSS1 n = 261	4.314005215574036
WT	90	2	HSS1 n = 261	2.7060681809592197
WT	90	2	HSS1 n = 261	6.262719696745172
WT	90	2	HSS1 n = 261	0.9450000000000004
WT	90	2	HSS1 n = 261	2.464258509166602
WT	90	2	HSS1 n = 261	4.264034357272465
WT	90	2	HSS1 n = 261	2.988352388859141
WT	90	2	HSS1 n = 261	4.567391378018749
WT	90	2	HSS1 n = 261	11.60312238149715
WT	90	2	HSS1 n = 261	4.989743179763863
WT	90	2	HSS1 n = 261	9.764187062935656
WT	90	2	HSS1 n = 261	8.89103891567235
WT	90	2	HSS1 n = 261	2.0443475731880807
WT	90	2	HSS1 n = 261	2.464258509166604
WT	90	2	HSS1 n = 261	2.0090975586068542
WT	90	2	HSS1 n = 261	7.300392592182968
WT	90	2	HSS1 n = 261	2.9883523888591093
WT	90	2	HSS1 n = 261	5.673149125485761
WT	90	2	HSS1 n = 261	8.820449988520986
WT	90	2	HSS1 n = 261	2.204099816251517
WT	90	2	HSS1 n = 261	0.267286363288505
WT	90	2	HSS1 n = 261	3.218554023160089
WT	90	2	HSS1 n = 261	3.4229355822159397
WT	90	2	HSS1 n = 261	3.76579832173738
WT	90	2	HSS1 n = 261	4.492478714473773
WT	90	2	HSS1 n = 261	5.797711703767267
WT	90	2	HSS1 n = 261	2.68619470627131
WT	90	2	HSS1 n = 261	3.9328352368234314
WT	90	2	HSS1 n = 261	1.6037181797310816
WT	90	2	HSS1 n = 261	8.420581036959383
WT	90	2	HSS1 n = 261	8.885010410798609
WT	90	2	HSS1 n = 261	3.5509876091025667
WT	90	4	HSS1 n = 261	6.179461869774748
WT	90	4	HSS1 n = 261	5.685728185553719
WT	90	4	HSS1 n = 261	4.162293238108052
WT	90	4	HSS1 n = 261	2.632465384387804
WT	90	4	HSS1 n = 261	4.162293238108052
WT	90	4	HSS1 n = 261	7.867940836076501
WT	90	4	HSS1 n = 261	2.5706779261509918
WT	90	4	HSS1 n = 261	5.698279477175532
WT	90	4	HSS1 n = 261	2.988352388859141
WT	90	4	HSS1 n = 261	5.822304440683247
WT	90	4	HSS1 n = 261	7.339432403122195
WT	90	4	HSS1 n = 261	2.6256719140060176
WT	90	4	HSS1 n = 261	3.9464358603681857
WT	90	4	HSS1 n = 261	2.4570000000000007
WT	90	4	HSS1 n = 261	4.351106755757661
WT	90	4	HSS1 n = 261	6.199660958471855
WT	90	4	HSS1 n = 261	5.200076634050696
WT	90	4	HSS1 n = 261	2.0090975586068494
WT	90	4	HSS1 n = 261	4.004838198978834
WT	90	4	HSS1 n = 261	3.5308113798389167
WT	90	4	HSS1 n = 261	6.059800986831156
WT	90	4	HSS1 n = 261	3.973497451867808
WT	90	4	HSS1 n = 261	3.6108399299885816
WT	90	4	HSS1 n = 261	2.835000000000008
WT	90	4	HSS1 n = 261	5.916635868464452
WT	90	4	HSS1 n = 261	3.669716201561101
WT	90	4	HSS1 n = 261	3.3007430981522936
WT	90	4	HSS1 n = 261	7.243904264966533
WT	90	4	HSS1 n = 261	2.1130842387372923
WT	90	4	HSS1 n = 261	3.0475334288568403
WT	90	4	HSS1 n = 261	5.441756058479656
WT	90	4	HSS1 n = 261	4.22616847747459
WT	90	4	HSS1 n = 261	4.145093605698193
WT	90	4	HSS1 n = 261	2.632465384387799
WT	90	4	HSS1 n = 261	3.798852984783698
WT	90	4	HSS1 n = 261	2.15493155343737
WT	90	4	HSS1 n = 261	8.963064710242804
WT	90	4	HSS1 n = 261	5.141355852301999
WT	90	4	HSS1 n = 261	5.412136361918456
WT	90	4	HSS1 n = 261	4.551722750783489
WT	90	4	HSS1 n = 261	7.094426615308655
WT	90	4	HSS1 n = 261	7.117048405062309
WT	90	4	HSS1 n = 261	3.784722050560642
WT	90	4	HSS1 n = 261	5.241130507819849
WT	90	4	HSS1 n = 261	3.0998304792359104
WT	90	4	HSS1 n = 261	7.056562477580703
WT	90	4	HSS1 n = 261	5.271711107410948
WT	90	4	HSS1 n = 261	1.861434124539458
WT	90	4	HSS1 n = 261	2.5706779261509998
WT	90	4	HSS1 n = 261	5.5618689304944935
WT	90	4	HSS1 n = 261	7.526852330157671
WT	90	4	HSS1 n = 261	3.117067852966952
WT	90	4	HSS1 n = 261	3.780000000000001
WT	90	4	HSS1 n = 261	2.42038096174962
WT	90	4	HSS1 n = 261	7.618833572142128
WT	90	4	HSS1 n = 261	2.368163212280776
WT	90	4	HSS1 n = 261	3.407245955313464
WT	90	4	HSS1 n = 261	3.0475334288568527
WT	90	4	HSS1 n = 261	4.412249426313065
WT	90	4	HSS1 n = 261	3.380934781979682
WT	90	4	HSS1 n = 261	4.667955655316383
WT	90	4	HSS1 n = 261	2.2758613753917394
WT	90	4	HSS1 n = 261	2.337800889725216
WT	90	4	HSS1 n = 261	3.8269583222188186
WT	90	4	HSS1 n = 261	2.809686993243204
WT	90	4	HSS1 n = 261	4.396027866153712
WT	90	4	HSS1 n = 261	1.7830224339587046
WT	90	4	HSS1 n = 261	2.0443475731880887
WT	90	4	HSS1 n = 261	2.485906876775578
WT	90	4	HSS1 n = 261	4.196481025811987
WT	90	4	HSS1 n = 261	6.414872718924361
WT	90	4	HSS1 n = 261	9.497132461959245
WT	90	4	HSS1 n = 261	4.877518426413175
WT	90	4	HSS1 n = 261	3.0475334288568527
WT	90	4	HSS1 n = 261	4.145093605698183
WT	90	4	HSS1 n = 261	3.474722722750692
WT	90	4	HSS1 n = 261	3.4229355822159304
WT	90	4	HSS1 n = 261	7.5647235243596285
WT	90	4	HSS1 n = 261	7.1320897358347946
WT	90	4	HSS1 n = 261	2.4570000000000007
WT	90	4	HSS1 n = 261	2.860088984629682
WT	90	4	HSS1 n = 261	3.0766970926628505
WT	90	4	HSS1 n = 261	4.877518426413184
WT	90	4	HSS1 n = 261	3.8779557759211087
WT	90	4	HSS1 n = 261	2.535701086484756
WT	90	4	HSS1 n = 261	3.407245955313467
WT	90	4	HSS1 n = 261	3.0766970926628456
WT	90	4	HSS1 n = 261	1.8899999999999963
WT	90	4	HSS1 n = 261	3.6108399299885856
WT	90	4	HSS1 n = 261	6.4647946603121165
WT	90	4	HSS1 n = 261	4.917633272215404
WT	90	4	HSS1 n = 261	6.35332432668127
WT	90	3	HSS1 n = 261	7.172045733261887
WT	90	3	HSS1 n = 261	6.931431670297266
WT	90	3	HSS1 n = 261	1.7424939024283492
WT	90	3	HSS1 n = 261	7.339432403122187
WT	90	3	HSS1 n = 261	4.448531667865247
WT	90	3	HSS1 n = 261	2.5706779261509825
WT	90	3	HSS1 n = 261	2.1549315534373528
WT	90	3	HSS1 n = 261	3.0475334288568527
WT	90	3	HSS1 n = 261	2.1549315534373803
WT	90	3	HSS1 n = 261	2.8096869932431887
WT	90	3	HSS1 n = 261	3.630571442624421
WT	90	3	HSS1 n = 261	2.63246538438779
WT	90	3	HSS1 n = 261	7.867940836076501
WT	90	3	HSS1 n = 261	6.995553587815628
WT	90	3	HSS1 n = 261	2.485906876775548
WT	90	3	HSS1 n = 261	6.294012154421054
WT	90	3	HSS1 n = 261	2.2040998162515195
WT	90	3	HSS1 n = 261	7.300392592182942
WT	90	3	HSS1 n = 261	4.247246755252167
WT	90	3	HSS1 n = 261	3.1285066725196526
WT	90	3	HSS1 n = 261	4.9285170183332045
WT	90	3	HSS1 n = 261	6.257013345039311
WT	90	3	HSS1 n = 261	3.803551629727134
WT	90	3	HSS1 n = 261	3.4072459553134853
WT	90	3	HSS1 n = 261	5.29537392447408
WT	90	3	HSS1 n = 261	6.170784877144876
WT	90	3	HSS1 n = 261	4.946603380098294
WT	90	3	HSS1 n = 261	2.390681911087295
WT	90	3	HSS1 n = 261	5.189762422307974
WT	90	3	HSS1 n = 261	6.814491910626935
WT	90	3	HSS1 n = 261	4.149400197618935
WT	90	3	HSS1 n = 261	4.5752055691520574
WT	90	3	HSS1 n = 261	2.3070390113736865
WT	90	3	HSS1 n = 261	6.156296045513079
WT	90	3	HSS1 n = 261	1.6904673909898416
WT	90	3	HSS1 n = 261	7.526852330157695
WT	90	3	HSS1 n = 261	4.78136382217459
WT	90	3	HSS1 n = 261	3.4072459553134693
WT	90	3	HSS1 n = 261	2.4570000000000007
WT	90	3	HSS1 n = 261	3.650196296091476
WT	90	3	HSS1 n = 261	3.024000000000001
WT	90	3	HSS1 n = 261	8.429060979729583
WT	90	3	HSS1 n = 261	2.891144064207112
WT	90	3	HSS1 n = 261	5.782288128414219
WT	90	3	HSS1 n = 261	2.7905515583841107
WT	90	3	HSS1 n = 261	8.023044434627057
WT	90	3	HSS1 n = 261	2.8849597917475576
WT	90	3	HSS1 n = 261	6.282651112388784
WT	90	3	HSS1 n = 261	2.570677926151001
WT	90	3	HSS1 n = 261	1.711467791107966
WT	90	3	HSS1 n = 261	7.895134261049652
WT	90	3	HSS1 n = 261	3.1682173220913987
WT	90	3	HSS1 n = 261	1.625839475471053
WT	90	3	HSS1 n = 261	11.5846362480658
WT	90	3	HSS1 n = 261	6.353324326681261
WT	90	3	HSS1 n = 261	5.189762422307981
WT	90	3	HSS1 n = 261	8.546896805273827
WT	90	3	HSS1 n = 261	2.6728636328851403
WT	90	3	HSS1 n = 261	2.8350000000000137
WT	90	3	HSS1 n = 261	9.4007315672771
WT	90	3	HSS1 n = 261	0.6814491910626942
WT	90	3	HSS1 n = 261	2.154931553437367
WT	90	3	HSS1 n = 261	2.420380961749617
WT	90	3	HSS1 n = 261	4.040358523695633
WT	90	4	HSS1 - Il12b_intron n = 110	10.098664862247878
WT	90	4	HSS1 - Il12b_intron n = 110	0.6546793108079609
WT	90	4	HSS1 - Il12b_intron n = 110	5.89243285918473
WT	90	4	HSS1 - Il12b_intron n = 110	0.1890000000000071
WT	90	4	HSS1 - Il12b_intron n = 110	0.4226168477474699
WT	90	4	HSS1 - Il12b_intron n = 110	1.558398216118079
WT	90	4	HSS1 - Il12b_intron n = 110	1.069057528854266
WT	90	4	HSS1 - Il12b_intron n = 110	6.722128978233042
WT	90	4	HSS1 - Il12b_intron n = 110	5.210329836008458
WT	90	4	HSS1 - Il12b_intron n = 110	1.085635758438346
WT	90	4	HSS1 - Il12b_intron n = 110	2.584527036035808
WT	90	4	HSS1 - Il12b_intron n = 110	0.1890000000000071
WT	90	4	HSS1 - Il12b_intron n = 110	3.550961137495031
WT	90	4	HSS1 - Il12b_intron n = 110	0.5669585522769673
WT	90	4	HSS1 - Il12b_intron n = 110	0.53457272657702
WT	90	4	HSS1 - Il12b_intron n = 110	0.6268045947502301
WT	90	4	HSS1 - Il12b_intron n = 110	3.9463405833759344
WT	90	4	HSS1 - Il12b_intron n = 110	3.15673628927093
WT	90	4	HSS1 - Il12b_intron n = 110	5.3557016347067
WT	90	4	HSS1 - Il12b_intron n = 110	5.581103116768227
WT	90	4	HSS1 - Il12b_intron n = 110	4.811149654708344
WT	90	4	HSS1 - Il12b_intron n = 110	2.2121776601349183
WT	90	4	HSS1 - Il12b_intron n = 110	0.6268045947502386
WT	90	4	HSS1 - Il12b_intron n = 110	0.5669585522769673
WT	90	4	HSS1 - Il12b_intron n = 110	2.7712755186014983
WT	90	4	HSS1 - Il12b_intron n = 110	6.954583668344211
WT	90	4	HSS1 - Il12b_intron n = 110	5.01827829040997
WT	90	4	HSS1 - Il12b_intron n = 110	10.872009979759948
WT	90	4	HSS1 - Il12b_intron n = 110	2.816003196020908
WT	90	4	HSS1 - Il12b_intron n = 110	4.52021736203028
WT	90	4	HSS1 - Il12b_intron n = 110	1.0690575288542707
WT	90	4	HSS1 - Il12b_intron n = 110	0.5345287644271329
WT	90	4	HSS1 - Il12b_intron n = 110	4.342802781614656
WT	90	4	HSS1 - Il12b_intron n = 110	4.2597940091042
WT	90	4	HSS1 - Il12b_intron n = 110	0.5345287644271354
WT	90	4	HSS1 - Il12b_intron n = 110	5.227481707285064
WT	90	4	HSS1 - Il12b_intron n = 110	0.9063862311399044
WT	90	4	HSS1 - Il12b_intron n = 110	0.7319617476343967
WT	90	3	HSS1 - Il12b_intron n = 110	0.0
WT	90	3	HSS1 - Il12b_intron n = 110	6.273981989135772
WT	90	3	HSS1 - Il12b_intron n = 110	1.7728578623228768
WT	90	3	HSS1 - Il12b_intron n = 110	5.907556940055668
WT	90	3	HSS1 - Il12b_intron n = 110	7.838347848877344
WT	90	3	HSS1 - Il12b_intron n = 110	1.7628613104836133
WT	90	3	HSS1 - Il12b_intron n = 110	0.6546793108079707
WT	90	3	HSS1 - Il12b_intron n = 110	0.5669585522769697
WT	90	3	HSS1 - Il12b_intron n = 110	3.722842999644224
WT	90	3	HSS1 - Il12b_intron n = 110	5.892432859184753
WT	90	3	HSS1 - Il12b_intron n = 110	0.267286363288515
WT	90	3	HSS1 - Il12b_intron n = 110	1.0856357584383436
WT	90	3	HSS1 - Il12b_intron n = 110	0.6546793108079711
WT	90	3	HSS1 - Il12b_intron n = 110	0.8452058920760127
WT	90	3	HSS1 - Il12b_intron n = 110	7.80636112410899
WT	90	3	HSS1 - Il12b_intron n = 110	1.0177037879461797
WT	90	3	HSS1 - Il12b_intron n = 110	1.6903422730323017
WT	90	3	HSS1 - Il12b_intron n = 110	4.751262674279352
WT	90	3	HSS1 - Il12b_intron n = 110	4.799926353601679
WT	90	3	HSS1 - Il12b_intron n = 110	5.4548687426921685
WT	90	3	HSS1 - Il12b_intron n = 110	1.5468949544167503
WT	90	3	HSS1 - Il12b_intron n = 110	0.189
WT	90	3	HSS1 - Il12b_intron n = 110	4.293249235718794
WT	90	3	HSS1 - Il12b_intron n = 110	5.182870343738112
WT	90	3	HSS1 - Il12b_intron n = 110	7.709705312137426
WT	90	3	HSS1 - Il12b_intron n = 110	0.5345287644271354
WT	90	3	HSS1 - Il12b_intron n = 110	6.793488426427185
WT	90	3	HSS1 - Il12b_intron n = 110	7.3126020676637316
WT	90	3	HSS1 - Il12b_intron n = 110	5.760589032382015
WT	90	3	HSS1 - Il12b_intron n = 110	5.335624143434394
WT	90	3	HSS1 - Il12b_intron n = 110	0.6268045947502301
WT	90	3	HSS1 - Il12b_intron n = 110	3.076697092662831
WT	90	3	HSS1 - Il12b_intron n = 110	3.212970743719903
WT	90	3	HSS1 - Il12b_intron n = 110	3.059201529811335
WT	90	3	HSS1 - Il12b_intron n = 110	0.8452058920760143
WT	90	3	HSS1 - Il12b_intron n = 110	4.110426985119678
WT	90	3	HSS1 - Il12b_intron n = 110	2.7583301107735463
WT	90	3	HSS1 - Il12b_intron n = 110	7.716636832195735
WT	90	3	HSS1 - Il12b_intron n = 110	8.726804970892847
WT	90	3	HSS1 - Il12b_intron n = 110	0.6546793108079629
WT	90	3	HSS1 - Il12b_intron n = 110	1.0690575288542707
WT	90	3	HSS1 - Il12b_intron n = 110	1.0856357584383436
WT	90	3	HSS1 - Il12b_intron n = 110	1.2536091895004602
WT	90	3	HSS1 - Il12b_intron n = 110	1.6584115894433504
WT	90	3	HSS1 - Il12b_intron n = 110	2.405420961079374
WT	90	3	HSS1 - Il12b_intron n = 110	0.5345287644271354
WT	90	1	HSS1 - Il12b_intron n = 110	1.0856357584383485
WT	90	1	HSS1 - Il12b_intron n = 110	0.5345287644271329
WT	90	1	HSS1 - Il12b_intron n = 110	8.298800395237858
WT	90	1	HSS1 - Il12b_intron n = 110	3.9282673025139214
WT	90	1	HSS1 - Il12b_intron n = 110	0.6546793108079711
WT	90	1	HSS1 - Il12b_intron n = 110	1.0691234727570025
WT	90	1	HSS1 - Il12b_intron n = 110	1.8128113525681548
WT	90	1	HSS1 - Il12b_intron n = 110	0.731961747634404
WT	90	1	HSS1 - Il12b_intron n = 110	1.133917104553944
WT	90	1	HSS1 - Il12b_intron n = 110	3.765773360147948
WT	90	1	HSS1 - Il12b_intron n = 110	0.7792368061122302
WT	90	1	HSS1 - Il12b_intron n = 110	2.113039753530439
WT	90	1	HSS1 - Il12b_intron n = 110	6.571643706105803
WT	90	1	HSS1 - Il12b_intron n = 110	0.7792368061122422
WT	90	1	HSS1 - Il12b_intron n = 110	0.5669585522769697
WT	90	1	HSS1 - Il12b_intron n = 110	1.451720358746822
WT	90	2	HSS1 - Il12b_intron n = 110	4.709835772083777
WT	90	2	HSS1 - Il12b_intron n = 110	3.910008312011633
WT	90	2	HSS1 - Il12b_intron n = 110	1.603586293281409
WT	90	2	HSS1 - Il12b_intron n = 110	0.9449751319479262
WT	90	2	HSS1 - Il12b_intron n = 110	5.772997921357693
WT	90	2	HSS1 - Il12b_intron n = 110	2.330057724606837
WT	90	2	HSS1 - Il12b_intron n = 110	6.97245337022772
WT	90	2	HSS1 - Il12b_intron n = 110	0.1889999999999929
WT	90	2	HSS1 - Il12b_intron n = 110	0.5669585522769768
WT	90	2	HSS1 - Il12b_intron n = 110	1.0856357584383436
