# Supplementary material for: Cohesin couples transcriptional bursting probabilities of inducible enhancers and promoters
Source: Nat Commun. 2022 Jul 27;13:4342. doi: 10.1038/s41467-022-31192-9 (PMC9329429; doi:10.1038/s41467-022-31192-9)
Supplement: Supplementary file 4 — Source Data [file 41467_2022_31192_MOESM4_ESM.zip › SourceData/Fig7_Egr2_intron_Egr2_enh.csv]

Image_Cell	AREA_cell	AREA_nuc	Genotype	Timepoint	Rep	Sample	Cell	locus1_Gene	locus1_Enh	locus1_Gene_Enh	Gene_N	Enh_N	Image	locus1_Gene_size	locus1_Enh_size
Egr2_Egr2Ehn_type1C3_type6C2_050212021_Sequence_A 0_S 0_U 1_V 0_X 9_Y14_Job(Seq.Scan) 1 01 01 02 01 04 01_174__Cell_CP_9	2199.5	2061.5	WT	60	3	WT_60	Cell_CP_9	TxS_auto_5	TxS_auto_4	0.7319617476343967	1	1	Egr2_Egr2Ehn_type1C3_type6C2_050212021_Sequence_A 0_S 0_U 1_V 0_X 9_Y14_Job(Seq.Scan) 1 01 01 02 01 04 01_174	2.3136026498549436	1.075924545538873
Egr2_Egr2Ehn_type1C3_type6C2_050212021_Sequence_A 0_S 0_U 1_V 0_X11_Y12_Job(Seq.Scan) 1 01 01 02 01 04 01_158__Cell_CP_4	2779.5	2606.5	WT	60	3	WT_60	Cell_CP_4	TxS_auto_1	TxS_auto_1	0.18899999999999295	1	1	Egr2_Egr2Ehn_type1C3_type6C2_050212021_Sequence_A 0_S 0_U 1_V 0_X11_Y12_Job(Seq.Scan) 1 01 01 02 01 04 01_158	10.30915904362964	8.596452562680692
Egr2_Egr2Ehn_type1C3_type6C2_050212021_Sequence_A 0_S 0_U 1_V 0_X13_Y11_Job(Seq.Scan) 1 01 01 02 01 04 01_144__Cell_CP_9	3076.5	2891.5	WT	60	3	WT_60	Cell_CP_9	TxS_auto_79	TxS_auto_88	0.18900000000000006	1	1	Egr2_Egr2Ehn_type1C3_type6C2_050212021_Sequence_A 0_S 0_U 1_V 0_X13_Y11_Job(Seq.Scan) 1 01 01 02 01 04 01_144	1.0623556169027832	1.1719676691315302
Egr2_Egr2Ehn_type1C3_type6C2_050212021_Sequence_A 0_S 0_U 1_V 0_X13_Y14_Job(Seq.Scan) 1 01 01 02 01 04 01_182__Cell_CP_1	3269.0	3069.5	WT	60	3	WT_60	Cell_CP_1	TxS_auto_9	TxS_auto_12	0.567000000000002	1	1	Egr2_Egr2Ehn_type1C3_type6C2_050212021_Sequence_A 0_S 0_U 1_V 0_X13_Y14_Job(Seq.Scan) 1 01 01 02 01 04 01_182	1.7659444836706681	1.170751806147832
Egr2_Egr2Ehn_type1C3_type6C2_050212021_Sequence_A 0_S 0_U 1_V 0_X18_Y22_Job(Seq.Scan) 1 01 01 02 01 04 01_198__Cell_CP_25	2134.5	2013.5	WT	60	3	WT_60	Cell_CP_25	TxS_auto_15	TxS_auto_3	0.7792368061122319	1	1	Egr2_Egr2Ehn_type1C3_type6C2_050212021_Sequence_A 0_S 0_U 1_V 0_X18_Y22_Job(Seq.Scan) 1 01 01 02 01 04 01_198	1.168844704771948	2.136044054891964
Egr2_Egr2Ehn_type1C3_type6C2_050212021_Sequence_A 0_S 0_U 1_V 0_X19_Y22_Job(Seq.Scan) 1 01 01 02 01 04 01_200__Cell_CP_19	3092.5	2917.5	WT	60	3	WT_60	Cell_CP_19	TxS_auto_26	TxS_auto_19	0.267286363288505	1	1	Egr2_Egr2Ehn_type1C3_type6C2_050212021_Sequence_A 0_S 0_U 1_V 0_X19_Y22_Job(Seq.Scan) 1 01 01 02 01 04 01_200	2.797874646896547	3.1998113749340793
Egr2_Egr2Ehn_type1C3_type6C2_050212021_Sequence_A 0_S 0_U 1_V 0_X19_Y24_Job(Seq.Scan) 1 01 01 02 01 04 01_216__Cell_CP_24	3176.0	2996.0	WT	60	3	WT_60	Cell_CP_24	TxS_auto_30	TxS_auto_15	0.5669585522769673	1	1	Egr2_Egr2Ehn_type1C3_type6C2_050212021_Sequence_A 0_S 0_U 1_V 0_X19_Y24_Job(Seq.Scan) 1 01 01 02 01 04 01_216	1.1903962026720367	1.6546139043725612
Egr2_Egr2Ehn_type1C3_type6C2_050212021_Sequence_A 0_S 0_U 2_V 0_X 8_Y 9_Job(Seq.Scan) 1 01 01 02 01 04 01_306__Cell_CP_7	2768.5	2593.5	WT	60	4	WT_60	Cell_CP_7	TxS_auto_26	TxS_auto_5	0.5669585522769791	1	1	Egr2_Egr2Ehn_type1C3_type6C2_050212021_Sequence_A 0_S 0_U 2_V 0_X 8_Y 9_Job(Seq.Scan) 1 01 01 02 01 04 01_306	1.0902455004960847	1.5670809347140708
Egr2_Egr2Ehn_type1C3_type6C2_050212021_Sequence_A 0_S 0_U 2_V 0_X10_Y19_Job(Seq.Scan) 1 01 01 02 01 04 01_350__Cell_CP_2	3040.0	2862.0	WT	60	4	WT_60	Cell_CP_2	TxS_auto_12	TxS_auto_13	0.7792368061122354	1	1	Egr2_Egr2Ehn_type1C3_type6C2_050212021_Sequence_A 0_S 0_U 2_V 0_X10_Y19_Job(Seq.Scan) 1 01 01 02 01 04 01_350	3.4368093282589047	1.1914192594913997
Egr2_Egr2Ehn_type1C3_type6C2_050212021_Sequence_A 0_S 0_U 2_V 0_X10_Y20_Job(Seq.Scan) 1 01 01 02 01 04 01_356__Cell_CP_7	2254.0	2092.0	WT	60	4	WT_60	Cell_CP_7	TxS_auto_2	TxS_auto_2	0.5345727265770301	1	1	Egr2_Egr2Ehn_type1C3_type6C2_050212021_Sequence_A 0_S 0_U 2_V 0_X10_Y20_Job(Seq.Scan) 1 01 01 02 01 04 01_356	5.815065238635158	1.2522056826257615
Egr2_Egr2Ehn_type1C3_type6C2_26012021_Sequence_A 0_S 0_U 1_V 0_X 6_Y22_Job(Seq.Scan) 1 01 01 02 01 04 01_166__Cell_CP_1	2302.0	2144.5	WT	60	1	WT_60	Cell_CP_1	TxS_auto_310	TxS_auto_208	0.6268045947502214	1	1	Egr2_Egr2Ehn_type1C3_type6C2_26012021_Sequence_A 0_S 0_U 1_V 0_X 6_Y22_Job(Seq.Scan) 1 01 01 02 01 04 01_166	2.6367150457183124	1.0269222127713278
Egr2_Egr2Ehn_type1C3_type6C2_26012021_Sequence_A 0_S 0_U 1_V 0_X12_Y14_Job(Seq.Scan) 1 01 01 02 01 04 01_118__Cell_CP_17	4622.0	4403.0	WT	60	1	WT_60	Cell_CP_17	TxS_auto_46	TxS_auto_41	0.4226168477474477	1	1	Egr2_Egr2Ehn_type1C3_type6C2_26012021_Sequence_A 0_S 0_U 1_V 0_X12_Y14_Job(Seq.Scan) 1 01 01 02 01 04 01_118	2.227540362397014	1.1196933688010595
Egr2_Egr2Ehn_type1C3_type6C2_26012021_Sequence_A 0_S 0_U 1_V 0_X12_Y15_Job(Seq.Scan) 1 01 01 02 01 04 01_132__Cell_CP_2	3314.5	3122.5	WT	60	1	WT_60	Cell_CP_2	TxS_auto_59	TxS_auto_42	0.6268045947502301	1	1	Egr2_Egr2Ehn_type1C3_type6C2_26012021_Sequence_A 0_S 0_U 1_V 0_X12_Y15_Job(Seq.Scan) 1 01 01 02 01 04 01_132	1.0682132257945243	1.5647087849202852
Egr2_Egr2Ehn_type1C3_type6C2_26012021_Sequence_A 0_S 0_U 1_V 0_X12_Y15_Job(Seq.Scan) 1 01 01 02 01 04 01_132__Cell_CP_21	2377.0	2217.5	WT	60	1	WT_60	Cell_CP_21	TxS_auto_25	TxS_auto_24	0.7319617476343893	1	1	Egr2_Egr2Ehn_type1C3_type6C2_26012021_Sequence_A 0_S 0_U 1_V 0_X12_Y15_Job(Seq.Scan) 1 01 01 02 01 04 01_132	2.884343761690577	1.2079335858203022
Egr2_Egr2Ehn_type1C3_type6C2_26012021_Sequence_A 0_S 0_U 1_V 0_X13_Y15_Job(Seq.Scan) 1 01 01 02 01 04 01_130__Cell_CP_14	3489.5	3290.0	WT	60	1	WT_60	Cell_CP_14	TxS_auto_1	TxS_auto_1	0.566958552276972	1	1	Egr2_Egr2Ehn_type1C3_type6C2_26012021_Sequence_A 0_S 0_U 1_V 0_X13_Y15_Job(Seq.Scan) 1 01 01 02 01 04 01_130	1.9597883570552361	1.3047589474794086
Egr2_Egr2Ehn_type1C3_type6C2_26012021_Sequence_A 0_S 0_U 1_V 0_X13_Y15_Job(Seq.Scan) 1 01 01 02 01 04 01_130__Cell_CP_20	3471.0	3277.5	WT	60	1	WT_60	Cell_CP_20	TxS_auto_17	TxS_auto_5	0.5345287644271429	1	1	Egr2_Egr2Ehn_type1C3_type6C2_26012021_Sequence_A 0_S 0_U 1_V 0_X13_Y15_Job(Seq.Scan) 1 01 01 02 01 04 01_130	1.4796234601063136	2.1501923578595066
Egr2_Egr2Ehn_type1C3_type6C2_26012021_Sequence_A 0_S 0_U 1_V 0_X14_Y21_Job(Seq.Scan) 1 01 01 02 01 04 01_152__Cell_CP_4	4268.0	4055.0	WT	60	1	WT_60	Cell_CP_4	TxS_auto_12	TxS_auto_8	0.9820488786206087	1	1	Egr2_Egr2Ehn_type1C3_type6C2_26012021_Sequence_A 0_S 0_U 1_V 0_X14_Y21_Job(Seq.Scan) 1 01 01 02 01 04 01_152	2.8351525321246185	2.5148377175212047
Egr2_Egr2Ehn_type1C3_type6C2_26012021_Sequence_A 0_S 0_U 1_V 0_X16_Y22_Job(Seq.Scan) 1 01 01 02 01 04 01_178__Cell_CP_6	3173.5	2986.5	WT	60	1	WT_60	Cell_CP_6	TxS_auto_45	TxS_auto_28	0.5669585522769791	1	1	Egr2_Egr2Ehn_type1C3_type6C2_26012021_Sequence_A 0_S 0_U 1_V 0_X16_Y22_Job(Seq.Scan) 1 01 01 02 01 04 01_178	5.203557415414597	3.5109954320590555
Egr2_Egr2Ehn_type1C3_type6C2_26012021_Sequence_A 0_S 0_U 1_V 0_X19_Y12_Job(Seq.Scan) 1 01 01 02 01 04 01_100__Cell_CP_25	2563.5	2396.5	WT	60	1	WT_60	Cell_CP_25	TxS_auto_9	TxS_auto_12	0.5669585522769697	1	1	Egr2_Egr2Ehn_type1C3_type6C2_26012021_Sequence_A 0_S 0_U 1_V 0_X19_Y12_Job(Seq.Scan) 1 01 01 02 01 04 01_100	2.1135082986784752	1.1094384973920597
Egr2_Egr2Ehn_type1C3_type6C2_26012021_Sequence_A 0_S 0_U 1_V 0_X19_Y13_Job(Seq.Scan) 1 01 01 02 01 04 01_110__Cell_CP_19	2606.5	2438.0	WT	60	1	WT_60	Cell_CP_19	TxS_auto_15	TxS_auto_57	0.18899999999999295	1	1	Egr2_Egr2Ehn_type1C3_type6C2_26012021_Sequence_A 0_S 0_U 1_V 0_X19_Y13_Job(Seq.Scan) 1 01 01 02 01 04 01_110	2.632801149265288	2.4764417733971404
Egr2_Egr2Ehn_type1C3_type6C2_26012021_Sequence_A 0_S 0_U 1_V 0_X19_Y13_Job(Seq.Scan) 1 01 01 02 01 04 01_110__Cell_CP_24	3089.5	2910.5	WT	60	1	WT_60	Cell_CP_24	TxS_auto_54	TxS_auto_11	0.5	1	1	Egr2_Egr2Ehn_type1C3_type6C2_26012021_Sequence_A 0_S 0_U 1_V 0_X19_Y13_Job(Seq.Scan) 1 01 01 02 01 04 01_110	1.221374262678023	4.391010919514298
Egr2_Egr2Ehn_type1C3_type6C2_26012021_Sequence_A 0_S 0_U 1_V 0_X20_Y 9_Job(Seq.Scan) 1 01 01 02 01 04 01_084__Cell_CP_27	4069.0	3880.5	WT	60	1	WT_60	Cell_CP_27	TxS_auto_89	TxS_auto_60	0.982048878620606	1	1	Egr2_Egr2Ehn_type1C3_type6C2_26012021_Sequence_A 0_S 0_U 1_V 0_X20_Y 9_Job(Seq.Scan) 1 01 01 02 01 04 01_084	1.5718551803937604	1.3224065501078681
Egr2_Egr2Ehn_type1C3_type6C2_26012021_Sequence_A 0_S 0_U 2_V 0_X11_Y18_Job(Seq.Scan) 1 01 01 02 01 04 01_328__Cell_CP_23	2751.0	2573.0	WT	60	2	WT_60	Cell_CP_23	TxS_auto_34	TxS_auto_8	0.5669585522769673	1	1	Egr2_Egr2Ehn_type1C3_type6C2_26012021_Sequence_A 0_S 0_U 2_V 0_X11_Y18_Job(Seq.Scan) 1 01 01 02 01 04 01_328	2.170524194600802	1.4833851457070042
Egr2_Egr2Ehn_type1C3_type6C2_26012021_Sequence_A 0_S 0_U 2_V 0_X15_Y15_Job(Seq.Scan) 1 01 01 02 01 04 01_306__Cell_CP_20	3360.0	3163.0	WT	60	2	WT_60	Cell_CP_20	TxS_auto_16	TxS_auto_16	0.5669585522769816	1	1	Egr2_Egr2Ehn_type1C3_type6C2_26012021_Sequence_A 0_S 0_U 2_V 0_X15_Y15_Job(Seq.Scan) 1 01 01 02 01 04 01_306	1.9251315053983278	2.237239929471298
Egr2_Egr2Ehn_type1C3_type6C2_26012021_Sequence_A 0_S 0_U 2_V 0_X24_Y12_Job(Seq.Scan) 1 01 01 02 01 04 01_294__Cell_CP_1	2606.5	2441.5	WT	60	2	WT_60	Cell_CP_1	TxS_auto_37	TxS_auto_19	0.566958552276972	1	1	Egr2_Egr2Ehn_type1C3_type6C2_26012021_Sequence_A 0_S 0_U 2_V 0_X24_Y12_Job(Seq.Scan) 1 01 01 02 01 04 01_294	2.2062987198002486	2.9169264824929235
Egr2_Egr2Ehn_type1C3_type6C2_050212021_Sequence_A 0_S 0_U 1_V 0_X 9_Y11_Job(Seq.Scan) 1 01 01 02 01 04 01_152__Cell_CP_1	2885.0	2716.5	WT	60	3	WT_60	Cell_CP_1	TxS_auto_5	TxS_auto_7	0.26728636328851	1	2	Egr2_Egr2Ehn_type1C3_type6C2_050212021_Sequence_A 0_S 0_U 1_V 0_X 9_Y11_Job(Seq.Scan) 1 01 01 02 01 04 01_152	3.8209300836087627	1.7980702147938372
Egr2_Egr2Ehn_type1C3_type6C2_050212021_Sequence_A 0_S 0_U 1_V 0_X 9_Y11_Job(Seq.Scan) 1 01 01 02 01 04 01_152__Cell_CP_21	2564.0	2430.0	WT	60	3	WT_60	Cell_CP_21	TxS_auto_4	TxS_auto_6	0.5	2	1	Egr2_Egr2Ehn_type1C3_type6C2_050212021_Sequence_A 0_S 0_U 1_V 0_X 9_Y11_Job(Seq.Scan) 1 01 01 02 01 04 01_152	4.702001611302455	1.246127254658991
Egr2_Egr2Ehn_type1C3_type6C2_050212021_Sequence_A 0_S 0_U 1_V 0_X 9_Y14_Job(Seq.Scan) 1 01 01 02 01 04 01_174__Cell_CP_10	2519.0	2347.0	WT	60	3	WT_60	Cell_CP_10	TxS_auto_14	TxS_auto_11	0.3780000000000001	2	2	Egr2_Egr2Ehn_type1C3_type6C2_050212021_Sequence_A 0_S 0_U 1_V 0_X 9_Y14_Job(Seq.Scan) 1 01 01 02 01 04 01_174	3.0755057748614467	1.4467232123026117
Egr2_Egr2Ehn_type1C3_type6C2_050212021_Sequence_A 0_S 0_U 1_V 0_X 9_Y15_Job(Seq.Scan) 1 01 01 02 01 04 01_192__Cell_CP_12	2482.5	2313.5	WT	60	3	WT_60	Cell_CP_12	TxS_auto_174	TxS_auto_111	0.9258817419087618	1	2	Egr2_Egr2Ehn_type1C3_type6C2_050212021_Sequence_A 0_S 0_U 1_V 0_X 9_Y15_Job(Seq.Scan) 1 01 01 02 01 04 01_192	1.2258924882214068	2.4740181906406638
Egr2_Egr2Ehn_type1C3_type6C2_050212021_Sequence_A 0_S 0_U 1_V 0_X10_Y11_Job(Seq.Scan) 1 01 01 02 01 04 01_150__Cell_CP_6	3250.5	3056.5	WT	60	3	WT_60	Cell_CP_6	TxS_auto_1	TxS_auto_2	0.0	2	1	Egr2_Egr2Ehn_type1C3_type6C2_050212021_Sequence_A 0_S 0_U 1_V 0_X10_Y11_Job(Seq.Scan) 1 01 01 02 01 04 01_150	1.3437914102457287	1.558570780779904
Egr2_Egr2Ehn_type1C3_type6C2_050212021_Sequence_A 0_S 0_U 1_V 0_X10_Y13_Job(Seq.Scan) 1 01 01 02 01 04 01_170__Cell_CP_2	2709.5	2534.5	WT	60	3	WT_60	Cell_CP_2	TxS_auto_10	TxS_auto_12	0.0	1	2	Egr2_Egr2Ehn_type1C3_type6C2_050212021_Sequence_A 0_S 0_U 1_V 0_X10_Y13_Job(Seq.Scan) 1 01 01 02 01 04 01_170	2.043576844814525	1.6923016655844625
Egr2_Egr2Ehn_type1C3_type6C2_050212021_Sequence_A 0_S 0_U 1_V 0_X10_Y13_Job(Seq.Scan) 1 01 01 02 01 04 01_170__Cell_CP_5	2396.5	2227.5	WT	60	3	WT_60	Cell_CP_5	TxS_auto_16	TxS_auto_10	0.5345287644271354	2	1	Egr2_Egr2Ehn_type1C3_type6C2_050212021_Sequence_A 0_S 0_U 1_V 0_X10_Y13_Job(Seq.Scan) 1 01 01 02 01 04 01_170	1.9472287270271285	2.5651980101238148
Egr2_Egr2Ehn_type1C3_type6C2_050212021_Sequence_A 0_S 0_U 1_V 0_X11_Y11_Job(Seq.Scan) 1 01 01 02 01 04 01_148__Cell_CP_5	2723.0	2547.0	WT	60	3	WT_60	Cell_CP_5	TxS_auto_2	TxS_auto_2	0.4226168477474477	2	2	Egr2_Egr2Ehn_type1C3_type6C2_050212021_Sequence_A 0_S 0_U 1_V 0_X11_Y11_Job(Seq.Scan) 1 01 01 02 01 04 01_148	2.68377877170289	1.0759244716262297
Egr2_Egr2Ehn_type1C3_type6C2_050212021_Sequence_A 0_S 0_U 1_V 0_X11_Y12_Job(Seq.Scan) 1 01 01 02 01 04 01_158__Cell_CP_13	3066.5	2878.0	WT	60	3	WT_60	Cell_CP_13	TxS_auto_2	TxS_auto_5	0.5345287644271354	2	1	Egr2_Egr2Ehn_type1C3_type6C2_050212021_Sequence_A 0_S 0_U 1_V 0_X11_Y12_Job(Seq.Scan) 1 01 01 02 01 04 01_158	5.0785161188436145	1.137926831656933
Egr2_Egr2Ehn_type1C3_type6C2_050212021_Sequence_A 0_S 0_U 1_V 0_X11_Y15_Job(Seq.Scan) 1 01 01 02 01 04 01_188__Cell_CP_20	5724.0	5433.0	WT	60	3	WT_60	Cell_CP_20	TxS_auto_11	TxS_auto_11	0.5669585522769673	1	2	Egr2_Egr2Ehn_type1C3_type6C2_050212021_Sequence_A 0_S 0_U 1_V 0_X11_Y15_Job(Seq.Scan) 1 01 01 02 01 04 01_188	1.964977101022868	1.4807638280392788
Egr2_Egr2Ehn_type1C3_type6C2_050212021_Sequence_A 0_S 0_U 1_V 0_X12_Y13_Job(Seq.Scan) 1 01 01 02 01 04 01_166__Cell_CP_12	2239.0	2079.0	WT	60	3	WT_60	Cell_CP_12	TxS_auto_8	TxS_auto_5	0.6814491910626922	1	2	Egr2_Egr2Ehn_type1C3_type6C2_050212021_Sequence_A 0_S 0_U 1_V 0_X12_Y13_Job(Seq.Scan) 1 01 01 02 01 04 01_166	1.6188878930112434	1.6339464510289934
Egr2_Egr2Ehn_type1C3_type6C2_050212021_Sequence_A 0_S 0_U 1_V 0_X13_Y14_Job(Seq.Scan) 1 01 01 02 01 04 01_182__Cell_CP_9	2888.5	2711.5	WT	60	3	WT_60	Cell_CP_9	TxS_auto_22	TxS_auto_17	0.7792368061122233	1	2	Egr2_Egr2Ehn_type1C3_type6C2_050212021_Sequence_A 0_S 0_U 1_V 0_X13_Y14_Job(Seq.Scan) 1 01 01 02 01 04 01_182	1.4287289231411195	2.3864852209821734
Egr2_Egr2Ehn_type1C3_type6C2_050212021_Sequence_A 0_S 0_U 1_V 0_X18_Y22_Job(Seq.Scan) 1 01 01 02 01 04 01_198__Cell_CP_11	2892.5	2700.5	WT	60	3	WT_60	Cell_CP_11	TxS_auto_32	TxS_auto_34	0.6268045947502386	2	1	Egr2_Egr2Ehn_type1C3_type6C2_050212021_Sequence_A 0_S 0_U 1_V 0_X18_Y22_Job(Seq.Scan) 1 01 01 02 01 04 01_198	6.243556081163831	1.512373013459123
Egr2_Egr2Ehn_type1C3_type6C2_050212021_Sequence_A 0_S 0_U 1_V 0_X19_Y23_Job(Seq.Scan) 1 01 01 02 01 04 01_210__Cell_CP_19	2525.5	2354.5	WT	60	3	WT_60	Cell_CP_19	TxS_auto_2	TxS_auto_1	0.5669585522769697	2	1	Egr2_Egr2Ehn_type1C3_type6C2_050212021_Sequence_A 0_S 0_U 1_V 0_X19_Y23_Job(Seq.Scan) 1 01 01 02 01 04 01_210	3.97432490581403	3.6739473823283
Egr2_Egr2Ehn_type1C3_type6C2_050212021_Sequence_A 0_S 0_U 2_V 0_X 8_Y 9_Job(Seq.Scan) 1 01 01 02 01 04 01_306__Cell_CP_13	3169.0	2989.0	WT	60	4	WT_60	Cell_CP_13	TxS_auto_24	TxS_auto_4	0.5669585522769768	2	1	Egr2_Egr2Ehn_type1C3_type6C2_050212021_Sequence_A 0_S 0_U 2_V 0_X 8_Y 9_Job(Seq.Scan) 1 01 01 02 01 04 01_306	2.382059805017451	5.887798981262036
Egr2_Egr2Ehn_type1C3_type6C2_050212021_Sequence_A 0_S 0_U 2_V 0_X 9_Y10_Job(Seq.Scan) 1 01 01 02 01 04 01_310__Cell_CP_13	2623.0	2457.5	WT	60	4	WT_60	Cell_CP_13	TxS_auto_18	TxS_auto_13	0.6546793108079692	1	2	Egr2_Egr2Ehn_type1C3_type6C2_050212021_Sequence_A 0_S 0_U 2_V 0_X 9_Y10_Job(Seq.Scan) 1 01 01 02 01 04 01_310	3.989538634610385	1.6582606063719352
Egr2_Egr2Ehn_type1C3_type6C2_050212021_Sequence_A 0_S 0_U 2_V 0_X10_Y 8_Job(Seq.Scan) 1 01 01 02 01 04 01_296__Cell_CP_11	3094.0	2907.0	WT	60	4	WT_60	Cell_CP_11	TxS_auto_11	TxS_auto_20	0.6546793108079774	2	1	Egr2_Egr2Ehn_type1C3_type6C2_050212021_Sequence_A 0_S 0_U 2_V 0_X10_Y 8_Job(Seq.Scan) 1 01 01 02 01 04 01_296	2.0144187908109976	1.2485588328011008
Egr2_Egr2Ehn_type1C3_type6C2_050212021_Sequence_A 0_S 0_U 2_V 0_X10_Y11_Job(Seq.Scan) 1 01 01 02 01 04 01_318__Cell_CP_14	3302.5	3105.5	WT	60	4	WT_60	Cell_CP_14	TxS_auto_10	TxS_auto_9	0.7792368061122406	1	2	Egr2_Egr2Ehn_type1C3_type6C2_050212021_Sequence_A 0_S 0_U 2_V 0_X10_Y11_Job(Seq.Scan) 1 01 01 02 01 04 01_318	6.348778308875413	2.2491073385276676
Egr2_Egr2Ehn_type1C3_type6C2_050212021_Sequence_A 0_S 0_U 2_V 0_X10_Y19_Job(Seq.Scan) 1 01 01 02 01 04 01_350__Cell_CP_5	3234.5	3049.5	WT	60	4	WT_60	Cell_CP_5	TxS_auto_15	TxS_auto_4	0.7319617476343893	2	1	Egr2_Egr2Ehn_type1C3_type6C2_050212021_Sequence_A 0_S 0_U 2_V 0_X10_Y19_Job(Seq.Scan) 1 01 01 02 01 04 01_350	3.0387416271965906	1.4686059373287306
Egr2_Egr2Ehn_type1C3_type6C2_050212021_Sequence_A 0_S 0_U 2_V 0_X11_Y11_Job(Seq.Scan) 1 01 01 02 01 04 01_316__Cell_CP_11	3120.5	2939.5	WT	60	4	WT_60	Cell_CP_11	TxS_auto_9	TxS_auto_15	0.2672863632885301	1	2	Egr2_Egr2Ehn_type1C3_type6C2_050212021_Sequence_A 0_S 0_U 2_V 0_X11_Y11_Job(Seq.Scan) 1 01 01 02 01 04 01_316	1.0636234019445845	1.4138986073749296
Egr2_Egr2Ehn_type1C3_type6C2_050212021_Sequence_A 0_S 0_U 2_V 0_X11_Y18_Job(Seq.Scan) 1 01 01 02 01 04 01_346__Cell_CP_5	2757.5	2584.5	WT	60	4	WT_60	Cell_CP_5	TxS_auto_13	TxS_auto_1	0.18900000000000716	1	2	Egr2_Egr2Ehn_type1C3_type6C2_050212021_Sequence_A 0_S 0_U 2_V 0_X11_Y18_Job(Seq.Scan) 1 01 01 02 01 04 01_346	1.7849604114871545	2.2308714633262094
Egr2_Egr2Ehn_type1C3_type6C2_050212021_Sequence_A 0_S 0_U 2_V 0_X11_Y19_Job(Seq.Scan) 1 01 01 02 01 04 01_348__Cell_CP_13	3039.5	2853.0	WT	60	4	WT_60	Cell_CP_13	TxS_auto_10	TxS_auto_12	0.5345287644271379	2	1	Egr2_Egr2Ehn_type1C3_type6C2_050212021_Sequence_A 0_S 0_U 2_V 0_X11_Y19_Job(Seq.Scan) 1 01 01 02 01 04 01_348	2.015686498779114	1.6169261431606599
Egr2_Egr2Ehn_type1C3_type6C2_050212021_Sequence_A 0_S 0_U 2_V 0_X11_Y19_Job(Seq.Scan) 1 01 01 02 01 04 01_348__Cell_CP_25	2753.0	2581.0	WT	60	4	WT_60	Cell_CP_25	TxS_auto_13	TxS_auto_4	0.7792368061122406	2	2	Egr2_Egr2Ehn_type1C3_type6C2_050212021_Sequence_A 0_S 0_U 2_V 0_X11_Y19_Job(Seq.Scan) 1 01 01 02 01 04 01_348	1.1827898007159683	1.3798579916382627
Egr2_Egr2Ehn_type1C3_type6C2_050212021_Sequence_A 0_S 0_U 2_V 0_X13_Y15_Job(Seq.Scan) 1 01 01 02 01 04 01_340__Cell_CP_6	2476.5	2301.5	WT	60	4	WT_60	Cell_CP_6	TxS_auto_2	TxS_auto_6	0.6268045947502301	2	1	Egr2_Egr2Ehn_type1C3_type6C2_050212021_Sequence_A 0_S 0_U 2_V 0_X13_Y15_Job(Seq.Scan) 1 01 01 02 01 04 01_340	9.672759161614037	2.08741530073022
Egr2_Egr2Ehn_type1C3_type6C2_050212021_Sequence_A 0_S 0_U 2_V 0_X14_Y15_Job(Seq.Scan) 1 01 01 02 01 04 01_338__Cell_CP_8	4295.5	4084.5	WT	60	4	WT_60	Cell_CP_8	TxS_auto_19	TxS_auto_18	0.42261684774746355	2	1	Egr2_Egr2Ehn_type1C3_type6C2_050212021_Sequence_A 0_S 0_U 2_V 0_X14_Y15_Job(Seq.Scan) 1 01 01 02 01 04 01_338	2.139923883570334	1.1573787915800196
Egr2_Egr2Ehn_type1C3_type6C2_26012021_Sequence_A 0_S 0_U 1_V 0_X 5_Y21_Job(Seq.Scan) 1 01 01 02 01 04 01_162__Cell_CP_15	3864.0	3657.5	WT	60	1	WT_60	Cell_CP_15	TxS_auto_50	TxS_auto_20	0.6546793108079692	2	2	Egr2_Egr2Ehn_type1C3_type6C2_26012021_Sequence_A 0_S 0_U 1_V 0_X 5_Y21_Job(Seq.Scan) 1 01 01 02 01 04 01_162	3.89106883411778	3.457813561521979
Egr2_Egr2Ehn_type1C3_type6C2_26012021_Sequence_A 0_S 0_U 1_V 0_X 5_Y21_Job(Seq.Scan) 1 01 01 02 01 04 01_162__Cell_CP_22	3104.5	2903.0	WT	60	1	WT_60	Cell_CP_22	TxS_auto_57	TxS_auto_9	0.9258817419087618	2	2	Egr2_Egr2Ehn_type1C3_type6C2_26012021_Sequence_A 0_S 0_U 1_V 0_X 5_Y21_Job(Seq.Scan) 1 01 01 02 01 04 01_162	4.083358436355411	3.953626717298613
Egr2_Egr2Ehn_type1C3_type6C2_26012021_Sequence_A 0_S 0_U 1_V 0_X 5_Y21_Job(Seq.Scan) 1 01 01 02 01 04 01_162__Cell_CP_29	2743.0	2572.0	WT	60	1	WT_60	Cell_CP_29	TxS_auto_23	TxS_auto_19	0.3780000000000143	2	1	Egr2_Egr2Ehn_type1C3_type6C2_26012021_Sequence_A 0_S 0_U 1_V 0_X 5_Y21_Job(Seq.Scan) 1 01 01 02 01 04 01_162	3.4025188027979087	1.3047585994988384
Egr2_Egr2Ehn_type1C3_type6C2_26012021_Sequence_A 0_S 0_U 1_V 0_X 5_Y21_Job(Seq.Scan) 1 01 01 02 01 04 01_162__Cell_CP_30	3987.5	3781.0	WT	60	1	WT_60	Cell_CP_30	TxS_auto_1	TxS_auto_1	0.26728636328851	2	2	Egr2_Egr2Ehn_type1C3_type6C2_26012021_Sequence_A 0_S 0_U 1_V 0_X 5_Y21_Job(Seq.Scan) 1 01 01 02 01 04 01_162	3.671389025429996	1.9601193387766
Egr2_Egr2Ehn_type1C3_type6C2_26012021_Sequence_A 0_S 0_U 1_V 0_X 5_Y21_Job(Seq.Scan) 1 01 01 02 01 04 01_162__Cell_CP_32	3013.0	2830.5	WT	60	1	WT_60	Cell_CP_32	TxS_auto_5	TxS_auto_3	0.3779999999999859	2	2	Egr2_Egr2Ehn_type1C3_type6C2_26012021_Sequence_A 0_S 0_U 1_V 0_X 5_Y21_Job(Seq.Scan) 1 01 01 02 01 04 01_162	11.60165908319776	4.241957386067392
Egr2_Egr2Ehn_type1C3_type6C2_26012021_Sequence_A 0_S 0_U 1_V 0_X 5_Y21_Job(Seq.Scan) 1 01 01 02 01 04 01_162__Cell_CP_4	3185.0	3003.0	WT	60	1	WT_60	Cell_CP_4	TxS_auto_75	TxS_auto_42	0.9063862311399045	2	2	Egr2_Egr2Ehn_type1C3_type6C2_26012021_Sequence_A 0_S 0_U 1_V 0_X 5_Y21_Job(Seq.Scan) 1 01 01 02 01 04 01_162	1.944136713414475	2.071730858835766
Egr2_Egr2Ehn_type1C3_type6C2_26012021_Sequence_A 0_S 0_U 1_V 0_X 5_Y22_Job(Seq.Scan) 1 01 01 02 01 04 01_164__Cell_CP_15	3830.0	3619.5	WT	60	1	WT_60	Cell_CP_15	TxS_auto_29	TxS_auto_7	0.0	2	2	Egr2_Egr2Ehn_type1C3_type6C2_26012021_Sequence_A 0_S 0_U 1_V 0_X 5_Y22_Job(Seq.Scan) 1 01 01 02 01 04 01_164	2.703232797995528	4.0676232961856345
Egr2_Egr2Ehn_type1C3_type6C2_26012021_Sequence_A 0_S 0_U 1_V 0_X 5_Y22_Job(Seq.Scan) 1 01 01 02 01 04 01_164__Cell_CP_16	2957.5	2783.5	WT	60	1	WT_60	Cell_CP_16	TxS_auto_14	TxS_auto_9	0.6546793108079692	2	1	Egr2_Egr2Ehn_type1C3_type6C2_26012021_Sequence_A 0_S 0_U 1_V 0_X 5_Y22_Job(Seq.Scan) 1 01 01 02 01 04 01_164	3.934668705358308	2.358868650210047
Egr2_Egr2Ehn_type1C3_type6C2_26012021_Sequence_A 0_S 0_U 1_V 0_X 5_Y22_Job(Seq.Scan) 1 01 01 02 01 04 01_164__Cell_CP_20	2884.0	2708.5	WT	60	1	WT_60	Cell_CP_20	TxS_auto_106	TxS_auto_41	0.42261684774746355	2	2	Egr2_Egr2Ehn_type1C3_type6C2_26012021_Sequence_A 0_S 0_U 1_V 0_X 5_Y22_Job(Seq.Scan) 1 01 01 02 01 04 01_164	5.298582232062849	2.1966978731775533
Egr2_Egr2Ehn_type1C3_type6C2_26012021_Sequence_A 0_S 0_U 1_V 0_X 5_Y22_Job(Seq.Scan) 1 01 01 02 01 04 01_164__Cell_CP_32	3223.0	3037.5	WT	60	1	WT_60	Cell_CP_32	TxS_auto_60	TxS_auto_16	0.18899999999999295	2	2	Egr2_Egr2Ehn_type1C3_type6C2_26012021_Sequence_A 0_S 0_U 1_V 0_X 5_Y22_Job(Seq.Scan) 1 01 01 02 01 04 01_164	2.3393369430935333	2.278497897791379
Egr2_Egr2Ehn_type1C3_type6C2_26012021_Sequence_A 0_S 0_U 1_V 0_X 5_Y23_Job(Seq.Scan) 1 01 01 02 01 04 01_186__Cell_CP_18	3472.0	3266.0	WT	60	1	WT_60	Cell_CP_18	TxS_auto_58	TxS_auto_77	0.9258817419087589	2	1	Egr2_Egr2Ehn_type1C3_type6C2_26012021_Sequence_A 0_S 0_U 1_V 0_X 5_Y23_Job(Seq.Scan) 1 01 01 02 01 04 01_186	5.782102324630469	1.5577929030754638
Egr2_Egr2Ehn_type1C3_type6C2_26012021_Sequence_A 0_S 0_U 1_V 0_X 5_Y23_Job(Seq.Scan) 1 01 01 02 01 04 01_186__Cell_CP_23	2499.5	2337.0	WT	60	1	WT_60	Cell_CP_23	TxS_auto_1	TxS_auto_1	0.5669585522769791	2	1	Egr2_Egr2Ehn_type1C3_type6C2_26012021_Sequence_A 0_S 0_U 1_V 0_X 5_Y23_Job(Seq.Scan) 1 01 01 02 01 04 01_186	4.2521706411003715	3.573478823236426
Egr2_Egr2Ehn_type1C3_type6C2_26012021_Sequence_A 0_S 0_U 1_V 0_X 5_Y23_Job(Seq.Scan) 1 01 01 02 01 04 01_186__Cell_CP_4	4605.0	4379.5	WT	60	1	WT_60	Cell_CP_4	TxS_auto_71	TxS_auto_44	0.6814491910627021	2	2	Egr2_Egr2Ehn_type1C3_type6C2_26012021_Sequence_A 0_S 0_U 1_V 0_X 5_Y23_Job(Seq.Scan) 1 01 01 02 01 04 01_186	6.466296881932784	5.5402761411413834
Egr2_Egr2Ehn_type1C3_type6C2_26012021_Sequence_A 0_S 0_U 1_V 0_X 5_Y23_Job(Seq.Scan) 1 01 01 02 01 04 01_186__Cell_CP_8	3349.0	3161.0	WT	60	1	WT_60	Cell_CP_8	TxS_auto_87	TxS_auto_56	0.5345287644271354	2	1	Egr2_Egr2Ehn_type1C3_type6C2_26012021_Sequence_A 0_S 0_U 1_V 0_X 5_Y23_Job(Seq.Scan) 1 01 01 02 01 04 01_186	1.4835364050007396	1.324076160883481
Egr2_Egr2Ehn_type1C3_type6C2_26012021_Sequence_A 0_S 0_U 1_V 0_X 6_Y21_Job(Seq.Scan) 1 01 01 02 01 04 01_160__Cell_CP_1	2750.5	2572.5	WT	60	1	WT_60	Cell_CP_1	TxS_auto_47	TxS_auto_61	0.5	2	2	Egr2_Egr2Ehn_type1C3_type6C2_26012021_Sequence_A 0_S 0_U 1_V 0_X 6_Y21_Job(Seq.Scan) 1 01 01 02 01 04 01_160	6.165564127437078	3.3342774432846767
Egr2_Egr2Ehn_type1C3_type6C2_26012021_Sequence_A 0_S 0_U 1_V 0_X 6_Y21_Job(Seq.Scan) 1 01 01 02 01 04 01_160__Cell_CP_15	2585.0	2413.0	WT	60	1	WT_60	Cell_CP_15	TxS_auto_41	TxS_auto_43	0.4226168477474604	2	2	Egr2_Egr2Ehn_type1C3_type6C2_26012021_Sequence_A 0_S 0_U 1_V 0_X 6_Y21_Job(Seq.Scan) 1 01 01 02 01 04 01_160	2.26443310488677	3.6645810644516854
Egr2_Egr2Ehn_type1C3_type6C2_26012021_Sequence_A 0_S 0_U 1_V 0_X 6_Y21_Job(Seq.Scan) 1 01 01 02 01 04 01_160__Cell_CP_4	3115.0	2933.0	WT	60	1	WT_60	Cell_CP_4	TxS_auto_83	TxS_auto_70	0.5	2	2	Egr2_Egr2Ehn_type1C3_type6C2_26012021_Sequence_A 0_S 0_U 1_V 0_X 6_Y21_Job(Seq.Scan) 1 01 01 02 01 04 01_160	2.000034527983435	2.5818525116831577
Egr2_Egr2Ehn_type1C3_type6C2_26012021_Sequence_A 0_S 0_U 1_V 0_X 6_Y22_Job(Seq.Scan) 1 01 01 02 01 04 01_166__Cell_CP_27	3369.0	3179.0	WT	60	1	WT_60	Cell_CP_27	TxS_auto_306	TxS_auto_149	0.8452336954949143	2	1	Egr2_Egr2Ehn_type1C3_type6C2_26012021_Sequence_A 0_S 0_U 1_V 0_X 6_Y22_Job(Seq.Scan) 1 01 01 02 01 04 01_166	1.1218754214045223	3.1110537072052047
Egr2_Egr2Ehn_type1C3_type6C2_26012021_Sequence_A 0_S 0_U 1_V 0_X 6_Y22_Job(Seq.Scan) 1 01 01 02 01 04 01_166__Cell_CP_32	2906.5	2730.0	WT	60	1	WT_60	Cell_CP_32	TxS_auto_233	TxS_auto_89	0.566958552276972	2	2	Egr2_Egr2Ehn_type1C3_type6C2_26012021_Sequence_A 0_S 0_U 1_V 0_X 6_Y22_Job(Seq.Scan) 1 01 01 02 01 04 01_166	1.3957761945051026	3.98916063722666
Egr2_Egr2Ehn_type1C3_type6C2_26012021_Sequence_A 0_S 0_U 1_V 0_X 6_Y22_Job(Seq.Scan) 1 01 01 02 01 04 01_166__Cell_CP_38	3182.5	2996.5	WT	60	1	WT_60	Cell_CP_38	TxS_auto_96	TxS_auto_63	0.9449999999999875	2	2	Egr2_Egr2Ehn_type1C3_type6C2_26012021_Sequence_A 0_S 0_U 1_V 0_X 6_Y22_Job(Seq.Scan) 1 01 01 02 01 04 01_166	4.715565541181281	3.332369117837936
Egr2_Egr2Ehn_type1C3_type6C2_26012021_Sequence_A 0_S 0_U 1_V 0_X 6_Y22_Job(Seq.Scan) 1 01 01 02 01 04 01_166__Cell_CP_5	2841.5	2663.0	WT	60	1	WT_60	Cell_CP_5	TxS_auto_137	TxS_auto_137	0.7559689147048311	2	2	Egr2_Egr2Ehn_type1C3_type6C2_26012021_Sequence_A 0_S 0_U 1_V 0_X 6_Y22_Job(Seq.Scan) 1 01 01 02 01 04 01_166	8.351739014120042	1.5580313857595447
Egr2_Egr2Ehn_type1C3_type6C2_26012021_Sequence_A 0_S 0_U 1_V 0_X 6_Y23_Job(Seq.Scan) 1 01 01 02 01 04 01_184__Cell_CP_24	3658.0	3455.5	WT	60	1	WT_60	Cell_CP_24	TxS_auto_5	TxS_auto_16	0.5669585522769697	2	1	Egr2_Egr2Ehn_type1C3_type6C2_26012021_Sequence_A 0_S 0_U 1_V 0_X 6_Y23_Job(Seq.Scan) 1 01 01 02 01 04 01_184	2.223627417502588	3.2333978759961957
Egr2_Egr2Ehn_type1C3_type6C2_26012021_Sequence_A 0_S 0_U 1_V 0_X 6_Y23_Job(Seq.Scan) 1 01 01 02 01 04 01_184__Cell_CP_36	3422.5	3224.5	WT	60	1	WT_60	Cell_CP_36	TxS_auto_11	TxS_auto_23	0.5345287644271429	2	2	Egr2_Egr2Ehn_type1C3_type6C2_26012021_Sequence_A 0_S 0_U 1_V 0_X 6_Y23_Job(Seq.Scan) 1 01 01 02 01 04 01_184	5.447272234933837	2.7523715745807618
Egr2_Egr2Ehn_type1C3_type6C2_26012021_Sequence_A 0_S 0_U 1_V 0_X 6_Y23_Job(Seq.Scan) 1 01 01 02 01 04 01_184__Cell_CP_42	3259.5	3070.0	WT	60	1	WT_60	Cell_CP_42	TxS_auto_69	TxS_auto_50	0.0	2	1	Egr2_Egr2Ehn_type1C3_type6C2_26012021_Sequence_A 0_S 0_U 1_V 0_X 6_Y23_Job(Seq.Scan) 1 01 01 02 01 04 01_184	4.80891561469598	2.384147814722617
Egr2_Egr2Ehn_type1C3_type6C2_26012021_Sequence_A 0_S 0_U 1_V 0_X 6_Y23_Job(Seq.Scan) 1 01 01 02 01 04 01_184__Cell_CP_6	5273.0	4983.0	WT	60	1	WT_60	Cell_CP_6	TxS_auto_36	TxS_auto_28	0.8452336954949208	2	2	Egr2_Egr2Ehn_type1C3_type6C2_26012021_Sequence_A 0_S 0_U 1_V 0_X 6_Y23_Job(Seq.Scan) 1 01 01 02 01 04 01_184	2.609883811976371	3.5357980951775576
Egr2_Egr2Ehn_type1C3_type6C2_26012021_Sequence_A 0_S 0_U 1_V 0_X 7_Y21_Job(Seq.Scan) 1 01 01 02 01 04 01_158__Cell_CP_12	3686.0	3485.5	WT	60	1	WT_60	Cell_CP_12	TxS_auto_20	TxS_auto_38	0.9820488786206114	2	2	Egr2_Egr2Ehn_type1C3_type6C2_26012021_Sequence_A 0_S 0_U 1_V 0_X 7_Y21_Job(Seq.Scan) 1 01 01 02 01 04 01_158	3.4600935354915046	1.051247910521668
Egr2_Egr2Ehn_type1C3_type6C2_26012021_Sequence_A 0_S 0_U 1_V 0_X 7_Y21_Job(Seq.Scan) 1 01 01 02 01 04 01_158__Cell_CP_14	2881.0	2683.5	WT	60	1	WT_60	Cell_CP_14	TxS_auto_7	TxS_auto_29	0.7792368061122354	1	2	Egr2_Egr2Ehn_type1C3_type6C2_26012021_Sequence_A 0_S 0_U 1_V 0_X 7_Y21_Job(Seq.Scan) 1 01 01 02 01 04 01_158	5.3108807191390515	1.7817315072395619
Egr2_Egr2Ehn_type1C3_type6C2_26012021_Sequence_A 0_S 0_U 1_V 0_X 7_Y21_Job(Seq.Scan) 1 01 01 02 01 04 01_158__Cell_CP_17	2876.5	2701.5	WT	60	1	WT_60	Cell_CP_17	TxS_auto_99	TxS_auto_74	0.5669585522769673	2	2	Egr2_Egr2Ehn_type1C3_type6C2_26012021_Sequence_A 0_S 0_U 1_V 0_X 7_Y21_Job(Seq.Scan) 1 01 01 02 01 04 01_158	3.3879849686366286	1.4974558560548212
Egr2_Egr2Ehn_type1C3_type6C2_26012021_Sequence_A 0_S 0_U 1_V 0_X 7_Y21_Job(Seq.Scan) 1 01 01 02 01 04 01_158__Cell_CP_4	3560.5	3361.0	WT	60	1	WT_60	Cell_CP_4	TxS_auto_10	TxS_auto_11	0.5345287644271354	2	2	Egr2_Egr2Ehn_type1C3_type6C2_26012021_Sequence_A 0_S 0_U 1_V 0_X 7_Y21_Job(Seq.Scan) 1 01 01 02 01 04 01_158	5.381871884325275	2.464755889890132
Egr2_Egr2Ehn_type1C3_type6C2_26012021_Sequence_A 0_S 0_U 1_V 0_X 7_Y23_Job(Seq.Scan) 1 01 01 02 01 04 01_182__Cell_CP_3	3859.5	3657.0	WT	60	1	WT_60	Cell_CP_3	TxS_auto_8	TxS_auto_11	0.5345287644271354	2	1	Egr2_Egr2Ehn_type1C3_type6C2_26012021_Sequence_A 0_S 0_U 1_V 0_X 7_Y23_Job(Seq.Scan) 1 01 01 02 01 04 01_182	10.961065484631513	2.294000200204821
Egr2_Egr2Ehn_type1C3_type6C2_26012021_Sequence_A 0_S 0_U 1_V 0_X 8_Y21_Job(Seq.Scan) 1 01 01 02 01 04 01_156__Cell_CP_15	2644.0	2472.0	WT	60	1	WT_60	Cell_CP_15	TxS_auto_11	TxS_auto_11	0.0	2	2	Egr2_Egr2Ehn_type1C3_type6C2_26012021_Sequence_A 0_S 0_U 1_V 0_X 8_Y21_Job(Seq.Scan) 1 01 01 02 01 04 01_156	6.085069338715711	2.4347066077218513
Egr2_Egr2Ehn_type1C3_type6C2_26012021_Sequence_A 0_S 0_U 1_V 0_X 8_Y21_Job(Seq.Scan) 1 01 01 02 01 04 01_156__Cell_CP_18	3434.5	3239.5	WT	60	1	WT_60	Cell_CP_18	TxS_auto_136	TxS_auto_45	0.9820488786206114	2	2	Egr2_Egr2Ehn_type1C3_type6C2_26012021_Sequence_A 0_S 0_U 1_V 0_X 8_Y21_Job(Seq.Scan) 1 01 01 02 01 04 01_156	1.2325535809053183	2.042396792732681
Egr2_Egr2Ehn_type1C3_type6C2_26012021_Sequence_A 0_S 0_U 1_V 0_X 8_Y21_Job(Seq.Scan) 1 01 01 02 01 04 01_156__Cell_CP_33	3606.5	3393.0	WT	60	1	WT_60	Cell_CP_33	TxS_auto_6	TxS_auto_2	0.5	2	2	Egr2_Egr2Ehn_type1C3_type6C2_26012021_Sequence_A 0_S 0_U 1_V 0_X 8_Y21_Job(Seq.Scan) 1 01 01 02 01 04 01_156	4.405330250645973	3.78883263074123
Egr2_Egr2Ehn_type1C3_type6C2_26012021_Sequence_A 0_S 0_U 1_V 0_X 8_Y21_Job(Seq.Scan) 1 01 01 02 01 04 01_156__Cell_CP_8	4337.0	4118.5	WT	60	1	WT_60	Cell_CP_8	TxS_auto_86	TxS_auto_24	0.6546793108079692	2	2	Egr2_Egr2Ehn_type1C3_type6C2_26012021_Sequence_A 0_S 0_U 1_V 0_X 8_Y21_Job(Seq.Scan) 1 01 01 02 01 04 01_156	1.7048927240023315	3.034023104285949
Egr2_Egr2Ehn_type1C3_type6C2_26012021_Sequence_A 0_S 0_U 1_V 0_X 8_Y22_Job(Seq.Scan) 1 01 01 02 01 04 01_170__Cell_CP_13	2689.5	2529.5	WT	60	1	WT_60	Cell_CP_13	TxS_auto_34	TxS_auto_4	0.4226168477474572	2	2	Egr2_Egr2Ehn_type1C3_type6C2_26012021_Sequence_A 0_S 0_U 1_V 0_X 8_Y22_Job(Seq.Scan) 1 01 01 02 01 04 01_170	8.971090562278695	4.842465600090754
Egr2_Egr2Ehn_type1C3_type6C2_26012021_Sequence_A 0_S 0_U 1_V 0_X 8_Y22_Job(Seq.Scan) 1 01 01 02 01 04 01_170__Cell_CP_31	2442.5	2280.5	WT	60	1	WT_60	Cell_CP_31	TxS_auto_23	TxS_auto_15	0.18899999999999295	2	2	Egr2_Egr2Ehn_type1C3_type6C2_26012021_Sequence_A 0_S 0_U 1_V 0_X 8_Y22_Job(Seq.Scan) 1 01 01 02 01 04 01_170	6.954284949931705	3.147542485817762
Egr2_Egr2Ehn_type1C3_type6C2_26012021_Sequence_A 0_S 0_U 1_V 0_X 9_Y15_Job(Seq.Scan) 1 01 01 02 01 04 01_138__Cell_CP_13	3287.5	3099.0	WT	60	1	WT_60	Cell_CP_13	TxS_auto_4	TxS_auto_15	0.5	2	1	Egr2_Egr2Ehn_type1C3_type6C2_26012021_Sequence_A 0_S 0_U 1_V 0_X 9_Y15_Job(Seq.Scan) 1 01 01 02 01 04 01_138	5.781543895670028	1.7051774057143745
Egr2_Egr2Ehn_type1C3_type6C2_26012021_Sequence_A 0_S 0_U 1_V 0_X 9_Y15_Job(Seq.Scan) 1 01 01 02 01 04 01_138__Cell_CP_9	3406.5	3211.0	WT	60	1	WT_60	Cell_CP_9	TxS_auto_3	TxS_auto_9	0.5345287644271379	2	2	Egr2_Egr2Ehn_type1C3_type6C2_26012021_Sequence_A 0_S 0_U 1_V 0_X 9_Y15_Job(Seq.Scan) 1 01 01 02 01 04 01_138	3.7854210891485347	1.421140005226668
Egr2_Egr2Ehn_type1C3_type6C2_26012021_Sequence_A 0_S 0_U 1_V 0_X10_Y14_Job(Seq.Scan) 1 01 01 02 01 04 01_114__Cell_CP_12	3867.5	3655.5	WT	60	1	WT_60	Cell_CP_12	TxS_auto_20	TxS_auto_5	0.9258817419087589	2	2	Egr2_Egr2Ehn_type1C3_type6C2_26012021_Sequence_A 0_S 0_U 1_V 0_X10_Y14_Job(Seq.Scan) 1 01 01 02 01 04 01_114	1.7389907388879706	3.576818044787651
Egr2_Egr2Ehn_type1C3_type6C2_26012021_Sequence_A 0_S 0_U 1_V 0_X10_Y14_Job(Seq.Scan) 1 01 01 02 01 04 01_114__Cell_CP_16	2856.5	2685.5	WT	60	1	WT_60	Cell_CP_16	TxS_auto_19	TxS_auto_4	0.5345727265770301	1	2	Egr2_Egr2Ehn_type1C3_type6C2_26012021_Sequence_A 0_S 0_U 1_V 0_X10_Y14_Job(Seq.Scan) 1 01 01 02 01 04 01_114	1.3784476327397057	2.075069616412898
Egr2_Egr2Ehn_type1C3_type6C2_26012021_Sequence_A 0_S 0_U 1_V 0_X10_Y14_Job(Seq.Scan) 1 01 01 02 01 04 01_114__Cell_CP_7	2466.0	2306.0	WT	60	1	WT_60	Cell_CP_7	TxS_auto_10	TxS_auto_3	0.18900000000000006	2	2	Egr2_Egr2Ehn_type1C3_type6C2_26012021_Sequence_A 0_S 0_U 1_V 0_X10_Y14_Job(Seq.Scan) 1 01 01 02 01 04 01_114	2.077173985149161	3.22886670499866
Egr2_Egr2Ehn_type1C3_type6C2_26012021_Sequence_A 0_S 0_U 1_V 0_X10_Y15_Job(Seq.Scan) 1 01 01 02 01 04 01_136__Cell_CP_14	3136.0	2954.0	WT	60	1	WT_60	Cell_CP_14	TxS_auto_1	TxS_auto_2	0.7792368061122337	2	1	Egr2_Egr2Ehn_type1C3_type6C2_26012021_Sequence_A 0_S 0_U 1_V 0_X10_Y15_Job(Seq.Scan) 1 01 01 02 01 04 01_136	1.6098660042368826	2.6030783985145405
Egr2_Egr2Ehn_type1C3_type6C2_26012021_Sequence_A 0_S 0_U 1_V 0_X11_Y15_Job(Seq.Scan) 1 01 01 02 01 04 01_134__Cell_CP_3	2876.0	2702.0	WT	60	1	WT_60	Cell_CP_3	TxS_auto_30	TxS_auto_31	0.5345287644271329	2	1	Egr2_Egr2Ehn_type1C3_type6C2_26012021_Sequence_A 0_S 0_U 1_V 0_X11_Y15_Job(Seq.Scan) 1 01 01 02 01 04 01_134	2.863101983156869	1.3293231279138298
Egr2_Egr2Ehn_type1C3_type6C2_26012021_Sequence_A 0_S 0_U 1_V 0_X12_Y14_Job(Seq.Scan) 1 01 01 02 01 04 01_118__Cell_CP_23	3205.0	3017.5	WT	60	1	WT_60	Cell_CP_23	TxS_auto_22	TxS_auto_17	0.7559689147048151	2	1	Egr2_Egr2Ehn_type1C3_type6C2_26012021_Sequence_A 0_S 0_U 1_V 0_X12_Y14_Job(Seq.Scan) 1 01 01 02 01 04 01_118	1.9161876701930523	3.5894573950568898
Egr2_Egr2Ehn_type1C3_type6C2_26012021_Sequence_A 0_S 0_U 1_V 0_X12_Y14_Job(Seq.Scan) 1 01 01 02 01 04 01_118__Cell_CP_8	2247.5	2092.5	WT	60	1	WT_60	Cell_CP_8	TxS_auto_1	TxS_auto_21	0.5976704777718306	1	2	Egr2_Egr2Ehn_type1C3_type6C2_26012021_Sequence_A 0_S 0_U 1_V 0_X12_Y14_Job(Seq.Scan) 1 01 01 02 01 04 01_118	4.115219608849603	1.0598334031421022
Egr2_Egr2Ehn_type1C3_type6C2_26012021_Sequence_A 0_S 0_U 1_V 0_X12_Y15_Job(Seq.Scan) 1 01 01 02 01 04 01_132__Cell_CP_22	3364.5	3177.5	WT	60	1	WT_60	Cell_CP_22	TxS_auto_22	TxS_auto_40	0.18900000000000006	2	2	Egr2_Egr2Ehn_type1C3_type6C2_26012021_Sequence_A 0_S 0_U 1_V 0_X12_Y15_Job(Seq.Scan) 1 01 01 02 01 04 01_132	5.655772861331268	1.1089614160303745
Egr2_Egr2Ehn_type1C3_type6C2_26012021_Sequence_A 0_S 0_U 1_V 0_X13_Y14_Job(Seq.Scan) 1 01 01 02 01 04 01_120__Cell_CP_1	3620.5	3420.0	WT	60	1	WT_60	Cell_CP_1	TxS_auto_58	TxS_auto_24	0.3779999999999859	2	1	Egr2_Egr2Ehn_type1C3_type6C2_26012021_Sequence_A 0_S 0_U 1_V 0_X13_Y14_Job(Seq.Scan) 1 01 01 02 01 04 01_120	1.5768863425784954	2.639327998481877
Egr2_Egr2Ehn_type1C3_type6C2_26012021_Sequence_A 0_S 0_U 1_V 0_X13_Y14_Job(Seq.Scan) 1 01 01 02 01 04 01_120__Cell_CP_13	3017.5	2834.5	WT	60	1	WT_60	Cell_CP_13	TxS_auto_16	TxS_auto_20	0.3780000000000143	2	1	Egr2_Egr2Ehn_type1C3_type6C2_26012021_Sequence_A 0_S 0_U 1_V 0_X13_Y14_Job(Seq.Scan) 1 01 01 02 01 04 01_120	4.071060221153093	1.9763359293070513
Egr2_Egr2Ehn_type1C3_type6C2_26012021_Sequence_A 0_S 0_U 1_V 0_X13_Y14_Job(Seq.Scan) 1 01 01 02 01 04 01_120__Cell_CP_6	5131.0	4891.5	WT	60	1	WT_60	Cell_CP_6	TxS_auto_22	TxS_auto_21	0.6546793108079774	2	2	Egr2_Egr2Ehn_type1C3_type6C2_26012021_Sequence_A 0_S 0_U 1_V 0_X13_Y14_Job(Seq.Scan) 1 01 01 02 01 04 01_120	3.5819520327466656	3.751390153379396
Egr2_Egr2Ehn_type1C3_type6C2_26012021_Sequence_A 0_S 0_U 1_V 0_X13_Y15_Job(Seq.Scan) 1 01 01 02 01 04 01_130__Cell_CP_1	2740.0	2570.5	WT	60	1	WT_60	Cell_CP_1	TxS_auto_64	TxS_auto_30	0.26728636328851507	2	2	Egr2_Egr2Ehn_type1C3_type6C2_26012021_Sequence_A 0_S 0_U 1_V 0_X13_Y15_Job(Seq.Scan) 1 01 01 02 01 04 01_130	2.8608658204501363	2.268720339731111
Egr2_Egr2Ehn_type1C3_type6C2_26012021_Sequence_A 0_S 0_U 1_V 0_X13_Y21_Job(Seq.Scan) 1 01 01 02 01 04 01_154__Cell_CP_5	3415.0	3222.0	WT	60	1	WT_60	Cell_CP_5	TxS_auto_76	TxS_auto_14	0.6546793108079774	1	2	Egr2_Egr2Ehn_type1C3_type6C2_26012021_Sequence_A 0_S 0_U 1_V 0_X13_Y21_Job(Seq.Scan) 1 01 01 02 01 04 01_154	2.3795832499586753	3.9700815585260982
Egr2_Egr2Ehn_type1C3_type6C2_26012021_Sequence_A 0_S 0_U 1_V 0_X13_Y21_Job(Seq.Scan) 1 01 01 02 01 04 01_154__Cell_CP_7	3643.0	3445.5	WT	60	1	WT_60	Cell_CP_7	TxS_auto_10	TxS_auto_8	0.6546793108079711	1	2	Egr2_Egr2Ehn_type1C3_type6C2_26012021_Sequence_A 0_S 0_U 1_V 0_X13_Y21_Job(Seq.Scan) 1 01 01 02 01 04 01_154	1.0274077423157566	2.175949879662519
Egr2_Egr2Ehn_type1C3_type6C2_26012021_Sequence_A 0_S 0_U 1_V 0_X13_Y22_Job(Seq.Scan) 1 01 01 02 01 04 01_172__Cell_CP_13	4052.0	3834.5	WT	60	1	WT_60	Cell_CP_13	TxS_auto_21	TxS_auto_26	0.5669585522769673	2	1	Egr2_Egr2Ehn_type1C3_type6C2_26012021_Sequence_A 0_S 0_U 1_V 0_X13_Y22_Job(Seq.Scan) 1 01 01 02 01 04 01_172	9.598827244808296	4.868459284707379
Egr2_Egr2Ehn_type1C3_type6C2_26012021_Sequence_A 0_S 0_U 1_V 0_X14_Y14_Job(Seq.Scan) 1 01 01 02 01 04 01_122__Cell_CP_1	3491.0	3298.0	WT	60	1	WT_60	Cell_CP_1	TxS_auto_35	TxS_auto_30	0.5	2	2	Egr2_Egr2Ehn_type1C3_type6C2_26012021_Sequence_A 0_S 0_U 1_V 0_X14_Y14_Job(Seq.Scan) 1 01 01 02 01 04 01_122	1.6428462096430405	2.8022146875407064
Egr2_Egr2Ehn_type1C3_type6C2_26012021_Sequence_A 0_S 0_U 1_V 0_X14_Y14_Job(Seq.Scan) 1 01 01 02 01 04 01_122__Cell_CP_20	2911.0	2735.5	WT	60	1	WT_60	Cell_CP_20	TxS_auto_10	TxS_auto_19	0.5345287644271354	2	1	Egr2_Egr2Ehn_type1C3_type6C2_26012021_Sequence_A 0_S 0_U 1_V 0_X14_Y14_Job(Seq.Scan) 1 01 01 02 01 04 01_122	6.307544282818441	1.7004074040521873
Egr2_Egr2Ehn_type1C3_type6C2_26012021_Sequence_A 0_S 0_U 1_V 0_X14_Y20_Job(Seq.Scan) 1 01 01 02 01 04 01_142__Cell_CP_5	4276.5	4063.0	WT	60	1	WT_60	Cell_CP_5	TxS_auto_3	TxS_auto_2	0.18900000000000006	2	1	Egr2_Egr2Ehn_type1C3_type6C2_26012021_Sequence_A 0_S 0_U 1_V 0_X14_Y20_Job(Seq.Scan) 1 01 01 02 01 04 01_142	4.638986280156251	3.1742520824607237
Egr2_Egr2Ehn_type1C3_type6C2_26012021_Sequence_A 0_S 0_U 1_V 0_X14_Y20_Job(Seq.Scan) 1 01 01 02 01 04 01_142__Cell_CP_6	3177.5	2987.5	WT	60	1	WT_60	Cell_CP_6	TxS_auto_27	TxS_auto_14	0.5345287644271429	2	2	Egr2_Egr2Ehn_type1C3_type6C2_26012021_Sequence_A 0_S 0_U 1_V 0_X14_Y20_Job(Seq.Scan) 1 01 01 02 01 04 01_142	4.074972486362806	4.264612313106885
Egr2_Egr2Ehn_type1C3_type6C2_26012021_Sequence_A 0_S 0_U 1_V 0_X14_Y21_Job(Seq.Scan) 1 01 01 02 01 04 01_152__Cell_CP_21	4220.5	4010.0	WT	60	1	WT_60	Cell_CP_21	TxS_auto_4	TxS_auto_3	0.6546793108079692	2	1	Egr2_Egr2Ehn_type1C3_type6C2_26012021_Sequence_A 0_S 0_U 1_V 0_X14_Y21_Job(Seq.Scan) 1 01 01 02 01 04 01_152	2.547836753869309	5.077851721071302
Egr2_Egr2Ehn_type1C3_type6C2_26012021_Sequence_A 0_S 0_U 1_V 0_X14_Y21_Job(Seq.Scan) 1 01 01 02 01 04 01_152__Cell_CP_24	3070.0	2888.0	WT	60	1	WT_60	Cell_CP_24	TxS_auto_94	TxS_auto_56	0.5345287644271329	2	2	Egr2_Egr2Ehn_type1C3_type6C2_26012021_Sequence_A 0_S 0_U 1_V 0_X14_Y21_Job(Seq.Scan) 1 01 01 02 01 04 01_152	2.299090092480621	2.355768143329949
Egr2_Egr2Ehn_type1C3_type6C2_26012021_Sequence_A 0_S 0_U 1_V 0_X14_Y22_Job(Seq.Scan) 1 01 01 02 01 04 01_174__Cell_CP_12	3349.5	3156.5	WT	60	1	WT_60	Cell_CP_12	TxS_auto_117	TxS_auto_37	0.6546793108079609	2	1	Egr2_Egr2Ehn_type1C3_type6C2_26012021_Sequence_A 0_S 0_U 1_V 0_X14_Y22_Job(Seq.Scan) 1 01 01 02 01 04 01_174	3.988330900968306	4.0511670630358685
Egr2_Egr2Ehn_type1C3_type6C2_26012021_Sequence_A 0_S 0_U 1_V 0_X14_Y22_Job(Seq.Scan) 1 01 01 02 01 04 01_174__Cell_CP_26	3958.0	3743.0	WT	60	1	WT_60	Cell_CP_26	TxS_auto_7	TxS_auto_12	0.5669585522769697	2	2	Egr2_Egr2Ehn_type1C3_type6C2_26012021_Sequence_A 0_S 0_U 1_V 0_X14_Y22_Job(Seq.Scan) 1 01 01 02 01 04 01_174	7.120863166961016	1.4898240621836638
Egr2_Egr2Ehn_type1C3_type6C2_26012021_Sequence_A 0_S 0_U 1_V 0_X15_Y14_Job(Seq.Scan) 1 01 01 02 01 04 01_124__Cell_CP_12	2744.0	2572.5	WT	60	1	WT_60	Cell_CP_12	TxS_auto_23	TxS_auto_50	0.42261684774746355	2	2	Egr2_Egr2Ehn_type1C3_type6C2_26012021_Sequence_A 0_S 0_U 1_V 0_X15_Y14_Job(Seq.Scan) 1 01 01 02 01 04 01_124	9.501003758384591	1.8020025353864342
Egr2_Egr2Ehn_type1C3_type6C2_26012021_Sequence_A 0_S 0_U 1_V 0_X15_Y14_Job(Seq.Scan) 1 01 01 02 01 04 01_124__Cell_CP_14	3066.0	2878.0	WT	60	1	WT_60	Cell_CP_14	TxS_auto_79	TxS_auto_59	0.566958552276972	1	2	Egr2_Egr2Ehn_type1C3_type6C2_26012021_Sequence_A 0_S 0_U 1_V 0_X15_Y14_Job(Seq.Scan) 1 01 01 02 01 04 01_124	3.510960867560443	1.9710895422443193
Egr2_Egr2Ehn_type1C3_type6C2_26012021_Sequence_A 0_S 0_U 1_V 0_X15_Y14_Job(Seq.Scan) 1 01 01 02 01 04 01_124__Cell_CP_5	3431.0	3233.5	WT	60	1	WT_60	Cell_CP_5	TxS_auto_55	TxS_auto_40	0.0	1	2	Egr2_Egr2Ehn_type1C3_type6C2_26012021_Sequence_A 0_S 0_U 1_V 0_X15_Y14_Job(Seq.Scan) 1 01 01 02 01 04 01_124	2.3270392716389865	2.9116800954301914
Egr2_Egr2Ehn_type1C3_type6C2_26012021_Sequence_A 0_S 0_U 1_V 0_X15_Y14_Job(Seq.Scan) 1 01 01 02 01 04 01_124__Cell_CP_8	2911.5	2729.5	WT	60	1	WT_60	Cell_CP_8	TxS_auto_100	TxS_auto_72	0.5345287644271329	2	2	Egr2_Egr2Ehn_type1C3_type6C2_26012021_Sequence_A 0_S 0_U 1_V 0_X15_Y14_Job(Seq.Scan) 1 01 01 02 01 04 01_124	2.017922334330929	1.9121836233152085
Egr2_Egr2Ehn_type1C3_type6C2_26012021_Sequence_A 0_S 0_U 1_V 0_X15_Y20_Job(Seq.Scan) 1 01 01 02 01 04 01_144__Cell_CP_11	2501.0	2346.0	WT	60	1	WT_60	Cell_CP_11	TxS_auto_25	TxS_auto_9	0.5976704777718261	2	1	Egr2_Egr2Ehn_type1C3_type6C2_26012021_Sequence_A 0_S 0_U 1_V 0_X15_Y20_Job(Seq.Scan) 1 01 01 02 01 04 01_144	1.4885667515638186	2.020932887191311
Egr2_Egr2Ehn_type1C3_type6C2_26012021_Sequence_A 0_S 0_U 1_V 0_X15_Y20_Job(Seq.Scan) 1 01 01 02 01 04 01_144__Cell_CP_3	4528.5	4270.0	WT	60	1	WT_60	Cell_CP_3	TxS_auto_3	TxS_auto_26	0.6268045947502301	2	2	Egr2_Egr2Ehn_type1C3_type6C2_26012021_Sequence_A 0_S 0_U 1_V 0_X15_Y20_Job(Seq.Scan) 1 01 01 02 01 04 01_144	12.024246800588118	1.4492814259223021
Egr2_Egr2Ehn_type1C3_type6C2_26012021_Sequence_A 0_S 0_U 1_V 0_X15_Y22_Job(Seq.Scan) 1 01 01 02 01 04 01_176__Cell_CP_15	3737.0	3537.0	WT	60	1	WT_60	Cell_CP_15	TxS_auto_26	TxS_auto_33	0.0	2	2	Egr2_Egr2Ehn_type1C3_type6C2_26012021_Sequence_A 0_S 0_U 1_V 0_X15_Y22_Job(Seq.Scan) 1 01 01 02 01 04 01_176	5.110764683364798	1.731410732950315
Egr2_Egr2Ehn_type1C3_type6C2_26012021_Sequence_A 0_S 0_U 1_V 0_X15_Y22_Job(Seq.Scan) 1 01 01 02 01 04 01_176__Cell_CP_18	3194.5	3013.5	WT	60	1	WT_60	Cell_CP_18	TxS_auto_73	TxS_auto_54	0.42261684774746994	2	2	Egr2_Egr2Ehn_type1C3_type6C2_26012021_Sequence_A 0_S 0_U 1_V 0_X15_Y22_Job(Seq.Scan) 1 01 01 02 01 04 01_176	7.6323313511914606	2.9934801200440173
Egr2_Egr2Ehn_type1C3_type6C2_26012021_Sequence_A 0_S 0_U 1_V 0_X15_Y22_Job(Seq.Scan) 1 01 01 02 01 04 01_176__Cell_CP_9	2558.5	2394.0	WT	60	1	WT_60	Cell_CP_9	TxS_auto_89	TxS_auto_26	0.7559689147048257	1	2	Egr2_Egr2Ehn_type1C3_type6C2_26012021_Sequence_A 0_S 0_U 1_V 0_X15_Y22_Job(Seq.Scan) 1 01 01 02 01 04 01_176	1.1710656314434111	3.1186853850828387
Egr2_Egr2Ehn_type1C3_type6C2_26012021_Sequence_A 0_S 0_U 1_V 0_X16_Y20_Job(Seq.Scan) 1 01 01 02 01 04 01_146__Cell_CP_19	2968.5	2792.0	WT	60	1	WT_60	Cell_CP_19	TxS_auto_64	TxS_auto_40	0.4226168477474477	2	1	Egr2_Egr2Ehn_type1C3_type6C2_26012021_Sequence_A 0_S 0_U 1_V 0_X16_Y20_Job(Seq.Scan) 1 01 01 02 01 04 01_146	1.7540834098205198	1.3204989206222681
Egr2_Egr2Ehn_type1C3_type6C2_26012021_Sequence_A 0_S 0_U 1_V 0_X16_Y20_Job(Seq.Scan) 1 01 01 02 01 04 01_146__Cell_CP_20	4961.0	4731.5	WT	60	1	WT_60	Cell_CP_20	TxS_auto_52	TxS_auto_17	0.18899999999999295	2	1	Egr2_Egr2Ehn_type1C3_type6C2_26012021_Sequence_A 0_S 0_U 1_V 0_X16_Y20_Job(Seq.Scan) 1 01 01 02 01 04 01_146	1.1895121386252316	2.27587528422763
Egr2_Egr2Ehn_type1C3_type6C2_26012021_Sequence_A 0_S 0_U 1_V 0_X16_Y21_Job(Seq.Scan) 1 01 01 02 01 04 01_148__Cell_CP_3	4679.5	4449.0	WT	60	1	WT_60	Cell_CP_3	TxS_auto_13	TxS_auto_2	0.5345287644271354	2	2	Egr2_Egr2Ehn_type1C3_type6C2_26012021_Sequence_A 0_S 0_U 1_V 0_X16_Y21_Job(Seq.Scan) 1 01 01 02 01 04 01_148	5.437769155146464	3.3488241910524685
Egr2_Egr2Ehn_type1C3_type6C2_26012021_Sequence_A 0_S 0_U 1_V 0_X16_Y21_Job(Seq.Scan) 1 01 01 02 01 04 01_148__Cell_CP_30	3271.0	3083.0	WT	60	1	WT_60	Cell_CP_30	TxS_auto_7	TxS_auto_3	0.566958552276972	1	2	Egr2_Egr2Ehn_type1C3_type6C2_26012021_Sequence_A 0_S 0_U 1_V 0_X16_Y21_Job(Seq.Scan) 1 01 01 02 01 04 01_148	2.972662537083598	2.2954310963093065
Egr2_Egr2Ehn_type1C3_type6C2_26012021_Sequence_A 0_S 0_U 1_V 0_X16_Y21_Job(Seq.Scan) 1 01 01 02 01 04 01_148__Cell_CP_33	3563.5	3372.5	WT	60	1	WT_60	Cell_CP_33	TxS_auto_92	TxS_auto_49	0.0	2	2	Egr2_Egr2Ehn_type1C3_type6C2_26012021_Sequence_A 0_S 0_U 1_V 0_X16_Y21_Job(Seq.Scan) 1 01 01 02 01 04 01_148	6.50374696588744	1.6574800569435404
Egr2_Egr2Ehn_type1C3_type6C2_26012021_Sequence_A 0_S 0_U 1_V 0_X16_Y22_Job(Seq.Scan) 1 01 01 02 01 04 01_178__Cell_CP_18	3446.0	3242.5	WT	60	1	WT_60	Cell_CP_18	TxS_auto_66	TxS_auto_32	0.6546793108079692	2	1	Egr2_Egr2Ehn_type1C3_type6C2_26012021_Sequence_A 0_S 0_U 1_V 0_X16_Y22_Job(Seq.Scan) 1 01 01 02 01 04 01_178	1.3365242718129855	2.056467503080498
Egr2_Egr2Ehn_type1C3_type6C2_26012021_Sequence_A 0_S 0_U 1_V 0_X16_Y22_Job(Seq.Scan) 1 01 01 02 01 04 01_178__Cell_CP_23	2397.0	2244.5	WT	60	1	WT_60	Cell_CP_23	TxS_auto_34	TxS_auto_24	0.6546793108079711	1	2	Egr2_Egr2Ehn_type1C3_type6C2_26012021_Sequence_A 0_S 0_U 1_V 0_X16_Y22_Job(Seq.Scan) 1 01 01 02 01 04 01_178	1.0084021264887815	1.5997663194477874
Egr2_Egr2Ehn_type1C3_type6C2_26012021_Sequence_A 0_S 0_U 1_V 0_X16_Y22_Job(Seq.Scan) 1 01 01 02 01 04 01_178__Cell_CP_33	2961.5	2785.5	WT	60	1	WT_60	Cell_CP_33	TxS_auto_18	TxS_auto_9	0.0	2	1	Egr2_Egr2Ehn_type1C3_type6C2_26012021_Sequence_A 0_S 0_U 1_V 0_X16_Y22_Job(Seq.Scan) 1 01 01 02 01 04 01_178	1.5316090094655612	1.7659915340967023
Egr2_Egr2Ehn_type1C3_type6C2_26012021_Sequence_A 0_S 0_U 1_V 0_X19_Y 9_Job(Seq.Scan) 1 01 01 02 01 04 01_086__Cell_CP_17	3342.0	3153.5	WT	60	1	WT_60	Cell_CP_17	TxS_auto_110	TxS_auto_34	0.267286363288505	2	2	Egr2_Egr2Ehn_type1C3_type6C2_26012021_Sequence_A 0_S 0_U 1_V 0_X19_Y 9_Job(Seq.Scan) 1 01 01 02 01 04 01_086	5.0252418590083785	4.9893727893809325
Egr2_Egr2Ehn_type1C3_type6C2_26012021_Sequence_A 0_S 0_U 1_V 0_X19_Y 9_Job(Seq.Scan) 1 01 01 02 01 04 01_086__Cell_CP_2	5024.0	4762.0	WT	60	1	WT_60	Cell_CP_2	TxS_auto_115	TxS_auto_90	0.6546793108079692	2	2	Egr2_Egr2Ehn_type1C3_type6C2_26012021_Sequence_A 0_S 0_U 1_V 0_X19_Y 9_Job(Seq.Scan) 1 01 01 02 01 04 01_086	3.6059878591997774	1.4223324186470725
Egr2_Egr2Ehn_type1C3_type6C2_26012021_Sequence_A 0_S 0_U 1_V 0_X19_Y 9_Job(Seq.Scan) 1 01 01 02 01 04 01_086__Cell_CP_34	2548.0	2383.5	WT	60	1	WT_60	Cell_CP_34	TxS_auto_22	TxS_auto_13	0.26728636328853517	2	2	Egr2_Egr2Ehn_type1C3_type6C2_26012021_Sequence_A 0_S 0_U 1_V 0_X19_Y 9_Job(Seq.Scan) 1 01 01 02 01 04 01_086	3.7479682864550257	3.6528954129317235
Egr2_Egr2Ehn_type1C3_type6C2_26012021_Sequence_A 0_S 0_U 1_V 0_X19_Y 9_Job(Seq.Scan) 1 01 01 02 01 04 01_086__Cell_CP_4	3167.0	2980.5	WT	60	1	WT_60	Cell_CP_4	TxS_auto_50	TxS_auto_53	0.4226168477474572	2	1	Egr2_Egr2Ehn_type1C3_type6C2_26012021_Sequence_A 0_S 0_U 1_V 0_X19_Y 9_Job(Seq.Scan) 1 01 01 02 01 04 01_086	6.072214053922379	2.4206365933351743
Egr2_Egr2Ehn_type1C3_type6C2_26012021_Sequence_A 0_S 0_U 1_V 0_X19_Y10_Job(Seq.Scan) 1 01 01 02 01 04 01_088__Cell_CP_1	2623.5	2463.0	WT	60	1	WT_60	Cell_CP_1	TxS_auto_84	TxS_auto_39	0.42261684774746194	2	2	Egr2_Egr2Ehn_type1C3_type6C2_26012021_Sequence_A 0_S 0_U 1_V 0_X19_Y10_Job(Seq.Scan) 1 01 01 02 01 04 01_088	2.0592874022341507	4.20904491976786
Egr2_Egr2Ehn_type1C3_type6C2_26012021_Sequence_A 0_S 0_U 1_V 0_X19_Y10_Job(Seq.Scan) 1 01 01 02 01 04 01_088__Cell_CP_15	2893.0	2723.5	WT	60	1	WT_60	Cell_CP_15	TxS_auto_44	TxS_auto_60	0.26728636328851	2	1	Egr2_Egr2Ehn_type1C3_type6C2_26012021_Sequence_A 0_S 0_U 1_V 0_X19_Y10_Job(Seq.Scan) 1 01 01 02 01 04 01_088	3.7708872549872545	1.2091255352666128
Egr2_Egr2Ehn_type1C3_type6C2_26012021_Sequence_A 0_S 0_U 1_V 0_X19_Y10_Job(Seq.Scan) 1 01 01 02 01 04 01_088__Cell_CP_16	2128.5	1974.5	WT	60	1	WT_60	Cell_CP_16	TxS_auto_2	TxS_auto_2	0.5669585522769744	2	2	Egr2_Egr2Ehn_type1C3_type6C2_26012021_Sequence_A 0_S 0_U 1_V 0_X19_Y10_Job(Seq.Scan) 1 01 01 02 01 04 01_088	5.460687579930922	3.1651904364267915
Egr2_Egr2Ehn_type1C3_type6C2_26012021_Sequence_A 0_S 0_U 1_V 0_X19_Y10_Job(Seq.Scan) 1 01 01 02 01 04 01_088__Cell_CP_40	3126.5	2940.0	WT	60	1	WT_60	Cell_CP_40	TxS_auto_82	TxS_auto_68	0.18899999999999295	2	1	Egr2_Egr2Ehn_type1C3_type6C2_26012021_Sequence_A 0_S 0_U 1_V 0_X19_Y10_Job(Seq.Scan) 1 01 01 02 01 04 01_088	2.3695214693369757	2.279214041804762
Egr2_Egr2Ehn_type1C3_type6C2_26012021_Sequence_A 0_S 0_U 1_V 0_X19_Y10_Job(Seq.Scan) 1 01 01 02 01 04 01_088__Cell_CP_43	2285.5	2128.5	WT	60	1	WT_60	Cell_CP_43	TxS_auto_13	TxS_auto_6	0.7319617476344114	2	2	Egr2_Egr2Ehn_type1C3_type6C2_26012021_Sequence_A 0_S 0_U 1_V 0_X19_Y10_Job(Seq.Scan) 1 01 01 02 01 04 01_088	2.3231259189337323	3.0771891660657236
Egr2_Egr2Ehn_type1C3_type6C2_26012021_Sequence_A 0_S 0_U 1_V 0_X19_Y10_Job(Seq.Scan) 1 01 01 02 01 04 01_088__Cell_CP_49	3854.0	3652.0	WT	60	1	WT_60	Cell_CP_49	TxS_auto_8	TxS_auto_33	0.5976704777718216	2	2	Egr2_Egr2Ehn_type1C3_type6C2_26012021_Sequence_A 0_S 0_U 1_V 0_X19_Y10_Job(Seq.Scan) 1 01 01 02 01 04 01_088	7.115272352383355	1.6753662582496043
Egr2_Egr2Ehn_type1C3_type6C2_26012021_Sequence_A 0_S 0_U 1_V 0_X19_Y11_Job(Seq.Scan) 1 01 01 02 01 04 01_098__Cell_CP_28	3059.5	2866.0	WT	60	1	WT_60	Cell_CP_28	TxS_auto_17	TxS_auto_56	0.7559689147048364	2	2	Egr2_Egr2Ehn_type1C3_type6C2_26012021_Sequence_A 0_S 0_U 1_V 0_X19_Y11_Job(Seq.Scan) 1 01 01 02 01 04 01_098	9.021398649765535	1.5988122727179406
Egr2_Egr2Ehn_type1C3_type6C2_26012021_Sequence_A 0_S 0_U 1_V 0_X19_Y11_Job(Seq.Scan) 1 01 01 02 01 04 01_098__Cell_CP_5	2695.0	2527.0	WT	60	1	WT_60	Cell_CP_5	TxS_auto_31	TxS_auto_12	0.6546793108079733	1	2	Egr2_Egr2Ehn_type1C3_type6C2_26012021_Sequence_A 0_S 0_U 1_V 0_X19_Y11_Job(Seq.Scan) 1 01 01 02 01 04 01_098	1.7283699855580592	5.2703091030209235
Egr2_Egr2Ehn_type1C3_type6C2_26012021_Sequence_A 0_S 0_U 1_V 0_X19_Y12_Job(Seq.Scan) 1 01 01 02 01 04 01_100__Cell_CP_16	3795.5	3592.5	WT	60	1	WT_60	Cell_CP_16	TxS_auto_10	TxS_auto_17	0.6546793108079711	2	2	Egr2_Egr2Ehn_type1C3_type6C2_26012021_Sequence_A 0_S 0_U 1_V 0_X19_Y12_Job(Seq.Scan) 1 01 01 02 01 04 01_100	2.524359356376639	1.6932530395232852
Egr2_Egr2Ehn_type1C3_type6C2_26012021_Sequence_A 0_S 0_U 1_V 0_X19_Y12_Job(Seq.Scan) 1 01 01 02 01 04 01_100__Cell_CP_19	2952.5	2774.0	WT	60	1	WT_60	Cell_CP_19	TxS_auto_51	TxS_auto_34	0.18899999999999295	1	2	Egr2_Egr2Ehn_type1C3_type6C2_26012021_Sequence_A 0_S 0_U 1_V 0_X19_Y12_Job(Seq.Scan) 1 01 01 02 01 04 01_100	1.2163432364302307	1.5263126088091745
Egr2_Egr2Ehn_type1C3_type6C2_26012021_Sequence_A 0_S 0_U 1_V 0_X19_Y12_Job(Seq.Scan) 1 01 01 02 01 04 01_100__Cell_CP_23	4144.0	3930.5	WT	60	1	WT_60	Cell_CP_23	TxS_auto_16	TxS_auto_27	0.18900000000000716	2	2	Egr2_Egr2Ehn_type1C3_type6C2_26012021_Sequence_A 0_S 0_U 1_V 0_X19_Y12_Job(Seq.Scan) 1 01 01 02 01 04 01_100	4.470172444167979	1.3200219552541064
Egr2_Egr2Ehn_type1C3_type6C2_26012021_Sequence_A 0_S 0_U 1_V 0_X19_Y12_Job(Seq.Scan) 1 01 01 02 01 04 01_100__Cell_CP_37	3062.5	2873.0	WT	60	1	WT_60	Cell_CP_37	TxS_auto_15	TxS_auto_24	0.5345287644271329	2	1	Egr2_Egr2Ehn_type1C3_type6C2_26012021_Sequence_A 0_S 0_U 1_V 0_X19_Y12_Job(Seq.Scan) 1 01 01 02 01 04 01_100	6.992855698041638	3.763075340925264
Egr2_Egr2Ehn_type1C3_type6C2_26012021_Sequence_A 0_S 0_U 1_V 0_X19_Y12_Job(Seq.Scan) 1 01 01 02 01 04 01_100__Cell_CP_8	2679.0	2498.0	WT	60	1	WT_60	Cell_CP_8	TxS_auto_24	TxS_auto_49	0.0	2	1	Egr2_Egr2Ehn_type1C3_type6C2_26012021_Sequence_A 0_S 0_U 1_V 0_X19_Y12_Job(Seq.Scan) 1 01 01 02 01 04 01_100	6.330463251350669	2.0030462219111533
Egr2_Egr2Ehn_type1C3_type6C2_26012021_Sequence_A 0_S 0_U 1_V 0_X19_Y13_Job(Seq.Scan) 1 01 01 02 01 04 01_110__Cell_CP_25	2801.5	2630.5	WT	60	1	WT_60	Cell_CP_25	TxS_auto_51	TxS_auto_47	0.6546793108079733	2	1	Egr2_Egr2Ehn_type1C3_type6C2_26012021_Sequence_A 0_S 0_U 1_V 0_X19_Y13_Job(Seq.Scan) 1 01 01 02 01 04 01_110	3.8636783557937413	2.290899461337677
Egr2_Egr2Ehn_type1C3_type6C2_26012021_Sequence_A 0_S 0_U 1_V 0_X19_Y13_Job(Seq.Scan) 1 01 01 02 01 04 01_110__Cell_CP_30	3316.5	3128.0	WT	60	1	WT_60	Cell_CP_30	TxS_auto_11	TxS_auto_6	0.5976704777718171	2	1	Egr2_Egr2Ehn_type1C3_type6C2_26012021_Sequence_A 0_S 0_U 1_V 0_X19_Y13_Job(Seq.Scan) 1 01 01 02 01 04 01_110	1.1235524074976293	2.186681136472064
Egr2_Egr2Ehn_type1C3_type6C2_26012021_Sequence_A 0_S 0_U 1_V 0_X19_Y13_Job(Seq.Scan) 1 01 01 02 01 04 01_110__Cell_CP_38	3988.5	3781.5	WT	60	1	WT_60	Cell_CP_38	TxS_auto_25	TxS_auto_15	0.6268045947502214	2	2	Egr2_Egr2Ehn_type1C3_type6C2_26012021_Sequence_A 0_S 0_U 1_V 0_X19_Y13_Job(Seq.Scan) 1 01 01 02 01 04 01_110	3.275070850334514	3.0304456320376896
Egr2_Egr2Ehn_type1C3_type6C2_26012021_Sequence_A 0_S 0_U 1_V 0_X20_Y 9_Job(Seq.Scan) 1 01 01 02 01 04 01_084__Cell_CP_16	2789.5	2609.5	WT	60	1	WT_60	Cell_CP_16	TxS_auto_3	TxS_auto_4	0.9258817419087618	2	2	Egr2_Egr2Ehn_type1C3_type6C2_26012021_Sequence_A 0_S 0_U 1_V 0_X20_Y 9_Job(Seq.Scan) 1 01 01 02 01 04 01_084	7.288557154415667	5.2972590382443405
Egr2_Egr2Ehn_type1C3_type6C2_26012021_Sequence_A 0_S 0_U 1_V 0_X20_Y 9_Job(Seq.Scan) 1 01 01 02 01 04 01_084__Cell_CP_22	2697.5	2528.5	WT	60	1	WT_60	Cell_CP_22	TxS_auto_71	TxS_auto_106	0.5976704777718329	2	2	Egr2_Egr2Ehn_type1C3_type6C2_26012021_Sequence_A 0_S 0_U 1_V 0_X20_Y 9_Job(Seq.Scan) 1 01 01 02 01 04 01_084	4.035285967827532	2.35791425549963
Egr2_Egr2Ehn_type1C3_type6C2_26012021_Sequence_A 0_S 0_U 1_V 0_X20_Y 9_Job(Seq.Scan) 1 01 01 02 01 04 01_084__Cell_CP_28	2647.5	2483.0	WT	60	1	WT_60	Cell_CP_28	TxS_auto_31	TxS_auto_55	0.5345287644271329	2	2	Egr2_Egr2Ehn_type1C3_type6C2_26012021_Sequence_A 0_S 0_U 1_V 0_X20_Y 9_Job(Seq.Scan) 1 01 01 02 01 04 01_084	3.8715045174564784	2.9703470677011277
Egr2_Egr2Ehn_type1C3_type6C2_26012021_Sequence_A 0_S 0_U 1_V 0_X20_Y 9_Job(Seq.Scan) 1 01 01 02 01 04 01_084__Cell_CP_30	3057.0	2875.0	WT	60	1	WT_60	Cell_CP_30	TxS_auto_37	TxS_auto_81	0.982048878620606	2	2	Egr2_Egr2Ehn_type1C3_type6C2_26012021_Sequence_A 0_S 0_U 1_V 0_X20_Y 9_Job(Seq.Scan) 1 01 01 02 01 04 01_084	6.829634579748223	3.148258397844098
Egr2_Egr2Ehn_type1C3_type6C2_26012021_Sequence_A 0_S 0_U 1_V 0_X20_Y 9_Job(Seq.Scan) 1 01 01 02 01 04 01_084__Cell_CP_32	3112.0	2923.5	WT	60	1	WT_60	Cell_CP_32	TxS_auto_69	TxS_auto_77	0.845205892076003	2	2	Egr2_Egr2Ehn_type1C3_type6C2_26012021_Sequence_A 0_S 0_U 1_V 0_X20_Y 9_Job(Seq.Scan) 1 01 01 02 01 04 01_084	1.5371983287368522	2.102972322437404
Egr2_Egr2Ehn_type1C3_type6C2_26012021_Sequence_A 0_S 0_U 1_V 0_X20_Y 9_Job(Seq.Scan) 1 01 01 02 01 04 01_084__Cell_CP_36	2472.0	2308.0	WT	60	1	WT_60	Cell_CP_36	TxS_auto_36	TxS_auto_21	0.42261684774746994	2	2	Egr2_Egr2Ehn_type1C3_type6C2_26012021_Sequence_A 0_S 0_U 1_V 0_X20_Y 9_Job(Seq.Scan) 1 01 01 02 01 04 01_084	2.935210550011745	3.3149598819000343
Egr2_Egr2Ehn_type1C3_type6C2_26012021_Sequence_A 0_S 0_U 1_V 0_X20_Y 9_Job(Seq.Scan) 1 01 01 02 01 04 01_084__Cell_CP_42	2691.0	2543.0	WT	60	1	WT_60	Cell_CP_42	TxS_auto_5	TxS_auto_2	0.7792368061122406	2	2	Egr2_Egr2Ehn_type1C3_type6C2_26012021_Sequence_A 0_S 0_U 1_V 0_X20_Y 9_Job(Seq.Scan) 1 01 01 02 01 04 01_084	1.9251315053983278	2.548465399885932
Egr2_Egr2Ehn_type1C3_type6C2_26012021_Sequence_A 0_S 0_U 1_V 0_X20_Y 9_Job(Seq.Scan) 1 01 01 02 01 04 01_084__Cell_CP_43	2691.0	2513.0	WT	60	1	WT_60	Cell_CP_43	TxS_auto_4	TxS_auto_23	0.5345287644271329	2	2	Egr2_Egr2Ehn_type1C3_type6C2_26012021_Sequence_A 0_S 0_U 1_V 0_X20_Y 9_Job(Seq.Scan) 1 01 01 02 01 04 01_084	9.025870975179002	1.6803747425958724
Egr2_Egr2Ehn_type1C3_type6C2_26012021_Sequence_A 0_S 0_U 1_V 0_X20_Y 9_Job(Seq.Scan) 1 01 01 02 01 04 01_084__Cell_CP_9	2798.0	2622.5	WT	60	1	WT_60	Cell_CP_9	TxS_auto_15	TxS_auto_6	0.6546793108079711	2	2	Egr2_Egr2Ehn_type1C3_type6C2_26012021_Sequence_A 0_S 0_U 1_V 0_X20_Y 9_Job(Seq.Scan) 1 01 01 02 01 04 01_084	1.7417858743029153	4.379084001465694
Egr2_Egr2Ehn_type1C3_type6C2_26012021_Sequence_A 0_S 0_U 1_V 0_X20_Y10_Job(Seq.Scan) 1 01 01 02 01 04 01_090__Cell_CP_12	3247.0	3054.0	WT	60	1	WT_60	Cell_CP_12	TxS_auto_21	TxS_auto_39	0.5345287644271354	2	1	Egr2_Egr2Ehn_type1C3_type6C2_26012021_Sequence_A 0_S 0_U 1_V 0_X20_Y10_Job(Seq.Scan) 1 01 01 02 01 04 01_090	3.7703288260268133	3.154459179617247
Egr2_Egr2Ehn_type1C3_type6C2_26012021_Sequence_A 0_S 0_U 1_V 0_X20_Y10_Job(Seq.Scan) 1 01 01 02 01 04 01_090__Cell_CP_3	3303.0	3117.0	WT	60	1	WT_60	Cell_CP_3	TxS_auto_10	TxS_auto_42	0.5976704777718238	2	2	Egr2_Egr2Ehn_type1C3_type6C2_26012021_Sequence_A 0_S 0_U 1_V 0_X20_Y10_Job(Seq.Scan) 1 01 01 02 01 04 01_090	14.207062413544104	3.2932570297004897
Egr2_Egr2Ehn_type1C3_type6C2_26012021_Sequence_A 0_S 0_U 1_V 0_X20_Y10_Job(Seq.Scan) 1 01 01 02 01 04 01_090__Cell_CP_30	2449.0	2287.0	WT	60	1	WT_60	Cell_CP_30	TxS_auto_69	TxS_auto_57	0.6546793108079711	2	2	Egr2_Egr2Ehn_type1C3_type6C2_26012021_Sequence_A 0_S 0_U 1_V 0_X20_Y10_Job(Seq.Scan) 1 01 01 02 01 04 01_090	5.564099162193435	2.0409661286152425
Egr2_Egr2Ehn_type1C3_type6C2_26012021_Sequence_A 0_S 0_U 1_V 0_X20_Y10_Job(Seq.Scan) 1 01 01 02 01 04 01_090__Cell_CP_34	2704.5	2533.5	WT	60	1	WT_60	Cell_CP_34	TxS_auto_119	TxS_auto_73	0.3779999999999859	2	2	Egr2_Egr2Ehn_type1C3_type6C2_26012021_Sequence_A 0_S 0_U 1_V 0_X20_Y10_Job(Seq.Scan) 1 01 01 02 01 04 01_090	6.306424706158705	3.594466227383728
Egr2_Egr2Ehn_type1C3_type6C2_26012021_Sequence_A 0_S 0_U 1_V 0_X20_Y10_Job(Seq.Scan) 1 01 01 02 01 04 01_090__Cell_CP_37	3676.5	3430.0	WT	60	1	WT_60	Cell_CP_37	TxS_auto_12	TxS_auto_24	0.566958552276972	2	2	Egr2_Egr2Ehn_type1C3_type6C2_26012021_Sequence_A 0_S 0_U 1_V 0_X20_Y10_Job(Seq.Scan) 1 01 01 02 01 04 01_090	3.216936601184935	1.4053998000967618
Egr2_Egr2Ehn_type1C3_type6C2_26012021_Sequence_A 0_S 0_U 1_V 0_X20_Y10_Job(Seq.Scan) 1 01 01 02 01 04 01_090__Cell_CP_9	2727.5	2554.5	WT	60	1	WT_60	Cell_CP_9	TxS_auto_57	TxS_auto_35	0.18900000000000006	2	2	Egr2_Egr2Ehn_type1C3_type6C2_26012021_Sequence_A 0_S 0_U 1_V 0_X20_Y10_Job(Seq.Scan) 1 01 01 02 01 04 01_090	1.6763841643249262	2.137791722261396
Egr2_Egr2Ehn_type1C3_type6C2_26012021_Sequence_A 0_S 0_U 1_V 0_X20_Y11_Job(Seq.Scan) 1 01 01 02 01 04 01_096__Cell_CP_27	3098.5	2920.0	WT	60	1	WT_60	Cell_CP_27	TxS_auto_39	TxS_auto_24	0.4226168477474572	2	2	Egr2_Egr2Ehn_type1C3_type6C2_26012021_Sequence_A 0_S 0_U 1_V 0_X20_Y11_Job(Seq.Scan) 1 01 01 02 01 04 01_096	1.9419012303924554	2.931474390195949
Egr2_Egr2Ehn_type1C3_type6C2_26012021_Sequence_A 0_S 0_U 1_V 0_X20_Y11_Job(Seq.Scan) 1 01 01 02 01 04 01_096__Cell_CP_32	2422.0	2262.5	WT	60	1	WT_60	Cell_CP_32	TxS_auto_16	TxS_auto_4	0.6268045947502301	2	1	Egr2_Egr2Ehn_type1C3_type6C2_26012021_Sequence_A 0_S 0_U 1_V 0_X20_Y11_Job(Seq.Scan) 1 01 01 02 01 04 01_096	2.793789367338594	4.104110218901817
Egr2_Egr2Ehn_type1C3_type6C2_26012021_Sequence_A 0_S 0_U 1_V 0_X20_Y11_Job(Seq.Scan) 1 01 01 02 01 04 01_096__Cell_CP_35	2719.5	2546.0	WT	60	1	WT_60	Cell_CP_35	TxS_auto_47	TxS_auto_18	0.5345287644271329	2	1	Egr2_Egr2Ehn_type1C3_type6C2_26012021_Sequence_A 0_S 0_U 1_V 0_X20_Y11_Job(Seq.Scan) 1 01 01 02 01 04 01_096	2.894963155651062	3.8649086069630214
Egr2_Egr2Ehn_type1C3_type6C2_26012021_Sequence_A 0_S 0_U 1_V 0_X20_Y12_Job(Seq.Scan) 1 01 01 02 01 04 01_102__Cell_CP_10	3720.5	3525.5	WT	60	1	WT_60	Cell_CP_10	TxS_auto_26	TxS_auto_24	0.5	2	2	Egr2_Egr2Ehn_type1C3_type6C2_26012021_Sequence_A 0_S 0_U 1_V 0_X20_Y12_Job(Seq.Scan) 1 01 01 02 01 04 01_102	4.205216933610572	3.375774126275885
Egr2_Egr2Ehn_type1C3_type6C2_26012021_Sequence_A 0_S 0_U 1_V 0_X20_Y12_Job(Seq.Scan) 1 01 01 02 01 04 01_102__Cell_CP_15	3366.5	3174.0	WT	60	1	WT_60	Cell_CP_15	TxS_auto_18	TxS_auto_51	0.4226168477474604	2	1	Egr2_Egr2Ehn_type1C3_type6C2_26012021_Sequence_A 0_S 0_U 1_V 0_X20_Y12_Job(Seq.Scan) 1 01 01 02 01 04 01_102	2.74012635610694	1.0493398170619745
Egr2_Egr2Ehn_type1C3_type6C2_26012021_Sequence_A 0_S 0_U 1_V 0_X20_Y12_Job(Seq.Scan) 1 01 01 02 01 04 01_102__Cell_CP_6	2827.0	2648.5	WT	60	1	WT_60	Cell_CP_6	TxS_auto_36	TxS_auto_34	0.5345287644271329	2	2	Egr2_Egr2Ehn_type1C3_type6C2_26012021_Sequence_A 0_S 0_U 1_V 0_X20_Y12_Job(Seq.Scan) 1 01 01 02 01 04 01_102	3.1867518030676076	3.0669341786632
Egr2_Egr2Ehn_type1C3_type6C2_26012021_Sequence_A 0_S 0_U 1_V 0_X20_Y13_Job(Seq.Scan) 1 01 01 02 01 04 01_108__Cell_CP_11	3086.0	2903.5	WT	60	1	WT_60	Cell_CP_11	TxS_auto_80	TxS_auto_79	0.5345287644271329	2	2	Egr2_Egr2Ehn_type1C3_type6C2_26012021_Sequence_A 0_S 0_U 1_V 0_X20_Y13_Job(Seq.Scan) 1 01 01 02 01 04 01_108	2.6819921069573613	1.0925056468547023
Egr2_Egr2Ehn_type1C3_type6C2_26012021_Sequence_A 0_S 0_U 1_V 0_X20_Y13_Job(Seq.Scan) 1 01 01 02 01 04 01_108__Cell_CP_13	3499.0	3303.5	WT	60	1	WT_60	Cell_CP_13	TxS_auto_64	TxS_auto_44	0.5670000000000002	2	2	Egr2_Egr2Ehn_type1C3_type6C2_26012021_Sequence_A 0_S 0_U 1_V 0_X20_Y13_Job(Seq.Scan) 1 01 01 02 01 04 01_108	3.4628889427803347	3.0225757034630214
Egr2_Egr2Ehn_type1C3_type6C2_26012021_Sequence_A 0_S 0_U 1_V 0_X20_Y13_Job(Seq.Scan) 1 01 01 02 01 04 01_108__Cell_CP_17	3240.5	3049.5	WT	60	1	WT_60	Cell_CP_17	TxS_auto_14	TxS_auto_13	0.5345287644271379	2	2	Egr2_Egr2Ehn_type1C3_type6C2_26012021_Sequence_A 0_S 0_U 1_V 0_X20_Y13_Job(Seq.Scan) 1 01 01 02 01 04 01_108	4.202420438826201	2.2298471982518384
Egr2_Egr2Ehn_type1C3_type6C2_26012021_Sequence_A 0_S 0_U 1_V 0_X20_Y13_Job(Seq.Scan) 1 01 01 02 01 04 01_108__Cell_CP_25	2951.5	2773.0	WT	60	1	WT_60	Cell_CP_25	TxS_auto_50	TxS_auto_31	0.18900000000000716	2	1	Egr2_Egr2Ehn_type1C3_type6C2_26012021_Sequence_A 0_S 0_U 1_V 0_X20_Y13_Job(Seq.Scan) 1 01 01 02 01 04 01_108	1.9435780125801485	1.3717733936607917
Egr2_Egr2Ehn_type1C3_type6C2_26012021_Sequence_A 0_S 0_U 1_V 0_X20_Y13_Job(Seq.Scan) 1 01 01 02 01 04 01_108__Cell_CP_40	4667.0	4433.5	WT	60	1	WT_60	Cell_CP_40	TxS_auto_8	TxS_auto_17	0.18900000000000716	2	2	Egr2_Egr2Ehn_type1C3_type6C2_26012021_Sequence_A 0_S 0_U 1_V 0_X20_Y13_Job(Seq.Scan) 1 01 01 02 01 04 01_108	11.403217246809287	2.7807507819993362
Egr2_Egr2Ehn_type1C3_type6C2_26012021_Sequence_A 0_S 0_U 1_V 0_X21_Y 9_Job(Seq.Scan) 1 01 01 02 01 04 01_082__Cell_CP_11	2034.5	1889.5	WT	60	1	WT_60	Cell_CP_11	TxS_auto_1	TxS_auto_2	0.5	1	2	Egr2_Egr2Ehn_type1C3_type6C2_26012021_Sequence_A 0_S 0_U 1_V 0_X21_Y 9_Job(Seq.Scan) 1 01 01 02 01 04 01_082	1.68085689754922	1.512719443797136
Egr2_Egr2Ehn_type1C3_type6C2_26012021_Sequence_A 0_S 0_U 1_V 0_X21_Y 9_Job(Seq.Scan) 1 01 01 02 01 04 01_082__Cell_CP_12	3762.0	3527.5	WT	60	1	WT_60	Cell_CP_12	TxS_auto_27	TxS_auto_25	0.6546793108079711	2	2	Egr2_Egr2Ehn_type1C3_type6C2_26012021_Sequence_A 0_S 0_U 1_V 0_X21_Y 9_Job(Seq.Scan) 1 01 01 02 01 04 01_082	3.487484829437199	1.8058188382993448
Egr2_Egr2Ehn_type1C3_type6C2_26012021_Sequence_A 0_S 0_U 1_V 0_X21_Y 9_Job(Seq.Scan) 1 01 01 02 01 04 01_082__Cell_CP_33	2472.0	2308.5	WT	60	1	WT_60	Cell_CP_33	TxS_auto_36	TxS_auto_24	0.2672863632885452	2	1	Egr2_Egr2Ehn_type1C3_type6C2_26012021_Sequence_A 0_S 0_U 1_V 0_X21_Y 9_Job(Seq.Scan) 1 01 01 02 01 04 01_082	6.530578743377152	5.384544164592026
Egr2_Egr2Ehn_type1C3_type6C2_26012021_Sequence_A 0_S 0_U 1_V 0_X21_Y10_Job(Seq.Scan) 1 01 01 02 01 04 01_092__Cell_CP_17	2218.0	2033.5	WT	60	1	WT_60	Cell_CP_17	TxS_auto_95	TxS_auto_101	0.5345287644271379	2	2	Egr2_Egr2Ehn_type1C3_type6C2_26012021_Sequence_A 0_S 0_U 1_V 0_X21_Y10_Job(Seq.Scan) 1 01 01 02 01 04 01_092	8.075042086077447	1.870925423008081
Egr2_Egr2Ehn_type1C3_type6C2_26012021_Sequence_A 0_S 0_U 1_V 0_X21_Y10_Job(Seq.Scan) 1 01 01 02 01 04 01_092__Cell_CP_25	2789.0	2619.0	WT	60	1	WT_60	Cell_CP_25	TxS_auto_94	TxS_auto_41	0.267286363288505	1	2	Egr2_Egr2Ehn_type1C3_type6C2_26012021_Sequence_A 0_S 0_U 1_V 0_X21_Y10_Job(Seq.Scan) 1 01 01 02 01 04 01_092	2.0592875381710933	3.3519251619066597
Egr2_Egr2Ehn_type1C3_type6C2_26012021_Sequence_A 0_S 0_U 1_V 0_X21_Y10_Job(Seq.Scan) 1 01 01 02 01 04 01_092__Cell_CP_30	2360.5	2185.5	WT	60	1	WT_60	Cell_CP_30	TxS_auto_19	TxS_auto_14	0.5670000000000073	2	2	Egr2_Egr2Ehn_type1C3_type6C2_26012021_Sequence_A 0_S 0_U 1_V 0_X21_Y10_Job(Seq.Scan) 1 01 01 02 01 04 01_092	2.34604379997042	1.2964114735689618
Egr2_Egr2Ehn_type1C3_type6C2_26012021_Sequence_A 0_S 0_U 1_V 0_X21_Y10_Job(Seq.Scan) 1 01 01 02 01 04 01_092__Cell_CP_40	3213.0	3025.0	WT	60	1	WT_60	Cell_CP_40	TxS_auto_67	TxS_auto_48	0.9637146880690296	1	2	Egr2_Egr2Ehn_type1C3_type6C2_26012021_Sequence_A 0_S 0_U 1_V 0_X21_Y10_Job(Seq.Scan) 1 01 01 02 01 04 01_092	2.366726333922031	1.5883191506119065
Egr2_Egr2Ehn_type1C3_type6C2_26012021_Sequence_A 0_S 0_U 1_V 0_X21_Y10_Job(Seq.Scan) 1 01 01 02 01 04 01_092__Cell_CP_42	3064.5	2885.5	WT	60	1	WT_60	Cell_CP_42	TxS_auto_112	TxS_auto_52	0.5669585522769816	1	2	Egr2_Egr2Ehn_type1C3_type6C2_26012021_Sequence_A 0_S 0_U 1_V 0_X21_Y10_Job(Seq.Scan) 1 01 01 02 01 04 01_092	1.7289290942032138	3.291588578860111
Egr2_Egr2Ehn_type1C3_type6C2_26012021_Sequence_A 0_S 0_U 1_V 0_X21_Y10_Job(Seq.Scan) 1 01 01 02 01 04 01_092__Cell_CP_43	2911.5	2731.0	WT	60	1	WT_60	Cell_CP_43	TxS_auto_9	TxS_auto_12	0.18900000000000006	2	2	Egr2_Egr2Ehn_type1C3_type6C2_26012021_Sequence_A 0_S 0_U 1_V 0_X21_Y10_Job(Seq.Scan) 1 01 01 02 01 04 01_092	12.37640613173486	2.888546347126162
Egr2_Egr2Ehn_type1C3_type6C2_26012021_Sequence_A 0_S 0_U 1_V 0_X21_Y10_Job(Seq.Scan) 1 01 01 02 01 04 01_092__Cell_CP_6	2598.0	2432.0	WT	60	1	WT_60	Cell_CP_6	TxS_auto_189	TxS_auto_116	0.3780000000000143	2	2	Egr2_Egr2Ehn_type1C3_type6C2_26012021_Sequence_A 0_S 0_U 1_V 0_X21_Y10_Job(Seq.Scan) 1 01 01 02 01 04 01_092	1.3326113269185595	1.7888857557749405
Egr2_Egr2Ehn_type1C3_type6C2_26012021_Sequence_A 0_S 0_U 1_V 0_X21_Y11_Job(Seq.Scan) 1 01 01 02 01 04 01_094__Cell_CP_11	5336.5	5038.0	WT	60	1	WT_60	Cell_CP_11	TxS_auto_16	TxS_auto_4	0.3780000000000001	2	2	Egr2_Egr2Ehn_type1C3_type6C2_26012021_Sequence_A 0_S 0_U 1_V 0_X21_Y11_Job(Seq.Scan) 1 01 01 02 01 04 01_094	4.357818657943502	3.9798607404956936
Egr2_Egr2Ehn_type1C3_type6C2_26012021_Sequence_A 0_S 0_U 1_V 0_X21_Y11_Job(Seq.Scan) 1 01 01 02 01 04 01_094__Cell_CP_20	2841.5	2669.0	WT	60	1	WT_60	Cell_CP_20	TxS_auto_10	TxS_auto_38	0.9258817419087589	2	2	Egr2_Egr2Ehn_type1C3_type6C2_26012021_Sequence_A 0_S 0_U 1_V 0_X21_Y11_Job(Seq.Scan) 1 01 01 02 01 04 01_094	13.54020579765623	1.4841004777657234
Egr2_Egr2Ehn_type1C3_type6C2_26012021_Sequence_A 0_S 0_U 1_V 0_X21_Y11_Job(Seq.Scan) 1 01 01 02 01 04 01_094__Cell_CP_31	2570.0	2402.0	WT	60	1	WT_60	Cell_CP_31	TxS_auto_69	TxS_auto_70	0.7560000000000002	1	2	Egr2_Egr2Ehn_type1C3_type6C2_26012021_Sequence_A 0_S 0_U 1_V 0_X21_Y11_Job(Seq.Scan) 1 01 01 02 01 04 01_094	2.4170346932827576	1.011897803674234
Egr2_Egr2Ehn_type1C3_type6C2_26012021_Sequence_A 0_S 0_U 1_V 0_X21_Y11_Job(Seq.Scan) 1 01 01 02 01 04 01_094__Cell_CP_34	2507.5	2341.5	WT	60	1	WT_60	Cell_CP_34	TxS_auto_45	TxS_auto_66	0.7559689147048364	2	1	Egr2_Egr2Ehn_type1C3_type6C2_26012021_Sequence_A 0_S 0_U 1_V 0_X21_Y11_Job(Seq.Scan) 1 01 01 02 01 04 01_094	4.7552531472120965	1.3772587273816979
Egr2_Egr2Ehn_type1C3_type6C2_26012021_Sequence_A 0_S 0_U 1_V 0_X21_Y11_Job(Seq.Scan) 1 01 01 02 01 04 01_094__Cell_CP_5	2330.5	2167.5	WT	60	1	WT_60	Cell_CP_5	TxS_auto_83	TxS_auto_34	0.26728636328851	2	2	Egr2_Egr2Ehn_type1C3_type6C2_26012021_Sequence_A 0_S 0_U 1_V 0_X21_Y11_Job(Seq.Scan) 1 01 01 02 01 04 01_094	2.011773770477541	2.783851288879434
Egr2_Egr2Ehn_type1C3_type6C2_26012021_Sequence_A 0_S 0_U 1_V 0_X21_Y12_Job(Seq.Scan) 1 01 01 02 01 04 01_104__Cell_CP_17	3547.5	3345.5	WT	60	1	WT_60	Cell_CP_17	TxS_auto_6	TxS_auto_11	0.4226168477474604	2	2	Egr2_Egr2Ehn_type1C3_type6C2_26012021_Sequence_A 0_S 0_U 1_V 0_X21_Y12_Job(Seq.Scan) 1 01 01 02 01 04 01_104	7.639597996398215	4.3848103697281955
Egr2_Egr2Ehn_type1C3_type6C2_26012021_Sequence_A 0_S 0_U 1_V 0_X21_Y12_Job(Seq.Scan) 1 01 01 02 01 04 01_104__Cell_CP_20	2854.0	2673.5	WT	60	1	WT_60	Cell_CP_20	TxS_auto_35	TxS_auto_28	0.5345287644271329	1	2	Egr2_Egr2Ehn_type1C3_type6C2_26012021_Sequence_A 0_S 0_U 1_V 0_X21_Y12_Job(Seq.Scan) 1 01 01 02 01 04 01_104	1.153178640717573	2.8513432803965957
Egr2_Egr2Ehn_type1C3_type6C2_26012021_Sequence_A 0_S 0_U 1_V 0_X21_Y12_Job(Seq.Scan) 1 01 01 02 01 04 01_104__Cell_CP_34	2423.5	2264.5	WT	60	1	WT_60	Cell_CP_34	TxS_auto_1	TxS_auto_1	0.906386231139906	2	2	Egr2_Egr2Ehn_type1C3_type6C2_26012021_Sequence_A 0_S 0_U 1_V 0_X21_Y12_Job(Seq.Scan) 1 01 01 02 01 04 01_104	3.832934313094316	3.2729871614888513
Egr2_Egr2Ehn_type1C3_type6C2_26012021_Sequence_A 0_S 0_U 2_V 0_X 5_Y22_Job(Seq.Scan) 1 01 01 02 01 04 01_346__Cell_CP_4	3273.5	3086.5	WT	60	2	WT_60	Cell_CP_4	TxS_auto_24	TxS_auto_39	0.3780000000000001	2	2	Egr2_Egr2Ehn_type1C3_type6C2_26012021_Sequence_A 0_S 0_U 2_V 0_X 5_Y22_Job(Seq.Scan) 1 01 01 02 01 04 01_346	5.560743694700852	1.6481792322643873
Egr2_Egr2Ehn_type1C3_type6C2_26012021_Sequence_A 0_S 0_U 2_V 0_X 5_Y22_Job(Seq.Scan) 1 01 01 02 01 04 01_346__Cell_CP_5	3973.0	3757.0	WT	60	2	WT_60	Cell_CP_5	TxS_auto_74	TxS_auto_41	0.9820488786206114	2	2	Egr2_Egr2Ehn_type1C3_type6C2_26012021_Sequence_A 0_S 0_U 2_V 0_X 5_Y22_Job(Seq.Scan) 1 01 01 02 01 04 01_346	2.0950615196227695	2.3436055264418254
Egr2_Egr2Ehn_type1C3_type6C2_26012021_Sequence_A 0_S 0_U 2_V 0_X 5_Y23_Job(Seq.Scan) 1 01 01 02 01 04 01_374__Cell_CP_2	3332.5	3142.0	WT	60	2	WT_60	Cell_CP_2	TxS_auto_19	TxS_auto_76	0.5345287644271354	2	2	Egr2_Egr2Ehn_type1C3_type6C2_26012021_Sequence_A 0_S 0_U 2_V 0_X 5_Y23_Job(Seq.Scan) 1 01 01 02 01 04 01_374	12.232746883237779	3.1112924218763323
Egr2_Egr2Ehn_type1C3_type6C2_26012021_Sequence_A 0_S 0_U 2_V 0_X 5_Y23_Job(Seq.Scan) 1 01 01 02 01 04 01_374__Cell_CP_38	2607.0	2436.5	WT	60	2	WT_60	Cell_CP_38	TxS_auto_73	TxS_auto_47	0.18899999999999295	2	1	Egr2_Egr2Ehn_type1C3_type6C2_26012021_Sequence_A 0_S 0_U 2_V 0_X 5_Y23_Job(Seq.Scan) 1 01 01 02 01 04 01_374	2.4058552391185195	1.5091415075747832
Egr2_Egr2Ehn_type1C3_type6C2_26012021_Sequence_A 0_S 0_U 2_V 0_X 5_Y23_Job(Seq.Scan) 1 01 01 02 01 04 01_374__Cell_CP_39	2139.0	1983.0	WT	60	2	WT_60	Cell_CP_39	TxS_auto_2	TxS_auto_3	0.3780000000000143	2	2	Egr2_Egr2Ehn_type1C3_type6C2_26012021_Sequence_A 0_S 0_U 2_V 0_X 5_Y23_Job(Seq.Scan) 1 01 01 02 01 04 01_374	1.3175189278598958	1.2561074359852042
Egr2_Egr2Ehn_type1C3_type6C2_26012021_Sequence_A 0_S 0_U 2_V 0_X 6_Y22_Job(Seq.Scan) 1 01 01 02 01 04 01_348__Cell_CP_27	3849.5	3642.5	WT	60	2	WT_60	Cell_CP_27	TxS_auto_14	TxS_auto_50	0.18900000000000716	2	1	Egr2_Egr2Ehn_type1C3_type6C2_26012021_Sequence_A 0_S 0_U 2_V 0_X 6_Y22_Job(Seq.Scan) 1 01 01 02 01 04 01_348	10.777720261346929	1.0772427550735277
Egr2_Egr2Ehn_type1C3_type6C2_26012021_Sequence_A 0_S 0_U 2_V 0_X 6_Y22_Job(Seq.Scan) 1 01 01 02 01 04 01_348__Cell_CP_4	3259.0	3057.5	WT	60	2	WT_60	Cell_CP_4	TxS_auto_9	TxS_auto_1	0.5669585522769744	2	2	Egr2_Egr2Ehn_type1C3_type6C2_26012021_Sequence_A 0_S 0_U 2_V 0_X 6_Y22_Job(Seq.Scan) 1 01 01 02 01 04 01_348	2.955334111255144	2.9240809630153493
Egr2_Egr2Ehn_type1C3_type6C2_26012021_Sequence_A 0_S 0_U 2_V 0_X 6_Y22_Job(Seq.Scan) 1 01 01 02 01 04 01_348__Cell_CP_43	2601.0	2426.0	WT	60	2	WT_60	Cell_CP_43	TxS_auto_46	TxS_auto_3	0.6546793108079629	2	2	Egr2_Egr2Ehn_type1C3_type6C2_26012021_Sequence_A 0_S 0_U 2_V 0_X 6_Y22_Job(Seq.Scan) 1 01 01 02 01 04 01_348	1.475151406566733	3.0850593266274386
Egr2_Egr2Ehn_type1C3_type6C2_26012021_Sequence_A 0_S 0_U 2_V 0_X 6_Y22_Job(Seq.Scan) 1 01 01 02 01 04 01_348__Cell_CP_8	2622.0	2451.0	WT	60	2	WT_60	Cell_CP_8	TxS_auto_28	TxS_auto_38	0.566958552276972	2	2	Egr2_Egr2Ehn_type1C3_type6C2_26012021_Sequence_A 0_S 0_U 2_V 0_X 6_Y22_Job(Seq.Scan) 1 01 01 02 01 04 01_348	4.038080831368592	1.5933274029711277
Egr2_Egr2Ehn_type1C3_type6C2_26012021_Sequence_A 0_S 0_U 2_V 0_X 6_Y23_Job(Seq.Scan) 1 01 01 02 01 04 01_372__Cell_CP_1	3120.0	2932.5	WT	60	2	WT_60	Cell_CP_1	TxS_auto_4	TxS_auto_3	0.566958552276972	2	2	Egr2_Egr2Ehn_type1C3_type6C2_26012021_Sequence_A 0_S 0_U 2_V 0_X 6_Y23_Job(Seq.Scan) 1 01 01 02 01 04 01_372	3.519904974639604	4.733239138859442
Egr2_Egr2Ehn_type1C3_type6C2_26012021_Sequence_A 0_S 0_U 2_V 0_X 6_Y23_Job(Seq.Scan) 1 01 01 02 01 04 01_372__Cell_CP_16	2478.5	2318.5	WT	60	2	WT_60	Cell_CP_16	TxS_auto_91	TxS_auto_77	0.566958552276972	2	2	Egr2_Egr2Ehn_type1C3_type6C2_26012021_Sequence_A 0_S 0_U 2_V 0_X 6_Y23_Job(Seq.Scan) 1 01 01 02 01 04 01_372	4.315894617332069	2.83297941776123
Egr2_Egr2Ehn_type1C3_type6C2_26012021_Sequence_A 0_S 0_U 2_V 0_X 6_Y23_Job(Seq.Scan) 1 01 01 02 01 04 01_372__Cell_CP_37	2925.5	2740.0	WT	60	2	WT_60	Cell_CP_37	TxS_auto_11	TxS_auto_7	0.6268045947502301	2	2	Egr2_Egr2Ehn_type1C3_type6C2_26012021_Sequence_A 0_S 0_U 2_V 0_X 6_Y23_Job(Seq.Scan) 1 01 01 02 01 04 01_372	2.076615284314834	1.7831622873505235
Egr2_Egr2Ehn_type1C3_type6C2_26012021_Sequence_A 0_S 0_U 2_V 0_X 6_Y23_Job(Seq.Scan) 1 01 01 02 01 04 01_372__Cell_CP_9	4059.5	3845.0	WT	60	2	WT_60	Cell_CP_9	TxS_auto_145	TxS_auto_49	0.7319617476343967	2	2	Egr2_Egr2Ehn_type1C3_type6C2_26012021_Sequence_A 0_S 0_U 2_V 0_X 6_Y23_Job(Seq.Scan) 1 01 01 02 01 04 01_372	3.7440557493714275	4.562482753212992
Egr2_Egr2Ehn_type1C3_type6C2_26012021_Sequence_A 0_S 0_U 2_V 0_X 7_Y22_Job(Seq.Scan) 1 01 01 02 01 04 01_350__Cell_CP_23	3407.5	3218.5	WT	60	2	WT_60	Cell_CP_23	TxS_auto_124	TxS_auto_61	0.7792368061122406	2	2	Egr2_Egr2Ehn_type1C3_type6C2_26012021_Sequence_A 0_S 0_U 2_V 0_X 7_Y22_Job(Seq.Scan) 1 01 01 02 01 04 01_350	3.380718595303759	1.7698071410484724
Egr2_Egr2Ehn_type1C3_type6C2_26012021_Sequence_A 0_S 0_U 2_V 0_X 7_Y22_Job(Seq.Scan) 1 01 01 02 01 04 01_350__Cell_CP_6	3433.5	3240.0	WT	60	2	WT_60	Cell_CP_6	TxS_auto_257	TxS_auto_29	0.9063862311399045	2	1	Egr2_Egr2Ehn_type1C3_type6C2_26012021_Sequence_A 0_S 0_U 2_V 0_X 7_Y22_Job(Seq.Scan) 1 01 01 02 01 04 01_350	2.465666678266619	4.4911741108023495
Egr2_Egr2Ehn_type1C3_type6C2_26012021_Sequence_A 0_S 0_U 2_V 0_X 7_Y23_Job(Seq.Scan) 1 01 01 02 01 04 01_370__Cell_CP_1	3209.5	3025.5	WT	60	2	WT_60	Cell_CP_1	TxS_auto_84	TxS_auto_23	0.0	2	2	Egr2_Egr2Ehn_type1C3_type6C2_26012021_Sequence_A 0_S 0_U 2_V 0_X 7_Y23_Job(Seq.Scan) 1 01 01 02 01 04 01_370	2.376229413709404	2.778127472474447
Egr2_Egr2Ehn_type1C3_type6C2_26012021_Sequence_A 0_S 0_U 2_V 0_X 7_Y23_Job(Seq.Scan) 1 01 01 02 01 04 01_370__Cell_CP_17	3090.0	2901.5	WT	60	2	WT_60	Cell_CP_17	TxS_auto_21	TxS_auto_8	0.566958552276972	2	2	Egr2_Egr2Ehn_type1C3_type6C2_26012021_Sequence_A 0_S 0_U 2_V 0_X 7_Y23_Job(Seq.Scan) 1 01 01 02 01 04 01_370	3.865355545792262	3.941940137830464
Egr2_Egr2Ehn_type1C3_type6C2_26012021_Sequence_A 0_S 0_U 2_V 0_X 7_Y23_Job(Seq.Scan) 1 01 01 02 01 04 01_370__Cell_CP_5	3619.0	3422.0	WT	60	2	WT_60	Cell_CP_5	TxS_auto_107	TxS_auto_16	0.7560000000000002	2	2	Egr2_Egr2Ehn_type1C3_type6C2_26012021_Sequence_A 0_S 0_U 2_V 0_X 7_Y23_Job(Seq.Scan) 1 01 01 02 01 04 01_370	1.433786882411282	2.7988761619506213
Egr2_Egr2Ehn_type1C3_type6C2_26012021_Sequence_A 0_S 0_U 2_V 0_X10_Y15_Job(Seq.Scan) 1 01 01 02 01 04 01_316__Cell_CP_11	3470.0	3272.5	WT	60	2	WT_60	Cell_CP_11	TxS_auto_9	TxS_auto_10	0.5669999999999931	2	2	Egr2_Egr2Ehn_type1C3_type6C2_26012021_Sequence_A 0_S 0_U 2_V 0_X10_Y15_Job(Seq.Scan) 1 01 01 02 01 04 01_316	7.674813277015565	3.5918431498458854
Egr2_Egr2Ehn_type1C3_type6C2_26012021_Sequence_A 0_S 0_U 2_V 0_X10_Y16_Job(Seq.Scan) 1 01 01 02 01 04 01_318__Cell_CP_15	3255.5	3069.0	WT	60	2	WT_60	Cell_CP_15	TxS_auto_110	TxS_auto_35	0.0	2	2	Egr2_Egr2Ehn_type1C3_type6C2_26012021_Sequence_A 0_S 0_U 2_V 0_X10_Y16_Job(Seq.Scan) 1 01 01 02 01 04 01_318	2.097856790974657	2.179288637239651
Egr2_Egr2Ehn_type1C3_type6C2_26012021_Sequence_A 0_S 0_U 2_V 0_X10_Y16_Job(Seq.Scan) 1 01 01 02 01 04 01_318__Cell_CP_29	3182.5	2993.0	WT	60	2	WT_60	Cell_CP_29	TxS_auto_5	TxS_auto_4	0.5669999999999789	2	1	Egr2_Egr2Ehn_type1C3_type6C2_26012021_Sequence_A 0_S 0_U 2_V 0_X10_Y16_Job(Seq.Scan) 1 01 01 02 01 04 01_318	6.1627687201482475	3.8491696777618727
Egr2_Egr2Ehn_type1C3_type6C2_26012021_Sequence_A 0_S 0_U 2_V 0_X10_Y16_Job(Seq.Scan) 1 01 01 02 01 04 01_318__Cell_CP_31	2632.5	2451.0	WT	60	2	WT_60	Cell_CP_31	TxS_auto_76	TxS_auto_37	0.7792368061122406	2	2	Egr2_Egr2Ehn_type1C3_type6C2_26012021_Sequence_A 0_S 0_U 2_V 0_X10_Y16_Job(Seq.Scan) 1 01 01 02 01 04 01_318	5.723409102772679	1.602628227650281
Egr2_Egr2Ehn_type1C3_type6C2_26012021_Sequence_A 0_S 0_U 2_V 0_X10_Y16_Job(Seq.Scan) 1 01 01 02 01 04 01_318__Cell_CP_34	2687.0	2512.0	WT	60	2	WT_60	Cell_CP_34	TxS_auto_20	TxS_auto_12	0.7792669632417364	2	1	Egr2_Egr2Ehn_type1C3_type6C2_26012021_Sequence_A 0_S 0_U 2_V 0_X10_Y16_Job(Seq.Scan) 1 01 01 02 01 04 01_318	4.480793741245661	3.3817359613908597
Egr2_Egr2Ehn_type1C3_type6C2_26012021_Sequence_A 0_S 0_U 2_V 0_X10_Y17_Job(Seq.Scan) 1 01 01 02 01 04 01_324__Cell_CP_12	3058.0	2871.5	WT	60	2	WT_60	Cell_CP_12	TxS_auto_25	TxS_auto_19	0.5669585522769697	2	1	Egr2_Egr2Ehn_type1C3_type6C2_26012021_Sequence_A 0_S 0_U 2_V 0_X10_Y17_Job(Seq.Scan) 1 01 01 02 01 04 01_324	4.633955525782344	2.0736391842825066
Egr2_Egr2Ehn_type1C3_type6C2_26012021_Sequence_A 0_S 0_U 2_V 0_X10_Y17_Job(Seq.Scan) 1 01 01 02 01 04 01_324__Cell_CP_17	3648.0	3447.0	WT	60	2	WT_60	Cell_CP_17	TxS_auto_12	TxS_auto_14	0.6268045947502301	2	1	Egr2_Egr2Ehn_type1C3_type6C2_26012021_Sequence_A 0_S 0_U 2_V 0_X10_Y17_Job(Seq.Scan) 1 01 01 02 01 04 01_324	6.075566258928339	1.9159993462605023
Egr2_Egr2Ehn_type1C3_type6C2_26012021_Sequence_A 0_S 0_U 2_V 0_X10_Y18_Job(Seq.Scan) 1 01 01 02 01 04 01_326__Cell_CP_13	2319.5	2161.5	WT	60	2	WT_60	Cell_CP_13	TxS_auto_48	TxS_auto_19	0.8452058920760127	2	2	Egr2_Egr2Ehn_type1C3_type6C2_26012021_Sequence_A 0_S 0_U 2_V 0_X10_Y18_Job(Seq.Scan) 1 01 01 02 01 04 01_326	1.4147818103320777	4.557713099531375
Egr2_Egr2Ehn_type1C3_type6C2_26012021_Sequence_A 0_S 0_U 2_V 0_X10_Y18_Job(Seq.Scan) 1 01 01 02 01 04 01_326__Cell_CP_18	2782.5	2610.0	WT	60	2	WT_60	Cell_CP_18	TxS_auto_12	TxS_auto_77	0.9063862311399045	2	2	Egr2_Egr2Ehn_type1C3_type6C2_26012021_Sequence_A 0_S 0_U 2_V 0_X10_Y18_Job(Seq.Scan) 1 01 01 02 01 04 01_326	11.000190311719722	1.6674966776555065
Egr2_Egr2Ehn_type1C3_type6C2_26012021_Sequence_A 0_S 0_U 2_V 0_X10_Y18_Job(Seq.Scan) 1 01 01 02 01 04 01_326__Cell_CP_2	3283.5	3094.0	WT	60	2	WT_60	Cell_CP_2	TxS_auto_74	TxS_auto_52	0.5345287644271329	2	2	Egr2_Egr2Ehn_type1C3_type6C2_26012021_Sequence_A 0_S 0_U 2_V 0_X10_Y18_Job(Seq.Scan) 1 01 01 02 01 04 01_326	2.1856167295964086	1.5444372927993193
Egr2_Egr2Ehn_type1C3_type6C2_26012021_Sequence_A 0_S 0_U 2_V 0_X10_Y18_Job(Seq.Scan) 1 01 01 02 01 04 01_326__Cell_CP_20	2709.5	2536.5	WT	60	2	WT_60	Cell_CP_20	TxS_auto_29	TxS_auto_28	0.26728636328851507	2	2	Egr2_Egr2Ehn_type1C3_type6C2_26012021_Sequence_A 0_S 0_U 2_V 0_X10_Y18_Job(Seq.Scan) 1 01 01 02 01 04 01_326	4.266144958805669	3.272986465527711
Egr2_Egr2Ehn_type1C3_type6C2_26012021_Sequence_A 0_S 0_U 2_V 0_X10_Y18_Job(Seq.Scan) 1 01 01 02 01 04 01_326__Cell_CP_23	3497.5	3300.5	WT	60	2	WT_60	Cell_CP_23	TxS_auto_32	TxS_auto_41	0.18899999999999295	2	1	Egr2_Egr2Ehn_type1C3_type6C2_26012021_Sequence_A 0_S 0_U 2_V 0_X10_Y18_Job(Seq.Scan) 1 01 01 02 01 04 01_326	5.581427859895775	2.3180864873228937
Egr2_Egr2Ehn_type1C3_type6C2_26012021_Sequence_A 0_S 0_U 2_V 0_X10_Y18_Job(Seq.Scan) 1 01 01 02 01 04 01_326__Cell_CP_33	3001.5	2821.5	WT	60	2	WT_60	Cell_CP_33	TxS_auto_27	TxS_auto_26	0.0	2	1	Egr2_Egr2Ehn_type1C3_type6C2_26012021_Sequence_A 0_S 0_U 2_V 0_X10_Y18_Job(Seq.Scan) 1 01 01 02 01 04 01_326	2.546159291996903	1.5048487032678044
Egr2_Egr2Ehn_type1C3_type6C2_26012021_Sequence_A 0_S 0_U 2_V 0_X10_Y18_Job(Seq.Scan) 1 01 01 02 01 04 01_326__Cell_CP_4	3230.5	3044.0	WT	60	2	WT_60	Cell_CP_4	TxS_auto_104	TxS_auto_49	0.3780000000000001	1	2	Egr2_Egr2Ehn_type1C3_type6C2_26012021_Sequence_A 0_S 0_U 2_V 0_X10_Y18_Job(Seq.Scan) 1 01 01 02 01 04 01_326	2.1710834391828993	2.814615555125864
Egr2_Egr2Ehn_type1C3_type6C2_26012021_Sequence_A 0_S 0_U 2_V 0_X10_Y18_Job(Seq.Scan) 1 01 01 02 01 04 01_326__Cell_CP_8	2931.5	2753.0	WT	60	2	WT_60	Cell_CP_8	TxS_auto_28	TxS_auto_27	0.8018590898655502	2	1	Egr2_Egr2Ehn_type1C3_type6C2_26012021_Sequence_A 0_S 0_U 2_V 0_X10_Y18_Job(Seq.Scan) 1 01 01 02 01 04 01_326	2.281761938526052	1.7221101402582086
Egr2_Egr2Ehn_type1C3_type6C2_26012021_Sequence_A 0_S 0_U 2_V 0_X10_Y19_Job(Seq.Scan) 1 01 01 02 01 04 01_332__Cell_CP_13	2463.0	2301.5	WT	60	2	WT_60	Cell_CP_13	TxS_auto_61	TxS_auto_17	0.6268045947502301	2	1	Egr2_Egr2Ehn_type1C3_type6C2_26012021_Sequence_A 0_S 0_U 2_V 0_X10_Y19_Job(Seq.Scan) 1 01 01 02 01 04 01_332	1.5098086660344692	2.5584821365914214
Egr2_Egr2Ehn_type1C3_type6C2_26012021_Sequence_A 0_S 0_U 2_V 0_X10_Y19_Job(Seq.Scan) 1 01 01 02 01 04 01_332__Cell_CP_18	3932.5	3729.5	WT	60	2	WT_60	Cell_CP_18	TxS_auto_19	TxS_auto_10	0.18899999999999295	2	2	Egr2_Egr2Ehn_type1C3_type6C2_26012021_Sequence_A 0_S 0_U 2_V 0_X10_Y19_Job(Seq.Scan) 1 01 01 02 01 04 01_332	2.75633683651897	2.2308015929622553
Egr2_Egr2Ehn_type1C3_type6C2_26012021_Sequence_A 0_S 0_U 2_V 0_X10_Y19_Job(Seq.Scan) 1 01 01 02 01 04 01_332__Cell_CP_4	3413.5	3223.0	WT	60	2	WT_60	Cell_CP_4	TxS_auto_176	TxS_auto_55	0.4226168477474604	2	1	Egr2_Egr2Ehn_type1C3_type6C2_26012021_Sequence_A 0_S 0_U 2_V 0_X10_Y19_Job(Seq.Scan) 1 01 01 02 01 04 01_332	1.3946579772147933	1.285918467456451
Egr2_Egr2Ehn_type1C3_type6C2_26012021_Sequence_A 0_S 0_U 2_V 0_X10_Y19_Job(Seq.Scan) 1 01 01 02 01 04 01_332__Cell_CP_7	3244.0	3047.0	WT	60	2	WT_60	Cell_CP_7	TxS_auto_69	TxS_auto_21	0.566958552276972	2	1	Egr2_Egr2Ehn_type1C3_type6C2_26012021_Sequence_A 0_S 0_U 2_V 0_X10_Y19_Job(Seq.Scan) 1 01 01 02 01 04 01_332	1.8138944411577913	2.0514600626759405
Egr2_Egr2Ehn_type1C3_type6C2_26012021_Sequence_A 0_S 0_U 2_V 0_X11_Y16_Job(Seq.Scan) 1 01 01 02 01 04 01_320__Cell_CP_1	3957.0	3753.0	WT	60	2	WT_60	Cell_CP_1	TxS_auto_22	TxS_auto_5	0.6546793108079711	2	2	Egr2_Egr2Ehn_type1C3_type6C2_26012021_Sequence_A 0_S 0_U 2_V 0_X11_Y16_Job(Seq.Scan) 1 01 01 02 01 04 01_320	5.822907876077708	4.082648169256822
Egr2_Egr2Ehn_type1C3_type6C2_26012021_Sequence_A 0_S 0_U 2_V 0_X11_Y16_Job(Seq.Scan) 1 01 01 02 01 04 01_320__Cell_CP_13	3051.0	2860.0	WT	60	2	WT_60	Cell_CP_13	TxS_auto_38	TxS_auto_27	0.2672863632885251	2	2	Egr2_Egr2Ehn_type1C3_type6C2_26012021_Sequence_A 0_S 0_U 2_V 0_X11_Y16_Job(Seq.Scan) 1 01 01 02 01 04 01_320	5.047600223589083	1.6410242877678682
Egr2_Egr2Ehn_type1C3_type6C2_26012021_Sequence_A 0_S 0_U 2_V 0_X11_Y16_Job(Seq.Scan) 1 01 01 02 01 04 01_320__Cell_CP_21	2232.0	2074.0	WT	60	2	WT_60	Cell_CP_21	TxS_auto_75	TxS_auto_20	0.5669585522769673	2	1	Egr2_Egr2Ehn_type1C3_type6C2_26012021_Sequence_A 0_S 0_U 2_V 0_X11_Y16_Job(Seq.Scan) 1 01 01 02 01 04 01_320	2.9463894604282124	2.508160898328081
Egr2_Egr2Ehn_type1C3_type6C2_26012021_Sequence_A 0_S 0_U 2_V 0_X11_Y16_Job(Seq.Scan) 1 01 01 02 01 04 01_320__Cell_CP_22	2645.5	2473.5	WT	60	2	WT_60	Cell_CP_22	TxS_auto_68	TxS_auto_15	0.5345287644271329	2	1	Egr2_Egr2Ehn_type1C3_type6C2_26012021_Sequence_A 0_S 0_U 2_V 0_X11_Y16_Job(Seq.Scan) 1 01 01 02 01 04 01_320	2.49976428534143	1.8940585913444936
Egr2_Egr2Ehn_type1C3_type6C2_26012021_Sequence_A 0_S 0_U 2_V 0_X11_Y17_Job(Seq.Scan) 1 01 01 02 01 04 01_322__Cell_CP_28	2539.5	2377.0	WT	60	2	WT_60	Cell_CP_28	TxS_auto_15	TxS_auto_9	0.5345287644271329	2	2	Egr2_Egr2Ehn_type1C3_type6C2_26012021_Sequence_A 0_S 0_U 2_V 0_X11_Y17_Job(Seq.Scan) 1 01 01 02 01 04 01_322	7.269551538588692	4.355953500980319
Egr2_Egr2Ehn_type1C3_type6C2_26012021_Sequence_A 0_S 0_U 2_V 0_X11_Y17_Job(Seq.Scan) 1 01 01 02 01 04 01_322__Cell_CP_31	3201.5	3019.0	WT	60	2	WT_60	Cell_CP_31	TxS_auto_31	TxS_auto_34	0.9637146880690338	2	1	Egr2_Egr2Ehn_type1C3_type6C2_26012021_Sequence_A 0_S 0_U 2_V 0_X11_Y17_Job(Seq.Scan) 1 01 01 02 01 04 01_322	5.0039992648530145	1.7922247453391194
Egr2_Egr2Ehn_type1C3_type6C2_26012021_Sequence_A 0_S 0_U 2_V 0_X11_Y17_Job(Seq.Scan) 1 01 01 02 01 04 01_322__Cell_CP_33	3676.0	3394.5	WT	60	2	WT_60	Cell_CP_33	TxS_auto_111	TxS_auto_51	0.6268045947502214	1	2	Egr2_Egr2Ehn_type1C3_type6C2_26012021_Sequence_A 0_S 0_U 2_V 0_X11_Y17_Job(Seq.Scan) 1 01 01 02 01 04 01_322	4.246580914018253	2.5799448821975575
Egr2_Egr2Ehn_type1C3_type6C2_26012021_Sequence_A 0_S 0_U 2_V 0_X11_Y18_Job(Seq.Scan) 1 01 01 02 01 04 01_328__Cell_CP_22	2714.5	2580.0	WT	60	2	WT_60	Cell_CP_22	TxS_auto_48	TxS_auto_18	0.6268045947502214	1	2	Egr2_Egr2Ehn_type1C3_type6C2_26012021_Sequence_A 0_S 0_U 2_V 0_X11_Y18_Job(Seq.Scan) 1 01 01 02 01 04 01_328	1.6484353929773887	1.8580471260806681
Egr2_Egr2Ehn_type1C3_type6C2_26012021_Sequence_A 0_S 0_U 2_V 0_X11_Y19_Job(Seq.Scan) 1 01 01 02 01 04 01_330__Cell_CP_30	3457.0	3263.0	WT	60	2	WT_60	Cell_CP_30	TxS_auto_62	TxS_auto_53	0.26728636328851507	2	1	Egr2_Egr2Ehn_type1C3_type6C2_26012021_Sequence_A 0_S 0_U 2_V 0_X11_Y19_Job(Seq.Scan) 1 01 01 02 01 04 01_330	8.428319906388383	4.033281325703898
Egr2_Egr2Ehn_type1C3_type6C2_26012021_Sequence_A 0_S 0_U 2_V 0_X11_Y19_Job(Seq.Scan) 1 01 01 02 01 04 01_330__Cell_CP_39	2372.0	2220.5	WT	60	2	WT_60	Cell_CP_39	TxS_auto_43	TxS_auto_39	0.6814491910626922	2	2	Egr2_Egr2Ehn_type1C3_type6C2_26012021_Sequence_A 0_S 0_U 2_V 0_X11_Y19_Job(Seq.Scan) 1 01 01 02 01 04 01_330	3.753000128324474	2.2844601968804468
Egr2_Egr2Ehn_type1C3_type6C2_26012021_Sequence_A 0_S 0_U 2_V 0_X12_Y15_Job(Seq.Scan) 1 01 01 02 01 04 01_312__Cell_CP_20	3192.0	2990.0	WT	60	2	WT_60	Cell_CP_20	TxS_auto_56	TxS_auto_30	0.6814491910626883	1	2	Egr2_Egr2Ehn_type1C3_type6C2_26012021_Sequence_A 0_S 0_U 2_V 0_X12_Y15_Job(Seq.Scan) 1 01 01 02 01 04 01_312	1.129142270516691	1.1223169103129957
Egr2_Egr2Ehn_type1C3_type6C2_26012021_Sequence_A 0_S 0_U 2_V 0_X12_Y15_Job(Seq.Scan) 1 01 01 02 01 04 01_312__Cell_CP_27	4460.0	4246.0	WT	60	2	WT_60	Cell_CP_27	TxS_auto_6	TxS_auto_2	0.5669585522769768	1	2	Egr2_Egr2Ehn_type1C3_type6C2_26012021_Sequence_A 0_S 0_U 2_V 0_X12_Y15_Job(Seq.Scan) 1 01 01 02 01 04 01_312	1.964260682468702	3.574194503275715
Egr2_Egr2Ehn_type1C3_type6C2_26012021_Sequence_A 0_S 0_U 2_V 0_X13_Y15_Job(Seq.Scan) 1 01 01 02 01 04 01_310__Cell_CP_15	2552.0	2380.0	WT	60	2	WT_60	Cell_CP_15	TxS_auto_61	TxS_auto_50	0.6268045947502301	2	2	Egr2_Egr2Ehn_type1C3_type6C2_26012021_Sequence_A 0_S 0_U 2_V 0_X13_Y15_Job(Seq.Scan) 1 01 01 02 01 04 01_310	3.772005744151449	3.968173697053451
Egr2_Egr2Ehn_type1C3_type6C2_26012021_Sequence_A 0_S 0_U 2_V 0_X13_Y15_Job(Seq.Scan) 1 01 01 02 01 04 01_310__Cell_CP_19	3983.5	3775.0	WT	60	2	WT_60	Cell_CP_19	TxS_auto_20	TxS_auto_37	0.9258817419087589	2	1	Egr2_Egr2Ehn_type1C3_type6C2_26012021_Sequence_A 0_S 0_U 2_V 0_X13_Y15_Job(Seq.Scan) 1 01 01 02 01 04 01_310	3.865355273918377	1.2298736447751704
Egr2_Egr2Ehn_type1C3_type6C2_26012021_Sequence_A 0_S 0_U 2_V 0_X13_Y22_Job(Seq.Scan) 1 01 01 02 01 04 01_352__Cell_CP_4	3240.0	3051.5	WT	60	2	WT_60	Cell_CP_4	TxS_auto_110	TxS_auto_50	0.26728636328852007	2	2	Egr2_Egr2Ehn_type1C3_type6C2_26012021_Sequence_A 0_S 0_U 2_V 0_X13_Y22_Job(Seq.Scan) 1 01 01 02 01 04 01_352	7.656926694100554	3.250807343921145
Egr2_Egr2Ehn_type1C3_type6C2_26012021_Sequence_A 0_S 0_U 2_V 0_X13_Y23_Job(Seq.Scan) 1 01 01 02 01 04 01_368__Cell_CP_16	2727.5	2555.0	WT	60	2	WT_60	Cell_CP_16	TxS_auto_115	TxS_auto_94	0.5345287644271329	2	2	Egr2_Egr2Ehn_type1C3_type6C2_26012021_Sequence_A 0_S 0_U 2_V 0_X13_Y23_Job(Seq.Scan) 1 01 01 02 01 04 01_368	6.182332764935664	1.6608189305141958
Egr2_Egr2Ehn_type1C3_type6C2_26012021_Sequence_A 0_S 0_U 2_V 0_X13_Y23_Job(Seq.Scan) 1 01 01 02 01 04 01_368__Cell_CP_20	2935.5	2759.0	WT	60	2	WT_60	Cell_CP_20	TxS_auto_99	TxS_auto_90	0.5669585522769744	2	1	Egr2_Egr2Ehn_type1C3_type6C2_26012021_Sequence_A 0_S 0_U 2_V 0_X13_Y23_Job(Seq.Scan) 1 01 01 02 01 04 01_368	3.622757040446134	1.5232119859355533
Egr2_Egr2Ehn_type1C3_type6C2_26012021_Sequence_A 0_S 0_U 2_V 0_X13_Y23_Job(Seq.Scan) 1 01 01 02 01 04 01_368__Cell_CP_21	7429.5	7076.0	WT	60	2	WT_60	Cell_CP_21	TxS_auto_19	TxS_auto_28	0.6546793108079649	2	2	Egr2_Egr2Ehn_type1C3_type6C2_26012021_Sequence_A 0_S 0_U 2_V 0_X13_Y23_Job(Seq.Scan) 1 01 01 02 01 04 01_368	6.711686988333348	2.7869513317854384
Egr2_Egr2Ehn_type1C3_type6C2_26012021_Sequence_A 0_S 0_U 2_V 0_X14_Y15_Job(Seq.Scan) 1 01 01 02 01 04 01_308__Cell_CP_10	3020.5	2838.0	WT	60	2	WT_60	Cell_CP_10	TxS_auto_6	TxS_auto_4	0.267286363288505	2	2	Egr2_Egr2Ehn_type1C3_type6C2_26012021_Sequence_A 0_S 0_U 2_V 0_X14_Y15_Job(Seq.Scan) 1 01 01 02 01 04 01_308	2.8720458183621447	2.1647407295366254
Egr2_Egr2Ehn_type1C3_type6C2_26012021_Sequence_A 0_S 0_U 2_V 0_X14_Y22_Job(Seq.Scan) 1 01 01 02 01 04 01_354__Cell_CP_12	2642.5	2479.5	WT	60	2	WT_60	Cell_CP_12	TxS_auto_82	TxS_auto_43	0.7792368061122354	2	2	Egr2_Egr2Ehn_type1C3_type6C2_26012021_Sequence_A 0_S 0_U 2_V 0_X14_Y22_Job(Seq.Scan) 1 01 01 02 01 04 01_354	1.171624604151623	4.013724817661081
Egr2_Egr2Ehn_type1C3_type6C2_26012021_Sequence_A 0_S 0_U 2_V 0_X14_Y22_Job(Seq.Scan) 1 01 01 02 01 04 01_354__Cell_CP_14	3277.0	3093.0	WT	60	2	WT_60	Cell_CP_14	TxS_auto_47	TxS_auto_68	0.7559689147048151	2	1	Egr2_Egr2Ehn_type1C3_type6C2_26012021_Sequence_A 0_S 0_U 2_V 0_X14_Y22_Job(Seq.Scan) 1 01 01 02 01 04 01_354	9.968311467422984	2.3552911779617873
Egr2_Egr2Ehn_type1C3_type6C2_26012021_Sequence_A 0_S 0_U 2_V 0_X14_Y22_Job(Seq.Scan) 1 01 01 02 01 04 01_354__Cell_CP_15	2536.5	2371.5	WT	60	2	WT_60	Cell_CP_15	TxS_auto_22	TxS_auto_6	0.6268045947502301	2	2	Egr2_Egr2Ehn_type1C3_type6C2_26012021_Sequence_A 0_S 0_U 2_V 0_X14_Y22_Job(Seq.Scan) 1 01 01 02 01 04 01_354	1.9228956145654803	3.3726736193957874
Egr2_Egr2Ehn_type1C3_type6C2_26012021_Sequence_A 0_S 0_U 2_V 0_X14_Y22_Job(Seq.Scan) 1 01 01 02 01 04 01_354__Cell_CP_21	2309.5	2154.5	WT	60	2	WT_60	Cell_CP_21	TxS_auto_80	TxS_auto_69	0.5345287644271329	2	1	Egr2_Egr2Ehn_type1C3_type6C2_26012021_Sequence_A 0_S 0_U 2_V 0_X14_Y22_Job(Seq.Scan) 1 01 01 02 01 04 01_354	2.4354816082754063	1.666066013538068
Egr2_Egr2Ehn_type1C3_type6C2_26012021_Sequence_A 0_S 0_U 2_V 0_X14_Y22_Job(Seq.Scan) 1 01 01 02 01 04 01_354__Cell_CP_3	2923.5	2747.0	WT	60	2	WT_60	Cell_CP_3	TxS_auto_39	TxS_auto_17	0.6268045947502301	2	2	Egr2_Egr2Ehn_type1C3_type6C2_26012021_Sequence_A 0_S 0_U 2_V 0_X14_Y22_Job(Seq.Scan) 1 01 01 02 01 04 01_354	4.119691934263069	4.080739379835988
Egr2_Egr2Ehn_type1C3_type6C2_26012021_Sequence_A 0_S 0_U 2_V 0_X14_Y23_Job(Seq.Scan) 1 01 01 02 01 04 01_366__Cell_CP_17	2840.5	2665.5	WT	60	2	WT_60	Cell_CP_17	TxS_auto_9	TxS_auto_7	0.982048878620617	2	2	Egr2_Egr2Ehn_type1C3_type6C2_26012021_Sequence_A 0_S 0_U 2_V 0_X14_Y23_Job(Seq.Scan) 1 01 01 02 01 04 01_366	6.320960171563296	2.734485141287651
Egr2_Egr2Ehn_type1C3_type6C2_26012021_Sequence_A 0_S 0_U 2_V 0_X14_Y23_Job(Seq.Scan) 1 01 01 02 01 04 01_366__Cell_CP_22	3358.0	3166.5	WT	60	2	WT_60	Cell_CP_22	TxS_auto_25	TxS_auto_2	0.18899999999999295	2	1	Egr2_Egr2Ehn_type1C3_type6C2_26012021_Sequence_A 0_S 0_U 2_V 0_X14_Y23_Job(Seq.Scan) 1 01 01 02 01 04 01_366	2.290704958109672	5.61850078139037
Egr2_Egr2Ehn_type1C3_type6C2_26012021_Sequence_A 0_S 0_U 2_V 0_X14_Y23_Job(Seq.Scan) 1 01 01 02 01 04 01_366__Cell_CP_23	6284.5	6021.0	WT	60	2	WT_60	Cell_CP_23	TxS_auto_27	TxS_auto_31	0.681449191062708	2	2	Egr2_Egr2Ehn_type1C3_type6C2_26012021_Sequence_A 0_S 0_U 2_V 0_X14_Y23_Job(Seq.Scan) 1 01 01 02 01 04 01_366	5.094554474826653	2.717313460085643
Egr2_Egr2Ehn_type1C3_type6C2_26012021_Sequence_A 0_S 0_U 2_V 0_X14_Y23_Job(Seq.Scan) 1 01 01 02 01 04 01_366__Cell_CP_24	3598.0	3394.5	WT	60	2	WT_60	Cell_CP_24	TxS_auto_4	TxS_auto_13	0.5976704777718284	1	2	Egr2_Egr2Ehn_type1C3_type6C2_26012021_Sequence_A 0_S 0_U 2_V 0_X14_Y23_Job(Seq.Scan) 1 01 01 02 01 04 01_366	3.977151990551839	1.7321260650090342
Egr2_Egr2Ehn_type1C3_type6C2_26012021_Sequence_A 0_S 0_U 2_V 0_X14_Y23_Job(Seq.Scan) 1 01 01 02 01 04 01_366__Cell_CP_3	3598.5	3399.5	WT	60	2	WT_60	Cell_CP_3	TxS_auto_49	TxS_auto_58	0.6268045947502301	2	2	Egr2_Egr2Ehn_type1C3_type6C2_26012021_Sequence_A 0_S 0_U 2_V 0_X14_Y23_Job(Seq.Scan) 1 01 01 02 01 04 01_366	13.13270816839651	4.4711420293136515
Egr2_Egr2Ehn_type1C3_type6C2_26012021_Sequence_A 0_S 0_U 2_V 0_X14_Y23_Job(Seq.Scan) 1 01 01 02 01 04 01_366__Cell_CP_7	3223.5	3039.0	WT	60	2	WT_60	Cell_CP_7	TxS_auto_6	TxS_auto_16	0.18899999999999295	2	2	Egr2_Egr2Ehn_type1C3_type6C2_26012021_Sequence_A 0_S 0_U 2_V 0_X14_Y23_Job(Seq.Scan) 1 01 01 02 01 04 01_366	10.589341021201813	4.0359041712546935
Egr2_Egr2Ehn_type1C3_type6C2_26012021_Sequence_A 0_S 0_U 2_V 0_X15_Y15_Job(Seq.Scan) 1 01 01 02 01 04 01_306__Cell_CP_13	2523.0	2331.5	WT	60	2	WT_60	Cell_CP_13	TxS_auto_7	TxS_auto_10	0.8018590898655502	2	1	Egr2_Egr2Ehn_type1C3_type6C2_26012021_Sequence_A 0_S 0_U 2_V 0_X15_Y15_Job(Seq.Scan) 1 01 01 02 01 04 01_306	4.240990371314478	1.2539607438479066
Egr2_Egr2Ehn_type1C3_type6C2_26012021_Sequence_A 0_S 0_U 2_V 0_X15_Y15_Job(Seq.Scan) 1 01 01 02 01 04 01_306__Cell_CP_16	2799.5	2621.0	WT	60	2	WT_60	Cell_CP_16	TxS_auto_43	TxS_auto_28	0.5669585522769768	2	1	Egr2_Egr2Ehn_type1C3_type6C2_26012021_Sequence_A 0_S 0_U 2_V 0_X15_Y15_Job(Seq.Scan) 1 01 01 02 01 04 01_306	1.4047200297103781	3.9457563247498513
Egr2_Egr2Ehn_type1C3_type6C2_26012021_Sequence_A 0_S 0_U 2_V 0_X15_Y22_Job(Seq.Scan) 1 01 01 02 01 04 01_356__Cell_CP_4	3458.0	3264.0	WT	60	2	WT_60	Cell_CP_4	TxS_auto_32	TxS_auto_14	0.5345727265770301	1	2	Egr2_Egr2Ehn_type1C3_type6C2_26012021_Sequence_A 0_S 0_U 2_V 0_X15_Y22_Job(Seq.Scan) 1 01 01 02 01 04 01_356	2.665781354671446	4.892308481063651
Egr2_Egr2Ehn_type1C3_type6C2_26012021_Sequence_A 0_S 0_U 2_V 0_X15_Y22_Job(Seq.Scan) 1 01 01 02 01 04 01_356__Cell_CP_7	2845.0	2671.0	WT	60	2	WT_60	Cell_CP_7	TxS_auto_26	TxS_auto_7	0.5669585522769744	2	2	Egr2_Egr2Ehn_type1C3_type6C2_26012021_Sequence_A 0_S 0_U 2_V 0_X15_Y22_Job(Seq.Scan) 1 01 01 02 01 04 01_356	1.5930965511166404	4.450871001166779
Egr2_Egr2Ehn_type1C3_type6C2_26012021_Sequence_A 0_S 0_U 2_V 0_X16_Y15_Job(Seq.Scan) 1 01 01 02 01 04 01_304__Cell_CP_17	2447.0	2282.0	WT	60	2	WT_60	Cell_CP_17	TxS_auto_2	TxS_auto_2	0.18899999999999295	2	2	Egr2_Egr2Ehn_type1C3_type6C2_26012021_Sequence_A 0_S 0_U 2_V 0_X16_Y15_Job(Seq.Scan) 1 01 01 02 01 04 01_304	1.0436179508539014	1.4027768385524426
Egr2_Egr2Ehn_type1C3_type6C2_26012021_Sequence_A 0_S 0_U 2_V 0_X19_Y20_Job(Seq.Scan) 1 01 01 02 01 04 01_334__Cell_CP_3	2945.0	2754.0	WT	60	2	WT_60	Cell_CP_3	TxS_auto_27	TxS_auto_5	0.9449751319479262	2	2	Egr2_Egr2Ehn_type1C3_type6C2_26012021_Sequence_A 0_S 0_U 2_V 0_X19_Y20_Job(Seq.Scan) 1 01 01 02 01 04 01_334	2.8217371871275327	3.0583488020362894
Egr2_Egr2Ehn_type1C3_type6C2_26012021_Sequence_A 0_S 0_U 2_V 0_X19_Y21_Job(Seq.Scan) 1 01 01 02 01 04 01_344__Cell_CP_22	2484.0	2321.0	WT	60	2	WT_60	Cell_CP_22	TxS_auto_155	TxS_auto_61	0.6268045947502301	2	1	Egr2_Egr2Ehn_type1C3_type6C2_26012021_Sequence_A 0_S 0_U 2_V 0_X19_Y21_Job(Seq.Scan) 1 01 01 02 01 04 01_344	3.6987795037540345	1.236313489200017
Egr2_Egr2Ehn_type1C3_type6C2_26012021_Sequence_A 0_S 0_U 2_V 0_X19_Y21_Job(Seq.Scan) 1 01 01 02 01 04 01_344__Cell_CP_23	3037.0	2855.5	WT	60	2	WT_60	Cell_CP_23	TxS_auto_64	TxS_auto_46	0.7559689147048257	2	1	Egr2_Egr2Ehn_type1C3_type6C2_26012021_Sequence_A 0_S 0_U 2_V 0_X19_Y21_Job(Seq.Scan) 1 01 01 02 01 04 01_344	2.7289455425732756	1.895727506158966
Egr2_Egr2Ehn_type1C3_type6C2_26012021_Sequence_A 0_S 0_U 2_V 0_X19_Y22_Job(Seq.Scan) 1 01 01 02 01 04 01_358__Cell_CP_21	3506.5	3312.5	WT	60	2	WT_60	Cell_CP_21	TxS_auto_15	TxS_auto_17	0.6546793108079609	2	2	Egr2_Egr2Ehn_type1C3_type6C2_26012021_Sequence_A 0_S 0_U 2_V 0_X19_Y22_Job(Seq.Scan) 1 01 01 02 01 04 01_358	1.6590568259920135	3.2911113815049022
Egr2_Egr2Ehn_type1C3_type6C2_26012021_Sequence_A 0_S 0_U 2_V 0_X20_Y21_Job(Seq.Scan) 1 01 01 02 01 04 01_342__Cell_CP_16	2930.0	2754.0	WT	60	2	WT_60	Cell_CP_16	TxS_auto_2	TxS_auto_7	0.18899999999999295	2	2	Egr2_Egr2Ehn_type1C3_type6C2_26012021_Sequence_A 0_S 0_U 2_V 0_X20_Y21_Job(Seq.Scan) 1 01 01 02 01 04 01_342	12.618445664372777	4.099341493168388
Egr2_Egr2Ehn_type1C3_type6C2_26012021_Sequence_A 0_S 0_U 2_V 0_X20_Y21_Job(Seq.Scan) 1 01 01 02 01 04 01_342__Cell_CP_24	3753.5	3552.0	WT	60	2	WT_60	Cell_CP_24	TxS_auto_36	TxS_auto_13	0.53457272657702	2	1	Egr2_Egr2Ehn_type1C3_type6C2_26012021_Sequence_A 0_S 0_U 2_V 0_X20_Y21_Job(Seq.Scan) 1 01 01 02 01 04 01_342	6.144881593485467	2.669377976611298
Egr2_Egr2Ehn_type1C3_type6C2_26012021_Sequence_A 0_S 0_U 2_V 0_X20_Y21_Job(Seq.Scan) 1 01 01 02 01 04 01_342__Cell_CP_7	2853.0	2681.5	WT	60	2	WT_60	Cell_CP_7	TxS_auto_10	TxS_auto_49	0.6268045947502301	2	1	Egr2_Egr2Ehn_type1C3_type6C2_26012021_Sequence_A 0_S 0_U 2_V 0_X20_Y21_Job(Seq.Scan) 1 01 01 02 01 04 01_342	11.013047771504137	1.6627266759933192
Egr2_Egr2Ehn_type1C3_type6C2_26012021_Sequence_A 0_S 0_U 2_V 0_X20_Y22_Job(Seq.Scan) 1 01 01 02 01 04 01_360__Cell_CP_29	4761.5	4494.0	WT	60	2	WT_60	Cell_CP_29	TxS_auto_14	TxS_auto_18	0.7560000000000002	2	2	Egr2_Egr2Ehn_type1C3_type6C2_26012021_Sequence_A 0_S 0_U 2_V 0_X20_Y22_Job(Seq.Scan) 1 01 01 02 01 04 01_360	2.017922334330929	1.8265667158208554
Egr2_Egr2Ehn_type1C3_type6C2_26012021_Sequence_A 0_S 0_U 2_V 0_X20_Y22_Job(Seq.Scan) 1 01 01 02 01 04 01_360__Cell_CP_30	2554.5	2389.0	WT	60	2	WT_60	Cell_CP_30	TxS_auto_7	TxS_auto_6	0.18899999999999295	2	1	Egr2_Egr2Ehn_type1C3_type6C2_26012021_Sequence_A 0_S 0_U 2_V 0_X20_Y22_Job(Seq.Scan) 1 01 01 02 01 04 01_360	4.076650491982983	3.5842119359423448
Egr2_Egr2Ehn_type1C3_type6C2_26012021_Sequence_A 0_S 0_U 2_V 0_X20_Y22_Job(Seq.Scan) 1 01 01 02 01 04 01_360__Cell_CP_45	2465.5	2303.5	WT	60	2	WT_60	Cell_CP_45	TxS_auto_43	TxS_auto_27	0.5	2	2	Egr2_Egr2Ehn_type1C3_type6C2_26012021_Sequence_A 0_S 0_U 2_V 0_X20_Y22_Job(Seq.Scan) 1 01 01 02 01 04 01_360	1.6674411447413067	2.009008752987268
Egr2_Egr2Ehn_type1C3_type6C2_26012021_Sequence_A 0_S 0_U 2_V 0_X20_Y22_Job(Seq.Scan) 1 01 01 02 01 04 01_360__Cell_CP_7	2695.0	2509.5	WT	60	2	WT_60	Cell_CP_7	TxS_auto_46	TxS_auto_52	0.6546793108079794	2	1	Egr2_Egr2Ehn_type1C3_type6C2_26012021_Sequence_A 0_S 0_U 2_V 0_X20_Y22_Job(Seq.Scan) 1 01 01 02 01 04 01_360	5.825143766910555	2.6550683196053066
Egr2_Egr2Ehn_type1C3_type6C2_26012021_Sequence_A 0_S 0_U 2_V 0_X21_Y12_Job(Seq.Scan) 1 01 01 02 01 04 01_288__Cell_CP_16	2589.5	2419.0	WT	60	2	WT_60	Cell_CP_16	TxS_auto_33	TxS_auto_30	0.7792368061122474	2	2	Egr2_Egr2Ehn_type1C3_type6C2_26012021_Sequence_A 0_S 0_U 2_V 0_X21_Y12_Job(Seq.Scan) 1 01 01 02 01 04 01_288	2.3505161253838858	3.10509187209023
Egr2_Egr2Ehn_type1C3_type6C2_26012021_Sequence_A 0_S 0_U 2_V 0_X21_Y12_Job(Seq.Scan) 1 01 01 02 01 04 01_288__Cell_CP_4	2792.5	2614.0	WT	60	2	WT_60	Cell_CP_4	TxS_auto_34	TxS_auto_31	0.6814491910627021	2	2	Egr2_Egr2Ehn_type1C3_type6C2_26012021_Sequence_A 0_S 0_U 2_V 0_X21_Y12_Job(Seq.Scan) 1 01 01 02 01 04 01_288	1.8703508206241355	2.2827910500789277
Egr2_Egr2Ehn_type1C3_type6C2_26012021_Sequence_A 0_S 0_U 2_V 0_X21_Y12_Job(Seq.Scan) 1 01 01 02 01 04 01_288__Cell_CP_8	1463.0	1329.0	WT	60	2	WT_60	Cell_CP_8	TxS_auto_66	TxS_auto_60	0.0	1	2	Egr2_Egr2Ehn_type1C3_type6C2_26012021_Sequence_A 0_S 0_U 2_V 0_X21_Y12_Job(Seq.Scan) 1 01 01 02 01 04 01_288	1.2593846787103173	1.8000946739137873
Egr2_Egr2Ehn_type1C3_type6C2_26012021_Sequence_A 0_S 0_U 2_V 0_X21_Y20_Job(Seq.Scan) 1 01 01 02 01 04 01_338__Cell_CP_10	3211.0	3020.0	WT	60	2	WT_60	Cell_CP_10	TxS_auto_56	TxS_auto_32	0.42261684774746355	2	1	Egr2_Egr2Ehn_type1C3_type6C2_26012021_Sequence_A 0_S 0_U 2_V 0_X21_Y20_Job(Seq.Scan) 1 01 01 02 01 04 01_338	1.7501706008630364	1.8778414208464256
Egr2_Egr2Ehn_type1C3_type6C2_26012021_Sequence_A 0_S 0_U 2_V 0_X21_Y20_Job(Seq.Scan) 1 01 01 02 01 04 01_338__Cell_CP_11	3602.0	3404.0	WT	60	2	WT_60	Cell_CP_11	TxS_auto_15	TxS_auto_11	0.731961747634404	2	2	Egr2_Egr2Ehn_type1C3_type6C2_26012021_Sequence_A 0_S 0_U 2_V 0_X21_Y20_Job(Seq.Scan) 1 01 01 02 01 04 01_338	10.354570308761733	2.247494452899728
Egr2_Egr2Ehn_type1C3_type6C2_26012021_Sequence_A 0_S 0_U 2_V 0_X21_Y20_Job(Seq.Scan) 1 01 01 02 01 04 01_338__Cell_CP_8	3411.0	3219.5	WT	60	2	WT_60	Cell_CP_8	TxS_auto_26	TxS_auto_12	0.42261684774745084	2	2	Egr2_Egr2Ehn_type1C3_type6C2_26012021_Sequence_A 0_S 0_U 2_V 0_X21_Y20_Job(Seq.Scan) 1 01 01 02 01 04 01_338	7.888343570291362	4.226216136995775
Egr2_Egr2Ehn_type1C3_type6C2_26012021_Sequence_A 0_S 0_U 2_V 0_X21_Y20_Job(Seq.Scan) 1 01 01 02 01 04 01_338__Cell_CP_9	3640.5	3436.0	WT	60	2	WT_60	Cell_CP_9	TxS_auto_6	TxS_auto_15	0.5345287644271329	2	2	Egr2_Egr2Ehn_type1C3_type6C2_26012021_Sequence_A 0_S 0_U 2_V 0_X21_Y20_Job(Seq.Scan) 1 01 01 02 01 04 01_338	10.135447569664965	1.2966499562530427
Egr2_Egr2Ehn_type1C3_type6C2_26012021_Sequence_A 0_S 0_U 2_V 0_X22_Y12_Job(Seq.Scan) 1 01 01 02 01 04 01_290__Cell_CP_11	3258.5	3071.5	WT	60	2	WT_60	Cell_CP_11	TxS_auto_17	TxS_auto_28	0.566958552276972	2	2	Egr2_Egr2Ehn_type1C3_type6C2_26012021_Sequence_A 0_S 0_U 2_V 0_X22_Y12_Job(Seq.Scan) 1 01 01 02 01 04 01_290	4.202420982573972	2.544888391611766
Egr2_Egr2Ehn_type1C3_type6C2_26012021_Sequence_A 0_S 0_U 2_V 0_X22_Y12_Job(Seq.Scan) 1 01 01 02 01 04 01_290__Cell_CP_16	2678.5	2505.0	WT	60	2	WT_60	Cell_CP_16	TxS_auto_7	TxS_auto_37	0.5	2	2	Egr2_Egr2Ehn_type1C3_type6C2_26012021_Sequence_A 0_S 0_U 2_V 0_X22_Y12_Job(Seq.Scan) 1 01 01 02 01 04 01_290	4.904501035295755	2.59353885916426
Egr2_Egr2Ehn_type1C3_type6C2_26012021_Sequence_A 0_S 0_U 2_V 0_X22_Y12_Job(Seq.Scan) 1 01 01 02 01 04 01_290__Cell_CP_22	3757.5	3561.0	WT	60	2	WT_60	Cell_CP_22	TxS_auto_34	TxS_auto_24	0.8452336954949144	2	2	Egr2_Egr2Ehn_type1C3_type6C2_26012021_Sequence_A 0_S 0_U 2_V 0_X22_Y12_Job(Seq.Scan) 1 01 01 02 01 04 01_290	2.0341328147429594	4.597300297140609
Egr2_Egr2Ehn_type1C3_type6C2_26012021_Sequence_A 0_S 0_U 2_V 0_X22_Y13_Job(Seq.Scan) 1 01 01 02 01 04 01_300__Cell_CP_15	2930.0	2751.0	WT	60	2	WT_60	Cell_CP_15	TxS_auto_4	TxS_auto_12	0.5669585522769673	2	1	Egr2_Egr2Ehn_type1C3_type6C2_26012021_Sequence_A 0_S 0_U 2_V 0_X22_Y13_Job(Seq.Scan) 1 01 01 02 01 04 01_300	2.140898505128629	1.1249399878508384
Egr2_Egr2Ehn_type1C3_type6C2_26012021_Sequence_A 0_S 0_U 2_V 0_X23_Y12_Job(Seq.Scan) 1 01 01 02 01 04 01_292__Cell_CP_15	3284.0	3096.5	WT	60	2	WT_60	Cell_CP_15	TxS_auto_3	TxS_auto_2	0.5345287644271329	2	1	Egr2_Egr2Ehn_type1C3_type6C2_26012021_Sequence_A 0_S 0_U 2_V 0_X23_Y12_Job(Seq.Scan) 1 01 01 02 01 04 01_292	5.544534573658248	2.2987698538864385
Egr2_Egr2Ehn_type1C3_type6C2_26012021_Sequence_A 0_S 0_U 2_V 0_X23_Y13_Job(Seq.Scan) 1 01 01 02 01 04 01_298__Cell_CP_15	2707.5	2538.5	WT	60	2	WT_60	Cell_CP_15	TxS_auto_19	TxS_auto_40	0.5345287644271329	2	2	Egr2_Egr2Ehn_type1C3_type6C2_26012021_Sequence_A 0_S 0_U 2_V 0_X23_Y13_Job(Seq.Scan) 1 01 01 02 01 04 01_298	1.972645409028823	2.0993950821761915
Egr2_Egr2Ehn_type1C3_type6C2_26012021_Sequence_A 0_S 0_U 2_V 0_X23_Y13_Job(Seq.Scan) 1 01 01 02 01 04 01_298__Cell_CP_19	3412.5	3220.0	WT	60	2	WT_60	Cell_CP_19	TxS_auto_13	TxS_auto_25	0.9820488786206114	2	2	Egr2_Egr2Ehn_type1C3_type6C2_26012021_Sequence_A 0_S 0_U 2_V 0_X23_Y13_Job(Seq.Scan) 1 01 01 02 01 04 01_298	3.9581463747248637	1.7368961826647447
Egr2_Egr2Ehn_type1C3_type6C2_26012021_Sequence_A 0_S 0_U 2_V 0_X23_Y13_Job(Seq.Scan) 1 01 01 02 01 04 01_298__Cell_CP_24	3421.0	3226.5	WT	60	2	WT_60	Cell_CP_24	TxS_auto_18	TxS_auto_14	0.42261684774746355	2	2	Egr2_Egr2Ehn_type1C3_type6C2_26012021_Sequence_A 0_S 0_U 2_V 0_X23_Y13_Job(Seq.Scan) 1 01 01 02 01 04 01_298	1.4885671593746466	2.1532928647396044
Egr2_Egr2Ehn_type1C3_type6C2_26012021_Sequence_A 0_S 0_U 2_V 0_X24_Y12_Job(Seq.Scan) 1 01 01 02 01 04 01_294__Cell_CP_12	3404.5	3213.5	WT	60	2	WT_60	Cell_CP_12	TxS_auto_21	TxS_auto_45	0.5	2	2	Egr2_Egr2Ehn_type1C3_type6C2_26012021_Sequence_A 0_S 0_U 2_V 0_X24_Y12_Job(Seq.Scan) 1 01 01 02 01 04 01_294	8.853703574815343	1.122316678325949
Egr2_Egr2Ehn_type1C3_type6C2_26012021_Sequence_A 0_S 0_U 2_V 0_X24_Y12_Job(Seq.Scan) 1 01 01 02 01 04 01_294__Cell_CP_21	3760.5	3559.0	WT	60	2	WT_60	Cell_CP_21	TxS_auto_1	TxS_auto_1	0.3779999999999859	2	2	Egr2_Egr2Ehn_type1C3_type6C2_26012021_Sequence_A 0_S 0_U 2_V 0_X24_Y12_Job(Seq.Scan) 1 01 01 02 01 04 01_294	9.921357759933183	3.1019913652101323
Egr2_Egr2Ehn_type1C3_type6C2_26012021_Sequence_A 0_S 0_U 2_V 0_X24_Y13_Job(Seq.Scan) 1 01 01 02 01 04 01_296__Cell_CP_13	5599.5	5309.0	WT	60	2	WT_60	Cell_CP_13	TxS_auto_43	TxS_auto_12	0.26728636328851507	2	2	Egr2_Egr2Ehn_type1C3_type6C2_26012021_Sequence_A 0_S 0_U 2_V 0_X24_Y13_Job(Seq.Scan) 1 01 01 02 01 04 01_296	3.575802789208564	3.7430439553977064
Egr2BD_28May21_WTRad21_Sequence_A 0_S 0_U 1_V 0_X 4_Y21_Job(Seq.Scan) 1 01 01 02 01 04 01_212__Cell_CP_11	3011.5	2825.5	WT	DMSO-LPS	1	WT_DMSO-LPS	Cell_CP_11	TxS_auto_1	TxS_auto_2	0.0	1	1	Egr2BD_28May21_WTRad21_Sequence_A 0_S 0_U 1_V 0_X 4_Y21_Job(Seq.Scan) 1 01 01 02 01 04 01_212	3.023530047335184	5.058893268452081
Egr2BD_28May21_WTRad21_Sequence_A 0_S 0_U 1_V 0_X 5_Y21_Job(Seq.Scan) 1 01 01 02 01 04 01_210__Cell_CP_27	3364.0	3161.0	WT	DMSO-LPS	1	WT_DMSO-LPS	Cell_CP_27	TxS_auto_4	TxS_auto_13	0.5	1	1	Egr2BD_28May21_WTRad21_Sequence_A 0_S 0_U 1_V 0_X 5_Y21_Job(Seq.Scan) 1 01 01 02 01 04 01_210	2.021819358704709	2.9054691924749436
Egr2BD_28May21_WTRad21_Sequence_A 0_S 0_U 1_V 0_X 8_Y15_Job(Seq.Scan) 1 01 01 02 01 04 01_164__Cell_CP_26	2756.0	2582.5	WT	DMSO-LPS	1	WT_DMSO-LPS	Cell_CP_26	TxS_auto_30	TxS_auto_16	0.5669585522769673	1	1	Egr2BD_28May21_WTRad21_Sequence_A 0_S 0_U 1_V 0_X 8_Y15_Job(Seq.Scan) 1 01 01 02 01 04 01_164	1.4112533250961319	1.9224186953861206
Egr2BD_28May21_WTRad21_Sequence_A 0_S 0_U 1_V 0_X16_Y17_Job(Seq.Scan) 1 01 01 02 01 04 01_186__Cell_CP_6	3428.5	3241.5	WT	DMSO-LPS	1	WT_DMSO-LPS	Cell_CP_6	TxS_auto_17	TxS_auto_24	0.5976704777718059	1	1	Egr2BD_28May21_WTRad21_Sequence_A 0_S 0_U 1_V 0_X16_Y17_Job(Seq.Scan) 1 01 01 02 01 04 01_186	5.881469147283944	2.1058070608988118
Egr2BD_29May21_WTRad21_Sequence_A 0_S 0_U 1_V 0_X 4_Y21_Job(Seq.Scan) 1 01 01 02 01 04 01_212__Cell_CP_20	2098.0	1952.0	WT	DMSO-LPS	2	WT_DMSO-LPS	Cell_CP_20	TxS_auto_10	TxS_auto_9	0.3780000000000001	1	1	Egr2BD_29May21_WTRad21_Sequence_A 0_S 0_U 1_V 0_X 4_Y21_Job(Seq.Scan) 1 01 01 02 01 04 01_212	1.872357887318706	2.4471349650048007
Egr2BD_29May21_WTRad21_Sequence_A 0_S 0_U 1_V 0_X 4_Y23_Job(Seq.Scan) 1 01 01 02 01 04 01_234__Cell_CP_7	2829.0	2670.0	WT	DMSO-LPS	2	WT_DMSO-LPS	Cell_CP_7	TxS_auto_47	TxS_auto_39	0.18899999999999295	1	1	Egr2BD_29May21_WTRad21_Sequence_A 0_S 0_U 1_V 0_X 4_Y23_Job(Seq.Scan) 1 01 01 02 01 04 01_234	3.008894212153022	1.0727017284085063
Egr2BD_29May21_WTRad21_Sequence_A 0_S 0_U 1_V 0_X 4_Y23_Job(Seq.Scan) 1 01 01 02 01 04 01_234__Cell_CP_8	3057.5	2876.5	WT	DMSO-LPS	2	WT_DMSO-LPS	Cell_CP_8	TxS_auto_54	TxS_auto_4	0.7559689147048311	1	1	Egr2BD_29May21_WTRad21_Sequence_A 0_S 0_U 1_V 0_X 4_Y23_Job(Seq.Scan) 1 01 01 02 01 04 01_234	1.0088529130818398	4.872274260374486
Egr2BD_29May21_WTRad21_Sequence_A 0_S 0_U 1_V 0_X 4_Y23_Job(Seq.Scan) 1 01 01 02 01 04 01_234__Cell_CP_9	2737.0	2565.0	WT	DMSO-LPS	2	WT_DMSO-LPS	Cell_CP_9	TxS_auto_34	TxS_auto_3	0.4226168477474604	1	1	Egr2BD_29May21_WTRad21_Sequence_A 0_S 0_U 1_V 0_X 4_Y23_Job(Seq.Scan) 1 01 01 02 01 04 01_234	1.031563290734538	3.895451855053129
Egr2BD_29May21_WTRad21_Sequence_A 0_S 0_U 1_V 0_X 6_Y14_Job(Seq.Scan) 1 01 01 02 01 04 01_154__Cell_CP_9	2404.5	2245.5	WT	DMSO-LPS	2	WT_DMSO-LPS	Cell_CP_9	TxS_auto_40	TxS_auto_31	0.26728636328851507	1	1	Egr2BD_29May21_WTRad21_Sequence_A 0_S 0_U 1_V 0_X 6_Y14_Job(Seq.Scan) 1 01 01 02 01 04 01_154	1.3167066831961136	1.2954763919130405
Egr2BD_29May21_WTRad21_Sequence_A 0_S 0_U 1_V 0_X 6_Y21_Job(Seq.Scan) 1 01 01 02 01 04 01_208__Cell_CP_20	2897.0	2747.0	WT	DMSO-LPS	2	WT_DMSO-LPS	Cell_CP_20	TxS_auto_35	TxS_auto_34	0.6268045947502301	1	1	Egr2BD_29May21_WTRad21_Sequence_A 0_S 0_U 1_V 0_X 6_Y21_Job(Seq.Scan) 1 01 01 02 01 04 01_208	1.0371147941127774	1.803063788360874
Egr2BD_29May21_WTRad21_Sequence_A 0_S 0_U 1_V 0_X 7_Y21_Job(Seq.Scan) 1 01 01 02 01 04 01_206__Cell_CP_57	3015.5	2835.5	WT	DMSO-LPS	2	WT_DMSO-LPS	Cell_CP_57	TxS_auto_39	TxS_auto_37	0.26728636328852007	1	1	Egr2BD_29May21_WTRad21_Sequence_A 0_S 0_U 1_V 0_X 7_Y21_Job(Seq.Scan) 1 01 01 02 01 04 01_206	6.029901018460869	6.188619052768856
Egr2BD_29May21_WTRad21_Sequence_A 0_S 0_U 1_V 0_X13_Y22_Job(Seq.Scan) 1 01 01 02 01 04 01_218__Cell_CP_13	2366.5	2231.5	WT	DMSO-LPS	2	WT_DMSO-LPS	Cell_CP_13	TxS_auto_8	TxS_auto_35	0.26728636328851507	1	1	Egr2BD_29May21_WTRad21_Sequence_A 0_S 0_U 1_V 0_X13_Y22_Job(Seq.Scan) 1 01 01 02 01 04 01_218	3.702826856988496	2.1532990041312856
Egr2BD_29May21_WTRad21_Sequence_A 0_S 0_U 1_V 0_X14_Y16_Job(Seq.Scan) 1 01 01 02 01 04 01_172__Cell_CP_2	3406.5	3216.0	WT	DMSO-LPS	2	WT_DMSO-LPS	Cell_CP_2	TxS_auto_71	TxS_auto_23	0.5669585522769673	1	1	Egr2BD_29May21_WTRad21_Sequence_A 0_S 0_U 1_V 0_X14_Y16_Job(Seq.Scan) 1 01 01 02 01 04 01_172	2.531468112637356	1.7432808058458897
Egr2BD_29May21_WTRad21_Sequence_A 0_S 0_U 1_V 0_X14_Y22_Job(Seq.Scan) 1 01 01 02 01 04 01_220__Cell_CP_11	4067.5	3859.0	WT	DMSO-LPS	2	WT_DMSO-LPS	Cell_CP_11	TxS_auto_22	TxS_auto_14	0.6546793108079711	1	1	Egr2BD_29May21_WTRad21_Sequence_A 0_S 0_U 1_V 0_X14_Y22_Job(Seq.Scan) 1 01 01 02 01 04 01_220	1.4282408080724773	1.4251931283351151
Egr2BD_29May21_WTRad21_Sequence_A 0_S 0_U 1_V 0_X14_Y22_Job(Seq.Scan) 1 01 01 02 01 04 01_220__Cell_CP_12	4385.5	4172.5	WT	DMSO-LPS	2	WT_DMSO-LPS	Cell_CP_12	TxS_auto_4	TxS_auto_1	0.42261684774746355	1	1	Egr2BD_29May21_WTRad21_Sequence_A 0_S 0_U 1_V 0_X14_Y22_Job(Seq.Scan) 1 01 01 02 01 04 01_220	3.1365779307336643	5.625197338964513
Egr2BD_29May21_WTRad21_Sequence_A 0_S 0_U 1_V 0_X14_Y23_Job(Seq.Scan) 1 01 01 02 01 04 01_228__Cell_CP_20	3544.5	3370.5	WT	DMSO-LPS	2	WT_DMSO-LPS	Cell_CP_20	TxS_auto_4	TxS_auto_3	0.566958552276972	1	1	Egr2BD_29May21_WTRad21_Sequence_A 0_S 0_U 1_V 0_X14_Y23_Job(Seq.Scan) 1 01 01 02 01 04 01_228	2.0166959933028004	2.0720850152134704
Egr2BD_29May21_WTRad21_Sequence_A 0_S 0_U 1_V 0_X15_Y16_Job(Seq.Scan) 1 01 01 02 01 04 01_174__Cell_CP_4	2696.5	2558.5	WT	DMSO-LPS	2	WT_DMSO-LPS	Cell_CP_4	TxS_auto_11	TxS_auto_1	0.6268045947502301	1	1	Egr2BD_29May21_WTRad21_Sequence_A 0_S 0_U 1_V 0_X15_Y16_Job(Seq.Scan) 1 01 01 02 01 04 01_174	2.1332768278582304	4.222562897648172
Egr2BD_29May21_WTRad21_Sequence_A 0_S 0_U 1_V 0_X15_Y17_Job(Seq.Scan) 1 01 01 02 01 04 01_188__Cell_CP_15	4025.0	3810.5	WT	DMSO-LPS	2	WT_DMSO-LPS	Cell_CP_15	TxS_auto_48	TxS_auto_12	0.7792368061122406	1	1	Egr2BD_29May21_WTRad21_Sequence_A 0_S 0_U 1_V 0_X15_Y17_Job(Seq.Scan) 1 01 01 02 01 04 01_188	1.059825233131109	3.0286047805181995
Egr2BD_29May21_WTRad21_Sequence_A 0_S 0_U 1_V 0_X18_Y16_Job(Seq.Scan) 1 01 01 02 01 04 01_180__Cell_CP_8	3268.5	3076.0	WT	DMSO-LPS	2	WT_DMSO-LPS	Cell_CP_8	TxS_auto_11	TxS_auto_12	0.5669585522769673	1	1	Egr2BD_29May21_WTRad21_Sequence_A 0_S 0_U 1_V 0_X18_Y16_Job(Seq.Scan) 1 01 01 02 01 04 01_180	1.0714332790492942	1.3930458643835821
Egr2_Egr2Ehn_type1C3_type6C2_Exp31_Sequence_A 0_S 0_U 1_V 0_X10_Y16_Job(Seq.Scan) 1 01 01 02 01 04 01_114__Cell_CP_2	4124.0	3916.5	WT	DMSO-LPS	4	WT_DMSO-LPS	Cell_CP_2	TxS_auto_26	TxS_auto_38	0.3780000000000001	1	1	Egr2_Egr2Ehn_type1C3_type6C2_Exp31_Sequence_A 0_S 0_U 1_V 0_X10_Y16_Job(Seq.Scan) 1 01 01 02 01 04 01_114	3.2250981114795403	1.2366709539470184
Egr2_Egr2Ehn_type1C3_type6C2_Exp31_Sequence_A 0_S 0_U 1_V 0_X10_Y21_Job(Seq.Scan) 1 01 01 02 01 04 01_158__Cell_CP_1	4374.5	4140.0	WT	DMSO-LPS	4	WT_DMSO-LPS	Cell_CP_1	TxS_auto_60	TxS_auto_71	0.18900000000000006	1	1	Egr2_Egr2Ehn_type1C3_type6C2_Exp31_Sequence_A 0_S 0_U 1_V 0_X10_Y21_Job(Seq.Scan) 1 01 01 02 01 04 01_158	1.1722290377998206	1.2370660026190405
Egr2_Egr2Ehn_type1C3_type6C2_Exp31_Sequence_A 0_S 0_U 1_V 0_X13_Y16_Job(Seq.Scan) 1 01 01 02 01 04 01_120__Cell_CP_4	3314.5	3018.0	WT	DMSO-LPS	4	WT_DMSO-LPS	Cell_CP_4	TxS_auto_39	TxS_auto_36	0.18900000000000006	1	1	Egr2_Egr2Ehn_type1C3_type6C2_Exp31_Sequence_A 0_S 0_U 1_V 0_X13_Y16_Job(Seq.Scan) 1 01 01 02 01 04 01_120	1.5029582166121382	2.084756724514392
Egr2_Egr2Ehn_type1C3_type6C2_Exp31_Sequence_A 0_S 0_U 1_V 0_X20_Y16_Job(Seq.Scan) 1 01 01 02 01 04 01_124__Cell_CP_26	6342.0	6037.0	WT	DMSO-LPS	4	WT_DMSO-LPS	Cell_CP_26	TxS_auto_1	TxS_auto_5	0.18900000000002137	1	1	Egr2_Egr2Ehn_type1C3_type6C2_Exp31_Sequence_A 0_S 0_U 1_V 0_X20_Y16_Job(Seq.Scan) 1 01 01 02 01 04 01_124	3.2736307772172917	1.1374156482612794
Egr2_Egr2Ehn_type1C3_type6C2_Exp41_Sequence_A 0_S 0_U 1_V 0_X 5_Y16_Job(Seq.Scan) 1 01 01 02 01 04 01_142__Cell_CP_1	3204.0	3018.5	WT	DMSO-LPS	3	WT_DMSO-LPS	Cell_CP_1	TxS_auto_11	TxS_auto_40	0.5	1	1	Egr2_Egr2Ehn_type1C3_type6C2_Exp41_Sequence_A 0_S 0_U 1_V 0_X 5_Y16_Job(Seq.Scan) 1 01 01 02 01 04 01_142	1.63041660115785	1.1084722743116968
Egr2_Egr2Ehn_type1C3_type6C2_Exp41_Sequence_A 0_S 0_U 1_V 0_X16_Y14_Job(Seq.Scan) 1 01 01 02 01 04 01_130__Cell_CP_5	2902.0	2715.0	WT	DMSO-LPS	3	WT_DMSO-LPS	Cell_CP_5	TxS_auto_41	TxS_auto_80	0.6268045947502258	1	1	Egr2_Egr2Ehn_type1C3_type6C2_Exp41_Sequence_A 0_S 0_U 1_V 0_X16_Y14_Job(Seq.Scan) 1 01 01 02 01 04 01_130	1.6547452420716064	2.547528154956916
Egr2_Egr2Ehn_type1C3_type6C2_Exp41_Sequence_A 0_S 0_U 1_V 0_X18_Y19_Job(Seq.Scan) 1 01 01 02 01 04 01_152__Cell_CP_9	2734.0	2599.0	WT	DMSO-LPS	3	WT_DMSO-LPS	Cell_CP_9	TxS_auto_12	TxS_auto_30	0.18899999999999295	1	1	Egr2_Egr2Ehn_type1C3_type6C2_Exp41_Sequence_A 0_S 0_U 1_V 0_X18_Y19_Job(Seq.Scan) 1 01 01 02 01 04 01_152	1.3009833742260302	1.4824870759687565
Egr2BD_28May21_WTRad21_Sequence_A 0_S 0_U 1_V 0_X 4_Y21_Job(Seq.Scan) 1 01 01 02 01 04 01_212__Cell_CP_47	3582.0	3380.5	WT	DMSO-LPS	1	WT_DMSO-LPS	Cell_CP_47	TxS_auto_31	TxS_auto_11	0.5345287644271329	2	1	Egr2BD_28May21_WTRad21_Sequence_A 0_S 0_U 1_V 0_X 4_Y21_Job(Seq.Scan) 1 01 01 02 01 04 01_212	1.345154010034449	1.0715960646329357
Egr2BD_28May21_WTRad21_Sequence_A 0_S 0_U 1_V 0_X 4_Y23_Job(Seq.Scan) 1 01 01 02 01 04 01_234__Cell_CP_31	2502.0	2340.5	WT	DMSO-LPS	1	WT_DMSO-LPS	Cell_CP_31	TxS_auto_23	TxS_auto_25	0.731961747634404	2	2	Egr2BD_28May21_WTRad21_Sequence_A 0_S 0_U 1_V 0_X 4_Y23_Job(Seq.Scan) 1 01 01 02 01 04 01_234	2.0177309736226166	1.1074077824197788
Egr2BD_28May21_WTRad21_Sequence_A 0_S 0_U 1_V 0_X 4_Y23_Job(Seq.Scan) 1 01 01 02 01 04 01_234__Cell_CP_40	2713.5	2541.5	WT	DMSO-LPS	1	WT_DMSO-LPS	Cell_CP_40	TxS_auto_17	TxS_auto_33	0.42261684774748265	2	1	Egr2BD_28May21_WTRad21_Sequence_A 0_S 0_U 1_V 0_X 4_Y23_Job(Seq.Scan) 1 01 01 02 01 04 01_234	4.6903227688132665	1.2719051265772026
Egr2BD_28May21_WTRad21_Sequence_A 0_S 0_U 1_V 0_X 6_Y14_Job(Seq.Scan) 1 01 01 02 01 04 01_154__Cell_CP_9	2836.5	2683.5	WT	DMSO-LPS	1	WT_DMSO-LPS	Cell_CP_9	TxS_auto_6	TxS_auto_23	0.5345287644271354	2	1	Egr2BD_28May21_WTRad21_Sequence_A 0_S 0_U 1_V 0_X 6_Y14_Job(Seq.Scan) 1 01 01 02 01 04 01_154	9.595974553941627	1.589881671403626
Egr2BD_28May21_WTRad21_Sequence_A 0_S 0_U 1_V 0_X 7_Y14_Job(Seq.Scan) 1 01 01 02 01 04 01_156__Cell_CP_20	4200.0	3982.0	WT	DMSO-LPS	1	WT_DMSO-LPS	Cell_CP_20	TxS_auto_4	TxS_auto_1	0.5669585522769768	2	2	Egr2BD_28May21_WTRad21_Sequence_A 0_S 0_U 1_V 0_X 7_Y14_Job(Seq.Scan) 1 01 01 02 01 04 01_156	1.995924872216216	4.322982460203513
Egr2BD_28May21_WTRad21_Sequence_A 0_S 0_U 1_V 0_X 7_Y15_Job(Seq.Scan) 1 01 01 02 01 04 01_166__Cell_CP_5	3732.0	3531.0	WT	DMSO-LPS	1	WT_DMSO-LPS	Cell_CP_5	TxS_auto_38	TxS_auto_11	0.18900000000000006	2	2	Egr2BD_28May21_WTRad21_Sequence_A 0_S 0_U 1_V 0_X 7_Y15_Job(Seq.Scan) 1 01 01 02 01 04 01_166	1.686552724606805	1.9464239674504007
Egr2BD_28May21_WTRad21_Sequence_A 0_S 0_U 1_V 0_X 9_Y14_Job(Seq.Scan) 1 01 01 02 01 04 01_160__Cell_CP_18	4257.0	4018.5	WT	DMSO-LPS	1	WT_DMSO-LPS	Cell_CP_18	TxS_auto_21	TxS_auto_5	0.4226168477474445	1	2	Egr2BD_28May21_WTRad21_Sequence_A 0_S 0_U 1_V 0_X 9_Y14_Job(Seq.Scan) 1 01 01 02 01 04 01_160	1.7281208177366743	5.194268792974052
Egr2BD_28May21_WTRad21_Sequence_A 0_S 0_U 1_V 0_X 9_Y14_Job(Seq.Scan) 1 01 01 02 01 04 01_160__Cell_CP_19	3349.0	3155.5	WT	DMSO-LPS	1	WT_DMSO-LPS	Cell_CP_19	TxS_auto_2	TxS_auto_3	0.6546793108079692	2	2	Egr2BD_28May21_WTRad21_Sequence_A 0_S 0_U 1_V 0_X 9_Y14_Job(Seq.Scan) 1 01 01 02 01 04 01_160	4.831376445625523	1.7024328938223787
Egr2BD_28May21_WTRad21_Sequence_A 0_S 0_U 1_V 0_X13_Y16_Job(Seq.Scan) 1 01 01 02 01 04 01_170__Cell_CP_8	4959.0	4731.0	WT	DMSO-LPS	1	WT_DMSO-LPS	Cell_CP_8	TxS_auto_12	TxS_auto_8	0.5345727265770301	2	1	Egr2BD_28May21_WTRad21_Sequence_A 0_S 0_U 1_V 0_X13_Y16_Job(Seq.Scan) 1 01 01 02 01 04 01_170	2.613986748004611	2.025525029194075
Egr2BD_28May21_WTRad21_Sequence_A 0_S 0_U 1_V 0_X13_Y23_Job(Seq.Scan) 1 01 01 02 01 04 01_230__Cell_CP_14	3261.5	3082.5	WT	DMSO-LPS	1	WT_DMSO-LPS	Cell_CP_14	TxS_auto_42	TxS_auto_22	0.18900000000000716	2	2	Egr2BD_28May21_WTRad21_Sequence_A 0_S 0_U 1_V 0_X13_Y23_Job(Seq.Scan) 1 01 01 02 01 04 01_230	1.854867549646925	3.1018436338349997
Egr2BD_28May21_WTRad21_Sequence_A 0_S 0_U 1_V 0_X15_Y16_Job(Seq.Scan) 1 01 01 02 01 04 01_174__Cell_CP_27	3822.5	3616.5	WT	DMSO-LPS	1	WT_DMSO-LPS	Cell_CP_27	TxS_auto_6	TxS_auto_22	0.7792368061122406	2	2	Egr2BD_28May21_WTRad21_Sequence_A 0_S 0_U 1_V 0_X15_Y16_Job(Seq.Scan) 1 01 01 02 01 04 01_174	6.850472920973908	1.2585249474640632
Egr2BD_28May21_WTRad21_Sequence_A 0_S 0_U 1_V 0_X15_Y17_Job(Seq.Scan) 1 01 01 02 01 04 01_188__Cell_CP_27	3524.0	3320.0	WT	DMSO-LPS	1	WT_DMSO-LPS	Cell_CP_27	TxS_auto_1	TxS_auto_6	0.2672863632885301	2	1	Egr2BD_28May21_WTRad21_Sequence_A 0_S 0_U 1_V 0_X15_Y17_Job(Seq.Scan) 1 01 01 02 01 04 01_188	2.7550440705739017	1.5513156330755042
Egr2BD_28May21_WTRad21_Sequence_A 0_S 0_U 1_V 0_X15_Y21_Job(Seq.Scan) 1 01 01 02 01 04 01_204__Cell_CP_18	3384.0	3194.0	WT	DMSO-LPS	1	WT_DMSO-LPS	Cell_CP_18	TxS_auto_39	TxS_auto_32	0.5345287644271329	1	2	Egr2BD_28May21_WTRad21_Sequence_A 0_S 0_U 1_V 0_X15_Y21_Job(Seq.Scan) 1 01 01 02 01 04 01_204	2.1744612399683683	1.210120587177499
Egr2BD_28May21_WTRad21_Sequence_A 0_S 0_U 1_V 0_X15_Y22_Job(Seq.Scan) 1 01 01 02 01 04 01_222__Cell_CP_21	3893.0	3676.5	WT	DMSO-LPS	1	WT_DMSO-LPS	Cell_CP_21	TxS_auto_23	TxS_auto_22	0.6268045947502301	2	2	Egr2BD_28May21_WTRad21_Sequence_A 0_S 0_U 1_V 0_X15_Y22_Job(Seq.Scan) 1 01 01 02 01 04 01_222	2.2610037233122298	2.47415522845261
Egr2BD_28May21_WTRad21_Sequence_A 0_S 0_U 1_V 0_X16_Y17_Job(Seq.Scan) 1 01 01 02 01 04 01_186__Cell_CP_5	4140.0	3920.5	WT	DMSO-LPS	1	WT_DMSO-LPS	Cell_CP_5	TxS_auto_16	TxS_auto_17	0.5345287644271329	1	2	Egr2BD_28May21_WTRad21_Sequence_A 0_S 0_U 1_V 0_X16_Y17_Job(Seq.Scan) 1 01 01 02 01 04 01_186	2.7182467819565517	1.8618146474345294
Egr2BD_28May21_WTRad21_Sequence_A 0_S 0_U 1_V 0_X17_Y16_Job(Seq.Scan) 1 01 01 02 01 04 01_178__Cell_CP_16	3520.0	3326.0	WT	DMSO-LPS	1	WT_DMSO-LPS	Cell_CP_16	TxS_auto_13	TxS_auto_4	0.5345287644271354	1	2	Egr2BD_28May21_WTRad21_Sequence_A 0_S 0_U 1_V 0_X17_Y16_Job(Seq.Scan) 1 01 01 02 01 04 01_178	1.2817803955049805	2.37341026035124
Egr2BD_28May21_WTRad21_Sequence_A 0_S 0_U 1_V 0_X17_Y16_Job(Seq.Scan) 1 01 01 02 01 04 01_178__Cell_CP_4	2848.0	2671.0	WT	DMSO-LPS	1	WT_DMSO-LPS	Cell_CP_4	TxS_auto_9	TxS_auto_12	0.5976704777718216	2	2	Egr2BD_28May21_WTRad21_Sequence_A 0_S 0_U 1_V 0_X17_Y16_Job(Seq.Scan) 1 01 01 02 01 04 01_178	4.259654461776889	1.77838514894864
Egr2BD_28May21_WTRad21_Sequence_A 0_S 0_U 1_V 0_X22_Y19_Job(Seq.Scan) 1 01 01 02 01 04 01_190__Cell_CP_2	4558.0	4338.5	WT	DMSO-LPS	1	WT_DMSO-LPS	Cell_CP_2	TxS_auto_18	TxS_auto_1	0.566958552276972	1	2	Egr2BD_28May21_WTRad21_Sequence_A 0_S 0_U 1_V 0_X22_Y19_Job(Seq.Scan) 1 01 01 02 01 04 01_190	1.4330590950700748	4.73147173931227
Egr2BD_28May21_WTRad21_Sequence_A 0_S 0_U 1_V 0_X22_Y20_Job(Seq.Scan) 1 01 01 02 01 04 01_196__Cell_CP_17	3269.5	3094.5	WT	DMSO-LPS	1	WT_DMSO-LPS	Cell_CP_17	TxS_auto_23	TxS_auto_19	0.18900000000000716	2	1	Egr2BD_28May21_WTRad21_Sequence_A 0_S 0_U 1_V 0_X22_Y20_Job(Seq.Scan) 1 01 01 02 01 04 01_196	1.048729354243628	1.3273936796861108
Egr2BD_29May21_WTRad21_Sequence_A 0_S 0_U 1_V 0_X 4_Y21_Job(Seq.Scan) 1 01 01 02 01 04 01_212__Cell_CP_15	2644.5	2463.5	WT	DMSO-LPS	2	WT_DMSO-LPS	Cell_CP_15	TxS_auto_11	TxS_auto_2	0.26728636328851	2	2	Egr2BD_29May21_WTRad21_Sequence_A 0_S 0_U 1_V 0_X 4_Y21_Job(Seq.Scan) 1 01 01 02 01 04 01_212	1.8203761639679903	2.1245354677978403
Egr2BD_29May21_WTRad21_Sequence_A 0_S 0_U 1_V 0_X 4_Y21_Job(Seq.Scan) 1 01 01 02 01 04 01_212__Cell_CP_17	2959.5	2781.5	WT	DMSO-LPS	2	WT_DMSO-LPS	Cell_CP_17	TxS_auto_12	TxS_auto_1	0.8018590898655451	1	2	Egr2BD_29May21_WTRad21_Sequence_A 0_S 0_U 1_V 0_X 4_Y21_Job(Seq.Scan) 1 01 01 02 01 04 01_212	1.9344337664151534	4.318440986348851
Egr2BD_29May21_WTRad21_Sequence_A 0_S 0_U 1_V 0_X 4_Y21_Job(Seq.Scan) 1 01 01 02 01 04 01_212__Cell_CP_5	3792.5	3592.0	WT	DMSO-LPS	2	WT_DMSO-LPS	Cell_CP_5	TxS_auto_1	TxS_auto_8	0.5669585522769697	1	2	Egr2BD_29May21_WTRad21_Sequence_A 0_S 0_U 1_V 0_X 4_Y21_Job(Seq.Scan) 1 01 01 02 01 04 01_212	4.488107156177868	2.342234059836061
Egr2BD_29May21_WTRad21_Sequence_A 0_S 0_U 1_V 0_X 4_Y21_Job(Seq.Scan) 1 01 01 02 01 04 01_212__Cell_CP_8	4582.5	4362.0	WT	DMSO-LPS	2	WT_DMSO-LPS	Cell_CP_8	TxS_auto_7	TxS_auto_10	0.0	1	2	Egr2BD_29May21_WTRad21_Sequence_A 0_S 0_U 1_V 0_X 4_Y21_Job(Seq.Scan) 1 01 01 02 01 04 01_212	2.906949449323217	1.530658559582086
Egr2BD_29May21_WTRad21_Sequence_A 0_S 0_U 1_V 0_X 4_Y22_Job(Seq.Scan) 1 01 01 02 01 04 01_214__Cell_CP_1	3130.0	2944.5	WT	DMSO-LPS	2	WT_DMSO-LPS	Cell_CP_1	TxS_auto_68	TxS_auto_10	0.8452058920759936	2	2	Egr2BD_29May21_WTRad21_Sequence_A 0_S 0_U 1_V 0_X 4_Y22_Job(Seq.Scan) 1 01 01 02 01 04 01_214	1.4166333758106247	4.954053735448898
Egr2BD_29May21_WTRad21_Sequence_A 0_S 0_U 1_V 0_X 4_Y23_Job(Seq.Scan) 1 01 01 02 01 04 01_234__Cell_CP_1	2641.0	2471.5	WT	DMSO-LPS	2	WT_DMSO-LPS	Cell_CP_1	TxS_auto_90	TxS_auto_36	0.3780000000000001	2	1	Egr2BD_29May21_WTRad21_Sequence_A 0_S 0_U 1_V 0_X 4_Y23_Job(Seq.Scan) 1 01 01 02 01 04 01_234	2.1564916923819353	3.241792375784547
Egr2BD_29May21_WTRad21_Sequence_A 0_S 0_U 1_V 0_X 4_Y23_Job(Seq.Scan) 1 01 01 02 01 04 01_234__Cell_CP_10	2404.0	2278.5	WT	DMSO-LPS	2	WT_DMSO-LPS	Cell_CP_10	TxS_auto_89	TxS_auto_41	0.5345287644271329	1	2	Egr2BD_29May21_WTRad21_Sequence_A 0_S 0_U 1_V 0_X 4_Y23_Job(Seq.Scan) 1 01 01 02 01 04 01_234	1.2576591981009055	2.1820624033106792
Egr2BD_29May21_WTRad21_Sequence_A 0_S 0_U 1_V 0_X 4_Y23_Job(Seq.Scan) 1 01 01 02 01 04 01_234__Cell_CP_3	3360.0	3176.0	WT	DMSO-LPS	2	WT_DMSO-LPS	Cell_CP_3	TxS_auto_53	TxS_auto_19	0.8452336954949208	2	2	Egr2BD_29May21_WTRad21_Sequence_A 0_S 0_U 1_V 0_X 4_Y23_Job(Seq.Scan) 1 01 01 02 01 04 01_234	2.4512242014275363	1.8318270503862155
Egr2BD_29May21_WTRad21_Sequence_A 0_S 0_U 1_V 0_X 5_Y21_Job(Seq.Scan) 1 01 01 02 01 04 01_210__Cell_CP_16	3326.5	3134.5	WT	DMSO-LPS	2	WT_DMSO-LPS	Cell_CP_16	TxS_auto_4	TxS_auto_18	0.6814491910626764	2	1	Egr2BD_29May21_WTRad21_Sequence_A 0_S 0_U 1_V 0_X 5_Y21_Job(Seq.Scan) 1 01 01 02 01 04 01_210	7.3006826435774785	2.440932035846857
Egr2BD_29May21_WTRad21_Sequence_A 0_S 0_U 1_V 0_X 5_Y23_Job(Seq.Scan) 1 01 01 02 01 04 01_232__Cell_CP_15	2915.5	2765.5	WT	DMSO-LPS	2	WT_DMSO-LPS	Cell_CP_15	TxS_auto_9	TxS_auto_8	0.2672863632885251	2	2	Egr2BD_29May21_WTRad21_Sequence_A 0_S 0_U 1_V 0_X 5_Y23_Job(Seq.Scan) 1 01 01 02 01 04 01_232	1.7583005303340757	1.510354685178989
Egr2BD_29May21_WTRad21_Sequence_A 0_S 0_U 1_V 0_X 5_Y23_Job(Seq.Scan) 1 01 01 02 01 04 01_232__Cell_CP_17	2185.5	2057.5	WT	DMSO-LPS	2	WT_DMSO-LPS	Cell_CP_17	TxS_auto_4	TxS_auto_3	0.4226168477474572	2	1	Egr2BD_29May21_WTRad21_Sequence_A 0_S 0_U 1_V 0_X 5_Y23_Job(Seq.Scan) 1 01 01 02 01 04 01_232	1.24100493342872	2.364793432625095
Egr2BD_29May21_WTRad21_Sequence_A 0_S 0_U 1_V 0_X 6_Y14_Job(Seq.Scan) 1 01 01 02 01 04 01_154__Cell_CP_19	3060.0	2880.5	WT	DMSO-LPS	2	WT_DMSO-LPS	Cell_CP_19	TxS_auto_36	TxS_auto_45	0.5345287644271329	2	1	Egr2BD_29May21_WTRad21_Sequence_A 0_S 0_U 1_V 0_X 6_Y14_Job(Seq.Scan) 1 01 01 02 01 04 01_154	2.9776038757552117	2.479283051880646
Egr2BD_29May21_WTRad21_Sequence_A 0_S 0_U 1_V 0_X 6_Y14_Job(Seq.Scan) 1 01 01 02 01 04 01_154__Cell_CP_22	3788.5	3588.0	WT	DMSO-LPS	2	WT_DMSO-LPS	Cell_CP_22	TxS_auto_13	TxS_auto_36	0.7792368061122199	2	2	Egr2BD_29May21_WTRad21_Sequence_A 0_S 0_U 1_V 0_X 6_Y14_Job(Seq.Scan) 1 01 01 02 01 04 01_154	7.335000760320196	2.9135517324168334
Egr2BD_29May21_WTRad21_Sequence_A 0_S 0_U 1_V 0_X 6_Y14_Job(Seq.Scan) 1 01 01 02 01 04 01_154__Cell_CP_29	3810.0	3600.5	WT	DMSO-LPS	2	WT_DMSO-LPS	Cell_CP_29	TxS_auto_8	TxS_auto_15	0.6546793108079774	2	2	Egr2BD_29May21_WTRad21_Sequence_A 0_S 0_U 1_V 0_X 6_Y14_Job(Seq.Scan) 1 01 01 02 01 04 01_154	4.158047924841336	3.1701653179508664
Egr2BD_29May21_WTRad21_Sequence_A 0_S 0_U 1_V 0_X 6_Y14_Job(Seq.Scan) 1 01 01 02 01 04 01_154__Cell_CP_36	2209.5	2056.5	WT	DMSO-LPS	2	WT_DMSO-LPS	Cell_CP_36	TxS_auto_4	TxS_auto_5	0.6546793108079609	2	1	Egr2BD_29May21_WTRad21_Sequence_A 0_S 0_U 1_V 0_X 6_Y14_Job(Seq.Scan) 1 01 01 02 01 04 01_154	3.143643078821824	4.890322636391647
Egr2BD_29May21_WTRad21_Sequence_A 0_S 0_U 1_V 0_X 6_Y14_Job(Seq.Scan) 1 01 01 02 01 04 01_154__Cell_CP_38	2809.5	2653.0	WT	DMSO-LPS	2	WT_DMSO-LPS	Cell_CP_38	TxS_auto_102	TxS_auto_42	0.9258817419087589	2	1	Egr2BD_29May21_WTRad21_Sequence_A 0_S 0_U 1_V 0_X 6_Y14_Job(Seq.Scan) 1 01 01 02 01 04 01_154	1.370707335880989	3.2181044994552583
Egr2BD_29May21_WTRad21_Sequence_A 0_S 0_U 1_V 0_X 6_Y14_Job(Seq.Scan) 1 01 01 02 01 04 01_154__Cell_CP_44	3191.0	3009.5	WT	DMSO-LPS	2	WT_DMSO-LPS	Cell_CP_44	TxS_auto_6	TxS_auto_3	0.6268045947502301	2	2	Egr2BD_29May21_WTRad21_Sequence_A 0_S 0_U 1_V 0_X 6_Y14_Job(Seq.Scan) 1 01 01 02 01 04 01_154	1.6038688822605822	7.6098647503319645
Egr2BD_29May21_WTRad21_Sequence_A 0_S 0_U 1_V 0_X 6_Y15_Job(Seq.Scan) 1 01 01 02 01 04 01_168__Cell_CP_12	2964.5	2779.0	WT	DMSO-LPS	2	WT_DMSO-LPS	Cell_CP_12	TxS_auto_18	TxS_auto_9	0.267286363288505	2	1	Egr2BD_29May21_WTRad21_Sequence_A 0_S 0_U 1_V 0_X 6_Y15_Job(Seq.Scan) 1 01 01 02 01 04 01_168	1.6210276951694078	1.64740340291547
Egr2BD_29May21_WTRad21_Sequence_A 0_S 0_U 1_V 0_X 6_Y21_Job(Seq.Scan) 1 01 01 02 01 04 01_208__Cell_CP_1	3365.5	3179.0	WT	DMSO-LPS	2	WT_DMSO-LPS	Cell_CP_1	TxS_auto_11	TxS_auto_1	0.5976704777718171	1	2	Egr2BD_29May21_WTRad21_Sequence_A 0_S 0_U 1_V 0_X 6_Y21_Job(Seq.Scan) 1 01 01 02 01 04 01_208	1.2717902306648243	7.621707179802036
Egr2BD_29May21_WTRad21_Sequence_A 0_S 0_U 1_V 0_X 6_Y21_Job(Seq.Scan) 1 01 01 02 01 04 01_208__Cell_CP_16	3025.5	2844.5	WT	DMSO-LPS	2	WT_DMSO-LPS	Cell_CP_16	TxS_auto_24	TxS_auto_29	0.5345287644271379	2	2	Egr2BD_29May21_WTRad21_Sequence_A 0_S 0_U 1_V 0_X 6_Y21_Job(Seq.Scan) 1 01 01 02 01 04 01_208	2.356849994041397	1.324239379630278
Egr2BD_29May21_WTRad21_Sequence_A 0_S 0_U 1_V 0_X 6_Y21_Job(Seq.Scan) 1 01 01 02 01 04 01_208__Cell_CP_19	2762.5	2617.5	WT	DMSO-LPS	2	WT_DMSO-LPS	Cell_CP_19	TxS_auto_7	TxS_auto_8	0.566958552276972	2	1	Egr2BD_29May21_WTRad21_Sequence_A 0_S 0_U 1_V 0_X 6_Y21_Job(Seq.Scan) 1 01 01 02 01 04 01_208	1.834002648295269	1.8583342654094122
Egr2BD_29May21_WTRad21_Sequence_A 0_S 0_U 1_V 0_X 6_Y21_Job(Seq.Scan) 1 01 01 02 01 04 01_208__Cell_CP_2	3889.0	3679.0	WT	DMSO-LPS	2	WT_DMSO-LPS	Cell_CP_2	TxS_auto_20	TxS_auto_25	0.0	2	2	Egr2BD_29May21_WTRad21_Sequence_A 0_S 0_U 1_V 0_X 6_Y21_Job(Seq.Scan) 1 01 01 02 01 04 01_208	2.509766770092305	1.1691432459550013
Egr2BD_29May21_WTRad21_Sequence_A 0_S 0_U 1_V 0_X 7_Y15_Job(Seq.Scan) 1 01 01 02 01 04 01_166__Cell_CP_12	2552.5	2383.5	WT	DMSO-LPS	2	WT_DMSO-LPS	Cell_CP_12	TxS_auto_27	TxS_auto_19	0.3780000000000001	1	2	Egr2BD_29May21_WTRad21_Sequence_A 0_S 0_U 1_V 0_X 7_Y15_Job(Seq.Scan) 1 01 01 02 01 04 01_166	2.316980005726641	2.3270066683614337
Egr2BD_29May21_WTRad21_Sequence_A 0_S 0_U 1_V 0_X 7_Y15_Job(Seq.Scan) 1 01 01 02 01 04 01_166__Cell_CP_26	3145.0	2957.0	WT	DMSO-LPS	2	WT_DMSO-LPS	Cell_CP_26	TxS_auto_3	TxS_auto_2	0.9258817419087589	1	2	Egr2BD_29May21_WTRad21_Sequence_A 0_S 0_U 1_V 0_X 7_Y15_Job(Seq.Scan) 1 01 01 02 01 04 01_166	4.978654700859106	2.440932035846857
Egr2BD_29May21_WTRad21_Sequence_A 0_S 0_U 1_V 0_X 7_Y15_Job(Seq.Scan) 1 01 01 02 01 04 01_166__Cell_CP_27	3924.0	3714.0	WT	DMSO-LPS	2	WT_DMSO-LPS	Cell_CP_27	TxS_auto_23	TxS_auto_12	0.566958552276972	2	2	Egr2BD_29May21_WTRad21_Sequence_A 0_S 0_U 1_V 0_X 7_Y15_Job(Seq.Scan) 1 01 01 02 01 04 01_166	6.014759907573538	5.303724150832974
Egr2BD_29May21_WTRad21_Sequence_A 0_S 0_U 1_V 0_X 7_Y15_Job(Seq.Scan) 1 01 01 02 01 04 01_166__Cell_CP_29	3268.5	3071.5	WT	DMSO-LPS	2	WT_DMSO-LPS	Cell_CP_29	TxS_auto_58	TxS_auto_31	0.18899999999999295	2	2	Egr2BD_29May21_WTRad21_Sequence_A 0_S 0_U 1_V 0_X 7_Y15_Job(Seq.Scan) 1 01 01 02 01 04 01_166	1.6356632759699667	3.3213140208541363
Egr2BD_29May21_WTRad21_Sequence_A 0_S 0_U 1_V 0_X 7_Y21_Job(Seq.Scan) 1 01 01 02 01 04 01_206__Cell_CP_33	2426.5	2262.0	WT	DMSO-LPS	2	WT_DMSO-LPS	Cell_CP_33	TxS_auto_19	TxS_auto_26	0.7319617476343967	1	2	Egr2BD_29May21_WTRad21_Sequence_A 0_S 0_U 1_V 0_X 7_Y21_Job(Seq.Scan) 1 01 01 02 01 04 01_206	3.7179669860256954	3.4730261526032216
Egr2BD_29May21_WTRad21_Sequence_A 0_S 0_U 1_V 0_X 7_Y21_Job(Seq.Scan) 1 01 01 02 01 04 01_206__Cell_CP_4	2844.5	2674.0	WT	DMSO-LPS	2	WT_DMSO-LPS	Cell_CP_4	TxS_auto_10	TxS_auto_14	0.5345287644271354	1	2	Egr2BD_29May21_WTRad21_Sequence_A 0_S 0_U 1_V 0_X 7_Y21_Job(Seq.Scan) 1 01 01 02 01 04 01_206	4.385153296874783	4.134582139264442
Egr2BD_29May21_WTRad21_Sequence_A 0_S 0_U 1_V 0_X 7_Y21_Job(Seq.Scan) 1 01 01 02 01 04 01_206__Cell_CP_48	3439.5	3246.5	WT	DMSO-LPS	2	WT_DMSO-LPS	Cell_CP_48	TxS_auto_73	TxS_auto_22	0.7559689147048257	2	1	Egr2BD_29May21_WTRad21_Sequence_A 0_S 0_U 1_V 0_X 7_Y21_Job(Seq.Scan) 1 01 01 02 01 04 01_206	2.279634108639017	6.9127770863308635
Egr2BD_29May21_WTRad21_Sequence_A 0_S 0_U 1_V 0_X 7_Y21_Job(Seq.Scan) 1 01 01 02 01 04 01_206__Cell_CP_69	2989.0	2809.5	WT	DMSO-LPS	2	WT_DMSO-LPS	Cell_CP_69	TxS_auto_121	TxS_auto_47	0.5669585522769768	1	2	Egr2BD_29May21_WTRad21_Sequence_A 0_S 0_U 1_V 0_X 7_Y21_Job(Seq.Scan) 1 01 01 02 01 04 01_206	1.301061637728475	4.272758537616864
Egr2BD_29May21_WTRad21_Sequence_A 0_S 0_U 1_V 0_X 7_Y21_Job(Seq.Scan) 1 01 01 02 01 04 01_206__Cell_CP_73	2397.0	2233.0	WT	DMSO-LPS	2	WT_DMSO-LPS	Cell_CP_73	TxS_auto_21	TxS_auto_28	0.26728636328851507	1	2	Egr2BD_29May21_WTRad21_Sequence_A 0_S 0_U 1_V 0_X 7_Y21_Job(Seq.Scan) 1 01 01 02 01 04 01_206	2.996277683417889	2.8176739180242576
Egr2BD_29May21_WTRad21_Sequence_A 0_S 0_U 1_V 0_X 8_Y14_Job(Seq.Scan) 1 01 01 02 01 04 01_158__Cell_CP_9	3077.5	2898.5	WT	DMSO-LPS	2	WT_DMSO-LPS	Cell_CP_9	TxS_auto_59	TxS_auto_12	0.6546793108079649	2	1	Egr2BD_29May21_WTRad21_Sequence_A 0_S 0_U 1_V 0_X 8_Y14_Job(Seq.Scan) 1 01 01 02 01 04 01_158	1.3313425094592055	6.506708376128255
Egr2BD_29May21_WTRad21_Sequence_A 0_S 0_U 1_V 0_X 8_Y15_Job(Seq.Scan) 1 01 01 02 01 04 01_164__Cell_CP_1	3540.0	3346.5	WT	DMSO-LPS	2	WT_DMSO-LPS	Cell_CP_1	TxS_auto_44	TxS_auto_22	0.5345287644271329	2	2	Egr2BD_29May21_WTRad21_Sequence_A 0_S 0_U 1_V 0_X 8_Y15_Job(Seq.Scan) 1 01 01 02 01 04 01_164	7.432907419019149	3.915191614840151
Egr2BD_29May21_WTRad21_Sequence_A 0_S 0_U 1_V 0_X 8_Y15_Job(Seq.Scan) 1 01 01 02 01 04 01_164__Cell_CP_11	3331.5	3143.0	WT	DMSO-LPS	2	WT_DMSO-LPS	Cell_CP_11	TxS_auto_11	TxS_auto_20	0.5345287644271354	2	1	Egr2BD_29May21_WTRad21_Sequence_A 0_S 0_U 1_V 0_X 8_Y15_Job(Seq.Scan) 1 01 01 02 01 04 01_164	8.394824520676107	1.3603343486619217
Egr2BD_29May21_WTRad21_Sequence_A 0_S 0_U 1_V 0_X 8_Y15_Job(Seq.Scan) 1 01 01 02 01 04 01_164__Cell_CP_18	3414.5	3222.0	WT	DMSO-LPS	2	WT_DMSO-LPS	Cell_CP_18	TxS_auto_19	TxS_auto_13	0.267286363288505	2	2	Egr2BD_29May21_WTRad21_Sequence_A 0_S 0_U 1_V 0_X 8_Y15_Job(Seq.Scan) 1 01 01 02 01 04 01_164	6.2918296691300055	3.5198371048754633
Egr2BD_29May21_WTRad21_Sequence_A 0_S 0_U 1_V 0_X 8_Y15_Job(Seq.Scan) 1 01 01 02 01 04 01_164__Cell_CP_2	3133.0	2953.0	WT	DMSO-LPS	2	WT_DMSO-LPS	Cell_CP_2	TxS_auto_30	TxS_auto_27	0.5	1	2	Egr2BD_29May21_WTRad21_Sequence_A 0_S 0_U 1_V 0_X 8_Y15_Job(Seq.Scan) 1 01 01 02 01 04 01_164	2.155482841371188	1.0507061273504175
Egr2BD_29May21_WTRad21_Sequence_A 0_S 0_U 1_V 0_X 8_Y15_Job(Seq.Scan) 1 01 01 02 01 04 01_164__Cell_CP_25	4267.5	4053.0	WT	DMSO-LPS	2	WT_DMSO-LPS	Cell_CP_25	TxS_auto_2	TxS_auto_1	0.6268045947502214	2	2	Egr2BD_29May21_WTRad21_Sequence_A 0_S 0_U 1_V 0_X 8_Y15_Job(Seq.Scan) 1 01 01 02 01 04 01_164	6.4084101354916365	4.249070935595681
Egr2BD_29May21_WTRad21_Sequence_A 0_S 0_U 1_V 0_X 9_Y14_Job(Seq.Scan) 1 01 01 02 01 04 01_160__Cell_CP_15	3447.0	3253.5	WT	DMSO-LPS	2	WT_DMSO-LPS	Cell_CP_15	TxS_auto_55	TxS_auto_23	0.18900000000000006	2	2	Egr2BD_29May21_WTRad21_Sequence_A 0_S 0_U 1_V 0_X 9_Y14_Job(Seq.Scan) 1 01 01 02 01 04 01_160	4.554725196716742	3.0579321571596165
Egr2BD_29May21_WTRad21_Sequence_A 0_S 0_U 1_V 0_X 9_Y14_Job(Seq.Scan) 1 01 01 02 01 04 01_160__Cell_CP_17	3318.0	3124.0	WT	DMSO-LPS	2	WT_DMSO-LPS	Cell_CP_17	TxS_auto_73	TxS_auto_20	0.42261684774746994	2	1	Egr2BD_29May21_WTRad21_Sequence_A 0_S 0_U 1_V 0_X 9_Y14_Job(Seq.Scan) 1 01 01 02 01 04 01_160	3.1295127826455045	2.0331697474095543
Egr2BD_29May21_WTRad21_Sequence_A 0_S 0_U 1_V 0_X 9_Y14_Job(Seq.Scan) 1 01 01 02 01 04 01_160__Cell_CP_20	3696.5	3499.0	WT	DMSO-LPS	2	WT_DMSO-LPS	Cell_CP_20	TxS_auto_123	TxS_auto_50	0.9450000000000046	1	2	Egr2BD_29May21_WTRad21_Sequence_A 0_S 0_U 1_V 0_X 9_Y14_Job(Seq.Scan) 1 01 01 02 01 04 01_160	2.424475903740886	1.2887081137525533
Egr2BD_29May21_WTRad21_Sequence_A 0_S 0_U 1_V 0_X 9_Y14_Job(Seq.Scan) 1 01 01 02 01 04 01_160__Cell_CP_34	2571.5	2406.5	WT	DMSO-LPS	2	WT_DMSO-LPS	Cell_CP_34	TxS_auto_1	TxS_auto_5	0.7792368061122354	2	2	Egr2BD_29May21_WTRad21_Sequence_A 0_S 0_U 1_V 0_X 9_Y14_Job(Seq.Scan) 1 01 01 02 01 04 01_160	6.661758397856229	2.1662706229118722
Egr2BD_29May21_WTRad21_Sequence_A 0_S 0_U 1_V 0_X 9_Y14_Job(Seq.Scan) 1 01 01 02 01 04 01_160__Cell_CP_5	2569.0	2401.0	WT	DMSO-LPS	2	WT_DMSO-LPS	Cell_CP_5	TxS_auto_57	TxS_auto_13	0.566958552276972	2	2	Egr2BD_29May21_WTRad21_Sequence_A 0_S 0_U 1_V 0_X 9_Y14_Job(Seq.Scan) 1 01 01 02 01 04 01_160	3.5337603645020432	5.533266818189891
Egr2BD_29May21_WTRad21_Sequence_A 0_S 0_U 1_V 0_X 9_Y15_Job(Seq.Scan) 1 01 01 02 01 04 01_162__Cell_CP_10	3246.0	3062.0	WT	DMSO-LPS	2	WT_DMSO-LPS	Cell_CP_10	TxS_auto_6	TxS_auto_12	0.3780000000000001	2	2	Egr2BD_29May21_WTRad21_Sequence_A 0_S 0_U 1_V 0_X 9_Y15_Job(Seq.Scan) 1 01 01 02 01 04 01_162	6.584038577873541	1.96605519504232
Egr2BD_29May21_WTRad21_Sequence_A 0_S 0_U 1_V 0_X 9_Y15_Job(Seq.Scan) 1 01 01 02 01 04 01_162__Cell_CP_15	3542.0	3344.5	WT	DMSO-LPS	2	WT_DMSO-LPS	Cell_CP_15	TxS_auto_121	TxS_auto_35	0.7319617476343967	2	1	Egr2BD_29May21_WTRad21_Sequence_A 0_S 0_U 1_V 0_X 9_Y15_Job(Seq.Scan) 1 01 01 02 01 04 01_162	2.1161175240243386	4.573926891266942
Egr2BD_29May21_WTRad21_Sequence_A 0_S 0_U 1_V 0_X 9_Y15_Job(Seq.Scan) 1 01 01 02 01 04 01_162__Cell_CP_18	4200.5	3983.5	WT	DMSO-LPS	2	WT_DMSO-LPS	Cell_CP_18	TxS_auto_8	TxS_auto_2	0.6546793108079609	2	1	Egr2BD_29May21_WTRad21_Sequence_A 0_S 0_U 1_V 0_X 9_Y15_Job(Seq.Scan) 1 01 01 02 01 04 01_162	2.72173176762602	2.5881320735916526
Egr2BD_29May21_WTRad21_Sequence_A 0_S 0_U 1_V 0_X 9_Y15_Job(Seq.Scan) 1 01 01 02 01 04 01_162__Cell_CP_28	2916.0	2737.0	WT	DMSO-LPS	2	WT_DMSO-LPS	Cell_CP_28	TxS_auto_15	TxS_auto_31	0.18900000000000006	2	1	Egr2BD_29May21_WTRad21_Sequence_A 0_S 0_U 1_V 0_X 9_Y15_Job(Seq.Scan) 1 01 01 02 01 04 01_162	11.447626334349671	1.5825444860882245
Egr2BD_29May21_WTRad21_Sequence_A 0_S 0_U 1_V 0_X 9_Y15_Job(Seq.Scan) 1 01 01 02 01 04 01_162__Cell_CP_33	3618.5	3419.0	WT	DMSO-LPS	2	WT_DMSO-LPS	Cell_CP_33	TxS_auto_30	TxS_auto_42	0.42261684774746994	2	2	Egr2BD_29May21_WTRad21_Sequence_A 0_S 0_U 1_V 0_X 9_Y15_Job(Seq.Scan) 1 01 01 02 01 04 01_162	5.766963025855919	1.4590319132105618
Egr2BD_29May21_WTRad21_Sequence_A 0_S 0_U 1_V 0_X 9_Y15_Job(Seq.Scan) 1 01 01 02 01 04 01_162__Cell_CP_37	2595.5	2427.0	WT	DMSO-LPS	2	WT_DMSO-LPS	Cell_CP_37	TxS_auto_1	TxS_auto_4	0.9449999999999932	2	1	Egr2BD_29May21_WTRad21_Sequence_A 0_S 0_U 1_V 0_X 9_Y15_Job(Seq.Scan) 1 01 01 02 01 04 01_162	13.063103630722239	1.8087032886730023
Egr2BD_29May21_WTRad21_Sequence_A 0_S 0_U 1_V 0_X13_Y16_Job(Seq.Scan) 1 01 01 02 01 04 01_170__Cell_CP_12	3088.0	2908.5	WT	DMSO-LPS	2	WT_DMSO-LPS	Cell_CP_12	TxS_auto_6	TxS_auto_8	0.5345287644271354	2	2	Egr2BD_29May21_WTRad21_Sequence_A 0_S 0_U 1_V 0_X13_Y16_Job(Seq.Scan) 1 01 01 02 01 04 01_170	9.443546501588203	6.136734223495134
Egr2BD_29May21_WTRad21_Sequence_A 0_S 0_U 1_V 0_X13_Y16_Job(Seq.Scan) 1 01 01 02 01 04 01_170__Cell_CP_18	2666.0	2494.5	WT	DMSO-LPS	2	WT_DMSO-LPS	Cell_CP_18	TxS_auto_23	TxS_auto_19	0.9637146880690283	2	1	Egr2BD_29May21_WTRad21_Sequence_A 0_S 0_U 1_V 0_X13_Y16_Job(Seq.Scan) 1 01 01 02 01 04 01_170	2.847396556872503	1.0461941019231535
Egr2BD_29May21_WTRad21_Sequence_A 0_S 0_U 1_V 0_X13_Y16_Job(Seq.Scan) 1 01 01 02 01 04 01_170__Cell_CP_24	3140.0	2956.0	WT	DMSO-LPS	2	WT_DMSO-LPS	Cell_CP_24	TxS_auto_21	TxS_auto_27	0.42261684774746355	2	2	Egr2BD_29May21_WTRad21_Sequence_A 0_S 0_U 1_V 0_X13_Y16_Job(Seq.Scan) 1 01 01 02 01 04 01_170	6.964564906000737	2.611256246767022
Egr2BD_29May21_WTRad21_Sequence_A 0_S 0_U 1_V 0_X13_Y16_Job(Seq.Scan) 1 01 01 02 01 04 01_170__Cell_CP_25	3483.0	3293.5	WT	DMSO-LPS	2	WT_DMSO-LPS	Cell_CP_25	TxS_auto_10	TxS_auto_31	0.5345287644271379	2	2	Egr2BD_29May21_WTRad21_Sequence_A 0_S 0_U 1_V 0_X13_Y16_Job(Seq.Scan) 1 01 01 02 01 04 01_170	11.336094050442306	2.9451352932144474
Egr2BD_29May21_WTRad21_Sequence_A 0_S 0_U 1_V 0_X13_Y16_Job(Seq.Scan) 1 01 01 02 01 04 01_170__Cell_CP_32	2897.5	2715.5	WT	DMSO-LPS	2	WT_DMSO-LPS	Cell_CP_32	TxS_auto_30	TxS_auto_24	0.5669585522769697	2	1	Egr2BD_29May21_WTRad21_Sequence_A 0_S 0_U 1_V 0_X13_Y16_Job(Seq.Scan) 1 01 01 02 01 04 01_170	3.2970655076907707	2.367613868551419
Egr2BD_29May21_WTRad21_Sequence_A 0_S 0_U 1_V 0_X13_Y16_Job(Seq.Scan) 1 01 01 02 01 04 01_170__Cell_CP_42	3145.5	2961.0	WT	DMSO-LPS	2	WT_DMSO-LPS	Cell_CP_42	TxS_auto_1	TxS_auto_6	0.7792368061122422	2	2	Egr2BD_29May21_WTRad21_Sequence_A 0_S 0_U 1_V 0_X13_Y16_Job(Seq.Scan) 1 01 01 02 01 04 01_170	8.607294925565327	2.9761543279338296
Egr2BD_29May21_WTRad21_Sequence_A 0_S 0_U 1_V 0_X13_Y16_Job(Seq.Scan) 1 01 01 02 01 04 01_170__Cell_CP_5	3735.5	3535.5	WT	DMSO-LPS	2	WT_DMSO-LPS	Cell_CP_5	TxS_auto_13	TxS_auto_28	0.6546793108079733	2	2	Egr2BD_29May21_WTRad21_Sequence_A 0_S 0_U 1_V 0_X13_Y16_Job(Seq.Scan) 1 01 01 02 01 04 01_170	7.313299417775145	1.6349957615969066
Egr2BD_29May21_WTRad21_Sequence_A 0_S 0_U 1_V 0_X13_Y16_Job(Seq.Scan) 1 01 01 02 01 04 01_170__Cell_CP_8	3853.5	3642.5	WT	DMSO-LPS	2	WT_DMSO-LPS	Cell_CP_8	TxS_auto_118	TxS_auto_40	0.37799999999999656	2	2	Egr2BD_29May21_WTRad21_Sequence_A 0_S 0_U 1_V 0_X13_Y16_Job(Seq.Scan) 1 01 01 02 01 04 01_170	2.9584271153623587	3.43523938833956
Egr2BD_29May21_WTRad21_Sequence_A 0_S 0_U 1_V 0_X13_Y22_Job(Seq.Scan) 1 01 01 02 01 04 01_218__Cell_CP_30	2818.5	2649.5	WT	DMSO-LPS	2	WT_DMSO-LPS	Cell_CP_30	TxS_auto_2	TxS_auto_13	0.5976704777718149	2	1	Egr2BD_29May21_WTRad21_Sequence_A 0_S 0_U 1_V 0_X13_Y22_Job(Seq.Scan) 1 01 01 02 01 04 01_218	2.688928400174622	1.2148259689950922
Egr2BD_29May21_WTRad21_Sequence_A 0_S 0_U 1_V 0_X14_Y16_Job(Seq.Scan) 1 01 01 02 01 04 01_172__Cell_CP_1	4881.5	4654.5	WT	DMSO-LPS	2	WT_DMSO-LPS	Cell_CP_1	TxS_auto_6	TxS_auto_8	0.18900000000000006	2	2	Egr2BD_29May21_WTRad21_Sequence_A 0_S 0_U 1_V 0_X14_Y16_Job(Seq.Scan) 1 01 01 02 01 04 01_172	7.50356233637621	3.467386103674885
Egr2BD_29May21_WTRad21_Sequence_A 0_S 0_U 1_V 0_X14_Y16_Job(Seq.Scan) 1 01 01 02 01 04 01_172__Cell_CP_12	3686.0	3481.0	WT	DMSO-LPS	2	WT_DMSO-LPS	Cell_CP_12	TxS_auto_32	TxS_auto_18	0.26728636328851507	2	1	Egr2BD_29May21_WTRad21_Sequence_A 0_S 0_U 1_V 0_X14_Y16_Job(Seq.Scan) 1 01 01 02 01 04 01_172	4.0116911349856155	1.4285769931072545
Egr2BD_29May21_WTRad21_Sequence_A 0_S 0_U 1_V 0_X14_Y16_Job(Seq.Scan) 1 01 01 02 01 04 01_172__Cell_CP_13	3657.5	3461.5	WT	DMSO-LPS	2	WT_DMSO-LPS	Cell_CP_13	TxS_auto_20	TxS_auto_10	0.5345287644271329	1	2	Egr2BD_29May21_WTRad21_Sequence_A 0_S 0_U 1_V 0_X14_Y16_Job(Seq.Scan) 1 01 01 02 01 04 01_172	1.844096190384668	2.0100466714666014
Egr2BD_29May21_WTRad21_Sequence_A 0_S 0_U 1_V 0_X14_Y16_Job(Seq.Scan) 1 01 01 02 01 04 01_172__Cell_CP_15	3941.0	3737.0	WT	DMSO-LPS	2	WT_DMSO-LPS	Cell_CP_15	TxS_auto_59	TxS_auto_22	0.7319617476343967	2	2	Egr2BD_29May21_WTRad21_Sequence_A 0_S 0_U 1_V 0_X14_Y16_Job(Seq.Scan) 1 01 01 02 01 04 01_172	3.1653449122919413	1.1905745266659364
Egr2BD_29May21_WTRad21_Sequence_A 0_S 0_U 1_V 0_X14_Y16_Job(Seq.Scan) 1 01 01 02 01 04 01_172__Cell_CP_17	4010.0	3793.0	WT	DMSO-LPS	2	WT_DMSO-LPS	Cell_CP_17	TxS_auto_4	TxS_auto_5	0.5345287644271429	2	1	Egr2BD_29May21_WTRad21_Sequence_A 0_S 0_U 1_V 0_X14_Y16_Job(Seq.Scan) 1 01 01 02 01 04 01_172	2.636441392199667	1.658683226464039
Egr2BD_29May21_WTRad21_Sequence_A 0_S 0_U 1_V 0_X14_Y16_Job(Seq.Scan) 1 01 01 02 01 04 01_172__Cell_CP_3	3112.5	2935.5	WT	DMSO-LPS	2	WT_DMSO-LPS	Cell_CP_3	TxS_auto_76	TxS_auto_16	0.18900000000000716	2	1	Egr2BD_29May21_WTRad21_Sequence_A 0_S 0_U 1_V 0_X14_Y16_Job(Seq.Scan) 1 01 01 02 01 04 01_172	1.1511722738286743	6.058338064576653
Egr2BD_29May21_WTRad21_Sequence_A 0_S 0_U 1_V 0_X14_Y16_Job(Seq.Scan) 1 01 01 02 01 04 01_172__Cell_CP_5	3332.5	3144.5	WT	DMSO-LPS	2	WT_DMSO-LPS	Cell_CP_5	TxS_auto_39	TxS_auto_12	0.6268045947502301	2	1	Egr2BD_29May21_WTRad21_Sequence_A 0_S 0_U 1_V 0_X14_Y16_Job(Seq.Scan) 1 01 01 02 01 04 01_172	1.983892134926336	1.9762072008208944
Egr2BD_29May21_WTRad21_Sequence_A 0_S 0_U 1_V 0_X14_Y22_Job(Seq.Scan) 1 01 01 02 01 04 01_220__Cell_CP_29	2816.5	2636.0	WT	DMSO-LPS	2	WT_DMSO-LPS	Cell_CP_29	TxS_auto_1	TxS_auto_5	0.6268045947502386	1	2	Egr2BD_29May21_WTRad21_Sequence_A 0_S 0_U 1_V 0_X14_Y22_Job(Seq.Scan) 1 01 01 02 01 04 01_220	10.011311158984487	1.340594863183004
Egr2BD_29May21_WTRad21_Sequence_A 0_S 0_U 1_V 0_X14_Y23_Job(Seq.Scan) 1 01 01 02 01 04 01_228__Cell_CP_13	2506.0	2344.0	WT	DMSO-LPS	2	WT_DMSO-LPS	Cell_CP_13	TxS_auto_15	TxS_auto_12	0.7792368061122233	2	2	Egr2BD_29May21_WTRad21_Sequence_A 0_S 0_U 1_V 0_X14_Y23_Job(Seq.Scan) 1 01 01 02 01 04 01_228	4.105560916866381	1.7951674181222883
Egr2BD_29May21_WTRad21_Sequence_A 0_S 0_U 1_V 0_X14_Y23_Job(Seq.Scan) 1 01 01 02 01 04 01_228__Cell_CP_26	3513.0	3310.0	WT	DMSO-LPS	2	WT_DMSO-LPS	Cell_CP_26	TxS_auto_42	TxS_auto_27	0.5669585522769673	2	2	Egr2BD_29May21_WTRad21_Sequence_A 0_S 0_U 1_V 0_X14_Y23_Job(Seq.Scan) 1 01 01 02 01 04 01_228	3.0341277605483534	1.3569506210438342
Egr2BD_29May21_WTRad21_Sequence_A 0_S 0_U 1_V 0_X14_Y23_Job(Seq.Scan) 1 01 01 02 01 04 01_228__Cell_CP_27	3252.5	3064.0	WT	DMSO-LPS	2	WT_DMSO-LPS	Cell_CP_27	TxS_auto_21	TxS_auto_15	0.3779999999999859	2	1	Egr2BD_29May21_WTRad21_Sequence_A 0_S 0_U 1_V 0_X14_Y23_Job(Seq.Scan) 1 01 01 02 01 04 01_228	7.480852142820411	2.3112155737328868
Egr2BD_29May21_WTRad21_Sequence_A 0_S 0_U 1_V 0_X14_Y23_Job(Seq.Scan) 1 01 01 02 01 04 01_228__Cell_CP_5	4087.5	3880.5	WT	DMSO-LPS	2	WT_DMSO-LPS	Cell_CP_5	TxS_auto_40	TxS_auto_20	0.5976704777718216	2	1	Egr2BD_29May21_WTRad21_Sequence_A 0_S 0_U 1_V 0_X14_Y23_Job(Seq.Scan) 1 01 01 02 01 04 01_228	4.29481670269443	3.4436990502699087
Egr2BD_29May21_WTRad21_Sequence_A 0_S 0_U 1_V 0_X15_Y16_Job(Seq.Scan) 1 01 01 02 01 04 01_174__Cell_CP_10	3801.5	3601.0	WT	DMSO-LPS	2	WT_DMSO-LPS	Cell_CP_10	TxS_auto_5	TxS_auto_24	0.4226168477474604	2	2	Egr2BD_29May21_WTRad21_Sequence_A 0_S 0_U 1_V 0_X15_Y16_Job(Seq.Scan) 1 01 01 02 01 04 01_174	7.836146886252539	1.3264952894783708
Egr2BD_29May21_WTRad21_Sequence_A 0_S 0_U 1_V 0_X15_Y16_Job(Seq.Scan) 1 01 01 02 01 04 01_174__Cell_CP_11	4100.5	3889.5	WT	DMSO-LPS	2	WT_DMSO-LPS	Cell_CP_11	TxS_auto_16	TxS_auto_22	0.5670000000000073	2	1	Egr2BD_29May21_WTRad21_Sequence_A 0_S 0_U 1_V 0_X15_Y16_Job(Seq.Scan) 1 01 01 02 01 04 01_174	5.848721686357058	2.167398577835919
Egr2BD_29May21_WTRad21_Sequence_A 0_S 0_U 1_V 0_X15_Y16_Job(Seq.Scan) 1 01 01 02 01 04 01_174__Cell_CP_12	4122.0	3914.0	WT	DMSO-LPS	2	WT_DMSO-LPS	Cell_CP_12	TxS_auto_28	TxS_auto_14	0.9450000000000074	2	2	Egr2BD_29May21_WTRad21_Sequence_A 0_S 0_U 1_V 0_X15_Y16_Job(Seq.Scan) 1 01 01 02 01 04 01_174	2.2937648957404027	2.9750266473178875
Egr2BD_29May21_WTRad21_Sequence_A 0_S 0_U 1_V 0_X15_Y16_Job(Seq.Scan) 1 01 01 02 01 04 01_174__Cell_CP_16	4909.0	4676.0	WT	DMSO-LPS	2	WT_DMSO-LPS	Cell_CP_16	TxS_auto_19	TxS_auto_3	0.18899999999999295	2	2	Egr2BD_29May21_WTRad21_Sequence_A 0_S 0_U 1_V 0_X15_Y16_Job(Seq.Scan) 1 01 01 02 01 04 01_174	4.170664699039002	4.697439601298657
Egr2BD_29May21_WTRad21_Sequence_A 0_S 0_U 1_V 0_X15_Y17_Job(Seq.Scan) 1 01 01 02 01 04 01_188__Cell_CP_4	3378.5	3188.0	WT	DMSO-LPS	2	WT_DMSO-LPS	Cell_CP_4	TxS_auto_3	TxS_auto_9	0.0	2	1	Egr2BD_29May21_WTRad21_Sequence_A 0_S 0_U 1_V 0_X15_Y17_Job(Seq.Scan) 1 01 01 02 01 04 01_188	4.307432495041963	2.0540374621206223
Egr2BD_29May21_WTRad21_Sequence_A 0_S 0_U 1_V 0_X15_Y17_Job(Seq.Scan) 1 01 01 02 01 04 01_188__Cell_CP_6	2800.0	2621.0	WT	DMSO-LPS	2	WT_DMSO-LPS	Cell_CP_6	TxS_auto_21	TxS_auto_15	0.5669585522769697	2	2	Egr2BD_29May21_WTRad21_Sequence_A 0_S 0_U 1_V 0_X15_Y17_Job(Seq.Scan) 1 01 01 02 01 04 01_188	4.11414081424586	3.703132797422162
Egr2BD_29May21_WTRad21_Sequence_A 0_S 0_U 1_V 0_X15_Y21_Job(Seq.Scan) 1 01 01 02 01 04 01_204__Cell_CP_26	2632.0	2466.0	WT	DMSO-LPS	2	WT_DMSO-LPS	Cell_CP_26	TxS_auto_16	TxS_auto_7	0.6268045947502214	2	1	Egr2BD_29May21_WTRad21_Sequence_A 0_S 0_U 1_V 0_X15_Y21_Job(Seq.Scan) 1 01 01 02 01 04 01_204	1.2379769076212803	1.033222483142567
Egr2BD_29May21_WTRad21_Sequence_A 0_S 0_U 1_V 0_X15_Y22_Job(Seq.Scan) 1 01 01 02 01 04 01_222__Cell_CP_3	3077.0	2897.5	WT	DMSO-LPS	2	WT_DMSO-LPS	Cell_CP_3	TxS_auto_37	TxS_auto_21	0.8452058920760143	1	2	Egr2BD_29May21_WTRad21_Sequence_A 0_S 0_U 1_V 0_X15_Y22_Job(Seq.Scan) 1 01 01 02 01 04 01_222	1.6901687223540152	2.8159828085625
Egr2BD_29May21_WTRad21_Sequence_A 0_S 0_U 1_V 0_X15_Y23_Job(Seq.Scan) 1 01 01 02 01 04 01_226__Cell_CP_24	3253.0	3061.0	WT	DMSO-LPS	2	WT_DMSO-LPS	Cell_CP_24	TxS_auto_27	TxS_auto_15	0.7792368061122406	2	2	Egr2BD_29May21_WTRad21_Sequence_A 0_S 0_U 1_V 0_X15_Y23_Job(Seq.Scan) 1 01 01 02 01 04 01_226	2.081294981776248	2.167398577835919
Egr2BD_29May21_WTRad21_Sequence_A 0_S 0_U 1_V 0_X15_Y23_Job(Seq.Scan) 1 01 01 02 01 04 01_226__Cell_CP_31	3171.0	3026.0	WT	DMSO-LPS	2	WT_DMSO-LPS	Cell_CP_31	TxS_auto_42	TxS_auto_26	0.2672863632885251	2	1	Egr2BD_29May21_WTRad21_Sequence_A 0_S 0_U 1_V 0_X15_Y23_Job(Seq.Scan) 1 01 01 02 01 04 01_226	3.0724834904968565	2.7009292118449255
Egr2BD_29May21_WTRad21_Sequence_A 0_S 0_U 1_V 0_X15_Y23_Job(Seq.Scan) 1 01 01 02 01 04 01_226__Cell_CP_6	3389.5	3198.5	WT	DMSO-LPS	2	WT_DMSO-LPS	Cell_CP_6	TxS_auto_11	TxS_auto_1	0.26728636328851507	2	1	Egr2BD_29May21_WTRad21_Sequence_A 0_S 0_U 1_V 0_X15_Y23_Job(Seq.Scan) 1 01 01 02 01 04 01_226	2.129239460114977	4.34382079506421
Egr2BD_29May21_WTRad21_Sequence_A 0_S 0_U 1_V 0_X15_Y23_Job(Seq.Scan) 1 01 01 02 01 04 01_226__Cell_CP_9	2995.5	2819.5	WT	DMSO-LPS	2	WT_DMSO-LPS	Cell_CP_9	TxS_auto_15	TxS_auto_7	0.9258817419087589	1	2	Egr2BD_29May21_WTRad21_Sequence_A 0_S 0_U 1_V 0_X15_Y23_Job(Seq.Scan) 1 01 01 02 01 04 01_226	2.5228882152578773	1.1488396458600083
Egr2BD_29May21_WTRad21_Sequence_A 0_S 0_U 1_V 0_X16_Y16_Job(Seq.Scan) 1 01 01 02 01 04 01_176__Cell_CP_2	3451.0	3257.5	WT	DMSO-LPS	2	WT_DMSO-LPS	Cell_CP_2	TxS_auto_17	TxS_auto_6	0.9063862311399045	2	2	Egr2BD_29May21_WTRad21_Sequence_A 0_S 0_U 1_V 0_X16_Y16_Job(Seq.Scan) 1 01 01 02 01 04 01_176	2.118641369788938	1.5938248582530017
Egr2BD_29May21_WTRad21_Sequence_A 0_S 0_U 1_V 0_X16_Y17_Job(Seq.Scan) 1 01 01 02 01 04 01_186__Cell_CP_1	3951.5	3747.5	WT	DMSO-LPS	2	WT_DMSO-LPS	Cell_CP_1	TxS_auto_11	TxS_auto_2	0.566958552276972	2	2	Egr2BD_29May21_WTRad21_Sequence_A 0_S 0_U 1_V 0_X16_Y17_Job(Seq.Scan) 1 01 01 02 01 04 01_186	4.148962865568884	4.228204592425133
Egr2BD_29May21_WTRad21_Sequence_A 0_S 0_U 1_V 0_X16_Y17_Job(Seq.Scan) 1 01 01 02 01 04 01_186__Cell_CP_4	2777.0	2602.0	WT	DMSO-LPS	2	WT_DMSO-LPS	Cell_CP_4	TxS_auto_6	TxS_auto_8	0.4226168477474604	2	2	Egr2BD_29May21_WTRad21_Sequence_A 0_S 0_U 1_V 0_X16_Y17_Job(Seq.Scan) 1 01 01 02 01 04 01_186	7.950707195967345	2.4144245465155567
Egr2BD_29May21_WTRad21_Sequence_A 0_S 0_U 1_V 0_X16_Y17_Job(Seq.Scan) 1 01 01 02 01 04 01_186__Cell_CP_6	2908.0	2770.5	WT	DMSO-LPS	2	WT_DMSO-LPS	Cell_CP_6	TxS_auto_19	TxS_auto_17	0.4226168477474572	2	2	Egr2BD_29May21_WTRad21_Sequence_A 0_S 0_U 1_V 0_X16_Y17_Job(Seq.Scan) 1 01 01 02 01 04 01_186	8.839954132871078	3.645606273371479
Egr2BD_29May21_WTRad21_Sequence_A 0_S 0_U 1_V 0_X16_Y21_Job(Seq.Scan) 1 01 01 02 01 04 01_202__Cell_CP_16	2999.5	2821.0	WT	DMSO-LPS	2	WT_DMSO-LPS	Cell_CP_16	TxS_auto_16	TxS_auto_2	0.5345287644271329	2	1	Egr2BD_29May21_WTRad21_Sequence_A 0_S 0_U 1_V 0_X16_Y21_Job(Seq.Scan) 1 01 01 02 01 04 01_202	1.6765424834892695	4.220872336802622
Egr2BD_29May21_WTRad21_Sequence_A 0_S 0_U 1_V 0_X17_Y16_Job(Seq.Scan) 1 01 01 02 01 04 01_178__Cell_CP_12	3704.5	3504.0	WT	DMSO-LPS	2	WT_DMSO-LPS	Cell_CP_12	TxS_auto_17	TxS_auto_10	0.6546793108079733	2	2	Egr2BD_29May21_WTRad21_Sequence_A 0_S 0_U 1_V 0_X17_Y16_Job(Seq.Scan) 1 01 01 02 01 04 01_178	5.299631327548518	2.155554913979379
Egr2BD_29May21_WTRad21_Sequence_A 0_S 0_U 1_V 0_X17_Y17_Job(Seq.Scan) 1 01 01 02 01 04 01_184__Cell_CP_17	5745.5	5486.5	WT	DMSO-LPS	2	WT_DMSO-LPS	Cell_CP_17	TxS_auto_61	TxS_auto_11	0.5345287644271329	2	2	Egr2BD_29May21_WTRad21_Sequence_A 0_S 0_U 1_V 0_X17_Y17_Job(Seq.Scan) 1 01 01 02 01 04 01_184	1.4973820807196176	2.9411874509802844
Egr2BD_29May21_WTRad21_Sequence_A 0_S 0_U 1_V 0_X17_Y17_Job(Seq.Scan) 1 01 01 02 01 04 01_184__Cell_CP_24	3960.5	3753.5	WT	DMSO-LPS	2	WT_DMSO-LPS	Cell_CP_24	TxS_auto_2	TxS_auto_4	0.5345287644271329	2	2	Egr2BD_29May21_WTRad21_Sequence_A 0_S 0_U 1_V 0_X17_Y17_Job(Seq.Scan) 1 01 01 02 01 04 01_184	8.936345305891113	2.2435367695955253
Egr2BD_29May21_WTRad21_Sequence_A 0_S 0_U 1_V 0_X18_Y16_Job(Seq.Scan) 1 01 01 02 01 04 01_180__Cell_CP_11	3032.0	2849.5	WT	DMSO-LPS	2	WT_DMSO-LPS	Cell_CP_11	TxS_auto_16	TxS_auto_3	0.18899999999999295	1	2	Egr2BD_29May21_WTRad21_Sequence_A 0_S 0_U 1_V 0_X18_Y16_Job(Seq.Scan) 1 01 01 02 01 04 01_180	1.5357373197430548	2.2345132673572055
Egr2BD_29May21_WTRad21_Sequence_A 0_S 0_U 1_V 0_X18_Y16_Job(Seq.Scan) 1 01 01 02 01 04 01_180__Cell_CP_13	3290.0	3099.0	WT	DMSO-LPS	2	WT_DMSO-LPS	Cell_CP_13	TxS_auto_5	TxS_auto_5	0.5	2	1	Egr2BD_29May21_WTRad21_Sequence_A 0_S 0_U 1_V 0_X18_Y16_Job(Seq.Scan) 1 01 01 02 01 04 01_180	3.9798958821573653	2.5588046969502356
Egr2BD_29May21_WTRad21_Sequence_A 0_S 0_U 1_V 0_X18_Y16_Job(Seq.Scan) 1 01 01 02 01 04 01_180__Cell_CP_2	3159.5	2975.0	WT	DMSO-LPS	2	WT_DMSO-LPS	Cell_CP_2	TxS_auto_3	TxS_auto_10	0.7792368061122389	2	2	Egr2BD_29May21_WTRad21_Sequence_A 0_S 0_U 1_V 0_X18_Y16_Job(Seq.Scan) 1 01 01 02 01 04 01_180	7.020586328988769	1.9750793830509
Egr2BD_29May21_WTRad21_Sequence_A 0_S 0_U 1_V 0_X18_Y17_Job(Seq.Scan) 1 01 01 02 01 04 01_182__Cell_CP_8	4117.0	3907.0	WT	DMSO-LPS	2	WT_DMSO-LPS	Cell_CP_8	TxS_auto_6	TxS_auto_2	0.6546793108079609	2	1	Egr2BD_29May21_WTRad21_Sequence_A 0_S 0_U 1_V 0_X18_Y17_Job(Seq.Scan) 1 01 01 02 01 04 01_182	3.4817780274949945	3.3658696118944933
Egr2BD_29May21_WTRad21_Sequence_A 0_S 0_U 1_V 0_X21_Y19_Job(Seq.Scan) 1 01 01 02 01 04 01_192__Cell_CP_1	5109.5	4878.5	WT	DMSO-LPS	2	WT_DMSO-LPS	Cell_CP_1	TxS_auto_33	TxS_auto_6	0.7792368061122422	1	2	Egr2BD_29May21_WTRad21_Sequence_A 0_S 0_U 1_V 0_X21_Y19_Job(Seq.Scan) 1 01 01 02 01 04 01_192	1.2470611077748661	3.3331578218647286
Egr2BD_29May21_WTRad21_Sequence_A 0_S 0_U 1_V 0_X21_Y19_Job(Seq.Scan) 1 01 01 02 01 04 01_192__Cell_CP_3	3607.5	3416.5	WT	DMSO-LPS	2	WT_DMSO-LPS	Cell_CP_3	TxS_auto_1	TxS_auto_1	0.566958552276972	2	1	Egr2BD_29May21_WTRad21_Sequence_A 0_S 0_U 1_V 0_X21_Y19_Job(Seq.Scan) 1 01 01 02 01 04 01_192	9.464744645940547	2.973898418085737
Egr2BD_29May21_WTRad21_Sequence_A 0_S 0_U 1_V 0_X21_Y19_Job(Seq.Scan) 1 01 01 02 01 04 01_192__Cell_CP_4	3565.5	3362.0	WT	DMSO-LPS	2	WT_DMSO-LPS	Cell_CP_4	TxS_auto_18	TxS_auto_8	0.5345287644271379	2	1	Egr2BD_29May21_WTRad21_Sequence_A 0_S 0_U 1_V 0_X21_Y19_Job(Seq.Scan) 1 01 01 02 01 04 01_192	4.594594694106433	2.9220119429633904
Egr2BD_29May21_WTRad21_Sequence_A 0_S 0_U 1_V 0_X21_Y21_Job(Seq.Scan) 1 01 01 02 01 04 01_200__Cell_CP_10	3816.0	3616.0	WT	DMSO-LPS	2	WT_DMSO-LPS	Cell_CP_10	TxS_auto_21	TxS_auto_41	0.5345287644271329	2	2	Egr2BD_29May21_WTRad21_Sequence_A 0_S 0_U 1_V 0_X21_Y21_Job(Seq.Scan) 1 01 01 02 01 04 01_200	1.8597411131210402	1.086237324651116
Egr2BD_29May21_WTRad21_Sequence_A 0_S 0_U 1_V 0_X21_Y21_Job(Seq.Scan) 1 01 01 02 01 04 01_200__Cell_CP_13	3386.5	3197.5	WT	DMSO-LPS	2	WT_DMSO-LPS	Cell_CP_13	TxS_auto_8	TxS_auto_7	0.5345287644271379	2	2	Egr2BD_29May21_WTRad21_Sequence_A 0_S 0_U 1_V 0_X21_Y21_Job(Seq.Scan) 1 01 01 02 01 04 01_200	2.6662174702312247	4.335924287671572
Egr2BD_29May21_WTRad21_Sequence_A 0_S 0_U 1_V 0_X21_Y21_Job(Seq.Scan) 1 01 01 02 01 04 01_200__Cell_CP_4	3692.5	3496.0	WT	DMSO-LPS	2	WT_DMSO-LPS	Cell_CP_4	TxS_auto_2	TxS_auto_11	0.3779999999999859	1	2	Egr2BD_29May21_WTRad21_Sequence_A 0_S 0_U 1_V 0_X21_Y21_Job(Seq.Scan) 1 01 01 02 01 04 01_200	7.484384839595758	2.199545567479348
Egr2BD_29May21_WTRad21_Sequence_A 0_S 0_U 1_V 0_X21_Y21_Job(Seq.Scan) 1 01 01 02 01 04 01_200__Cell_CP_7	3922.0	3722.0	WT	DMSO-LPS	2	WT_DMSO-LPS	Cell_CP_7	TxS_auto_3	TxS_auto_3	0.5345287644271379	2	2	Egr2BD_29May21_WTRad21_Sequence_A 0_S 0_U 1_V 0_X21_Y21_Job(Seq.Scan) 1 01 01 02 01 04 01_200	1.0083481193826667	2.148787047281048
Egr2BD_29May21_WTRad21_Sequence_A 0_S 0_U 1_V 0_X22_Y21_Job(Seq.Scan) 1 01 01 02 01 04 01_198__Cell_CP_18	4093.5	3884.5	WT	DMSO-LPS	2	WT_DMSO-LPS	Cell_CP_18	TxS_auto_9	TxS_auto_9	0.267286363288505	1	2	Egr2BD_29May21_WTRad21_Sequence_A 0_S 0_U 1_V 0_X22_Y21_Job(Seq.Scan) 1 01 01 02 01 04 01_198	4.874186828652301	3.1244834178350875
Egr2BD_29May21_WTRad21_Sequence_A 0_S 0_U 1_V 0_X22_Y21_Job(Seq.Scan) 1 01 01 02 01 04 01_198__Cell_CP_21	3781.5	3572.5	WT	DMSO-LPS	2	WT_DMSO-LPS	Cell_CP_21	TxS_auto_4	TxS_auto_27	0.5345287644271379	2	2	Egr2BD_29May21_WTRad21_Sequence_A 0_S 0_U 1_V 0_X22_Y21_Job(Seq.Scan) 1 01 01 02 01 04 01_198	12.095130968375466	1.3422869327231257
Egr2BD_29May21_WTRad21_Sequence_A 0_S 0_U 1_V 0_X22_Y21_Job(Seq.Scan) 1 01 01 02 01 04 01_198__Cell_CP_28	3432.0	3239.0	WT	DMSO-LPS	2	WT_DMSO-LPS	Cell_CP_28	TxS_auto_2	TxS_auto_1	0.5976704777718216	2	2	Egr2BD_29May21_WTRad21_Sequence_A 0_S 0_U 1_V 0_X22_Y21_Job(Seq.Scan) 1 01 01 02 01 04 01_198	5.066974574868097	5.5050690423211455
Egr2BD_29May21_WTRad21_Sequence_A 0_S 0_U 1_V 0_X22_Y21_Job(Seq.Scan) 1 01 01 02 01 04 01_198__Cell_CP_7	2793.0	2625.0	WT	DMSO-LPS	2	WT_DMSO-LPS	Cell_CP_7	TxS_auto_17	TxS_auto_3	0.18900000000000006	2	2	Egr2BD_29May21_WTRad21_Sequence_A 0_S 0_U 1_V 0_X22_Y21_Job(Seq.Scan) 1 01 01 02 01 04 01_198	3.0608763036975373	4.88242750053953
Egr2_Egr2Ehn_type1C3_type6C2_Exp31_Sequence_A 0_S 0_U 1_V 0_X 5_Y19_Job(Seq.Scan) 1 01 01 02 01 04 01_144__Cell_CP_11	3498.5	3295.5	WT	DMSO-LPS	4	WT_DMSO-LPS	Cell_CP_11	TxS_auto_49	TxS_auto_45	0.6546793108079692	1	2	Egr2_Egr2Ehn_type1C3_type6C2_Exp31_Sequence_A 0_S 0_U 1_V 0_X 5_Y19_Job(Seq.Scan) 1 01 01 02 01 04 01_144	1.9076612284925007	1.2832009174463674
Egr2_Egr2Ehn_type1C3_type6C2_Exp31_Sequence_A 0_S 0_U 1_V 0_X 5_Y19_Job(Seq.Scan) 1 01 01 02 01 04 01_144__Cell_CP_43	3492.0	3284.0	WT	DMSO-LPS	4	WT_DMSO-LPS	Cell_CP_43	TxS_auto_14	TxS_auto_18	0.5345287644271354	2	2	Egr2_Egr2Ehn_type1C3_type6C2_Exp31_Sequence_A 0_S 0_U 1_V 0_X 5_Y19_Job(Seq.Scan) 1 01 01 02 01 04 01_144	2.182028811475476	1.2792460712146714
Egr2_Egr2Ehn_type1C3_type6C2_Exp31_Sequence_A 0_S 0_U 1_V 0_X 6_Y21_Job(Seq.Scan) 1 01 01 02 01 04 01_166__Cell_CP_13	3440.5	3240.5	WT	DMSO-LPS	4	WT_DMSO-LPS	Cell_CP_13	TxS_auto_6	TxS_auto_31	0.5345287644271329	2	1	Egr2_Egr2Ehn_type1C3_type6C2_Exp31_Sequence_A 0_S 0_U 1_V 0_X 6_Y21_Job(Seq.Scan) 1 01 01 02 01 04 01_166	1.6583421860753895	1.7937131741487637
Egr2_Egr2Ehn_type1C3_type6C2_Exp31_Sequence_A 0_S 0_U 1_V 0_X10_Y16_Job(Seq.Scan) 1 01 01 02 01 04 01_114__Cell_CP_23	3811.0	3609.0	WT	DMSO-LPS	4	WT_DMSO-LPS	Cell_CP_23	TxS_auto_1	TxS_auto_6	0.7319617476344114	2	2	Egr2_Egr2Ehn_type1C3_type6C2_Exp31_Sequence_A 0_S 0_U 1_V 0_X10_Y16_Job(Seq.Scan) 1 01 01 02 01 04 01_114	9.757487630353275	1.4136957130231045
Egr2_Egr2Ehn_type1C3_type6C2_Exp31_Sequence_A 0_S 0_U 1_V 0_X11_Y16_Job(Seq.Scan) 1 01 01 02 01 04 01_116__Cell_CP_8	3729.5	3529.0	WT	DMSO-LPS	4	WT_DMSO-LPS	Cell_CP_8	TxS_auto_9	TxS_auto_42	0.18900000000000006	2	2	Egr2_Egr2Ehn_type1C3_type6C2_Exp31_Sequence_A 0_S 0_U 1_V 0_X11_Y16_Job(Seq.Scan) 1 01 01 02 01 04 01_116	1.9307535835401723	1.3149677800046904
Egr2_Egr2Ehn_type1C3_type6C2_Exp31_Sequence_A 0_S 0_U 1_V 0_X11_Y18_Job(Seq.Scan) 1 01 01 02 01 04 01_126__Cell_CP_10	3131.5	2949.5	WT	DMSO-LPS	4	WT_DMSO-LPS	Cell_CP_10	TxS_auto_13	TxS_auto_23	0.7319617476343967	1	2	Egr2_Egr2Ehn_type1C3_type6C2_Exp31_Sequence_A 0_S 0_U 1_V 0_X11_Y18_Job(Seq.Scan) 1 01 01 02 01 04 01_126	1.2728178256548706	1.5499905821730087
Egr2_Egr2Ehn_type1C3_type6C2_Exp31_Sequence_A 0_S 0_U 1_V 0_X11_Y18_Job(Seq.Scan) 1 01 01 02 01 04 01_126__Cell_CP_2	4233.0	4022.0	WT	DMSO-LPS	4	WT_DMSO-LPS	Cell_CP_2	TxS_auto_1	TxS_auto_14	0.18900000000000716	2	2	Egr2_Egr2Ehn_type1C3_type6C2_Exp31_Sequence_A 0_S 0_U 1_V 0_X11_Y18_Job(Seq.Scan) 1 01 01 02 01 04 01_126	7.501091978316342	1.7615507500347158
Egr2_Egr2Ehn_type1C3_type6C2_Exp31_Sequence_A 0_S 0_U 1_V 0_X11_Y21_Job(Seq.Scan) 1 01 01 02 01 04 01_156__Cell_CP_13	3342.5	3132.0	WT	DMSO-LPS	4	WT_DMSO-LPS	Cell_CP_13	TxS_auto_5	TxS_auto_11	0.5	1	2	Egr2_Egr2Ehn_type1C3_type6C2_Exp31_Sequence_A 0_S 0_U 1_V 0_X11_Y21_Job(Seq.Scan) 1 01 01 02 01 04 01_156	3.506901902607432	1.7677461287217566
Egr2_Egr2Ehn_type1C3_type6C2_Exp31_Sequence_A 0_S 0_U 1_V 0_X13_Y15_Job(Seq.Scan) 1 01 01 02 01 04 01_104__Cell_CP_9	5039.5	4806.0	WT	DMSO-LPS	4	WT_DMSO-LPS	Cell_CP_9	TxS_auto_35	TxS_auto_45	0.5669585522769697	2	2	Egr2_Egr2Ehn_type1C3_type6C2_Exp31_Sequence_A 0_S 0_U 1_V 0_X13_Y15_Job(Seq.Scan) 1 01 01 02 01 04 01_104	1.470863810291885	1.084558366742364
Egr2_Egr2Ehn_type1C3_type6C2_Exp31_Sequence_A 0_S 0_U 1_V 0_X17_Y20_Job(Seq.Scan) 1 01 01 02 01 04 01_146__Cell_CP_4	3327.0	3135.5	WT	DMSO-LPS	4	WT_DMSO-LPS	Cell_CP_4	TxS_auto_20	TxS_auto_11	0.5669585522769697	2	2	Egr2_Egr2Ehn_type1C3_type6C2_Exp31_Sequence_A 0_S 0_U 1_V 0_X17_Y20_Job(Seq.Scan) 1 01 01 02 01 04 01_146	1.448946004158893	2.477559607023378
Egr2_Egr2Ehn_type1C3_type6C2_Exp31_Sequence_A 0_S 0_U 1_V 0_X19_Y15_Job(Seq.Scan) 1 01 01 02 01 04 01_102__Cell_CP_2	4630.5	4406.0	WT	DMSO-LPS	4	WT_DMSO-LPS	Cell_CP_2	TxS_auto_5	TxS_auto_15	0.5669999999999931	2	1	Egr2_Egr2Ehn_type1C3_type6C2_Exp31_Sequence_A 0_S 0_U 1_V 0_X19_Y15_Job(Seq.Scan) 1 01 01 02 01 04 01_102	1.888482957761641	1.2998089892870135
Egr2_Egr2Ehn_type1C3_type6C2_Exp31_Sequence_A 0_S 0_U 1_V 0_X20_Y16_Job(Seq.Scan) 1 01 01 02 01 04 01_124__Cell_CP_4	3964.5	3760.5	WT	DMSO-LPS	4	WT_DMSO-LPS	Cell_CP_4	TxS_auto_4	TxS_auto_11	0.566958552276972	2	2	Egr2_Egr2Ehn_type1C3_type6C2_Exp31_Sequence_A 0_S 0_U 1_V 0_X20_Y16_Job(Seq.Scan) 1 01 01 02 01 04 01_124	2.4802722897545544	1.3632112879548366
Egr2_Egr2Ehn_type1C3_type6C2_Exp31_Sequence_A 0_S 0_U 1_V 0_X23_Y19_Job(Seq.Scan) 1 01 01 02 01 04 01_130__Cell_CP_19	3752.5	3541.0	WT	DMSO-LPS	4	WT_DMSO-LPS	Cell_CP_19	TxS_auto_44	TxS_auto_39	0.5345287644271329	2	1	Egr2_Egr2Ehn_type1C3_type6C2_Exp31_Sequence_A 0_S 0_U 1_V 0_X23_Y19_Job(Seq.Scan) 1 01 01 02 01 04 01_130	1.2708606883142186	1.8039940561907692
Egr2_Egr2Ehn_type1C3_type6C2_Exp41_Sequence_A 0_S 0_U 1_V 0_X 5_Y18_Job(Seq.Scan) 1 01 01 02 01 04 01_150__Cell_CP_14	3925.0	3717.5	WT	DMSO-LPS	3	WT_DMSO-LPS	Cell_CP_14	TxS_auto_11	TxS_auto_6	0.5669585522769768	2	2	Egr2_Egr2Ehn_type1C3_type6C2_Exp41_Sequence_A 0_S 0_U 1_V 0_X 5_Y18_Job(Seq.Scan) 1 01 01 02 01 04 01_150	1.362004097449186	1.4192785929721599
Egr2_Egr2Ehn_type1C3_type6C2_Exp41_Sequence_A 0_S 0_U 1_V 0_X10_Y12_Job(Seq.Scan) 1 01 01 02 01 04 01_114__Cell_CP_11	3466.0	3285.0	WT	DMSO-LPS	3	WT_DMSO-LPS	Cell_CP_11	TxS_auto_3	TxS_auto_28	0.9258817419087589	2	1	Egr2_Egr2Ehn_type1C3_type6C2_Exp41_Sequence_A 0_S 0_U 1_V 0_X10_Y12_Job(Seq.Scan) 1 01 01 02 01 04 01_114	5.463570906694722	2.2873259290784502
Egr2_Egr2Ehn_type1C3_type6C2_Exp41_Sequence_A 0_S 0_U 1_V 0_X10_Y13_Job(Seq.Scan) 1 01 01 02 01 04 01_122__Cell_CP_3	6120.5	5857.5	WT	DMSO-LPS	3	WT_DMSO-LPS	Cell_CP_3	TxS_auto_2	TxS_auto_2	0.6814491910626764	2	1	Egr2_Egr2Ehn_type1C3_type6C2_Exp41_Sequence_A 0_S 0_U 1_V 0_X10_Y13_Job(Seq.Scan) 1 01 01 02 01 04 01_122	1.8589459470547802	1.6866540935222782
Egr2_Egr2Ehn_type1C3_type6C2_Exp41_Sequence_A 0_S 0_U 1_V 0_X10_Y14_Job(Seq.Scan) 1 01 01 02 01 04 01_124__Cell_CP_1	3449.5	3255.5	WT	DMSO-LPS	3	WT_DMSO-LPS	Cell_CP_1	TxS_auto_10	TxS_auto_15	0.26728636328851507	1	2	Egr2_Egr2Ehn_type1C3_type6C2_Exp41_Sequence_A 0_S 0_U 1_V 0_X10_Y14_Job(Seq.Scan) 1 01 01 02 01 04 01_124	1.1960908670412365	2.4079266448593435
Egr2_Egr2Ehn_type1C3_type6C2_Exp41_Sequence_A 0_S 0_U 1_V 0_X10_Y22_Job(Seq.Scan) 1 01 01 02 01 04 01_164__Cell_CP_26	3755.0	3548.5	WT	DMSO-LPS	3	WT_DMSO-LPS	Cell_CP_26	TxS_auto_2	TxS_auto_7	0.6268045947502386	2	1	Egr2_Egr2Ehn_type1C3_type6C2_Exp41_Sequence_A 0_S 0_U 1_V 0_X10_Y22_Job(Seq.Scan) 1 01 01 02 01 04 01_164	1.7161652740648032	2.0098692173571258
Egr2_Egr2Ehn_type1C3_type6C2_Exp41_Sequence_A 0_S 0_U 1_V 0_X10_Y22_Job(Seq.Scan) 1 01 01 02 01 04 01_164__Cell_CP_4	3963.5	3757.5	WT	DMSO-LPS	3	WT_DMSO-LPS	Cell_CP_4	TxS_auto_21	TxS_auto_51	0.731961747634404	2	2	Egr2_Egr2Ehn_type1C3_type6C2_Exp41_Sequence_A 0_S 0_U 1_V 0_X10_Y22_Job(Seq.Scan) 1 01 01 02 01 04 01_164	1.0333683241747078	1.5652782989344765
Egr2_Egr2Ehn_type1C3_type6C2_Exp41_Sequence_A 0_S 0_U 1_V 0_X11_Y14_Job(Seq.Scan) 1 01 01 02 01 04 01_126__Cell_CP_10	3505.0	3312.5	WT	DMSO-LPS	3	WT_DMSO-LPS	Cell_CP_10	TxS_auto_3	TxS_auto_7	0.5	1	2	Egr2_Egr2Ehn_type1C3_type6C2_Exp41_Sequence_A 0_S 0_U 1_V 0_X11_Y14_Job(Seq.Scan) 1 01 01 02 01 04 01_126	1.6571383789654577	2.276856376925756
Egr2_Egr2Ehn_type1C3_type6C2_Exp41_Sequence_A 0_S 0_U 1_V 0_X11_Y14_Job(Seq.Scan) 1 01 01 02 01 04 01_126__Cell_CP_11	4935.0	4703.0	WT	DMSO-LPS	3	WT_DMSO-LPS	Cell_CP_11	TxS_auto_10	TxS_auto_60	0.3780000000000001	2	2	Egr2_Egr2Ehn_type1C3_type6C2_Exp41_Sequence_A 0_S 0_U 1_V 0_X11_Y14_Job(Seq.Scan) 1 01 01 02 01 04 01_126	4.596115909918192	1.3246602275746049
Egr2_Egr2Ehn_type1C3_type6C2_Exp41_Sequence_A 0_S 0_U 1_V 0_X11_Y14_Job(Seq.Scan) 1 01 01 02 01 04 01_126__Cell_CP_4	5183.5	4949.5	WT	DMSO-LPS	3	WT_DMSO-LPS	Cell_CP_4	TxS_auto_5	TxS_auto_8	0.9258817419087604	2	1	Egr2_Egr2Ehn_type1C3_type6C2_Exp41_Sequence_A 0_S 0_U 1_V 0_X11_Y14_Job(Seq.Scan) 1 01 01 02 01 04 01_126	1.5965161885905157	1.9162200069539252
Egr2_Egr2Ehn_type1C3_type6C2_Exp41_Sequence_A 0_S 0_U 1_V 0_X11_Y14_Job(Seq.Scan) 1 01 01 02 01 04 01_126__Cell_CP_8	3459.5	3265.5	WT	DMSO-LPS	3	WT_DMSO-LPS	Cell_CP_8	TxS_auto_6	TxS_auto_9	0.7792368061122422	2	1	Egr2_Egr2Ehn_type1C3_type6C2_Exp41_Sequence_A 0_S 0_U 1_V 0_X11_Y14_Job(Seq.Scan) 1 01 01 02 01 04 01_126	1.6367979762406917	2.491492946631972
Egr2_Egr2Ehn_type1C3_type6C2_Exp41_Sequence_A 0_S 0_U 1_V 0_X15_Y15_Job(Seq.Scan) 1 01 01 02 01 04 01_134__Cell_CP_12	4377.5	4153.0	WT	DMSO-LPS	3	WT_DMSO-LPS	Cell_CP_12	TxS_auto_2	TxS_auto_7	0.5669585522769744	2	2	Egr2_Egr2Ehn_type1C3_type6C2_Exp41_Sequence_A 0_S 0_U 1_V 0_X15_Y15_Job(Seq.Scan) 1 01 01 02 01 04 01_134	2.2246734023793837	3.382808678506194
Egr2_Egr2Ehn_type1C3_type6C2_Exp41_Sequence_A 0_S 0_U 1_V 0_X16_Y19_Job(Seq.Scan) 1 01 01 02 01 04 01_156__Cell_CP_6	4017.0	3810.5	WT	DMSO-LPS	3	WT_DMSO-LPS	Cell_CP_6	TxS_auto_7	TxS_auto_13	0.5345287644271379	2	1	Egr2_Egr2Ehn_type1C3_type6C2_Exp41_Sequence_A 0_S 0_U 1_V 0_X16_Y19_Job(Seq.Scan) 1 01 01 02 01 04 01_156	2.3554899427437586	2.2010455783871175
Egr2_Egr2Ehn_type1C3_type6C2_Exp41_Sequence_A 0_S 0_U 1_V 0_X17_Y19_Job(Seq.Scan) 1 01 01 02 01 04 01_154__Cell_CP_5	3364.5	3173.0	WT	DMSO-LPS	3	WT_DMSO-LPS	Cell_CP_5	TxS_auto_10	TxS_auto_15	0.26728636328851	2	2	Egr2_Egr2Ehn_type1C3_type6C2_Exp41_Sequence_A 0_S 0_U 1_V 0_X17_Y19_Job(Seq.Scan) 1 01 01 02 01 04 01_154	2.1827961254731547	2.9510142461163307
Egr2_Egr2Ehn_type1C3_type6C2_Exp41_Sequence_A 0_S 0_U 1_V 0_X18_Y19_Job(Seq.Scan) 1 01 01 02 01 04 01_152__Cell_CP_3	3612.5	3437.0	WT	DMSO-LPS	3	WT_DMSO-LPS	Cell_CP_3	TxS_auto_3	TxS_auto_19	0.18900000000000716	2	2	Egr2_Egr2Ehn_type1C3_type6C2_Exp41_Sequence_A 0_S 0_U 1_V 0_X18_Y19_Job(Seq.Scan) 1 01 01 02 01 04 01_152	2.387794672074583	2.7119470867966613
Egr2_Egr2Ehn_type1C3_type6C2_Exp41_Sequence_A 0_S 0_U 1_V 0_X20_Y11_Job(Seq.Scan) 1 01 01 02 01 04 01_112__Cell_CP_3	3949.0	3743.5	WT	DMSO-LPS	3	WT_DMSO-LPS	Cell_CP_3	TxS_auto_10	TxS_auto_40	0.5	2	2	Egr2_Egr2Ehn_type1C3_type6C2_Exp41_Sequence_A 0_S 0_U 1_V 0_X20_Y11_Job(Seq.Scan) 1 01 01 02 01 04 01_112	2.3945744830154108	1.031109997913068
Egr2_Egr2Ehn_type1C3_type6C2_Exp41_Sequence_A 0_S 0_U 1_V 0_X20_Y22_Job(Seq.Scan) 1 01 01 02 01 04 01_170__Cell_CP_7	3842.0	3635.5	WT	DMSO-LPS	3	WT_DMSO-LPS	Cell_CP_7	TxS_auto_11	TxS_auto_17	0.42261684774747627	2	2	Egr2_Egr2Ehn_type1C3_type6C2_Exp41_Sequence_A 0_S 0_U 1_V 0_X20_Y22_Job(Seq.Scan) 1 01 01 02 01 04 01_170	1.4625094456358616	4.080814908747885
Egr2_Egr2Ehn_type1C3_type6C2_26012021_Sequence_A 0_S 0_U 1_V 0_X19_Y 9_Job(Seq.Scan) 1 01 01 02 01 04 01_086__Cell_CP_34	2548.0	2383.5	WT	60	1	WT_60	Cell_CP_34	TxS_auto_24	TxS_auto_29	0.6546793108079774	2	2	Egr2_Egr2Ehn_type1C3_type6C2_26012021_Sequence_A 0_S 0_U 1_V 0_X19_Y 9_Job(Seq.Scan) 1 01 01 02 01 04 01_086	9.20418490034191	3.1995326388955747
Egr2_Egr2Ehn_type1C3_type6C2_26012021_Sequence_A 0_S 0_U 1_V 0_X19_Y12_Job(Seq.Scan) 1 01 01 02 01 04 01_100__Cell_CP_14	2816.5	2629.5	WT	60	1	WT_60	Cell_CP_14	TxS_auto_39	TxS_auto_56	0.6546793108079711	2	2	Egr2_Egr2Ehn_type1C3_type6C2_26012021_Sequence_A 0_S 0_U 1_V 0_X19_Y12_Job(Seq.Scan) 1 01 01 02 01 04 01_100	3.3550061225998973	1.1712059765430938
Egr2_Egr2Ehn_type1C3_type6C2_26012021_Sequence_A 0_S 0_U 1_V 0_X19_Y12_Job(Seq.Scan) 1 01 01 02 01 04 01_100__Cell_CP_23	4144.0	3930.5	WT	60	1	WT_60	Cell_CP_23	TxS_auto_6	TxS_auto_15	0.7792669632417364	2	2	Egr2_Egr2Ehn_type1C3_type6C2_26012021_Sequence_A 0_S 0_U 1_V 0_X19_Y12_Job(Seq.Scan) 1 01 01 02 01 04 01_100	9.139901951401999	2.8358412099702
Egr2_Egr2Ehn_type1C3_type6C2_26012021_Sequence_A 0_S 0_U 1_V 0_X20_Y 9_Job(Seq.Scan) 1 01 01 02 01 04 01_084__Cell_CP_43	2691.0	2513.0	WT	60	1	WT_60	Cell_CP_43	TxS_auto_10	TxS_auto_9	0.8452058920760143	2	2	Egr2_Egr2Ehn_type1C3_type6C2_26012021_Sequence_A 0_S 0_U 1_V 0_X20_Y 9_Job(Seq.Scan) 1 01 01 02 01 04 01_084	1.9519628750772122	3.090067462993136
Egr2_Egr2Ehn_type1C3_type6C2_26012021_Sequence_A 0_S 0_U 1_V 0_X20_Y10_Job(Seq.Scan) 1 01 01 02 01 04 01_090__Cell_CP_41	2340.5	2175.5	WT	60	1	WT_60	Cell_CP_41	TxS_auto_90	TxS_auto_51	0.5669585522769768	2	2	Egr2_Egr2Ehn_type1C3_type6C2_26012021_Sequence_A 0_S 0_U 1_V 0_X20_Y10_Job(Seq.Scan) 1 01 01 02 01 04 01_090	1.881530818536144	1.9038360334112385
Egr2_Egr2Ehn_type1C3_type6C2_26012021_Sequence_A 0_S 0_U 1_V 0_X21_Y10_Job(Seq.Scan) 1 01 01 02 01 04 01_092__Cell_CP_43	2911.5	2731.0	WT	60	1	WT_60	Cell_CP_43	TxS_auto_70	TxS_auto_23	0.6546793108079774	2	2	Egr2_Egr2Ehn_type1C3_type6C2_26012021_Sequence_A 0_S 0_U 1_V 0_X21_Y10_Job(Seq.Scan) 1 01 01 02 01 04 01_092	2.107359734825087	4.729184933230068
Egr2_Egr2Ehn_type1C3_type6C2_26012021_Sequence_A 0_S 0_U 2_V 0_X 6_Y23_Job(Seq.Scan) 1 01 01 02 01 04 01_372__Cell_CP_16	2478.5	2318.5	WT	60	2	WT_60	Cell_CP_16	TxS_auto_55	TxS_auto_32	0.5670000000000073	2	2	Egr2_Egr2Ehn_type1C3_type6C2_26012021_Sequence_A 0_S 0_U 2_V 0_X 6_Y23_Job(Seq.Scan) 1 01 01 02 01 04 01_372	3.365067087599941	1.5783025298999405
Egr2_Egr2Ehn_type1C3_type6C2_26012021_Sequence_A 0_S 0_U 2_V 0_X10_Y15_Job(Seq.Scan) 1 01 01 02 01 04 01_316__Cell_CP_11	3470.0	3272.5	WT	60	2	WT_60	Cell_CP_11	TxS_auto_17	TxS_auto_3	0.6546793108079774	2	2	Egr2_Egr2Ehn_type1C3_type6C2_26012021_Sequence_A 0_S 0_U 2_V 0_X10_Y15_Job(Seq.Scan) 1 01 01 02 01 04 01_316	3.0866951445499073	3.03426158697003
Egr2BD_29May21_WTRad21_Sequence_A 0_S 0_U 1_V 0_X 4_Y21_Job(Seq.Scan) 1 01 01 02 01 04 01_212__Cell_CP_15	2644.5	2463.5	WT	DMSO-LPS	2	WT_DMSO-LPS	Cell_CP_15	TxS_auto_35	TxS_auto_20	0.5345287644271329	2	2	Egr2BD_29May21_WTRad21_Sequence_A 0_S 0_U 1_V 0_X 4_Y21_Job(Seq.Scan) 1 01 01 02 01 04 01_212	1.3737354844196952	1.7466649449261333
Egr2BD_29May21_WTRad21_Sequence_A 0_S 0_U 1_V 0_X 9_Y14_Job(Seq.Scan) 1 01 01 02 01 04 01_160__Cell_CP_5	2569.0	2401.0	WT	DMSO-LPS	2	WT_DMSO-LPS	Cell_CP_5	TxS_auto_59	TxS_auto_24	0.566958552276972	2	2	Egr2BD_29May21_WTRad21_Sequence_A 0_S 0_U 1_V 0_X 9_Y14_Job(Seq.Scan) 1 01 01 02 01 04 01_160	4.268067177695114	3.3072148586116596
Egr2BD_29May21_WTRad21_Sequence_A 0_S 0_U 1_V 0_X14_Y16_Job(Seq.Scan) 1 01 01 02 01 04 01_172__Cell_CP_1	4881.5	4654.5	WT	DMSO-LPS	2	WT_DMSO-LPS	Cell_CP_1	TxS_auto_21	TxS_auto_14	0.3780000000000001	2	2	Egr2BD_29May21_WTRad21_Sequence_A 0_S 0_U 1_V 0_X14_Y16_Job(Seq.Scan) 1 01 01 02 01 04 01_172	3.763893516880397	1.3614625778940723
Egr2_Egr2Ehn_type1C3_type6C2_050212021_Sequence_A 0_S 0_U 1_V 1_X13_Y 5_Job(Seq.Scan) 1 01 01 02 01 04 01_244__Cell_CP_22	2636.0	2465.0	Rad21KO	60	3	Rad21KO_60	Cell_CP_22	TxS_auto_4	TxS_auto_4	0.0	1	1	Egr2_Egr2Ehn_type1C3_type6C2_050212021_Sequence_A 0_S 0_U 1_V 1_X13_Y 5_Job(Seq.Scan) 1 01 01 02 01 04 01_244	2.1576719492713337	2.765794263418009
Egr2_Egr2Ehn_type1C3_type6C2_050212021_Sequence_A 0_S 0_U 1_V 1_X14_Y 3_Job(Seq.Scan) 1 01 01 02 01 04 01_224__Cell_CP_15	2365.0	2205.5	Rad21KO	60	3	Rad21KO_60	Cell_CP_15	TxS_auto_3	TxS_auto_4	0.18900000000000006	1	1	Egr2_Egr2Ehn_type1C3_type6C2_050212021_Sequence_A 0_S 0_U 1_V 1_X14_Y 3_Job(Seq.Scan) 1 01 01 02 01 04 01_224	1.7076289922530927	1.359190538294695
Egr2_Egr2Ehn_type1C3_type6C2_050212021_Sequence_A 0_S 0_U 2_V 1_X 6_Y 5_Job(Seq.Scan) 1 01 01 02 01 04 01_372__Cell_CP_36	2958.5	2777.5	Rad21KO	60	4	Rad21KO_60	Cell_CP_36	TxS_auto_3	TxS_auto_1	0.3780000000000001	1	1	Egr2_Egr2Ehn_type1C3_type6C2_050212021_Sequence_A 0_S 0_U 2_V 1_X 6_Y 5_Job(Seq.Scan) 1 01 01 02 01 04 01_372	1.596068687143038	2.9590962257617344
Egr2_Egr2Ehn_type1C3_type6C2_050212021_Sequence_A 0_S 0_U 2_V 1_X 7_Y 5_Job(Seq.Scan) 1 01 01 02 01 04 01_370__Cell_CP_4	3080.5	2898.0	Rad21KO	60	4	Rad21KO_60	Cell_CP_4	TxS_auto_7	TxS_auto_11	0.5669585522769697	1	1	Egr2_Egr2Ehn_type1C3_type6C2_050212021_Sequence_A 0_S 0_U 2_V 1_X 7_Y 5_Job(Seq.Scan) 1 01 01 02 01 04 01_370	1.585926715103367	1.3081294668644077
Egr2_Egr2Ehn_type1C3_type6C2_050212021_Sequence_A 0_S 0_U 2_V 1_X16_Y 6_Job(Seq.Scan) 1 01 01 02 01 04 01_382__Cell_CP_2	3177.0	2989.5	Rad21KO	60	4	Rad21KO_60	Cell_CP_2	TxS_auto_1	TxS_auto_1	0.6268045947502279	1	1	Egr2_Egr2Ehn_type1C3_type6C2_050212021_Sequence_A 0_S 0_U 2_V 1_X16_Y 6_Job(Seq.Scan) 1 01 01 02 01 04 01_382	7.971469788233114	7.879169384496158
Egr2_Egr2Ehn_type1C3_type6C2_050212021_Sequence_A 0_S 0_U 2_V 1_X16_Y 7_Job(Seq.Scan) 1 01 01 02 01 04 01_392__Cell_CP_3	2876.0	2698.0	Rad21KO	60	4	Rad21KO_60	Cell_CP_3	TxS_auto_8	TxS_auto_1	0.566958552276972	1	1	Egr2_Egr2Ehn_type1C3_type6C2_050212021_Sequence_A 0_S 0_U 2_V 1_X16_Y 7_Job(Seq.Scan) 1 01 01 02 01 04 01_392	2.8942213773576166	2.3159727070173033
Egr2_Egr2Ehn_type1C3_type6C2_050212021_Sequence_A 0_S 0_U 2_V 1_X16_Y 8_Job(Seq.Scan) 1 01 01 02 01 04 01_410__Cell_CP_16	2836.5	2663.5	Rad21KO	60	4	Rad21KO_60	Cell_CP_16	TxS_auto_5	TxS_auto_4	0.566958552276972	1	1	Egr2_Egr2Ehn_type1C3_type6C2_050212021_Sequence_A 0_S 0_U 2_V 1_X16_Y 8_Job(Seq.Scan) 1 01 01 02 01 04 01_410	1.3209722043775232	2.1700852619297777
Egr2_Egr2Ehn_type1C3_type6C2_050212021_Sequence_A 0_S 0_U 2_V 1_X18_Y 5_Job(Seq.Scan) 1 01 01 02 01 04 01_360__Cell_CP_5	2890.5	2714.0	Rad21KO	60	4	Rad21KO_60	Cell_CP_5	TxS_auto_1	TxS_auto_4	0.2672863632885301	1	1	Egr2_Egr2Ehn_type1C3_type6C2_050212021_Sequence_A 0_S 0_U 2_V 1_X18_Y 5_Job(Seq.Scan) 1 01 01 02 01 04 01_360	4.057995173183413	1.5111571504754246
Egr2_Egr2Ehn_type1C3_type6C2_26012021_Sequence_A 0_S 0_U 1_V 1_X 7_Y 3_Job(Seq.Scan) 1 01 01 02 01 04 01_196__Cell_CP_12	3531.0	3337.0	Rad21KO	60	1	Rad21KO_60	Cell_CP_12	TxS_auto_2	TxS_auto_1	0.566958552276972	1	1	Egr2_Egr2Ehn_type1C3_type6C2_26012021_Sequence_A 0_S 0_U 1_V 1_X 7_Y 3_Job(Seq.Scan) 1 01 01 02 01 04 01_196	4.143168516134084	5.356402743896392
Egr2_Egr2Ehn_type1C3_type6C2_26012021_Sequence_A 0_S 0_U 1_V 1_X13_Y10_Job(Seq.Scan) 1 01 01 02 01 04 01_254__Cell_CP_10	3099.5	2937.0	Rad21KO	60	1	Rad21KO_60	Cell_CP_10	TxS_auto_4	TxS_auto_2	0.5	1	1	Egr2_Egr2Ehn_type1C3_type6C2_26012021_Sequence_A 0_S 0_U 1_V 1_X13_Y10_Job(Seq.Scan) 1 01 01 02 01 04 01_254	3.3846324917567836	4.410804982293008
Egr2_Egr2Ehn_type1C3_type6C2_26012021_Sequence_A 0_S 0_U 1_V 1_X13_Y10_Job(Seq.Scan) 1 01 01 02 01 04 01_254__Cell_CP_7	3402.0	3207.0	Rad21KO	60	1	Rad21KO_60	Cell_CP_7	TxS_auto_3	TxS_auto_6	0.5	1	1	Egr2_Egr2Ehn_type1C3_type6C2_26012021_Sequence_A 0_S 0_U 1_V 1_X13_Y10_Job(Seq.Scan) 1 01 01 02 01 04 01_254	9.84645541703279	4.622342370891379
Egr2_Egr2Ehn_type1C3_type6C2_26012021_Sequence_A 0_S 0_U 1_V 1_X21_Y 4_Job(Seq.Scan) 1 01 01 02 01 04 01_212__Cell_CP_18	3772.0	3570.5	Rad21KO	60	1	Rad21KO_60	Cell_CP_18	TxS_auto_2	TxS_auto_8	0.5345287644271329	1	1	Egr2_Egr2Ehn_type1C3_type6C2_26012021_Sequence_A 0_S 0_U 1_V 1_X21_Y 4_Job(Seq.Scan) 1 01 01 02 01 04 01_212	3.186752346815378	2.993957085412179
Egr2_Egr2Ehn_type1C3_type6C2_26012021_Sequence_A 0_S 0_U 1_V 1_X21_Y 5_Job(Seq.Scan) 1 01 01 02 01 04 01_222__Cell_CP_3	3417.5	3222.5	Rad21KO	60	1	Rad21KO_60	Cell_CP_3	TxS_auto_5	TxS_auto_5	0.5	1	1	Egr2_Egr2Ehn_type1C3_type6C2_26012021_Sequence_A 0_S 0_U 1_V 1_X21_Y 5_Job(Seq.Scan) 1 01 01 02 01 04 01_222	1.0676543210547838	2.072445842913915
Egr2_Egr2Ehn_type1C3_type6C2_26012021_Sequence_A 0_S 0_U 1_V 1_X22_Y 7_Job(Seq.Scan) 1 01 01 02 01 04 01_244__Cell_CP_28	3835.5	3631.5	Rad21KO	60	1	Rad21KO_60	Cell_CP_28	TxS_auto_4	TxS_auto_15	0.5345287644271329	1	1	Egr2_Egr2Ehn_type1C3_type6C2_26012021_Sequence_A 0_S 0_U 1_V 1_X22_Y 7_Job(Seq.Scan) 1 01 01 02 01 04 01_244	2.4477787359821823	1.8222739115138766
Egr2_Egr2Ehn_type1C3_type6C2_26012021_Sequence_A 0_S 0_U 1_V 1_X22_Y 7_Job(Seq.Scan) 1 01 01 02 01 04 01_244__Cell_CP_30	2971.0	2789.0	Rad21KO	60	1	Rad21KO_60	Cell_CP_30	TxS_auto_3	TxS_auto_11	0.5345287644271329	1	1	Egr2_Egr2Ehn_type1C3_type6C2_26012021_Sequence_A 0_S 0_U 1_V 1_X22_Y 7_Job(Seq.Scan) 1 01 01 02 01 04 01_244	3.5875409442071287	3.555354139246281
Egr2_Egr2Ehn_type1C3_type6C2_26012021_Sequence_A 0_S 0_U 2_V 1_X 7_Y 5_Job(Seq.Scan) 1 01 01 02 01 04 01_382__Cell_CP_5	3434.5	3244.0	Rad21KO	60	2	Rad21KO_60	Cell_CP_5	TxS_auto_1	TxS_auto_2	0.5	1	1	Egr2_Egr2Ehn_type1C3_type6C2_26012021_Sequence_A 0_S 0_U 2_V 1_X 7_Y 5_Job(Seq.Scan) 1 01 01 02 01 04 01_382	5.30473093185318	4.039003982173651
Egr2_Egr2Ehn_type1C3_type6C2_26012021_Sequence_A 0_S 0_U 2_V 1_X23_Y12_Job(Seq.Scan) 1 01 01 02 01 04 01_418__Cell_CP_12	3049.0	2862.5	Rad21KO	60	2	Rad21KO_60	Cell_CP_12	TxS_auto_8	TxS_auto_26	0.5669585522769791	1	1	Egr2_Egr2Ehn_type1C3_type6C2_26012021_Sequence_A 0_S 0_U 2_V 1_X23_Y12_Job(Seq.Scan) 1 01 01 02 01 04 01_418	10.503257049146098	4.070723107104592
Egr2_Egr2Ehn_type1C3_type6C2_050212021_Sequence_A 0_S 0_U 1_V 1_X15_Y 3_Job(Seq.Scan) 1 01 01 02 01 04 01_222__Cell_CP_40	2617.0	2453.0	Rad21KO	60	3	Rad21KO_60	Cell_CP_40	TxS_auto_3	TxS_auto_8	0.5669585522769673	1	2	Egr2_Egr2Ehn_type1C3_type6C2_050212021_Sequence_A 0_S 0_U 1_V 1_X15_Y 3_Job(Seq.Scan) 1 01 01 02 01 04 01_222	2.877741482066842	1.4771166825640445
Egr2_Egr2Ehn_type1C3_type6C2_050212021_Sequence_A 0_S 0_U 2_V 1_X 6_Y 6_Job(Seq.Scan) 1 01 01 02 01 04 01_374__Cell_CP_18	2724.0	2548.0	Rad21KO	60	4	Rad21KO_60	Cell_CP_18	TxS_auto_9	TxS_auto_13	0.7559689147048364	2	2	Egr2_Egr2Ehn_type1C3_type6C2_050212021_Sequence_A 0_S 0_U 2_V 1_X 6_Y 6_Job(Seq.Scan) 1 01 01 02 01 04 01_374	1.1041907505874748	3.1961639338082715
Egr2_Egr2Ehn_type1C3_type6C2_050212021_Sequence_A 0_S 0_U 2_V 1_X13_Y11_Job(Seq.Scan) 1 01 01 02 01 04 01_416__Cell_CP_27	3343.0	3154.0	Rad21KO	60	4	Rad21KO_60	Cell_CP_27	TxS_auto_1	TxS_auto_13	0.5669585522769673	1	2	Egr2_Egr2Ehn_type1C3_type6C2_050212021_Sequence_A 0_S 0_U 2_V 1_X13_Y11_Job(Seq.Scan) 1 01 01 02 01 04 01_416	2.596305380429157	1.06498288737524
Egr2_Egr2Ehn_type1C3_type6C2_26012021_Sequence_A 0_S 0_U 1_V 1_X 6_Y 4_Job(Seq.Scan) 1 01 01 02 01 04 01_200__Cell_CP_27	3747.0	3542.5	Rad21KO	60	1	Rad21KO_60	Cell_CP_27	TxS_auto_4	TxS_auto_21	0.8452336954949208	2	2	Egr2_Egr2Ehn_type1C3_type6C2_26012021_Sequence_A 0_S 0_U 1_V 1_X 6_Y 4_Job(Seq.Scan) 1 01 01 02 01 04 01_200	3.1565670049502796	1.611451970967749
Egr2_Egr2Ehn_type1C3_type6C2_26012021_Sequence_A 0_S 0_U 1_V 1_X10_Y15_Job(Seq.Scan) 1 01 01 02 01 04 01_284__Cell_CP_4	5279.5	5032.5	Rad21KO	60	1	Rad21KO_60	Cell_CP_4	TxS_auto_2	TxS_auto_3	0.5345287644271329	2	2	Egr2_Egr2Ehn_type1C3_type6C2_26012021_Sequence_A 0_S 0_U 1_V 1_X10_Y15_Job(Seq.Scan) 1 01 01 02 01 04 01_284	3.8798891080796567	2.6252575201211066
Egr2_Egr2Ehn_type1C3_type6C2_26012021_Sequence_A 0_S 0_U 1_V 1_X11_Y 5_Job(Seq.Scan) 1 01 01 02 01 04 01_224__Cell_CP_12	4988.5	4759.5	Rad21KO	60	1	Rad21KO_60	Cell_CP_12	TxS_auto_13	TxS_auto_4	0.6546793108079692	2	2	Egr2_Egr2Ehn_type1C3_type6C2_26012021_Sequence_A 0_S 0_U 1_V 1_X11_Y 5_Job(Seq.Scan) 1 01 01 02 01 04 01_224	2.163816658039202	4.439660923092698
Egr2_Egr2Ehn_type1C3_type6C2_26012021_Sequence_A 0_S 0_U 1_V 1_X13_Y15_Job(Seq.Scan) 1 01 01 02 01 04 01_278__Cell_CP_6	3042.0	2862.0	Rad21KO	60	1	Rad21KO_60	Cell_CP_6	TxS_auto_7	TxS_auto_7	0.5669999999999789	2	2	Egr2_Egr2Ehn_type1C3_type6C2_26012021_Sequence_A 0_S 0_U 1_V 1_X13_Y15_Job(Seq.Scan) 1 01 01 02 01 04 01_278	4.066030010526957	2.500290969753413
Egr2_Egr2Ehn_type1C3_type6C2_26012021_Sequence_A 0_S 0_U 1_V 1_X22_Y 7_Job(Seq.Scan) 1 01 01 02 01 04 01_244__Cell_CP_13	2822.5	2636.5	Rad21KO	60	1	Rad21KO_60	Cell_CP_13	TxS_auto_5	TxS_auto_38	0.7792669632417364	2	2	Egr2_Egr2Ehn_type1C3_type6C2_26012021_Sequence_A 0_S 0_U 1_V 1_X22_Y 7_Job(Seq.Scan) 1 01 01 02 01 04 01_244	6.267856676787625	2.93266633964226
Egr2_Egr2Ehn_type1C3_type6C2_26012021_Sequence_A 0_S 0_U 1_V 1_X23_Y 4_Job(Seq.Scan) 1 01 01 02 01 04 01_216__Cell_CP_6	3191.0	3009.0	Rad21KO	60	1	Rad21KO_60	Cell_CP_6	TxS_auto_1	TxS_auto_10	0.4226168477474604	1	2	Egr2_Egr2Ehn_type1C3_type6C2_26012021_Sequence_A 0_S 0_U 1_V 1_X23_Y 4_Job(Seq.Scan) 1 01 01 02 01 04 01_216	2.1448107703383417	1.1962473543327234
Egr2_Egr2Ehn_type1C3_type6C2_26012021_Sequence_A 0_S 0_U 1_V 1_X23_Y 4_Job(Seq.Scan) 1 01 01 02 01 04 01_216__Cell_CP_7	5928.0	5634.5	Rad21KO	60	1	Rad21KO_60	Cell_CP_7	TxS_auto_3	TxS_auto_30	0.4226168477474731	2	2	Egr2_Egr2Ehn_type1C3_type6C2_26012021_Sequence_A 0_S 0_U 1_V 1_X23_Y 4_Job(Seq.Scan) 1 01 01 02 01 04 01_216	2.9564512410499115	1.004504376493634
Egr2_Egr2Ehn_type1C3_type6C2_26012021_Sequence_A 0_S 0_U 2_V 1_X 9_Y 7_Job(Seq.Scan) 1 01 01 02 01 04 01_390__Cell_CP_21	5683.5	5423.5	Rad21KO	60	2	Rad21KO_60	Cell_CP_21	TxS_auto_1	TxS_auto_2	0.3780000000000001	1	2	Egr2_Egr2Ehn_type1C3_type6C2_26012021_Sequence_A 0_S 0_U 2_V 1_X 9_Y 7_Job(Seq.Scan) 1 01 01 02 01 04 01_390	1.8334586218821503	3.959827267084715
Egr2_Egr2Ehn_type1C3_type6C2_26012021_Sequence_A 0_S 0_U 2_V 1_X15_Y12_Job(Seq.Scan) 1 01 01 02 01 04 01_414__Cell_CP_1	7599.0	7025.5	Rad21KO	60	2	Rad21KO_60	Cell_CP_1	TxS_auto_5	TxS_auto_11	0.4226168477474572	2	2	Egr2_Egr2Ehn_type1C3_type6C2_26012021_Sequence_A 0_S 0_U 2_V 1_X15_Y12_Job(Seq.Scan) 1 01 01 02 01 04 01_414	3.2527119420060377	1.5038947725314809
Egr2_Egr2Ehn_type1C3_type6C2_26012021_Sequence_A 0_S 0_U 2_V 1_X22_Y12_Job(Seq.Scan) 1 01 01 02 01 04 01_416__Cell_CP_1	3312.5	3120.0	Rad21KO	60	2	Rad21KO_60	Cell_CP_1	TxS_auto_5	TxS_auto_8	0.26728636328851507	2	2	Egr2_Egr2Ehn_type1C3_type6C2_26012021_Sequence_A 0_S 0_U 2_V 1_X22_Y12_Job(Seq.Scan) 1 01 01 02 01 04 01_416	3.322584618028066	4.140362370726668
Egr2_Egr2Ehn_type1C3_type6C2_26012021_Sequence_A 0_S 0_U 2_V 1_X23_Y11_Job(Seq.Scan) 1 01 01 02 01 04 01_408__Cell_CP_9	5249.0	5010.5	Rad21KO	60	2	Rad21KO_60	Cell_CP_9	TxS_auto_5	TxS_auto_11	0.5345287644271379	2	2	Egr2_Egr2Ehn_type1C3_type6C2_26012021_Sequence_A 0_S 0_U 2_V 1_X23_Y11_Job(Seq.Scan) 1 01 01 02 01 04 01_408	4.321483256918647	4.176850221391039
Egr2_Egr2Ehn_type1C3_type6C2_26012021_Sequence_A 0_S 0_U 2_V 1_X23_Y12_Job(Seq.Scan) 1 01 01 02 01 04 01_418__Cell_CP_11	3201.5	3015.5	Rad21KO	60	2	Rad21KO_60	Cell_CP_11	TxS_auto_11	TxS_auto_6	0.6546793108079733	2	2	Egr2_Egr2Ehn_type1C3_type6C2_26012021_Sequence_A 0_S 0_U 2_V 1_X23_Y12_Job(Seq.Scan) 1 01 01 02 01 04 01_418	1.6501124470389672	1.8227512248626085
Egr2BD_28May21_WTRad21_Sequence_A 0_S 0_U 1_V 1_X18_Y 8_Job(Seq.Scan) 1 01 01 02 01 04 01_316__Cell_CP_4	3857.0	3655.0	Rad21KO	DMSO-LPS	1	Rad21KO_DMSO-LPS	Cell_CP_4	TxS_auto_4	TxS_auto_2	0.5345287644271329	1	1	Egr2BD_28May21_WTRad21_Sequence_A 0_S 0_U 1_V 1_X18_Y 8_Job(Seq.Scan) 1 01 01 02 01 04 01_316	3.095080349170723	2.7181457278650916
Egr2BD_28May21_WTRad21_Sequence_A 0_S 0_U 1_V 1_X22_Y 3_Job(Seq.Scan) 1 01 01 02 01 04 01_248__Cell_CP_16	3392.0	3202.5	Rad21KO	DMSO-LPS	1	Rad21KO_DMSO-LPS	Cell_CP_16	TxS_auto_2	TxS_auto_1	0.6546793108079692	1	1	Egr2BD_28May21_WTRad21_Sequence_A 0_S 0_U 1_V 1_X22_Y 3_Job(Seq.Scan) 1 01 01 02 01 04 01_248	3.138010463985555	6.400453706838849
Egr2_Egr2Ehn_type1C3_type6C2_Exp31_Sequence_A 0_S 0_U 1_V 1_X16_Y 7_Job(Seq.Scan) 1 01 01 02 01 04 01_206__Cell_CP_26	2949.0	2771.5	Rad21KO	DMSO-LPS	4	Rad21KO_DMSO-LPS	Cell_CP_26	TxS_auto_12	TxS_auto_54	0.18900000000002137	1	1	Egr2_Egr2Ehn_type1C3_type6C2_Exp31_Sequence_A 0_S 0_U 1_V 1_X16_Y 7_Job(Seq.Scan) 1 01 01 02 01 04 01_206	1.846212141618618	1.3549073161449763
Egr2_Egr2Ehn_type1C3_type6C2_Exp31_Sequence_A 0_S 0_U 1_V 1_X17_Y 5_Job(Seq.Scan) 1 01 01 02 01 04 01_186__Cell_CP_21	2809.0	2643.0	Rad21KO	DMSO-LPS	4	Rad21KO_DMSO-LPS	Cell_CP_21	TxS_auto_5	TxS_auto_43	0.5345287644271329	1	1	Egr2_Egr2Ehn_type1C3_type6C2_Exp31_Sequence_A 0_S 0_U 1_V 1_X17_Y 5_Job(Seq.Scan) 1 01 01 02 01 04 01_186	1.0610729266379983	1.1005077676877881
Egr2_Egr2Ehn_type1C3_type6C2_Exp31_Sequence_A 0_S 0_U 1_V 1_X18_Y 4_Job(Seq.Scan) 1 01 01 02 01 04 01_178__Cell_CP_4	2951.5	2647.0	Rad21KO	DMSO-LPS	4	Rad21KO_DMSO-LPS	Cell_CP_4	TxS_auto_42	TxS_auto_24	0.5345287644271354	1	1	Egr2_Egr2Ehn_type1C3_type6C2_Exp31_Sequence_A 0_S 0_U 1_V 1_X18_Y 4_Job(Seq.Scan) 1 01 01 02 01 04 01_178	2.866579524147783	1.715020658314441
Egr2_Egr2Ehn_type1C3_type6C2_Exp41_Sequence_A 0_S 0_U 1_V 1_X 6_Y 5_Job(Seq.Scan) 1 01 01 02 01 04 01_190__Cell_CP_16	4682.5	4417.5	Rad21KO	DMSO-LPS	3	Rad21KO_DMSO-LPS	Cell_CP_16	TxS_auto_4	TxS_auto_31	0.5669585522769697	1	1	Egr2_Egr2Ehn_type1C3_type6C2_Exp41_Sequence_A 0_S 0_U 1_V 1_X 6_Y 5_Job(Seq.Scan) 1 01 01 02 01 04 01_190	2.7622958634540526	2.967300614301114
Egr2BD_28May21_WTRad21_Sequence_A 0_S 0_U 1_V 1_X 8_Y 3_Job(Seq.Scan) 1 01 01 02 01 04 01_254__Cell_CP_5	4076.0	3870.5	Rad21KO	DMSO-LPS	1	Rad21KO_DMSO-LPS	Cell_CP_5	TxS_auto_179	TxS_auto_555	0.5345287644271354	1	2	Egr2BD_28May21_WTRad21_Sequence_A 0_S 0_U 1_V 1_X 8_Y 3_Job(Seq.Scan) 1 01 01 02 01 04 01_254	1.3914914990888922	1.4340420620539422
Egr2BD_29May21_WTRad21_Sequence_A 0_S 0_U 1_V 1_X 4_Y 7_Job(Seq.Scan) 1 01 01 02 01 04 01_304__Cell_CP_11	3744.5	3545.5	Rad21KO	DMSO-LPS	2	Rad21KO_DMSO-LPS	Cell_CP_11	TxS_auto_3	TxS_auto_2	0.18899999999999295	2	2	Egr2BD_29May21_WTRad21_Sequence_A 0_S 0_U 1_V 1_X 4_Y 7_Job(Seq.Scan) 1 01 01 02 01 04 01_304	2.2463248429070473	2.6044879686065348
Egr2BD_29May21_WTRad21_Sequence_A 0_S 0_U 1_V 1_X 6_Y 4_Job(Seq.Scan) 1 01 01 02 01 04 01_264__Cell_CP_16	3270.5	3082.5	Rad21KO	DMSO-LPS	2	Rad21KO_DMSO-LPS	Cell_CP_16	TxS_auto_3	TxS_auto_8	0.2672863632885251	2	1	Egr2BD_29May21_WTRad21_Sequence_A 0_S 0_U 1_V 1_X 6_Y 4_Job(Seq.Scan) 1 01 01 02 01 04 01_264	2.6485544772795584	1.127408296572047
Egr2BD_29May21_WTRad21_Sequence_A 0_S 0_U 1_V 1_X 6_Y 8_Job(Seq.Scan) 1 01 01 02 01 04 01_310__Cell_CP_13	3510.5	3318.0	Rad21KO	DMSO-LPS	2	Rad21KO_DMSO-LPS	Cell_CP_13	TxS_auto_10	TxS_auto_16	0.6546793108079609	1	2	Egr2BD_29May21_WTRad21_Sequence_A 0_S 0_U 1_V 1_X 6_Y 8_Job(Seq.Scan) 1 01 01 02 01 04 01_310	2.341709374079132	1.9536478280318605
Egr2BD_29May21_WTRad21_Sequence_A 0_S 0_U 1_V 1_X 8_Y 2_Job(Seq.Scan) 1 01 01 02 01 04 01_242__Cell_CP_7	3328.5	3156.0	Rad21KO	DMSO-LPS	2	Rad21KO_DMSO-LPS	Cell_CP_7	TxS_auto_5	TxS_auto_9	0.5345287644271329	2	1	Egr2BD_29May21_WTRad21_Sequence_A 0_S 0_U 1_V 1_X 8_Y 2_Job(Seq.Scan) 1 01 01 02 01 04 01_242	2.7585737301333366	2.1978537722473304
Egr2BD_29May21_WTRad21_Sequence_A 0_S 0_U 1_V 1_X19_Y 8_Job(Seq.Scan) 1 01 01 02 01 04 01_318__Cell_CP_3	2057.5	1966.0	Rad21KO	DMSO-LPS	2	Rad21KO_DMSO-LPS	Cell_CP_3	TxS_auto_9	TxS_auto_7	0.4226168477474604	2	1	Egr2BD_29May21_WTRad21_Sequence_A 0_S 0_U 1_V 1_X19_Y 8_Job(Seq.Scan) 1 01 01 02 01 04 01_318	2.0863419369178473	1.1014649218568218
Egr2BD_29May21_WTRad21_Sequence_A 0_S 0_U 1_V 1_X21_Y 4_Job(Seq.Scan) 1 01 01 02 01 04 01_280__Cell_CP_9	4069.5	3859.5	Rad21KO	DMSO-LPS	2	Rad21KO_DMSO-LPS	Cell_CP_9	TxS_auto_1	TxS_auto_1	0.18899999999999295	2	2	Egr2BD_29May21_WTRad21_Sequence_A 0_S 0_U 1_V 1_X21_Y 4_Job(Seq.Scan) 1 01 01 02 01 04 01_280	5.815412911550154	5.155959861318052
Egr2BD_29May21_WTRad21_Sequence_A 0_S 0_U 1_V 1_X24_Y 3_Job(Seq.Scan) 1 01 01 02 01 04 01_244__Cell_CP_11	3512.5	3315.0	Rad21KO	DMSO-LPS	2	Rad21KO_DMSO-LPS	Cell_CP_11	TxS_auto_3	TxS_auto_10	0.6546793108079711	2	1	Egr2BD_29May21_WTRad21_Sequence_A 0_S 0_U 1_V 1_X24_Y 3_Job(Seq.Scan) 1 01 01 02 01 04 01_244	1.93897555966378	1.3225474472442083
Egr2_Egr2Ehn_type1C3_type6C2_Exp31_Sequence_A 0_S 0_U 1_V 1_X 6_Y 4_Job(Seq.Scan) 1 01 01 02 01 04 01_172__Cell_CP_5	3512.0	3290.5	Rad21KO	DMSO-LPS	4	Rad21KO_DMSO-LPS	Cell_CP_5	TxS_auto_20	TxS_auto_159	0.5345287644271354	1	2	Egr2_Egr2Ehn_type1C3_type6C2_Exp31_Sequence_A 0_S 0_U 1_V 1_X 6_Y 4_Job(Seq.Scan) 1 01 01 02 01 04 01_172	2.17889769631362	1.9073361474407295
Egr2_Egr2Ehn_type1C3_type6C2_Exp31_Sequence_A 0_S 0_U 1_V 1_X 7_Y 7_Job(Seq.Scan) 1 01 01 02 01 04 01_214__Cell_CP_9	2978.5	2614.0	Rad21KO	DMSO-LPS	4	Rad21KO_DMSO-LPS	Cell_CP_9	TxS_auto_10	TxS_auto_41	0.5	1	2	Egr2_Egr2Ehn_type1C3_type6C2_Exp31_Sequence_A 0_S 0_U 1_V 1_X 7_Y 7_Job(Seq.Scan) 1 01 01 02 01 04 01_214	2.219212136573959	2.4377516255528406
Egr2_Egr2Ehn_type1C3_type6C2_Exp31_Sequence_A 0_S 0_U 1_V 1_X12_Y 8_Job(Seq.Scan) 1 01 01 02 01 04 01_228__Cell_CP_19	3198.5	3028.5	Rad21KO	DMSO-LPS	4	Rad21KO_DMSO-LPS	Cell_CP_19	TxS_auto_1	TxS_auto_4	0.5345287644271329	1	2	Egr2_Egr2Ehn_type1C3_type6C2_Exp31_Sequence_A 0_S 0_U 1_V 1_X12_Y 8_Job(Seq.Scan) 1 01 01 02 01 04 01_228	1.3236993988574894	1.391024201827943
Egr2_Egr2Ehn_type1C3_type6C2_Exp31_Sequence_A 0_S 0_U 1_V 1_X18_Y 7_Job(Seq.Scan) 1 01 01 02 01 04 01_202__Cell_CP_38	3073.5	2894.5	Rad21KO	DMSO-LPS	4	Rad21KO_DMSO-LPS	Cell_CP_38	TxS_auto_18	TxS_auto_360	0.6268045947502214	1	2	Egr2_Egr2Ehn_type1C3_type6C2_Exp31_Sequence_A 0_S 0_U 1_V 1_X18_Y 7_Job(Seq.Scan) 1 01 01 02 01 04 01_202	2.3624625588737884	2.8059062148554457
Egr2_Egr2Ehn_type1C3_type6C2_Exp41_Sequence_A 0_S 0_U 1_V 1_X15_Y11_Job(Seq.Scan) 1 01 01 02 01 04 01_236__Cell_CP_2	2741.0	2543.0	Rad21KO	DMSO-LPS	3	Rad21KO_DMSO-LPS	Cell_CP_2	TxS_auto_1	TxS_auto_10	0.0	1	2	Egr2_Egr2Ehn_type1C3_type6C2_Exp41_Sequence_A 0_S 0_U 1_V 1_X15_Y11_Job(Seq.Scan) 1 01 01 02 01 04 01_236	1.2052638148759152	1.1315449907361155
Egr2_Egr2Ehn_type1C3_type6C2_26012021_Sequence_A 0_S 0_U 1_V 1_X10_Y15_Job(Seq.Scan) 1 01 01 02 01 04 01_284__Cell_CP_4	5279.5	5032.5	Rad21KO	60	1	Rad21KO_60	Cell_CP_4	TxS_auto_1	TxS_auto_2	0.566958552276972	2	2	Egr2_Egr2Ehn_type1C3_type6C2_26012021_Sequence_A 0_S 0_U 1_V 1_X10_Y15_Job(Seq.Scan) 1 01 01 02 01 04 01_284	5.544535117406019	4.3244728587334595
