# Supplementary material for: Cohesin couples transcriptional bursting probabilities of inducible enhancers and promoters
Source: Nat Commun. 2022 Jul 27;13:4342. doi: 10.1038/s41467-022-31192-9 (PMC9329429; doi:10.1038/s41467-022-31192-9)
Supplement: Supplementary file 4 — Source Data [file 41467_2022_31192_MOESM4_ESM.zip › SourceData/SupFig5a.csv]

Samples	Day	Norm_Cq	Cq_ch2_trnah	Cq_scc1_lox	dCq_scc1_lox	Cells	Rep	ddCq_scc1_lox	scc1_lox_FoldChange	Genotype
Rad21lox_1	7	25.61607913	25.61607913	25.02764692	-0.588432207	Rad21lox	1	0.0	1.0	Rad21lox
Rad21lox_2	7	23.34053652	23.34053652	22.97499031	-0.365546209	Rad21lox	2	0.0	1.0	Rad21lox
Rad21lox_3	7	23.14208773	23.14208773	22.97485379	-0.167233933	Rad21lox	3	0.0	1.0	Rad21lox
Rad21KO_1	7	24.49338677	24.49338677	31.25578064	6.762393873	Rad21KO	1	7.35082608	0.006126054512043329	Rad21KO_7Days
Rad21KO_2	7	22.7031283	22.7031283	29.33257634	6.629448037	Rad21KO	2	6.994994246	0.007839654302601364	Rad21KO_7Days
Rad21KO_3	7	23.08554076	23.08554076	30.70256988	7.617029118	Rad21KO	3	7.784263051	0.004536316288249171	Rad21KO_7Days
R4.6	6	23.41541436	23.41541436	30.17518887	6.759774509	Rad21KO	1	7.348206716	0.006137187108985542	Rad21KO_6Days
R5.6	6	23.37850365	23.37850365	26.45418724	3.075683591	Rad21KO	2	3.4412298000000003	0.09206331487000714	Rad21KO_6Days
R7.6	6	22.96629842	22.96629842	30.34509118	7.378792761	Rad21KO	3	7.546026694	0.005350811071708406	Rad21KO_6Days
R1.5	5	24.91114243	24.91114243	27.85279525	2.941652824	Rad21KO	1	3.530085031	0.08656423959703946	Rad21KO_5Days
R2.5	5	25.01117573	25.01117573	27.98602969	2.974853956	Rad21KO	2	3.340400165	0.0987277757415307	Rad21KO_5Days
R3.5	5	25.0474727	25.0474727	27.78986584	2.742393138	Rad21KO	3	2.909627071	0.133080669006462	Rad21KO_5Days
