# Supplementary material for: Cohesin couples transcriptional bursting probabilities of inducible enhancers and promoters
Source: Nat Commun. 2022 Jul 27;13:4342. doi: 10.1038/s41467-022-31192-9 (PMC9329429; doi:10.1038/s41467-022-31192-9)
Supplement: Supplementary file 4 — Source Data [file 41467_2022_31192_MOESM4_ESM.zip › SourceData/Fig6abc_EnhancerGeneBF.csv]

N_cells	Sample_Rep	BF_Enhancer	BF_Gene	Gene	Genotype	Timepoint	log2_BF_Enhancer	log2_BF_Gene
847	WT_0_3	0.0820543093270366	0.0	Il12b_intron	WT	0	-3.607277086608691	-Inf
1027	WT_0_4	0.03943524829600779	0.0	Il12b_intron	WT	0	-4.6643704634335705	-Inf
1138	WT_90_1	0.08260105448154657	0.0351493848857645	Il12b_intron	WT	90	-3.5976959906289445	-4.830356747419219
1338	Rad21KO_0_3	0.05680119581464873	0.0003736920777279522	Il12b_intron	Rad21KO	0	-4.137934887197876	-11.38586240064146
1067	Rad21KO_90_1	0.12886597938144329	0.005623242736644799	Il12b_intron	Rad21KO	90	-2.956056652412403	-7.474381960103269
1055	WT_90_3	0.12417061611374408	0.07867298578199051	Il12b_intron	WT	90	-3.009604282057097	-3.667987852247623
915	WT_0_2	0.013114754098360656	0.0	Il12b_intron	WT	0	-6.252665432450248	-Inf
574	Rad21KO_0_1	0.17073170731707318	0.0	Il12b_intron	Rad21KO	0	-2.5501970825604796	-Inf
1005	WT_90_2	0.10398009950248756	0.030845771144278607	Il12b_intron	WT	90	-3.2656206539854082	-5.018783475679416
753	Rad21KO_90_2	0.150066401062417	0.00398406374501992	Il12b_intron	Rad21KO	90	-2.73632709225674	-7.971543553950772
1166	Rad21KO_90_3	0.09905660377358491	0.0137221269296741	Il12b_intron	Rad21KO	90	-3.335603031784439	-6.187352073200496
338	Rad21KO_0_2	0.0650887573964497	0.0	Il12b_intron	Rad21KO	0	-3.941447817644887	-Inf
614	WT_0_1	0.035830618892508145	0.0	Il12b_intron	WT	0	-4.802663226732882	-Inf
1112	WT_90_4	0.15467625899280577	0.07014388489208633	Il12b_intron	WT	90	-2.6926763180214093	-3.8335388538612594
1372	Rad21KO_0_4	0.04956268221574344	0.0	Il12b_intron	Rad21KO	0	-4.334601924922473	-Inf
1257	Rad21KO_90_4	0.18575974542561655	0.020684168655529037	Il12b_intron	Rad21KO	90	-2.4284901947108457	-5.595329216279415
882	Rad21KO_90_2	0.027210884353741496	0.026077097505668934	Ifnb1forL2	Rad21KO	90	-5.199672344836364	-5.261072889500507
360	Rad21KO_0_2	0.009722222222222222	0.001388888888888889	Ifnb1forL2	Rad21KO	0	-6.68449817427207	-9.491853096329674
488	WT_0_1	0.028688524590163935	0.007172131147540984	Ifnb1forL2	WT	0	-5.123382415505282	-7.123382415505282
900	WT_90_1	0.023333333333333334	0.0661111111111111	Ifnb1forL2	WT	90	-5.421463768438277	-3.9189634279090937
1271	Rad21KO_90_1	0.011408339889850511	0.03107789142407553	Ifnb1forL2	Rad21KO	90	-6.453767319877387	-5.007967566827856
478	WT_0_2	0.007322175732217573	0.005230125523012552	Ifnb1forL2	WT	0	-7.093511885923144	-7.578938713093386
1006	WT_90_3	0.026341948310139165	0.014910536779324055	Ifnb1forL2	WT	90	-5.246494135242328	-6.067523994197009
1160	Rad21KO_0_3	0.00603448275862069	0.0017241379310344827	Ifnb1forL2	Rad21KO	0	-7.372554167957331	-9.179909090014934
706	WT_0_3	0.009915014164305949	0.0	Ifnb1forL2	WT	0	-6.656169451213576	-Inf
1499	Rad21KO_90_4	0.0066711140760507	0.00266844563042028	Ifnb1forL2	Rad21KO	90	-7.227856573060497	-8.54978466794786
1586	Rad21KO_0_4	0.01197982345523329	0.0	Ifnb1forL2	Rad21KO	0	-6.383249542260393	-Inf
233	Rad21KO_0_1	0.030042918454935622	0.01072961373390558	Ifnb1forL2	Rad21KO	0	-5.056831222596676	-6.542258049766918
1472	WT_0_4	0.015285326086956522	0.00033967391304347825	Ifnb1forL2	WT	0	-6.031708859727338	-11.523561956057012
1520	WT_90_2	0.01381578947368421	0.023355263157894737	Ifnb1forL2	WT	90	-6.177538185552188	-5.420108488826266
1212	Rad21KO_90_3	0.0049504950495049506	0.0049504950495049506	Ifnb1forL2	Rad21KO	90	-7.658211482751795	-7.658211482751795
1153	WT_90_4	0.035993061578490894	0.027753686036426712	Ifnb1forL2	WT	90	-4.796137366304847	-5.171176797651772
814	Rad21KO_60_1	0.18366093366093367	0.026412776412776413	Egr2_intron	Rad21KO	60	-2.4448833100681417	-5.2426202295641495
1717	WT_60_1	0.32294700058241116	0.42166569598136283	Egr2_intron	WT	60	-1.6306306738404244	-1.2458284369189287
1261	WT_0_4	0.010309278350515464	0.03409992069785884	Egr2_intron	WT	0	-6.599912842187128	-4.874087805626122
1553	Rad21KO_60_3	0.013844172569220863	0.009980682549903412	Egr2_intron	Rad21KO	60	-6.174577359685204	-6.646645804000426
1050	WT_60_3	0.07952380952380952	0.18904761904761905	Egr2_intron	WT	60	-3.6524693200794327	-2.4031784154105273
965	WT_0_3	0.03730569948186528	0.035751295336787565	Egr2_intron	WT	0	-4.74446013071313	-4.805860675377274
1392	Rad21KO_60_4	0.05459770114942529	0.0319683908045977	Egr2_intron	Rad21KO	60	-4.195015982405143	-4.96721006488233
1397	Rad21KO_0_4	0.006442376521116679	0.0010737294201861132	Egr2_intron	Rad21KO	0	-7.278191303967151	-9.863153804688308
669	WT_60_4	0.10538116591928251	0.21225710014947682	Egr2_intron	WT	60	-3.2463110482426676	-2.236115281136779
476	WT_0_2	0.22794117647058823	0.1407563025210084	Egr2_intron	WT	0	-2.133266530863464	-2.828728572850171
1768	Rad21KO_0_3	0.007635746606334841	0.0016968325791855204	Egr2_intron	Rad21KO	0	-7.0330150572279635	-9.202940058670276
1216	WT_60_2	0.33223684210526316	0.4263980263157895	Egr2_intron	WT	60	-1.5897160306917908	-1.2297273346303597
278	Rad21KO_0_1	0.03597122302158273	0.012589928057553957	Egr2_intron	Rad21KO	0	-4.797012977836145	-6.311586150665903
611	Rad21KO_0_2	0.060556464811783964	0.014729950900163666	Egr2_intron	Rad21KO	0	-4.04557520418978	-6.085103568376417
441	WT_0_1	0.20521541950113378	0.09977324263038549	Egr2_intron	WT	0	-2.2847889584743153	-3.325203226920223
514	Rad21KO_60_2	0.16439688715953307	0.027237354085603113	Egr2_intron	Rad21KO	60	-2.6047451129116936	-5.198269627136274
1612	WT_60_2	0.13306451612903225	0.028225806451612902	Prdm1_intron	WT	60	-2.909802191028422	-5.146841388329271
807	WT_0_3	0.016728624535315983	0.01734820322180917	Prdm1_intron	WT	0	-5.901537361114312	-5.8490699412201765
979	Rad21KO_60_2	0.1721144024514811	0.012768130745658836	Prdm1_intron	Rad21KO	60	-2.5385602684218367	-6.291308859828971
675	WT_0_1	0.04	0.017037037037037038	Prdm1_intron	WT	0	-4.643856189774724	-5.87518173588118
2169	Rad21KO_0_3	0.0198248040571692	0.034578146611341634	Prdm1_intron	Rad21KO	0	-5.656549582970176	-4.853995647176393
1087	WT_60_1	0.07635694572217111	0.023459061637534497	Prdm1_intron	WT	60	-3.7110967936803845	-5.413710883055813
788	Rad21KO_60_1	0.14720812182741116	0.011421319796954314	Prdm1_intron	Rad21KO	60	-2.764070824328804	-6.452126818014064
509	Rad21KO_0_2	0.03241650294695481	0.022593320235756387	Prdm1_intron	Rad21KO	0	-4.947127726717242	-5.467959890018682
532	WT_0_2	0.02537593984962406	0.015037593984962405	Prdm1_intron	WT	0	-5.300394933337721	-6.05528243550119
1286	WT_60_4	0.11469673405909799	0.04315707620528771	Prdm1_intron	WT	60	-3.1241037830787435	-4.534259060977841
360	Rad21KO_0_1	0.06388888888888888	0.02638888888888889	Prdm1_intron	Rad21KO	0	-3.968291140272662	-5.24392558288609
2225	Rad21KO_60_4	0.06606741573033707	0.0249438202247191	Prdm1_intron	Rad21KO	60	-3.919917275904758	-5.325173754391017
2264	WT_0_1	0.007950530035335688	0.019434628975265017	Peli1_intron	WT	0	-6.97473324138957	-5.685226624194585
4048	WT_120_1	0.27717391304347827	0.8769762845849802	Peli1_intron	WT	120	-1.8511366140855172	-0.1893902654149034
3632	WT_0_2	0.03303964757709251	0.3408590308370044	Peli1_intron	WT	0	-4.919657891682396	-1.5527528880766504
3988	WT_120_2	0.25626880641925776	0.7442326980942828	Peli1_intron	WT	120	-1.9642702134605747	-0.4261743177773927
3356	Rad21KO_0_1	0.05780691299165673	0.17818831942789035	Peli1_intron	Rad21KO	0	-4.112614158252696	-2.488525326241718
6260	Rad21KO_120_1	0.2597444089456869	0.23993610223642173	Peli1_intron	Rad21KO	120	-1.944835399744953	-2.0592778443057087
2280	Rad21KO_0_2	0.05964912280701754	0.2149122807017544	Peli1_intron	Rad21KO	0	-4.067355267801765	-2.2181801700495334
2176	Rad21KO_120_2	0.29044117647058826	0.2693014705882353	Peli1_intron	Rad21KO	120	-1.7836820930732364	-1.8927059868280915
2000	WT_0_3	0.0	0.012	Peli1_intron	WT	0	-Inf	-6.380821783940931
3336	WT_120_3	0.09952038369304557	0.5035971223021583	Peli1_intron	WT	120	-3.3288641420977387	-0.989658055778541
7692	WT_0_4	0.0020800832033281333	0.004160166406656267	Peli1_intron	WT	0	-8.909143047339898	-7.909143047339897
8492	WT_120_4	0.08360810174281677	0.4065002355157796	Peli1_intron	WT	120	-3.580213441513333	-1.2986719067264225
3696	Rad21KO_0_3	0.0005411255411255411	0.006493506493506494	Peli1_intron	Rad21KO	0	-10.851749041416058	-7.266786540694901
3196	Rad21KO_120_3	0.2509386733416771	0.4662077596996245	Peli1_intron	Rad21KO	120	-1.9945932664730566	-1.100955077578453
5112	Rad21KO_0_4	0.01917057902973396	0.20618153364632238	Peli1_intron	Rad21KO	0	-5.704962276831786	-2.27801296930978
6968	Rad21KO_120_4	0.22933409873708382	0.40040183696900117	Peli1_intron	Rad21KO	120	-2.1244772156708875	-1.3204795018823146
