# Supplementary material for: Cohesin couples transcriptional bursting probabilities of inducible enhancers and promoters
Source: Nat Commun. 2022 Jul 27;13:4342. doi: 10.1038/s41467-022-31192-9 (PMC9329429; doi:10.1038/s41467-022-31192-9)
Supplement: Supplementary file 4 — Source Data [file 41467_2022_31192_MOESM4_ESM.zip › SourceData/Fig7_Peli1_intron_Enh.csv]

Image_Cell	AREA_cell	AREA_nuc	Genotype	Timepoint	Rep	Sample	Cell	locus1_Gene	locus1_Enh	locus1_Gene_Enh	Gene_N	Enh_N	Image	locus1_Gene_size	locus1_Enh_size
EnhSertadPeli_Rep1_2_part1_Sequence_A 0_S 0_U 0_V 1_X10_Y 6_Job(Seq.Scan) 1 01 01 02 01 04 01_058__Cell_CP_13	6294.0	2835.0	WT	120	1	WT_120	Cell_CP_13	TxS_auto_73	TxS_auto_67	0.6546793108079692	1	1	EnhSertadPeli_Rep1_2_part1_Sequence_A 0_S 0_U 0_V 1_X10_Y 6_Job(Seq.Scan) 1 01 01 02 01 04 01_058	9.049471362197155	1.2717147114215133
EnhSertadPeli_Rep1_2_part1_Sequence_A 0_S 0_U 0_V 1_X10_Y 6_Job(Seq.Scan) 1 01 01 02 01 04 01_058__Cell_CP_13	6294.0	2835.0	WT	120	1	WT_120	Cell_CP_13	TxS_auto_73	TxS_auto_67	0.6546793108079692	1	1	EnhSertadPeli_Rep1_2_part1_Sequence_A 0_S 0_U 0_V 1_X10_Y 6_Job(Seq.Scan) 1 01 01 02 01 04 01_058	9.049471362197155	1.2717147114215133
EnhSertadPeli_Rep1_2_part1_Sequence_A 0_S 0_U 0_V 1_X10_Y 6_Job(Seq.Scan) 1 01 01 02 01 04 01_058__Cell_CP_13	6294.0	2835.0	WT	120	1	WT_120	Cell_CP_13	TxS_auto_73	TxS_auto_67	0.6546793108079692	1	1	EnhSertadPeli_Rep1_2_part1_Sequence_A 0_S 0_U 0_V 1_X10_Y 6_Job(Seq.Scan) 1 01 01 02 01 04 01_058	9.049471362197155	1.2717147114215133
EnhSertadPeli_Rep1_2_part1_Sequence_A 0_S 0_U 0_V 1_X10_Y 6_Job(Seq.Scan) 1 01 01 02 01 04 01_058__Cell_CP_13	6294.0	2835.0	WT	120	1	WT_120	Cell_CP_13	TxS_auto_73	TxS_auto_67	0.6546793108079692	1	1	EnhSertadPeli_Rep1_2_part1_Sequence_A 0_S 0_U 0_V 1_X10_Y 6_Job(Seq.Scan) 1 01 01 02 01 04 01_058	9.049471362197155	1.2717147114215133
EnhSertadPeli_Rep1_2_part1_Sequence_A 0_S 0_U 0_V 1_X10_Y 7_Job(Seq.Scan) 1 01 01 02 01 04 01_092__Cell_CP_5	7483.5	3278.5	WT	120	1	WT_120	Cell_CP_5	TxS_auto_111	TxS_auto_21	0.5976704777718238	1	1	EnhSertadPeli_Rep1_2_part1_Sequence_A 0_S 0_U 0_V 1_X10_Y 7_Job(Seq.Scan) 1 01 01 02 01 04 01_092	1.8335461913164341	5.926117981563759
EnhSertadPeli_Rep1_2_part1_Sequence_A 0_S 0_U 0_V 1_X10_Y 7_Job(Seq.Scan) 1 01 01 02 01 04 01_092__Cell_CP_5	7483.5	3278.5	WT	120	1	WT_120	Cell_CP_5	TxS_auto_111	TxS_auto_21	0.5976704777718238	1	1	EnhSertadPeli_Rep1_2_part1_Sequence_A 0_S 0_U 0_V 1_X10_Y 7_Job(Seq.Scan) 1 01 01 02 01 04 01_092	1.8335461913164341	5.926117981563759
EnhSertadPeli_Rep1_2_part1_Sequence_A 0_S 0_U 0_V 1_X10_Y 7_Job(Seq.Scan) 1 01 01 02 01 04 01_092__Cell_CP_5	7483.5	3278.5	WT	120	1	WT_120	Cell_CP_5	TxS_auto_111	TxS_auto_21	0.5976704777718238	1	1	EnhSertadPeli_Rep1_2_part1_Sequence_A 0_S 0_U 0_V 1_X10_Y 7_Job(Seq.Scan) 1 01 01 02 01 04 01_092	1.8335461913164341	5.926117981563759
EnhSertadPeli_Rep1_2_part1_Sequence_A 0_S 0_U 0_V 1_X10_Y 7_Job(Seq.Scan) 1 01 01 02 01 04 01_092__Cell_CP_5	7483.5	3278.5	WT	120	1	WT_120	Cell_CP_5	TxS_auto_111	TxS_auto_21	0.5976704777718238	1	1	EnhSertadPeli_Rep1_2_part1_Sequence_A 0_S 0_U 0_V 1_X10_Y 7_Job(Seq.Scan) 1 01 01 02 01 04 01_092	1.8335461913164341	5.926117981563759
EnhSertadPeli_Rep1_2_part1_Sequence_A 0_S 0_U 0_V 1_X11_Y 5_Job(Seq.Scan) 1 01 01 02 01 04 01_054__Cell_CP_1	11668.0	5076.0	WT	120	1	WT_120	Cell_CP_1	TxS_auto_27	TxS_auto_11	0.26728636328851507	1	1	EnhSertadPeli_Rep1_2_part1_Sequence_A 0_S 0_U 0_V 1_X11_Y 5_Job(Seq.Scan) 1 01 01 02 01 04 01_054	4.604718328064148	6.64402780943923
EnhSertadPeli_Rep1_2_part1_Sequence_A 0_S 0_U 0_V 1_X11_Y 5_Job(Seq.Scan) 1 01 01 02 01 04 01_054__Cell_CP_1	11668.0	5076.0	WT	120	1	WT_120	Cell_CP_1	TxS_auto_27	TxS_auto_11	0.26728636328851507	1	1	EnhSertadPeli_Rep1_2_part1_Sequence_A 0_S 0_U 0_V 1_X11_Y 5_Job(Seq.Scan) 1 01 01 02 01 04 01_054	4.604718328064148	6.64402780943923
EnhSertadPeli_Rep1_2_part1_Sequence_A 0_S 0_U 0_V 1_X11_Y 5_Job(Seq.Scan) 1 01 01 02 01 04 01_054__Cell_CP_1	11668.0	5076.0	WT	120	1	WT_120	Cell_CP_1	TxS_auto_27	TxS_auto_11	0.26728636328851507	1	1	EnhSertadPeli_Rep1_2_part1_Sequence_A 0_S 0_U 0_V 1_X11_Y 5_Job(Seq.Scan) 1 01 01 02 01 04 01_054	4.604718328064148	6.64402780943923
EnhSertadPeli_Rep1_2_part1_Sequence_A 0_S 0_U 0_V 1_X11_Y 5_Job(Seq.Scan) 1 01 01 02 01 04 01_054__Cell_CP_1	11668.0	5076.0	WT	120	1	WT_120	Cell_CP_1	TxS_auto_27	TxS_auto_11	0.26728636328851507	1	1	EnhSertadPeli_Rep1_2_part1_Sequence_A 0_S 0_U 0_V 1_X11_Y 5_Job(Seq.Scan) 1 01 01 02 01 04 01_054	4.604718328064148	6.64402780943923
EnhSertadPeli_Rep1_2_part1_Sequence_A 0_S 0_U 0_V 1_X11_Y 7_Job(Seq.Scan) 1 01 01 02 01 04 01_090__Cell_CP_13	8162.0	3000.0	WT	120	1	WT_120	Cell_CP_13	TxS_auto_5	TxS_auto_9	0.3780000000000001	1	1	EnhSertadPeli_Rep1_2_part1_Sequence_A 0_S 0_U 0_V 1_X11_Y 7_Job(Seq.Scan) 1 01 01 02 01 04 01_090	7.6694270051398545	5.498547556315739
EnhSertadPeli_Rep1_2_part1_Sequence_A 0_S 0_U 0_V 1_X11_Y 7_Job(Seq.Scan) 1 01 01 02 01 04 01_090__Cell_CP_13	8162.0	3000.0	WT	120	1	WT_120	Cell_CP_13	TxS_auto_5	TxS_auto_9	0.3780000000000001	1	1	EnhSertadPeli_Rep1_2_part1_Sequence_A 0_S 0_U 0_V 1_X11_Y 7_Job(Seq.Scan) 1 01 01 02 01 04 01_090	7.6694270051398545	5.498547556315739
EnhSertadPeli_Rep1_2_part1_Sequence_A 0_S 0_U 0_V 1_X11_Y 7_Job(Seq.Scan) 1 01 01 02 01 04 01_090__Cell_CP_13	8162.0	3000.0	WT	120	1	WT_120	Cell_CP_13	TxS_auto_5	TxS_auto_9	0.3780000000000001	1	1	EnhSertadPeli_Rep1_2_part1_Sequence_A 0_S 0_U 0_V 1_X11_Y 7_Job(Seq.Scan) 1 01 01 02 01 04 01_090	7.6694270051398545	5.498547556315739
EnhSertadPeli_Rep1_2_part1_Sequence_A 0_S 0_U 0_V 1_X11_Y 7_Job(Seq.Scan) 1 01 01 02 01 04 01_090__Cell_CP_13	8162.0	3000.0	WT	120	1	WT_120	Cell_CP_13	TxS_auto_5	TxS_auto_9	0.3780000000000001	1	1	EnhSertadPeli_Rep1_2_part1_Sequence_A 0_S 0_U 0_V 1_X11_Y 7_Job(Seq.Scan) 1 01 01 02 01 04 01_090	7.6694270051398545	5.498547556315739
EnhSertadPeli_Rep1_2_part1_Sequence_A 0_S 0_U 0_V 1_X11_Y 7_Job(Seq.Scan) 1 01 01 02 01 04 01_090__Cell_CP_20	7927.0	3535.0	WT	120	1	WT_120	Cell_CP_20	TxS_auto_70	TxS_auto_45	0.4226168477474572	1	1	EnhSertadPeli_Rep1_2_part1_Sequence_A 0_S 0_U 0_V 1_X11_Y 7_Job(Seq.Scan) 1 01 01 02 01 04 01_090	4.697637947219223	1.2542047784179169
EnhSertadPeli_Rep1_2_part1_Sequence_A 0_S 0_U 0_V 1_X11_Y 7_Job(Seq.Scan) 1 01 01 02 01 04 01_090__Cell_CP_20	7927.0	3535.0	WT	120	1	WT_120	Cell_CP_20	TxS_auto_70	TxS_auto_45	0.4226168477474572	1	1	EnhSertadPeli_Rep1_2_part1_Sequence_A 0_S 0_U 0_V 1_X11_Y 7_Job(Seq.Scan) 1 01 01 02 01 04 01_090	4.697637947219223	1.2542047784179169
EnhSertadPeli_Rep1_2_part1_Sequence_A 0_S 0_U 0_V 1_X11_Y 7_Job(Seq.Scan) 1 01 01 02 01 04 01_090__Cell_CP_20	7927.0	3535.0	WT	120	1	WT_120	Cell_CP_20	TxS_auto_70	TxS_auto_45	0.4226168477474572	1	1	EnhSertadPeli_Rep1_2_part1_Sequence_A 0_S 0_U 0_V 1_X11_Y 7_Job(Seq.Scan) 1 01 01 02 01 04 01_090	4.697637947219223	1.2542047784179169
EnhSertadPeli_Rep1_2_part1_Sequence_A 0_S 0_U 0_V 1_X11_Y 7_Job(Seq.Scan) 1 01 01 02 01 04 01_090__Cell_CP_20	7927.0	3535.0	WT	120	1	WT_120	Cell_CP_20	TxS_auto_70	TxS_auto_45	0.4226168477474572	1	1	EnhSertadPeli_Rep1_2_part1_Sequence_A 0_S 0_U 0_V 1_X11_Y 7_Job(Seq.Scan) 1 01 01 02 01 04 01_090	4.697637947219223	1.2542047784179169
EnhSertadPeli_Rep1_2_part1_Sequence_A 0_S 0_U 0_V 1_X11_Y 7_Job(Seq.Scan) 1 01 01 02 01 04 01_090__Cell_CP_7	8853.5	4354.5	WT	120	1	WT_120	Cell_CP_7	TxS_auto_183	TxS_auto_52	0.5670000000000002	1	1	EnhSertadPeli_Rep1_2_part1_Sequence_A 0_S 0_U 0_V 1_X11_Y 7_Job(Seq.Scan) 1 01 01 02 01 04 01_090	2.6935653251039517	5.363760148637068
EnhSertadPeli_Rep1_2_part1_Sequence_A 0_S 0_U 0_V 1_X11_Y 7_Job(Seq.Scan) 1 01 01 02 01 04 01_090__Cell_CP_7	8853.5	4354.5	WT	120	1	WT_120	Cell_CP_7	TxS_auto_183	TxS_auto_52	0.5670000000000002	1	1	EnhSertadPeli_Rep1_2_part1_Sequence_A 0_S 0_U 0_V 1_X11_Y 7_Job(Seq.Scan) 1 01 01 02 01 04 01_090	2.6935653251039517	5.363760148637068
EnhSertadPeli_Rep1_2_part1_Sequence_A 0_S 0_U 0_V 1_X11_Y 7_Job(Seq.Scan) 1 01 01 02 01 04 01_090__Cell_CP_7	8853.5	4354.5	WT	120	1	WT_120	Cell_CP_7	TxS_auto_183	TxS_auto_52	0.5670000000000002	1	1	EnhSertadPeli_Rep1_2_part1_Sequence_A 0_S 0_U 0_V 1_X11_Y 7_Job(Seq.Scan) 1 01 01 02 01 04 01_090	2.6935653251039517	5.363760148637068
EnhSertadPeli_Rep1_2_part1_Sequence_A 0_S 0_U 0_V 1_X11_Y 7_Job(Seq.Scan) 1 01 01 02 01 04 01_090__Cell_CP_7	8853.5	4354.5	WT	120	1	WT_120	Cell_CP_7	TxS_auto_183	TxS_auto_52	0.5670000000000002	1	1	EnhSertadPeli_Rep1_2_part1_Sequence_A 0_S 0_U 0_V 1_X11_Y 7_Job(Seq.Scan) 1 01 01 02 01 04 01_090	2.6935653251039517	5.363760148637068
EnhSertadPeli_Rep1_2_part1_Sequence_A 0_S 0_U 0_V 1_X13_Y 5_Job(Seq.Scan) 1 01 01 02 01 04 01_050__Cell_CP_19	6894.5	3098.5	WT	120	1	WT_120	Cell_CP_19	TxS_auto_60	TxS_auto_17	0.6268045947502301	1	1	EnhSertadPeli_Rep1_2_part1_Sequence_A 0_S 0_U 0_V 1_X13_Y 5_Job(Seq.Scan) 1 01 01 02 01 04 01_050	9.28651720195287	4.572961355115004
EnhSertadPeli_Rep1_2_part1_Sequence_A 0_S 0_U 0_V 1_X13_Y 5_Job(Seq.Scan) 1 01 01 02 01 04 01_050__Cell_CP_19	6894.5	3098.5	WT	120	1	WT_120	Cell_CP_19	TxS_auto_60	TxS_auto_17	0.6268045947502301	1	1	EnhSertadPeli_Rep1_2_part1_Sequence_A 0_S 0_U 0_V 1_X13_Y 5_Job(Seq.Scan) 1 01 01 02 01 04 01_050	9.28651720195287	4.572961355115004
EnhSertadPeli_Rep1_2_part1_Sequence_A 0_S 0_U 0_V 1_X13_Y 5_Job(Seq.Scan) 1 01 01 02 01 04 01_050__Cell_CP_19	6894.5	3098.5	WT	120	1	WT_120	Cell_CP_19	TxS_auto_60	TxS_auto_17	0.6268045947502301	1	1	EnhSertadPeli_Rep1_2_part1_Sequence_A 0_S 0_U 0_V 1_X13_Y 5_Job(Seq.Scan) 1 01 01 02 01 04 01_050	9.28651720195287	4.572961355115004
EnhSertadPeli_Rep1_2_part1_Sequence_A 0_S 0_U 0_V 1_X13_Y 5_Job(Seq.Scan) 1 01 01 02 01 04 01_050__Cell_CP_19	6894.5	3098.5	WT	120	1	WT_120	Cell_CP_19	TxS_auto_60	TxS_auto_17	0.6268045947502301	1	1	EnhSertadPeli_Rep1_2_part1_Sequence_A 0_S 0_U 0_V 1_X13_Y 5_Job(Seq.Scan) 1 01 01 02 01 04 01_050	9.28651720195287	4.572961355115004
EnhSertadPeli_Rep1_2_part1_Sequence_A 0_S 0_U 0_V 1_X14_Y 5_Job(Seq.Scan) 1 01 01 02 01 04 01_048__Cell_CP_22	6735.0	2981.0	WT	120	1	WT_120	Cell_CP_22	TxS_auto_21	TxS_auto_3	0.5345287644271329	1	1	EnhSertadPeli_Rep1_2_part1_Sequence_A 0_S 0_U 0_V 1_X14_Y 5_Job(Seq.Scan) 1 01 01 02 01 04 01_048	3.761594008966291	4.845384215768545
EnhSertadPeli_Rep1_2_part1_Sequence_A 0_S 0_U 0_V 1_X14_Y 5_Job(Seq.Scan) 1 01 01 02 01 04 01_048__Cell_CP_22	6735.0	2981.0	WT	120	1	WT_120	Cell_CP_22	TxS_auto_21	TxS_auto_3	0.5345287644271329	1	1	EnhSertadPeli_Rep1_2_part1_Sequence_A 0_S 0_U 0_V 1_X14_Y 5_Job(Seq.Scan) 1 01 01 02 01 04 01_048	3.761594008966291	4.845384215768545
EnhSertadPeli_Rep1_2_part1_Sequence_A 0_S 0_U 0_V 1_X14_Y 5_Job(Seq.Scan) 1 01 01 02 01 04 01_048__Cell_CP_22	6735.0	2981.0	WT	120	1	WT_120	Cell_CP_22	TxS_auto_21	TxS_auto_3	0.5345287644271329	1	1	EnhSertadPeli_Rep1_2_part1_Sequence_A 0_S 0_U 0_V 1_X14_Y 5_Job(Seq.Scan) 1 01 01 02 01 04 01_048	3.761594008966291	4.845384215768545
EnhSertadPeli_Rep1_2_part1_Sequence_A 0_S 0_U 0_V 1_X14_Y 5_Job(Seq.Scan) 1 01 01 02 01 04 01_048__Cell_CP_22	6735.0	2981.0	WT	120	1	WT_120	Cell_CP_22	TxS_auto_21	TxS_auto_3	0.5345287644271329	1	1	EnhSertadPeli_Rep1_2_part1_Sequence_A 0_S 0_U 0_V 1_X14_Y 5_Job(Seq.Scan) 1 01 01 02 01 04 01_048	3.761594008966291	4.845384215768545
EnhSertadPeli_Rep1_2_part1_Sequence_A 0_S 0_U 0_V 1_X14_Y 5_Job(Seq.Scan) 1 01 01 02 01 04 01_048__Cell_CP_24	7695.5	3542.0	WT	120	1	WT_120	Cell_CP_24	TxS_auto_38	TxS_auto_5	0.6546793108079692	1	1	EnhSertadPeli_Rep1_2_part1_Sequence_A 0_S 0_U 0_V 1_X14_Y 5_Job(Seq.Scan) 1 01 01 02 01 04 01_048	7.928646623158688	7.041057999313538
EnhSertadPeli_Rep1_2_part1_Sequence_A 0_S 0_U 0_V 1_X14_Y 5_Job(Seq.Scan) 1 01 01 02 01 04 01_048__Cell_CP_24	7695.5	3542.0	WT	120	1	WT_120	Cell_CP_24	TxS_auto_38	TxS_auto_5	0.6546793108079692	1	1	EnhSertadPeli_Rep1_2_part1_Sequence_A 0_S 0_U 0_V 1_X14_Y 5_Job(Seq.Scan) 1 01 01 02 01 04 01_048	7.928646623158688	7.041057999313538
EnhSertadPeli_Rep1_2_part1_Sequence_A 0_S 0_U 0_V 1_X14_Y 5_Job(Seq.Scan) 1 01 01 02 01 04 01_048__Cell_CP_24	7695.5	3542.0	WT	120	1	WT_120	Cell_CP_24	TxS_auto_38	TxS_auto_5	0.6546793108079692	1	1	EnhSertadPeli_Rep1_2_part1_Sequence_A 0_S 0_U 0_V 1_X14_Y 5_Job(Seq.Scan) 1 01 01 02 01 04 01_048	7.928646623158688	7.041057999313538
EnhSertadPeli_Rep1_2_part1_Sequence_A 0_S 0_U 0_V 1_X14_Y 5_Job(Seq.Scan) 1 01 01 02 01 04 01_048__Cell_CP_24	7695.5	3542.0	WT	120	1	WT_120	Cell_CP_24	TxS_auto_38	TxS_auto_5	0.6546793108079692	1	1	EnhSertadPeli_Rep1_2_part1_Sequence_A 0_S 0_U 0_V 1_X14_Y 5_Job(Seq.Scan) 1 01 01 02 01 04 01_048	7.928646623158688	7.041057999313538
EnhSertadPeli_Rep1_2_part1_Sequence_A 0_S 0_U 0_V 1_X14_Y 5_Job(Seq.Scan) 1 01 01 02 01 04 01_048__Cell_CP_8	6876.0	3065.0	WT	120	1	WT_120	Cell_CP_8	TxS_auto_96	TxS_auto_30	0.5669585522769744	1	1	EnhSertadPeli_Rep1_2_part1_Sequence_A 0_S 0_U 0_V 1_X14_Y 5_Job(Seq.Scan) 1 01 01 02 01 04 01_048	7.531634462361177	1.1625827849327708
EnhSertadPeli_Rep1_2_part1_Sequence_A 0_S 0_U 0_V 1_X14_Y 5_Job(Seq.Scan) 1 01 01 02 01 04 01_048__Cell_CP_8	6876.0	3065.0	WT	120	1	WT_120	Cell_CP_8	TxS_auto_96	TxS_auto_30	0.5669585522769744	1	1	EnhSertadPeli_Rep1_2_part1_Sequence_A 0_S 0_U 0_V 1_X14_Y 5_Job(Seq.Scan) 1 01 01 02 01 04 01_048	7.531634462361177	1.1625827849327708
EnhSertadPeli_Rep1_2_part1_Sequence_A 0_S 0_U 0_V 1_X14_Y 5_Job(Seq.Scan) 1 01 01 02 01 04 01_048__Cell_CP_8	6876.0	3065.0	WT	120	1	WT_120	Cell_CP_8	TxS_auto_96	TxS_auto_30	0.5669585522769744	1	1	EnhSertadPeli_Rep1_2_part1_Sequence_A 0_S 0_U 0_V 1_X14_Y 5_Job(Seq.Scan) 1 01 01 02 01 04 01_048	7.531634462361177	1.1625827849327708
EnhSertadPeli_Rep1_2_part1_Sequence_A 0_S 0_U 0_V 1_X14_Y 5_Job(Seq.Scan) 1 01 01 02 01 04 01_048__Cell_CP_8	6876.0	3065.0	WT	120	1	WT_120	Cell_CP_8	TxS_auto_96	TxS_auto_30	0.5669585522769744	1	1	EnhSertadPeli_Rep1_2_part1_Sequence_A 0_S 0_U 0_V 1_X14_Y 5_Job(Seq.Scan) 1 01 01 02 01 04 01_048	7.531634462361177	1.1625827849327708
EnhSertadPeli_Rep1_2_part1_Sequence_A 0_S 0_U 0_V 1_X14_Y 6_Job(Seq.Scan) 1 01 01 02 01 04 01_066__Cell_CP_11	7238.0	3280.5	WT	120	1	WT_120	Cell_CP_11	TxS_auto_116	TxS_auto_24	0.5345727265770401	1	1	EnhSertadPeli_Rep1_2_part1_Sequence_A 0_S 0_U 0_V 1_X14_Y 6_Job(Seq.Scan) 1 01 01 02 01 04 01_066	2.8308304465639584	1.2362877413040048
EnhSertadPeli_Rep1_2_part1_Sequence_A 0_S 0_U 0_V 1_X14_Y 6_Job(Seq.Scan) 1 01 01 02 01 04 01_066__Cell_CP_11	7238.0	3280.5	WT	120	1	WT_120	Cell_CP_11	TxS_auto_116	TxS_auto_24	0.5345727265770401	1	1	EnhSertadPeli_Rep1_2_part1_Sequence_A 0_S 0_U 0_V 1_X14_Y 6_Job(Seq.Scan) 1 01 01 02 01 04 01_066	2.8308304465639584	1.2362877413040048
EnhSertadPeli_Rep1_2_part1_Sequence_A 0_S 0_U 0_V 1_X14_Y 6_Job(Seq.Scan) 1 01 01 02 01 04 01_066__Cell_CP_11	7238.0	3280.5	WT	120	1	WT_120	Cell_CP_11	TxS_auto_116	TxS_auto_24	0.5345727265770401	1	1	EnhSertadPeli_Rep1_2_part1_Sequence_A 0_S 0_U 0_V 1_X14_Y 6_Job(Seq.Scan) 1 01 01 02 01 04 01_066	2.8308304465639584	1.2362877413040048
EnhSertadPeli_Rep1_2_part1_Sequence_A 0_S 0_U 0_V 1_X14_Y 6_Job(Seq.Scan) 1 01 01 02 01 04 01_066__Cell_CP_11	7238.0	3280.5	WT	120	1	WT_120	Cell_CP_11	TxS_auto_116	TxS_auto_24	0.5345727265770401	1	1	EnhSertadPeli_Rep1_2_part1_Sequence_A 0_S 0_U 0_V 1_X14_Y 6_Job(Seq.Scan) 1 01 01 02 01 04 01_066	2.8308304465639584	1.2362877413040048
EnhSertadPeli_Rep1_2_part1_Sequence_A 0_S 0_U 0_V 1_X14_Y 7_Job(Seq.Scan) 1 01 01 02 01 04 01_084__Cell_CP_9	6198.5	2648.0	WT	120	1	WT_120	Cell_CP_9	TxS_auto_20	TxS_auto_24	0.7559689147048311	1	1	EnhSertadPeli_Rep1_2_part1_Sequence_A 0_S 0_U 0_V 1_X14_Y 7_Job(Seq.Scan) 1 01 01 02 01 04 01_084	8.690995365869332	1.8552462162886405
EnhSertadPeli_Rep1_2_part1_Sequence_A 0_S 0_U 0_V 1_X14_Y 7_Job(Seq.Scan) 1 01 01 02 01 04 01_084__Cell_CP_9	6198.5	2648.0	WT	120	1	WT_120	Cell_CP_9	TxS_auto_20	TxS_auto_24	0.7559689147048311	1	1	EnhSertadPeli_Rep1_2_part1_Sequence_A 0_S 0_U 0_V 1_X14_Y 7_Job(Seq.Scan) 1 01 01 02 01 04 01_084	8.690995365869332	1.8552462162886405
EnhSertadPeli_Rep1_2_part1_Sequence_A 0_S 0_U 0_V 1_X14_Y 7_Job(Seq.Scan) 1 01 01 02 01 04 01_084__Cell_CP_9	6198.5	2648.0	WT	120	1	WT_120	Cell_CP_9	TxS_auto_20	TxS_auto_24	0.7559689147048311	1	1	EnhSertadPeli_Rep1_2_part1_Sequence_A 0_S 0_U 0_V 1_X14_Y 7_Job(Seq.Scan) 1 01 01 02 01 04 01_084	8.690995365869332	1.8552462162886405
EnhSertadPeli_Rep1_2_part1_Sequence_A 0_S 0_U 0_V 1_X14_Y 7_Job(Seq.Scan) 1 01 01 02 01 04 01_084__Cell_CP_9	6198.5	2648.0	WT	120	1	WT_120	Cell_CP_9	TxS_auto_20	TxS_auto_24	0.7559689147048311	1	1	EnhSertadPeli_Rep1_2_part1_Sequence_A 0_S 0_U 0_V 1_X14_Y 7_Job(Seq.Scan) 1 01 01 02 01 04 01_084	8.690995365869332	1.8552462162886405
EnhSertadPeli_Rep1_2_part1_Sequence_A 0_S 0_U 0_V 1_X15_Y 6_Job(Seq.Scan) 1 01 01 02 01 04 01_068__Cell_CP_7	9507.5	3766.5	WT	120	1	WT_120	Cell_CP_7	TxS_auto_55	TxS_auto_21	0.5976704777718307	1	1	EnhSertadPeli_Rep1_2_part1_Sequence_A 0_S 0_U 0_V 1_X15_Y 6_Job(Seq.Scan) 1 01 01 02 01 04 01_068	2.502449819385802	2.1573951040952632
EnhSertadPeli_Rep1_2_part1_Sequence_A 0_S 0_U 0_V 1_X15_Y 6_Job(Seq.Scan) 1 01 01 02 01 04 01_068__Cell_CP_7	9507.5	3766.5	WT	120	1	WT_120	Cell_CP_7	TxS_auto_55	TxS_auto_21	0.5976704777718307	1	1	EnhSertadPeli_Rep1_2_part1_Sequence_A 0_S 0_U 0_V 1_X15_Y 6_Job(Seq.Scan) 1 01 01 02 01 04 01_068	2.502449819385802	2.1573951040952632
EnhSertadPeli_Rep1_2_part1_Sequence_A 0_S 0_U 0_V 1_X15_Y 6_Job(Seq.Scan) 1 01 01 02 01 04 01_068__Cell_CP_7	9507.5	3766.5	WT	120	1	WT_120	Cell_CP_7	TxS_auto_55	TxS_auto_21	0.5976704777718307	1	1	EnhSertadPeli_Rep1_2_part1_Sequence_A 0_S 0_U 0_V 1_X15_Y 6_Job(Seq.Scan) 1 01 01 02 01 04 01_068	2.502449819385802	2.1573951040952632
EnhSertadPeli_Rep1_2_part1_Sequence_A 0_S 0_U 0_V 1_X15_Y 6_Job(Seq.Scan) 1 01 01 02 01 04 01_068__Cell_CP_7	9507.5	3766.5	WT	120	1	WT_120	Cell_CP_7	TxS_auto_55	TxS_auto_21	0.5976704777718307	1	1	EnhSertadPeli_Rep1_2_part1_Sequence_A 0_S 0_U 0_V 1_X15_Y 6_Job(Seq.Scan) 1 01 01 02 01 04 01_068	2.502449819385802	2.1573951040952632
EnhSertadPeli_Rep1_2_part1_Sequence_A 0_S 0_U 0_V 1_X15_Y 7_Job(Seq.Scan) 1 01 01 02 01 04 01_082__Cell_CP_2	9821.5	4356.5	WT	120	1	WT_120	Cell_CP_2	TxS_auto_60	TxS_auto_42	0.9450000000000003	1	1	EnhSertadPeli_Rep1_2_part1_Sequence_A 0_S 0_U 0_V 1_X15_Y 7_Job(Seq.Scan) 1 01 01 02 01 04 01_082	12.01069915486126	3.625792199247506
EnhSertadPeli_Rep1_2_part1_Sequence_A 0_S 0_U 0_V 1_X15_Y 7_Job(Seq.Scan) 1 01 01 02 01 04 01_082__Cell_CP_2	9821.5	4356.5	WT	120	1	WT_120	Cell_CP_2	TxS_auto_60	TxS_auto_42	0.9450000000000003	1	1	EnhSertadPeli_Rep1_2_part1_Sequence_A 0_S 0_U 0_V 1_X15_Y 7_Job(Seq.Scan) 1 01 01 02 01 04 01_082	12.01069915486126	3.625792199247506
EnhSertadPeli_Rep1_2_part1_Sequence_A 0_S 0_U 0_V 1_X15_Y 7_Job(Seq.Scan) 1 01 01 02 01 04 01_082__Cell_CP_2	9821.5	4356.5	WT	120	1	WT_120	Cell_CP_2	TxS_auto_60	TxS_auto_42	0.9450000000000003	1	1	EnhSertadPeli_Rep1_2_part1_Sequence_A 0_S 0_U 0_V 1_X15_Y 7_Job(Seq.Scan) 1 01 01 02 01 04 01_082	12.01069915486126	3.625792199247506
EnhSertadPeli_Rep1_2_part1_Sequence_A 0_S 0_U 0_V 1_X15_Y 7_Job(Seq.Scan) 1 01 01 02 01 04 01_082__Cell_CP_2	9821.5	4356.5	WT	120	1	WT_120	Cell_CP_2	TxS_auto_60	TxS_auto_42	0.9450000000000003	1	1	EnhSertadPeli_Rep1_2_part1_Sequence_A 0_S 0_U 0_V 1_X15_Y 7_Job(Seq.Scan) 1 01 01 02 01 04 01_082	12.01069915486126	3.625792199247506
EnhSertadPeli_Rep1_2_part1_Sequence_A 0_S 0_U 0_V 1_X15_Y 7_Job(Seq.Scan) 1 01 01 02 01 04 01_082__Cell_CP_23	9228.5	3574.0	WT	120	1	WT_120	Cell_CP_23	TxS_auto_46	TxS_auto_29	0.5345727265770401	1	1	EnhSertadPeli_Rep1_2_part1_Sequence_A 0_S 0_U 0_V 1_X15_Y 7_Job(Seq.Scan) 1 01 01 02 01 04 01_082	1.8462171418476399	2.2730433701050705
EnhSertadPeli_Rep1_2_part1_Sequence_A 0_S 0_U 0_V 1_X15_Y 7_Job(Seq.Scan) 1 01 01 02 01 04 01_082__Cell_CP_23	9228.5	3574.0	WT	120	1	WT_120	Cell_CP_23	TxS_auto_46	TxS_auto_29	0.5345727265770401	1	1	EnhSertadPeli_Rep1_2_part1_Sequence_A 0_S 0_U 0_V 1_X15_Y 7_Job(Seq.Scan) 1 01 01 02 01 04 01_082	1.8462171418476399	2.2730433701050705
EnhSertadPeli_Rep1_2_part1_Sequence_A 0_S 0_U 0_V 1_X15_Y 7_Job(Seq.Scan) 1 01 01 02 01 04 01_082__Cell_CP_23	9228.5	3574.0	WT	120	1	WT_120	Cell_CP_23	TxS_auto_46	TxS_auto_29	0.5345727265770401	1	1	EnhSertadPeli_Rep1_2_part1_Sequence_A 0_S 0_U 0_V 1_X15_Y 7_Job(Seq.Scan) 1 01 01 02 01 04 01_082	1.8462171418476399	2.2730433701050705
EnhSertadPeli_Rep1_2_part1_Sequence_A 0_S 0_U 0_V 1_X15_Y 7_Job(Seq.Scan) 1 01 01 02 01 04 01_082__Cell_CP_23	9228.5	3574.0	WT	120	1	WT_120	Cell_CP_23	TxS_auto_46	TxS_auto_29	0.5345727265770401	1	1	EnhSertadPeli_Rep1_2_part1_Sequence_A 0_S 0_U 0_V 1_X15_Y 7_Job(Seq.Scan) 1 01 01 02 01 04 01_082	1.8462171418476399	2.2730433701050705
EnhSertadPeli_Rep1_2_part1_Sequence_A 0_S 0_U 0_V 1_X15_Y 8_Job(Seq.Scan) 1 01 01 02 01 04 01_094__Cell_CP_17	7862.0	2765.5	WT	120	1	WT_120	Cell_CP_17	TxS_auto_102	TxS_auto_20	0.26728636328852007	1	1	EnhSertadPeli_Rep1_2_part1_Sequence_A 0_S 0_U 0_V 1_X15_Y 8_Job(Seq.Scan) 1 01 01 02 01 04 01_094	1.2792055864034686	1.5131903316190265
EnhSertadPeli_Rep1_2_part1_Sequence_A 0_S 0_U 0_V 1_X15_Y 8_Job(Seq.Scan) 1 01 01 02 01 04 01_094__Cell_CP_17	7862.0	2765.5	WT	120	1	WT_120	Cell_CP_17	TxS_auto_102	TxS_auto_20	0.26728636328852007	1	1	EnhSertadPeli_Rep1_2_part1_Sequence_A 0_S 0_U 0_V 1_X15_Y 8_Job(Seq.Scan) 1 01 01 02 01 04 01_094	1.2792055864034686	1.5131903316190265
EnhSertadPeli_Rep1_2_part1_Sequence_A 0_S 0_U 0_V 1_X15_Y 8_Job(Seq.Scan) 1 01 01 02 01 04 01_094__Cell_CP_17	7862.0	2765.5	WT	120	1	WT_120	Cell_CP_17	TxS_auto_102	TxS_auto_20	0.26728636328852007	1	1	EnhSertadPeli_Rep1_2_part1_Sequence_A 0_S 0_U 0_V 1_X15_Y 8_Job(Seq.Scan) 1 01 01 02 01 04 01_094	1.2792055864034686	1.5131903316190265
EnhSertadPeli_Rep1_2_part1_Sequence_A 0_S 0_U 0_V 1_X15_Y 8_Job(Seq.Scan) 1 01 01 02 01 04 01_094__Cell_CP_17	7862.0	2765.5	WT	120	1	WT_120	Cell_CP_17	TxS_auto_102	TxS_auto_20	0.26728636328852007	1	1	EnhSertadPeli_Rep1_2_part1_Sequence_A 0_S 0_U 0_V 1_X15_Y 8_Job(Seq.Scan) 1 01 01 02 01 04 01_094	1.2792055864034686	1.5131903316190265
EnhSertadPeli_Rep1_2_part1_Sequence_A 0_S 0_U 0_V 1_X16_Y 5_Job(Seq.Scan) 1 01 01 02 01 04 01_044__Cell_CP_26	7338.0	3171.0	WT	120	1	WT_120	Cell_CP_26	TxS_auto_78	TxS_auto_17	0.6546793108079774	1	1	EnhSertadPeli_Rep1_2_part1_Sequence_A 0_S 0_U 0_V 1_X16_Y 5_Job(Seq.Scan) 1 01 01 02 01 04 01_044	4.042458186485933	5.23915440386431
EnhSertadPeli_Rep1_2_part1_Sequence_A 0_S 0_U 0_V 1_X16_Y 5_Job(Seq.Scan) 1 01 01 02 01 04 01_044__Cell_CP_26	7338.0	3171.0	WT	120	1	WT_120	Cell_CP_26	TxS_auto_78	TxS_auto_17	0.6546793108079774	1	1	EnhSertadPeli_Rep1_2_part1_Sequence_A 0_S 0_U 0_V 1_X16_Y 5_Job(Seq.Scan) 1 01 01 02 01 04 01_044	4.042458186485933	5.23915440386431
EnhSertadPeli_Rep1_2_part1_Sequence_A 0_S 0_U 0_V 1_X16_Y 5_Job(Seq.Scan) 1 01 01 02 01 04 01_044__Cell_CP_26	7338.0	3171.0	WT	120	1	WT_120	Cell_CP_26	TxS_auto_78	TxS_auto_17	0.6546793108079774	1	1	EnhSertadPeli_Rep1_2_part1_Sequence_A 0_S 0_U 0_V 1_X16_Y 5_Job(Seq.Scan) 1 01 01 02 01 04 01_044	4.042458186485933	5.23915440386431
EnhSertadPeli_Rep1_2_part1_Sequence_A 0_S 0_U 0_V 1_X16_Y 5_Job(Seq.Scan) 1 01 01 02 01 04 01_044__Cell_CP_26	7338.0	3171.0	WT	120	1	WT_120	Cell_CP_26	TxS_auto_78	TxS_auto_17	0.6546793108079774	1	1	EnhSertadPeli_Rep1_2_part1_Sequence_A 0_S 0_U 0_V 1_X16_Y 5_Job(Seq.Scan) 1 01 01 02 01 04 01_044	4.042458186485933	5.23915440386431
EnhSertadPeli_Rep1_2_part1_Sequence_A 0_S 0_U 0_V 1_X16_Y 6_Job(Seq.Scan) 1 01 01 02 01 04 01_070__Cell_CP_17	8803.5	3311.5	WT	120	1	WT_120	Cell_CP_17	TxS_auto_63	TxS_auto_16	0.6268045947502301	1	1	EnhSertadPeli_Rep1_2_part1_Sequence_A 0_S 0_U 0_V 1_X16_Y 6_Job(Seq.Scan) 1 01 01 02 01 04 01_070	4.205065722563676	4.2797719266313425
EnhSertadPeli_Rep1_2_part1_Sequence_A 0_S 0_U 0_V 1_X16_Y 6_Job(Seq.Scan) 1 01 01 02 01 04 01_070__Cell_CP_17	8803.5	3311.5	WT	120	1	WT_120	Cell_CP_17	TxS_auto_63	TxS_auto_16	0.6268045947502301	1	1	EnhSertadPeli_Rep1_2_part1_Sequence_A 0_S 0_U 0_V 1_X16_Y 6_Job(Seq.Scan) 1 01 01 02 01 04 01_070	4.205065722563676	4.2797719266313425
EnhSertadPeli_Rep1_2_part1_Sequence_A 0_S 0_U 0_V 1_X16_Y 6_Job(Seq.Scan) 1 01 01 02 01 04 01_070__Cell_CP_17	8803.5	3311.5	WT	120	1	WT_120	Cell_CP_17	TxS_auto_63	TxS_auto_16	0.6268045947502301	1	1	EnhSertadPeli_Rep1_2_part1_Sequence_A 0_S 0_U 0_V 1_X16_Y 6_Job(Seq.Scan) 1 01 01 02 01 04 01_070	4.205065722563676	4.2797719266313425
EnhSertadPeli_Rep1_2_part1_Sequence_A 0_S 0_U 0_V 1_X16_Y 6_Job(Seq.Scan) 1 01 01 02 01 04 01_070__Cell_CP_17	8803.5	3311.5	WT	120	1	WT_120	Cell_CP_17	TxS_auto_63	TxS_auto_16	0.6268045947502301	1	1	EnhSertadPeli_Rep1_2_part1_Sequence_A 0_S 0_U 0_V 1_X16_Y 6_Job(Seq.Scan) 1 01 01 02 01 04 01_070	4.205065722563676	4.2797719266313425
EnhSertadPeli_Rep1_2_part1_Sequence_A 0_S 0_U 0_V 1_X19_Y 7_Job(Seq.Scan) 1 01 01 02 01 04 01_074__Cell_CP_20	9012.0	3893.0	WT	120	1	WT_120	Cell_CP_20	TxS_auto_11	TxS_auto_5	0.4226168477474572	1	1	EnhSertadPeli_Rep1_2_part1_Sequence_A 0_S 0_U 0_V 1_X19_Y 7_Job(Seq.Scan) 1 01 01 02 01 04 01_074	3.9548204838474335	5.591392248523839
EnhSertadPeli_Rep1_2_part1_Sequence_A 0_S 0_U 0_V 1_X19_Y 7_Job(Seq.Scan) 1 01 01 02 01 04 01_074__Cell_CP_20	9012.0	3893.0	WT	120	1	WT_120	Cell_CP_20	TxS_auto_11	TxS_auto_5	0.4226168477474572	1	1	EnhSertadPeli_Rep1_2_part1_Sequence_A 0_S 0_U 0_V 1_X19_Y 7_Job(Seq.Scan) 1 01 01 02 01 04 01_074	3.9548204838474335	5.591392248523839
EnhSertadPeli_Rep1_2_part1_Sequence_A 0_S 0_U 0_V 1_X19_Y 7_Job(Seq.Scan) 1 01 01 02 01 04 01_074__Cell_CP_20	9012.0	3893.0	WT	120	1	WT_120	Cell_CP_20	TxS_auto_11	TxS_auto_5	0.4226168477474572	1	1	EnhSertadPeli_Rep1_2_part1_Sequence_A 0_S 0_U 0_V 1_X19_Y 7_Job(Seq.Scan) 1 01 01 02 01 04 01_074	3.9548204838474335	5.591392248523839
EnhSertadPeli_Rep1_2_part1_Sequence_A 0_S 0_U 0_V 1_X19_Y 7_Job(Seq.Scan) 1 01 01 02 01 04 01_074__Cell_CP_20	9012.0	3893.0	WT	120	1	WT_120	Cell_CP_20	TxS_auto_11	TxS_auto_5	0.4226168477474572	1	1	EnhSertadPeli_Rep1_2_part1_Sequence_A 0_S 0_U 0_V 1_X19_Y 7_Job(Seq.Scan) 1 01 01 02 01 04 01_074	3.9548204838474335	5.591392248523839
EnhSertadPeli_Rep1_2_part1_Sequence_A 0_S 0_U 1_V 1_X13_Y 5_Job(Seq.Scan) 1 01 01 02 01 04 01_168__Cell_CP_20	7789.5	2751.5	WT	120	2	WT_120	Cell_CP_20	TxS_auto_40	TxS_auto_22	0.6268045947502301	1	1	EnhSertadPeli_Rep1_2_part1_Sequence_A 0_S 0_U 1_V 1_X13_Y 5_Job(Seq.Scan) 1 01 01 02 01 04 01_168	2.990268832731757	1.8181897404218632
EnhSertadPeli_Rep1_2_part1_Sequence_A 0_S 0_U 1_V 1_X13_Y 5_Job(Seq.Scan) 1 01 01 02 01 04 01_168__Cell_CP_20	7789.5	2751.5	WT	120	2	WT_120	Cell_CP_20	TxS_auto_40	TxS_auto_22	0.6268045947502301	1	1	EnhSertadPeli_Rep1_2_part1_Sequence_A 0_S 0_U 1_V 1_X13_Y 5_Job(Seq.Scan) 1 01 01 02 01 04 01_168	2.990268832731757	1.8181897404218632
EnhSertadPeli_Rep1_2_part1_Sequence_A 0_S 0_U 1_V 1_X13_Y 5_Job(Seq.Scan) 1 01 01 02 01 04 01_168__Cell_CP_20	7789.5	2751.5	WT	120	2	WT_120	Cell_CP_20	TxS_auto_40	TxS_auto_22	0.6268045947502301	1	1	EnhSertadPeli_Rep1_2_part1_Sequence_A 0_S 0_U 1_V 1_X13_Y 5_Job(Seq.Scan) 1 01 01 02 01 04 01_168	2.990268832731757	1.8181897404218632
EnhSertadPeli_Rep1_2_part1_Sequence_A 0_S 0_U 1_V 1_X13_Y 5_Job(Seq.Scan) 1 01 01 02 01 04 01_168__Cell_CP_20	7789.5	2751.5	WT	120	2	WT_120	Cell_CP_20	TxS_auto_40	TxS_auto_22	0.6268045947502301	1	1	EnhSertadPeli_Rep1_2_part1_Sequence_A 0_S 0_U 1_V 1_X13_Y 5_Job(Seq.Scan) 1 01 01 02 01 04 01_168	2.990268832731757	1.8181897404218632
EnhSertadPeli_Rep1_2_part1_Sequence_A 0_S 0_U 1_V 1_X13_Y 6_Job(Seq.Scan) 1 01 01 02 01 04 01_170__Cell_CP_40	6452.5	2264.0	WT	120	2	WT_120	Cell_CP_40	TxS_auto_73	TxS_auto_22	0.566958552276972	1	1	EnhSertadPeli_Rep1_2_part1_Sequence_A 0_S 0_U 1_V 1_X13_Y 6_Job(Seq.Scan) 1 01 01 02 01 04 01_170	2.6143740668940474	2.501079306178139
EnhSertadPeli_Rep1_2_part1_Sequence_A 0_S 0_U 1_V 1_X13_Y 6_Job(Seq.Scan) 1 01 01 02 01 04 01_170__Cell_CP_40	6452.5	2264.0	WT	120	2	WT_120	Cell_CP_40	TxS_auto_73	TxS_auto_22	0.566958552276972	1	1	EnhSertadPeli_Rep1_2_part1_Sequence_A 0_S 0_U 1_V 1_X13_Y 6_Job(Seq.Scan) 1 01 01 02 01 04 01_170	2.6143740668940474	2.501079306178139
EnhSertadPeli_Rep1_2_part1_Sequence_A 0_S 0_U 1_V 1_X13_Y 6_Job(Seq.Scan) 1 01 01 02 01 04 01_170__Cell_CP_40	6452.5	2264.0	WT	120	2	WT_120	Cell_CP_40	TxS_auto_73	TxS_auto_22	0.566958552276972	1	1	EnhSertadPeli_Rep1_2_part1_Sequence_A 0_S 0_U 1_V 1_X13_Y 6_Job(Seq.Scan) 1 01 01 02 01 04 01_170	2.6143740668940474	2.501079306178139
EnhSertadPeli_Rep1_2_part1_Sequence_A 0_S 0_U 1_V 1_X13_Y 6_Job(Seq.Scan) 1 01 01 02 01 04 01_170__Cell_CP_40	6452.5	2264.0	WT	120	2	WT_120	Cell_CP_40	TxS_auto_73	TxS_auto_22	0.566958552276972	1	1	EnhSertadPeli_Rep1_2_part1_Sequence_A 0_S 0_U 1_V 1_X13_Y 6_Job(Seq.Scan) 1 01 01 02 01 04 01_170	2.6143740668940474	2.501079306178139
EnhSertadPeli_Rep1_2_part1_Sequence_A 0_S 0_U 1_V 1_X13_Y 7_Job(Seq.Scan) 1 01 01 02 01 04 01_196__Cell_CP_21	8351.0	3089.0	WT	120	2	WT_120	Cell_CP_21	TxS_auto_81	TxS_auto_27	0.5345287644271329	1	1	EnhSertadPeli_Rep1_2_part1_Sequence_A 0_S 0_U 1_V 1_X13_Y 7_Job(Seq.Scan) 1 01 01 02 01 04 01_196	2.1909631081754863	4.640558660523498
EnhSertadPeli_Rep1_2_part1_Sequence_A 0_S 0_U 1_V 1_X13_Y 7_Job(Seq.Scan) 1 01 01 02 01 04 01_196__Cell_CP_21	8351.0	3089.0	WT	120	2	WT_120	Cell_CP_21	TxS_auto_81	TxS_auto_27	0.5345287644271329	1	1	EnhSertadPeli_Rep1_2_part1_Sequence_A 0_S 0_U 1_V 1_X13_Y 7_Job(Seq.Scan) 1 01 01 02 01 04 01_196	2.1909631081754863	4.640558660523498
EnhSertadPeli_Rep1_2_part1_Sequence_A 0_S 0_U 1_V 1_X13_Y 7_Job(Seq.Scan) 1 01 01 02 01 04 01_196__Cell_CP_21	8351.0	3089.0	WT	120	2	WT_120	Cell_CP_21	TxS_auto_81	TxS_auto_27	0.5345287644271329	1	1	EnhSertadPeli_Rep1_2_part1_Sequence_A 0_S 0_U 1_V 1_X13_Y 7_Job(Seq.Scan) 1 01 01 02 01 04 01_196	2.1909631081754863	4.640558660523498
EnhSertadPeli_Rep1_2_part1_Sequence_A 0_S 0_U 1_V 1_X13_Y 7_Job(Seq.Scan) 1 01 01 02 01 04 01_196__Cell_CP_21	8351.0	3089.0	WT	120	2	WT_120	Cell_CP_21	TxS_auto_81	TxS_auto_27	0.5345287644271329	1	1	EnhSertadPeli_Rep1_2_part1_Sequence_A 0_S 0_U 1_V 1_X13_Y 7_Job(Seq.Scan) 1 01 01 02 01 04 01_196	2.1909631081754863	4.640558660523498
EnhSertadPeli_Rep1_2_part1_Sequence_A 0_S 0_U 1_V 1_X13_Y 7_Job(Seq.Scan) 1 01 01 02 01 04 01_196__Cell_CP_50	7640.0	2675.0	WT	120	2	WT_120	Cell_CP_50	TxS_auto_79	TxS_auto_68	0.5976704777718306	1	1	EnhSertadPeli_Rep1_2_part1_Sequence_A 0_S 0_U 1_V 1_X13_Y 7_Job(Seq.Scan) 1 01 01 02 01 04 01_196	1.860998933153007	1.090914042309119
EnhSertadPeli_Rep1_2_part1_Sequence_A 0_S 0_U 1_V 1_X13_Y 7_Job(Seq.Scan) 1 01 01 02 01 04 01_196__Cell_CP_50	7640.0	2675.0	WT	120	2	WT_120	Cell_CP_50	TxS_auto_79	TxS_auto_68	0.5976704777718306	1	1	EnhSertadPeli_Rep1_2_part1_Sequence_A 0_S 0_U 1_V 1_X13_Y 7_Job(Seq.Scan) 1 01 01 02 01 04 01_196	1.860998933153007	1.090914042309119
EnhSertadPeli_Rep1_2_part1_Sequence_A 0_S 0_U 1_V 1_X13_Y 7_Job(Seq.Scan) 1 01 01 02 01 04 01_196__Cell_CP_50	7640.0	2675.0	WT	120	2	WT_120	Cell_CP_50	TxS_auto_79	TxS_auto_68	0.5976704777718306	1	1	EnhSertadPeli_Rep1_2_part1_Sequence_A 0_S 0_U 1_V 1_X13_Y 7_Job(Seq.Scan) 1 01 01 02 01 04 01_196	1.860998933153007	1.090914042309119
EnhSertadPeli_Rep1_2_part1_Sequence_A 0_S 0_U 1_V 1_X13_Y 7_Job(Seq.Scan) 1 01 01 02 01 04 01_196__Cell_CP_50	7640.0	2675.0	WT	120	2	WT_120	Cell_CP_50	TxS_auto_79	TxS_auto_68	0.5976704777718306	1	1	EnhSertadPeli_Rep1_2_part1_Sequence_A 0_S 0_U 1_V 1_X13_Y 7_Job(Seq.Scan) 1 01 01 02 01 04 01_196	1.860998933153007	1.090914042309119
EnhSertadPeli_Rep1_2_part1_Sequence_A 0_S 0_U 1_V 1_X15_Y 8_Job(Seq.Scan) 1 01 01 02 01 04 01_200__Cell_CP_17	8252.0	3036.5	WT	120	2	WT_120	Cell_CP_17	TxS_auto_70	TxS_auto_11	0.8452336954949271	1	1	EnhSertadPeli_Rep1_2_part1_Sequence_A 0_S 0_U 1_V 1_X15_Y 8_Job(Seq.Scan) 1 01 01 02 01 04 01_200	3.74258835350247	3.109043890596242
EnhSertadPeli_Rep1_2_part1_Sequence_A 0_S 0_U 1_V 1_X15_Y 8_Job(Seq.Scan) 1 01 01 02 01 04 01_200__Cell_CP_17	8252.0	3036.5	WT	120	2	WT_120	Cell_CP_17	TxS_auto_70	TxS_auto_11	0.8452336954949271	1	1	EnhSertadPeli_Rep1_2_part1_Sequence_A 0_S 0_U 1_V 1_X15_Y 8_Job(Seq.Scan) 1 01 01 02 01 04 01_200	3.74258835350247	3.109043890596242
EnhSertadPeli_Rep1_2_part1_Sequence_A 0_S 0_U 1_V 1_X15_Y 8_Job(Seq.Scan) 1 01 01 02 01 04 01_200__Cell_CP_17	8252.0	3036.5	WT	120	2	WT_120	Cell_CP_17	TxS_auto_70	TxS_auto_11	0.8452336954949271	1	1	EnhSertadPeli_Rep1_2_part1_Sequence_A 0_S 0_U 1_V 1_X15_Y 8_Job(Seq.Scan) 1 01 01 02 01 04 01_200	3.74258835350247	3.109043890596242
EnhSertadPeli_Rep1_2_part1_Sequence_A 0_S 0_U 1_V 1_X15_Y 8_Job(Seq.Scan) 1 01 01 02 01 04 01_200__Cell_CP_17	8252.0	3036.5	WT	120	2	WT_120	Cell_CP_17	TxS_auto_70	TxS_auto_11	0.8452336954949271	1	1	EnhSertadPeli_Rep1_2_part1_Sequence_A 0_S 0_U 1_V 1_X15_Y 8_Job(Seq.Scan) 1 01 01 02 01 04 01_200	3.74258835350247	3.109043890596242
EnhSertadPeli_Rep1_2_part1_Sequence_A 0_S 0_U 1_V 1_X15_Y 9_Job(Seq.Scan) 1 01 01 02 01 04 01_206__Cell_CP_39	8729.0	3293.0	WT	120	2	WT_120	Cell_CP_39	TxS_auto_60	TxS_auto_27	0.7792669632417364	1	1	EnhSertadPeli_Rep1_2_part1_Sequence_A 0_S 0_U 1_V 1_X15_Y 9_Job(Seq.Scan) 1 01 01 02 01 04 01_206	7.052261379888493	1.3446053605441153
EnhSertadPeli_Rep1_2_part1_Sequence_A 0_S 0_U 1_V 1_X15_Y 9_Job(Seq.Scan) 1 01 01 02 01 04 01_206__Cell_CP_39	8729.0	3293.0	WT	120	2	WT_120	Cell_CP_39	TxS_auto_60	TxS_auto_27	0.7792669632417364	1	1	EnhSertadPeli_Rep1_2_part1_Sequence_A 0_S 0_U 1_V 1_X15_Y 9_Job(Seq.Scan) 1 01 01 02 01 04 01_206	7.052261379888493	1.3446053605441153
EnhSertadPeli_Rep1_2_part1_Sequence_A 0_S 0_U 1_V 1_X15_Y 9_Job(Seq.Scan) 1 01 01 02 01 04 01_206__Cell_CP_39	8729.0	3293.0	WT	120	2	WT_120	Cell_CP_39	TxS_auto_60	TxS_auto_27	0.7792669632417364	1	1	EnhSertadPeli_Rep1_2_part1_Sequence_A 0_S 0_U 1_V 1_X15_Y 9_Job(Seq.Scan) 1 01 01 02 01 04 01_206	7.052261379888493	1.3446053605441153
EnhSertadPeli_Rep1_2_part1_Sequence_A 0_S 0_U 1_V 1_X15_Y 9_Job(Seq.Scan) 1 01 01 02 01 04 01_206__Cell_CP_39	8729.0	3293.0	WT	120	2	WT_120	Cell_CP_39	TxS_auto_60	TxS_auto_27	0.7792669632417364	1	1	EnhSertadPeli_Rep1_2_part1_Sequence_A 0_S 0_U 1_V 1_X15_Y 9_Job(Seq.Scan) 1 01 01 02 01 04 01_206	7.052261379888493	1.3446053605441153
EnhSertadPeli_Rep1_2_part1_Sequence_A 0_S 0_U 1_V 1_X18_Y 5_Job(Seq.Scan) 1 01 01 02 01 04 01_158__Cell_CP_3	7250.0	3153.0	WT	120	2	WT_120	Cell_CP_3	TxS_auto_120	TxS_auto_26	0.8452058920760078	1	1	EnhSertadPeli_Rep1_2_part1_Sequence_A 0_S 0_U 1_V 1_X18_Y 5_Job(Seq.Scan) 1 01 01 02 01 04 01_158	1.459762523030549	3.2328350310363656
EnhSertadPeli_Rep1_2_part1_Sequence_A 0_S 0_U 1_V 1_X18_Y 5_Job(Seq.Scan) 1 01 01 02 01 04 01_158__Cell_CP_3	7250.0	3153.0	WT	120	2	WT_120	Cell_CP_3	TxS_auto_120	TxS_auto_26	0.8452058920760078	1	1	EnhSertadPeli_Rep1_2_part1_Sequence_A 0_S 0_U 1_V 1_X18_Y 5_Job(Seq.Scan) 1 01 01 02 01 04 01_158	1.459762523030549	3.2328350310363656
EnhSertadPeli_Rep1_2_part1_Sequence_A 0_S 0_U 1_V 1_X18_Y 5_Job(Seq.Scan) 1 01 01 02 01 04 01_158__Cell_CP_3	7250.0	3153.0	WT	120	2	WT_120	Cell_CP_3	TxS_auto_120	TxS_auto_26	0.8452058920760078	1	1	EnhSertadPeli_Rep1_2_part1_Sequence_A 0_S 0_U 1_V 1_X18_Y 5_Job(Seq.Scan) 1 01 01 02 01 04 01_158	1.459762523030549	3.2328350310363656
EnhSertadPeli_Rep1_2_part1_Sequence_A 0_S 0_U 1_V 1_X18_Y 5_Job(Seq.Scan) 1 01 01 02 01 04 01_158__Cell_CP_3	7250.0	3153.0	WT	120	2	WT_120	Cell_CP_3	TxS_auto_120	TxS_auto_26	0.8452058920760078	1	1	EnhSertadPeli_Rep1_2_part1_Sequence_A 0_S 0_U 1_V 1_X18_Y 5_Job(Seq.Scan) 1 01 01 02 01 04 01_158	1.459762523030549	3.2328350310363656
EnhSertadPeli_Rep1_2_part1_Sequence_A 0_S 0_U 1_V 1_X18_Y 6_Job(Seq.Scan) 1 01 01 02 01 04 01_180__Cell_CP_13	8389.5	3056.5	WT	120	2	WT_120	Cell_CP_13	TxS_auto_4	TxS_auto_4	0.5345287644271354	1	1	EnhSertadPeli_Rep1_2_part1_Sequence_A 0_S 0_U 1_V 1_X18_Y 6_Job(Seq.Scan) 1 01 01 02 01 04 01_180	5.7329326146725705	2.3341240389084974
EnhSertadPeli_Rep1_2_part1_Sequence_A 0_S 0_U 1_V 1_X18_Y 6_Job(Seq.Scan) 1 01 01 02 01 04 01_180__Cell_CP_13	8389.5	3056.5	WT	120	2	WT_120	Cell_CP_13	TxS_auto_4	TxS_auto_4	0.5345287644271354	1	1	EnhSertadPeli_Rep1_2_part1_Sequence_A 0_S 0_U 1_V 1_X18_Y 6_Job(Seq.Scan) 1 01 01 02 01 04 01_180	5.7329326146725705	2.3341240389084974
EnhSertadPeli_Rep1_2_part1_Sequence_A 0_S 0_U 1_V 1_X18_Y 6_Job(Seq.Scan) 1 01 01 02 01 04 01_180__Cell_CP_13	8389.5	3056.5	WT	120	2	WT_120	Cell_CP_13	TxS_auto_4	TxS_auto_4	0.5345287644271354	1	1	EnhSertadPeli_Rep1_2_part1_Sequence_A 0_S 0_U 1_V 1_X18_Y 6_Job(Seq.Scan) 1 01 01 02 01 04 01_180	5.7329326146725705	2.3341240389084974
EnhSertadPeli_Rep1_2_part1_Sequence_A 0_S 0_U 1_V 1_X18_Y 6_Job(Seq.Scan) 1 01 01 02 01 04 01_180__Cell_CP_13	8389.5	3056.5	WT	120	2	WT_120	Cell_CP_13	TxS_auto_4	TxS_auto_4	0.5345287644271354	1	1	EnhSertadPeli_Rep1_2_part1_Sequence_A 0_S 0_U 1_V 1_X18_Y 6_Job(Seq.Scan) 1 01 01 02 01 04 01_180	5.7329326146725705	2.3341240389084974
EnhSertadPeli_Rep1_2_part1_Sequence_A 0_S 0_U 1_V 1_X18_Y 7_Job(Seq.Scan) 1 01 01 02 01 04 01_186__Cell_CP_9	9201.0	3542.5	WT	120	2	WT_120	Cell_CP_9	TxS_auto_65	TxS_auto_11	0.9449999999999932	1	1	EnhSertadPeli_Rep1_2_part1_Sequence_A 0_S 0_U 1_V 1_X18_Y 7_Job(Seq.Scan) 1 01 01 02 01 04 01_186	2.4607421940072074	2.8138172580849927
EnhSertadPeli_Rep1_2_part1_Sequence_A 0_S 0_U 1_V 1_X18_Y 7_Job(Seq.Scan) 1 01 01 02 01 04 01_186__Cell_CP_9	9201.0	3542.5	WT	120	2	WT_120	Cell_CP_9	TxS_auto_65	TxS_auto_11	0.9449999999999932	1	1	EnhSertadPeli_Rep1_2_part1_Sequence_A 0_S 0_U 1_V 1_X18_Y 7_Job(Seq.Scan) 1 01 01 02 01 04 01_186	2.4607421940072074	2.8138172580849927
EnhSertadPeli_Rep1_2_part1_Sequence_A 0_S 0_U 1_V 1_X18_Y 7_Job(Seq.Scan) 1 01 01 02 01 04 01_186__Cell_CP_9	9201.0	3542.5	WT	120	2	WT_120	Cell_CP_9	TxS_auto_65	TxS_auto_11	0.9449999999999932	1	1	EnhSertadPeli_Rep1_2_part1_Sequence_A 0_S 0_U 1_V 1_X18_Y 7_Job(Seq.Scan) 1 01 01 02 01 04 01_186	2.4607421940072074	2.8138172580849927
EnhSertadPeli_Rep1_2_part1_Sequence_A 0_S 0_U 1_V 1_X18_Y 7_Job(Seq.Scan) 1 01 01 02 01 04 01_186__Cell_CP_9	9201.0	3542.5	WT	120	2	WT_120	Cell_CP_9	TxS_auto_65	TxS_auto_11	0.9449999999999932	1	1	EnhSertadPeli_Rep1_2_part1_Sequence_A 0_S 0_U 1_V 1_X18_Y 7_Job(Seq.Scan) 1 01 01 02 01 04 01_186	2.4607421940072074	2.8138172580849927
EnhSertadPeli_Rep3_4_part2_Sequence_A 0_S 0_U 0_V 1_X12_Y 6_Job(Seq.Scan) 1 01 01 02 01 04_070__Cell_CP_17	9456.0	3806.5	WT	120	3	WT_120	Cell_CP_17	TxS_auto_13	TxS_auto_8	0.7559689147048364	1	1	EnhSertadPeli_Rep3_4_part2_Sequence_A 0_S 0_U 0_V 1_X12_Y 6_Job(Seq.Scan) 1 01 01 02 01 04_070	3.06303411556151	1.1484545823446772
EnhSertadPeli_Rep3_4_part2_Sequence_A 0_S 0_U 0_V 1_X12_Y 6_Job(Seq.Scan) 1 01 01 02 01 04_070__Cell_CP_17	9456.0	3806.5	WT	120	3	WT_120	Cell_CP_17	TxS_auto_13	TxS_auto_8	0.7559689147048364	1	1	EnhSertadPeli_Rep3_4_part2_Sequence_A 0_S 0_U 0_V 1_X12_Y 6_Job(Seq.Scan) 1 01 01 02 01 04_070	3.06303411556151	1.1484545823446772
EnhSertadPeli_Rep3_4_part2_Sequence_A 0_S 0_U 0_V 1_X12_Y 6_Job(Seq.Scan) 1 01 01 02 01 04_070__Cell_CP_17	9456.0	3806.5	WT	120	3	WT_120	Cell_CP_17	TxS_auto_13	TxS_auto_8	0.7559689147048364	1	1	EnhSertadPeli_Rep3_4_part2_Sequence_A 0_S 0_U 0_V 1_X12_Y 6_Job(Seq.Scan) 1 01 01 02 01 04_070	3.06303411556151	1.1484545823446772
EnhSertadPeli_Rep3_4_part2_Sequence_A 0_S 0_U 0_V 1_X12_Y 6_Job(Seq.Scan) 1 01 01 02 01 04_070__Cell_CP_17	9456.0	3806.5	WT	120	3	WT_120	Cell_CP_17	TxS_auto_13	TxS_auto_8	0.7559689147048364	1	1	EnhSertadPeli_Rep3_4_part2_Sequence_A 0_S 0_U 0_V 1_X12_Y 6_Job(Seq.Scan) 1 01 01 02 01 04_070	3.06303411556151	1.1484545823446772
EnhSertadPeli_Rep3_4_part2_Sequence_A 0_S 0_U 0_V 1_X17_Y 8_Job(Seq.Scan) 1 01 01 02 01 04_112__Cell_CP_15	11576.0	5191.0	WT	120	3	WT_120	Cell_CP_15	TxS_auto_5	TxS_auto_3	0.6546793108079692	1	1	EnhSertadPeli_Rep3_4_part2_Sequence_A 0_S 0_U 0_V 1_X17_Y 8_Job(Seq.Scan) 1 01 01 02 01 04_112	4.358970880285828	2.021064656000653
EnhSertadPeli_Rep3_4_part2_Sequence_A 0_S 0_U 0_V 1_X17_Y 8_Job(Seq.Scan) 1 01 01 02 01 04_112__Cell_CP_15	11576.0	5191.0	WT	120	3	WT_120	Cell_CP_15	TxS_auto_5	TxS_auto_3	0.6546793108079692	1	1	EnhSertadPeli_Rep3_4_part2_Sequence_A 0_S 0_U 0_V 1_X17_Y 8_Job(Seq.Scan) 1 01 01 02 01 04_112	4.358970880285828	2.021064656000653
EnhSertadPeli_Rep3_4_part2_Sequence_A 0_S 0_U 0_V 1_X17_Y 8_Job(Seq.Scan) 1 01 01 02 01 04_112__Cell_CP_15	11576.0	5191.0	WT	120	3	WT_120	Cell_CP_15	TxS_auto_5	TxS_auto_3	0.6546793108079692	1	1	EnhSertadPeli_Rep3_4_part2_Sequence_A 0_S 0_U 0_V 1_X17_Y 8_Job(Seq.Scan) 1 01 01 02 01 04_112	4.358970880285828	2.021064656000653
EnhSertadPeli_Rep3_4_part2_Sequence_A 0_S 0_U 0_V 1_X17_Y 8_Job(Seq.Scan) 1 01 01 02 01 04_112__Cell_CP_15	11576.0	5191.0	WT	120	3	WT_120	Cell_CP_15	TxS_auto_5	TxS_auto_3	0.6546793108079692	1	1	EnhSertadPeli_Rep3_4_part2_Sequence_A 0_S 0_U 0_V 1_X17_Y 8_Job(Seq.Scan) 1 01 01 02 01 04_112	4.358970880285828	2.021064656000653
EnhSertadPeli_Rep3_4_part2_Sequence_A 0_S 0_U 1_V 1_X14_Y 7_Job(Seq.Scan) 1 01 01 02 01 04_234__Cell_CP_32	6174.0	2704.0	WT	120	4	WT_120	Cell_CP_32	TxS_auto_156	TxS_auto_112	0.6546793108079692	1	1	EnhSertadPeli_Rep3_4_part2_Sequence_A 0_S 0_U 1_V 1_X14_Y 7_Job(Seq.Scan) 1 01 01 02 01 04_234	5.172182636519127	1.2037775042050645
EnhSertadPeli_Rep3_4_part2_Sequence_A 0_S 0_U 1_V 1_X14_Y 7_Job(Seq.Scan) 1 01 01 02 01 04_234__Cell_CP_32	6174.0	2704.0	WT	120	4	WT_120	Cell_CP_32	TxS_auto_156	TxS_auto_112	0.6546793108079692	1	1	EnhSertadPeli_Rep3_4_part2_Sequence_A 0_S 0_U 1_V 1_X14_Y 7_Job(Seq.Scan) 1 01 01 02 01 04_234	5.172182636519127	1.2037775042050645
EnhSertadPeli_Rep3_4_part2_Sequence_A 0_S 0_U 1_V 1_X14_Y 7_Job(Seq.Scan) 1 01 01 02 01 04_234__Cell_CP_32	6174.0	2704.0	WT	120	4	WT_120	Cell_CP_32	TxS_auto_156	TxS_auto_112	0.6546793108079692	1	1	EnhSertadPeli_Rep3_4_part2_Sequence_A 0_S 0_U 1_V 1_X14_Y 7_Job(Seq.Scan) 1 01 01 02 01 04_234	5.172182636519127	1.2037775042050645
EnhSertadPeli_Rep3_4_part2_Sequence_A 0_S 0_U 1_V 1_X14_Y 7_Job(Seq.Scan) 1 01 01 02 01 04_234__Cell_CP_32	6174.0	2704.0	WT	120	4	WT_120	Cell_CP_32	TxS_auto_156	TxS_auto_112	0.6546793108079692	1	1	EnhSertadPeli_Rep3_4_part2_Sequence_A 0_S 0_U 1_V 1_X14_Y 7_Job(Seq.Scan) 1 01 01 02 01 04_234	5.172182636519127	1.2037775042050645
EnhSertadPeli_Rep3_4_part2_Sequence_A 0_S 0_U 1_V 1_X15_Y 6_Job(Seq.Scan) 1 01 01 02 01 04_214__Cell_CP_38	7123.0	2945.5	WT	120	4	WT_120	Cell_CP_38	TxS_auto_100	TxS_auto_43	0.9820488786206114	1	1	EnhSertadPeli_Rep3_4_part2_Sequence_A 0_S 0_U 1_V 1_X15_Y 6_Job(Seq.Scan) 1 01 01 02 01 04_214	2.5205721663984337	1.2053135945741666
EnhSertadPeli_Rep3_4_part2_Sequence_A 0_S 0_U 1_V 1_X15_Y 6_Job(Seq.Scan) 1 01 01 02 01 04_214__Cell_CP_38	7123.0	2945.5	WT	120	4	WT_120	Cell_CP_38	TxS_auto_100	TxS_auto_43	0.9820488786206114	1	1	EnhSertadPeli_Rep3_4_part2_Sequence_A 0_S 0_U 1_V 1_X15_Y 6_Job(Seq.Scan) 1 01 01 02 01 04_214	2.5205721663984337	1.2053135945741666
EnhSertadPeli_Rep3_4_part2_Sequence_A 0_S 0_U 1_V 1_X15_Y 6_Job(Seq.Scan) 1 01 01 02 01 04_214__Cell_CP_38	7123.0	2945.5	WT	120	4	WT_120	Cell_CP_38	TxS_auto_100	TxS_auto_43	0.9820488786206114	1	1	EnhSertadPeli_Rep3_4_part2_Sequence_A 0_S 0_U 1_V 1_X15_Y 6_Job(Seq.Scan) 1 01 01 02 01 04_214	2.5205721663984337	1.2053135945741666
EnhSertadPeli_Rep3_4_part2_Sequence_A 0_S 0_U 1_V 1_X15_Y 6_Job(Seq.Scan) 1 01 01 02 01 04_214__Cell_CP_38	7123.0	2945.5	WT	120	4	WT_120	Cell_CP_38	TxS_auto_100	TxS_auto_43	0.9820488786206114	1	1	EnhSertadPeli_Rep3_4_part2_Sequence_A 0_S 0_U 1_V 1_X15_Y 6_Job(Seq.Scan) 1 01 01 02 01 04_214	2.5205721663984337	1.2053135945741666
EnhSertadPeli_Rep3_4_part2_Sequence_A 0_S 0_U 1_V 1_X16_Y 8_Job(Seq.Scan) 1 01 01 02 01 04_242__Cell_CP_26	8653.5	3643.0	WT	120	4	WT_120	Cell_CP_26	TxS_auto_2	TxS_auto_1	0.42261684774746355	1	1	EnhSertadPeli_Rep3_4_part2_Sequence_A 0_S 0_U 1_V 1_X16_Y 8_Job(Seq.Scan) 1 01 01 02 01 04_242	4.546857010769974	1.2696006769211796
EnhSertadPeli_Rep3_4_part2_Sequence_A 0_S 0_U 1_V 1_X16_Y 8_Job(Seq.Scan) 1 01 01 02 01 04_242__Cell_CP_26	8653.5	3643.0	WT	120	4	WT_120	Cell_CP_26	TxS_auto_2	TxS_auto_1	0.42261684774746355	1	1	EnhSertadPeli_Rep3_4_part2_Sequence_A 0_S 0_U 1_V 1_X16_Y 8_Job(Seq.Scan) 1 01 01 02 01 04_242	4.546857010769974	1.2696006769211796
EnhSertadPeli_Rep3_4_part2_Sequence_A 0_S 0_U 1_V 1_X16_Y 8_Job(Seq.Scan) 1 01 01 02 01 04_242__Cell_CP_26	8653.5	3643.0	WT	120	4	WT_120	Cell_CP_26	TxS_auto_2	TxS_auto_1	0.42261684774746355	1	1	EnhSertadPeli_Rep3_4_part2_Sequence_A 0_S 0_U 1_V 1_X16_Y 8_Job(Seq.Scan) 1 01 01 02 01 04_242	4.546857010769974	1.2696006769211796
EnhSertadPeli_Rep3_4_part2_Sequence_A 0_S 0_U 1_V 1_X16_Y 8_Job(Seq.Scan) 1 01 01 02 01 04_242__Cell_CP_26	8653.5	3643.0	WT	120	4	WT_120	Cell_CP_26	TxS_auto_2	TxS_auto_1	0.42261684774746355	1	1	EnhSertadPeli_Rep3_4_part2_Sequence_A 0_S 0_U 1_V 1_X16_Y 8_Job(Seq.Scan) 1 01 01 02 01 04_242	4.546857010769974	1.2696006769211796
EnhSertadPeli_Rep3_4_part2_Sequence_A 0_S 0_U 1_V 1_X19_Y 5_Job(Seq.Scan) 1 01 01 02 01 04_196__Cell_CP_6	6469.0	2272.0	WT	120	4	WT_120	Cell_CP_6	TxS_auto_53	TxS_auto_5	0.7559689147048311	1	1	EnhSertadPeli_Rep3_4_part2_Sequence_A 0_S 0_U 1_V 1_X19_Y 5_Job(Seq.Scan) 1 01 01 02 01 04_196	3.9369484279108087	2.0630691474237537
EnhSertadPeli_Rep3_4_part2_Sequence_A 0_S 0_U 1_V 1_X19_Y 5_Job(Seq.Scan) 1 01 01 02 01 04_196__Cell_CP_6	6469.0	2272.0	WT	120	4	WT_120	Cell_CP_6	TxS_auto_53	TxS_auto_5	0.7559689147048311	1	1	EnhSertadPeli_Rep3_4_part2_Sequence_A 0_S 0_U 1_V 1_X19_Y 5_Job(Seq.Scan) 1 01 01 02 01 04_196	3.9369484279108087	2.0630691474237537
EnhSertadPeli_Rep3_4_part2_Sequence_A 0_S 0_U 1_V 1_X19_Y 5_Job(Seq.Scan) 1 01 01 02 01 04_196__Cell_CP_6	6469.0	2272.0	WT	120	4	WT_120	Cell_CP_6	TxS_auto_53	TxS_auto_5	0.7559689147048311	1	1	EnhSertadPeli_Rep3_4_part2_Sequence_A 0_S 0_U 1_V 1_X19_Y 5_Job(Seq.Scan) 1 01 01 02 01 04_196	3.9369484279108087	2.0630691474237537
EnhSertadPeli_Rep3_4_part2_Sequence_A 0_S 0_U 1_V 1_X19_Y 5_Job(Seq.Scan) 1 01 01 02 01 04_196__Cell_CP_6	6469.0	2272.0	WT	120	4	WT_120	Cell_CP_6	TxS_auto_53	TxS_auto_5	0.7559689147048311	1	1	EnhSertadPeli_Rep3_4_part2_Sequence_A 0_S 0_U 1_V 1_X19_Y 5_Job(Seq.Scan) 1 01 01 02 01 04_196	3.9369484279108087	2.0630691474237537
EnhSertadPeli_Rep1_2_part1_Sequence_A 0_S 0_U 0_V 1_X10_Y 5_Job(Seq.Scan) 1 01 01 02 01 04 01_056__Cell_CP_12	10760.0	5747.5	WT	120	1	WT_120	Cell_CP_12	TxS_auto_42	TxS_auto_19	0.9820488786206114	2	1	EnhSertadPeli_Rep1_2_part1_Sequence_A 0_S 0_U 0_V 1_X10_Y 5_Job(Seq.Scan) 1 01 01 02 01 04 01_056	8.935963310066922	5.147125702380851
EnhSertadPeli_Rep1_2_part1_Sequence_A 0_S 0_U 0_V 1_X10_Y 5_Job(Seq.Scan) 1 01 01 02 01 04 01_056__Cell_CP_12	10760.0	5747.5	WT	120	1	WT_120	Cell_CP_12	TxS_auto_42	TxS_auto_19	0.9820488786206114	2	1	EnhSertadPeli_Rep1_2_part1_Sequence_A 0_S 0_U 0_V 1_X10_Y 5_Job(Seq.Scan) 1 01 01 02 01 04 01_056	8.935963310066922	5.147125702380851
EnhSertadPeli_Rep1_2_part1_Sequence_A 0_S 0_U 0_V 1_X10_Y 5_Job(Seq.Scan) 1 01 01 02 01 04 01_056__Cell_CP_12	10760.0	5747.5	WT	120	1	WT_120	Cell_CP_12	TxS_auto_42	TxS_auto_19	0.9820488786206114	2	1	EnhSertadPeli_Rep1_2_part1_Sequence_A 0_S 0_U 0_V 1_X10_Y 5_Job(Seq.Scan) 1 01 01 02 01 04 01_056	8.935963310066922	5.147125702380851
EnhSertadPeli_Rep1_2_part1_Sequence_A 0_S 0_U 0_V 1_X10_Y 5_Job(Seq.Scan) 1 01 01 02 01 04 01_056__Cell_CP_12	10760.0	5747.5	WT	120	1	WT_120	Cell_CP_12	TxS_auto_42	TxS_auto_19	0.9820488786206114	2	1	EnhSertadPeli_Rep1_2_part1_Sequence_A 0_S 0_U 0_V 1_X10_Y 5_Job(Seq.Scan) 1 01 01 02 01 04 01_056	8.935963310066922	5.147125702380851
EnhSertadPeli_Rep1_2_part1_Sequence_A 0_S 0_U 0_V 1_X10_Y 5_Job(Seq.Scan) 1 01 01 02 01 04 01_056__Cell_CP_15	9394.5	3741.0	WT	120	1	WT_120	Cell_CP_15	TxS_auto_66	TxS_auto_15	0.9449751319479262	2	1	EnhSertadPeli_Rep1_2_part1_Sequence_A 0_S 0_U 0_V 1_X10_Y 5_Job(Seq.Scan) 1 01 01 02 01 04 01_056	3.464890244560823	6.5874253848772755
EnhSertadPeli_Rep1_2_part1_Sequence_A 0_S 0_U 0_V 1_X10_Y 5_Job(Seq.Scan) 1 01 01 02 01 04 01_056__Cell_CP_15	9394.5	3741.0	WT	120	1	WT_120	Cell_CP_15	TxS_auto_66	TxS_auto_15	0.9449751319479262	2	1	EnhSertadPeli_Rep1_2_part1_Sequence_A 0_S 0_U 0_V 1_X10_Y 5_Job(Seq.Scan) 1 01 01 02 01 04 01_056	3.464890244560823	6.5874253848772755
EnhSertadPeli_Rep1_2_part1_Sequence_A 0_S 0_U 0_V 1_X10_Y 5_Job(Seq.Scan) 1 01 01 02 01 04 01_056__Cell_CP_15	9394.5	3741.0	WT	120	1	WT_120	Cell_CP_15	TxS_auto_66	TxS_auto_15	0.9449751319479262	2	1	EnhSertadPeli_Rep1_2_part1_Sequence_A 0_S 0_U 0_V 1_X10_Y 5_Job(Seq.Scan) 1 01 01 02 01 04 01_056	3.464890244560823	6.5874253848772755
EnhSertadPeli_Rep1_2_part1_Sequence_A 0_S 0_U 0_V 1_X10_Y 5_Job(Seq.Scan) 1 01 01 02 01 04 01_056__Cell_CP_15	9394.5	3741.0	WT	120	1	WT_120	Cell_CP_15	TxS_auto_66	TxS_auto_15	0.9449751319479262	2	1	EnhSertadPeli_Rep1_2_part1_Sequence_A 0_S 0_U 0_V 1_X10_Y 5_Job(Seq.Scan) 1 01 01 02 01 04 01_056	3.464890244560823	6.5874253848772755
EnhSertadPeli_Rep1_2_part1_Sequence_A 0_S 0_U 0_V 1_X10_Y 5_Job(Seq.Scan) 1 01 01 02 01 04 01_056__Cell_CP_21	7946.5	3792.5	WT	120	1	WT_120	Cell_CP_21	TxS_auto_60	TxS_auto_20	0.6546793108079733	2	1	EnhSertadPeli_Rep1_2_part1_Sequence_A 0_S 0_U 0_V 1_X10_Y 5_Job(Seq.Scan) 1 01 01 02 01 04 01_056	7.137261975933642	5.690751002608992
EnhSertadPeli_Rep1_2_part1_Sequence_A 0_S 0_U 0_V 1_X10_Y 5_Job(Seq.Scan) 1 01 01 02 01 04 01_056__Cell_CP_21	7946.5	3792.5	WT	120	1	WT_120	Cell_CP_21	TxS_auto_60	TxS_auto_20	0.6546793108079733	2	1	EnhSertadPeli_Rep1_2_part1_Sequence_A 0_S 0_U 0_V 1_X10_Y 5_Job(Seq.Scan) 1 01 01 02 01 04 01_056	7.137261975933642	5.690751002608992
EnhSertadPeli_Rep1_2_part1_Sequence_A 0_S 0_U 0_V 1_X10_Y 5_Job(Seq.Scan) 1 01 01 02 01 04 01_056__Cell_CP_21	7946.5	3792.5	WT	120	1	WT_120	Cell_CP_21	TxS_auto_60	TxS_auto_20	0.6546793108079733	2	1	EnhSertadPeli_Rep1_2_part1_Sequence_A 0_S 0_U 0_V 1_X10_Y 5_Job(Seq.Scan) 1 01 01 02 01 04 01_056	7.137261975933642	5.690751002608992
EnhSertadPeli_Rep1_2_part1_Sequence_A 0_S 0_U 0_V 1_X10_Y 5_Job(Seq.Scan) 1 01 01 02 01 04 01_056__Cell_CP_21	7946.5	3792.5	WT	120	1	WT_120	Cell_CP_21	TxS_auto_60	TxS_auto_20	0.6546793108079733	2	1	EnhSertadPeli_Rep1_2_part1_Sequence_A 0_S 0_U 0_V 1_X10_Y 5_Job(Seq.Scan) 1 01 01 02 01 04 01_056	7.137261975933642	5.690751002608992
EnhSertadPeli_Rep1_2_part1_Sequence_A 0_S 0_U 0_V 1_X10_Y 5_Job(Seq.Scan) 1 01 01 02 01 04 01_056__Cell_CP_24	8193.5	3413.5	WT	120	1	WT_120	Cell_CP_24	TxS_auto_27	TxS_auto_9	0.7792368061122406	2	2	EnhSertadPeli_Rep1_2_part1_Sequence_A 0_S 0_U 0_V 1_X10_Y 5_Job(Seq.Scan) 1 01 01 02 01 04 01_056	8.523111048828262	6.4917326473729755
EnhSertadPeli_Rep1_2_part1_Sequence_A 0_S 0_U 0_V 1_X10_Y 5_Job(Seq.Scan) 1 01 01 02 01 04 01_056__Cell_CP_24	8193.5	3413.5	WT	120	1	WT_120	Cell_CP_24	TxS_auto_27	TxS_auto_9	0.7792368061122406	2	2	EnhSertadPeli_Rep1_2_part1_Sequence_A 0_S 0_U 0_V 1_X10_Y 5_Job(Seq.Scan) 1 01 01 02 01 04 01_056	8.523111048828262	6.4917326473729755
EnhSertadPeli_Rep1_2_part1_Sequence_A 0_S 0_U 0_V 1_X10_Y 5_Job(Seq.Scan) 1 01 01 02 01 04 01_056__Cell_CP_24	8193.5	3413.5	WT	120	1	WT_120	Cell_CP_24	TxS_auto_27	TxS_auto_9	0.7792368061122406	2	2	EnhSertadPeli_Rep1_2_part1_Sequence_A 0_S 0_U 0_V 1_X10_Y 5_Job(Seq.Scan) 1 01 01 02 01 04 01_056	8.523111048828262	6.4917326473729755
EnhSertadPeli_Rep1_2_part1_Sequence_A 0_S 0_U 0_V 1_X10_Y 5_Job(Seq.Scan) 1 01 01 02 01 04 01_056__Cell_CP_24	8193.5	3413.5	WT	120	1	WT_120	Cell_CP_24	TxS_auto_27	TxS_auto_9	0.7792368061122406	2	2	EnhSertadPeli_Rep1_2_part1_Sequence_A 0_S 0_U 0_V 1_X10_Y 5_Job(Seq.Scan) 1 01 01 02 01 04 01_056	8.523111048828262	6.4917326473729755
EnhSertadPeli_Rep1_2_part1_Sequence_A 0_S 0_U 0_V 1_X10_Y 5_Job(Seq.Scan) 1 01 01 02 01 04 01_056__Cell_CP_28	10110.0	4162.5	WT	120	1	WT_120	Cell_CP_28	TxS_auto_61	TxS_auto_7	0.566958552276972	2	2	EnhSertadPeli_Rep1_2_part1_Sequence_A 0_S 0_U 0_V 1_X10_Y 5_Job(Seq.Scan) 1 01 01 02 01 04 01_056	2.4496555616533118	6.541818633385865
EnhSertadPeli_Rep1_2_part1_Sequence_A 0_S 0_U 0_V 1_X10_Y 5_Job(Seq.Scan) 1 01 01 02 01 04 01_056__Cell_CP_28	10110.0	4162.5	WT	120	1	WT_120	Cell_CP_28	TxS_auto_61	TxS_auto_7	0.566958552276972	2	2	EnhSertadPeli_Rep1_2_part1_Sequence_A 0_S 0_U 0_V 1_X10_Y 5_Job(Seq.Scan) 1 01 01 02 01 04 01_056	2.4496555616533118	6.541818633385865
EnhSertadPeli_Rep1_2_part1_Sequence_A 0_S 0_U 0_V 1_X10_Y 5_Job(Seq.Scan) 1 01 01 02 01 04 01_056__Cell_CP_28	10110.0	4162.5	WT	120	1	WT_120	Cell_CP_28	TxS_auto_61	TxS_auto_7	0.566958552276972	2	2	EnhSertadPeli_Rep1_2_part1_Sequence_A 0_S 0_U 0_V 1_X10_Y 5_Job(Seq.Scan) 1 01 01 02 01 04 01_056	2.4496555616533118	6.541818633385865
EnhSertadPeli_Rep1_2_part1_Sequence_A 0_S 0_U 0_V 1_X10_Y 5_Job(Seq.Scan) 1 01 01 02 01 04 01_056__Cell_CP_28	10110.0	4162.5	WT	120	1	WT_120	Cell_CP_28	TxS_auto_61	TxS_auto_7	0.566958552276972	2	2	EnhSertadPeli_Rep1_2_part1_Sequence_A 0_S 0_U 0_V 1_X10_Y 5_Job(Seq.Scan) 1 01 01 02 01 04 01_056	2.4496555616533118	6.541818633385865
EnhSertadPeli_Rep1_2_part1_Sequence_A 0_S 0_U 0_V 1_X10_Y 5_Job(Seq.Scan) 1 01 01 02 01 04 01_056__Cell_CP_4	8963.5	3457.5	WT	120	1	WT_120	Cell_CP_4	TxS_auto_74	TxS_auto_26	0.26728636328851	2	2	EnhSertadPeli_Rep1_2_part1_Sequence_A 0_S 0_U 0_V 1_X10_Y 5_Job(Seq.Scan) 1 01 01 02 01 04 01_056	8.715809332057747	4.632414201645172
EnhSertadPeli_Rep1_2_part1_Sequence_A 0_S 0_U 0_V 1_X10_Y 5_Job(Seq.Scan) 1 01 01 02 01 04 01_056__Cell_CP_4	8963.5	3457.5	WT	120	1	WT_120	Cell_CP_4	TxS_auto_74	TxS_auto_26	0.26728636328851	2	2	EnhSertadPeli_Rep1_2_part1_Sequence_A 0_S 0_U 0_V 1_X10_Y 5_Job(Seq.Scan) 1 01 01 02 01 04 01_056	8.715809332057747	4.632414201645172
EnhSertadPeli_Rep1_2_part1_Sequence_A 0_S 0_U 0_V 1_X10_Y 5_Job(Seq.Scan) 1 01 01 02 01 04 01_056__Cell_CP_4	8963.5	3457.5	WT	120	1	WT_120	Cell_CP_4	TxS_auto_74	TxS_auto_26	0.26728636328851	2	2	EnhSertadPeli_Rep1_2_part1_Sequence_A 0_S 0_U 0_V 1_X10_Y 5_Job(Seq.Scan) 1 01 01 02 01 04 01_056	8.715809332057747	4.632414201645172
EnhSertadPeli_Rep1_2_part1_Sequence_A 0_S 0_U 0_V 1_X10_Y 5_Job(Seq.Scan) 1 01 01 02 01 04 01_056__Cell_CP_4	8963.5	3457.5	WT	120	1	WT_120	Cell_CP_4	TxS_auto_74	TxS_auto_26	0.26728636328851	2	2	EnhSertadPeli_Rep1_2_part1_Sequence_A 0_S 0_U 0_V 1_X10_Y 5_Job(Seq.Scan) 1 01 01 02 01 04 01_056	8.715809332057747	4.632414201645172
EnhSertadPeli_Rep1_2_part1_Sequence_A 0_S 0_U 0_V 1_X10_Y 5_Job(Seq.Scan) 1 01 01 02 01 04 01_056__Cell_CP_6	9298.0	4000.5	WT	120	1	WT_120	Cell_CP_6	TxS_auto_76	TxS_auto_24	0.6546793108079753	2	2	EnhSertadPeli_Rep1_2_part1_Sequence_A 0_S 0_U 0_V 1_X10_Y 5_Job(Seq.Scan) 1 01 01 02 01 04 01_056	4.056713711972111	4.3375943761602365
EnhSertadPeli_Rep1_2_part1_Sequence_A 0_S 0_U 0_V 1_X10_Y 5_Job(Seq.Scan) 1 01 01 02 01 04 01_056__Cell_CP_6	9298.0	4000.5	WT	120	1	WT_120	Cell_CP_6	TxS_auto_76	TxS_auto_24	0.6546793108079753	2	2	EnhSertadPeli_Rep1_2_part1_Sequence_A 0_S 0_U 0_V 1_X10_Y 5_Job(Seq.Scan) 1 01 01 02 01 04 01_056	4.056713711972111	4.3375943761602365
EnhSertadPeli_Rep1_2_part1_Sequence_A 0_S 0_U 0_V 1_X10_Y 5_Job(Seq.Scan) 1 01 01 02 01 04 01_056__Cell_CP_6	9298.0	4000.5	WT	120	1	WT_120	Cell_CP_6	TxS_auto_76	TxS_auto_24	0.6546793108079753	2	2	EnhSertadPeli_Rep1_2_part1_Sequence_A 0_S 0_U 0_V 1_X10_Y 5_Job(Seq.Scan) 1 01 01 02 01 04 01_056	4.056713711972111	4.3375943761602365
EnhSertadPeli_Rep1_2_part1_Sequence_A 0_S 0_U 0_V 1_X10_Y 5_Job(Seq.Scan) 1 01 01 02 01 04 01_056__Cell_CP_6	9298.0	4000.5	WT	120	1	WT_120	Cell_CP_6	TxS_auto_76	TxS_auto_24	0.6546793108079753	2	2	EnhSertadPeli_Rep1_2_part1_Sequence_A 0_S 0_U 0_V 1_X10_Y 5_Job(Seq.Scan) 1 01 01 02 01 04 01_056	4.056713711972111	4.3375943761602365
EnhSertadPeli_Rep1_2_part1_Sequence_A 0_S 0_U 0_V 1_X10_Y 5_Job(Seq.Scan) 1 01 01 02 01 04 01_056__Cell_CP_7	8774.0	3384.5	WT	120	1	WT_120	Cell_CP_7	TxS_auto_102	TxS_auto_28	0.7559689147048311	2	1	EnhSertadPeli_Rep1_2_part1_Sequence_A 0_S 0_U 0_V 1_X10_Y 5_Job(Seq.Scan) 1 01 01 02 01 04 01_056	6.8109930882514655	5.773821235049495
EnhSertadPeli_Rep1_2_part1_Sequence_A 0_S 0_U 0_V 1_X10_Y 5_Job(Seq.Scan) 1 01 01 02 01 04 01_056__Cell_CP_7	8774.0	3384.5	WT	120	1	WT_120	Cell_CP_7	TxS_auto_102	TxS_auto_28	0.7559689147048311	2	1	EnhSertadPeli_Rep1_2_part1_Sequence_A 0_S 0_U 0_V 1_X10_Y 5_Job(Seq.Scan) 1 01 01 02 01 04 01_056	6.8109930882514655	5.773821235049495
EnhSertadPeli_Rep1_2_part1_Sequence_A 0_S 0_U 0_V 1_X10_Y 5_Job(Seq.Scan) 1 01 01 02 01 04 01_056__Cell_CP_7	8774.0	3384.5	WT	120	1	WT_120	Cell_CP_7	TxS_auto_102	TxS_auto_28	0.7559689147048311	2	1	EnhSertadPeli_Rep1_2_part1_Sequence_A 0_S 0_U 0_V 1_X10_Y 5_Job(Seq.Scan) 1 01 01 02 01 04 01_056	6.8109930882514655	5.773821235049495
EnhSertadPeli_Rep1_2_part1_Sequence_A 0_S 0_U 0_V 1_X10_Y 5_Job(Seq.Scan) 1 01 01 02 01 04 01_056__Cell_CP_7	8774.0	3384.5	WT	120	1	WT_120	Cell_CP_7	TxS_auto_102	TxS_auto_28	0.7559689147048311	2	1	EnhSertadPeli_Rep1_2_part1_Sequence_A 0_S 0_U 0_V 1_X10_Y 5_Job(Seq.Scan) 1 01 01 02 01 04 01_056	6.8109930882514655	5.773821235049495
EnhSertadPeli_Rep1_2_part1_Sequence_A 0_S 0_U 0_V 1_X10_Y 6_Job(Seq.Scan) 1 01 01 02 01 04 01_058__Cell_CP_1	10358.0	4401.5	WT	120	1	WT_120	Cell_CP_1	TxS_auto_111	TxS_auto_55	0.5345287644271354	2	2	EnhSertadPeli_Rep1_2_part1_Sequence_A 0_S 0_U 0_V 1_X10_Y 6_Job(Seq.Scan) 1 01 01 02 01 04 01_058	3.0879380683091493	4.561152067991833
EnhSertadPeli_Rep1_2_part1_Sequence_A 0_S 0_U 0_V 1_X10_Y 6_Job(Seq.Scan) 1 01 01 02 01 04 01_058__Cell_CP_1	10358.0	4401.5	WT	120	1	WT_120	Cell_CP_1	TxS_auto_111	TxS_auto_55	0.5345287644271354	2	2	EnhSertadPeli_Rep1_2_part1_Sequence_A 0_S 0_U 0_V 1_X10_Y 6_Job(Seq.Scan) 1 01 01 02 01 04 01_058	3.0879380683091493	4.561152067991833
EnhSertadPeli_Rep1_2_part1_Sequence_A 0_S 0_U 0_V 1_X10_Y 6_Job(Seq.Scan) 1 01 01 02 01 04 01_058__Cell_CP_1	10358.0	4401.5	WT	120	1	WT_120	Cell_CP_1	TxS_auto_111	TxS_auto_55	0.5345287644271354	2	2	EnhSertadPeli_Rep1_2_part1_Sequence_A 0_S 0_U 0_V 1_X10_Y 6_Job(Seq.Scan) 1 01 01 02 01 04 01_058	3.0879380683091493	4.561152067991833
EnhSertadPeli_Rep1_2_part1_Sequence_A 0_S 0_U 0_V 1_X10_Y 6_Job(Seq.Scan) 1 01 01 02 01 04 01_058__Cell_CP_1	10358.0	4401.5	WT	120	1	WT_120	Cell_CP_1	TxS_auto_111	TxS_auto_55	0.5345287644271354	2	2	EnhSertadPeli_Rep1_2_part1_Sequence_A 0_S 0_U 0_V 1_X10_Y 6_Job(Seq.Scan) 1 01 01 02 01 04 01_058	3.0879380683091493	4.561152067991833
EnhSertadPeli_Rep1_2_part1_Sequence_A 0_S 0_U 0_V 1_X10_Y 6_Job(Seq.Scan) 1 01 01 02 01 04 01_058__Cell_CP_25	10097.5	4029.0	WT	120	1	WT_120	Cell_CP_25	TxS_auto_119	TxS_auto_83	0.7792368061122199	2	1	EnhSertadPeli_Rep1_2_part1_Sequence_A 0_S 0_U 0_V 1_X10_Y 6_Job(Seq.Scan) 1 01 01 02 01 04 01_058	2.1323619519955446	1.0155804714406218
EnhSertadPeli_Rep1_2_part1_Sequence_A 0_S 0_U 0_V 1_X10_Y 6_Job(Seq.Scan) 1 01 01 02 01 04 01_058__Cell_CP_25	10097.5	4029.0	WT	120	1	WT_120	Cell_CP_25	TxS_auto_119	TxS_auto_83	0.7792368061122199	2	1	EnhSertadPeli_Rep1_2_part1_Sequence_A 0_S 0_U 0_V 1_X10_Y 6_Job(Seq.Scan) 1 01 01 02 01 04 01_058	2.1323619519955446	1.0155804714406218
EnhSertadPeli_Rep1_2_part1_Sequence_A 0_S 0_U 0_V 1_X10_Y 6_Job(Seq.Scan) 1 01 01 02 01 04 01_058__Cell_CP_25	10097.5	4029.0	WT	120	1	WT_120	Cell_CP_25	TxS_auto_119	TxS_auto_83	0.7792368061122199	2	1	EnhSertadPeli_Rep1_2_part1_Sequence_A 0_S 0_U 0_V 1_X10_Y 6_Job(Seq.Scan) 1 01 01 02 01 04 01_058	2.1323619519955446	1.0155804714406218
EnhSertadPeli_Rep1_2_part1_Sequence_A 0_S 0_U 0_V 1_X10_Y 6_Job(Seq.Scan) 1 01 01 02 01 04 01_058__Cell_CP_25	10097.5	4029.0	WT	120	1	WT_120	Cell_CP_25	TxS_auto_119	TxS_auto_83	0.7792368061122199	2	1	EnhSertadPeli_Rep1_2_part1_Sequence_A 0_S 0_U 0_V 1_X10_Y 6_Job(Seq.Scan) 1 01 01 02 01 04 01_058	2.1323619519955446	1.0155804714406218
EnhSertadPeli_Rep1_2_part1_Sequence_A 0_S 0_U 0_V 1_X10_Y 6_Job(Seq.Scan) 1 01 01 02 01 04 01_058__Cell_CP_30	11209.0	4940.0	WT	120	1	WT_120	Cell_CP_30	TxS_auto_46	TxS_auto_18	0.9258817419087604	2	1	EnhSertadPeli_Rep1_2_part1_Sequence_A 0_S 0_U 0_V 1_X10_Y 6_Job(Seq.Scan) 1 01 01 02 01 04 01_058	9.37362645616205	8.676817564873739
EnhSertadPeli_Rep1_2_part1_Sequence_A 0_S 0_U 0_V 1_X10_Y 6_Job(Seq.Scan) 1 01 01 02 01 04 01_058__Cell_CP_30	11209.0	4940.0	WT	120	1	WT_120	Cell_CP_30	TxS_auto_46	TxS_auto_18	0.9258817419087604	2	1	EnhSertadPeli_Rep1_2_part1_Sequence_A 0_S 0_U 0_V 1_X10_Y 6_Job(Seq.Scan) 1 01 01 02 01 04 01_058	9.37362645616205	8.676817564873739
EnhSertadPeli_Rep1_2_part1_Sequence_A 0_S 0_U 0_V 1_X10_Y 6_Job(Seq.Scan) 1 01 01 02 01 04 01_058__Cell_CP_30	11209.0	4940.0	WT	120	1	WT_120	Cell_CP_30	TxS_auto_46	TxS_auto_18	0.9258817419087604	2	1	EnhSertadPeli_Rep1_2_part1_Sequence_A 0_S 0_U 0_V 1_X10_Y 6_Job(Seq.Scan) 1 01 01 02 01 04 01_058	9.37362645616205	8.676817564873739
EnhSertadPeli_Rep1_2_part1_Sequence_A 0_S 0_U 0_V 1_X10_Y 6_Job(Seq.Scan) 1 01 01 02 01 04 01_058__Cell_CP_30	11209.0	4940.0	WT	120	1	WT_120	Cell_CP_30	TxS_auto_46	TxS_auto_18	0.9258817419087604	2	1	EnhSertadPeli_Rep1_2_part1_Sequence_A 0_S 0_U 0_V 1_X10_Y 6_Job(Seq.Scan) 1 01 01 02 01 04 01_058	9.37362645616205	8.676817564873739
EnhSertadPeli_Rep1_2_part1_Sequence_A 0_S 0_U 0_V 1_X10_Y 6_Job(Seq.Scan) 1 01 01 02 01 04 01_058__Cell_CP_8	6840.5	3110.0	WT	120	1	WT_120	Cell_CP_8	TxS_auto_85	TxS_auto_72	0.9449751319479304	2	1	EnhSertadPeli_Rep1_2_part1_Sequence_A 0_S 0_U 0_V 1_X10_Y 6_Job(Seq.Scan) 1 01 01 02 01 04 01_058	5.992153773357379	2.546280438979243
EnhSertadPeli_Rep1_2_part1_Sequence_A 0_S 0_U 0_V 1_X10_Y 6_Job(Seq.Scan) 1 01 01 02 01 04 01_058__Cell_CP_8	6840.5	3110.0	WT	120	1	WT_120	Cell_CP_8	TxS_auto_85	TxS_auto_72	0.9449751319479304	2	1	EnhSertadPeli_Rep1_2_part1_Sequence_A 0_S 0_U 0_V 1_X10_Y 6_Job(Seq.Scan) 1 01 01 02 01 04 01_058	5.992153773357379	2.546280438979243
EnhSertadPeli_Rep1_2_part1_Sequence_A 0_S 0_U 0_V 1_X10_Y 6_Job(Seq.Scan) 1 01 01 02 01 04 01_058__Cell_CP_8	6840.5	3110.0	WT	120	1	WT_120	Cell_CP_8	TxS_auto_85	TxS_auto_72	0.9449751319479304	2	1	EnhSertadPeli_Rep1_2_part1_Sequence_A 0_S 0_U 0_V 1_X10_Y 6_Job(Seq.Scan) 1 01 01 02 01 04 01_058	5.992153773357379	2.546280438979243
EnhSertadPeli_Rep1_2_part1_Sequence_A 0_S 0_U 0_V 1_X10_Y 6_Job(Seq.Scan) 1 01 01 02 01 04 01_058__Cell_CP_8	6840.5	3110.0	WT	120	1	WT_120	Cell_CP_8	TxS_auto_85	TxS_auto_72	0.9449751319479304	2	1	EnhSertadPeli_Rep1_2_part1_Sequence_A 0_S 0_U 0_V 1_X10_Y 6_Job(Seq.Scan) 1 01 01 02 01 04 01_058	5.992153773357379	2.546280438979243
EnhSertadPeli_Rep1_2_part1_Sequence_A 0_S 0_U 0_V 1_X10_Y 6_Job(Seq.Scan) 1 01 01 02 01 04 01_058__Cell_CP_9	10444.5	4523.0	WT	120	1	WT_120	Cell_CP_9	TxS_auto_23	TxS_auto_39	0.7560000000000002	2	1	EnhSertadPeli_Rep1_2_part1_Sequence_A 0_S 0_U 0_V 1_X10_Y 6_Job(Seq.Scan) 1 01 01 02 01 04 01_058	10.883015884458782	2.716900336437729
EnhSertadPeli_Rep1_2_part1_Sequence_A 0_S 0_U 0_V 1_X10_Y 6_Job(Seq.Scan) 1 01 01 02 01 04 01_058__Cell_CP_9	10444.5	4523.0	WT	120	1	WT_120	Cell_CP_9	TxS_auto_23	TxS_auto_39	0.7560000000000002	2	1	EnhSertadPeli_Rep1_2_part1_Sequence_A 0_S 0_U 0_V 1_X10_Y 6_Job(Seq.Scan) 1 01 01 02 01 04 01_058	10.883015884458782	2.716900336437729
EnhSertadPeli_Rep1_2_part1_Sequence_A 0_S 0_U 0_V 1_X10_Y 6_Job(Seq.Scan) 1 01 01 02 01 04 01_058__Cell_CP_9	10444.5	4523.0	WT	120	1	WT_120	Cell_CP_9	TxS_auto_23	TxS_auto_39	0.7560000000000002	2	1	EnhSertadPeli_Rep1_2_part1_Sequence_A 0_S 0_U 0_V 1_X10_Y 6_Job(Seq.Scan) 1 01 01 02 01 04 01_058	10.883015884458782	2.716900336437729
EnhSertadPeli_Rep1_2_part1_Sequence_A 0_S 0_U 0_V 1_X10_Y 6_Job(Seq.Scan) 1 01 01 02 01 04 01_058__Cell_CP_9	10444.5	4523.0	WT	120	1	WT_120	Cell_CP_9	TxS_auto_23	TxS_auto_39	0.7560000000000002	2	1	EnhSertadPeli_Rep1_2_part1_Sequence_A 0_S 0_U 0_V 1_X10_Y 6_Job(Seq.Scan) 1 01 01 02 01 04 01_058	10.883015884458782	2.716900336437729
EnhSertadPeli_Rep1_2_part1_Sequence_A 0_S 0_U 0_V 1_X10_Y 7_Job(Seq.Scan) 1 01 01 02 01 04 01_092__Cell_CP_11	8507.5	3897.5	WT	120	1	WT_120	Cell_CP_11	TxS_auto_77	TxS_auto_20	0.6546793108079707	2	1	EnhSertadPeli_Rep1_2_part1_Sequence_A 0_S 0_U 0_V 1_X10_Y 7_Job(Seq.Scan) 1 01 01 02 01 04 01_092	4.62055740139465	4.843755007103279
EnhSertadPeli_Rep1_2_part1_Sequence_A 0_S 0_U 0_V 1_X10_Y 7_Job(Seq.Scan) 1 01 01 02 01 04 01_092__Cell_CP_11	8507.5	3897.5	WT	120	1	WT_120	Cell_CP_11	TxS_auto_77	TxS_auto_20	0.6546793108079707	2	1	EnhSertadPeli_Rep1_2_part1_Sequence_A 0_S 0_U 0_V 1_X10_Y 7_Job(Seq.Scan) 1 01 01 02 01 04 01_092	4.62055740139465	4.843755007103279
EnhSertadPeli_Rep1_2_part1_Sequence_A 0_S 0_U 0_V 1_X10_Y 7_Job(Seq.Scan) 1 01 01 02 01 04 01_092__Cell_CP_11	8507.5	3897.5	WT	120	1	WT_120	Cell_CP_11	TxS_auto_77	TxS_auto_20	0.6546793108079707	2	1	EnhSertadPeli_Rep1_2_part1_Sequence_A 0_S 0_U 0_V 1_X10_Y 7_Job(Seq.Scan) 1 01 01 02 01 04 01_092	4.62055740139465	4.843755007103279
EnhSertadPeli_Rep1_2_part1_Sequence_A 0_S 0_U 0_V 1_X10_Y 7_Job(Seq.Scan) 1 01 01 02 01 04 01_092__Cell_CP_11	8507.5	3897.5	WT	120	1	WT_120	Cell_CP_11	TxS_auto_77	TxS_auto_20	0.6546793108079707	2	1	EnhSertadPeli_Rep1_2_part1_Sequence_A 0_S 0_U 0_V 1_X10_Y 7_Job(Seq.Scan) 1 01 01 02 01 04 01_092	4.62055740139465	4.843755007103279
EnhSertadPeli_Rep1_2_part1_Sequence_A 0_S 0_U 0_V 1_X10_Y 7_Job(Seq.Scan) 1 01 01 02 01 04 01_092__Cell_CP_21	9173.5	3573.0	WT	120	1	WT_120	Cell_CP_21	TxS_auto_142	TxS_auto_38	0.8452058920759967	2	1	EnhSertadPeli_Rep1_2_part1_Sequence_A 0_S 0_U 0_V 1_X10_Y 7_Job(Seq.Scan) 1 01 01 02 01 04 01_092	2.680894374572746	3.1851920657973727
EnhSertadPeli_Rep1_2_part1_Sequence_A 0_S 0_U 0_V 1_X10_Y 7_Job(Seq.Scan) 1 01 01 02 01 04 01_092__Cell_CP_21	9173.5	3573.0	WT	120	1	WT_120	Cell_CP_21	TxS_auto_142	TxS_auto_38	0.8452058920759967	2	1	EnhSertadPeli_Rep1_2_part1_Sequence_A 0_S 0_U 0_V 1_X10_Y 7_Job(Seq.Scan) 1 01 01 02 01 04 01_092	2.680894374572746	3.1851920657973727
EnhSertadPeli_Rep1_2_part1_Sequence_A 0_S 0_U 0_V 1_X10_Y 7_Job(Seq.Scan) 1 01 01 02 01 04 01_092__Cell_CP_21	9173.5	3573.0	WT	120	1	WT_120	Cell_CP_21	TxS_auto_142	TxS_auto_38	0.8452058920759967	2	1	EnhSertadPeli_Rep1_2_part1_Sequence_A 0_S 0_U 0_V 1_X10_Y 7_Job(Seq.Scan) 1 01 01 02 01 04 01_092	2.680894374572746	3.1851920657973727
EnhSertadPeli_Rep1_2_part1_Sequence_A 0_S 0_U 0_V 1_X10_Y 7_Job(Seq.Scan) 1 01 01 02 01 04 01_092__Cell_CP_21	9173.5	3573.0	WT	120	1	WT_120	Cell_CP_21	TxS_auto_142	TxS_auto_38	0.8452058920759967	2	1	EnhSertadPeli_Rep1_2_part1_Sequence_A 0_S 0_U 0_V 1_X10_Y 7_Job(Seq.Scan) 1 01 01 02 01 04 01_092	2.680894374572746	3.1851920657973727
EnhSertadPeli_Rep1_2_part1_Sequence_A 0_S 0_U 0_V 1_X10_Y 7_Job(Seq.Scan) 1 01 01 02 01 04 01_092__Cell_CP_3	8968.5	4577.0	WT	120	1	WT_120	Cell_CP_3	TxS_auto_54	TxS_auto_41	0.5	2	2	EnhSertadPeli_Rep1_2_part1_Sequence_A 0_S 0_U 0_V 1_X10_Y 7_Job(Seq.Scan) 1 01 01 02 01 04 01_092	8.078054760275904	1.1914945048372207
EnhSertadPeli_Rep1_2_part1_Sequence_A 0_S 0_U 0_V 1_X10_Y 7_Job(Seq.Scan) 1 01 01 02 01 04 01_092__Cell_CP_3	8968.5	4577.0	WT	120	1	WT_120	Cell_CP_3	TxS_auto_54	TxS_auto_41	0.5	2	2	EnhSertadPeli_Rep1_2_part1_Sequence_A 0_S 0_U 0_V 1_X10_Y 7_Job(Seq.Scan) 1 01 01 02 01 04 01_092	8.078054760275904	1.1914945048372207
EnhSertadPeli_Rep1_2_part1_Sequence_A 0_S 0_U 0_V 1_X10_Y 7_Job(Seq.Scan) 1 01 01 02 01 04 01_092__Cell_CP_3	8968.5	4577.0	WT	120	1	WT_120	Cell_CP_3	TxS_auto_54	TxS_auto_41	0.5	2	2	EnhSertadPeli_Rep1_2_part1_Sequence_A 0_S 0_U 0_V 1_X10_Y 7_Job(Seq.Scan) 1 01 01 02 01 04 01_092	8.078054760275904	1.1914945048372207
EnhSertadPeli_Rep1_2_part1_Sequence_A 0_S 0_U 0_V 1_X10_Y 7_Job(Seq.Scan) 1 01 01 02 01 04 01_092__Cell_CP_3	8968.5	4577.0	WT	120	1	WT_120	Cell_CP_3	TxS_auto_54	TxS_auto_41	0.5	2	2	EnhSertadPeli_Rep1_2_part1_Sequence_A 0_S 0_U 0_V 1_X10_Y 7_Job(Seq.Scan) 1 01 01 02 01 04 01_092	8.078054760275904	1.1914945048372207
EnhSertadPeli_Rep1_2_part1_Sequence_A 0_S 0_U 0_V 1_X10_Y 7_Job(Seq.Scan) 1 01 01 02 01 04 01_092__Cell_CP_31	7415.5	3085.0	WT	120	1	WT_120	Cell_CP_31	TxS_auto_121	TxS_auto_11	0.5345287644271354	2	1	EnhSertadPeli_Rep1_2_part1_Sequence_A 0_S 0_U 0_V 1_X10_Y 7_Job(Seq.Scan) 1 01 01 02 01 04 01_092	1.5394819728921105	3.3537769378442834
EnhSertadPeli_Rep1_2_part1_Sequence_A 0_S 0_U 0_V 1_X10_Y 7_Job(Seq.Scan) 1 01 01 02 01 04 01_092__Cell_CP_31	7415.5	3085.0	WT	120	1	WT_120	Cell_CP_31	TxS_auto_121	TxS_auto_11	0.5345287644271354	2	1	EnhSertadPeli_Rep1_2_part1_Sequence_A 0_S 0_U 0_V 1_X10_Y 7_Job(Seq.Scan) 1 01 01 02 01 04 01_092	1.5394819728921105	3.3537769378442834
EnhSertadPeli_Rep1_2_part1_Sequence_A 0_S 0_U 0_V 1_X10_Y 7_Job(Seq.Scan) 1 01 01 02 01 04 01_092__Cell_CP_31	7415.5	3085.0	WT	120	1	WT_120	Cell_CP_31	TxS_auto_121	TxS_auto_11	0.5345287644271354	2	1	EnhSertadPeli_Rep1_2_part1_Sequence_A 0_S 0_U 0_V 1_X10_Y 7_Job(Seq.Scan) 1 01 01 02 01 04 01_092	1.5394819728921105	3.3537769378442834
EnhSertadPeli_Rep1_2_part1_Sequence_A 0_S 0_U 0_V 1_X10_Y 7_Job(Seq.Scan) 1 01 01 02 01 04 01_092__Cell_CP_31	7415.5	3085.0	WT	120	1	WT_120	Cell_CP_31	TxS_auto_121	TxS_auto_11	0.5345287644271354	2	1	EnhSertadPeli_Rep1_2_part1_Sequence_A 0_S 0_U 0_V 1_X10_Y 7_Job(Seq.Scan) 1 01 01 02 01 04 01_092	1.5394819728921105	3.3537769378442834
EnhSertadPeli_Rep1_2_part1_Sequence_A 0_S 0_U 0_V 1_X10_Y 7_Job(Seq.Scan) 1 01 01 02 01 04 01_092__Cell_CP_32	7063.0	3064.5	WT	120	1	WT_120	Cell_CP_32	TxS_auto_20	TxS_auto_34	0.6546793108079733	2	1	EnhSertadPeli_Rep1_2_part1_Sequence_A 0_S 0_U 0_V 1_X10_Y 7_Job(Seq.Scan) 1 01 01 02 01 04 01_092	7.912808576938836	1.1984169581885957
EnhSertadPeli_Rep1_2_part1_Sequence_A 0_S 0_U 0_V 1_X10_Y 7_Job(Seq.Scan) 1 01 01 02 01 04 01_092__Cell_CP_32	7063.0	3064.5	WT	120	1	WT_120	Cell_CP_32	TxS_auto_20	TxS_auto_34	0.6546793108079733	2	1	EnhSertadPeli_Rep1_2_part1_Sequence_A 0_S 0_U 0_V 1_X10_Y 7_Job(Seq.Scan) 1 01 01 02 01 04 01_092	7.912808576938836	1.1984169581885957
EnhSertadPeli_Rep1_2_part1_Sequence_A 0_S 0_U 0_V 1_X10_Y 7_Job(Seq.Scan) 1 01 01 02 01 04 01_092__Cell_CP_32	7063.0	3064.5	WT	120	1	WT_120	Cell_CP_32	TxS_auto_20	TxS_auto_34	0.6546793108079733	2	1	EnhSertadPeli_Rep1_2_part1_Sequence_A 0_S 0_U 0_V 1_X10_Y 7_Job(Seq.Scan) 1 01 01 02 01 04 01_092	7.912808576938836	1.1984169581885957
EnhSertadPeli_Rep1_2_part1_Sequence_A 0_S 0_U 0_V 1_X10_Y 7_Job(Seq.Scan) 1 01 01 02 01 04 01_092__Cell_CP_32	7063.0	3064.5	WT	120	1	WT_120	Cell_CP_32	TxS_auto_20	TxS_auto_34	0.6546793108079733	2	1	EnhSertadPeli_Rep1_2_part1_Sequence_A 0_S 0_U 0_V 1_X10_Y 7_Job(Seq.Scan) 1 01 01 02 01 04 01_092	7.912808576938836	1.1984169581885957
EnhSertadPeli_Rep1_2_part1_Sequence_A 0_S 0_U 0_V 1_X10_Y 7_Job(Seq.Scan) 1 01 01 02 01 04 01_092__Cell_CP_34	5990.0	2493.5	WT	120	1	WT_120	Cell_CP_34	TxS_auto_66	TxS_auto_27	0.5345287644271379	2	1	EnhSertadPeli_Rep1_2_part1_Sequence_A 0_S 0_U 0_V 1_X10_Y 7_Job(Seq.Scan) 1 01 01 02 01 04 01_092	5.477408540771703	1.717609178865761
EnhSertadPeli_Rep1_2_part1_Sequence_A 0_S 0_U 0_V 1_X10_Y 7_Job(Seq.Scan) 1 01 01 02 01 04 01_092__Cell_CP_34	5990.0	2493.5	WT	120	1	WT_120	Cell_CP_34	TxS_auto_66	TxS_auto_27	0.5345287644271379	2	1	EnhSertadPeli_Rep1_2_part1_Sequence_A 0_S 0_U 0_V 1_X10_Y 7_Job(Seq.Scan) 1 01 01 02 01 04 01_092	5.477408540771703	1.717609178865761
EnhSertadPeli_Rep1_2_part1_Sequence_A 0_S 0_U 0_V 1_X10_Y 7_Job(Seq.Scan) 1 01 01 02 01 04 01_092__Cell_CP_34	5990.0	2493.5	WT	120	1	WT_120	Cell_CP_34	TxS_auto_66	TxS_auto_27	0.5345287644271379	2	1	EnhSertadPeli_Rep1_2_part1_Sequence_A 0_S 0_U 0_V 1_X10_Y 7_Job(Seq.Scan) 1 01 01 02 01 04 01_092	5.477408540771703	1.717609178865761
EnhSertadPeli_Rep1_2_part1_Sequence_A 0_S 0_U 0_V 1_X10_Y 7_Job(Seq.Scan) 1 01 01 02 01 04 01_092__Cell_CP_34	5990.0	2493.5	WT	120	1	WT_120	Cell_CP_34	TxS_auto_66	TxS_auto_27	0.5345287644271379	2	1	EnhSertadPeli_Rep1_2_part1_Sequence_A 0_S 0_U 0_V 1_X10_Y 7_Job(Seq.Scan) 1 01 01 02 01 04 01_092	5.477408540771703	1.717609178865761
EnhSertadPeli_Rep1_2_part1_Sequence_A 0_S 0_U 0_V 1_X10_Y 7_Job(Seq.Scan) 1 01 01 02 01 04 01_092__Cell_CP_44	8866.0	3233.0	WT	120	1	WT_120	Cell_CP_44	TxS_auto_68	TxS_auto_30	0.7559689147048364	2	1	EnhSertadPeli_Rep1_2_part1_Sequence_A 0_S 0_U 0_V 1_X10_Y 7_Job(Seq.Scan) 1 01 01 02 01 04 01_092	2.9860443266291465	1.7652527382727576
EnhSertadPeli_Rep1_2_part1_Sequence_A 0_S 0_U 0_V 1_X10_Y 7_Job(Seq.Scan) 1 01 01 02 01 04 01_092__Cell_CP_44	8866.0	3233.0	WT	120	1	WT_120	Cell_CP_44	TxS_auto_68	TxS_auto_30	0.7559689147048364	2	1	EnhSertadPeli_Rep1_2_part1_Sequence_A 0_S 0_U 0_V 1_X10_Y 7_Job(Seq.Scan) 1 01 01 02 01 04 01_092	2.9860443266291465	1.7652527382727576
EnhSertadPeli_Rep1_2_part1_Sequence_A 0_S 0_U 0_V 1_X10_Y 7_Job(Seq.Scan) 1 01 01 02 01 04 01_092__Cell_CP_44	8866.0	3233.0	WT	120	1	WT_120	Cell_CP_44	TxS_auto_68	TxS_auto_30	0.7559689147048364	2	1	EnhSertadPeli_Rep1_2_part1_Sequence_A 0_S 0_U 0_V 1_X10_Y 7_Job(Seq.Scan) 1 01 01 02 01 04 01_092	2.9860443266291465	1.7652527382727576
EnhSertadPeli_Rep1_2_part1_Sequence_A 0_S 0_U 0_V 1_X10_Y 7_Job(Seq.Scan) 1 01 01 02 01 04 01_092__Cell_CP_44	8866.0	3233.0	WT	120	1	WT_120	Cell_CP_44	TxS_auto_68	TxS_auto_30	0.7559689147048364	2	1	EnhSertadPeli_Rep1_2_part1_Sequence_A 0_S 0_U 0_V 1_X10_Y 7_Job(Seq.Scan) 1 01 01 02 01 04 01_092	2.9860443266291465	1.7652527382727576
EnhSertadPeli_Rep1_2_part1_Sequence_A 0_S 0_U 0_V 1_X10_Y 7_Job(Seq.Scan) 1 01 01 02 01 04 01_092__Cell_CP_46	8270.5	3051.0	WT	120	1	WT_120	Cell_CP_46	TxS_auto_97	TxS_auto_35	0.7792669632417364	2	2	EnhSertadPeli_Rep1_2_part1_Sequence_A 0_S 0_U 0_V 1_X10_Y 7_Job(Seq.Scan) 1 01 01 02 01 04 01_092	10.376191215649007	4.414556957638
EnhSertadPeli_Rep1_2_part1_Sequence_A 0_S 0_U 0_V 1_X10_Y 7_Job(Seq.Scan) 1 01 01 02 01 04 01_092__Cell_CP_46	8270.5	3051.0	WT	120	1	WT_120	Cell_CP_46	TxS_auto_97	TxS_auto_35	0.7792669632417364	2	2	EnhSertadPeli_Rep1_2_part1_Sequence_A 0_S 0_U 0_V 1_X10_Y 7_Job(Seq.Scan) 1 01 01 02 01 04 01_092	10.376191215649007	4.414556957638
EnhSertadPeli_Rep1_2_part1_Sequence_A 0_S 0_U 0_V 1_X10_Y 7_Job(Seq.Scan) 1 01 01 02 01 04 01_092__Cell_CP_46	8270.5	3051.0	WT	120	1	WT_120	Cell_CP_46	TxS_auto_97	TxS_auto_35	0.7792669632417364	2	2	EnhSertadPeli_Rep1_2_part1_Sequence_A 0_S 0_U 0_V 1_X10_Y 7_Job(Seq.Scan) 1 01 01 02 01 04 01_092	10.376191215649007	4.414556957638
EnhSertadPeli_Rep1_2_part1_Sequence_A 0_S 0_U 0_V 1_X10_Y 7_Job(Seq.Scan) 1 01 01 02 01 04 01_092__Cell_CP_46	8270.5	3051.0	WT	120	1	WT_120	Cell_CP_46	TxS_auto_97	TxS_auto_35	0.7792669632417364	2	2	EnhSertadPeli_Rep1_2_part1_Sequence_A 0_S 0_U 0_V 1_X10_Y 7_Job(Seq.Scan) 1 01 01 02 01 04 01_092	10.376191215649007	4.414556957638
EnhSertadPeli_Rep1_2_part1_Sequence_A 0_S 0_U 0_V 1_X11_Y 5_Job(Seq.Scan) 1 01 01 02 01 04 01_054__Cell_CP_10	8472.5	3417.0	WT	120	1	WT_120	Cell_CP_10	TxS_auto_61	TxS_auto_34	0.8452058920759936	2	1	EnhSertadPeli_Rep1_2_part1_Sequence_A 0_S 0_U 0_V 1_X11_Y 5_Job(Seq.Scan) 1 01 01 02 01 04 01_054	9.561049499094185	6.001450958264253
EnhSertadPeli_Rep1_2_part1_Sequence_A 0_S 0_U 0_V 1_X11_Y 5_Job(Seq.Scan) 1 01 01 02 01 04 01_054__Cell_CP_10	8472.5	3417.0	WT	120	1	WT_120	Cell_CP_10	TxS_auto_61	TxS_auto_34	0.8452058920759936	2	1	EnhSertadPeli_Rep1_2_part1_Sequence_A 0_S 0_U 0_V 1_X11_Y 5_Job(Seq.Scan) 1 01 01 02 01 04 01_054	9.561049499094185	6.001450958264253
EnhSertadPeli_Rep1_2_part1_Sequence_A 0_S 0_U 0_V 1_X11_Y 5_Job(Seq.Scan) 1 01 01 02 01 04 01_054__Cell_CP_10	8472.5	3417.0	WT	120	1	WT_120	Cell_CP_10	TxS_auto_61	TxS_auto_34	0.8452058920759936	2	1	EnhSertadPeli_Rep1_2_part1_Sequence_A 0_S 0_U 0_V 1_X11_Y 5_Job(Seq.Scan) 1 01 01 02 01 04 01_054	9.561049499094185	6.001450958264253
EnhSertadPeli_Rep1_2_part1_Sequence_A 0_S 0_U 0_V 1_X11_Y 5_Job(Seq.Scan) 1 01 01 02 01 04 01_054__Cell_CP_10	8472.5	3417.0	WT	120	1	WT_120	Cell_CP_10	TxS_auto_61	TxS_auto_34	0.8452058920759936	2	1	EnhSertadPeli_Rep1_2_part1_Sequence_A 0_S 0_U 0_V 1_X11_Y 5_Job(Seq.Scan) 1 01 01 02 01 04 01_054	9.561049499094185	6.001450958264253
EnhSertadPeli_Rep1_2_part1_Sequence_A 0_S 0_U 0_V 1_X11_Y 5_Job(Seq.Scan) 1 01 01 02 01 04 01_054__Cell_CP_19	6865.5	3137.5	WT	120	1	WT_120	Cell_CP_19	TxS_auto_10	TxS_auto_9	0.7559689147048364	2	1	EnhSertadPeli_Rep1_2_part1_Sequence_A 0_S 0_U 0_V 1_X11_Y 5_Job(Seq.Scan) 1 01 01 02 01 04 01_054	12.104676697985624	6.3113380920908915
EnhSertadPeli_Rep1_2_part1_Sequence_A 0_S 0_U 0_V 1_X11_Y 5_Job(Seq.Scan) 1 01 01 02 01 04 01_054__Cell_CP_19	6865.5	3137.5	WT	120	1	WT_120	Cell_CP_19	TxS_auto_10	TxS_auto_9	0.7559689147048364	2	1	EnhSertadPeli_Rep1_2_part1_Sequence_A 0_S 0_U 0_V 1_X11_Y 5_Job(Seq.Scan) 1 01 01 02 01 04 01_054	12.104676697985624	6.3113380920908915
EnhSertadPeli_Rep1_2_part1_Sequence_A 0_S 0_U 0_V 1_X11_Y 5_Job(Seq.Scan) 1 01 01 02 01 04 01_054__Cell_CP_19	6865.5	3137.5	WT	120	1	WT_120	Cell_CP_19	TxS_auto_10	TxS_auto_9	0.7559689147048364	2	1	EnhSertadPeli_Rep1_2_part1_Sequence_A 0_S 0_U 0_V 1_X11_Y 5_Job(Seq.Scan) 1 01 01 02 01 04 01_054	12.104676697985624	6.3113380920908915
EnhSertadPeli_Rep1_2_part1_Sequence_A 0_S 0_U 0_V 1_X11_Y 5_Job(Seq.Scan) 1 01 01 02 01 04 01_054__Cell_CP_19	6865.5	3137.5	WT	120	1	WT_120	Cell_CP_19	TxS_auto_10	TxS_auto_9	0.7559689147048364	2	1	EnhSertadPeli_Rep1_2_part1_Sequence_A 0_S 0_U 0_V 1_X11_Y 5_Job(Seq.Scan) 1 01 01 02 01 04 01_054	12.104676697985624	6.3113380920908915
EnhSertadPeli_Rep1_2_part1_Sequence_A 0_S 0_U 0_V 1_X11_Y 5_Job(Seq.Scan) 1 01 01 02 01 04 01_054__Cell_CP_2	8229.5	3023.0	WT	120	1	WT_120	Cell_CP_2	TxS_auto_79	TxS_auto_37	0.8452058920759936	2	1	EnhSertadPeli_Rep1_2_part1_Sequence_A 0_S 0_U 0_V 1_X11_Y 5_Job(Seq.Scan) 1 01 01 02 01 04 01_054	10.881435161168747	4.660918817439306
EnhSertadPeli_Rep1_2_part1_Sequence_A 0_S 0_U 0_V 1_X11_Y 5_Job(Seq.Scan) 1 01 01 02 01 04 01_054__Cell_CP_2	8229.5	3023.0	WT	120	1	WT_120	Cell_CP_2	TxS_auto_79	TxS_auto_37	0.8452058920759936	2	1	EnhSertadPeli_Rep1_2_part1_Sequence_A 0_S 0_U 0_V 1_X11_Y 5_Job(Seq.Scan) 1 01 01 02 01 04 01_054	10.881435161168747	4.660918817439306
EnhSertadPeli_Rep1_2_part1_Sequence_A 0_S 0_U 0_V 1_X11_Y 5_Job(Seq.Scan) 1 01 01 02 01 04 01_054__Cell_CP_2	8229.5	3023.0	WT	120	1	WT_120	Cell_CP_2	TxS_auto_79	TxS_auto_37	0.8452058920759936	2	1	EnhSertadPeli_Rep1_2_part1_Sequence_A 0_S 0_U 0_V 1_X11_Y 5_Job(Seq.Scan) 1 01 01 02 01 04 01_054	10.881435161168747	4.660918817439306
EnhSertadPeli_Rep1_2_part1_Sequence_A 0_S 0_U 0_V 1_X11_Y 5_Job(Seq.Scan) 1 01 01 02 01 04 01_054__Cell_CP_2	8229.5	3023.0	WT	120	1	WT_120	Cell_CP_2	TxS_auto_79	TxS_auto_37	0.8452058920759936	2	1	EnhSertadPeli_Rep1_2_part1_Sequence_A 0_S 0_U 0_V 1_X11_Y 5_Job(Seq.Scan) 1 01 01 02 01 04 01_054	10.881435161168747	4.660918817439306
EnhSertadPeli_Rep1_2_part1_Sequence_A 0_S 0_U 0_V 1_X11_Y 5_Job(Seq.Scan) 1 01 01 02 01 04 01_054__Cell_CP_23	10215.5	4195.5	WT	120	1	WT_120	Cell_CP_23	TxS_auto_88	TxS_auto_19	0.3779999999999859	2	2	EnhSertadPeli_Rep1_2_part1_Sequence_A 0_S 0_U 0_V 1_X11_Y 5_Job(Seq.Scan) 1 01 01 02 01 04 01_054	5.094119605366114	6.8207563481404625
EnhSertadPeli_Rep1_2_part1_Sequence_A 0_S 0_U 0_V 1_X11_Y 5_Job(Seq.Scan) 1 01 01 02 01 04 01_054__Cell_CP_23	10215.5	4195.5	WT	120	1	WT_120	Cell_CP_23	TxS_auto_88	TxS_auto_19	0.3779999999999859	2	2	EnhSertadPeli_Rep1_2_part1_Sequence_A 0_S 0_U 0_V 1_X11_Y 5_Job(Seq.Scan) 1 01 01 02 01 04 01_054	5.094119605366114	6.8207563481404625
EnhSertadPeli_Rep1_2_part1_Sequence_A 0_S 0_U 0_V 1_X11_Y 5_Job(Seq.Scan) 1 01 01 02 01 04 01_054__Cell_CP_23	10215.5	4195.5	WT	120	1	WT_120	Cell_CP_23	TxS_auto_88	TxS_auto_19	0.3779999999999859	2	2	EnhSertadPeli_Rep1_2_part1_Sequence_A 0_S 0_U 0_V 1_X11_Y 5_Job(Seq.Scan) 1 01 01 02 01 04 01_054	5.094119605366114	6.8207563481404625
EnhSertadPeli_Rep1_2_part1_Sequence_A 0_S 0_U 0_V 1_X11_Y 5_Job(Seq.Scan) 1 01 01 02 01 04 01_054__Cell_CP_23	10215.5	4195.5	WT	120	1	WT_120	Cell_CP_23	TxS_auto_88	TxS_auto_19	0.3779999999999859	2	2	EnhSertadPeli_Rep1_2_part1_Sequence_A 0_S 0_U 0_V 1_X11_Y 5_Job(Seq.Scan) 1 01 01 02 01 04 01_054	5.094119605366114	6.8207563481404625
EnhSertadPeli_Rep1_2_part1_Sequence_A 0_S 0_U 0_V 1_X11_Y 6_Job(Seq.Scan) 1 01 01 02 01 04 01_060__Cell_CP_15	7562.0	3215.0	WT	120	1	WT_120	Cell_CP_15	TxS_auto_55	TxS_auto_22	0.5345287644271379	2	2	EnhSertadPeli_Rep1_2_part1_Sequence_A 0_S 0_U 0_V 1_X11_Y 6_Job(Seq.Scan) 1 01 01 02 01 04 01_060	7.328903362304487	2.4725754826080095
EnhSertadPeli_Rep1_2_part1_Sequence_A 0_S 0_U 0_V 1_X11_Y 6_Job(Seq.Scan) 1 01 01 02 01 04 01_060__Cell_CP_15	7562.0	3215.0	WT	120	1	WT_120	Cell_CP_15	TxS_auto_55	TxS_auto_22	0.5345287644271379	2	2	EnhSertadPeli_Rep1_2_part1_Sequence_A 0_S 0_U 0_V 1_X11_Y 6_Job(Seq.Scan) 1 01 01 02 01 04 01_060	7.328903362304487	2.4725754826080095
EnhSertadPeli_Rep1_2_part1_Sequence_A 0_S 0_U 0_V 1_X11_Y 6_Job(Seq.Scan) 1 01 01 02 01 04 01_060__Cell_CP_15	7562.0	3215.0	WT	120	1	WT_120	Cell_CP_15	TxS_auto_55	TxS_auto_22	0.5345287644271379	2	2	EnhSertadPeli_Rep1_2_part1_Sequence_A 0_S 0_U 0_V 1_X11_Y 6_Job(Seq.Scan) 1 01 01 02 01 04 01_060	7.328903362304487	2.4725754826080095
EnhSertadPeli_Rep1_2_part1_Sequence_A 0_S 0_U 0_V 1_X11_Y 6_Job(Seq.Scan) 1 01 01 02 01 04 01_060__Cell_CP_15	7562.0	3215.0	WT	120	1	WT_120	Cell_CP_15	TxS_auto_55	TxS_auto_22	0.5345287644271379	2	2	EnhSertadPeli_Rep1_2_part1_Sequence_A 0_S 0_U 0_V 1_X11_Y 6_Job(Seq.Scan) 1 01 01 02 01 04 01_060	7.328903362304487	2.4725754826080095
EnhSertadPeli_Rep1_2_part1_Sequence_A 0_S 0_U 0_V 1_X11_Y 6_Job(Seq.Scan) 1 01 01 02 01 04 01_060__Cell_CP_22	10364.0	4336.5	WT	120	1	WT_120	Cell_CP_22	TxS_auto_45	TxS_auto_14	0.7792368061122319	2	2	EnhSertadPeli_Rep1_2_part1_Sequence_A 0_S 0_U 0_V 1_X11_Y 6_Job(Seq.Scan) 1 01 01 02 01 04 01_060	8.125041991172113	4.332299943138122
EnhSertadPeli_Rep1_2_part1_Sequence_A 0_S 0_U 0_V 1_X11_Y 6_Job(Seq.Scan) 1 01 01 02 01 04 01_060__Cell_CP_22	10364.0	4336.5	WT	120	1	WT_120	Cell_CP_22	TxS_auto_45	TxS_auto_14	0.7792368061122319	2	2	EnhSertadPeli_Rep1_2_part1_Sequence_A 0_S 0_U 0_V 1_X11_Y 6_Job(Seq.Scan) 1 01 01 02 01 04 01_060	8.125041991172113	4.332299943138122
EnhSertadPeli_Rep1_2_part1_Sequence_A 0_S 0_U 0_V 1_X11_Y 6_Job(Seq.Scan) 1 01 01 02 01 04 01_060__Cell_CP_22	10364.0	4336.5	WT	120	1	WT_120	Cell_CP_22	TxS_auto_45	TxS_auto_14	0.7792368061122319	2	2	EnhSertadPeli_Rep1_2_part1_Sequence_A 0_S 0_U 0_V 1_X11_Y 6_Job(Seq.Scan) 1 01 01 02 01 04 01_060	8.125041991172113	4.332299943138122
EnhSertadPeli_Rep1_2_part1_Sequence_A 0_S 0_U 0_V 1_X11_Y 6_Job(Seq.Scan) 1 01 01 02 01 04 01_060__Cell_CP_22	10364.0	4336.5	WT	120	1	WT_120	Cell_CP_22	TxS_auto_45	TxS_auto_14	0.7792368061122319	2	2	EnhSertadPeli_Rep1_2_part1_Sequence_A 0_S 0_U 0_V 1_X11_Y 6_Job(Seq.Scan) 1 01 01 02 01 04 01_060	8.125041991172113	4.332299943138122
EnhSertadPeli_Rep1_2_part1_Sequence_A 0_S 0_U 0_V 1_X11_Y 6_Job(Seq.Scan) 1 01 01 02 01 04 01_060__Cell_CP_34	8866.5	3447.0	WT	120	1	WT_120	Cell_CP_34	TxS_auto_49	TxS_auto_26	0.8452058920760143	2	2	EnhSertadPeli_Rep1_2_part1_Sequence_A 0_S 0_U 0_V 1_X11_Y 6_Job(Seq.Scan) 1 01 01 02 01 04 01_060	6.40975590779602	1.0257602528145242
EnhSertadPeli_Rep1_2_part1_Sequence_A 0_S 0_U 0_V 1_X11_Y 6_Job(Seq.Scan) 1 01 01 02 01 04 01_060__Cell_CP_34	8866.5	3447.0	WT	120	1	WT_120	Cell_CP_34	TxS_auto_49	TxS_auto_26	0.8452058920760143	2	2	EnhSertadPeli_Rep1_2_part1_Sequence_A 0_S 0_U 0_V 1_X11_Y 6_Job(Seq.Scan) 1 01 01 02 01 04 01_060	6.40975590779602	1.0257602528145242
EnhSertadPeli_Rep1_2_part1_Sequence_A 0_S 0_U 0_V 1_X11_Y 6_Job(Seq.Scan) 1 01 01 02 01 04 01_060__Cell_CP_34	8866.5	3447.0	WT	120	1	WT_120	Cell_CP_34	TxS_auto_49	TxS_auto_26	0.8452058920760143	2	2	EnhSertadPeli_Rep1_2_part1_Sequence_A 0_S 0_U 0_V 1_X11_Y 6_Job(Seq.Scan) 1 01 01 02 01 04 01_060	6.40975590779602	1.0257602528145242
EnhSertadPeli_Rep1_2_part1_Sequence_A 0_S 0_U 0_V 1_X11_Y 6_Job(Seq.Scan) 1 01 01 02 01 04 01_060__Cell_CP_34	8866.5	3447.0	WT	120	1	WT_120	Cell_CP_34	TxS_auto_49	TxS_auto_26	0.8452058920760143	2	2	EnhSertadPeli_Rep1_2_part1_Sequence_A 0_S 0_U 0_V 1_X11_Y 6_Job(Seq.Scan) 1 01 01 02 01 04 01_060	6.40975590779602	1.0257602528145242
EnhSertadPeli_Rep1_2_part1_Sequence_A 0_S 0_U 0_V 1_X11_Y 6_Job(Seq.Scan) 1 01 01 02 01 04 01_060__Cell_CP_7	6809.5	3528.0	WT	120	1	WT_120	Cell_CP_7	TxS_auto_136	TxS_auto_36	0.5345287644271329	2	1	EnhSertadPeli_Rep1_2_part1_Sequence_A 0_S 0_U 0_V 1_X11_Y 6_Job(Seq.Scan) 1 01 01 02 01 04 01_060	7.419709187742281	3.652261195462062
EnhSertadPeli_Rep1_2_part1_Sequence_A 0_S 0_U 0_V 1_X11_Y 6_Job(Seq.Scan) 1 01 01 02 01 04 01_060__Cell_CP_7	6809.5	3528.0	WT	120	1	WT_120	Cell_CP_7	TxS_auto_136	TxS_auto_36	0.5345287644271329	2	1	EnhSertadPeli_Rep1_2_part1_Sequence_A 0_S 0_U 0_V 1_X11_Y 6_Job(Seq.Scan) 1 01 01 02 01 04 01_060	7.419709187742281	3.652261195462062
EnhSertadPeli_Rep1_2_part1_Sequence_A 0_S 0_U 0_V 1_X11_Y 6_Job(Seq.Scan) 1 01 01 02 01 04 01_060__Cell_CP_7	6809.5	3528.0	WT	120	1	WT_120	Cell_CP_7	TxS_auto_136	TxS_auto_36	0.5345287644271329	2	1	EnhSertadPeli_Rep1_2_part1_Sequence_A 0_S 0_U 0_V 1_X11_Y 6_Job(Seq.Scan) 1 01 01 02 01 04 01_060	7.419709187742281	3.652261195462062
EnhSertadPeli_Rep1_2_part1_Sequence_A 0_S 0_U 0_V 1_X11_Y 6_Job(Seq.Scan) 1 01 01 02 01 04 01_060__Cell_CP_7	6809.5	3528.0	WT	120	1	WT_120	Cell_CP_7	TxS_auto_136	TxS_auto_36	0.5345287644271329	2	1	EnhSertadPeli_Rep1_2_part1_Sequence_A 0_S 0_U 0_V 1_X11_Y 6_Job(Seq.Scan) 1 01 01 02 01 04 01_060	7.419709187742281	3.652261195462062
EnhSertadPeli_Rep1_2_part1_Sequence_A 0_S 0_U 0_V 1_X11_Y 6_Job(Seq.Scan) 1 01 01 02 01 04 01_060__Cell_CP_8	7296.5	3417.0	WT	120	1	WT_120	Cell_CP_8	TxS_auto_115	TxS_auto_30	0.3780000000000001	2	1	EnhSertadPeli_Rep1_2_part1_Sequence_A 0_S 0_U 0_V 1_X11_Y 6_Job(Seq.Scan) 1 01 01 02 01 04 01_060	5.939359258847226	6.266952553902426
EnhSertadPeli_Rep1_2_part1_Sequence_A 0_S 0_U 0_V 1_X11_Y 6_Job(Seq.Scan) 1 01 01 02 01 04 01_060__Cell_CP_8	7296.5	3417.0	WT	120	1	WT_120	Cell_CP_8	TxS_auto_115	TxS_auto_30	0.3780000000000001	2	1	EnhSertadPeli_Rep1_2_part1_Sequence_A 0_S 0_U 0_V 1_X11_Y 6_Job(Seq.Scan) 1 01 01 02 01 04 01_060	5.939359258847226	6.266952553902426
EnhSertadPeli_Rep1_2_part1_Sequence_A 0_S 0_U 0_V 1_X11_Y 6_Job(Seq.Scan) 1 01 01 02 01 04 01_060__Cell_CP_8	7296.5	3417.0	WT	120	1	WT_120	Cell_CP_8	TxS_auto_115	TxS_auto_30	0.3780000000000001	2	1	EnhSertadPeli_Rep1_2_part1_Sequence_A 0_S 0_U 0_V 1_X11_Y 6_Job(Seq.Scan) 1 01 01 02 01 04 01_060	5.939359258847226	6.266952553902426
EnhSertadPeli_Rep1_2_part1_Sequence_A 0_S 0_U 0_V 1_X11_Y 6_Job(Seq.Scan) 1 01 01 02 01 04 01_060__Cell_CP_8	7296.5	3417.0	WT	120	1	WT_120	Cell_CP_8	TxS_auto_115	TxS_auto_30	0.3780000000000001	2	1	EnhSertadPeli_Rep1_2_part1_Sequence_A 0_S 0_U 0_V 1_X11_Y 6_Job(Seq.Scan) 1 01 01 02 01 04 01_060	5.939359258847226	6.266952553902426
EnhSertadPeli_Rep1_2_part1_Sequence_A 0_S 0_U 0_V 1_X11_Y 7_Job(Seq.Scan) 1 01 01 02 01 04 01_090__Cell_CP_16	8974.0	3672.5	WT	120	1	WT_120	Cell_CP_16	TxS_auto_91	TxS_auto_41	0.7319617476343967	2	2	EnhSertadPeli_Rep1_2_part1_Sequence_A 0_S 0_U 0_V 1_X11_Y 7_Job(Seq.Scan) 1 01 01 02 01 04 01_090	5.860165946416022	3.709677234076644
EnhSertadPeli_Rep1_2_part1_Sequence_A 0_S 0_U 0_V 1_X11_Y 7_Job(Seq.Scan) 1 01 01 02 01 04 01_090__Cell_CP_16	8974.0	3672.5	WT	120	1	WT_120	Cell_CP_16	TxS_auto_91	TxS_auto_41	0.7319617476343967	2	2	EnhSertadPeli_Rep1_2_part1_Sequence_A 0_S 0_U 0_V 1_X11_Y 7_Job(Seq.Scan) 1 01 01 02 01 04 01_090	5.860165946416022	3.709677234076644
EnhSertadPeli_Rep1_2_part1_Sequence_A 0_S 0_U 0_V 1_X11_Y 7_Job(Seq.Scan) 1 01 01 02 01 04 01_090__Cell_CP_16	8974.0	3672.5	WT	120	1	WT_120	Cell_CP_16	TxS_auto_91	TxS_auto_41	0.7319617476343967	2	2	EnhSertadPeli_Rep1_2_part1_Sequence_A 0_S 0_U 0_V 1_X11_Y 7_Job(Seq.Scan) 1 01 01 02 01 04 01_090	5.860165946416022	3.709677234076644
EnhSertadPeli_Rep1_2_part1_Sequence_A 0_S 0_U 0_V 1_X11_Y 7_Job(Seq.Scan) 1 01 01 02 01 04 01_090__Cell_CP_16	8974.0	3672.5	WT	120	1	WT_120	Cell_CP_16	TxS_auto_91	TxS_auto_41	0.7319617476343967	2	2	EnhSertadPeli_Rep1_2_part1_Sequence_A 0_S 0_U 0_V 1_X11_Y 7_Job(Seq.Scan) 1 01 01 02 01 04 01_090	5.860165946416022	3.709677234076644
EnhSertadPeli_Rep1_2_part1_Sequence_A 0_S 0_U 0_V 1_X11_Y 7_Job(Seq.Scan) 1 01 01 02 01 04 01_090__Cell_CP_22	6841.5	2817.5	WT	120	1	WT_120	Cell_CP_22	TxS_auto_107	TxS_auto_46	0.18899999999999295	2	2	EnhSertadPeli_Rep1_2_part1_Sequence_A 0_S 0_U 0_V 1_X11_Y 7_Job(Seq.Scan) 1 01 01 02 01 04 01_090	9.742131160874479	4.2109526156958985
EnhSertadPeli_Rep1_2_part1_Sequence_A 0_S 0_U 0_V 1_X11_Y 7_Job(Seq.Scan) 1 01 01 02 01 04 01_090__Cell_CP_22	6841.5	2817.5	WT	120	1	WT_120	Cell_CP_22	TxS_auto_107	TxS_auto_46	0.18899999999999295	2	2	EnhSertadPeli_Rep1_2_part1_Sequence_A 0_S 0_U 0_V 1_X11_Y 7_Job(Seq.Scan) 1 01 01 02 01 04 01_090	9.742131160874479	4.2109526156958985
EnhSertadPeli_Rep1_2_part1_Sequence_A 0_S 0_U 0_V 1_X11_Y 7_Job(Seq.Scan) 1 01 01 02 01 04 01_090__Cell_CP_22	6841.5	2817.5	WT	120	1	WT_120	Cell_CP_22	TxS_auto_107	TxS_auto_46	0.18899999999999295	2	2	EnhSertadPeli_Rep1_2_part1_Sequence_A 0_S 0_U 0_V 1_X11_Y 7_Job(Seq.Scan) 1 01 01 02 01 04 01_090	9.742131160874479	4.2109526156958985
EnhSertadPeli_Rep1_2_part1_Sequence_A 0_S 0_U 0_V 1_X11_Y 7_Job(Seq.Scan) 1 01 01 02 01 04 01_090__Cell_CP_22	6841.5	2817.5	WT	120	1	WT_120	Cell_CP_22	TxS_auto_107	TxS_auto_46	0.18899999999999295	2	2	EnhSertadPeli_Rep1_2_part1_Sequence_A 0_S 0_U 0_V 1_X11_Y 7_Job(Seq.Scan) 1 01 01 02 01 04 01_090	9.742131160874479	4.2109526156958985
EnhSertadPeli_Rep1_2_part1_Sequence_A 0_S 0_U 0_V 1_X11_Y 7_Job(Seq.Scan) 1 01 01 02 01 04 01_090__Cell_CP_26	8792.0	3313.5	WT	120	1	WT_120	Cell_CP_26	TxS_auto_6	TxS_auto_10	0.6546793108079733	2	1	EnhSertadPeli_Rep1_2_part1_Sequence_A 0_S 0_U 0_V 1_X11_Y 7_Job(Seq.Scan) 1 01 01 02 01 04 01_090	12.388184915095502	2.204631658419945
EnhSertadPeli_Rep1_2_part1_Sequence_A 0_S 0_U 0_V 1_X11_Y 7_Job(Seq.Scan) 1 01 01 02 01 04 01_090__Cell_CP_26	8792.0	3313.5	WT	120	1	WT_120	Cell_CP_26	TxS_auto_6	TxS_auto_10	0.6546793108079733	2	1	EnhSertadPeli_Rep1_2_part1_Sequence_A 0_S 0_U 0_V 1_X11_Y 7_Job(Seq.Scan) 1 01 01 02 01 04 01_090	12.388184915095502	2.204631658419945
EnhSertadPeli_Rep1_2_part1_Sequence_A 0_S 0_U 0_V 1_X11_Y 7_Job(Seq.Scan) 1 01 01 02 01 04 01_090__Cell_CP_26	8792.0	3313.5	WT	120	1	WT_120	Cell_CP_26	TxS_auto_6	TxS_auto_10	0.6546793108079733	2	1	EnhSertadPeli_Rep1_2_part1_Sequence_A 0_S 0_U 0_V 1_X11_Y 7_Job(Seq.Scan) 1 01 01 02 01 04 01_090	12.388184915095502	2.204631658419945
EnhSertadPeli_Rep1_2_part1_Sequence_A 0_S 0_U 0_V 1_X11_Y 7_Job(Seq.Scan) 1 01 01 02 01 04 01_090__Cell_CP_26	8792.0	3313.5	WT	120	1	WT_120	Cell_CP_26	TxS_auto_6	TxS_auto_10	0.6546793108079733	2	1	EnhSertadPeli_Rep1_2_part1_Sequence_A 0_S 0_U 0_V 1_X11_Y 7_Job(Seq.Scan) 1 01 01 02 01 04 01_090	12.388184915095502	2.204631658419945
EnhSertadPeli_Rep1_2_part1_Sequence_A 0_S 0_U 0_V 1_X11_Y 7_Job(Seq.Scan) 1 01 01 02 01 04 01_090__Cell_CP_32	5940.5	2588.0	WT	120	1	WT_120	Cell_CP_32	TxS_auto_12	TxS_auto_8	0.6546793108079692	2	2	EnhSertadPeli_Rep1_2_part1_Sequence_A 0_S 0_U 0_V 1_X11_Y 7_Job(Seq.Scan) 1 01 01 02 01 04 01_090	8.985588161111806	4.336779573771603
EnhSertadPeli_Rep1_2_part1_Sequence_A 0_S 0_U 0_V 1_X11_Y 7_Job(Seq.Scan) 1 01 01 02 01 04 01_090__Cell_CP_32	5940.5	2588.0	WT	120	1	WT_120	Cell_CP_32	TxS_auto_12	TxS_auto_8	0.6546793108079692	2	2	EnhSertadPeli_Rep1_2_part1_Sequence_A 0_S 0_U 0_V 1_X11_Y 7_Job(Seq.Scan) 1 01 01 02 01 04 01_090	8.985588161111806	4.336779573771603
EnhSertadPeli_Rep1_2_part1_Sequence_A 0_S 0_U 0_V 1_X11_Y 7_Job(Seq.Scan) 1 01 01 02 01 04 01_090__Cell_CP_32	5940.5	2588.0	WT	120	1	WT_120	Cell_CP_32	TxS_auto_12	TxS_auto_8	0.6546793108079692	2	2	EnhSertadPeli_Rep1_2_part1_Sequence_A 0_S 0_U 0_V 1_X11_Y 7_Job(Seq.Scan) 1 01 01 02 01 04 01_090	8.985588161111806	4.336779573771603
EnhSertadPeli_Rep1_2_part1_Sequence_A 0_S 0_U 0_V 1_X11_Y 7_Job(Seq.Scan) 1 01 01 02 01 04 01_090__Cell_CP_32	5940.5	2588.0	WT	120	1	WT_120	Cell_CP_32	TxS_auto_12	TxS_auto_8	0.6546793108079692	2	2	EnhSertadPeli_Rep1_2_part1_Sequence_A 0_S 0_U 0_V 1_X11_Y 7_Job(Seq.Scan) 1 01 01 02 01 04 01_090	8.985588161111806	4.336779573771603
EnhSertadPeli_Rep1_2_part1_Sequence_A 0_S 0_U 0_V 1_X11_Y 7_Job(Seq.Scan) 1 01 01 02 01 04 01_090__Cell_CP_39	9738.5	3941.0	WT	120	1	WT_120	Cell_CP_39	TxS_auto_120	TxS_auto_30	0.5345287644271329	2	1	EnhSertadPeli_Rep1_2_part1_Sequence_A 0_S 0_U 0_V 1_X11_Y 7_Job(Seq.Scan) 1 01 01 02 01 04 01_090	3.254240121394208	4.909316296820191
EnhSertadPeli_Rep1_2_part1_Sequence_A 0_S 0_U 0_V 1_X11_Y 7_Job(Seq.Scan) 1 01 01 02 01 04 01_090__Cell_CP_39	9738.5	3941.0	WT	120	1	WT_120	Cell_CP_39	TxS_auto_120	TxS_auto_30	0.5345287644271329	2	1	EnhSertadPeli_Rep1_2_part1_Sequence_A 0_S 0_U 0_V 1_X11_Y 7_Job(Seq.Scan) 1 01 01 02 01 04 01_090	3.254240121394208	4.909316296820191
EnhSertadPeli_Rep1_2_part1_Sequence_A 0_S 0_U 0_V 1_X11_Y 7_Job(Seq.Scan) 1 01 01 02 01 04 01_090__Cell_CP_39	9738.5	3941.0	WT	120	1	WT_120	Cell_CP_39	TxS_auto_120	TxS_auto_30	0.5345287644271329	2	1	EnhSertadPeli_Rep1_2_part1_Sequence_A 0_S 0_U 0_V 1_X11_Y 7_Job(Seq.Scan) 1 01 01 02 01 04 01_090	3.254240121394208	4.909316296820191
EnhSertadPeli_Rep1_2_part1_Sequence_A 0_S 0_U 0_V 1_X11_Y 7_Job(Seq.Scan) 1 01 01 02 01 04 01_090__Cell_CP_39	9738.5	3941.0	WT	120	1	WT_120	Cell_CP_39	TxS_auto_120	TxS_auto_30	0.5345287644271329	2	1	EnhSertadPeli_Rep1_2_part1_Sequence_A 0_S 0_U 0_V 1_X11_Y 7_Job(Seq.Scan) 1 01 01 02 01 04 01_090	3.254240121394208	4.909316296820191
EnhSertadPeli_Rep1_2_part1_Sequence_A 0_S 0_U 0_V 1_X11_Y 7_Job(Seq.Scan) 1 01 01 02 01 04 01_090__Cell_CP_41	6456.0	3418.0	WT	120	1	WT_120	Cell_CP_41	TxS_auto_30	TxS_auto_20	0.26728636328851	2	1	EnhSertadPeli_Rep1_2_part1_Sequence_A 0_S 0_U 0_V 1_X11_Y 7_Job(Seq.Scan) 1 01 01 02 01 04 01_090	9.816043070344433	3.28577183512947
EnhSertadPeli_Rep1_2_part1_Sequence_A 0_S 0_U 0_V 1_X11_Y 7_Job(Seq.Scan) 1 01 01 02 01 04 01_090__Cell_CP_41	6456.0	3418.0	WT	120	1	WT_120	Cell_CP_41	TxS_auto_30	TxS_auto_20	0.26728636328851	2	1	EnhSertadPeli_Rep1_2_part1_Sequence_A 0_S 0_U 0_V 1_X11_Y 7_Job(Seq.Scan) 1 01 01 02 01 04 01_090	9.816043070344433	3.28577183512947
EnhSertadPeli_Rep1_2_part1_Sequence_A 0_S 0_U 0_V 1_X11_Y 7_Job(Seq.Scan) 1 01 01 02 01 04 01_090__Cell_CP_41	6456.0	3418.0	WT	120	1	WT_120	Cell_CP_41	TxS_auto_30	TxS_auto_20	0.26728636328851	2	1	EnhSertadPeli_Rep1_2_part1_Sequence_A 0_S 0_U 0_V 1_X11_Y 7_Job(Seq.Scan) 1 01 01 02 01 04 01_090	9.816043070344433	3.28577183512947
EnhSertadPeli_Rep1_2_part1_Sequence_A 0_S 0_U 0_V 1_X11_Y 7_Job(Seq.Scan) 1 01 01 02 01 04 01_090__Cell_CP_41	6456.0	3418.0	WT	120	1	WT_120	Cell_CP_41	TxS_auto_30	TxS_auto_20	0.26728636328851	2	1	EnhSertadPeli_Rep1_2_part1_Sequence_A 0_S 0_U 0_V 1_X11_Y 7_Job(Seq.Scan) 1 01 01 02 01 04 01_090	9.816043070344433	3.28577183512947
EnhSertadPeli_Rep1_2_part1_Sequence_A 0_S 0_U 0_V 1_X11_Y 7_Job(Seq.Scan) 1 01 01 02 01 04 01_090__Cell_CP_43	10111.0	4430.0	WT	120	1	WT_120	Cell_CP_43	TxS_auto_163	TxS_auto_47	0.7792368061122406	2	2	EnhSertadPeli_Rep1_2_part1_Sequence_A 0_S 0_U 0_V 1_X11_Y 7_Job(Seq.Scan) 1 01 01 02 01 04 01_090	6.480499694466679	7.190095140161261
EnhSertadPeli_Rep1_2_part1_Sequence_A 0_S 0_U 0_V 1_X11_Y 7_Job(Seq.Scan) 1 01 01 02 01 04 01_090__Cell_CP_43	10111.0	4430.0	WT	120	1	WT_120	Cell_CP_43	TxS_auto_163	TxS_auto_47	0.7792368061122406	2	2	EnhSertadPeli_Rep1_2_part1_Sequence_A 0_S 0_U 0_V 1_X11_Y 7_Job(Seq.Scan) 1 01 01 02 01 04 01_090	6.480499694466679	7.190095140161261
EnhSertadPeli_Rep1_2_part1_Sequence_A 0_S 0_U 0_V 1_X11_Y 7_Job(Seq.Scan) 1 01 01 02 01 04 01_090__Cell_CP_43	10111.0	4430.0	WT	120	1	WT_120	Cell_CP_43	TxS_auto_163	TxS_auto_47	0.7792368061122406	2	2	EnhSertadPeli_Rep1_2_part1_Sequence_A 0_S 0_U 0_V 1_X11_Y 7_Job(Seq.Scan) 1 01 01 02 01 04 01_090	6.480499694466679	7.190095140161261
EnhSertadPeli_Rep1_2_part1_Sequence_A 0_S 0_U 0_V 1_X11_Y 7_Job(Seq.Scan) 1 01 01 02 01 04 01_090__Cell_CP_43	10111.0	4430.0	WT	120	1	WT_120	Cell_CP_43	TxS_auto_163	TxS_auto_47	0.7792368061122406	2	2	EnhSertadPeli_Rep1_2_part1_Sequence_A 0_S 0_U 0_V 1_X11_Y 7_Job(Seq.Scan) 1 01 01 02 01 04 01_090	6.480499694466679	7.190095140161261
EnhSertadPeli_Rep1_2_part1_Sequence_A 0_S 0_U 0_V 1_X12_Y 5_Job(Seq.Scan) 1 01 01 02 01 04 01_052__Cell_CP_12	9810.0	4013.0	WT	120	1	WT_120	Cell_CP_12	TxS_auto_101	TxS_auto_35	0.5345287644271329	2	2	EnhSertadPeli_Rep1_2_part1_Sequence_A 0_S 0_U 0_V 1_X12_Y 5_Job(Seq.Scan) 1 01 01 02 01 04 01_052	8.397989456580792	1.2159269902201928
EnhSertadPeli_Rep1_2_part1_Sequence_A 0_S 0_U 0_V 1_X12_Y 5_Job(Seq.Scan) 1 01 01 02 01 04 01_052__Cell_CP_12	9810.0	4013.0	WT	120	1	WT_120	Cell_CP_12	TxS_auto_101	TxS_auto_35	0.5345287644271329	2	2	EnhSertadPeli_Rep1_2_part1_Sequence_A 0_S 0_U 0_V 1_X12_Y 5_Job(Seq.Scan) 1 01 01 02 01 04 01_052	8.397989456580792	1.2159269902201928
EnhSertadPeli_Rep1_2_part1_Sequence_A 0_S 0_U 0_V 1_X12_Y 5_Job(Seq.Scan) 1 01 01 02 01 04 01_052__Cell_CP_12	9810.0	4013.0	WT	120	1	WT_120	Cell_CP_12	TxS_auto_101	TxS_auto_35	0.5345287644271329	2	2	EnhSertadPeli_Rep1_2_part1_Sequence_A 0_S 0_U 0_V 1_X12_Y 5_Job(Seq.Scan) 1 01 01 02 01 04 01_052	8.397989456580792	1.2159269902201928
EnhSertadPeli_Rep1_2_part1_Sequence_A 0_S 0_U 0_V 1_X12_Y 5_Job(Seq.Scan) 1 01 01 02 01 04 01_052__Cell_CP_12	9810.0	4013.0	WT	120	1	WT_120	Cell_CP_12	TxS_auto_101	TxS_auto_35	0.5345287644271329	2	2	EnhSertadPeli_Rep1_2_part1_Sequence_A 0_S 0_U 0_V 1_X12_Y 5_Job(Seq.Scan) 1 01 01 02 01 04 01_052	8.397989456580792	1.2159269902201928
EnhSertadPeli_Rep1_2_part1_Sequence_A 0_S 0_U 0_V 1_X12_Y 5_Job(Seq.Scan) 1 01 01 02 01 04 01_052__Cell_CP_27	7623.0	2608.0	WT	120	1	WT_120	Cell_CP_27	TxS_auto_27	TxS_auto_20	0.4226168477474731	2	2	EnhSertadPeli_Rep1_2_part1_Sequence_A 0_S 0_U 0_V 1_X12_Y 5_Job(Seq.Scan) 1 01 01 02 01 04 01_052	3.274301903383681	1.5078964927649152
EnhSertadPeli_Rep1_2_part1_Sequence_A 0_S 0_U 0_V 1_X12_Y 5_Job(Seq.Scan) 1 01 01 02 01 04 01_052__Cell_CP_27	7623.0	2608.0	WT	120	1	WT_120	Cell_CP_27	TxS_auto_27	TxS_auto_20	0.4226168477474731	2	2	EnhSertadPeli_Rep1_2_part1_Sequence_A 0_S 0_U 0_V 1_X12_Y 5_Job(Seq.Scan) 1 01 01 02 01 04 01_052	3.274301903383681	1.5078964927649152
EnhSertadPeli_Rep1_2_part1_Sequence_A 0_S 0_U 0_V 1_X12_Y 5_Job(Seq.Scan) 1 01 01 02 01 04 01_052__Cell_CP_27	7623.0	2608.0	WT	120	1	WT_120	Cell_CP_27	TxS_auto_27	TxS_auto_20	0.4226168477474731	2	2	EnhSertadPeli_Rep1_2_part1_Sequence_A 0_S 0_U 0_V 1_X12_Y 5_Job(Seq.Scan) 1 01 01 02 01 04 01_052	3.274301903383681	1.5078964927649152
EnhSertadPeli_Rep1_2_part1_Sequence_A 0_S 0_U 0_V 1_X12_Y 5_Job(Seq.Scan) 1 01 01 02 01 04 01_052__Cell_CP_27	7623.0	2608.0	WT	120	1	WT_120	Cell_CP_27	TxS_auto_27	TxS_auto_20	0.4226168477474731	2	2	EnhSertadPeli_Rep1_2_part1_Sequence_A 0_S 0_U 0_V 1_X12_Y 5_Job(Seq.Scan) 1 01 01 02 01 04 01_052	3.274301903383681	1.5078964927649152
EnhSertadPeli_Rep1_2_part1_Sequence_A 0_S 0_U 0_V 1_X12_Y 5_Job(Seq.Scan) 1 01 01 02 01 04 01_052__Cell_CP_3	9628.0	3797.0	WT	120	1	WT_120	Cell_CP_3	TxS_auto_126	TxS_auto_14	0.26728636328851	2	2	EnhSertadPeli_Rep1_2_part1_Sequence_A 0_S 0_U 0_V 1_X12_Y 5_Job(Seq.Scan) 1 01 01 02 01 04 01_052	1.1551396071263247	6.7727055855951495
EnhSertadPeli_Rep1_2_part1_Sequence_A 0_S 0_U 0_V 1_X12_Y 5_Job(Seq.Scan) 1 01 01 02 01 04 01_052__Cell_CP_3	9628.0	3797.0	WT	120	1	WT_120	Cell_CP_3	TxS_auto_126	TxS_auto_14	0.26728636328851	2	2	EnhSertadPeli_Rep1_2_part1_Sequence_A 0_S 0_U 0_V 1_X12_Y 5_Job(Seq.Scan) 1 01 01 02 01 04 01_052	1.1551396071263247	6.7727055855951495
EnhSertadPeli_Rep1_2_part1_Sequence_A 0_S 0_U 0_V 1_X12_Y 5_Job(Seq.Scan) 1 01 01 02 01 04 01_052__Cell_CP_3	9628.0	3797.0	WT	120	1	WT_120	Cell_CP_3	TxS_auto_126	TxS_auto_14	0.26728636328851	2	2	EnhSertadPeli_Rep1_2_part1_Sequence_A 0_S 0_U 0_V 1_X12_Y 5_Job(Seq.Scan) 1 01 01 02 01 04 01_052	1.1551396071263247	6.7727055855951495
EnhSertadPeli_Rep1_2_part1_Sequence_A 0_S 0_U 0_V 1_X12_Y 5_Job(Seq.Scan) 1 01 01 02 01 04 01_052__Cell_CP_3	9628.0	3797.0	WT	120	1	WT_120	Cell_CP_3	TxS_auto_126	TxS_auto_14	0.26728636328851	2	2	EnhSertadPeli_Rep1_2_part1_Sequence_A 0_S 0_U 0_V 1_X12_Y 5_Job(Seq.Scan) 1 01 01 02 01 04 01_052	1.1551396071263247	6.7727055855951495
EnhSertadPeli_Rep1_2_part1_Sequence_A 0_S 0_U 0_V 1_X12_Y 6_Job(Seq.Scan) 1 01 01 02 01 04 01_062__Cell_CP_26	7929.5	3251.0	WT	120	1	WT_120	Cell_CP_26	TxS_auto_87	TxS_auto_14	0.6268045947502301	2	1	EnhSertadPeli_Rep1_2_part1_Sequence_A 0_S 0_U 0_V 1_X12_Y 6_Job(Seq.Scan) 1 01 01 02 01 04 01_062	7.0126683185601655	6.509241193984564
EnhSertadPeli_Rep1_2_part1_Sequence_A 0_S 0_U 0_V 1_X12_Y 6_Job(Seq.Scan) 1 01 01 02 01 04 01_062__Cell_CP_26	7929.5	3251.0	WT	120	1	WT_120	Cell_CP_26	TxS_auto_87	TxS_auto_14	0.6268045947502301	2	1	EnhSertadPeli_Rep1_2_part1_Sequence_A 0_S 0_U 0_V 1_X12_Y 6_Job(Seq.Scan) 1 01 01 02 01 04 01_062	7.0126683185601655	6.509241193984564
EnhSertadPeli_Rep1_2_part1_Sequence_A 0_S 0_U 0_V 1_X12_Y 6_Job(Seq.Scan) 1 01 01 02 01 04 01_062__Cell_CP_26	7929.5	3251.0	WT	120	1	WT_120	Cell_CP_26	TxS_auto_87	TxS_auto_14	0.6268045947502301	2	1	EnhSertadPeli_Rep1_2_part1_Sequence_A 0_S 0_U 0_V 1_X12_Y 6_Job(Seq.Scan) 1 01 01 02 01 04 01_062	7.0126683185601655	6.509241193984564
EnhSertadPeli_Rep1_2_part1_Sequence_A 0_S 0_U 0_V 1_X12_Y 6_Job(Seq.Scan) 1 01 01 02 01 04 01_062__Cell_CP_26	7929.5	3251.0	WT	120	1	WT_120	Cell_CP_26	TxS_auto_87	TxS_auto_14	0.6268045947502301	2	1	EnhSertadPeli_Rep1_2_part1_Sequence_A 0_S 0_U 0_V 1_X12_Y 6_Job(Seq.Scan) 1 01 01 02 01 04 01_062	7.0126683185601655	6.509241193984564
EnhSertadPeli_Rep1_2_part1_Sequence_A 0_S 0_U 0_V 1_X12_Y 6_Job(Seq.Scan) 1 01 01 02 01 04 01_062__Cell_CP_31	10136.0	4216.5	WT	120	1	WT_120	Cell_CP_31	TxS_auto_66	TxS_auto_9	0.6546793108079629	2	1	EnhSertadPeli_Rep1_2_part1_Sequence_A 0_S 0_U 0_V 1_X12_Y 6_Job(Seq.Scan) 1 01 01 02 01 04 01_062	11.565643893419553	5.639442218845147
EnhSertadPeli_Rep1_2_part1_Sequence_A 0_S 0_U 0_V 1_X12_Y 6_Job(Seq.Scan) 1 01 01 02 01 04 01_062__Cell_CP_31	10136.0	4216.5	WT	120	1	WT_120	Cell_CP_31	TxS_auto_66	TxS_auto_9	0.6546793108079629	2	1	EnhSertadPeli_Rep1_2_part1_Sequence_A 0_S 0_U 0_V 1_X12_Y 6_Job(Seq.Scan) 1 01 01 02 01 04 01_062	11.565643893419553	5.639442218845147
EnhSertadPeli_Rep1_2_part1_Sequence_A 0_S 0_U 0_V 1_X12_Y 6_Job(Seq.Scan) 1 01 01 02 01 04 01_062__Cell_CP_31	10136.0	4216.5	WT	120	1	WT_120	Cell_CP_31	TxS_auto_66	TxS_auto_9	0.6546793108079629	2	1	EnhSertadPeli_Rep1_2_part1_Sequence_A 0_S 0_U 0_V 1_X12_Y 6_Job(Seq.Scan) 1 01 01 02 01 04 01_062	11.565643893419553	5.639442218845147
EnhSertadPeli_Rep1_2_part1_Sequence_A 0_S 0_U 0_V 1_X12_Y 6_Job(Seq.Scan) 1 01 01 02 01 04 01_062__Cell_CP_31	10136.0	4216.5	WT	120	1	WT_120	Cell_CP_31	TxS_auto_66	TxS_auto_9	0.6546793108079629	2	1	EnhSertadPeli_Rep1_2_part1_Sequence_A 0_S 0_U 0_V 1_X12_Y 6_Job(Seq.Scan) 1 01 01 02 01 04 01_062	11.565643893419553	5.639442218845147
EnhSertadPeli_Rep1_2_part1_Sequence_A 0_S 0_U 0_V 1_X12_Y 6_Job(Seq.Scan) 1 01 01 02 01 04 01_062__Cell_CP_7	8793.5	3360.5	WT	120	1	WT_120	Cell_CP_7	TxS_auto_46	TxS_auto_1	0.7559689147048311	2	1	EnhSertadPeli_Rep1_2_part1_Sequence_A 0_S 0_U 0_V 1_X12_Y 6_Job(Seq.Scan) 1 01 01 02 01 04 01_062	1.985065554374307	4.5737753652796345
EnhSertadPeli_Rep1_2_part1_Sequence_A 0_S 0_U 0_V 1_X12_Y 6_Job(Seq.Scan) 1 01 01 02 01 04 01_062__Cell_CP_7	8793.5	3360.5	WT	120	1	WT_120	Cell_CP_7	TxS_auto_46	TxS_auto_1	0.7559689147048311	2	1	EnhSertadPeli_Rep1_2_part1_Sequence_A 0_S 0_U 0_V 1_X12_Y 6_Job(Seq.Scan) 1 01 01 02 01 04 01_062	1.985065554374307	4.5737753652796345
EnhSertadPeli_Rep1_2_part1_Sequence_A 0_S 0_U 0_V 1_X12_Y 6_Job(Seq.Scan) 1 01 01 02 01 04 01_062__Cell_CP_7	8793.5	3360.5	WT	120	1	WT_120	Cell_CP_7	TxS_auto_46	TxS_auto_1	0.7559689147048311	2	1	EnhSertadPeli_Rep1_2_part1_Sequence_A 0_S 0_U 0_V 1_X12_Y 6_Job(Seq.Scan) 1 01 01 02 01 04 01_062	1.985065554374307	4.5737753652796345
EnhSertadPeli_Rep1_2_part1_Sequence_A 0_S 0_U 0_V 1_X12_Y 6_Job(Seq.Scan) 1 01 01 02 01 04 01_062__Cell_CP_7	8793.5	3360.5	WT	120	1	WT_120	Cell_CP_7	TxS_auto_46	TxS_auto_1	0.7559689147048311	2	1	EnhSertadPeli_Rep1_2_part1_Sequence_A 0_S 0_U 0_V 1_X12_Y 6_Job(Seq.Scan) 1 01 01 02 01 04 01_062	1.985065554374307	4.5737753652796345
EnhSertadPeli_Rep1_2_part1_Sequence_A 0_S 0_U 0_V 1_X12_Y 7_Job(Seq.Scan) 1 01 01 02 01 04 01_088__Cell_CP_17	8820.5	3359.5	WT	120	1	WT_120	Cell_CP_17	TxS_auto_87	TxS_auto_20	0.5	2	2	EnhSertadPeli_Rep1_2_part1_Sequence_A 0_S 0_U 0_V 1_X12_Y 7_Job(Seq.Scan) 1 01 01 02 01 04 01_088	9.804430557337842	6.275911022945382
EnhSertadPeli_Rep1_2_part1_Sequence_A 0_S 0_U 0_V 1_X12_Y 7_Job(Seq.Scan) 1 01 01 02 01 04 01_088__Cell_CP_17	8820.5	3359.5	WT	120	1	WT_120	Cell_CP_17	TxS_auto_87	TxS_auto_20	0.5	2	2	EnhSertadPeli_Rep1_2_part1_Sequence_A 0_S 0_U 0_V 1_X12_Y 7_Job(Seq.Scan) 1 01 01 02 01 04 01_088	9.804430557337842	6.275911022945382
EnhSertadPeli_Rep1_2_part1_Sequence_A 0_S 0_U 0_V 1_X12_Y 7_Job(Seq.Scan) 1 01 01 02 01 04 01_088__Cell_CP_17	8820.5	3359.5	WT	120	1	WT_120	Cell_CP_17	TxS_auto_87	TxS_auto_20	0.5	2	2	EnhSertadPeli_Rep1_2_part1_Sequence_A 0_S 0_U 0_V 1_X12_Y 7_Job(Seq.Scan) 1 01 01 02 01 04 01_088	9.804430557337842	6.275911022945382
EnhSertadPeli_Rep1_2_part1_Sequence_A 0_S 0_U 0_V 1_X12_Y 7_Job(Seq.Scan) 1 01 01 02 01 04 01_088__Cell_CP_17	8820.5	3359.5	WT	120	1	WT_120	Cell_CP_17	TxS_auto_87	TxS_auto_20	0.5	2	2	EnhSertadPeli_Rep1_2_part1_Sequence_A 0_S 0_U 0_V 1_X12_Y 7_Job(Seq.Scan) 1 01 01 02 01 04 01_088	9.804430557337842	6.275911022945382
EnhSertadPeli_Rep1_2_part1_Sequence_A 0_S 0_U 0_V 1_X12_Y 7_Job(Seq.Scan) 1 01 01 02 01 04 01_088__Cell_CP_23	9232.5	4582.0	WT	120	1	WT_120	Cell_CP_23	TxS_auto_8	TxS_auto_6	0.6546793108079711	2	1	EnhSertadPeli_Rep1_2_part1_Sequence_A 0_S 0_U 0_V 1_X12_Y 7_Job(Seq.Scan) 1 01 01 02 01 04 01_088	9.289687892528791	2.381360395177178
EnhSertadPeli_Rep1_2_part1_Sequence_A 0_S 0_U 0_V 1_X12_Y 7_Job(Seq.Scan) 1 01 01 02 01 04 01_088__Cell_CP_23	9232.5	4582.0	WT	120	1	WT_120	Cell_CP_23	TxS_auto_8	TxS_auto_6	0.6546793108079711	2	1	EnhSertadPeli_Rep1_2_part1_Sequence_A 0_S 0_U 0_V 1_X12_Y 7_Job(Seq.Scan) 1 01 01 02 01 04 01_088	9.289687892528791	2.381360395177178
EnhSertadPeli_Rep1_2_part1_Sequence_A 0_S 0_U 0_V 1_X12_Y 7_Job(Seq.Scan) 1 01 01 02 01 04 01_088__Cell_CP_23	9232.5	4582.0	WT	120	1	WT_120	Cell_CP_23	TxS_auto_8	TxS_auto_6	0.6546793108079711	2	1	EnhSertadPeli_Rep1_2_part1_Sequence_A 0_S 0_U 0_V 1_X12_Y 7_Job(Seq.Scan) 1 01 01 02 01 04 01_088	9.289687892528791	2.381360395177178
EnhSertadPeli_Rep1_2_part1_Sequence_A 0_S 0_U 0_V 1_X12_Y 7_Job(Seq.Scan) 1 01 01 02 01 04 01_088__Cell_CP_23	9232.5	4582.0	WT	120	1	WT_120	Cell_CP_23	TxS_auto_8	TxS_auto_6	0.6546793108079711	2	1	EnhSertadPeli_Rep1_2_part1_Sequence_A 0_S 0_U 0_V 1_X12_Y 7_Job(Seq.Scan) 1 01 01 02 01 04 01_088	9.289687892528791	2.381360395177178
EnhSertadPeli_Rep1_2_part1_Sequence_A 0_S 0_U 0_V 1_X12_Y 7_Job(Seq.Scan) 1 01 01 02 01 04 01_088__Cell_CP_25	6573.0	2886.5	WT	120	1	WT_120	Cell_CP_25	TxS_auto_57	TxS_auto_11	0.0	2	1	EnhSertadPeli_Rep1_2_part1_Sequence_A 0_S 0_U 0_V 1_X12_Y 7_Job(Seq.Scan) 1 01 01 02 01 04 01_088	9.522508199071249	3.6766925915370274
EnhSertadPeli_Rep1_2_part1_Sequence_A 0_S 0_U 0_V 1_X12_Y 7_Job(Seq.Scan) 1 01 01 02 01 04 01_088__Cell_CP_25	6573.0	2886.5	WT	120	1	WT_120	Cell_CP_25	TxS_auto_57	TxS_auto_11	0.0	2	1	EnhSertadPeli_Rep1_2_part1_Sequence_A 0_S 0_U 0_V 1_X12_Y 7_Job(Seq.Scan) 1 01 01 02 01 04 01_088	9.522508199071249	3.6766925915370274
EnhSertadPeli_Rep1_2_part1_Sequence_A 0_S 0_U 0_V 1_X12_Y 7_Job(Seq.Scan) 1 01 01 02 01 04 01_088__Cell_CP_25	6573.0	2886.5	WT	120	1	WT_120	Cell_CP_25	TxS_auto_57	TxS_auto_11	0.0	2	1	EnhSertadPeli_Rep1_2_part1_Sequence_A 0_S 0_U 0_V 1_X12_Y 7_Job(Seq.Scan) 1 01 01 02 01 04 01_088	9.522508199071249	3.6766925915370274
EnhSertadPeli_Rep1_2_part1_Sequence_A 0_S 0_U 0_V 1_X12_Y 7_Job(Seq.Scan) 1 01 01 02 01 04 01_088__Cell_CP_25	6573.0	2886.5	WT	120	1	WT_120	Cell_CP_25	TxS_auto_57	TxS_auto_11	0.0	2	1	EnhSertadPeli_Rep1_2_part1_Sequence_A 0_S 0_U 0_V 1_X12_Y 7_Job(Seq.Scan) 1 01 01 02 01 04 01_088	9.522508199071249	3.6766925915370274
EnhSertadPeli_Rep1_2_part1_Sequence_A 0_S 0_U 0_V 1_X12_Y 7_Job(Seq.Scan) 1 01 01 02 01 04 01_088__Cell_CP_28	6908.0	3043.0	WT	120	1	WT_120	Cell_CP_28	TxS_auto_115	TxS_auto_22	0.42261684774746355	2	2	EnhSertadPeli_Rep1_2_part1_Sequence_A 0_S 0_U 0_V 1_X12_Y 7_Job(Seq.Scan) 1 01 01 02 01 04 01_088	7.815668560123751	5.5641080538086465
EnhSertadPeli_Rep1_2_part1_Sequence_A 0_S 0_U 0_V 1_X12_Y 7_Job(Seq.Scan) 1 01 01 02 01 04 01_088__Cell_CP_28	6908.0	3043.0	WT	120	1	WT_120	Cell_CP_28	TxS_auto_115	TxS_auto_22	0.42261684774746355	2	2	EnhSertadPeli_Rep1_2_part1_Sequence_A 0_S 0_U 0_V 1_X12_Y 7_Job(Seq.Scan) 1 01 01 02 01 04 01_088	7.815668560123751	5.5641080538086465
EnhSertadPeli_Rep1_2_part1_Sequence_A 0_S 0_U 0_V 1_X12_Y 7_Job(Seq.Scan) 1 01 01 02 01 04 01_088__Cell_CP_28	6908.0	3043.0	WT	120	1	WT_120	Cell_CP_28	TxS_auto_115	TxS_auto_22	0.42261684774746355	2	2	EnhSertadPeli_Rep1_2_part1_Sequence_A 0_S 0_U 0_V 1_X12_Y 7_Job(Seq.Scan) 1 01 01 02 01 04 01_088	7.815668560123751	5.5641080538086465
EnhSertadPeli_Rep1_2_part1_Sequence_A 0_S 0_U 0_V 1_X12_Y 7_Job(Seq.Scan) 1 01 01 02 01 04 01_088__Cell_CP_28	6908.0	3043.0	WT	120	1	WT_120	Cell_CP_28	TxS_auto_115	TxS_auto_22	0.42261684774746355	2	2	EnhSertadPeli_Rep1_2_part1_Sequence_A 0_S 0_U 0_V 1_X12_Y 7_Job(Seq.Scan) 1 01 01 02 01 04 01_088	7.815668560123751	5.5641080538086465
EnhSertadPeli_Rep1_2_part1_Sequence_A 0_S 0_U 0_V 1_X12_Y 7_Job(Seq.Scan) 1 01 01 02 01 04 01_088__Cell_CP_35	9122.0	3988.0	WT	120	1	WT_120	Cell_CP_35	TxS_auto_47	TxS_auto_5	0.6814491910627001	2	1	EnhSertadPeli_Rep1_2_part1_Sequence_A 0_S 0_U 0_V 1_X12_Y 7_Job(Seq.Scan) 1 01 01 02 01 04 01_088	5.464209141811177	4.20687939597673
EnhSertadPeli_Rep1_2_part1_Sequence_A 0_S 0_U 0_V 1_X12_Y 7_Job(Seq.Scan) 1 01 01 02 01 04 01_088__Cell_CP_35	9122.0	3988.0	WT	120	1	WT_120	Cell_CP_35	TxS_auto_47	TxS_auto_5	0.6814491910627001	2	1	EnhSertadPeli_Rep1_2_part1_Sequence_A 0_S 0_U 0_V 1_X12_Y 7_Job(Seq.Scan) 1 01 01 02 01 04 01_088	5.464209141811177	4.20687939597673
EnhSertadPeli_Rep1_2_part1_Sequence_A 0_S 0_U 0_V 1_X12_Y 7_Job(Seq.Scan) 1 01 01 02 01 04 01_088__Cell_CP_35	9122.0	3988.0	WT	120	1	WT_120	Cell_CP_35	TxS_auto_47	TxS_auto_5	0.6814491910627001	2	1	EnhSertadPeli_Rep1_2_part1_Sequence_A 0_S 0_U 0_V 1_X12_Y 7_Job(Seq.Scan) 1 01 01 02 01 04 01_088	5.464209141811177	4.20687939597673
EnhSertadPeli_Rep1_2_part1_Sequence_A 0_S 0_U 0_V 1_X12_Y 7_Job(Seq.Scan) 1 01 01 02 01 04 01_088__Cell_CP_35	9122.0	3988.0	WT	120	1	WT_120	Cell_CP_35	TxS_auto_47	TxS_auto_5	0.6814491910627001	2	1	EnhSertadPeli_Rep1_2_part1_Sequence_A 0_S 0_U 0_V 1_X12_Y 7_Job(Seq.Scan) 1 01 01 02 01 04 01_088	5.464209141811177	4.20687939597673
EnhSertadPeli_Rep1_2_part1_Sequence_A 0_S 0_U 0_V 1_X12_Y 7_Job(Seq.Scan) 1 01 01 02 01 04 01_088__Cell_CP_47	8905.0	3998.0	WT	120	1	WT_120	Cell_CP_47	TxS_auto_95	TxS_auto_51	0.3779999999999859	2	2	EnhSertadPeli_Rep1_2_part1_Sequence_A 0_S 0_U 0_V 1_X12_Y 7_Job(Seq.Scan) 1 01 01 02 01 04 01_088	9.24956278788387	1.1006870166567078
EnhSertadPeli_Rep1_2_part1_Sequence_A 0_S 0_U 0_V 1_X12_Y 7_Job(Seq.Scan) 1 01 01 02 01 04 01_088__Cell_CP_47	8905.0	3998.0	WT	120	1	WT_120	Cell_CP_47	TxS_auto_95	TxS_auto_51	0.3779999999999859	2	2	EnhSertadPeli_Rep1_2_part1_Sequence_A 0_S 0_U 0_V 1_X12_Y 7_Job(Seq.Scan) 1 01 01 02 01 04 01_088	9.24956278788387	1.1006870166567078
EnhSertadPeli_Rep1_2_part1_Sequence_A 0_S 0_U 0_V 1_X12_Y 7_Job(Seq.Scan) 1 01 01 02 01 04 01_088__Cell_CP_47	8905.0	3998.0	WT	120	1	WT_120	Cell_CP_47	TxS_auto_95	TxS_auto_51	0.3779999999999859	2	2	EnhSertadPeli_Rep1_2_part1_Sequence_A 0_S 0_U 0_V 1_X12_Y 7_Job(Seq.Scan) 1 01 01 02 01 04 01_088	9.24956278788387	1.1006870166567078
EnhSertadPeli_Rep1_2_part1_Sequence_A 0_S 0_U 0_V 1_X12_Y 7_Job(Seq.Scan) 1 01 01 02 01 04 01_088__Cell_CP_47	8905.0	3998.0	WT	120	1	WT_120	Cell_CP_47	TxS_auto_95	TxS_auto_51	0.3779999999999859	2	2	EnhSertadPeli_Rep1_2_part1_Sequence_A 0_S 0_U 0_V 1_X12_Y 7_Job(Seq.Scan) 1 01 01 02 01 04 01_088	9.24956278788387	1.1006870166567078
EnhSertadPeli_Rep1_2_part1_Sequence_A 0_S 0_U 0_V 1_X12_Y 7_Job(Seq.Scan) 1 01 01 02 01 04 01_088__Cell_CP_8	7312.0	3164.0	WT	120	1	WT_120	Cell_CP_8	TxS_auto_91	TxS_auto_27	0.6546793108079711	2	1	EnhSertadPeli_Rep1_2_part1_Sequence_A 0_S 0_U 0_V 1_X12_Y 7_Job(Seq.Scan) 1 01 01 02 01 04 01_088	4.349722702592601	1.7575154825327481
EnhSertadPeli_Rep1_2_part1_Sequence_A 0_S 0_U 0_V 1_X12_Y 7_Job(Seq.Scan) 1 01 01 02 01 04 01_088__Cell_CP_8	7312.0	3164.0	WT	120	1	WT_120	Cell_CP_8	TxS_auto_91	TxS_auto_27	0.6546793108079711	2	1	EnhSertadPeli_Rep1_2_part1_Sequence_A 0_S 0_U 0_V 1_X12_Y 7_Job(Seq.Scan) 1 01 01 02 01 04 01_088	4.349722702592601	1.7575154825327481
EnhSertadPeli_Rep1_2_part1_Sequence_A 0_S 0_U 0_V 1_X12_Y 7_Job(Seq.Scan) 1 01 01 02 01 04 01_088__Cell_CP_8	7312.0	3164.0	WT	120	1	WT_120	Cell_CP_8	TxS_auto_91	TxS_auto_27	0.6546793108079711	2	1	EnhSertadPeli_Rep1_2_part1_Sequence_A 0_S 0_U 0_V 1_X12_Y 7_Job(Seq.Scan) 1 01 01 02 01 04 01_088	4.349722702592601	1.7575154825327481
EnhSertadPeli_Rep1_2_part1_Sequence_A 0_S 0_U 0_V 1_X12_Y 7_Job(Seq.Scan) 1 01 01 02 01 04 01_088__Cell_CP_8	7312.0	3164.0	WT	120	1	WT_120	Cell_CP_8	TxS_auto_91	TxS_auto_27	0.6546793108079711	2	1	EnhSertadPeli_Rep1_2_part1_Sequence_A 0_S 0_U 0_V 1_X12_Y 7_Job(Seq.Scan) 1 01 01 02 01 04 01_088	4.349722702592601	1.7575154825327481
EnhSertadPeli_Rep1_2_part1_Sequence_A 0_S 0_U 0_V 1_X13_Y 5_Job(Seq.Scan) 1 01 01 02 01 04 01_050__Cell_CP_24	8493.5	3386.0	WT	120	1	WT_120	Cell_CP_24	TxS_auto_57	TxS_auto_9	0.7792368061122302	2	1	EnhSertadPeli_Rep1_2_part1_Sequence_A 0_S 0_U 0_V 1_X13_Y 5_Job(Seq.Scan) 1 01 01 02 01 04 01_050	5.984233209581479	7.112316964070859
EnhSertadPeli_Rep1_2_part1_Sequence_A 0_S 0_U 0_V 1_X13_Y 5_Job(Seq.Scan) 1 01 01 02 01 04 01_050__Cell_CP_24	8493.5	3386.0	WT	120	1	WT_120	Cell_CP_24	TxS_auto_57	TxS_auto_9	0.7792368061122302	2	1	EnhSertadPeli_Rep1_2_part1_Sequence_A 0_S 0_U 0_V 1_X13_Y 5_Job(Seq.Scan) 1 01 01 02 01 04 01_050	5.984233209581479	7.112316964070859
EnhSertadPeli_Rep1_2_part1_Sequence_A 0_S 0_U 0_V 1_X13_Y 5_Job(Seq.Scan) 1 01 01 02 01 04 01_050__Cell_CP_24	8493.5	3386.0	WT	120	1	WT_120	Cell_CP_24	TxS_auto_57	TxS_auto_9	0.7792368061122302	2	1	EnhSertadPeli_Rep1_2_part1_Sequence_A 0_S 0_U 0_V 1_X13_Y 5_Job(Seq.Scan) 1 01 01 02 01 04 01_050	5.984233209581479	7.112316964070859
EnhSertadPeli_Rep1_2_part1_Sequence_A 0_S 0_U 0_V 1_X13_Y 5_Job(Seq.Scan) 1 01 01 02 01 04 01_050__Cell_CP_24	8493.5	3386.0	WT	120	1	WT_120	Cell_CP_24	TxS_auto_57	TxS_auto_9	0.7792368061122302	2	1	EnhSertadPeli_Rep1_2_part1_Sequence_A 0_S 0_U 0_V 1_X13_Y 5_Job(Seq.Scan) 1 01 01 02 01 04 01_050	5.984233209581479	7.112316964070859
EnhSertadPeli_Rep1_2_part1_Sequence_A 0_S 0_U 0_V 1_X13_Y 5_Job(Seq.Scan) 1 01 01 02 01 04 01_050__Cell_CP_30	8111.0	2962.0	WT	120	1	WT_120	Cell_CP_30	TxS_auto_51	TxS_auto_11	0.18899999999999295	2	1	EnhSertadPeli_Rep1_2_part1_Sequence_A 0_S 0_U 0_V 1_X13_Y 5_Job(Seq.Scan) 1 01 01 02 01 04 01_050	4.790025009502378	2.7344112597213313
EnhSertadPeli_Rep1_2_part1_Sequence_A 0_S 0_U 0_V 1_X13_Y 5_Job(Seq.Scan) 1 01 01 02 01 04 01_050__Cell_CP_30	8111.0	2962.0	WT	120	1	WT_120	Cell_CP_30	TxS_auto_51	TxS_auto_11	0.18899999999999295	2	1	EnhSertadPeli_Rep1_2_part1_Sequence_A 0_S 0_U 0_V 1_X13_Y 5_Job(Seq.Scan) 1 01 01 02 01 04 01_050	4.790025009502378	2.7344112597213313
EnhSertadPeli_Rep1_2_part1_Sequence_A 0_S 0_U 0_V 1_X13_Y 5_Job(Seq.Scan) 1 01 01 02 01 04 01_050__Cell_CP_30	8111.0	2962.0	WT	120	1	WT_120	Cell_CP_30	TxS_auto_51	TxS_auto_11	0.18899999999999295	2	1	EnhSertadPeli_Rep1_2_part1_Sequence_A 0_S 0_U 0_V 1_X13_Y 5_Job(Seq.Scan) 1 01 01 02 01 04 01_050	4.790025009502378	2.7344112597213313
EnhSertadPeli_Rep1_2_part1_Sequence_A 0_S 0_U 0_V 1_X13_Y 5_Job(Seq.Scan) 1 01 01 02 01 04 01_050__Cell_CP_30	8111.0	2962.0	WT	120	1	WT_120	Cell_CP_30	TxS_auto_51	TxS_auto_11	0.18899999999999295	2	1	EnhSertadPeli_Rep1_2_part1_Sequence_A 0_S 0_U 0_V 1_X13_Y 5_Job(Seq.Scan) 1 01 01 02 01 04 01_050	4.790025009502378	2.7344112597213313
EnhSertadPeli_Rep1_2_part1_Sequence_A 0_S 0_U 0_V 1_X13_Y 5_Job(Seq.Scan) 1 01 01 02 01 04 01_050__Cell_CP_6	8618.5	3190.0	WT	120	1	WT_120	Cell_CP_6	TxS_auto_123	TxS_auto_24	0.18900000000000006	2	1	EnhSertadPeli_Rep1_2_part1_Sequence_A 0_S 0_U 0_V 1_X13_Y 5_Job(Seq.Scan) 1 01 01 02 01 04 01_050	7.013193685657536	1.612549085704179
EnhSertadPeli_Rep1_2_part1_Sequence_A 0_S 0_U 0_V 1_X13_Y 5_Job(Seq.Scan) 1 01 01 02 01 04 01_050__Cell_CP_6	8618.5	3190.0	WT	120	1	WT_120	Cell_CP_6	TxS_auto_123	TxS_auto_24	0.18900000000000006	2	1	EnhSertadPeli_Rep1_2_part1_Sequence_A 0_S 0_U 0_V 1_X13_Y 5_Job(Seq.Scan) 1 01 01 02 01 04 01_050	7.013193685657536	1.612549085704179
EnhSertadPeli_Rep1_2_part1_Sequence_A 0_S 0_U 0_V 1_X13_Y 5_Job(Seq.Scan) 1 01 01 02 01 04 01_050__Cell_CP_6	8618.5	3190.0	WT	120	1	WT_120	Cell_CP_6	TxS_auto_123	TxS_auto_24	0.18900000000000006	2	1	EnhSertadPeli_Rep1_2_part1_Sequence_A 0_S 0_U 0_V 1_X13_Y 5_Job(Seq.Scan) 1 01 01 02 01 04 01_050	7.013193685657536	1.612549085704179
EnhSertadPeli_Rep1_2_part1_Sequence_A 0_S 0_U 0_V 1_X13_Y 5_Job(Seq.Scan) 1 01 01 02 01 04 01_050__Cell_CP_6	8618.5	3190.0	WT	120	1	WT_120	Cell_CP_6	TxS_auto_123	TxS_auto_24	0.18900000000000006	2	1	EnhSertadPeli_Rep1_2_part1_Sequence_A 0_S 0_U 0_V 1_X13_Y 5_Job(Seq.Scan) 1 01 01 02 01 04 01_050	7.013193685657536	1.612549085704179
EnhSertadPeli_Rep1_2_part1_Sequence_A 0_S 0_U 0_V 1_X13_Y 6_Job(Seq.Scan) 1 01 01 02 01 04 01_064__Cell_CP_22	6900.5	2879.0	WT	120	1	WT_120	Cell_CP_22	TxS_auto_15	TxS_auto_6	0.8018590898655351	2	2	EnhSertadPeli_Rep1_2_part1_Sequence_A 0_S 0_U 0_V 1_X13_Y 6_Job(Seq.Scan) 1 01 01 02 01 04 01_064	9.377320973169367	4.724035699990315
EnhSertadPeli_Rep1_2_part1_Sequence_A 0_S 0_U 0_V 1_X13_Y 6_Job(Seq.Scan) 1 01 01 02 01 04 01_064__Cell_CP_22	6900.5	2879.0	WT	120	1	WT_120	Cell_CP_22	TxS_auto_15	TxS_auto_6	0.8018590898655351	2	2	EnhSertadPeli_Rep1_2_part1_Sequence_A 0_S 0_U 0_V 1_X13_Y 6_Job(Seq.Scan) 1 01 01 02 01 04 01_064	9.377320973169367	4.724035699990315
EnhSertadPeli_Rep1_2_part1_Sequence_A 0_S 0_U 0_V 1_X13_Y 6_Job(Seq.Scan) 1 01 01 02 01 04 01_064__Cell_CP_22	6900.5	2879.0	WT	120	1	WT_120	Cell_CP_22	TxS_auto_15	TxS_auto_6	0.8018590898655351	2	2	EnhSertadPeli_Rep1_2_part1_Sequence_A 0_S 0_U 0_V 1_X13_Y 6_Job(Seq.Scan) 1 01 01 02 01 04 01_064	9.377320973169367	4.724035699990315
EnhSertadPeli_Rep1_2_part1_Sequence_A 0_S 0_U 0_V 1_X13_Y 6_Job(Seq.Scan) 1 01 01 02 01 04 01_064__Cell_CP_22	6900.5	2879.0	WT	120	1	WT_120	Cell_CP_22	TxS_auto_15	TxS_auto_6	0.8018590898655351	2	2	EnhSertadPeli_Rep1_2_part1_Sequence_A 0_S 0_U 0_V 1_X13_Y 6_Job(Seq.Scan) 1 01 01 02 01 04 01_064	9.377320973169367	4.724035699990315
EnhSertadPeli_Rep1_2_part1_Sequence_A 0_S 0_U 0_V 1_X13_Y 6_Job(Seq.Scan) 1 01 01 02 01 04 01_064__Cell_CP_32	8270.5	3438.5	WT	120	1	WT_120	Cell_CP_32	TxS_auto_28	TxS_auto_21	0.9258817419087618	2	1	EnhSertadPeli_Rep1_2_part1_Sequence_A 0_S 0_U 0_V 1_X13_Y 6_Job(Seq.Scan) 1 01 01 02 01 04 01_064	11.087330789137457	2.2111471066890047
EnhSertadPeli_Rep1_2_part1_Sequence_A 0_S 0_U 0_V 1_X13_Y 6_Job(Seq.Scan) 1 01 01 02 01 04 01_064__Cell_CP_32	8270.5	3438.5	WT	120	1	WT_120	Cell_CP_32	TxS_auto_28	TxS_auto_21	0.9258817419087618	2	1	EnhSertadPeli_Rep1_2_part1_Sequence_A 0_S 0_U 0_V 1_X13_Y 6_Job(Seq.Scan) 1 01 01 02 01 04 01_064	11.087330789137457	2.2111471066890047
EnhSertadPeli_Rep1_2_part1_Sequence_A 0_S 0_U 0_V 1_X13_Y 6_Job(Seq.Scan) 1 01 01 02 01 04 01_064__Cell_CP_32	8270.5	3438.5	WT	120	1	WT_120	Cell_CP_32	TxS_auto_28	TxS_auto_21	0.9258817419087618	2	1	EnhSertadPeli_Rep1_2_part1_Sequence_A 0_S 0_U 0_V 1_X13_Y 6_Job(Seq.Scan) 1 01 01 02 01 04 01_064	11.087330789137457	2.2111471066890047
EnhSertadPeli_Rep1_2_part1_Sequence_A 0_S 0_U 0_V 1_X13_Y 6_Job(Seq.Scan) 1 01 01 02 01 04 01_064__Cell_CP_32	8270.5	3438.5	WT	120	1	WT_120	Cell_CP_32	TxS_auto_28	TxS_auto_21	0.9258817419087618	2	1	EnhSertadPeli_Rep1_2_part1_Sequence_A 0_S 0_U 0_V 1_X13_Y 6_Job(Seq.Scan) 1 01 01 02 01 04 01_064	11.087330789137457	2.2111471066890047
EnhSertadPeli_Rep1_2_part1_Sequence_A 0_S 0_U 0_V 1_X13_Y 6_Job(Seq.Scan) 1 01 01 02 01 04 01_064__Cell_CP_42	8320.0	3437.0	WT	120	1	WT_120	Cell_CP_42	TxS_auto_131	TxS_auto_30	0.5976704777718238	2	2	EnhSertadPeli_Rep1_2_part1_Sequence_A 0_S 0_U 0_V 1_X13_Y 6_Job(Seq.Scan) 1 01 01 02 01 04 01_064	3.518739601708316	4.376279070412275
EnhSertadPeli_Rep1_2_part1_Sequence_A 0_S 0_U 0_V 1_X13_Y 6_Job(Seq.Scan) 1 01 01 02 01 04 01_064__Cell_CP_42	8320.0	3437.0	WT	120	1	WT_120	Cell_CP_42	TxS_auto_131	TxS_auto_30	0.5976704777718238	2	2	EnhSertadPeli_Rep1_2_part1_Sequence_A 0_S 0_U 0_V 1_X13_Y 6_Job(Seq.Scan) 1 01 01 02 01 04 01_064	3.518739601708316	4.376279070412275
EnhSertadPeli_Rep1_2_part1_Sequence_A 0_S 0_U 0_V 1_X13_Y 6_Job(Seq.Scan) 1 01 01 02 01 04 01_064__Cell_CP_42	8320.0	3437.0	WT	120	1	WT_120	Cell_CP_42	TxS_auto_131	TxS_auto_30	0.5976704777718238	2	2	EnhSertadPeli_Rep1_2_part1_Sequence_A 0_S 0_U 0_V 1_X13_Y 6_Job(Seq.Scan) 1 01 01 02 01 04 01_064	3.518739601708316	4.376279070412275
EnhSertadPeli_Rep1_2_part1_Sequence_A 0_S 0_U 0_V 1_X13_Y 6_Job(Seq.Scan) 1 01 01 02 01 04 01_064__Cell_CP_42	8320.0	3437.0	WT	120	1	WT_120	Cell_CP_42	TxS_auto_131	TxS_auto_30	0.5976704777718238	2	2	EnhSertadPeli_Rep1_2_part1_Sequence_A 0_S 0_U 0_V 1_X13_Y 6_Job(Seq.Scan) 1 01 01 02 01 04 01_064	3.518739601708316	4.376279070412275
EnhSertadPeli_Rep1_2_part1_Sequence_A 0_S 0_U 0_V 1_X13_Y 6_Job(Seq.Scan) 1 01 01 02 01 04 01_064__Cell_CP_43	8848.5	3362.0	WT	120	1	WT_120	Cell_CP_43	TxS_auto_209	TxS_auto_62	0.3780000000000143	2	1	EnhSertadPeli_Rep1_2_part1_Sequence_A 0_S 0_U 0_V 1_X13_Y 6_Job(Seq.Scan) 1 01 01 02 01 04 01_064	3.6005705342881953	1.738783742058202
EnhSertadPeli_Rep1_2_part1_Sequence_A 0_S 0_U 0_V 1_X13_Y 6_Job(Seq.Scan) 1 01 01 02 01 04 01_064__Cell_CP_43	8848.5	3362.0	WT	120	1	WT_120	Cell_CP_43	TxS_auto_209	TxS_auto_62	0.3780000000000143	2	1	EnhSertadPeli_Rep1_2_part1_Sequence_A 0_S 0_U 0_V 1_X13_Y 6_Job(Seq.Scan) 1 01 01 02 01 04 01_064	3.6005705342881953	1.738783742058202
EnhSertadPeli_Rep1_2_part1_Sequence_A 0_S 0_U 0_V 1_X13_Y 6_Job(Seq.Scan) 1 01 01 02 01 04 01_064__Cell_CP_43	8848.5	3362.0	WT	120	1	WT_120	Cell_CP_43	TxS_auto_209	TxS_auto_62	0.3780000000000143	2	1	EnhSertadPeli_Rep1_2_part1_Sequence_A 0_S 0_U 0_V 1_X13_Y 6_Job(Seq.Scan) 1 01 01 02 01 04 01_064	3.6005705342881953	1.738783742058202
EnhSertadPeli_Rep1_2_part1_Sequence_A 0_S 0_U 0_V 1_X13_Y 6_Job(Seq.Scan) 1 01 01 02 01 04 01_064__Cell_CP_43	8848.5	3362.0	WT	120	1	WT_120	Cell_CP_43	TxS_auto_209	TxS_auto_62	0.3780000000000143	2	1	EnhSertadPeli_Rep1_2_part1_Sequence_A 0_S 0_U 0_V 1_X13_Y 6_Job(Seq.Scan) 1 01 01 02 01 04 01_064	3.6005705342881953	1.738783742058202
EnhSertadPeli_Rep1_2_part1_Sequence_A 0_S 0_U 0_V 1_X13_Y 6_Job(Seq.Scan) 1 01 01 02 01 04 01_064__Cell_CP_47	9369.0	3732.0	WT	120	1	WT_120	Cell_CP_47	TxS_auto_98	TxS_auto_33	0.6546793108079692	2	1	EnhSertadPeli_Rep1_2_part1_Sequence_A 0_S 0_U 0_V 1_X13_Y 6_Job(Seq.Scan) 1 01 01 02 01 04 01_064	6.99101888028377	4.103857001982739
EnhSertadPeli_Rep1_2_part1_Sequence_A 0_S 0_U 0_V 1_X13_Y 6_Job(Seq.Scan) 1 01 01 02 01 04 01_064__Cell_CP_47	9369.0	3732.0	WT	120	1	WT_120	Cell_CP_47	TxS_auto_98	TxS_auto_33	0.6546793108079692	2	1	EnhSertadPeli_Rep1_2_part1_Sequence_A 0_S 0_U 0_V 1_X13_Y 6_Job(Seq.Scan) 1 01 01 02 01 04 01_064	6.99101888028377	4.103857001982739
EnhSertadPeli_Rep1_2_part1_Sequence_A 0_S 0_U 0_V 1_X13_Y 6_Job(Seq.Scan) 1 01 01 02 01 04 01_064__Cell_CP_47	9369.0	3732.0	WT	120	1	WT_120	Cell_CP_47	TxS_auto_98	TxS_auto_33	0.6546793108079692	2	1	EnhSertadPeli_Rep1_2_part1_Sequence_A 0_S 0_U 0_V 1_X13_Y 6_Job(Seq.Scan) 1 01 01 02 01 04 01_064	6.99101888028377	4.103857001982739
EnhSertadPeli_Rep1_2_part1_Sequence_A 0_S 0_U 0_V 1_X13_Y 6_Job(Seq.Scan) 1 01 01 02 01 04 01_064__Cell_CP_47	9369.0	3732.0	WT	120	1	WT_120	Cell_CP_47	TxS_auto_98	TxS_auto_33	0.6546793108079692	2	1	EnhSertadPeli_Rep1_2_part1_Sequence_A 0_S 0_U 0_V 1_X13_Y 6_Job(Seq.Scan) 1 01 01 02 01 04 01_064	6.99101888028377	4.103857001982739
EnhSertadPeli_Rep1_2_part1_Sequence_A 0_S 0_U 0_V 1_X13_Y 6_Job(Seq.Scan) 1 01 01 02 01 04 01_064__Cell_CP_48	8953.0	3429.5	WT	120	1	WT_120	Cell_CP_48	TxS_auto_9	TxS_auto_17	0.8018590898655514	2	1	EnhSertadPeli_Rep1_2_part1_Sequence_A 0_S 0_U 0_V 1_X13_Y 6_Job(Seq.Scan) 1 01 01 02 01 04 01_064	6.6827013189833995	1.5404730409142107
EnhSertadPeli_Rep1_2_part1_Sequence_A 0_S 0_U 0_V 1_X13_Y 6_Job(Seq.Scan) 1 01 01 02 01 04 01_064__Cell_CP_48	8953.0	3429.5	WT	120	1	WT_120	Cell_CP_48	TxS_auto_9	TxS_auto_17	0.8018590898655514	2	1	EnhSertadPeli_Rep1_2_part1_Sequence_A 0_S 0_U 0_V 1_X13_Y 6_Job(Seq.Scan) 1 01 01 02 01 04 01_064	6.6827013189833995	1.5404730409142107
EnhSertadPeli_Rep1_2_part1_Sequence_A 0_S 0_U 0_V 1_X13_Y 6_Job(Seq.Scan) 1 01 01 02 01 04 01_064__Cell_CP_48	8953.0	3429.5	WT	120	1	WT_120	Cell_CP_48	TxS_auto_9	TxS_auto_17	0.8018590898655514	2	1	EnhSertadPeli_Rep1_2_part1_Sequence_A 0_S 0_U 0_V 1_X13_Y 6_Job(Seq.Scan) 1 01 01 02 01 04 01_064	6.6827013189833995	1.5404730409142107
EnhSertadPeli_Rep1_2_part1_Sequence_A 0_S 0_U 0_V 1_X13_Y 6_Job(Seq.Scan) 1 01 01 02 01 04 01_064__Cell_CP_48	8953.0	3429.5	WT	120	1	WT_120	Cell_CP_48	TxS_auto_9	TxS_auto_17	0.8018590898655514	2	1	EnhSertadPeli_Rep1_2_part1_Sequence_A 0_S 0_U 0_V 1_X13_Y 6_Job(Seq.Scan) 1 01 01 02 01 04 01_064	6.6827013189833995	1.5404730409142107
EnhSertadPeli_Rep1_2_part1_Sequence_A 0_S 0_U 0_V 1_X13_Y 6_Job(Seq.Scan) 1 01 01 02 01 04 01_064__Cell_CP_6	6471.0	2973.0	WT	120	1	WT_120	Cell_CP_6	TxS_auto_68	TxS_auto_38	0.6546793108079794	2	1	EnhSertadPeli_Rep1_2_part1_Sequence_A 0_S 0_U 0_V 1_X13_Y 6_Job(Seq.Scan) 1 01 01 02 01 04 01_064	9.215772901726888	5.5869122217783564
EnhSertadPeli_Rep1_2_part1_Sequence_A 0_S 0_U 0_V 1_X13_Y 6_Job(Seq.Scan) 1 01 01 02 01 04 01_064__Cell_CP_6	6471.0	2973.0	WT	120	1	WT_120	Cell_CP_6	TxS_auto_68	TxS_auto_38	0.6546793108079794	2	1	EnhSertadPeli_Rep1_2_part1_Sequence_A 0_S 0_U 0_V 1_X13_Y 6_Job(Seq.Scan) 1 01 01 02 01 04 01_064	9.215772901726888	5.5869122217783564
EnhSertadPeli_Rep1_2_part1_Sequence_A 0_S 0_U 0_V 1_X13_Y 6_Job(Seq.Scan) 1 01 01 02 01 04 01_064__Cell_CP_6	6471.0	2973.0	WT	120	1	WT_120	Cell_CP_6	TxS_auto_68	TxS_auto_38	0.6546793108079794	2	1	EnhSertadPeli_Rep1_2_part1_Sequence_A 0_S 0_U 0_V 1_X13_Y 6_Job(Seq.Scan) 1 01 01 02 01 04 01_064	9.215772901726888	5.5869122217783564
EnhSertadPeli_Rep1_2_part1_Sequence_A 0_S 0_U 0_V 1_X13_Y 6_Job(Seq.Scan) 1 01 01 02 01 04 01_064__Cell_CP_6	6471.0	2973.0	WT	120	1	WT_120	Cell_CP_6	TxS_auto_68	TxS_auto_38	0.6546793108079794	2	1	EnhSertadPeli_Rep1_2_part1_Sequence_A 0_S 0_U 0_V 1_X13_Y 6_Job(Seq.Scan) 1 01 01 02 01 04 01_064	9.215772901726888	5.5869122217783564
EnhSertadPeli_Rep1_2_part1_Sequence_A 0_S 0_U 0_V 1_X13_Y 7_Job(Seq.Scan) 1 01 01 02 01 04 01_086__Cell_CP_11	6834.0	2990.5	WT	120	1	WT_120	Cell_CP_11	TxS_auto_176	TxS_auto_41	0.6268045947502301	2	2	EnhSertadPeli_Rep1_2_part1_Sequence_A 0_S 0_U 0_V 1_X13_Y 7_Job(Seq.Scan) 1 01 01 02 01 04 01_086	2.6983169957475694	3.008869938010452
EnhSertadPeli_Rep1_2_part1_Sequence_A 0_S 0_U 0_V 1_X13_Y 7_Job(Seq.Scan) 1 01 01 02 01 04 01_086__Cell_CP_11	6834.0	2990.5	WT	120	1	WT_120	Cell_CP_11	TxS_auto_176	TxS_auto_41	0.6268045947502301	2	2	EnhSertadPeli_Rep1_2_part1_Sequence_A 0_S 0_U 0_V 1_X13_Y 7_Job(Seq.Scan) 1 01 01 02 01 04 01_086	2.6983169957475694	3.008869938010452
EnhSertadPeli_Rep1_2_part1_Sequence_A 0_S 0_U 0_V 1_X13_Y 7_Job(Seq.Scan) 1 01 01 02 01 04 01_086__Cell_CP_11	6834.0	2990.5	WT	120	1	WT_120	Cell_CP_11	TxS_auto_176	TxS_auto_41	0.6268045947502301	2	2	EnhSertadPeli_Rep1_2_part1_Sequence_A 0_S 0_U 0_V 1_X13_Y 7_Job(Seq.Scan) 1 01 01 02 01 04 01_086	2.6983169957475694	3.008869938010452
EnhSertadPeli_Rep1_2_part1_Sequence_A 0_S 0_U 0_V 1_X13_Y 7_Job(Seq.Scan) 1 01 01 02 01 04 01_086__Cell_CP_11	6834.0	2990.5	WT	120	1	WT_120	Cell_CP_11	TxS_auto_176	TxS_auto_41	0.6268045947502301	2	2	EnhSertadPeli_Rep1_2_part1_Sequence_A 0_S 0_U 0_V 1_X13_Y 7_Job(Seq.Scan) 1 01 01 02 01 04 01_086	2.6983169957475694	3.008869938010452
EnhSertadPeli_Rep1_2_part1_Sequence_A 0_S 0_U 0_V 1_X13_Y 7_Job(Seq.Scan) 1 01 01 02 01 04 01_086__Cell_CP_18	8257.0	3288.5	WT	120	1	WT_120	Cell_CP_18	TxS_auto_59	TxS_auto_5	0.7319617476343967	2	1	EnhSertadPeli_Rep1_2_part1_Sequence_A 0_S 0_U 0_V 1_X13_Y 7_Job(Seq.Scan) 1 01 01 02 01 04 01_086	3.3577176676961953	2.931500351450374
EnhSertadPeli_Rep1_2_part1_Sequence_A 0_S 0_U 0_V 1_X13_Y 7_Job(Seq.Scan) 1 01 01 02 01 04 01_086__Cell_CP_18	8257.0	3288.5	WT	120	1	WT_120	Cell_CP_18	TxS_auto_59	TxS_auto_5	0.7319617476343967	2	1	EnhSertadPeli_Rep1_2_part1_Sequence_A 0_S 0_U 0_V 1_X13_Y 7_Job(Seq.Scan) 1 01 01 02 01 04 01_086	3.3577176676961953	2.931500351450374
EnhSertadPeli_Rep1_2_part1_Sequence_A 0_S 0_U 0_V 1_X13_Y 7_Job(Seq.Scan) 1 01 01 02 01 04 01_086__Cell_CP_18	8257.0	3288.5	WT	120	1	WT_120	Cell_CP_18	TxS_auto_59	TxS_auto_5	0.7319617476343967	2	1	EnhSertadPeli_Rep1_2_part1_Sequence_A 0_S 0_U 0_V 1_X13_Y 7_Job(Seq.Scan) 1 01 01 02 01 04 01_086	3.3577176676961953	2.931500351450374
EnhSertadPeli_Rep1_2_part1_Sequence_A 0_S 0_U 0_V 1_X13_Y 7_Job(Seq.Scan) 1 01 01 02 01 04 01_086__Cell_CP_18	8257.0	3288.5	WT	120	1	WT_120	Cell_CP_18	TxS_auto_59	TxS_auto_5	0.7319617476343967	2	1	EnhSertadPeli_Rep1_2_part1_Sequence_A 0_S 0_U 0_V 1_X13_Y 7_Job(Seq.Scan) 1 01 01 02 01 04 01_086	3.3577176676961953	2.931500351450374
EnhSertadPeli_Rep1_2_part1_Sequence_A 0_S 0_U 0_V 1_X13_Y 7_Job(Seq.Scan) 1 01 01 02 01 04 01_086__Cell_CP_22	9804.5	4302.0	WT	120	1	WT_120	Cell_CP_22	TxS_auto_14	TxS_auto_2	0.5345287644271354	2	2	EnhSertadPeli_Rep1_2_part1_Sequence_A 0_S 0_U 0_V 1_X13_Y 7_Job(Seq.Scan) 1 01 01 02 01 04 01_086	8.07752682540191	4.485819487403341
EnhSertadPeli_Rep1_2_part1_Sequence_A 0_S 0_U 0_V 1_X13_Y 7_Job(Seq.Scan) 1 01 01 02 01 04 01_086__Cell_CP_22	9804.5	4302.0	WT	120	1	WT_120	Cell_CP_22	TxS_auto_14	TxS_auto_2	0.5345287644271354	2	2	EnhSertadPeli_Rep1_2_part1_Sequence_A 0_S 0_U 0_V 1_X13_Y 7_Job(Seq.Scan) 1 01 01 02 01 04 01_086	8.07752682540191	4.485819487403341
EnhSertadPeli_Rep1_2_part1_Sequence_A 0_S 0_U 0_V 1_X13_Y 7_Job(Seq.Scan) 1 01 01 02 01 04 01_086__Cell_CP_22	9804.5	4302.0	WT	120	1	WT_120	Cell_CP_22	TxS_auto_14	TxS_auto_2	0.5345287644271354	2	2	EnhSertadPeli_Rep1_2_part1_Sequence_A 0_S 0_U 0_V 1_X13_Y 7_Job(Seq.Scan) 1 01 01 02 01 04 01_086	8.07752682540191	4.485819487403341
EnhSertadPeli_Rep1_2_part1_Sequence_A 0_S 0_U 0_V 1_X13_Y 7_Job(Seq.Scan) 1 01 01 02 01 04 01_086__Cell_CP_22	9804.5	4302.0	WT	120	1	WT_120	Cell_CP_22	TxS_auto_14	TxS_auto_2	0.5345287644271354	2	2	EnhSertadPeli_Rep1_2_part1_Sequence_A 0_S 0_U 0_V 1_X13_Y 7_Job(Seq.Scan) 1 01 01 02 01 04 01_086	8.07752682540191	4.485819487403341
EnhSertadPeli_Rep1_2_part1_Sequence_A 0_S 0_U 0_V 1_X13_Y 7_Job(Seq.Scan) 1 01 01 02 01 04 01_086__Cell_CP_28	5458.5	2653.0	WT	120	1	WT_120	Cell_CP_28	TxS_auto_133	TxS_auto_36	0.5345287644271329	2	2	EnhSertadPeli_Rep1_2_part1_Sequence_A 0_S 0_U 0_V 1_X13_Y 7_Job(Seq.Scan) 1 01 01 02 01 04 01_086	3.951652361048138	1.764438133940124
EnhSertadPeli_Rep1_2_part1_Sequence_A 0_S 0_U 0_V 1_X13_Y 7_Job(Seq.Scan) 1 01 01 02 01 04 01_086__Cell_CP_28	5458.5	2653.0	WT	120	1	WT_120	Cell_CP_28	TxS_auto_133	TxS_auto_36	0.5345287644271329	2	2	EnhSertadPeli_Rep1_2_part1_Sequence_A 0_S 0_U 0_V 1_X13_Y 7_Job(Seq.Scan) 1 01 01 02 01 04 01_086	3.951652361048138	1.764438133940124
EnhSertadPeli_Rep1_2_part1_Sequence_A 0_S 0_U 0_V 1_X13_Y 7_Job(Seq.Scan) 1 01 01 02 01 04 01_086__Cell_CP_28	5458.5	2653.0	WT	120	1	WT_120	Cell_CP_28	TxS_auto_133	TxS_auto_36	0.5345287644271329	2	2	EnhSertadPeli_Rep1_2_part1_Sequence_A 0_S 0_U 0_V 1_X13_Y 7_Job(Seq.Scan) 1 01 01 02 01 04 01_086	3.951652361048138	1.764438133940124
EnhSertadPeli_Rep1_2_part1_Sequence_A 0_S 0_U 0_V 1_X13_Y 7_Job(Seq.Scan) 1 01 01 02 01 04 01_086__Cell_CP_28	5458.5	2653.0	WT	120	1	WT_120	Cell_CP_28	TxS_auto_133	TxS_auto_36	0.5345287644271329	2	2	EnhSertadPeli_Rep1_2_part1_Sequence_A 0_S 0_U 0_V 1_X13_Y 7_Job(Seq.Scan) 1 01 01 02 01 04 01_086	3.951652361048138	1.764438133940124
EnhSertadPeli_Rep1_2_part1_Sequence_A 0_S 0_U 0_V 1_X13_Y 7_Job(Seq.Scan) 1 01 01 02 01 04 01_086__Cell_CP_33	10212.5	4326.0	WT	120	1	WT_120	Cell_CP_33	TxS_auto_80	TxS_auto_21	0.42261684774746355	2	2	EnhSertadPeli_Rep1_2_part1_Sequence_A 0_S 0_U 0_V 1_X13_Y 7_Job(Seq.Scan) 1 01 01 02 01 04 01_086	11.599436860908483	4.169417103363645
EnhSertadPeli_Rep1_2_part1_Sequence_A 0_S 0_U 0_V 1_X13_Y 7_Job(Seq.Scan) 1 01 01 02 01 04 01_086__Cell_CP_33	10212.5	4326.0	WT	120	1	WT_120	Cell_CP_33	TxS_auto_80	TxS_auto_21	0.42261684774746355	2	2	EnhSertadPeli_Rep1_2_part1_Sequence_A 0_S 0_U 0_V 1_X13_Y 7_Job(Seq.Scan) 1 01 01 02 01 04 01_086	11.599436860908483	4.169417103363645
EnhSertadPeli_Rep1_2_part1_Sequence_A 0_S 0_U 0_V 1_X13_Y 7_Job(Seq.Scan) 1 01 01 02 01 04 01_086__Cell_CP_33	10212.5	4326.0	WT	120	1	WT_120	Cell_CP_33	TxS_auto_80	TxS_auto_21	0.42261684774746355	2	2	EnhSertadPeli_Rep1_2_part1_Sequence_A 0_S 0_U 0_V 1_X13_Y 7_Job(Seq.Scan) 1 01 01 02 01 04 01_086	11.599436860908483	4.169417103363645
EnhSertadPeli_Rep1_2_part1_Sequence_A 0_S 0_U 0_V 1_X13_Y 7_Job(Seq.Scan) 1 01 01 02 01 04 01_086__Cell_CP_33	10212.5	4326.0	WT	120	1	WT_120	Cell_CP_33	TxS_auto_80	TxS_auto_21	0.42261684774746355	2	2	EnhSertadPeli_Rep1_2_part1_Sequence_A 0_S 0_U 0_V 1_X13_Y 7_Job(Seq.Scan) 1 01 01 02 01 04 01_086	11.599436860908483	4.169417103363645
EnhSertadPeli_Rep1_2_part1_Sequence_A 0_S 0_U 0_V 1_X13_Y 7_Job(Seq.Scan) 1 01 01 02 01 04 01_086__Cell_CP_46	8933.0	3461.5	WT	120	1	WT_120	Cell_CP_46	TxS_auto_52	TxS_auto_11	0.6268045947502386	2	2	EnhSertadPeli_Rep1_2_part1_Sequence_A 0_S 0_U 0_V 1_X13_Y 7_Job(Seq.Scan) 1 01 01 02 01 04 01_086	5.602004252366479	5.877659619768128
EnhSertadPeli_Rep1_2_part1_Sequence_A 0_S 0_U 0_V 1_X13_Y 7_Job(Seq.Scan) 1 01 01 02 01 04 01_086__Cell_CP_46	8933.0	3461.5	WT	120	1	WT_120	Cell_CP_46	TxS_auto_52	TxS_auto_11	0.6268045947502386	2	2	EnhSertadPeli_Rep1_2_part1_Sequence_A 0_S 0_U 0_V 1_X13_Y 7_Job(Seq.Scan) 1 01 01 02 01 04 01_086	5.602004252366479	5.877659619768128
EnhSertadPeli_Rep1_2_part1_Sequence_A 0_S 0_U 0_V 1_X13_Y 7_Job(Seq.Scan) 1 01 01 02 01 04 01_086__Cell_CP_46	8933.0	3461.5	WT	120	1	WT_120	Cell_CP_46	TxS_auto_52	TxS_auto_11	0.6268045947502386	2	2	EnhSertadPeli_Rep1_2_part1_Sequence_A 0_S 0_U 0_V 1_X13_Y 7_Job(Seq.Scan) 1 01 01 02 01 04 01_086	5.602004252366479	5.877659619768128
EnhSertadPeli_Rep1_2_part1_Sequence_A 0_S 0_U 0_V 1_X13_Y 7_Job(Seq.Scan) 1 01 01 02 01 04 01_086__Cell_CP_46	8933.0	3461.5	WT	120	1	WT_120	Cell_CP_46	TxS_auto_52	TxS_auto_11	0.6268045947502386	2	2	EnhSertadPeli_Rep1_2_part1_Sequence_A 0_S 0_U 0_V 1_X13_Y 7_Job(Seq.Scan) 1 01 01 02 01 04 01_086	5.602004252366479	5.877659619768128
EnhSertadPeli_Rep1_2_part1_Sequence_A 0_S 0_U 0_V 1_X13_Y 7_Job(Seq.Scan) 1 01 01 02 01 04 01_086__Cell_CP_50	8600.0	3188.5	WT	120	1	WT_120	Cell_CP_50	TxS_auto_155	TxS_auto_34	0.8452058920759936	2	1	EnhSertadPeli_Rep1_2_part1_Sequence_A 0_S 0_U 0_V 1_X13_Y 7_Job(Seq.Scan) 1 01 01 02 01 04 01_086	2.780147671549786	1.4093513527323904
EnhSertadPeli_Rep1_2_part1_Sequence_A 0_S 0_U 0_V 1_X13_Y 7_Job(Seq.Scan) 1 01 01 02 01 04 01_086__Cell_CP_50	8600.0	3188.5	WT	120	1	WT_120	Cell_CP_50	TxS_auto_155	TxS_auto_34	0.8452058920759936	2	1	EnhSertadPeli_Rep1_2_part1_Sequence_A 0_S 0_U 0_V 1_X13_Y 7_Job(Seq.Scan) 1 01 01 02 01 04 01_086	2.780147671549786	1.4093513527323904
EnhSertadPeli_Rep1_2_part1_Sequence_A 0_S 0_U 0_V 1_X13_Y 7_Job(Seq.Scan) 1 01 01 02 01 04 01_086__Cell_CP_50	8600.0	3188.5	WT	120	1	WT_120	Cell_CP_50	TxS_auto_155	TxS_auto_34	0.8452058920759936	2	1	EnhSertadPeli_Rep1_2_part1_Sequence_A 0_S 0_U 0_V 1_X13_Y 7_Job(Seq.Scan) 1 01 01 02 01 04 01_086	2.780147671549786	1.4093513527323904
EnhSertadPeli_Rep1_2_part1_Sequence_A 0_S 0_U 0_V 1_X13_Y 7_Job(Seq.Scan) 1 01 01 02 01 04 01_086__Cell_CP_50	8600.0	3188.5	WT	120	1	WT_120	Cell_CP_50	TxS_auto_155	TxS_auto_34	0.8452058920759936	2	1	EnhSertadPeli_Rep1_2_part1_Sequence_A 0_S 0_U 0_V 1_X13_Y 7_Job(Seq.Scan) 1 01 01 02 01 04 01_086	2.780147671549786	1.4093513527323904
EnhSertadPeli_Rep1_2_part1_Sequence_A 0_S 0_U 0_V 1_X13_Y 7_Job(Seq.Scan) 1 01 01 02 01 04 01_086__Cell_CP_54	8006.5	3374.0	WT	120	1	WT_120	Cell_CP_54	TxS_auto_60	TxS_auto_23	0.0	2	1	EnhSertadPeli_Rep1_2_part1_Sequence_A 0_S 0_U 0_V 1_X13_Y 7_Job(Seq.Scan) 1 01 01 02 01 04 01_086	6.20068958925139	1.8133035008180702
EnhSertadPeli_Rep1_2_part1_Sequence_A 0_S 0_U 0_V 1_X13_Y 7_Job(Seq.Scan) 1 01 01 02 01 04 01_086__Cell_CP_54	8006.5	3374.0	WT	120	1	WT_120	Cell_CP_54	TxS_auto_60	TxS_auto_23	0.0	2	1	EnhSertadPeli_Rep1_2_part1_Sequence_A 0_S 0_U 0_V 1_X13_Y 7_Job(Seq.Scan) 1 01 01 02 01 04 01_086	6.20068958925139	1.8133035008180702
EnhSertadPeli_Rep1_2_part1_Sequence_A 0_S 0_U 0_V 1_X13_Y 7_Job(Seq.Scan) 1 01 01 02 01 04 01_086__Cell_CP_54	8006.5	3374.0	WT	120	1	WT_120	Cell_CP_54	TxS_auto_60	TxS_auto_23	0.0	2	1	EnhSertadPeli_Rep1_2_part1_Sequence_A 0_S 0_U 0_V 1_X13_Y 7_Job(Seq.Scan) 1 01 01 02 01 04 01_086	6.20068958925139	1.8133035008180702
EnhSertadPeli_Rep1_2_part1_Sequence_A 0_S 0_U 0_V 1_X13_Y 7_Job(Seq.Scan) 1 01 01 02 01 04 01_086__Cell_CP_54	8006.5	3374.0	WT	120	1	WT_120	Cell_CP_54	TxS_auto_60	TxS_auto_23	0.0	2	1	EnhSertadPeli_Rep1_2_part1_Sequence_A 0_S 0_U 0_V 1_X13_Y 7_Job(Seq.Scan) 1 01 01 02 01 04 01_086	6.20068958925139	1.8133035008180702
EnhSertadPeli_Rep1_2_part1_Sequence_A 0_S 0_U 0_V 1_X14_Y 5_Job(Seq.Scan) 1 01 01 02 01 04 01_048__Cell_CP_20	7297.0	2996.5	WT	120	1	WT_120	Cell_CP_20	TxS_auto_9	TxS_auto_4	0.5669585522769673	2	2	EnhSertadPeli_Rep1_2_part1_Sequence_A 0_S 0_U 0_V 1_X14_Y 5_Job(Seq.Scan) 1 01 01 02 01 04 01_048	5.736629185901186	2.426153136503959
EnhSertadPeli_Rep1_2_part1_Sequence_A 0_S 0_U 0_V 1_X14_Y 5_Job(Seq.Scan) 1 01 01 02 01 04 01_048__Cell_CP_20	7297.0	2996.5	WT	120	1	WT_120	Cell_CP_20	TxS_auto_9	TxS_auto_4	0.5669585522769673	2	2	EnhSertadPeli_Rep1_2_part1_Sequence_A 0_S 0_U 0_V 1_X14_Y 5_Job(Seq.Scan) 1 01 01 02 01 04 01_048	5.736629185901186	2.426153136503959
EnhSertadPeli_Rep1_2_part1_Sequence_A 0_S 0_U 0_V 1_X14_Y 5_Job(Seq.Scan) 1 01 01 02 01 04 01_048__Cell_CP_20	7297.0	2996.5	WT	120	1	WT_120	Cell_CP_20	TxS_auto_9	TxS_auto_4	0.5669585522769673	2	2	EnhSertadPeli_Rep1_2_part1_Sequence_A 0_S 0_U 0_V 1_X14_Y 5_Job(Seq.Scan) 1 01 01 02 01 04 01_048	5.736629185901186	2.426153136503959
EnhSertadPeli_Rep1_2_part1_Sequence_A 0_S 0_U 0_V 1_X14_Y 5_Job(Seq.Scan) 1 01 01 02 01 04 01_048__Cell_CP_20	7297.0	2996.5	WT	120	1	WT_120	Cell_CP_20	TxS_auto_9	TxS_auto_4	0.5669585522769673	2	2	EnhSertadPeli_Rep1_2_part1_Sequence_A 0_S 0_U 0_V 1_X14_Y 5_Job(Seq.Scan) 1 01 01 02 01 04 01_048	5.736629185901186	2.426153136503959
EnhSertadPeli_Rep1_2_part1_Sequence_A 0_S 0_U 0_V 1_X14_Y 5_Job(Seq.Scan) 1 01 01 02 01 04 01_048__Cell_CP_28	9518.0	3847.0	WT	120	1	WT_120	Cell_CP_28	TxS_auto_53	TxS_auto_7	0.7319617476343893	2	1	EnhSertadPeli_Rep1_2_part1_Sequence_A 0_S 0_U 0_V 1_X14_Y 5_Job(Seq.Scan) 1 01 01 02 01 04 01_048	2.495058987927534	2.758436046825984
EnhSertadPeli_Rep1_2_part1_Sequence_A 0_S 0_U 0_V 1_X14_Y 5_Job(Seq.Scan) 1 01 01 02 01 04 01_048__Cell_CP_28	9518.0	3847.0	WT	120	1	WT_120	Cell_CP_28	TxS_auto_53	TxS_auto_7	0.7319617476343893	2	1	EnhSertadPeli_Rep1_2_part1_Sequence_A 0_S 0_U 0_V 1_X14_Y 5_Job(Seq.Scan) 1 01 01 02 01 04 01_048	2.495058987927534	2.758436046825984
EnhSertadPeli_Rep1_2_part1_Sequence_A 0_S 0_U 0_V 1_X14_Y 5_Job(Seq.Scan) 1 01 01 02 01 04 01_048__Cell_CP_28	9518.0	3847.0	WT	120	1	WT_120	Cell_CP_28	TxS_auto_53	TxS_auto_7	0.7319617476343893	2	1	EnhSertadPeli_Rep1_2_part1_Sequence_A 0_S 0_U 0_V 1_X14_Y 5_Job(Seq.Scan) 1 01 01 02 01 04 01_048	2.495058987927534	2.758436046825984
EnhSertadPeli_Rep1_2_part1_Sequence_A 0_S 0_U 0_V 1_X14_Y 5_Job(Seq.Scan) 1 01 01 02 01 04 01_048__Cell_CP_28	9518.0	3847.0	WT	120	1	WT_120	Cell_CP_28	TxS_auto_53	TxS_auto_7	0.7319617476343893	2	1	EnhSertadPeli_Rep1_2_part1_Sequence_A 0_S 0_U 0_V 1_X14_Y 5_Job(Seq.Scan) 1 01 01 02 01 04 01_048	2.495058987927534	2.758436046825984
EnhSertadPeli_Rep1_2_part1_Sequence_A 0_S 0_U 0_V 1_X14_Y 5_Job(Seq.Scan) 1 01 01 02 01 04 01_048__Cell_CP_3	9085.5	3502.5	WT	120	1	WT_120	Cell_CP_3	TxS_auto_92	TxS_auto_19	0.566958552276972	2	2	EnhSertadPeli_Rep1_2_part1_Sequence_A 0_S 0_U 0_V 1_X14_Y 5_Job(Seq.Scan) 1 01 01 02 01 04 01_048	1.1699219119870168	4.375463079687634
EnhSertadPeli_Rep1_2_part1_Sequence_A 0_S 0_U 0_V 1_X14_Y 5_Job(Seq.Scan) 1 01 01 02 01 04 01_048__Cell_CP_3	9085.5	3502.5	WT	120	1	WT_120	Cell_CP_3	TxS_auto_92	TxS_auto_19	0.566958552276972	2	2	EnhSertadPeli_Rep1_2_part1_Sequence_A 0_S 0_U 0_V 1_X14_Y 5_Job(Seq.Scan) 1 01 01 02 01 04 01_048	1.1699219119870168	4.375463079687634
EnhSertadPeli_Rep1_2_part1_Sequence_A 0_S 0_U 0_V 1_X14_Y 5_Job(Seq.Scan) 1 01 01 02 01 04 01_048__Cell_CP_3	9085.5	3502.5	WT	120	1	WT_120	Cell_CP_3	TxS_auto_92	TxS_auto_19	0.566958552276972	2	2	EnhSertadPeli_Rep1_2_part1_Sequence_A 0_S 0_U 0_V 1_X14_Y 5_Job(Seq.Scan) 1 01 01 02 01 04 01_048	1.1699219119870168	4.375463079687634
EnhSertadPeli_Rep1_2_part1_Sequence_A 0_S 0_U 0_V 1_X14_Y 5_Job(Seq.Scan) 1 01 01 02 01 04 01_048__Cell_CP_3	9085.5	3502.5	WT	120	1	WT_120	Cell_CP_3	TxS_auto_92	TxS_auto_19	0.566958552276972	2	2	EnhSertadPeli_Rep1_2_part1_Sequence_A 0_S 0_U 0_V 1_X14_Y 5_Job(Seq.Scan) 1 01 01 02 01 04 01_048	1.1699219119870168	4.375463079687634
EnhSertadPeli_Rep1_2_part1_Sequence_A 0_S 0_U 0_V 1_X14_Y 5_Job(Seq.Scan) 1 01 01 02 01 04 01_048__Cell_CP_32	9292.0	3648.5	WT	120	1	WT_120	Cell_CP_32	TxS_auto_32	TxS_auto_1	0.6814491910627001	1	2	EnhSertadPeli_Rep1_2_part1_Sequence_A 0_S 0_U 0_V 1_X14_Y 5_Job(Seq.Scan) 1 01 01 02 01 04 01_048	6.251371337154913	9.761216951137802
EnhSertadPeli_Rep1_2_part1_Sequence_A 0_S 0_U 0_V 1_X14_Y 5_Job(Seq.Scan) 1 01 01 02 01 04 01_048__Cell_CP_32	9292.0	3648.5	WT	120	1	WT_120	Cell_CP_32	TxS_auto_32	TxS_auto_1	0.6814491910627001	1	2	EnhSertadPeli_Rep1_2_part1_Sequence_A 0_S 0_U 0_V 1_X14_Y 5_Job(Seq.Scan) 1 01 01 02 01 04 01_048	6.251371337154913	9.761216951137802
EnhSertadPeli_Rep1_2_part1_Sequence_A 0_S 0_U 0_V 1_X14_Y 5_Job(Seq.Scan) 1 01 01 02 01 04 01_048__Cell_CP_32	9292.0	3648.5	WT	120	1	WT_120	Cell_CP_32	TxS_auto_32	TxS_auto_1	0.6814491910627001	1	2	EnhSertadPeli_Rep1_2_part1_Sequence_A 0_S 0_U 0_V 1_X14_Y 5_Job(Seq.Scan) 1 01 01 02 01 04 01_048	6.251371337154913	9.761216951137802
EnhSertadPeli_Rep1_2_part1_Sequence_A 0_S 0_U 0_V 1_X14_Y 5_Job(Seq.Scan) 1 01 01 02 01 04 01_048__Cell_CP_32	9292.0	3648.5	WT	120	1	WT_120	Cell_CP_32	TxS_auto_32	TxS_auto_1	0.6814491910627001	1	2	EnhSertadPeli_Rep1_2_part1_Sequence_A 0_S 0_U 0_V 1_X14_Y 5_Job(Seq.Scan) 1 01 01 02 01 04 01_048	6.251371337154913	9.761216951137802
EnhSertadPeli_Rep1_2_part1_Sequence_A 0_S 0_U 0_V 1_X14_Y 5_Job(Seq.Scan) 1 01 01 02 01 04 01_048__Cell_CP_34	8876.0	3420.0	WT	120	1	WT_120	Cell_CP_34	TxS_auto_80	TxS_auto_22	0.5345287644271379	2	1	EnhSertadPeli_Rep1_2_part1_Sequence_A 0_S 0_U 0_V 1_X14_Y 5_Job(Seq.Scan) 1 01 01 02 01 04 01_048	6.334788128578077	1.6695584163204482
EnhSertadPeli_Rep1_2_part1_Sequence_A 0_S 0_U 0_V 1_X14_Y 5_Job(Seq.Scan) 1 01 01 02 01 04 01_048__Cell_CP_34	8876.0	3420.0	WT	120	1	WT_120	Cell_CP_34	TxS_auto_80	TxS_auto_22	0.5345287644271379	2	1	EnhSertadPeli_Rep1_2_part1_Sequence_A 0_S 0_U 0_V 1_X14_Y 5_Job(Seq.Scan) 1 01 01 02 01 04 01_048	6.334788128578077	1.6695584163204482
EnhSertadPeli_Rep1_2_part1_Sequence_A 0_S 0_U 0_V 1_X14_Y 5_Job(Seq.Scan) 1 01 01 02 01 04 01_048__Cell_CP_34	8876.0	3420.0	WT	120	1	WT_120	Cell_CP_34	TxS_auto_80	TxS_auto_22	0.5345287644271379	2	1	EnhSertadPeli_Rep1_2_part1_Sequence_A 0_S 0_U 0_V 1_X14_Y 5_Job(Seq.Scan) 1 01 01 02 01 04 01_048	6.334788128578077	1.6695584163204482
EnhSertadPeli_Rep1_2_part1_Sequence_A 0_S 0_U 0_V 1_X14_Y 5_Job(Seq.Scan) 1 01 01 02 01 04 01_048__Cell_CP_34	8876.0	3420.0	WT	120	1	WT_120	Cell_CP_34	TxS_auto_80	TxS_auto_22	0.5345287644271379	2	1	EnhSertadPeli_Rep1_2_part1_Sequence_A 0_S 0_U 0_V 1_X14_Y 5_Job(Seq.Scan) 1 01 01 02 01 04 01_048	6.334788128578077	1.6695584163204482
EnhSertadPeli_Rep1_2_part1_Sequence_A 0_S 0_U 0_V 1_X14_Y 6_Job(Seq.Scan) 1 01 01 02 01 04 01_066__Cell_CP_17	9537.5	3842.5	WT	120	1	WT_120	Cell_CP_17	TxS_auto_68	TxS_auto_9	0.4226168477474572	1	2	EnhSertadPeli_Rep1_2_part1_Sequence_A 0_S 0_U 0_V 1_X14_Y 6_Job(Seq.Scan) 1 01 01 02 01 04 01_066	4.34919425416328	6.400109564579823
EnhSertadPeli_Rep1_2_part1_Sequence_A 0_S 0_U 0_V 1_X14_Y 6_Job(Seq.Scan) 1 01 01 02 01 04 01_066__Cell_CP_17	9537.5	3842.5	WT	120	1	WT_120	Cell_CP_17	TxS_auto_68	TxS_auto_9	0.4226168477474572	1	2	EnhSertadPeli_Rep1_2_part1_Sequence_A 0_S 0_U 0_V 1_X14_Y 6_Job(Seq.Scan) 1 01 01 02 01 04 01_066	4.34919425416328	6.400109564579823
EnhSertadPeli_Rep1_2_part1_Sequence_A 0_S 0_U 0_V 1_X14_Y 6_Job(Seq.Scan) 1 01 01 02 01 04 01_066__Cell_CP_17	9537.5	3842.5	WT	120	1	WT_120	Cell_CP_17	TxS_auto_68	TxS_auto_9	0.4226168477474572	1	2	EnhSertadPeli_Rep1_2_part1_Sequence_A 0_S 0_U 0_V 1_X14_Y 6_Job(Seq.Scan) 1 01 01 02 01 04 01_066	4.34919425416328	6.400109564579823
EnhSertadPeli_Rep1_2_part1_Sequence_A 0_S 0_U 0_V 1_X14_Y 6_Job(Seq.Scan) 1 01 01 02 01 04 01_066__Cell_CP_17	9537.5	3842.5	WT	120	1	WT_120	Cell_CP_17	TxS_auto_68	TxS_auto_9	0.4226168477474572	1	2	EnhSertadPeli_Rep1_2_part1_Sequence_A 0_S 0_U 0_V 1_X14_Y 6_Job(Seq.Scan) 1 01 01 02 01 04 01_066	4.34919425416328	6.400109564579823
EnhSertadPeli_Rep1_2_part1_Sequence_A 0_S 0_U 0_V 1_X14_Y 6_Job(Seq.Scan) 1 01 01 02 01 04 01_066__Cell_CP_3	10400.5	4327.0	WT	120	1	WT_120	Cell_CP_3	TxS_auto_16	TxS_auto_10	0.6268045947502301	2	2	EnhSertadPeli_Rep1_2_part1_Sequence_A 0_S 0_U 0_V 1_X14_Y 6_Job(Seq.Scan) 1 01 01 02 01 04 01_066	7.4967892200115305	1.8027162192218498
EnhSertadPeli_Rep1_2_part1_Sequence_A 0_S 0_U 0_V 1_X14_Y 6_Job(Seq.Scan) 1 01 01 02 01 04 01_066__Cell_CP_3	10400.5	4327.0	WT	120	1	WT_120	Cell_CP_3	TxS_auto_16	TxS_auto_10	0.6268045947502301	2	2	EnhSertadPeli_Rep1_2_part1_Sequence_A 0_S 0_U 0_V 1_X14_Y 6_Job(Seq.Scan) 1 01 01 02 01 04 01_066	7.4967892200115305	1.8027162192218498
EnhSertadPeli_Rep1_2_part1_Sequence_A 0_S 0_U 0_V 1_X14_Y 6_Job(Seq.Scan) 1 01 01 02 01 04 01_066__Cell_CP_3	10400.5	4327.0	WT	120	1	WT_120	Cell_CP_3	TxS_auto_16	TxS_auto_10	0.6268045947502301	2	2	EnhSertadPeli_Rep1_2_part1_Sequence_A 0_S 0_U 0_V 1_X14_Y 6_Job(Seq.Scan) 1 01 01 02 01 04 01_066	7.4967892200115305	1.8027162192218498
EnhSertadPeli_Rep1_2_part1_Sequence_A 0_S 0_U 0_V 1_X14_Y 6_Job(Seq.Scan) 1 01 01 02 01 04 01_066__Cell_CP_3	10400.5	4327.0	WT	120	1	WT_120	Cell_CP_3	TxS_auto_16	TxS_auto_10	0.6268045947502301	2	2	EnhSertadPeli_Rep1_2_part1_Sequence_A 0_S 0_U 0_V 1_X14_Y 6_Job(Seq.Scan) 1 01 01 02 01 04 01_066	7.4967892200115305	1.8027162192218498
EnhSertadPeli_Rep1_2_part1_Sequence_A 0_S 0_U 0_V 1_X14_Y 6_Job(Seq.Scan) 1 01 01 02 01 04 01_066__Cell_CP_8	10181.0	4246.0	WT	120	1	WT_120	Cell_CP_8	TxS_auto_97	TxS_auto_12	0.0	2	1	EnhSertadPeli_Rep1_2_part1_Sequence_A 0_S 0_U 0_V 1_X14_Y 6_Job(Seq.Scan) 1 01 01 02 01 04 01_066	2.395804663839844	5.819428382652909
EnhSertadPeli_Rep1_2_part1_Sequence_A 0_S 0_U 0_V 1_X14_Y 6_Job(Seq.Scan) 1 01 01 02 01 04 01_066__Cell_CP_8	10181.0	4246.0	WT	120	1	WT_120	Cell_CP_8	TxS_auto_97	TxS_auto_12	0.0	2	1	EnhSertadPeli_Rep1_2_part1_Sequence_A 0_S 0_U 0_V 1_X14_Y 6_Job(Seq.Scan) 1 01 01 02 01 04 01_066	2.395804663839844	5.819428382652909
EnhSertadPeli_Rep1_2_part1_Sequence_A 0_S 0_U 0_V 1_X14_Y 6_Job(Seq.Scan) 1 01 01 02 01 04 01_066__Cell_CP_8	10181.0	4246.0	WT	120	1	WT_120	Cell_CP_8	TxS_auto_97	TxS_auto_12	0.0	2	1	EnhSertadPeli_Rep1_2_part1_Sequence_A 0_S 0_U 0_V 1_X14_Y 6_Job(Seq.Scan) 1 01 01 02 01 04 01_066	2.395804663839844	5.819428382652909
EnhSertadPeli_Rep1_2_part1_Sequence_A 0_S 0_U 0_V 1_X14_Y 6_Job(Seq.Scan) 1 01 01 02 01 04 01_066__Cell_CP_8	10181.0	4246.0	WT	120	1	WT_120	Cell_CP_8	TxS_auto_97	TxS_auto_12	0.0	2	1	EnhSertadPeli_Rep1_2_part1_Sequence_A 0_S 0_U 0_V 1_X14_Y 6_Job(Seq.Scan) 1 01 01 02 01 04 01_066	2.395804663839844	5.819428382652909
EnhSertadPeli_Rep1_2_part1_Sequence_A 0_S 0_U 0_V 1_X14_Y 7_Job(Seq.Scan) 1 01 01 02 01 04 01_084__Cell_CP_10	5725.0	3408.0	WT	120	1	WT_120	Cell_CP_10	TxS_auto_33	TxS_auto_28	0.18900000000000006	2	1	EnhSertadPeli_Rep1_2_part1_Sequence_A 0_S 0_U 0_V 1_X14_Y 7_Job(Seq.Scan) 1 01 01 02 01 04 01_084	4.736702046562906	3.537019934534569
EnhSertadPeli_Rep1_2_part1_Sequence_A 0_S 0_U 0_V 1_X14_Y 7_Job(Seq.Scan) 1 01 01 02 01 04 01_084__Cell_CP_10	5725.0	3408.0	WT	120	1	WT_120	Cell_CP_10	TxS_auto_33	TxS_auto_28	0.18900000000000006	2	1	EnhSertadPeli_Rep1_2_part1_Sequence_A 0_S 0_U 0_V 1_X14_Y 7_Job(Seq.Scan) 1 01 01 02 01 04 01_084	4.736702046562906	3.537019934534569
EnhSertadPeli_Rep1_2_part1_Sequence_A 0_S 0_U 0_V 1_X14_Y 7_Job(Seq.Scan) 1 01 01 02 01 04 01_084__Cell_CP_10	5725.0	3408.0	WT	120	1	WT_120	Cell_CP_10	TxS_auto_33	TxS_auto_28	0.18900000000000006	2	1	EnhSertadPeli_Rep1_2_part1_Sequence_A 0_S 0_U 0_V 1_X14_Y 7_Job(Seq.Scan) 1 01 01 02 01 04 01_084	4.736702046562906	3.537019934534569
EnhSertadPeli_Rep1_2_part1_Sequence_A 0_S 0_U 0_V 1_X14_Y 7_Job(Seq.Scan) 1 01 01 02 01 04 01_084__Cell_CP_10	5725.0	3408.0	WT	120	1	WT_120	Cell_CP_10	TxS_auto_33	TxS_auto_28	0.18900000000000006	2	1	EnhSertadPeli_Rep1_2_part1_Sequence_A 0_S 0_U 0_V 1_X14_Y 7_Job(Seq.Scan) 1 01 01 02 01 04 01_084	4.736702046562906	3.537019934534569
EnhSertadPeli_Rep1_2_part1_Sequence_A 0_S 0_U 0_V 1_X14_Y 7_Job(Seq.Scan) 1 01 01 02 01 04 01_084__Cell_CP_11	8201.5	3796.0	WT	120	1	WT_120	Cell_CP_11	TxS_auto_45	TxS_auto_14	0.9637146880690401	2	2	EnhSertadPeli_Rep1_2_part1_Sequence_A 0_S 0_U 0_V 1_X14_Y 7_Job(Seq.Scan) 1 01 01 02 01 04 01_084	6.157398929583797	5.596277101735624
EnhSertadPeli_Rep1_2_part1_Sequence_A 0_S 0_U 0_V 1_X14_Y 7_Job(Seq.Scan) 1 01 01 02 01 04 01_084__Cell_CP_11	8201.5	3796.0	WT	120	1	WT_120	Cell_CP_11	TxS_auto_45	TxS_auto_14	0.9637146880690401	2	2	EnhSertadPeli_Rep1_2_part1_Sequence_A 0_S 0_U 0_V 1_X14_Y 7_Job(Seq.Scan) 1 01 01 02 01 04 01_084	6.157398929583797	5.596277101735624
EnhSertadPeli_Rep1_2_part1_Sequence_A 0_S 0_U 0_V 1_X14_Y 7_Job(Seq.Scan) 1 01 01 02 01 04 01_084__Cell_CP_11	8201.5	3796.0	WT	120	1	WT_120	Cell_CP_11	TxS_auto_45	TxS_auto_14	0.9637146880690401	2	2	EnhSertadPeli_Rep1_2_part1_Sequence_A 0_S 0_U 0_V 1_X14_Y 7_Job(Seq.Scan) 1 01 01 02 01 04 01_084	6.157398929583797	5.596277101735624
EnhSertadPeli_Rep1_2_part1_Sequence_A 0_S 0_U 0_V 1_X14_Y 7_Job(Seq.Scan) 1 01 01 02 01 04 01_084__Cell_CP_11	8201.5	3796.0	WT	120	1	WT_120	Cell_CP_11	TxS_auto_45	TxS_auto_14	0.9637146880690401	2	2	EnhSertadPeli_Rep1_2_part1_Sequence_A 0_S 0_U 0_V 1_X14_Y 7_Job(Seq.Scan) 1 01 01 02 01 04 01_084	6.157398929583797	5.596277101735624
EnhSertadPeli_Rep1_2_part1_Sequence_A 0_S 0_U 0_V 1_X14_Y 7_Job(Seq.Scan) 1 01 01 02 01 04 01_084__Cell_CP_12	6077.0	2654.5	WT	120	1	WT_120	Cell_CP_12	TxS_auto_3	TxS_auto_12	0.6546793108079711	2	1	EnhSertadPeli_Rep1_2_part1_Sequence_A 0_S 0_U 0_V 1_X14_Y 7_Job(Seq.Scan) 1 01 01 02 01 04 01_084	9.850886772028105	1.8947453168173114
EnhSertadPeli_Rep1_2_part1_Sequence_A 0_S 0_U 0_V 1_X14_Y 7_Job(Seq.Scan) 1 01 01 02 01 04 01_084__Cell_CP_12	6077.0	2654.5	WT	120	1	WT_120	Cell_CP_12	TxS_auto_3	TxS_auto_12	0.6546793108079711	2	1	EnhSertadPeli_Rep1_2_part1_Sequence_A 0_S 0_U 0_V 1_X14_Y 7_Job(Seq.Scan) 1 01 01 02 01 04 01_084	9.850886772028105	1.8947453168173114
EnhSertadPeli_Rep1_2_part1_Sequence_A 0_S 0_U 0_V 1_X14_Y 7_Job(Seq.Scan) 1 01 01 02 01 04 01_084__Cell_CP_12	6077.0	2654.5	WT	120	1	WT_120	Cell_CP_12	TxS_auto_3	TxS_auto_12	0.6546793108079711	2	1	EnhSertadPeli_Rep1_2_part1_Sequence_A 0_S 0_U 0_V 1_X14_Y 7_Job(Seq.Scan) 1 01 01 02 01 04 01_084	9.850886772028105	1.8947453168173114
EnhSertadPeli_Rep1_2_part1_Sequence_A 0_S 0_U 0_V 1_X14_Y 7_Job(Seq.Scan) 1 01 01 02 01 04 01_084__Cell_CP_12	6077.0	2654.5	WT	120	1	WT_120	Cell_CP_12	TxS_auto_3	TxS_auto_12	0.6546793108079711	2	1	EnhSertadPeli_Rep1_2_part1_Sequence_A 0_S 0_U 0_V 1_X14_Y 7_Job(Seq.Scan) 1 01 01 02 01 04 01_084	9.850886772028105	1.8947453168173114
EnhSertadPeli_Rep1_2_part1_Sequence_A 0_S 0_U 0_V 1_X14_Y 7_Job(Seq.Scan) 1 01 01 02 01 04 01_084__Cell_CP_13	8900.0	3444.0	WT	120	1	WT_120	Cell_CP_13	TxS_auto_117	TxS_auto_41	0.5	2	1	EnhSertadPeli_Rep1_2_part1_Sequence_A 0_S 0_U 0_V 1_X14_Y 7_Job(Seq.Scan) 1 01 01 02 01 04 01_084	7.870044311479265	3.9336425251585587
EnhSertadPeli_Rep1_2_part1_Sequence_A 0_S 0_U 0_V 1_X14_Y 7_Job(Seq.Scan) 1 01 01 02 01 04 01_084__Cell_CP_13	8900.0	3444.0	WT	120	1	WT_120	Cell_CP_13	TxS_auto_117	TxS_auto_41	0.5	2	1	EnhSertadPeli_Rep1_2_part1_Sequence_A 0_S 0_U 0_V 1_X14_Y 7_Job(Seq.Scan) 1 01 01 02 01 04 01_084	7.870044311479265	3.9336425251585587
EnhSertadPeli_Rep1_2_part1_Sequence_A 0_S 0_U 0_V 1_X14_Y 7_Job(Seq.Scan) 1 01 01 02 01 04 01_084__Cell_CP_13	8900.0	3444.0	WT	120	1	WT_120	Cell_CP_13	TxS_auto_117	TxS_auto_41	0.5	2	1	EnhSertadPeli_Rep1_2_part1_Sequence_A 0_S 0_U 0_V 1_X14_Y 7_Job(Seq.Scan) 1 01 01 02 01 04 01_084	7.870044311479265	3.9336425251585587
EnhSertadPeli_Rep1_2_part1_Sequence_A 0_S 0_U 0_V 1_X14_Y 7_Job(Seq.Scan) 1 01 01 02 01 04 01_084__Cell_CP_13	8900.0	3444.0	WT	120	1	WT_120	Cell_CP_13	TxS_auto_117	TxS_auto_41	0.5	2	1	EnhSertadPeli_Rep1_2_part1_Sequence_A 0_S 0_U 0_V 1_X14_Y 7_Job(Seq.Scan) 1 01 01 02 01 04 01_084	7.870044311479265	3.9336425251585587
EnhSertadPeli_Rep1_2_part1_Sequence_A 0_S 0_U 0_V 1_X14_Y 7_Job(Seq.Scan) 1 01 01 02 01 04 01_084__Cell_CP_22	8815.5	3297.5	WT	120	1	WT_120	Cell_CP_22	TxS_auto_69	TxS_auto_18	0.5345287644271329	2	2	EnhSertadPeli_Rep1_2_part1_Sequence_A 0_S 0_U 0_V 1_X14_Y 7_Job(Seq.Scan) 1 01 01 02 01 04 01_084	6.1405050136159565	5.6976730598483645
EnhSertadPeli_Rep1_2_part1_Sequence_A 0_S 0_U 0_V 1_X14_Y 7_Job(Seq.Scan) 1 01 01 02 01 04 01_084__Cell_CP_22	8815.5	3297.5	WT	120	1	WT_120	Cell_CP_22	TxS_auto_69	TxS_auto_18	0.5345287644271329	2	2	EnhSertadPeli_Rep1_2_part1_Sequence_A 0_S 0_U 0_V 1_X14_Y 7_Job(Seq.Scan) 1 01 01 02 01 04 01_084	6.1405050136159565	5.6976730598483645
EnhSertadPeli_Rep1_2_part1_Sequence_A 0_S 0_U 0_V 1_X14_Y 7_Job(Seq.Scan) 1 01 01 02 01 04 01_084__Cell_CP_22	8815.5	3297.5	WT	120	1	WT_120	Cell_CP_22	TxS_auto_69	TxS_auto_18	0.5345287644271329	2	2	EnhSertadPeli_Rep1_2_part1_Sequence_A 0_S 0_U 0_V 1_X14_Y 7_Job(Seq.Scan) 1 01 01 02 01 04 01_084	6.1405050136159565	5.6976730598483645
EnhSertadPeli_Rep1_2_part1_Sequence_A 0_S 0_U 0_V 1_X14_Y 7_Job(Seq.Scan) 1 01 01 02 01 04 01_084__Cell_CP_22	8815.5	3297.5	WT	120	1	WT_120	Cell_CP_22	TxS_auto_69	TxS_auto_18	0.5345287644271329	2	2	EnhSertadPeli_Rep1_2_part1_Sequence_A 0_S 0_U 0_V 1_X14_Y 7_Job(Seq.Scan) 1 01 01 02 01 04 01_084	6.1405050136159565	5.6976730598483645
EnhSertadPeli_Rep1_2_part1_Sequence_A 0_S 0_U 0_V 1_X14_Y 7_Job(Seq.Scan) 1 01 01 02 01 04 01_084__Cell_CP_28	9028.5	3514.5	WT	120	1	WT_120	Cell_CP_28	TxS_auto_27	TxS_auto_16	0.5976704777718171	2	2	EnhSertadPeli_Rep1_2_part1_Sequence_A 0_S 0_U 0_V 1_X14_Y 7_Job(Seq.Scan) 1 01 01 02 01 04 01_084	8.639257748217819	2.9746644782798914
EnhSertadPeli_Rep1_2_part1_Sequence_A 0_S 0_U 0_V 1_X14_Y 7_Job(Seq.Scan) 1 01 01 02 01 04 01_084__Cell_CP_28	9028.5	3514.5	WT	120	1	WT_120	Cell_CP_28	TxS_auto_27	TxS_auto_16	0.5976704777718171	2	2	EnhSertadPeli_Rep1_2_part1_Sequence_A 0_S 0_U 0_V 1_X14_Y 7_Job(Seq.Scan) 1 01 01 02 01 04 01_084	8.639257748217819	2.9746644782798914
EnhSertadPeli_Rep1_2_part1_Sequence_A 0_S 0_U 0_V 1_X14_Y 7_Job(Seq.Scan) 1 01 01 02 01 04 01_084__Cell_CP_28	9028.5	3514.5	WT	120	1	WT_120	Cell_CP_28	TxS_auto_27	TxS_auto_16	0.5976704777718171	2	2	EnhSertadPeli_Rep1_2_part1_Sequence_A 0_S 0_U 0_V 1_X14_Y 7_Job(Seq.Scan) 1 01 01 02 01 04 01_084	8.639257748217819	2.9746644782798914
EnhSertadPeli_Rep1_2_part1_Sequence_A 0_S 0_U 0_V 1_X14_Y 7_Job(Seq.Scan) 1 01 01 02 01 04 01_084__Cell_CP_28	9028.5	3514.5	WT	120	1	WT_120	Cell_CP_28	TxS_auto_27	TxS_auto_16	0.5976704777718171	2	2	EnhSertadPeli_Rep1_2_part1_Sequence_A 0_S 0_U 0_V 1_X14_Y 7_Job(Seq.Scan) 1 01 01 02 01 04 01_084	8.639257748217819	2.9746644782798914
EnhSertadPeli_Rep1_2_part1_Sequence_A 0_S 0_U 0_V 1_X15_Y 5_Job(Seq.Scan) 1 01 01 02 01 04 01_046__Cell_CP_1	10243.5	4376.0	WT	120	1	WT_120	Cell_CP_1	TxS_auto_34	TxS_auto_20	0.6546793108079711	2	2	EnhSertadPeli_Rep1_2_part1_Sequence_A 0_S 0_U 0_V 1_X15_Y 5_Job(Seq.Scan) 1 01 01 02 01 04 01_046	8.228518767141113	4.199142536348723
EnhSertadPeli_Rep1_2_part1_Sequence_A 0_S 0_U 0_V 1_X15_Y 5_Job(Seq.Scan) 1 01 01 02 01 04 01_046__Cell_CP_1	10243.5	4376.0	WT	120	1	WT_120	Cell_CP_1	TxS_auto_34	TxS_auto_20	0.6546793108079711	2	2	EnhSertadPeli_Rep1_2_part1_Sequence_A 0_S 0_U 0_V 1_X15_Y 5_Job(Seq.Scan) 1 01 01 02 01 04 01_046	8.228518767141113	4.199142536348723
EnhSertadPeli_Rep1_2_part1_Sequence_A 0_S 0_U 0_V 1_X15_Y 5_Job(Seq.Scan) 1 01 01 02 01 04 01_046__Cell_CP_1	10243.5	4376.0	WT	120	1	WT_120	Cell_CP_1	TxS_auto_34	TxS_auto_20	0.6546793108079711	2	2	EnhSertadPeli_Rep1_2_part1_Sequence_A 0_S 0_U 0_V 1_X15_Y 5_Job(Seq.Scan) 1 01 01 02 01 04 01_046	8.228518767141113	4.199142536348723
EnhSertadPeli_Rep1_2_part1_Sequence_A 0_S 0_U 0_V 1_X15_Y 5_Job(Seq.Scan) 1 01 01 02 01 04 01_046__Cell_CP_1	10243.5	4376.0	WT	120	1	WT_120	Cell_CP_1	TxS_auto_34	TxS_auto_20	0.6546793108079711	2	2	EnhSertadPeli_Rep1_2_part1_Sequence_A 0_S 0_U 0_V 1_X15_Y 5_Job(Seq.Scan) 1 01 01 02 01 04 01_046	8.228518767141113	4.199142536348723
EnhSertadPeli_Rep1_2_part1_Sequence_A 0_S 0_U 0_V 1_X15_Y 5_Job(Seq.Scan) 1 01 01 02 01 04 01_046__Cell_CP_20	11826.0	5274.0	WT	120	1	WT_120	Cell_CP_20	TxS_auto_2	TxS_auto_3	0.5669585522769697	2	1	EnhSertadPeli_Rep1_2_part1_Sequence_A 0_S 0_U 0_V 1_X15_Y 5_Job(Seq.Scan) 1 01 01 02 01 04 01_046	9.385769985374587	4.390531180253341
EnhSertadPeli_Rep1_2_part1_Sequence_A 0_S 0_U 0_V 1_X15_Y 5_Job(Seq.Scan) 1 01 01 02 01 04 01_046__Cell_CP_20	11826.0	5274.0	WT	120	1	WT_120	Cell_CP_20	TxS_auto_2	TxS_auto_3	0.5669585522769697	2	1	EnhSertadPeli_Rep1_2_part1_Sequence_A 0_S 0_U 0_V 1_X15_Y 5_Job(Seq.Scan) 1 01 01 02 01 04 01_046	9.385769985374587	4.390531180253341
EnhSertadPeli_Rep1_2_part1_Sequence_A 0_S 0_U 0_V 1_X15_Y 5_Job(Seq.Scan) 1 01 01 02 01 04 01_046__Cell_CP_20	11826.0	5274.0	WT	120	1	WT_120	Cell_CP_20	TxS_auto_2	TxS_auto_3	0.5669585522769697	2	1	EnhSertadPeli_Rep1_2_part1_Sequence_A 0_S 0_U 0_V 1_X15_Y 5_Job(Seq.Scan) 1 01 01 02 01 04 01_046	9.385769985374587	4.390531180253341
EnhSertadPeli_Rep1_2_part1_Sequence_A 0_S 0_U 0_V 1_X15_Y 5_Job(Seq.Scan) 1 01 01 02 01 04 01_046__Cell_CP_20	11826.0	5274.0	WT	120	1	WT_120	Cell_CP_20	TxS_auto_2	TxS_auto_3	0.5669585522769697	2	1	EnhSertadPeli_Rep1_2_part1_Sequence_A 0_S 0_U 0_V 1_X15_Y 5_Job(Seq.Scan) 1 01 01 02 01 04 01_046	9.385769985374587	4.390531180253341
EnhSertadPeli_Rep1_2_part1_Sequence_A 0_S 0_U 0_V 1_X15_Y 5_Job(Seq.Scan) 1 01 01 02 01 04 01_046__Cell_CP_21	8675.0	3199.5	WT	120	1	WT_120	Cell_CP_21	TxS_auto_19	TxS_auto_13	0.6814491910626922	2	1	EnhSertadPeli_Rep1_2_part1_Sequence_A 0_S 0_U 0_V 1_X15_Y 5_Job(Seq.Scan) 1 01 01 02 01 04 01_046	7.287725982798849	5.146719687578542
EnhSertadPeli_Rep1_2_part1_Sequence_A 0_S 0_U 0_V 1_X15_Y 5_Job(Seq.Scan) 1 01 01 02 01 04 01_046__Cell_CP_21	8675.0	3199.5	WT	120	1	WT_120	Cell_CP_21	TxS_auto_19	TxS_auto_13	0.6814491910626922	2	1	EnhSertadPeli_Rep1_2_part1_Sequence_A 0_S 0_U 0_V 1_X15_Y 5_Job(Seq.Scan) 1 01 01 02 01 04 01_046	7.287725982798849	5.146719687578542
EnhSertadPeli_Rep1_2_part1_Sequence_A 0_S 0_U 0_V 1_X15_Y 5_Job(Seq.Scan) 1 01 01 02 01 04 01_046__Cell_CP_21	8675.0	3199.5	WT	120	1	WT_120	Cell_CP_21	TxS_auto_19	TxS_auto_13	0.6814491910626922	2	1	EnhSertadPeli_Rep1_2_part1_Sequence_A 0_S 0_U 0_V 1_X15_Y 5_Job(Seq.Scan) 1 01 01 02 01 04 01_046	7.287725982798849	5.146719687578542
EnhSertadPeli_Rep1_2_part1_Sequence_A 0_S 0_U 0_V 1_X15_Y 5_Job(Seq.Scan) 1 01 01 02 01 04 01_046__Cell_CP_21	8675.0	3199.5	WT	120	1	WT_120	Cell_CP_21	TxS_auto_19	TxS_auto_13	0.6814491910626922	2	1	EnhSertadPeli_Rep1_2_part1_Sequence_A 0_S 0_U 0_V 1_X15_Y 5_Job(Seq.Scan) 1 01 01 02 01 04 01_046	7.287725982798849	5.146719687578542
EnhSertadPeli_Rep1_2_part1_Sequence_A 0_S 0_U 0_V 1_X15_Y 5_Job(Seq.Scan) 1 01 01 02 01 04 01_046__Cell_CP_22	11079.0	4778.5	WT	120	1	WT_120	Cell_CP_22	TxS_auto_17	TxS_auto_22	0.6546793108079692	2	2	EnhSertadPeli_Rep1_2_part1_Sequence_A 0_S 0_U 0_V 1_X15_Y 5_Job(Seq.Scan) 1 01 01 02 01 04 01_046	10.943201487204865	5.750609071717465
EnhSertadPeli_Rep1_2_part1_Sequence_A 0_S 0_U 0_V 1_X15_Y 5_Job(Seq.Scan) 1 01 01 02 01 04 01_046__Cell_CP_22	11079.0	4778.5	WT	120	1	WT_120	Cell_CP_22	TxS_auto_17	TxS_auto_22	0.6546793108079692	2	2	EnhSertadPeli_Rep1_2_part1_Sequence_A 0_S 0_U 0_V 1_X15_Y 5_Job(Seq.Scan) 1 01 01 02 01 04 01_046	10.943201487204865	5.750609071717465
EnhSertadPeli_Rep1_2_part1_Sequence_A 0_S 0_U 0_V 1_X15_Y 5_Job(Seq.Scan) 1 01 01 02 01 04 01_046__Cell_CP_22	11079.0	4778.5	WT	120	1	WT_120	Cell_CP_22	TxS_auto_17	TxS_auto_22	0.6546793108079692	2	2	EnhSertadPeli_Rep1_2_part1_Sequence_A 0_S 0_U 0_V 1_X15_Y 5_Job(Seq.Scan) 1 01 01 02 01 04 01_046	10.943201487204865	5.750609071717465
EnhSertadPeli_Rep1_2_part1_Sequence_A 0_S 0_U 0_V 1_X15_Y 5_Job(Seq.Scan) 1 01 01 02 01 04 01_046__Cell_CP_22	11079.0	4778.5	WT	120	1	WT_120	Cell_CP_22	TxS_auto_17	TxS_auto_22	0.6546793108079692	2	2	EnhSertadPeli_Rep1_2_part1_Sequence_A 0_S 0_U 0_V 1_X15_Y 5_Job(Seq.Scan) 1 01 01 02 01 04 01_046	10.943201487204865	5.750609071717465
EnhSertadPeli_Rep1_2_part1_Sequence_A 0_S 0_U 0_V 1_X15_Y 5_Job(Seq.Scan) 1 01 01 02 01 04 01_046__Cell_CP_23	8291.5	3028.5	WT	120	1	WT_120	Cell_CP_23	TxS_auto_11	TxS_auto_5	0.9820488786206115	2	1	EnhSertadPeli_Rep1_2_part1_Sequence_A 0_S 0_U 0_V 1_X15_Y 5_Job(Seq.Scan) 1 01 01 02 01 04 01_046	4.93679552647092	4.945150965216019
EnhSertadPeli_Rep1_2_part1_Sequence_A 0_S 0_U 0_V 1_X15_Y 5_Job(Seq.Scan) 1 01 01 02 01 04 01_046__Cell_CP_23	8291.5	3028.5	WT	120	1	WT_120	Cell_CP_23	TxS_auto_11	TxS_auto_5	0.9820488786206115	2	1	EnhSertadPeli_Rep1_2_part1_Sequence_A 0_S 0_U 0_V 1_X15_Y 5_Job(Seq.Scan) 1 01 01 02 01 04 01_046	4.93679552647092	4.945150965216019
EnhSertadPeli_Rep1_2_part1_Sequence_A 0_S 0_U 0_V 1_X15_Y 5_Job(Seq.Scan) 1 01 01 02 01 04 01_046__Cell_CP_23	8291.5	3028.5	WT	120	1	WT_120	Cell_CP_23	TxS_auto_11	TxS_auto_5	0.9820488786206115	2	1	EnhSertadPeli_Rep1_2_part1_Sequence_A 0_S 0_U 0_V 1_X15_Y 5_Job(Seq.Scan) 1 01 01 02 01 04 01_046	4.93679552647092	4.945150965216019
EnhSertadPeli_Rep1_2_part1_Sequence_A 0_S 0_U 0_V 1_X15_Y 5_Job(Seq.Scan) 1 01 01 02 01 04 01_046__Cell_CP_23	8291.5	3028.5	WT	120	1	WT_120	Cell_CP_23	TxS_auto_11	TxS_auto_5	0.9820488786206115	2	1	EnhSertadPeli_Rep1_2_part1_Sequence_A 0_S 0_U 0_V 1_X15_Y 5_Job(Seq.Scan) 1 01 01 02 01 04 01_046	4.93679552647092	4.945150965216019
EnhSertadPeli_Rep1_2_part1_Sequence_A 0_S 0_U 0_V 1_X15_Y 5_Job(Seq.Scan) 1 01 01 02 01 04 01_046__Cell_CP_25	9300.0	3606.5	WT	120	1	WT_120	Cell_CP_25	TxS_auto_8	TxS_auto_8	0.7559689147048364	2	1	EnhSertadPeli_Rep1_2_part1_Sequence_A 0_S 0_U 0_V 1_X15_Y 5_Job(Seq.Scan) 1 01 01 02 01 04 01_046	10.320227037673584	4.0879752873644035
EnhSertadPeli_Rep1_2_part1_Sequence_A 0_S 0_U 0_V 1_X15_Y 5_Job(Seq.Scan) 1 01 01 02 01 04 01_046__Cell_CP_25	9300.0	3606.5	WT	120	1	WT_120	Cell_CP_25	TxS_auto_8	TxS_auto_8	0.7559689147048364	2	1	EnhSertadPeli_Rep1_2_part1_Sequence_A 0_S 0_U 0_V 1_X15_Y 5_Job(Seq.Scan) 1 01 01 02 01 04 01_046	10.320227037673584	4.0879752873644035
EnhSertadPeli_Rep1_2_part1_Sequence_A 0_S 0_U 0_V 1_X15_Y 5_Job(Seq.Scan) 1 01 01 02 01 04 01_046__Cell_CP_25	9300.0	3606.5	WT	120	1	WT_120	Cell_CP_25	TxS_auto_8	TxS_auto_8	0.7559689147048364	2	1	EnhSertadPeli_Rep1_2_part1_Sequence_A 0_S 0_U 0_V 1_X15_Y 5_Job(Seq.Scan) 1 01 01 02 01 04 01_046	10.320227037673584	4.0879752873644035
EnhSertadPeli_Rep1_2_part1_Sequence_A 0_S 0_U 0_V 1_X15_Y 5_Job(Seq.Scan) 1 01 01 02 01 04 01_046__Cell_CP_25	9300.0	3606.5	WT	120	1	WT_120	Cell_CP_25	TxS_auto_8	TxS_auto_8	0.7559689147048364	2	1	EnhSertadPeli_Rep1_2_part1_Sequence_A 0_S 0_U 0_V 1_X15_Y 5_Job(Seq.Scan) 1 01 01 02 01 04 01_046	10.320227037673584	4.0879752873644035
EnhSertadPeli_Rep1_2_part1_Sequence_A 0_S 0_U 0_V 1_X15_Y 5_Job(Seq.Scan) 1 01 01 02 01 04 01_046__Cell_CP_5	9452.0	3762.5	WT	120	1	WT_120	Cell_CP_5	TxS_auto_28	TxS_auto_14	0.6546793108079711	2	1	EnhSertadPeli_Rep1_2_part1_Sequence_A 0_S 0_U 0_V 1_X15_Y 5_Job(Seq.Scan) 1 01 01 02 01 04 01_046	6.031749402462331	3.4828615210265164
EnhSertadPeli_Rep1_2_part1_Sequence_A 0_S 0_U 0_V 1_X15_Y 5_Job(Seq.Scan) 1 01 01 02 01 04 01_046__Cell_CP_5	9452.0	3762.5	WT	120	1	WT_120	Cell_CP_5	TxS_auto_28	TxS_auto_14	0.6546793108079711	2	1	EnhSertadPeli_Rep1_2_part1_Sequence_A 0_S 0_U 0_V 1_X15_Y 5_Job(Seq.Scan) 1 01 01 02 01 04 01_046	6.031749402462331	3.4828615210265164
EnhSertadPeli_Rep1_2_part1_Sequence_A 0_S 0_U 0_V 1_X15_Y 5_Job(Seq.Scan) 1 01 01 02 01 04 01_046__Cell_CP_5	9452.0	3762.5	WT	120	1	WT_120	Cell_CP_5	TxS_auto_28	TxS_auto_14	0.6546793108079711	2	1	EnhSertadPeli_Rep1_2_part1_Sequence_A 0_S 0_U 0_V 1_X15_Y 5_Job(Seq.Scan) 1 01 01 02 01 04 01_046	6.031749402462331	3.4828615210265164
EnhSertadPeli_Rep1_2_part1_Sequence_A 0_S 0_U 0_V 1_X15_Y 5_Job(Seq.Scan) 1 01 01 02 01 04 01_046__Cell_CP_5	9452.0	3762.5	WT	120	1	WT_120	Cell_CP_5	TxS_auto_28	TxS_auto_14	0.6546793108079711	2	1	EnhSertadPeli_Rep1_2_part1_Sequence_A 0_S 0_U 0_V 1_X15_Y 5_Job(Seq.Scan) 1 01 01 02 01 04 01_046	6.031749402462331	3.4828615210265164
EnhSertadPeli_Rep1_2_part1_Sequence_A 0_S 0_U 0_V 1_X15_Y 5_Job(Seq.Scan) 1 01 01 02 01 04 01_046__Cell_CP_6	9442.0	3779.0	WT	120	1	WT_120	Cell_CP_6	TxS_auto_22	TxS_auto_9	0.18900000000000006	2	1	EnhSertadPeli_Rep1_2_part1_Sequence_A 0_S 0_U 0_V 1_X15_Y 5_Job(Seq.Scan) 1 01 01 02 01 04 01_046	4.032955358754022	3.896993846598101
EnhSertadPeli_Rep1_2_part1_Sequence_A 0_S 0_U 0_V 1_X15_Y 5_Job(Seq.Scan) 1 01 01 02 01 04 01_046__Cell_CP_6	9442.0	3779.0	WT	120	1	WT_120	Cell_CP_6	TxS_auto_22	TxS_auto_9	0.18900000000000006	2	1	EnhSertadPeli_Rep1_2_part1_Sequence_A 0_S 0_U 0_V 1_X15_Y 5_Job(Seq.Scan) 1 01 01 02 01 04 01_046	4.032955358754022	3.896993846598101
EnhSertadPeli_Rep1_2_part1_Sequence_A 0_S 0_U 0_V 1_X15_Y 5_Job(Seq.Scan) 1 01 01 02 01 04 01_046__Cell_CP_6	9442.0	3779.0	WT	120	1	WT_120	Cell_CP_6	TxS_auto_22	TxS_auto_9	0.18900000000000006	2	1	EnhSertadPeli_Rep1_2_part1_Sequence_A 0_S 0_U 0_V 1_X15_Y 5_Job(Seq.Scan) 1 01 01 02 01 04 01_046	4.032955358754022	3.896993846598101
EnhSertadPeli_Rep1_2_part1_Sequence_A 0_S 0_U 0_V 1_X15_Y 5_Job(Seq.Scan) 1 01 01 02 01 04 01_046__Cell_CP_6	9442.0	3779.0	WT	120	1	WT_120	Cell_CP_6	TxS_auto_22	TxS_auto_9	0.18900000000000006	2	1	EnhSertadPeli_Rep1_2_part1_Sequence_A 0_S 0_U 0_V 1_X15_Y 5_Job(Seq.Scan) 1 01 01 02 01 04 01_046	4.032955358754022	3.896993846598101
EnhSertadPeli_Rep1_2_part1_Sequence_A 0_S 0_U 0_V 1_X15_Y 5_Job(Seq.Scan) 1 01 01 02 01 04 01_046__Cell_CP_8	10145.0	4194.0	WT	120	1	WT_120	Cell_CP_8	TxS_auto_32	TxS_auto_15	0.7792368061122389	2	2	EnhSertadPeli_Rep1_2_part1_Sequence_A 0_S 0_U 0_V 1_X15_Y 5_Job(Seq.Scan) 1 01 01 02 01 04 01_046	7.123533614988472	1.466768084542977
EnhSertadPeli_Rep1_2_part1_Sequence_A 0_S 0_U 0_V 1_X15_Y 5_Job(Seq.Scan) 1 01 01 02 01 04 01_046__Cell_CP_8	10145.0	4194.0	WT	120	1	WT_120	Cell_CP_8	TxS_auto_32	TxS_auto_15	0.7792368061122389	2	2	EnhSertadPeli_Rep1_2_part1_Sequence_A 0_S 0_U 0_V 1_X15_Y 5_Job(Seq.Scan) 1 01 01 02 01 04 01_046	7.123533614988472	1.466768084542977
EnhSertadPeli_Rep1_2_part1_Sequence_A 0_S 0_U 0_V 1_X15_Y 5_Job(Seq.Scan) 1 01 01 02 01 04 01_046__Cell_CP_8	10145.0	4194.0	WT	120	1	WT_120	Cell_CP_8	TxS_auto_32	TxS_auto_15	0.7792368061122389	2	2	EnhSertadPeli_Rep1_2_part1_Sequence_A 0_S 0_U 0_V 1_X15_Y 5_Job(Seq.Scan) 1 01 01 02 01 04 01_046	7.123533614988472	1.466768084542977
EnhSertadPeli_Rep1_2_part1_Sequence_A 0_S 0_U 0_V 1_X15_Y 5_Job(Seq.Scan) 1 01 01 02 01 04 01_046__Cell_CP_8	10145.0	4194.0	WT	120	1	WT_120	Cell_CP_8	TxS_auto_32	TxS_auto_15	0.7792368061122389	2	2	EnhSertadPeli_Rep1_2_part1_Sequence_A 0_S 0_U 0_V 1_X15_Y 5_Job(Seq.Scan) 1 01 01 02 01 04 01_046	7.123533614988472	1.466768084542977
EnhSertadPeli_Rep1_2_part1_Sequence_A 0_S 0_U 0_V 1_X15_Y 6_Job(Seq.Scan) 1 01 01 02 01 04 01_068__Cell_CP_1	8044.5	4022.5	WT	120	1	WT_120	Cell_CP_1	TxS_auto_37	TxS_auto_18	0.5976704777718245	2	2	EnhSertadPeli_Rep1_2_part1_Sequence_A 0_S 0_U 0_V 1_X15_Y 6_Job(Seq.Scan) 1 01 01 02 01 04 01_068	4.74092912044214	2.0026557329191057
EnhSertadPeli_Rep1_2_part1_Sequence_A 0_S 0_U 0_V 1_X15_Y 6_Job(Seq.Scan) 1 01 01 02 01 04 01_068__Cell_CP_1	8044.5	4022.5	WT	120	1	WT_120	Cell_CP_1	TxS_auto_37	TxS_auto_18	0.5976704777718245	2	2	EnhSertadPeli_Rep1_2_part1_Sequence_A 0_S 0_U 0_V 1_X15_Y 6_Job(Seq.Scan) 1 01 01 02 01 04 01_068	4.74092912044214	2.0026557329191057
EnhSertadPeli_Rep1_2_part1_Sequence_A 0_S 0_U 0_V 1_X15_Y 6_Job(Seq.Scan) 1 01 01 02 01 04 01_068__Cell_CP_1	8044.5	4022.5	WT	120	1	WT_120	Cell_CP_1	TxS_auto_37	TxS_auto_18	0.5976704777718245	2	2	EnhSertadPeli_Rep1_2_part1_Sequence_A 0_S 0_U 0_V 1_X15_Y 6_Job(Seq.Scan) 1 01 01 02 01 04 01_068	4.74092912044214	2.0026557329191057
EnhSertadPeli_Rep1_2_part1_Sequence_A 0_S 0_U 0_V 1_X15_Y 6_Job(Seq.Scan) 1 01 01 02 01 04 01_068__Cell_CP_1	8044.5	4022.5	WT	120	1	WT_120	Cell_CP_1	TxS_auto_37	TxS_auto_18	0.5976704777718245	2	2	EnhSertadPeli_Rep1_2_part1_Sequence_A 0_S 0_U 0_V 1_X15_Y 6_Job(Seq.Scan) 1 01 01 02 01 04 01_068	4.74092912044214	2.0026557329191057
EnhSertadPeli_Rep1_2_part1_Sequence_A 0_S 0_U 0_V 1_X15_Y 6_Job(Seq.Scan) 1 01 01 02 01 04 01_068__Cell_CP_15	8812.5	3330.0	WT	120	1	WT_120	Cell_CP_15	TxS_auto_69	TxS_auto_19	0.9258817419087589	2	2	EnhSertadPeli_Rep1_2_part1_Sequence_A 0_S 0_U 0_V 1_X15_Y 6_Job(Seq.Scan) 1 01 01 02 01 04 01_068	2.354625743668232	1.6899191674042602
EnhSertadPeli_Rep1_2_part1_Sequence_A 0_S 0_U 0_V 1_X15_Y 6_Job(Seq.Scan) 1 01 01 02 01 04 01_068__Cell_CP_15	8812.5	3330.0	WT	120	1	WT_120	Cell_CP_15	TxS_auto_69	TxS_auto_19	0.9258817419087589	2	2	EnhSertadPeli_Rep1_2_part1_Sequence_A 0_S 0_U 0_V 1_X15_Y 6_Job(Seq.Scan) 1 01 01 02 01 04 01_068	2.354625743668232	1.6899191674042602
EnhSertadPeli_Rep1_2_part1_Sequence_A 0_S 0_U 0_V 1_X15_Y 6_Job(Seq.Scan) 1 01 01 02 01 04 01_068__Cell_CP_15	8812.5	3330.0	WT	120	1	WT_120	Cell_CP_15	TxS_auto_69	TxS_auto_19	0.9258817419087589	2	2	EnhSertadPeli_Rep1_2_part1_Sequence_A 0_S 0_U 0_V 1_X15_Y 6_Job(Seq.Scan) 1 01 01 02 01 04 01_068	2.354625743668232	1.6899191674042602
EnhSertadPeli_Rep1_2_part1_Sequence_A 0_S 0_U 0_V 1_X15_Y 6_Job(Seq.Scan) 1 01 01 02 01 04 01_068__Cell_CP_15	8812.5	3330.0	WT	120	1	WT_120	Cell_CP_15	TxS_auto_69	TxS_auto_19	0.9258817419087589	2	2	EnhSertadPeli_Rep1_2_part1_Sequence_A 0_S 0_U 0_V 1_X15_Y 6_Job(Seq.Scan) 1 01 01 02 01 04 01_068	2.354625743668232	1.6899191674042602
EnhSertadPeli_Rep1_2_part1_Sequence_A 0_S 0_U 0_V 1_X15_Y 6_Job(Seq.Scan) 1 01 01 02 01 04 01_068__Cell_CP_22	9216.0	3647.5	WT	120	1	WT_120	Cell_CP_22	TxS_auto_84	TxS_auto_20	0.6268045947502301	2	1	EnhSertadPeli_Rep1_2_part1_Sequence_A 0_S 0_U 0_V 1_X15_Y 6_Job(Seq.Scan) 1 01 01 02 01 04 01_068	6.00376628636397	4.3388155894631835
EnhSertadPeli_Rep1_2_part1_Sequence_A 0_S 0_U 0_V 1_X15_Y 6_Job(Seq.Scan) 1 01 01 02 01 04 01_068__Cell_CP_22	9216.0	3647.5	WT	120	1	WT_120	Cell_CP_22	TxS_auto_84	TxS_auto_20	0.6268045947502301	2	1	EnhSertadPeli_Rep1_2_part1_Sequence_A 0_S 0_U 0_V 1_X15_Y 6_Job(Seq.Scan) 1 01 01 02 01 04 01_068	6.00376628636397	4.3388155894631835
EnhSertadPeli_Rep1_2_part1_Sequence_A 0_S 0_U 0_V 1_X15_Y 6_Job(Seq.Scan) 1 01 01 02 01 04 01_068__Cell_CP_22	9216.0	3647.5	WT	120	1	WT_120	Cell_CP_22	TxS_auto_84	TxS_auto_20	0.6268045947502301	2	1	EnhSertadPeli_Rep1_2_part1_Sequence_A 0_S 0_U 0_V 1_X15_Y 6_Job(Seq.Scan) 1 01 01 02 01 04 01_068	6.00376628636397	4.3388155894631835
EnhSertadPeli_Rep1_2_part1_Sequence_A 0_S 0_U 0_V 1_X15_Y 6_Job(Seq.Scan) 1 01 01 02 01 04 01_068__Cell_CP_22	9216.0	3647.5	WT	120	1	WT_120	Cell_CP_22	TxS_auto_84	TxS_auto_20	0.6268045947502301	2	1	EnhSertadPeli_Rep1_2_part1_Sequence_A 0_S 0_U 0_V 1_X15_Y 6_Job(Seq.Scan) 1 01 01 02 01 04 01_068	6.00376628636397	4.3388155894631835
EnhSertadPeli_Rep1_2_part1_Sequence_A 0_S 0_U 0_V 1_X15_Y 6_Job(Seq.Scan) 1 01 01 02 01 04 01_068__Cell_CP_6	9697.5	3908.5	WT	120	1	WT_120	Cell_CP_6	TxS_auto_58	TxS_auto_22	0.6814491910626952	2	1	EnhSertadPeli_Rep1_2_part1_Sequence_A 0_S 0_U 0_V 1_X15_Y 6_Job(Seq.Scan) 1 01 01 02 01 04 01_068	5.899764143297599	1.3808471330502585
EnhSertadPeli_Rep1_2_part1_Sequence_A 0_S 0_U 0_V 1_X15_Y 6_Job(Seq.Scan) 1 01 01 02 01 04 01_068__Cell_CP_6	9697.5	3908.5	WT	120	1	WT_120	Cell_CP_6	TxS_auto_58	TxS_auto_22	0.6814491910626952	2	1	EnhSertadPeli_Rep1_2_part1_Sequence_A 0_S 0_U 0_V 1_X15_Y 6_Job(Seq.Scan) 1 01 01 02 01 04 01_068	5.899764143297599	1.3808471330502585
EnhSertadPeli_Rep1_2_part1_Sequence_A 0_S 0_U 0_V 1_X15_Y 6_Job(Seq.Scan) 1 01 01 02 01 04 01_068__Cell_CP_6	9697.5	3908.5	WT	120	1	WT_120	Cell_CP_6	TxS_auto_58	TxS_auto_22	0.6814491910626952	2	1	EnhSertadPeli_Rep1_2_part1_Sequence_A 0_S 0_U 0_V 1_X15_Y 6_Job(Seq.Scan) 1 01 01 02 01 04 01_068	5.899764143297599	1.3808471330502585
EnhSertadPeli_Rep1_2_part1_Sequence_A 0_S 0_U 0_V 1_X15_Y 6_Job(Seq.Scan) 1 01 01 02 01 04 01_068__Cell_CP_6	9697.5	3908.5	WT	120	1	WT_120	Cell_CP_6	TxS_auto_58	TxS_auto_22	0.6814491910626952	2	1	EnhSertadPeli_Rep1_2_part1_Sequence_A 0_S 0_U 0_V 1_X15_Y 6_Job(Seq.Scan) 1 01 01 02 01 04 01_068	5.899764143297599	1.3808471330502585
EnhSertadPeli_Rep1_2_part1_Sequence_A 0_S 0_U 0_V 1_X15_Y 7_Job(Seq.Scan) 1 01 01 02 01 04 01_082__Cell_CP_16	10901.0	4669.0	WT	120	1	WT_120	Cell_CP_16	TxS_auto_73	TxS_auto_40	0.7559689147048257	2	1	EnhSertadPeli_Rep1_2_part1_Sequence_A 0_S 0_U 0_V 1_X15_Y 7_Job(Seq.Scan) 1 01 01 02 01 04 01_082	5.23138678104742	3.495892021452634
EnhSertadPeli_Rep1_2_part1_Sequence_A 0_S 0_U 0_V 1_X15_Y 7_Job(Seq.Scan) 1 01 01 02 01 04 01_082__Cell_CP_16	10901.0	4669.0	WT	120	1	WT_120	Cell_CP_16	TxS_auto_73	TxS_auto_40	0.7559689147048257	2	1	EnhSertadPeli_Rep1_2_part1_Sequence_A 0_S 0_U 0_V 1_X15_Y 7_Job(Seq.Scan) 1 01 01 02 01 04 01_082	5.23138678104742	3.495892021452634
EnhSertadPeli_Rep1_2_part1_Sequence_A 0_S 0_U 0_V 1_X15_Y 7_Job(Seq.Scan) 1 01 01 02 01 04 01_082__Cell_CP_16	10901.0	4669.0	WT	120	1	WT_120	Cell_CP_16	TxS_auto_73	TxS_auto_40	0.7559689147048257	2	1	EnhSertadPeli_Rep1_2_part1_Sequence_A 0_S 0_U 0_V 1_X15_Y 7_Job(Seq.Scan) 1 01 01 02 01 04 01_082	5.23138678104742	3.495892021452634
EnhSertadPeli_Rep1_2_part1_Sequence_A 0_S 0_U 0_V 1_X15_Y 7_Job(Seq.Scan) 1 01 01 02 01 04 01_082__Cell_CP_16	10901.0	4669.0	WT	120	1	WT_120	Cell_CP_16	TxS_auto_73	TxS_auto_40	0.7559689147048257	2	1	EnhSertadPeli_Rep1_2_part1_Sequence_A 0_S 0_U 0_V 1_X15_Y 7_Job(Seq.Scan) 1 01 01 02 01 04 01_082	5.23138678104742	3.495892021452634
EnhSertadPeli_Rep1_2_part1_Sequence_A 0_S 0_U 0_V 1_X15_Y 7_Job(Seq.Scan) 1 01 01 02 01 04 01_082__Cell_CP_19	9235.0	3630.5	WT	120	1	WT_120	Cell_CP_19	TxS_auto_82	TxS_auto_17	0.5669999999999931	2	1	EnhSertadPeli_Rep1_2_part1_Sequence_A 0_S 0_U 0_V 1_X15_Y 7_Job(Seq.Scan) 1 01 01 02 01 04 01_082	2.329811777479816	1.8637976802492813
EnhSertadPeli_Rep1_2_part1_Sequence_A 0_S 0_U 0_V 1_X15_Y 7_Job(Seq.Scan) 1 01 01 02 01 04 01_082__Cell_CP_19	9235.0	3630.5	WT	120	1	WT_120	Cell_CP_19	TxS_auto_82	TxS_auto_17	0.5669999999999931	2	1	EnhSertadPeli_Rep1_2_part1_Sequence_A 0_S 0_U 0_V 1_X15_Y 7_Job(Seq.Scan) 1 01 01 02 01 04 01_082	2.329811777479816	1.8637976802492813
EnhSertadPeli_Rep1_2_part1_Sequence_A 0_S 0_U 0_V 1_X15_Y 7_Job(Seq.Scan) 1 01 01 02 01 04 01_082__Cell_CP_19	9235.0	3630.5	WT	120	1	WT_120	Cell_CP_19	TxS_auto_82	TxS_auto_17	0.5669999999999931	2	1	EnhSertadPeli_Rep1_2_part1_Sequence_A 0_S 0_U 0_V 1_X15_Y 7_Job(Seq.Scan) 1 01 01 02 01 04 01_082	2.329811777479816	1.8637976802492813
EnhSertadPeli_Rep1_2_part1_Sequence_A 0_S 0_U 0_V 1_X15_Y 7_Job(Seq.Scan) 1 01 01 02 01 04 01_082__Cell_CP_19	9235.0	3630.5	WT	120	1	WT_120	Cell_CP_19	TxS_auto_82	TxS_auto_17	0.5669999999999931	2	1	EnhSertadPeli_Rep1_2_part1_Sequence_A 0_S 0_U 0_V 1_X15_Y 7_Job(Seq.Scan) 1 01 01 02 01 04 01_082	2.329811777479816	1.8637976802492813
EnhSertadPeli_Rep1_2_part1_Sequence_A 0_S 0_U 0_V 1_X15_Y 7_Job(Seq.Scan) 1 01 01 02 01 04 01_082__Cell_CP_20	8885.5	3429.0	WT	120	1	WT_120	Cell_CP_20	TxS_auto_26	TxS_auto_15	0.6546793108079774	2	1	EnhSertadPeli_Rep1_2_part1_Sequence_A 0_S 0_U 0_V 1_X15_Y 7_Job(Seq.Scan) 1 01 01 02 01 04 01_082	6.181157539579549	7.030061930130993
EnhSertadPeli_Rep1_2_part1_Sequence_A 0_S 0_U 0_V 1_X15_Y 7_Job(Seq.Scan) 1 01 01 02 01 04 01_082__Cell_CP_20	8885.5	3429.0	WT	120	1	WT_120	Cell_CP_20	TxS_auto_26	TxS_auto_15	0.6546793108079774	2	1	EnhSertadPeli_Rep1_2_part1_Sequence_A 0_S 0_U 0_V 1_X15_Y 7_Job(Seq.Scan) 1 01 01 02 01 04 01_082	6.181157539579549	7.030061930130993
EnhSertadPeli_Rep1_2_part1_Sequence_A 0_S 0_U 0_V 1_X15_Y 7_Job(Seq.Scan) 1 01 01 02 01 04 01_082__Cell_CP_20	8885.5	3429.0	WT	120	1	WT_120	Cell_CP_20	TxS_auto_26	TxS_auto_15	0.6546793108079774	2	1	EnhSertadPeli_Rep1_2_part1_Sequence_A 0_S 0_U 0_V 1_X15_Y 7_Job(Seq.Scan) 1 01 01 02 01 04 01_082	6.181157539579549	7.030061930130993
EnhSertadPeli_Rep1_2_part1_Sequence_A 0_S 0_U 0_V 1_X15_Y 7_Job(Seq.Scan) 1 01 01 02 01 04 01_082__Cell_CP_20	8885.5	3429.0	WT	120	1	WT_120	Cell_CP_20	TxS_auto_26	TxS_auto_15	0.6546793108079774	2	1	EnhSertadPeli_Rep1_2_part1_Sequence_A 0_S 0_U 0_V 1_X15_Y 7_Job(Seq.Scan) 1 01 01 02 01 04 01_082	6.181157539579549	7.030061930130993
EnhSertadPeli_Rep1_2_part1_Sequence_A 0_S 0_U 0_V 1_X15_Y 7_Job(Seq.Scan) 1 01 01 02 01 04 01_082__Cell_CP_5	12352.0	5685.0	WT	120	1	WT_120	Cell_CP_5	TxS_auto_41	TxS_auto_39	0.5345727265770301	2	1	EnhSertadPeli_Rep1_2_part1_Sequence_A 0_S 0_U 0_V 1_X15_Y 7_Job(Seq.Scan) 1 01 01 02 01 04 01_082	9.94591710356851	1.4989374295539561
EnhSertadPeli_Rep1_2_part1_Sequence_A 0_S 0_U 0_V 1_X15_Y 7_Job(Seq.Scan) 1 01 01 02 01 04 01_082__Cell_CP_5	12352.0	5685.0	WT	120	1	WT_120	Cell_CP_5	TxS_auto_41	TxS_auto_39	0.5345727265770301	2	1	EnhSertadPeli_Rep1_2_part1_Sequence_A 0_S 0_U 0_V 1_X15_Y 7_Job(Seq.Scan) 1 01 01 02 01 04 01_082	9.94591710356851	1.4989374295539561
EnhSertadPeli_Rep1_2_part1_Sequence_A 0_S 0_U 0_V 1_X15_Y 7_Job(Seq.Scan) 1 01 01 02 01 04 01_082__Cell_CP_5	12352.0	5685.0	WT	120	1	WT_120	Cell_CP_5	TxS_auto_41	TxS_auto_39	0.5345727265770301	2	1	EnhSertadPeli_Rep1_2_part1_Sequence_A 0_S 0_U 0_V 1_X15_Y 7_Job(Seq.Scan) 1 01 01 02 01 04 01_082	9.94591710356851	1.4989374295539561
EnhSertadPeli_Rep1_2_part1_Sequence_A 0_S 0_U 0_V 1_X15_Y 7_Job(Seq.Scan) 1 01 01 02 01 04 01_082__Cell_CP_5	12352.0	5685.0	WT	120	1	WT_120	Cell_CP_5	TxS_auto_41	TxS_auto_39	0.5345727265770301	2	1	EnhSertadPeli_Rep1_2_part1_Sequence_A 0_S 0_U 0_V 1_X15_Y 7_Job(Seq.Scan) 1 01 01 02 01 04 01_082	9.94591710356851	1.4989374295539561
EnhSertadPeli_Rep1_2_part1_Sequence_A 0_S 0_U 0_V 1_X15_Y 7_Job(Seq.Scan) 1 01 01 02 01 04 01_082__Cell_CP_7	8609.0	3173.0	WT	120	1	WT_120	Cell_CP_7	TxS_auto_49	TxS_auto_27	0.7319617476343893	2	1	EnhSertadPeli_Rep1_2_part1_Sequence_A 0_S 0_U 0_V 1_X15_Y 7_Job(Seq.Scan) 1 01 01 02 01 04 01_082	3.6311917840905568	5.933040434915134
EnhSertadPeli_Rep1_2_part1_Sequence_A 0_S 0_U 0_V 1_X15_Y 7_Job(Seq.Scan) 1 01 01 02 01 04 01_082__Cell_CP_7	8609.0	3173.0	WT	120	1	WT_120	Cell_CP_7	TxS_auto_49	TxS_auto_27	0.7319617476343893	2	1	EnhSertadPeli_Rep1_2_part1_Sequence_A 0_S 0_U 0_V 1_X15_Y 7_Job(Seq.Scan) 1 01 01 02 01 04 01_082	3.6311917840905568	5.933040434915134
EnhSertadPeli_Rep1_2_part1_Sequence_A 0_S 0_U 0_V 1_X15_Y 7_Job(Seq.Scan) 1 01 01 02 01 04 01_082__Cell_CP_7	8609.0	3173.0	WT	120	1	WT_120	Cell_CP_7	TxS_auto_49	TxS_auto_27	0.7319617476343893	2	1	EnhSertadPeli_Rep1_2_part1_Sequence_A 0_S 0_U 0_V 1_X15_Y 7_Job(Seq.Scan) 1 01 01 02 01 04 01_082	3.6311917840905568	5.933040434915134
EnhSertadPeli_Rep1_2_part1_Sequence_A 0_S 0_U 0_V 1_X15_Y 7_Job(Seq.Scan) 1 01 01 02 01 04 01_082__Cell_CP_7	8609.0	3173.0	WT	120	1	WT_120	Cell_CP_7	TxS_auto_49	TxS_auto_27	0.7319617476343893	2	1	EnhSertadPeli_Rep1_2_part1_Sequence_A 0_S 0_U 0_V 1_X15_Y 7_Job(Seq.Scan) 1 01 01 02 01 04 01_082	3.6311917840905568	5.933040434915134
EnhSertadPeli_Rep1_2_part1_Sequence_A 0_S 0_U 0_V 1_X15_Y 7_Job(Seq.Scan) 1 01 01 02 01 04 01_082__Cell_CP_8	8264.5	3016.5	WT	120	1	WT_120	Cell_CP_8	TxS_auto_57	TxS_auto_31	0.944999999999989	1	2	EnhSertadPeli_Rep1_2_part1_Sequence_A 0_S 0_U 0_V 1_X15_Y 7_Job(Seq.Scan) 1 01 01 02 01 04 01_082	7.445052629470668	3.541092362029733
EnhSertadPeli_Rep1_2_part1_Sequence_A 0_S 0_U 0_V 1_X15_Y 7_Job(Seq.Scan) 1 01 01 02 01 04 01_082__Cell_CP_8	8264.5	3016.5	WT	120	1	WT_120	Cell_CP_8	TxS_auto_57	TxS_auto_31	0.944999999999989	1	2	EnhSertadPeli_Rep1_2_part1_Sequence_A 0_S 0_U 0_V 1_X15_Y 7_Job(Seq.Scan) 1 01 01 02 01 04 01_082	7.445052629470668	3.541092362029733
EnhSertadPeli_Rep1_2_part1_Sequence_A 0_S 0_U 0_V 1_X15_Y 7_Job(Seq.Scan) 1 01 01 02 01 04 01_082__Cell_CP_8	8264.5	3016.5	WT	120	1	WT_120	Cell_CP_8	TxS_auto_57	TxS_auto_31	0.944999999999989	1	2	EnhSertadPeli_Rep1_2_part1_Sequence_A 0_S 0_U 0_V 1_X15_Y 7_Job(Seq.Scan) 1 01 01 02 01 04 01_082	7.445052629470668	3.541092362029733
EnhSertadPeli_Rep1_2_part1_Sequence_A 0_S 0_U 0_V 1_X15_Y 7_Job(Seq.Scan) 1 01 01 02 01 04 01_082__Cell_CP_8	8264.5	3016.5	WT	120	1	WT_120	Cell_CP_8	TxS_auto_57	TxS_auto_31	0.944999999999989	1	2	EnhSertadPeli_Rep1_2_part1_Sequence_A 0_S 0_U 0_V 1_X15_Y 7_Job(Seq.Scan) 1 01 01 02 01 04 01_082	7.445052629470668	3.541092362029733
EnhSertadPeli_Rep1_2_part1_Sequence_A 0_S 0_U 0_V 1_X15_Y 8_Job(Seq.Scan) 1 01 01 02 01 04 01_094__Cell_CP_1	8055.0	2911.0	WT	120	1	WT_120	Cell_CP_1	TxS_auto_33	TxS_auto_6	0.6268045947502301	2	1	EnhSertadPeli_Rep1_2_part1_Sequence_A 0_S 0_U 0_V 1_X15_Y 8_Job(Seq.Scan) 1 01 01 02 01 04 01_094	6.545965673063362	3.4344035553428873
EnhSertadPeli_Rep1_2_part1_Sequence_A 0_S 0_U 0_V 1_X15_Y 8_Job(Seq.Scan) 1 01 01 02 01 04 01_094__Cell_CP_1	8055.0	2911.0	WT	120	1	WT_120	Cell_CP_1	TxS_auto_33	TxS_auto_6	0.6268045947502301	2	1	EnhSertadPeli_Rep1_2_part1_Sequence_A 0_S 0_U 0_V 1_X15_Y 8_Job(Seq.Scan) 1 01 01 02 01 04 01_094	6.545965673063362	3.4344035553428873
EnhSertadPeli_Rep1_2_part1_Sequence_A 0_S 0_U 0_V 1_X15_Y 8_Job(Seq.Scan) 1 01 01 02 01 04 01_094__Cell_CP_1	8055.0	2911.0	WT	120	1	WT_120	Cell_CP_1	TxS_auto_33	TxS_auto_6	0.6268045947502301	2	1	EnhSertadPeli_Rep1_2_part1_Sequence_A 0_S 0_U 0_V 1_X15_Y 8_Job(Seq.Scan) 1 01 01 02 01 04 01_094	6.545965673063362	3.4344035553428873
EnhSertadPeli_Rep1_2_part1_Sequence_A 0_S 0_U 0_V 1_X15_Y 8_Job(Seq.Scan) 1 01 01 02 01 04 01_094__Cell_CP_1	8055.0	2911.0	WT	120	1	WT_120	Cell_CP_1	TxS_auto_33	TxS_auto_6	0.6268045947502301	2	1	EnhSertadPeli_Rep1_2_part1_Sequence_A 0_S 0_U 0_V 1_X15_Y 8_Job(Seq.Scan) 1 01 01 02 01 04 01_094	6.545965673063362	3.4344035553428873
EnhSertadPeli_Rep1_2_part1_Sequence_A 0_S 0_U 0_V 1_X15_Y 8_Job(Seq.Scan) 1 01 01 02 01 04 01_094__Cell_CP_10	8855.5	3340.5	WT	120	1	WT_120	Cell_CP_10	TxS_auto_51	TxS_auto_8	0.6268045947502301	2	2	EnhSertadPeli_Rep1_2_part1_Sequence_A 0_S 0_U 0_V 1_X15_Y 8_Job(Seq.Scan) 1 01 01 02 01 04 01_094	4.293759551727828	4.1348028560467585
EnhSertadPeli_Rep1_2_part1_Sequence_A 0_S 0_U 0_V 1_X15_Y 8_Job(Seq.Scan) 1 01 01 02 01 04 01_094__Cell_CP_10	8855.5	3340.5	WT	120	1	WT_120	Cell_CP_10	TxS_auto_51	TxS_auto_8	0.6268045947502301	2	2	EnhSertadPeli_Rep1_2_part1_Sequence_A 0_S 0_U 0_V 1_X15_Y 8_Job(Seq.Scan) 1 01 01 02 01 04 01_094	4.293759551727828	4.1348028560467585
EnhSertadPeli_Rep1_2_part1_Sequence_A 0_S 0_U 0_V 1_X15_Y 8_Job(Seq.Scan) 1 01 01 02 01 04 01_094__Cell_CP_10	8855.5	3340.5	WT	120	1	WT_120	Cell_CP_10	TxS_auto_51	TxS_auto_8	0.6268045947502301	2	2	EnhSertadPeli_Rep1_2_part1_Sequence_A 0_S 0_U 0_V 1_X15_Y 8_Job(Seq.Scan) 1 01 01 02 01 04 01_094	4.293759551727828	4.1348028560467585
EnhSertadPeli_Rep1_2_part1_Sequence_A 0_S 0_U 0_V 1_X15_Y 8_Job(Seq.Scan) 1 01 01 02 01 04 01_094__Cell_CP_10	8855.5	3340.5	WT	120	1	WT_120	Cell_CP_10	TxS_auto_51	TxS_auto_8	0.6268045947502301	2	2	EnhSertadPeli_Rep1_2_part1_Sequence_A 0_S 0_U 0_V 1_X15_Y 8_Job(Seq.Scan) 1 01 01 02 01 04 01_094	4.293759551727828	4.1348028560467585
EnhSertadPeli_Rep1_2_part1_Sequence_A 0_S 0_U 0_V 1_X15_Y 8_Job(Seq.Scan) 1 01 01 02 01 04 01_094__Cell_CP_13	7884.5	2815.5	WT	120	1	WT_120	Cell_CP_13	TxS_auto_28	TxS_auto_9	0.267286363288505	2	1	EnhSertadPeli_Rep1_2_part1_Sequence_A 0_S 0_U 0_V 1_X15_Y 8_Job(Seq.Scan) 1 01 01 02 01 04 01_094	6.493169617887235	1.3226159949630398
EnhSertadPeli_Rep1_2_part1_Sequence_A 0_S 0_U 0_V 1_X15_Y 8_Job(Seq.Scan) 1 01 01 02 01 04 01_094__Cell_CP_13	7884.5	2815.5	WT	120	1	WT_120	Cell_CP_13	TxS_auto_28	TxS_auto_9	0.267286363288505	2	1	EnhSertadPeli_Rep1_2_part1_Sequence_A 0_S 0_U 0_V 1_X15_Y 8_Job(Seq.Scan) 1 01 01 02 01 04 01_094	6.493169617887235	1.3226159949630398
EnhSertadPeli_Rep1_2_part1_Sequence_A 0_S 0_U 0_V 1_X15_Y 8_Job(Seq.Scan) 1 01 01 02 01 04 01_094__Cell_CP_13	7884.5	2815.5	WT	120	1	WT_120	Cell_CP_13	TxS_auto_28	TxS_auto_9	0.267286363288505	2	1	EnhSertadPeli_Rep1_2_part1_Sequence_A 0_S 0_U 0_V 1_X15_Y 8_Job(Seq.Scan) 1 01 01 02 01 04 01_094	6.493169617887235	1.3226159949630398
EnhSertadPeli_Rep1_2_part1_Sequence_A 0_S 0_U 0_V 1_X15_Y 8_Job(Seq.Scan) 1 01 01 02 01 04 01_094__Cell_CP_13	7884.5	2815.5	WT	120	1	WT_120	Cell_CP_13	TxS_auto_28	TxS_auto_9	0.267286363288505	2	1	EnhSertadPeli_Rep1_2_part1_Sequence_A 0_S 0_U 0_V 1_X15_Y 8_Job(Seq.Scan) 1 01 01 02 01 04 01_094	6.493169617887235	1.3226159949630398
EnhSertadPeli_Rep1_2_part1_Sequence_A 0_S 0_U 0_V 1_X15_Y 8_Job(Seq.Scan) 1 01 01 02 01 04 01_094__Cell_CP_26	8009.5	3229.5	WT	120	1	WT_120	Cell_CP_26	TxS_auto_38	TxS_auto_25	0.7319617476343967	1	2	EnhSertadPeli_Rep1_2_part1_Sequence_A 0_S 0_U 0_V 1_X15_Y 8_Job(Seq.Scan) 1 01 01 02 01 04 01_094	9.403190809105773	1.2354731369713712
EnhSertadPeli_Rep1_2_part1_Sequence_A 0_S 0_U 0_V 1_X15_Y 8_Job(Seq.Scan) 1 01 01 02 01 04 01_094__Cell_CP_26	8009.5	3229.5	WT	120	1	WT_120	Cell_CP_26	TxS_auto_38	TxS_auto_25	0.7319617476343967	1	2	EnhSertadPeli_Rep1_2_part1_Sequence_A 0_S 0_U 0_V 1_X15_Y 8_Job(Seq.Scan) 1 01 01 02 01 04 01_094	9.403190809105773	1.2354731369713712
EnhSertadPeli_Rep1_2_part1_Sequence_A 0_S 0_U 0_V 1_X15_Y 8_Job(Seq.Scan) 1 01 01 02 01 04 01_094__Cell_CP_26	8009.5	3229.5	WT	120	1	WT_120	Cell_CP_26	TxS_auto_38	TxS_auto_25	0.7319617476343967	1	2	EnhSertadPeli_Rep1_2_part1_Sequence_A 0_S 0_U 0_V 1_X15_Y 8_Job(Seq.Scan) 1 01 01 02 01 04 01_094	9.403190809105773	1.2354731369713712
EnhSertadPeli_Rep1_2_part1_Sequence_A 0_S 0_U 0_V 1_X15_Y 8_Job(Seq.Scan) 1 01 01 02 01 04 01_094__Cell_CP_26	8009.5	3229.5	WT	120	1	WT_120	Cell_CP_26	TxS_auto_38	TxS_auto_25	0.7319617476343967	1	2	EnhSertadPeli_Rep1_2_part1_Sequence_A 0_S 0_U 0_V 1_X15_Y 8_Job(Seq.Scan) 1 01 01 02 01 04 01_094	9.403190809105773	1.2354731369713712
EnhSertadPeli_Rep1_2_part1_Sequence_A 0_S 0_U 0_V 1_X15_Y 8_Job(Seq.Scan) 1 01 01 02 01 04 01_094__Cell_CP_29	9059.5	3597.5	WT	120	1	WT_120	Cell_CP_29	TxS_auto_70	TxS_auto_15	0.6268045947502386	2	2	EnhSertadPeli_Rep1_2_part1_Sequence_A 0_S 0_U 0_V 1_X15_Y 8_Job(Seq.Scan) 1 01 01 02 01 04 01_094	5.254088494184532	2.5935167952479237
EnhSertadPeli_Rep1_2_part1_Sequence_A 0_S 0_U 0_V 1_X15_Y 8_Job(Seq.Scan) 1 01 01 02 01 04 01_094__Cell_CP_29	9059.5	3597.5	WT	120	1	WT_120	Cell_CP_29	TxS_auto_70	TxS_auto_15	0.6268045947502386	2	2	EnhSertadPeli_Rep1_2_part1_Sequence_A 0_S 0_U 0_V 1_X15_Y 8_Job(Seq.Scan) 1 01 01 02 01 04 01_094	5.254088494184532	2.5935167952479237
EnhSertadPeli_Rep1_2_part1_Sequence_A 0_S 0_U 0_V 1_X15_Y 8_Job(Seq.Scan) 1 01 01 02 01 04 01_094__Cell_CP_29	9059.5	3597.5	WT	120	1	WT_120	Cell_CP_29	TxS_auto_70	TxS_auto_15	0.6268045947502386	2	2	EnhSertadPeli_Rep1_2_part1_Sequence_A 0_S 0_U 0_V 1_X15_Y 8_Job(Seq.Scan) 1 01 01 02 01 04 01_094	5.254088494184532	2.5935167952479237
EnhSertadPeli_Rep1_2_part1_Sequence_A 0_S 0_U 0_V 1_X15_Y 8_Job(Seq.Scan) 1 01 01 02 01 04 01_094__Cell_CP_29	9059.5	3597.5	WT	120	1	WT_120	Cell_CP_29	TxS_auto_70	TxS_auto_15	0.6268045947502386	2	2	EnhSertadPeli_Rep1_2_part1_Sequence_A 0_S 0_U 0_V 1_X15_Y 8_Job(Seq.Scan) 1 01 01 02 01 04 01_094	5.254088494184532	2.5935167952479237
EnhSertadPeli_Rep1_2_part1_Sequence_A 0_S 0_U 0_V 1_X15_Y 8_Job(Seq.Scan) 1 01 01 02 01 04 01_094__Cell_CP_31	9834.0	3905.0	WT	120	1	WT_120	Cell_CP_31	TxS_auto_47	TxS_auto_11	0.6268045947502214	2	1	EnhSertadPeli_Rep1_2_part1_Sequence_A 0_S 0_U 0_V 1_X15_Y 8_Job(Seq.Scan) 1 01 01 02 01 04 01_094	9.83135523591159	4.68494538704797
EnhSertadPeli_Rep1_2_part1_Sequence_A 0_S 0_U 0_V 1_X15_Y 8_Job(Seq.Scan) 1 01 01 02 01 04 01_094__Cell_CP_31	9834.0	3905.0	WT	120	1	WT_120	Cell_CP_31	TxS_auto_47	TxS_auto_11	0.6268045947502214	2	1	EnhSertadPeli_Rep1_2_part1_Sequence_A 0_S 0_U 0_V 1_X15_Y 8_Job(Seq.Scan) 1 01 01 02 01 04 01_094	9.83135523591159	4.68494538704797
EnhSertadPeli_Rep1_2_part1_Sequence_A 0_S 0_U 0_V 1_X15_Y 8_Job(Seq.Scan) 1 01 01 02 01 04 01_094__Cell_CP_31	9834.0	3905.0	WT	120	1	WT_120	Cell_CP_31	TxS_auto_47	TxS_auto_11	0.6268045947502214	2	1	EnhSertadPeli_Rep1_2_part1_Sequence_A 0_S 0_U 0_V 1_X15_Y 8_Job(Seq.Scan) 1 01 01 02 01 04 01_094	9.83135523591159	4.68494538704797
EnhSertadPeli_Rep1_2_part1_Sequence_A 0_S 0_U 0_V 1_X15_Y 8_Job(Seq.Scan) 1 01 01 02 01 04 01_094__Cell_CP_31	9834.0	3905.0	WT	120	1	WT_120	Cell_CP_31	TxS_auto_47	TxS_auto_11	0.6268045947502214	2	1	EnhSertadPeli_Rep1_2_part1_Sequence_A 0_S 0_U 0_V 1_X15_Y 8_Job(Seq.Scan) 1 01 01 02 01 04 01_094	9.83135523591159	4.68494538704797
EnhSertadPeli_Rep1_2_part1_Sequence_A 0_S 0_U 0_V 1_X15_Y 8_Job(Seq.Scan) 1 01 01 02 01 04 01_094__Cell_CP_33	8371.5	3188.0	WT	120	1	WT_120	Cell_CP_33	TxS_auto_134	TxS_auto_33	0.7792368061122199	2	1	EnhSertadPeli_Rep1_2_part1_Sequence_A 0_S 0_U 0_V 1_X15_Y 8_Job(Seq.Scan) 1 01 01 02 01 04 01_094	4.8723849040669025	1.8487303719075783
EnhSertadPeli_Rep1_2_part1_Sequence_A 0_S 0_U 0_V 1_X15_Y 8_Job(Seq.Scan) 1 01 01 02 01 04 01_094__Cell_CP_33	8371.5	3188.0	WT	120	1	WT_120	Cell_CP_33	TxS_auto_134	TxS_auto_33	0.7792368061122199	2	1	EnhSertadPeli_Rep1_2_part1_Sequence_A 0_S 0_U 0_V 1_X15_Y 8_Job(Seq.Scan) 1 01 01 02 01 04 01_094	4.8723849040669025	1.8487303719075783
EnhSertadPeli_Rep1_2_part1_Sequence_A 0_S 0_U 0_V 1_X15_Y 8_Job(Seq.Scan) 1 01 01 02 01 04 01_094__Cell_CP_33	8371.5	3188.0	WT	120	1	WT_120	Cell_CP_33	TxS_auto_134	TxS_auto_33	0.7792368061122199	2	1	EnhSertadPeli_Rep1_2_part1_Sequence_A 0_S 0_U 0_V 1_X15_Y 8_Job(Seq.Scan) 1 01 01 02 01 04 01_094	4.8723849040669025	1.8487303719075783
EnhSertadPeli_Rep1_2_part1_Sequence_A 0_S 0_U 0_V 1_X15_Y 8_Job(Seq.Scan) 1 01 01 02 01 04 01_094__Cell_CP_33	8371.5	3188.0	WT	120	1	WT_120	Cell_CP_33	TxS_auto_134	TxS_auto_33	0.7792368061122199	2	1	EnhSertadPeli_Rep1_2_part1_Sequence_A 0_S 0_U 0_V 1_X15_Y 8_Job(Seq.Scan) 1 01 01 02 01 04 01_094	4.8723849040669025	1.8487303719075783
EnhSertadPeli_Rep1_2_part1_Sequence_A 0_S 0_U 0_V 1_X15_Y 8_Job(Seq.Scan) 1 01 01 02 01 04 01_094__Cell_CP_34	8235.0	3533.0	WT	120	1	WT_120	Cell_CP_34	TxS_auto_60	TxS_auto_13	0.7319617476343893	2	2	EnhSertadPeli_Rep1_2_part1_Sequence_A 0_S 0_U 0_V 1_X15_Y 8_Job(Seq.Scan) 1 01 01 02 01 04 01_094	7.363748604654134	2.3890976509171873
EnhSertadPeli_Rep1_2_part1_Sequence_A 0_S 0_U 0_V 1_X15_Y 8_Job(Seq.Scan) 1 01 01 02 01 04 01_094__Cell_CP_34	8235.0	3533.0	WT	120	1	WT_120	Cell_CP_34	TxS_auto_60	TxS_auto_13	0.7319617476343893	2	2	EnhSertadPeli_Rep1_2_part1_Sequence_A 0_S 0_U 0_V 1_X15_Y 8_Job(Seq.Scan) 1 01 01 02 01 04 01_094	7.363748604654134	2.3890976509171873
EnhSertadPeli_Rep1_2_part1_Sequence_A 0_S 0_U 0_V 1_X15_Y 8_Job(Seq.Scan) 1 01 01 02 01 04 01_094__Cell_CP_34	8235.0	3533.0	WT	120	1	WT_120	Cell_CP_34	TxS_auto_60	TxS_auto_13	0.7319617476343893	2	2	EnhSertadPeli_Rep1_2_part1_Sequence_A 0_S 0_U 0_V 1_X15_Y 8_Job(Seq.Scan) 1 01 01 02 01 04 01_094	7.363748604654134	2.3890976509171873
EnhSertadPeli_Rep1_2_part1_Sequence_A 0_S 0_U 0_V 1_X15_Y 8_Job(Seq.Scan) 1 01 01 02 01 04 01_094__Cell_CP_34	8235.0	3533.0	WT	120	1	WT_120	Cell_CP_34	TxS_auto_60	TxS_auto_13	0.7319617476343893	2	2	EnhSertadPeli_Rep1_2_part1_Sequence_A 0_S 0_U 0_V 1_X15_Y 8_Job(Seq.Scan) 1 01 01 02 01 04 01_094	7.363748604654134	2.3890976509171873
EnhSertadPeli_Rep1_2_part1_Sequence_A 0_S 0_U 0_V 1_X15_Y 8_Job(Seq.Scan) 1 01 01 02 01 04 01_094__Cell_CP_44	10512.5	4434.5	WT	120	1	WT_120	Cell_CP_44	TxS_auto_96	TxS_auto_18	0.5345727265770502	2	2	EnhSertadPeli_Rep1_2_part1_Sequence_A 0_S 0_U 0_V 1_X15_Y 8_Job(Seq.Scan) 1 01 01 02 01 04 01_094	7.931287324639312	6.105290531318892
EnhSertadPeli_Rep1_2_part1_Sequence_A 0_S 0_U 0_V 1_X15_Y 8_Job(Seq.Scan) 1 01 01 02 01 04 01_094__Cell_CP_44	10512.5	4434.5	WT	120	1	WT_120	Cell_CP_44	TxS_auto_96	TxS_auto_18	0.5345727265770502	2	2	EnhSertadPeli_Rep1_2_part1_Sequence_A 0_S 0_U 0_V 1_X15_Y 8_Job(Seq.Scan) 1 01 01 02 01 04 01_094	7.931287324639312	6.105290531318892
EnhSertadPeli_Rep1_2_part1_Sequence_A 0_S 0_U 0_V 1_X15_Y 8_Job(Seq.Scan) 1 01 01 02 01 04 01_094__Cell_CP_44	10512.5	4434.5	WT	120	1	WT_120	Cell_CP_44	TxS_auto_96	TxS_auto_18	0.5345727265770502	2	2	EnhSertadPeli_Rep1_2_part1_Sequence_A 0_S 0_U 0_V 1_X15_Y 8_Job(Seq.Scan) 1 01 01 02 01 04 01_094	7.931287324639312	6.105290531318892
EnhSertadPeli_Rep1_2_part1_Sequence_A 0_S 0_U 0_V 1_X15_Y 8_Job(Seq.Scan) 1 01 01 02 01 04 01_094__Cell_CP_44	10512.5	4434.5	WT	120	1	WT_120	Cell_CP_44	TxS_auto_96	TxS_auto_18	0.5345727265770502	2	2	EnhSertadPeli_Rep1_2_part1_Sequence_A 0_S 0_U 0_V 1_X15_Y 8_Job(Seq.Scan) 1 01 01 02 01 04 01_094	7.931287324639312	6.105290531318892
EnhSertadPeli_Rep1_2_part1_Sequence_A 0_S 0_U 0_V 1_X15_Y 8_Job(Seq.Scan) 1 01 01 02 01 04 01_094__Cell_CP_45	8442.0	4085.5	WT	120	1	WT_120	Cell_CP_45	TxS_auto_8	TxS_auto_1	0.6268045947502386	2	1	EnhSertadPeli_Rep1_2_part1_Sequence_A 0_S 0_U 0_V 1_X15_Y 8_Job(Seq.Scan) 1 01 01 02 01 04 01_094	10.404171763970743	4.664584041796154
EnhSertadPeli_Rep1_2_part1_Sequence_A 0_S 0_U 0_V 1_X15_Y 8_Job(Seq.Scan) 1 01 01 02 01 04 01_094__Cell_CP_45	8442.0	4085.5	WT	120	1	WT_120	Cell_CP_45	TxS_auto_8	TxS_auto_1	0.6268045947502386	2	1	EnhSertadPeli_Rep1_2_part1_Sequence_A 0_S 0_U 0_V 1_X15_Y 8_Job(Seq.Scan) 1 01 01 02 01 04 01_094	10.404171763970743	4.664584041796154
EnhSertadPeli_Rep1_2_part1_Sequence_A 0_S 0_U 0_V 1_X15_Y 8_Job(Seq.Scan) 1 01 01 02 01 04 01_094__Cell_CP_45	8442.0	4085.5	WT	120	1	WT_120	Cell_CP_45	TxS_auto_8	TxS_auto_1	0.6268045947502386	2	1	EnhSertadPeli_Rep1_2_part1_Sequence_A 0_S 0_U 0_V 1_X15_Y 8_Job(Seq.Scan) 1 01 01 02 01 04 01_094	10.404171763970743	4.664584041796154
EnhSertadPeli_Rep1_2_part1_Sequence_A 0_S 0_U 0_V 1_X15_Y 8_Job(Seq.Scan) 1 01 01 02 01 04 01_094__Cell_CP_45	8442.0	4085.5	WT	120	1	WT_120	Cell_CP_45	TxS_auto_8	TxS_auto_1	0.6268045947502386	2	1	EnhSertadPeli_Rep1_2_part1_Sequence_A 0_S 0_U 0_V 1_X15_Y 8_Job(Seq.Scan) 1 01 01 02 01 04 01_094	10.404171763970743	4.664584041796154
EnhSertadPeli_Rep1_2_part1_Sequence_A 0_S 0_U 0_V 1_X15_Y 8_Job(Seq.Scan) 1 01 01 02 01 04 01_094__Cell_CP_7	7708.5	3400.5	WT	120	1	WT_120	Cell_CP_7	TxS_auto_19	TxS_auto_10	0.4226168477474604	2	1	EnhSertadPeli_Rep1_2_part1_Sequence_A 0_S 0_U 0_V 1_X15_Y 8_Job(Seq.Scan) 1 01 01 02 01 04 01_094	8.608638039081432	1.7738042022333984
EnhSertadPeli_Rep1_2_part1_Sequence_A 0_S 0_U 0_V 1_X15_Y 8_Job(Seq.Scan) 1 01 01 02 01 04 01_094__Cell_CP_7	7708.5	3400.5	WT	120	1	WT_120	Cell_CP_7	TxS_auto_19	TxS_auto_10	0.4226168477474604	2	1	EnhSertadPeli_Rep1_2_part1_Sequence_A 0_S 0_U 0_V 1_X15_Y 8_Job(Seq.Scan) 1 01 01 02 01 04 01_094	8.608638039081432	1.7738042022333984
EnhSertadPeli_Rep1_2_part1_Sequence_A 0_S 0_U 0_V 1_X15_Y 8_Job(Seq.Scan) 1 01 01 02 01 04 01_094__Cell_CP_7	7708.5	3400.5	WT	120	1	WT_120	Cell_CP_7	TxS_auto_19	TxS_auto_10	0.4226168477474604	2	1	EnhSertadPeli_Rep1_2_part1_Sequence_A 0_S 0_U 0_V 1_X15_Y 8_Job(Seq.Scan) 1 01 01 02 01 04 01_094	8.608638039081432	1.7738042022333984
EnhSertadPeli_Rep1_2_part1_Sequence_A 0_S 0_U 0_V 1_X15_Y 8_Job(Seq.Scan) 1 01 01 02 01 04 01_094__Cell_CP_7	7708.5	3400.5	WT	120	1	WT_120	Cell_CP_7	TxS_auto_19	TxS_auto_10	0.4226168477474604	2	1	EnhSertadPeli_Rep1_2_part1_Sequence_A 0_S 0_U 0_V 1_X15_Y 8_Job(Seq.Scan) 1 01 01 02 01 04 01_094	8.608638039081432	1.7738042022333984
EnhSertadPeli_Rep1_2_part1_Sequence_A 0_S 0_U 0_V 1_X15_Y 8_Job(Seq.Scan) 1 01 01 02 01 04 01_094__Cell_CP_8	10089.5	4192.0	WT	120	1	WT_120	Cell_CP_8	TxS_auto_93	TxS_auto_23	0.18900000000000006	2	2	EnhSertadPeli_Rep1_2_part1_Sequence_A 0_S 0_U 0_V 1_X15_Y 8_Job(Seq.Scan) 1 01 01 02 01 04 01_094	4.802169052270239	3.5366131275082555
EnhSertadPeli_Rep1_2_part1_Sequence_A 0_S 0_U 0_V 1_X15_Y 8_Job(Seq.Scan) 1 01 01 02 01 04 01_094__Cell_CP_8	10089.5	4192.0	WT	120	1	WT_120	Cell_CP_8	TxS_auto_93	TxS_auto_23	0.18900000000000006	2	2	EnhSertadPeli_Rep1_2_part1_Sequence_A 0_S 0_U 0_V 1_X15_Y 8_Job(Seq.Scan) 1 01 01 02 01 04 01_094	4.802169052270239	3.5366131275082555
EnhSertadPeli_Rep1_2_part1_Sequence_A 0_S 0_U 0_V 1_X15_Y 8_Job(Seq.Scan) 1 01 01 02 01 04 01_094__Cell_CP_8	10089.5	4192.0	WT	120	1	WT_120	Cell_CP_8	TxS_auto_93	TxS_auto_23	0.18900000000000006	2	2	EnhSertadPeli_Rep1_2_part1_Sequence_A 0_S 0_U 0_V 1_X15_Y 8_Job(Seq.Scan) 1 01 01 02 01 04 01_094	4.802169052270239	3.5366131275082555
EnhSertadPeli_Rep1_2_part1_Sequence_A 0_S 0_U 0_V 1_X15_Y 8_Job(Seq.Scan) 1 01 01 02 01 04 01_094__Cell_CP_8	10089.5	4192.0	WT	120	1	WT_120	Cell_CP_8	TxS_auto_93	TxS_auto_23	0.18900000000000006	2	2	EnhSertadPeli_Rep1_2_part1_Sequence_A 0_S 0_U 0_V 1_X15_Y 8_Job(Seq.Scan) 1 01 01 02 01 04 01_094	4.802169052270239	3.5366131275082555
EnhSertadPeli_Rep1_2_part1_Sequence_A 0_S 0_U 0_V 1_X15_Y 8_Job(Seq.Scan) 1 01 01 02 01 04 01_094__Cell_CP_9	7473.5	3630.5	WT	120	1	WT_120	Cell_CP_9	TxS_auto_127	TxS_auto_29	0.18900000000000006	2	1	EnhSertadPeli_Rep1_2_part1_Sequence_A 0_S 0_U 0_V 1_X15_Y 8_Job(Seq.Scan) 1 01 01 02 01 04 01_094	2.185155311006216	4.537127875055184
EnhSertadPeli_Rep1_2_part1_Sequence_A 0_S 0_U 0_V 1_X15_Y 8_Job(Seq.Scan) 1 01 01 02 01 04 01_094__Cell_CP_9	7473.5	3630.5	WT	120	1	WT_120	Cell_CP_9	TxS_auto_127	TxS_auto_29	0.18900000000000006	2	1	EnhSertadPeli_Rep1_2_part1_Sequence_A 0_S 0_U 0_V 1_X15_Y 8_Job(Seq.Scan) 1 01 01 02 01 04 01_094	2.185155311006216	4.537127875055184
EnhSertadPeli_Rep1_2_part1_Sequence_A 0_S 0_U 0_V 1_X15_Y 8_Job(Seq.Scan) 1 01 01 02 01 04 01_094__Cell_CP_9	7473.5	3630.5	WT	120	1	WT_120	Cell_CP_9	TxS_auto_127	TxS_auto_29	0.18900000000000006	2	1	EnhSertadPeli_Rep1_2_part1_Sequence_A 0_S 0_U 0_V 1_X15_Y 8_Job(Seq.Scan) 1 01 01 02 01 04 01_094	2.185155311006216	4.537127875055184
EnhSertadPeli_Rep1_2_part1_Sequence_A 0_S 0_U 0_V 1_X15_Y 8_Job(Seq.Scan) 1 01 01 02 01 04 01_094__Cell_CP_9	7473.5	3630.5	WT	120	1	WT_120	Cell_CP_9	TxS_auto_127	TxS_auto_29	0.18900000000000006	2	1	EnhSertadPeli_Rep1_2_part1_Sequence_A 0_S 0_U 0_V 1_X15_Y 8_Job(Seq.Scan) 1 01 01 02 01 04 01_094	2.185155311006216	4.537127875055184
EnhSertadPeli_Rep1_2_part1_Sequence_A 0_S 0_U 0_V 1_X16_Y 5_Job(Seq.Scan) 1 01 01 02 01 04 01_044__Cell_CP_19	8153.5	3642.0	WT	120	1	WT_120	Cell_CP_19	TxS_auto_20	TxS_auto_3	0.8452058920760095	2	1	EnhSertadPeli_Rep1_2_part1_Sequence_A 0_S 0_U 0_V 1_X16_Y 5_Job(Seq.Scan) 1 01 01 02 01 04 01_044	10.793793863642973	5.863815901401384
EnhSertadPeli_Rep1_2_part1_Sequence_A 0_S 0_U 0_V 1_X16_Y 5_Job(Seq.Scan) 1 01 01 02 01 04 01_044__Cell_CP_19	8153.5	3642.0	WT	120	1	WT_120	Cell_CP_19	TxS_auto_20	TxS_auto_3	0.8452058920760095	2	1	EnhSertadPeli_Rep1_2_part1_Sequence_A 0_S 0_U 0_V 1_X16_Y 5_Job(Seq.Scan) 1 01 01 02 01 04 01_044	10.793793863642973	5.863815901401384
EnhSertadPeli_Rep1_2_part1_Sequence_A 0_S 0_U 0_V 1_X16_Y 5_Job(Seq.Scan) 1 01 01 02 01 04 01_044__Cell_CP_19	8153.5	3642.0	WT	120	1	WT_120	Cell_CP_19	TxS_auto_20	TxS_auto_3	0.8452058920760095	2	1	EnhSertadPeli_Rep1_2_part1_Sequence_A 0_S 0_U 0_V 1_X16_Y 5_Job(Seq.Scan) 1 01 01 02 01 04 01_044	10.793793863642973	5.863815901401384
EnhSertadPeli_Rep1_2_part1_Sequence_A 0_S 0_U 0_V 1_X16_Y 5_Job(Seq.Scan) 1 01 01 02 01 04 01_044__Cell_CP_19	8153.5	3642.0	WT	120	1	WT_120	Cell_CP_19	TxS_auto_20	TxS_auto_3	0.8452058920760095	2	1	EnhSertadPeli_Rep1_2_part1_Sequence_A 0_S 0_U 0_V 1_X16_Y 5_Job(Seq.Scan) 1 01 01 02 01 04 01_044	10.793793863642973	5.863815901401384
EnhSertadPeli_Rep1_2_part1_Sequence_A 0_S 0_U 0_V 1_X16_Y 5_Job(Seq.Scan) 1 01 01 02 01 04 01_044__Cell_CP_25	7107.5	2916.5	WT	120	1	WT_120	Cell_CP_25	TxS_auto_5	TxS_auto_10	0.9258817419087604	2	1	EnhSertadPeli_Rep1_2_part1_Sequence_A 0_S 0_U 0_V 1_X16_Y 5_Job(Seq.Scan) 1 01 01 02 01 04 01_044	7.917032055930797	2.124410857667649
EnhSertadPeli_Rep1_2_part1_Sequence_A 0_S 0_U 0_V 1_X16_Y 5_Job(Seq.Scan) 1 01 01 02 01 04 01_044__Cell_CP_25	7107.5	2916.5	WT	120	1	WT_120	Cell_CP_25	TxS_auto_5	TxS_auto_10	0.9258817419087604	2	1	EnhSertadPeli_Rep1_2_part1_Sequence_A 0_S 0_U 0_V 1_X16_Y 5_Job(Seq.Scan) 1 01 01 02 01 04 01_044	7.917032055930797	2.124410857667649
EnhSertadPeli_Rep1_2_part1_Sequence_A 0_S 0_U 0_V 1_X16_Y 5_Job(Seq.Scan) 1 01 01 02 01 04 01_044__Cell_CP_25	7107.5	2916.5	WT	120	1	WT_120	Cell_CP_25	TxS_auto_5	TxS_auto_10	0.9258817419087604	2	1	EnhSertadPeli_Rep1_2_part1_Sequence_A 0_S 0_U 0_V 1_X16_Y 5_Job(Seq.Scan) 1 01 01 02 01 04 01_044	7.917032055930797	2.124410857667649
EnhSertadPeli_Rep1_2_part1_Sequence_A 0_S 0_U 0_V 1_X16_Y 5_Job(Seq.Scan) 1 01 01 02 01 04 01_044__Cell_CP_25	7107.5	2916.5	WT	120	1	WT_120	Cell_CP_25	TxS_auto_5	TxS_auto_10	0.9258817419087604	2	1	EnhSertadPeli_Rep1_2_part1_Sequence_A 0_S 0_U 0_V 1_X16_Y 5_Job(Seq.Scan) 1 01 01 02 01 04 01_044	7.917032055930797	2.124410857667649
EnhSertadPeli_Rep1_2_part1_Sequence_A 0_S 0_U 0_V 1_X16_Y 5_Job(Seq.Scan) 1 01 01 02 01 04 01_044__Cell_CP_32	9442.0	3778.0	WT	120	1	WT_120	Cell_CP_32	TxS_auto_47	TxS_auto_22	0.6268045947502301	2	2	EnhSertadPeli_Rep1_2_part1_Sequence_A 0_S 0_U 0_V 1_X16_Y 5_Job(Seq.Scan) 1 01 01 02 01 04 01_044	10.756836368242022	2.3105064549421606
EnhSertadPeli_Rep1_2_part1_Sequence_A 0_S 0_U 0_V 1_X16_Y 5_Job(Seq.Scan) 1 01 01 02 01 04 01_044__Cell_CP_32	9442.0	3778.0	WT	120	1	WT_120	Cell_CP_32	TxS_auto_47	TxS_auto_22	0.6268045947502301	2	2	EnhSertadPeli_Rep1_2_part1_Sequence_A 0_S 0_U 0_V 1_X16_Y 5_Job(Seq.Scan) 1 01 01 02 01 04 01_044	10.756836368242022	2.3105064549421606
EnhSertadPeli_Rep1_2_part1_Sequence_A 0_S 0_U 0_V 1_X16_Y 5_Job(Seq.Scan) 1 01 01 02 01 04 01_044__Cell_CP_32	9442.0	3778.0	WT	120	1	WT_120	Cell_CP_32	TxS_auto_47	TxS_auto_22	0.6268045947502301	2	2	EnhSertadPeli_Rep1_2_part1_Sequence_A 0_S 0_U 0_V 1_X16_Y 5_Job(Seq.Scan) 1 01 01 02 01 04 01_044	10.756836368242022	2.3105064549421606
EnhSertadPeli_Rep1_2_part1_Sequence_A 0_S 0_U 0_V 1_X16_Y 5_Job(Seq.Scan) 1 01 01 02 01 04 01_044__Cell_CP_32	9442.0	3778.0	WT	120	1	WT_120	Cell_CP_32	TxS_auto_47	TxS_auto_22	0.6268045947502301	2	2	EnhSertadPeli_Rep1_2_part1_Sequence_A 0_S 0_U 0_V 1_X16_Y 5_Job(Seq.Scan) 1 01 01 02 01 04 01_044	10.756836368242022	2.3105064549421606
EnhSertadPeli_Rep1_2_part1_Sequence_A 0_S 0_U 0_V 1_X16_Y 5_Job(Seq.Scan) 1 01 01 02 01 04 01_044__Cell_CP_34	9248.0	3660.5	WT	120	1	WT_120	Cell_CP_34	TxS_auto_53	TxS_auto_6	0.18900000000000716	2	1	EnhSertadPeli_Rep1_2_part1_Sequence_A 0_S 0_U 0_V 1_X16_Y 5_Job(Seq.Scan) 1 01 01 02 01 04 01_044	4.973223546331902	5.001344602191648
EnhSertadPeli_Rep1_2_part1_Sequence_A 0_S 0_U 0_V 1_X16_Y 5_Job(Seq.Scan) 1 01 01 02 01 04 01_044__Cell_CP_34	9248.0	3660.5	WT	120	1	WT_120	Cell_CP_34	TxS_auto_53	TxS_auto_6	0.18900000000000716	2	1	EnhSertadPeli_Rep1_2_part1_Sequence_A 0_S 0_U 0_V 1_X16_Y 5_Job(Seq.Scan) 1 01 01 02 01 04 01_044	4.973223546331902	5.001344602191648
EnhSertadPeli_Rep1_2_part1_Sequence_A 0_S 0_U 0_V 1_X16_Y 5_Job(Seq.Scan) 1 01 01 02 01 04 01_044__Cell_CP_34	9248.0	3660.5	WT	120	1	WT_120	Cell_CP_34	TxS_auto_53	TxS_auto_6	0.18900000000000716	2	1	EnhSertadPeli_Rep1_2_part1_Sequence_A 0_S 0_U 0_V 1_X16_Y 5_Job(Seq.Scan) 1 01 01 02 01 04 01_044	4.973223546331902	5.001344602191648
EnhSertadPeli_Rep1_2_part1_Sequence_A 0_S 0_U 0_V 1_X16_Y 5_Job(Seq.Scan) 1 01 01 02 01 04 01_044__Cell_CP_34	9248.0	3660.5	WT	120	1	WT_120	Cell_CP_34	TxS_auto_53	TxS_auto_6	0.18900000000000716	2	1	EnhSertadPeli_Rep1_2_part1_Sequence_A 0_S 0_U 0_V 1_X16_Y 5_Job(Seq.Scan) 1 01 01 02 01 04 01_044	4.973223546331902	5.001344602191648
EnhSertadPeli_Rep1_2_part1_Sequence_A 0_S 0_U 0_V 1_X16_Y 5_Job(Seq.Scan) 1 01 01 02 01 04 01_044__Cell_CP_35	8270.5	3463.5	WT	120	1	WT_120	Cell_CP_35	TxS_auto_61	TxS_auto_13	0.42261684774746994	2	2	EnhSertadPeli_Rep1_2_part1_Sequence_A 0_S 0_U 0_V 1_X16_Y 5_Job(Seq.Scan) 1 01 01 02 01 04 01_044	4.018701373933819	4.658068395471093
EnhSertadPeli_Rep1_2_part1_Sequence_A 0_S 0_U 0_V 1_X16_Y 5_Job(Seq.Scan) 1 01 01 02 01 04 01_044__Cell_CP_35	8270.5	3463.5	WT	120	1	WT_120	Cell_CP_35	TxS_auto_61	TxS_auto_13	0.42261684774746994	2	2	EnhSertadPeli_Rep1_2_part1_Sequence_A 0_S 0_U 0_V 1_X16_Y 5_Job(Seq.Scan) 1 01 01 02 01 04 01_044	4.018701373933819	4.658068395471093
EnhSertadPeli_Rep1_2_part1_Sequence_A 0_S 0_U 0_V 1_X16_Y 5_Job(Seq.Scan) 1 01 01 02 01 04 01_044__Cell_CP_35	8270.5	3463.5	WT	120	1	WT_120	Cell_CP_35	TxS_auto_61	TxS_auto_13	0.42261684774746994	2	2	EnhSertadPeli_Rep1_2_part1_Sequence_A 0_S 0_U 0_V 1_X16_Y 5_Job(Seq.Scan) 1 01 01 02 01 04 01_044	4.018701373933819	4.658068395471093
EnhSertadPeli_Rep1_2_part1_Sequence_A 0_S 0_U 0_V 1_X16_Y 5_Job(Seq.Scan) 1 01 01 02 01 04 01_044__Cell_CP_35	8270.5	3463.5	WT	120	1	WT_120	Cell_CP_35	TxS_auto_61	TxS_auto_13	0.42261684774746994	2	2	EnhSertadPeli_Rep1_2_part1_Sequence_A 0_S 0_U 0_V 1_X16_Y 5_Job(Seq.Scan) 1 01 01 02 01 04 01_044	4.018701373933819	4.658068395471093
EnhSertadPeli_Rep1_2_part1_Sequence_A 0_S 0_U 0_V 1_X16_Y 5_Job(Seq.Scan) 1 01 01 02 01 04 01_044__Cell_CP_6	8657.0	3277.5	WT	120	1	WT_120	Cell_CP_6	TxS_auto_107	TxS_auto_18	0.26728636328851	2	2	EnhSertadPeli_Rep1_2_part1_Sequence_A 0_S 0_U 0_V 1_X16_Y 5_Job(Seq.Scan) 1 01 01 02 01 04 01_044	2.0373327759546207	5.618267655652707
EnhSertadPeli_Rep1_2_part1_Sequence_A 0_S 0_U 0_V 1_X16_Y 5_Job(Seq.Scan) 1 01 01 02 01 04 01_044__Cell_CP_6	8657.0	3277.5	WT	120	1	WT_120	Cell_CP_6	TxS_auto_107	TxS_auto_18	0.26728636328851	2	2	EnhSertadPeli_Rep1_2_part1_Sequence_A 0_S 0_U 0_V 1_X16_Y 5_Job(Seq.Scan) 1 01 01 02 01 04 01_044	2.0373327759546207	5.618267655652707
EnhSertadPeli_Rep1_2_part1_Sequence_A 0_S 0_U 0_V 1_X16_Y 5_Job(Seq.Scan) 1 01 01 02 01 04 01_044__Cell_CP_6	8657.0	3277.5	WT	120	1	WT_120	Cell_CP_6	TxS_auto_107	TxS_auto_18	0.26728636328851	2	2	EnhSertadPeli_Rep1_2_part1_Sequence_A 0_S 0_U 0_V 1_X16_Y 5_Job(Seq.Scan) 1 01 01 02 01 04 01_044	2.0373327759546207	5.618267655652707
EnhSertadPeli_Rep1_2_part1_Sequence_A 0_S 0_U 0_V 1_X16_Y 5_Job(Seq.Scan) 1 01 01 02 01 04 01_044__Cell_CP_6	8657.0	3277.5	WT	120	1	WT_120	Cell_CP_6	TxS_auto_107	TxS_auto_18	0.26728636328851	2	2	EnhSertadPeli_Rep1_2_part1_Sequence_A 0_S 0_U 0_V 1_X16_Y 5_Job(Seq.Scan) 1 01 01 02 01 04 01_044	2.0373327759546207	5.618267655652707
EnhSertadPeli_Rep1_2_part1_Sequence_A 0_S 0_U 0_V 1_X16_Y 5_Job(Seq.Scan) 1 01 01 02 01 04 01_044__Cell_CP_8	7851.0	3432.5	WT	120	1	WT_120	Cell_CP_8	TxS_auto_71	TxS_auto_26	0.7792368061122389	2	1	EnhSertadPeli_Rep1_2_part1_Sequence_A 0_S 0_U 0_V 1_X16_Y 5_Job(Seq.Scan) 1 01 01 02 01 04 01_044	3.5609751619609056	1.6459403372141086
EnhSertadPeli_Rep1_2_part1_Sequence_A 0_S 0_U 0_V 1_X16_Y 5_Job(Seq.Scan) 1 01 01 02 01 04 01_044__Cell_CP_8	7851.0	3432.5	WT	120	1	WT_120	Cell_CP_8	TxS_auto_71	TxS_auto_26	0.7792368061122389	2	1	EnhSertadPeli_Rep1_2_part1_Sequence_A 0_S 0_U 0_V 1_X16_Y 5_Job(Seq.Scan) 1 01 01 02 01 04 01_044	3.5609751619609056	1.6459403372141086
EnhSertadPeli_Rep1_2_part1_Sequence_A 0_S 0_U 0_V 1_X16_Y 5_Job(Seq.Scan) 1 01 01 02 01 04 01_044__Cell_CP_8	7851.0	3432.5	WT	120	1	WT_120	Cell_CP_8	TxS_auto_71	TxS_auto_26	0.7792368061122389	2	1	EnhSertadPeli_Rep1_2_part1_Sequence_A 0_S 0_U 0_V 1_X16_Y 5_Job(Seq.Scan) 1 01 01 02 01 04 01_044	3.5609751619609056	1.6459403372141086
EnhSertadPeli_Rep1_2_part1_Sequence_A 0_S 0_U 0_V 1_X16_Y 5_Job(Seq.Scan) 1 01 01 02 01 04 01_044__Cell_CP_8	7851.0	3432.5	WT	120	1	WT_120	Cell_CP_8	TxS_auto_71	TxS_auto_26	0.7792368061122389	2	1	EnhSertadPeli_Rep1_2_part1_Sequence_A 0_S 0_U 0_V 1_X16_Y 5_Job(Seq.Scan) 1 01 01 02 01 04 01_044	3.5609751619609056	1.6459403372141086
EnhSertadPeli_Rep1_2_part1_Sequence_A 0_S 0_U 0_V 1_X16_Y 6_Job(Seq.Scan) 1 01 01 02 01 04 01_070__Cell_CP_13	9340.5	3691.0	WT	120	1	WT_120	Cell_CP_13	TxS_auto_9	TxS_auto_2	0.8452058920760079	2	2	EnhSertadPeli_Rep1_2_part1_Sequence_A 0_S 0_U 0_V 1_X16_Y 6_Job(Seq.Scan) 1 01 01 02 01 04 01_070	10.53721546066009	3.853423110798271
EnhSertadPeli_Rep1_2_part1_Sequence_A 0_S 0_U 0_V 1_X16_Y 6_Job(Seq.Scan) 1 01 01 02 01 04 01_070__Cell_CP_13	9340.5	3691.0	WT	120	1	WT_120	Cell_CP_13	TxS_auto_9	TxS_auto_2	0.8452058920760079	2	2	EnhSertadPeli_Rep1_2_part1_Sequence_A 0_S 0_U 0_V 1_X16_Y 6_Job(Seq.Scan) 1 01 01 02 01 04 01_070	10.53721546066009	3.853423110798271
EnhSertadPeli_Rep1_2_part1_Sequence_A 0_S 0_U 0_V 1_X16_Y 6_Job(Seq.Scan) 1 01 01 02 01 04 01_070__Cell_CP_13	9340.5	3691.0	WT	120	1	WT_120	Cell_CP_13	TxS_auto_9	TxS_auto_2	0.8452058920760079	2	2	EnhSertadPeli_Rep1_2_part1_Sequence_A 0_S 0_U 0_V 1_X16_Y 6_Job(Seq.Scan) 1 01 01 02 01 04 01_070	10.53721546066009	3.853423110798271
EnhSertadPeli_Rep1_2_part1_Sequence_A 0_S 0_U 0_V 1_X16_Y 6_Job(Seq.Scan) 1 01 01 02 01 04 01_070__Cell_CP_13	9340.5	3691.0	WT	120	1	WT_120	Cell_CP_13	TxS_auto_9	TxS_auto_2	0.8452058920760079	2	2	EnhSertadPeli_Rep1_2_part1_Sequence_A 0_S 0_U 0_V 1_X16_Y 6_Job(Seq.Scan) 1 01 01 02 01 04 01_070	10.53721546066009	3.853423110798271
EnhSertadPeli_Rep1_2_part1_Sequence_A 0_S 0_U 0_V 1_X16_Y 6_Job(Seq.Scan) 1 01 01 02 01 04 01_070__Cell_CP_18	8907.0	3403.5	WT	120	1	WT_120	Cell_CP_18	TxS_auto_89	TxS_auto_21	0.7559689147048151	2	2	EnhSertadPeli_Rep1_2_part1_Sequence_A 0_S 0_U 0_V 1_X16_Y 6_Job(Seq.Scan) 1 01 01 02 01 04 01_070	6.397611351472835	3.588328718298414
EnhSertadPeli_Rep1_2_part1_Sequence_A 0_S 0_U 0_V 1_X16_Y 6_Job(Seq.Scan) 1 01 01 02 01 04 01_070__Cell_CP_18	8907.0	3403.5	WT	120	1	WT_120	Cell_CP_18	TxS_auto_89	TxS_auto_21	0.7559689147048151	2	2	EnhSertadPeli_Rep1_2_part1_Sequence_A 0_S 0_U 0_V 1_X16_Y 6_Job(Seq.Scan) 1 01 01 02 01 04 01_070	6.397611351472835	3.588328718298414
EnhSertadPeli_Rep1_2_part1_Sequence_A 0_S 0_U 0_V 1_X16_Y 6_Job(Seq.Scan) 1 01 01 02 01 04 01_070__Cell_CP_18	8907.0	3403.5	WT	120	1	WT_120	Cell_CP_18	TxS_auto_89	TxS_auto_21	0.7559689147048151	2	2	EnhSertadPeli_Rep1_2_part1_Sequence_A 0_S 0_U 0_V 1_X16_Y 6_Job(Seq.Scan) 1 01 01 02 01 04 01_070	6.397611351472835	3.588328718298414
EnhSertadPeli_Rep1_2_part1_Sequence_A 0_S 0_U 0_V 1_X16_Y 6_Job(Seq.Scan) 1 01 01 02 01 04 01_070__Cell_CP_18	8907.0	3403.5	WT	120	1	WT_120	Cell_CP_18	TxS_auto_89	TxS_auto_21	0.7559689147048151	2	2	EnhSertadPeli_Rep1_2_part1_Sequence_A 0_S 0_U 0_V 1_X16_Y 6_Job(Seq.Scan) 1 01 01 02 01 04 01_070	6.397611351472835	3.588328718298414
EnhSertadPeli_Rep1_2_part1_Sequence_A 0_S 0_U 0_V 1_X16_Y 6_Job(Seq.Scan) 1 01 01 02 01 04 01_070__Cell_CP_19	8994.0	3495.5	WT	120	1	WT_120	Cell_CP_19	TxS_auto_52	TxS_auto_20	0.5976704777718014	2	1	EnhSertadPeli_Rep1_2_part1_Sequence_A 0_S 0_U 0_V 1_X16_Y 6_Job(Seq.Scan) 1 01 01 02 01 04 01_070	4.348138897970616	1.9016679682246873
EnhSertadPeli_Rep1_2_part1_Sequence_A 0_S 0_U 0_V 1_X16_Y 6_Job(Seq.Scan) 1 01 01 02 01 04 01_070__Cell_CP_19	8994.0	3495.5	WT	120	1	WT_120	Cell_CP_19	TxS_auto_52	TxS_auto_20	0.5976704777718014	2	1	EnhSertadPeli_Rep1_2_part1_Sequence_A 0_S 0_U 0_V 1_X16_Y 6_Job(Seq.Scan) 1 01 01 02 01 04 01_070	4.348138897970616	1.9016679682246873
EnhSertadPeli_Rep1_2_part1_Sequence_A 0_S 0_U 0_V 1_X16_Y 6_Job(Seq.Scan) 1 01 01 02 01 04 01_070__Cell_CP_19	8994.0	3495.5	WT	120	1	WT_120	Cell_CP_19	TxS_auto_52	TxS_auto_20	0.5976704777718014	2	1	EnhSertadPeli_Rep1_2_part1_Sequence_A 0_S 0_U 0_V 1_X16_Y 6_Job(Seq.Scan) 1 01 01 02 01 04 01_070	4.348138897970616	1.9016679682246873
EnhSertadPeli_Rep1_2_part1_Sequence_A 0_S 0_U 0_V 1_X16_Y 6_Job(Seq.Scan) 1 01 01 02 01 04 01_070__Cell_CP_19	8994.0	3495.5	WT	120	1	WT_120	Cell_CP_19	TxS_auto_52	TxS_auto_20	0.5976704777718014	2	1	EnhSertadPeli_Rep1_2_part1_Sequence_A 0_S 0_U 0_V 1_X16_Y 6_Job(Seq.Scan) 1 01 01 02 01 04 01_070	4.348138897970616	1.9016679682246873
EnhSertadPeli_Rep1_2_part1_Sequence_A 0_S 0_U 0_V 1_X16_Y 6_Job(Seq.Scan) 1 01 01 02 01 04 01_070__Cell_CP_5	11169.0	4936.5	WT	120	1	WT_120	Cell_CP_5	TxS_auto_54	TxS_auto_11	0.5345287644271354	2	2	EnhSertadPeli_Rep1_2_part1_Sequence_A 0_S 0_U 0_V 1_X16_Y 6_Job(Seq.Scan) 1 01 01 02 01 04 01_070	5.2403621874606605	5.0327020166260095
EnhSertadPeli_Rep1_2_part1_Sequence_A 0_S 0_U 0_V 1_X16_Y 6_Job(Seq.Scan) 1 01 01 02 01 04 01_070__Cell_CP_5	11169.0	4936.5	WT	120	1	WT_120	Cell_CP_5	TxS_auto_54	TxS_auto_11	0.5345287644271354	2	2	EnhSertadPeli_Rep1_2_part1_Sequence_A 0_S 0_U 0_V 1_X16_Y 6_Job(Seq.Scan) 1 01 01 02 01 04 01_070	5.2403621874606605	5.0327020166260095
EnhSertadPeli_Rep1_2_part1_Sequence_A 0_S 0_U 0_V 1_X16_Y 6_Job(Seq.Scan) 1 01 01 02 01 04 01_070__Cell_CP_5	11169.0	4936.5	WT	120	1	WT_120	Cell_CP_5	TxS_auto_54	TxS_auto_11	0.5345287644271354	2	2	EnhSertadPeli_Rep1_2_part1_Sequence_A 0_S 0_U 0_V 1_X16_Y 6_Job(Seq.Scan) 1 01 01 02 01 04 01_070	5.2403621874606605	5.0327020166260095
EnhSertadPeli_Rep1_2_part1_Sequence_A 0_S 0_U 0_V 1_X16_Y 6_Job(Seq.Scan) 1 01 01 02 01 04 01_070__Cell_CP_5	11169.0	4936.5	WT	120	1	WT_120	Cell_CP_5	TxS_auto_54	TxS_auto_11	0.5345287644271354	2	2	EnhSertadPeli_Rep1_2_part1_Sequence_A 0_S 0_U 0_V 1_X16_Y 6_Job(Seq.Scan) 1 01 01 02 01 04 01_070	5.2403621874606605	5.0327020166260095
EnhSertadPeli_Rep1_2_part1_Sequence_A 0_S 0_U 0_V 1_X16_Y 6_Job(Seq.Scan) 1 01 01 02 01 04 01_070__Cell_CP_8	10325.5	4212.5	WT	120	1	WT_120	Cell_CP_8	TxS_auto_16	TxS_auto_5	0.8452058920760078	2	2	EnhSertadPeli_Rep1_2_part1_Sequence_A 0_S 0_U 0_V 1_X16_Y 6_Job(Seq.Scan) 1 01 01 02 01 04 01_070	11.375584257449393	4.840905773471072
EnhSertadPeli_Rep1_2_part1_Sequence_A 0_S 0_U 0_V 1_X16_Y 6_Job(Seq.Scan) 1 01 01 02 01 04 01_070__Cell_CP_8	10325.5	4212.5	WT	120	1	WT_120	Cell_CP_8	TxS_auto_16	TxS_auto_5	0.8452058920760078	2	2	EnhSertadPeli_Rep1_2_part1_Sequence_A 0_S 0_U 0_V 1_X16_Y 6_Job(Seq.Scan) 1 01 01 02 01 04 01_070	11.375584257449393	4.840905773471072
EnhSertadPeli_Rep1_2_part1_Sequence_A 0_S 0_U 0_V 1_X16_Y 6_Job(Seq.Scan) 1 01 01 02 01 04 01_070__Cell_CP_8	10325.5	4212.5	WT	120	1	WT_120	Cell_CP_8	TxS_auto_16	TxS_auto_5	0.8452058920760078	2	2	EnhSertadPeli_Rep1_2_part1_Sequence_A 0_S 0_U 0_V 1_X16_Y 6_Job(Seq.Scan) 1 01 01 02 01 04 01_070	11.375584257449393	4.840905773471072
EnhSertadPeli_Rep1_2_part1_Sequence_A 0_S 0_U 0_V 1_X16_Y 6_Job(Seq.Scan) 1 01 01 02 01 04 01_070__Cell_CP_8	10325.5	4212.5	WT	120	1	WT_120	Cell_CP_8	TxS_auto_16	TxS_auto_5	0.8452058920760078	2	2	EnhSertadPeli_Rep1_2_part1_Sequence_A 0_S 0_U 0_V 1_X16_Y 6_Job(Seq.Scan) 1 01 01 02 01 04 01_070	11.375584257449393	4.840905773471072
EnhSertadPeli_Rep1_2_part1_Sequence_A 0_S 0_U 0_V 1_X16_Y 7_Job(Seq.Scan) 1 01 01 02 01 04 01_080__Cell_CP_8	6521.0	2866.0	WT	120	1	WT_120	Cell_CP_8	TxS_auto_33	TxS_auto_3	0.6546793108079692	2	1	EnhSertadPeli_Rep1_2_part1_Sequence_A 0_S 0_U 0_V 1_X16_Y 7_Job(Seq.Scan) 1 01 01 02 01 04 01_080	6.951425305400118	8.15640482408963
EnhSertadPeli_Rep1_2_part1_Sequence_A 0_S 0_U 0_V 1_X16_Y 7_Job(Seq.Scan) 1 01 01 02 01 04 01_080__Cell_CP_8	6521.0	2866.0	WT	120	1	WT_120	Cell_CP_8	TxS_auto_33	TxS_auto_3	0.6546793108079692	2	1	EnhSertadPeli_Rep1_2_part1_Sequence_A 0_S 0_U 0_V 1_X16_Y 7_Job(Seq.Scan) 1 01 01 02 01 04 01_080	6.951425305400118	8.15640482408963
EnhSertadPeli_Rep1_2_part1_Sequence_A 0_S 0_U 0_V 1_X16_Y 7_Job(Seq.Scan) 1 01 01 02 01 04 01_080__Cell_CP_8	6521.0	2866.0	WT	120	1	WT_120	Cell_CP_8	TxS_auto_33	TxS_auto_3	0.6546793108079692	2	1	EnhSertadPeli_Rep1_2_part1_Sequence_A 0_S 0_U 0_V 1_X16_Y 7_Job(Seq.Scan) 1 01 01 02 01 04 01_080	6.951425305400118	8.15640482408963
EnhSertadPeli_Rep1_2_part1_Sequence_A 0_S 0_U 0_V 1_X16_Y 7_Job(Seq.Scan) 1 01 01 02 01 04 01_080__Cell_CP_8	6521.0	2866.0	WT	120	1	WT_120	Cell_CP_8	TxS_auto_33	TxS_auto_3	0.6546793108079692	2	1	EnhSertadPeli_Rep1_2_part1_Sequence_A 0_S 0_U 0_V 1_X16_Y 7_Job(Seq.Scan) 1 01 01 02 01 04 01_080	6.951425305400118	8.15640482408963
EnhSertadPeli_Rep1_2_part1_Sequence_A 0_S 0_U 0_V 1_X16_Y 8_Job(Seq.Scan) 1 01 01 02 01 04 01_096__Cell_CP_10	8903.5	3406.5	WT	120	1	WT_120	Cell_CP_10	TxS_auto_73	TxS_auto_13	0.9063862311399045	2	1	EnhSertadPeli_Rep1_2_part1_Sequence_A 0_S 0_U 0_V 1_X16_Y 8_Job(Seq.Scan) 1 01 01 02 01 04 01_096	9.850887799138755	4.705303167291764
EnhSertadPeli_Rep1_2_part1_Sequence_A 0_S 0_U 0_V 1_X16_Y 8_Job(Seq.Scan) 1 01 01 02 01 04 01_096__Cell_CP_10	8903.5	3406.5	WT	120	1	WT_120	Cell_CP_10	TxS_auto_73	TxS_auto_13	0.9063862311399045	2	1	EnhSertadPeli_Rep1_2_part1_Sequence_A 0_S 0_U 0_V 1_X16_Y 8_Job(Seq.Scan) 1 01 01 02 01 04 01_096	9.850887799138755	4.705303167291764
EnhSertadPeli_Rep1_2_part1_Sequence_A 0_S 0_U 0_V 1_X16_Y 8_Job(Seq.Scan) 1 01 01 02 01 04 01_096__Cell_CP_10	8903.5	3406.5	WT	120	1	WT_120	Cell_CP_10	TxS_auto_73	TxS_auto_13	0.9063862311399045	2	1	EnhSertadPeli_Rep1_2_part1_Sequence_A 0_S 0_U 0_V 1_X16_Y 8_Job(Seq.Scan) 1 01 01 02 01 04 01_096	9.850887799138755	4.705303167291764
EnhSertadPeli_Rep1_2_part1_Sequence_A 0_S 0_U 0_V 1_X16_Y 8_Job(Seq.Scan) 1 01 01 02 01 04 01_096__Cell_CP_10	8903.5	3406.5	WT	120	1	WT_120	Cell_CP_10	TxS_auto_73	TxS_auto_13	0.9063862311399045	2	1	EnhSertadPeli_Rep1_2_part1_Sequence_A 0_S 0_U 0_V 1_X16_Y 8_Job(Seq.Scan) 1 01 01 02 01 04 01_096	9.850887799138755	4.705303167291764
EnhSertadPeli_Rep1_2_part1_Sequence_A 0_S 0_U 0_V 1_X16_Y 8_Job(Seq.Scan) 1 01 01 02 01 04 01_096__Cell_CP_11	8843.0	3369.0	WT	120	1	WT_120	Cell_CP_11	TxS_auto_84	TxS_auto_15	0.7559689147048257	2	1	EnhSertadPeli_Rep1_2_part1_Sequence_A 0_S 0_U 0_V 1_X16_Y 8_Job(Seq.Scan) 1 01 01 02 01 04 01_096	1.5093892999079002	2.480719545374333
EnhSertadPeli_Rep1_2_part1_Sequence_A 0_S 0_U 0_V 1_X16_Y 8_Job(Seq.Scan) 1 01 01 02 01 04 01_096__Cell_CP_11	8843.0	3369.0	WT	120	1	WT_120	Cell_CP_11	TxS_auto_84	TxS_auto_15	0.7559689147048257	2	1	EnhSertadPeli_Rep1_2_part1_Sequence_A 0_S 0_U 0_V 1_X16_Y 8_Job(Seq.Scan) 1 01 01 02 01 04 01_096	1.5093892999079002	2.480719545374333
EnhSertadPeli_Rep1_2_part1_Sequence_A 0_S 0_U 0_V 1_X16_Y 8_Job(Seq.Scan) 1 01 01 02 01 04 01_096__Cell_CP_11	8843.0	3369.0	WT	120	1	WT_120	Cell_CP_11	TxS_auto_84	TxS_auto_15	0.7559689147048257	2	1	EnhSertadPeli_Rep1_2_part1_Sequence_A 0_S 0_U 0_V 1_X16_Y 8_Job(Seq.Scan) 1 01 01 02 01 04 01_096	1.5093892999079002	2.480719545374333
EnhSertadPeli_Rep1_2_part1_Sequence_A 0_S 0_U 0_V 1_X16_Y 8_Job(Seq.Scan) 1 01 01 02 01 04 01_096__Cell_CP_11	8843.0	3369.0	WT	120	1	WT_120	Cell_CP_11	TxS_auto_84	TxS_auto_15	0.7559689147048257	2	1	EnhSertadPeli_Rep1_2_part1_Sequence_A 0_S 0_U 0_V 1_X16_Y 8_Job(Seq.Scan) 1 01 01 02 01 04 01_096	1.5093892999079002	2.480719545374333
EnhSertadPeli_Rep1_2_part1_Sequence_A 0_S 0_U 0_V 1_X16_Y 8_Job(Seq.Scan) 1 01 01 02 01 04 01_096__Cell_CP_23	7286.0	3363.0	WT	120	1	WT_120	Cell_CP_23	TxS_auto_18	TxS_auto_10	0.9258817419087618	2	1	EnhSertadPeli_Rep1_2_part1_Sequence_A 0_S 0_U 0_V 1_X16_Y 8_Job(Seq.Scan) 1 01 01 02 01 04 01_096	3.1164473218378683	1.2199994177153566
EnhSertadPeli_Rep1_2_part1_Sequence_A 0_S 0_U 0_V 1_X16_Y 8_Job(Seq.Scan) 1 01 01 02 01 04 01_096__Cell_CP_23	7286.0	3363.0	WT	120	1	WT_120	Cell_CP_23	TxS_auto_18	TxS_auto_10	0.9258817419087618	2	1	EnhSertadPeli_Rep1_2_part1_Sequence_A 0_S 0_U 0_V 1_X16_Y 8_Job(Seq.Scan) 1 01 01 02 01 04 01_096	3.1164473218378683	1.2199994177153566
EnhSertadPeli_Rep1_2_part1_Sequence_A 0_S 0_U 0_V 1_X16_Y 8_Job(Seq.Scan) 1 01 01 02 01 04 01_096__Cell_CP_23	7286.0	3363.0	WT	120	1	WT_120	Cell_CP_23	TxS_auto_18	TxS_auto_10	0.9258817419087618	2	1	EnhSertadPeli_Rep1_2_part1_Sequence_A 0_S 0_U 0_V 1_X16_Y 8_Job(Seq.Scan) 1 01 01 02 01 04 01_096	3.1164473218378683	1.2199994177153566
EnhSertadPeli_Rep1_2_part1_Sequence_A 0_S 0_U 0_V 1_X16_Y 8_Job(Seq.Scan) 1 01 01 02 01 04 01_096__Cell_CP_23	7286.0	3363.0	WT	120	1	WT_120	Cell_CP_23	TxS_auto_18	TxS_auto_10	0.9258817419087618	2	1	EnhSertadPeli_Rep1_2_part1_Sequence_A 0_S 0_U 0_V 1_X16_Y 8_Job(Seq.Scan) 1 01 01 02 01 04 01_096	3.1164473218378683	1.2199994177153566
EnhSertadPeli_Rep1_2_part1_Sequence_A 0_S 0_U 0_V 1_X16_Y 8_Job(Seq.Scan) 1 01 01 02 01 04 01_096__Cell_CP_3	10532.5	4502.5	WT	120	1	WT_120	Cell_CP_3	TxS_auto_52	TxS_auto_9	0.3780000000000001	2	1	EnhSertadPeli_Rep1_2_part1_Sequence_A 0_S 0_U 0_V 1_X16_Y 8_Job(Seq.Scan) 1 01 01 02 01 04 01_096	8.36261627935715	3.6661061021648114
EnhSertadPeli_Rep1_2_part1_Sequence_A 0_S 0_U 0_V 1_X16_Y 8_Job(Seq.Scan) 1 01 01 02 01 04 01_096__Cell_CP_3	10532.5	4502.5	WT	120	1	WT_120	Cell_CP_3	TxS_auto_52	TxS_auto_9	0.3780000000000001	2	1	EnhSertadPeli_Rep1_2_part1_Sequence_A 0_S 0_U 0_V 1_X16_Y 8_Job(Seq.Scan) 1 01 01 02 01 04 01_096	8.36261627935715	3.6661061021648114
EnhSertadPeli_Rep1_2_part1_Sequence_A 0_S 0_U 0_V 1_X16_Y 8_Job(Seq.Scan) 1 01 01 02 01 04 01_096__Cell_CP_3	10532.5	4502.5	WT	120	1	WT_120	Cell_CP_3	TxS_auto_52	TxS_auto_9	0.3780000000000001	2	1	EnhSertadPeli_Rep1_2_part1_Sequence_A 0_S 0_U 0_V 1_X16_Y 8_Job(Seq.Scan) 1 01 01 02 01 04 01_096	8.36261627935715	3.6661061021648114
EnhSertadPeli_Rep1_2_part1_Sequence_A 0_S 0_U 0_V 1_X16_Y 8_Job(Seq.Scan) 1 01 01 02 01 04 01_096__Cell_CP_3	10532.5	4502.5	WT	120	1	WT_120	Cell_CP_3	TxS_auto_52	TxS_auto_9	0.3780000000000001	2	1	EnhSertadPeli_Rep1_2_part1_Sequence_A 0_S 0_U 0_V 1_X16_Y 8_Job(Seq.Scan) 1 01 01 02 01 04 01_096	8.36261627935715	3.6661061021648114
EnhSertadPeli_Rep1_2_part1_Sequence_A 0_S 0_U 0_V 1_X17_Y 7_Job(Seq.Scan) 1 01 01 02 01 04 01_078__Cell_CP_14	8769.0	3420.0	WT	120	1	WT_120	Cell_CP_14	TxS_auto_29	TxS_auto_4	0.681449191062708	2	1	EnhSertadPeli_Rep1_2_part1_Sequence_A 0_S 0_U 0_V 1_X17_Y 7_Job(Seq.Scan) 1 01 01 02 01 04 01_078	4.399875488511478	2.082061731282767
EnhSertadPeli_Rep1_2_part1_Sequence_A 0_S 0_U 0_V 1_X17_Y 7_Job(Seq.Scan) 1 01 01 02 01 04 01_078__Cell_CP_14	8769.0	3420.0	WT	120	1	WT_120	Cell_CP_14	TxS_auto_29	TxS_auto_4	0.681449191062708	2	1	EnhSertadPeli_Rep1_2_part1_Sequence_A 0_S 0_U 0_V 1_X17_Y 7_Job(Seq.Scan) 1 01 01 02 01 04 01_078	4.399875488511478	2.082061731282767
EnhSertadPeli_Rep1_2_part1_Sequence_A 0_S 0_U 0_V 1_X17_Y 7_Job(Seq.Scan) 1 01 01 02 01 04 01_078__Cell_CP_14	8769.0	3420.0	WT	120	1	WT_120	Cell_CP_14	TxS_auto_29	TxS_auto_4	0.681449191062708	2	1	EnhSertadPeli_Rep1_2_part1_Sequence_A 0_S 0_U 0_V 1_X17_Y 7_Job(Seq.Scan) 1 01 01 02 01 04 01_078	4.399875488511478	2.082061731282767
EnhSertadPeli_Rep1_2_part1_Sequence_A 0_S 0_U 0_V 1_X17_Y 7_Job(Seq.Scan) 1 01 01 02 01 04 01_078__Cell_CP_14	8769.0	3420.0	WT	120	1	WT_120	Cell_CP_14	TxS_auto_29	TxS_auto_4	0.681449191062708	2	1	EnhSertadPeli_Rep1_2_part1_Sequence_A 0_S 0_U 0_V 1_X17_Y 7_Job(Seq.Scan) 1 01 01 02 01 04 01_078	4.399875488511478	2.082061731282767
EnhSertadPeli_Rep1_2_part1_Sequence_A 0_S 0_U 0_V 1_X17_Y 8_Job(Seq.Scan) 1 01 01 02 01 04 01_098__Cell_CP_1	9393.5	3688.0	WT	120	1	WT_120	Cell_CP_1	TxS_auto_40	TxS_auto_48	0.7792368061122401	2	1	EnhSertadPeli_Rep1_2_part1_Sequence_A 0_S 0_U 0_V 1_X17_Y 8_Job(Seq.Scan) 1 01 01 02 01 04 01_098	5.816875800303755	1.2350661318890561
EnhSertadPeli_Rep1_2_part1_Sequence_A 0_S 0_U 0_V 1_X17_Y 8_Job(Seq.Scan) 1 01 01 02 01 04 01_098__Cell_CP_1	9393.5	3688.0	WT	120	1	WT_120	Cell_CP_1	TxS_auto_40	TxS_auto_48	0.7792368061122401	2	1	EnhSertadPeli_Rep1_2_part1_Sequence_A 0_S 0_U 0_V 1_X17_Y 8_Job(Seq.Scan) 1 01 01 02 01 04 01_098	5.816875800303755	1.2350661318890561
EnhSertadPeli_Rep1_2_part1_Sequence_A 0_S 0_U 0_V 1_X17_Y 8_Job(Seq.Scan) 1 01 01 02 01 04 01_098__Cell_CP_1	9393.5	3688.0	WT	120	1	WT_120	Cell_CP_1	TxS_auto_40	TxS_auto_48	0.7792368061122401	2	1	EnhSertadPeli_Rep1_2_part1_Sequence_A 0_S 0_U 0_V 1_X17_Y 8_Job(Seq.Scan) 1 01 01 02 01 04 01_098	5.816875800303755	1.2350661318890561
EnhSertadPeli_Rep1_2_part1_Sequence_A 0_S 0_U 0_V 1_X17_Y 8_Job(Seq.Scan) 1 01 01 02 01 04 01_098__Cell_CP_1	9393.5	3688.0	WT	120	1	WT_120	Cell_CP_1	TxS_auto_40	TxS_auto_48	0.7792368061122401	2	1	EnhSertadPeli_Rep1_2_part1_Sequence_A 0_S 0_U 0_V 1_X17_Y 8_Job(Seq.Scan) 1 01 01 02 01 04 01_098	5.816875800303755	1.2350661318890561
EnhSertadPeli_Rep1_2_part1_Sequence_A 0_S 0_U 0_V 1_X17_Y 8_Job(Seq.Scan) 1 01 01 02 01 04 01_098__Cell_CP_19	10158.0	4198.5	WT	120	1	WT_120	Cell_CP_19	TxS_auto_4	TxS_auto_5	0.8452336954949208	2	1	EnhSertadPeli_Rep1_2_part1_Sequence_A 0_S 0_U 0_V 1_X17_Y 8_Job(Seq.Scan) 1 01 01 02 01 04 01_098	8.76015688858398	2.4680962480865314
EnhSertadPeli_Rep1_2_part1_Sequence_A 0_S 0_U 0_V 1_X17_Y 8_Job(Seq.Scan) 1 01 01 02 01 04 01_098__Cell_CP_19	10158.0	4198.5	WT	120	1	WT_120	Cell_CP_19	TxS_auto_4	TxS_auto_5	0.8452336954949208	2	1	EnhSertadPeli_Rep1_2_part1_Sequence_A 0_S 0_U 0_V 1_X17_Y 8_Job(Seq.Scan) 1 01 01 02 01 04 01_098	8.76015688858398	2.4680962480865314
EnhSertadPeli_Rep1_2_part1_Sequence_A 0_S 0_U 0_V 1_X17_Y 8_Job(Seq.Scan) 1 01 01 02 01 04 01_098__Cell_CP_19	10158.0	4198.5	WT	120	1	WT_120	Cell_CP_19	TxS_auto_4	TxS_auto_5	0.8452336954949208	2	1	EnhSertadPeli_Rep1_2_part1_Sequence_A 0_S 0_U 0_V 1_X17_Y 8_Job(Seq.Scan) 1 01 01 02 01 04 01_098	8.76015688858398	2.4680962480865314
EnhSertadPeli_Rep1_2_part1_Sequence_A 0_S 0_U 0_V 1_X17_Y 8_Job(Seq.Scan) 1 01 01 02 01 04 01_098__Cell_CP_19	10158.0	4198.5	WT	120	1	WT_120	Cell_CP_19	TxS_auto_4	TxS_auto_5	0.8452336954949208	2	1	EnhSertadPeli_Rep1_2_part1_Sequence_A 0_S 0_U 0_V 1_X17_Y 8_Job(Seq.Scan) 1 01 01 02 01 04 01_098	8.76015688858398	2.4680962480865314
EnhSertadPeli_Rep1_2_part1_Sequence_A 0_S 0_U 0_V 1_X18_Y 7_Job(Seq.Scan) 1 01 01 02 01 04 01_076__Cell_CP_6	7144.5	3243.0	WT	120	1	WT_120	Cell_CP_6	TxS_auto_61	TxS_auto_25	0.6546793108079692	2	1	EnhSertadPeli_Rep1_2_part1_Sequence_A 0_S 0_U 0_V 1_X18_Y 7_Job(Seq.Scan) 1 01 01 02 01 04 01_076	5.781501595969464	4.253708945219096
EnhSertadPeli_Rep1_2_part1_Sequence_A 0_S 0_U 0_V 1_X18_Y 7_Job(Seq.Scan) 1 01 01 02 01 04 01_076__Cell_CP_6	7144.5	3243.0	WT	120	1	WT_120	Cell_CP_6	TxS_auto_61	TxS_auto_25	0.6546793108079692	2	1	EnhSertadPeli_Rep1_2_part1_Sequence_A 0_S 0_U 0_V 1_X18_Y 7_Job(Seq.Scan) 1 01 01 02 01 04 01_076	5.781501595969464	4.253708945219096
EnhSertadPeli_Rep1_2_part1_Sequence_A 0_S 0_U 0_V 1_X18_Y 7_Job(Seq.Scan) 1 01 01 02 01 04 01_076__Cell_CP_6	7144.5	3243.0	WT	120	1	WT_120	Cell_CP_6	TxS_auto_61	TxS_auto_25	0.6546793108079692	2	1	EnhSertadPeli_Rep1_2_part1_Sequence_A 0_S 0_U 0_V 1_X18_Y 7_Job(Seq.Scan) 1 01 01 02 01 04 01_076	5.781501595969464	4.253708945219096
EnhSertadPeli_Rep1_2_part1_Sequence_A 0_S 0_U 0_V 1_X18_Y 7_Job(Seq.Scan) 1 01 01 02 01 04 01_076__Cell_CP_6	7144.5	3243.0	WT	120	1	WT_120	Cell_CP_6	TxS_auto_61	TxS_auto_25	0.6546793108079692	2	1	EnhSertadPeli_Rep1_2_part1_Sequence_A 0_S 0_U 0_V 1_X18_Y 7_Job(Seq.Scan) 1 01 01 02 01 04 01_076	5.781501595969464	4.253708945219096
EnhSertadPeli_Rep1_2_part1_Sequence_A 0_S 0_U 0_V 1_X18_Y 8_Job(Seq.Scan) 1 01 01 02 01 04 01_100__Cell_CP_3	6558.5	3017.5	WT	120	1	WT_120	Cell_CP_3	TxS_auto_40	TxS_auto_9	0.26728636328851507	2	1	EnhSertadPeli_Rep1_2_part1_Sequence_A 0_S 0_U 0_V 1_X18_Y 8_Job(Seq.Scan) 1 01 01 02 01 04 01_100	2.761670721292947	2.4310401683317564
EnhSertadPeli_Rep1_2_part1_Sequence_A 0_S 0_U 0_V 1_X18_Y 8_Job(Seq.Scan) 1 01 01 02 01 04 01_100__Cell_CP_3	6558.5	3017.5	WT	120	1	WT_120	Cell_CP_3	TxS_auto_40	TxS_auto_9	0.26728636328851507	2	1	EnhSertadPeli_Rep1_2_part1_Sequence_A 0_S 0_U 0_V 1_X18_Y 8_Job(Seq.Scan) 1 01 01 02 01 04 01_100	2.761670721292947	2.4310401683317564
EnhSertadPeli_Rep1_2_part1_Sequence_A 0_S 0_U 0_V 1_X18_Y 8_Job(Seq.Scan) 1 01 01 02 01 04 01_100__Cell_CP_3	6558.5	3017.5	WT	120	1	WT_120	Cell_CP_3	TxS_auto_40	TxS_auto_9	0.26728636328851507	2	1	EnhSertadPeli_Rep1_2_part1_Sequence_A 0_S 0_U 0_V 1_X18_Y 8_Job(Seq.Scan) 1 01 01 02 01 04 01_100	2.761670721292947	2.4310401683317564
EnhSertadPeli_Rep1_2_part1_Sequence_A 0_S 0_U 0_V 1_X18_Y 8_Job(Seq.Scan) 1 01 01 02 01 04 01_100__Cell_CP_3	6558.5	3017.5	WT	120	1	WT_120	Cell_CP_3	TxS_auto_40	TxS_auto_9	0.26728636328851507	2	1	EnhSertadPeli_Rep1_2_part1_Sequence_A 0_S 0_U 0_V 1_X18_Y 8_Job(Seq.Scan) 1 01 01 02 01 04 01_100	2.761670721292947	2.4310401683317564
EnhSertadPeli_Rep1_2_part1_Sequence_A 0_S 0_U 0_V 1_X19_Y 7_Job(Seq.Scan) 1 01 01 02 01 04 01_074__Cell_CP_10	9763.5	3827.5	WT	120	1	WT_120	Cell_CP_10	TxS_auto_8	TxS_auto_10	0.6814491910627001	2	1	EnhSertadPeli_Rep1_2_part1_Sequence_A 0_S 0_U 0_V 1_X19_Y 7_Job(Seq.Scan) 1 01 01 02 01 04 01_074	10.130698417909368	2.8598320049387245
EnhSertadPeli_Rep1_2_part1_Sequence_A 0_S 0_U 0_V 1_X19_Y 7_Job(Seq.Scan) 1 01 01 02 01 04 01_074__Cell_CP_10	9763.5	3827.5	WT	120	1	WT_120	Cell_CP_10	TxS_auto_8	TxS_auto_10	0.6814491910627001	2	1	EnhSertadPeli_Rep1_2_part1_Sequence_A 0_S 0_U 0_V 1_X19_Y 7_Job(Seq.Scan) 1 01 01 02 01 04 01_074	10.130698417909368	2.8598320049387245
EnhSertadPeli_Rep1_2_part1_Sequence_A 0_S 0_U 0_V 1_X19_Y 7_Job(Seq.Scan) 1 01 01 02 01 04 01_074__Cell_CP_10	9763.5	3827.5	WT	120	1	WT_120	Cell_CP_10	TxS_auto_8	TxS_auto_10	0.6814491910627001	2	1	EnhSertadPeli_Rep1_2_part1_Sequence_A 0_S 0_U 0_V 1_X19_Y 7_Job(Seq.Scan) 1 01 01 02 01 04 01_074	10.130698417909368	2.8598320049387245
EnhSertadPeli_Rep1_2_part1_Sequence_A 0_S 0_U 0_V 1_X19_Y 7_Job(Seq.Scan) 1 01 01 02 01 04 01_074__Cell_CP_10	9763.5	3827.5	WT	120	1	WT_120	Cell_CP_10	TxS_auto_8	TxS_auto_10	0.6814491910627001	2	1	EnhSertadPeli_Rep1_2_part1_Sequence_A 0_S 0_U 0_V 1_X19_Y 7_Job(Seq.Scan) 1 01 01 02 01 04 01_074	10.130698417909368	2.8598320049387245
EnhSertadPeli_Rep1_2_part1_Sequence_A 0_S 0_U 0_V 1_X19_Y 7_Job(Seq.Scan) 1 01 01 02 01 04 01_074__Cell_CP_11	9548.0	3834.0	WT	120	1	WT_120	Cell_CP_11	TxS_auto_82	TxS_auto_15	0.9820488786206114	2	1	EnhSertadPeli_Rep1_2_part1_Sequence_A 0_S 0_U 0_V 1_X19_Y 7_Job(Seq.Scan) 1 01 01 02 01 04 01_074	2.6988449306215645	6.1228006623784905
EnhSertadPeli_Rep1_2_part1_Sequence_A 0_S 0_U 0_V 1_X19_Y 7_Job(Seq.Scan) 1 01 01 02 01 04 01_074__Cell_CP_11	9548.0	3834.0	WT	120	1	WT_120	Cell_CP_11	TxS_auto_82	TxS_auto_15	0.9820488786206114	2	1	EnhSertadPeli_Rep1_2_part1_Sequence_A 0_S 0_U 0_V 1_X19_Y 7_Job(Seq.Scan) 1 01 01 02 01 04 01_074	2.6988449306215645	6.1228006623784905
EnhSertadPeli_Rep1_2_part1_Sequence_A 0_S 0_U 0_V 1_X19_Y 7_Job(Seq.Scan) 1 01 01 02 01 04 01_074__Cell_CP_11	9548.0	3834.0	WT	120	1	WT_120	Cell_CP_11	TxS_auto_82	TxS_auto_15	0.9820488786206114	2	1	EnhSertadPeli_Rep1_2_part1_Sequence_A 0_S 0_U 0_V 1_X19_Y 7_Job(Seq.Scan) 1 01 01 02 01 04 01_074	2.6988449306215645	6.1228006623784905
EnhSertadPeli_Rep1_2_part1_Sequence_A 0_S 0_U 0_V 1_X19_Y 7_Job(Seq.Scan) 1 01 01 02 01 04 01_074__Cell_CP_11	9548.0	3834.0	WT	120	1	WT_120	Cell_CP_11	TxS_auto_82	TxS_auto_15	0.9820488786206114	2	1	EnhSertadPeli_Rep1_2_part1_Sequence_A 0_S 0_U 0_V 1_X19_Y 7_Job(Seq.Scan) 1 01 01 02 01 04 01_074	2.6988449306215645	6.1228006623784905
EnhSertadPeli_Rep1_2_part1_Sequence_A 0_S 0_U 0_V 1_X19_Y 7_Job(Seq.Scan) 1 01 01 02 01 04 01_074__Cell_CP_16	9526.0	3831.5	WT	120	1	WT_120	Cell_CP_16	TxS_auto_14	TxS_auto_11	0.5345287644271329	2	2	EnhSertadPeli_Rep1_2_part1_Sequence_A 0_S 0_U 0_V 1_X19_Y 7_Job(Seq.Scan) 1 01 01 02 01 04 01_074	8.684134266728696	3.125739813435208
EnhSertadPeli_Rep1_2_part1_Sequence_A 0_S 0_U 0_V 1_X19_Y 7_Job(Seq.Scan) 1 01 01 02 01 04 01_074__Cell_CP_16	9526.0	3831.5	WT	120	1	WT_120	Cell_CP_16	TxS_auto_14	TxS_auto_11	0.5345287644271329	2	2	EnhSertadPeli_Rep1_2_part1_Sequence_A 0_S 0_U 0_V 1_X19_Y 7_Job(Seq.Scan) 1 01 01 02 01 04 01_074	8.684134266728696	3.125739813435208
EnhSertadPeli_Rep1_2_part1_Sequence_A 0_S 0_U 0_V 1_X19_Y 7_Job(Seq.Scan) 1 01 01 02 01 04 01_074__Cell_CP_16	9526.0	3831.5	WT	120	1	WT_120	Cell_CP_16	TxS_auto_14	TxS_auto_11	0.5345287644271329	2	2	EnhSertadPeli_Rep1_2_part1_Sequence_A 0_S 0_U 0_V 1_X19_Y 7_Job(Seq.Scan) 1 01 01 02 01 04 01_074	8.684134266728696	3.125739813435208
EnhSertadPeli_Rep1_2_part1_Sequence_A 0_S 0_U 0_V 1_X19_Y 7_Job(Seq.Scan) 1 01 01 02 01 04 01_074__Cell_CP_16	9526.0	3831.5	WT	120	1	WT_120	Cell_CP_16	TxS_auto_14	TxS_auto_11	0.5345287644271329	2	2	EnhSertadPeli_Rep1_2_part1_Sequence_A 0_S 0_U 0_V 1_X19_Y 7_Job(Seq.Scan) 1 01 01 02 01 04 01_074	8.684134266728696	3.125739813435208
EnhSertadPeli_Rep1_2_part1_Sequence_A 0_S 0_U 0_V 1_X19_Y 7_Job(Seq.Scan) 1 01 01 02 01 04 01_074__Cell_CP_19	10175.5	4245.5	WT	120	1	WT_120	Cell_CP_19	TxS_auto_3	TxS_auto_7	0.4226168477474445	2	1	EnhSertadPeli_Rep1_2_part1_Sequence_A 0_S 0_U 0_V 1_X19_Y 7_Job(Seq.Scan) 1 01 01 02 01 04 01_074	7.9830244287355	2.152916463741789
EnhSertadPeli_Rep1_2_part1_Sequence_A 0_S 0_U 0_V 1_X19_Y 7_Job(Seq.Scan) 1 01 01 02 01 04 01_074__Cell_CP_19	10175.5	4245.5	WT	120	1	WT_120	Cell_CP_19	TxS_auto_3	TxS_auto_7	0.4226168477474445	2	1	EnhSertadPeli_Rep1_2_part1_Sequence_A 0_S 0_U 0_V 1_X19_Y 7_Job(Seq.Scan) 1 01 01 02 01 04 01_074	7.9830244287355	2.152916463741789
EnhSertadPeli_Rep1_2_part1_Sequence_A 0_S 0_U 0_V 1_X19_Y 7_Job(Seq.Scan) 1 01 01 02 01 04 01_074__Cell_CP_19	10175.5	4245.5	WT	120	1	WT_120	Cell_CP_19	TxS_auto_3	TxS_auto_7	0.4226168477474445	2	1	EnhSertadPeli_Rep1_2_part1_Sequence_A 0_S 0_U 0_V 1_X19_Y 7_Job(Seq.Scan) 1 01 01 02 01 04 01_074	7.9830244287355	2.152916463741789
EnhSertadPeli_Rep1_2_part1_Sequence_A 0_S 0_U 0_V 1_X19_Y 7_Job(Seq.Scan) 1 01 01 02 01 04 01_074__Cell_CP_19	10175.5	4245.5	WT	120	1	WT_120	Cell_CP_19	TxS_auto_3	TxS_auto_7	0.4226168477474445	2	1	EnhSertadPeli_Rep1_2_part1_Sequence_A 0_S 0_U 0_V 1_X19_Y 7_Job(Seq.Scan) 1 01 01 02 01 04 01_074	7.9830244287355	2.152916463741789
EnhSertadPeli_Rep1_2_part1_Sequence_A 0_S 0_U 0_V 1_X19_Y 7_Job(Seq.Scan) 1 01 01 02 01 04 01_074__Cell_CP_3	9696.0	3879.5	WT	120	1	WT_120	Cell_CP_3	TxS_auto_34	TxS_auto_23	0.6546793108079692	2	1	EnhSertadPeli_Rep1_2_part1_Sequence_A 0_S 0_U 0_V 1_X19_Y 7_Job(Seq.Scan) 1 01 01 02 01 04 01_074	9.642878377452764	4.535498270277914
EnhSertadPeli_Rep1_2_part1_Sequence_A 0_S 0_U 0_V 1_X19_Y 7_Job(Seq.Scan) 1 01 01 02 01 04 01_074__Cell_CP_3	9696.0	3879.5	WT	120	1	WT_120	Cell_CP_3	TxS_auto_34	TxS_auto_23	0.6546793108079692	2	1	EnhSertadPeli_Rep1_2_part1_Sequence_A 0_S 0_U 0_V 1_X19_Y 7_Job(Seq.Scan) 1 01 01 02 01 04 01_074	9.642878377452764	4.535498270277914
EnhSertadPeli_Rep1_2_part1_Sequence_A 0_S 0_U 0_V 1_X19_Y 7_Job(Seq.Scan) 1 01 01 02 01 04 01_074__Cell_CP_3	9696.0	3879.5	WT	120	1	WT_120	Cell_CP_3	TxS_auto_34	TxS_auto_23	0.6546793108079692	2	1	EnhSertadPeli_Rep1_2_part1_Sequence_A 0_S 0_U 0_V 1_X19_Y 7_Job(Seq.Scan) 1 01 01 02 01 04 01_074	9.642878377452764	4.535498270277914
EnhSertadPeli_Rep1_2_part1_Sequence_A 0_S 0_U 0_V 1_X19_Y 7_Job(Seq.Scan) 1 01 01 02 01 04 01_074__Cell_CP_3	9696.0	3879.5	WT	120	1	WT_120	Cell_CP_3	TxS_auto_34	TxS_auto_23	0.6546793108079692	2	1	EnhSertadPeli_Rep1_2_part1_Sequence_A 0_S 0_U 0_V 1_X19_Y 7_Job(Seq.Scan) 1 01 01 02 01 04 01_074	9.642878377452764	4.535498270277914
EnhSertadPeli_Rep1_2_part1_Sequence_A 0_S 0_U 0_V 1_X19_Y 8_Job(Seq.Scan) 1 01 01 02 01 04 01_102__Cell_CP_15	8320.5	3450.5	WT	120	1	WT_120	Cell_CP_15	TxS_auto_56	TxS_auto_11	0.7792368061122354	2	2	EnhSertadPeli_Rep1_2_part1_Sequence_A 0_S 0_U 0_V 1_X19_Y 8_Job(Seq.Scan) 1 01 01 02 01 04 01_102	6.585560788612989	4.5916915111415415
EnhSertadPeli_Rep1_2_part1_Sequence_A 0_S 0_U 0_V 1_X19_Y 8_Job(Seq.Scan) 1 01 01 02 01 04 01_102__Cell_CP_15	8320.5	3450.5	WT	120	1	WT_120	Cell_CP_15	TxS_auto_56	TxS_auto_11	0.7792368061122354	2	2	EnhSertadPeli_Rep1_2_part1_Sequence_A 0_S 0_U 0_V 1_X19_Y 8_Job(Seq.Scan) 1 01 01 02 01 04 01_102	6.585560788612989	4.5916915111415415
EnhSertadPeli_Rep1_2_part1_Sequence_A 0_S 0_U 0_V 1_X19_Y 8_Job(Seq.Scan) 1 01 01 02 01 04 01_102__Cell_CP_15	8320.5	3450.5	WT	120	1	WT_120	Cell_CP_15	TxS_auto_56	TxS_auto_11	0.7792368061122354	2	2	EnhSertadPeli_Rep1_2_part1_Sequence_A 0_S 0_U 0_V 1_X19_Y 8_Job(Seq.Scan) 1 01 01 02 01 04 01_102	6.585560788612989	4.5916915111415415
EnhSertadPeli_Rep1_2_part1_Sequence_A 0_S 0_U 0_V 1_X19_Y 8_Job(Seq.Scan) 1 01 01 02 01 04 01_102__Cell_CP_15	8320.5	3450.5	WT	120	1	WT_120	Cell_CP_15	TxS_auto_56	TxS_auto_11	0.7792368061122354	2	2	EnhSertadPeli_Rep1_2_part1_Sequence_A 0_S 0_U 0_V 1_X19_Y 8_Job(Seq.Scan) 1 01 01 02 01 04 01_102	6.585560788612989	4.5916915111415415
EnhSertadPeli_Rep1_2_part1_Sequence_A 0_S 0_U 0_V 1_X19_Y 8_Job(Seq.Scan) 1 01 01 02 01 04 01_102__Cell_CP_30	9462.5	3626.5	WT	120	1	WT_120	Cell_CP_30	TxS_auto_28	TxS_auto_2	0.18899999999999295	2	1	EnhSertadPeli_Rep1_2_part1_Sequence_A 0_S 0_U 0_V 1_X19_Y 8_Job(Seq.Scan) 1 01 01 02 01 04 01_102	6.369631830261748	5.2998300481454335
EnhSertadPeli_Rep1_2_part1_Sequence_A 0_S 0_U 0_V 1_X19_Y 8_Job(Seq.Scan) 1 01 01 02 01 04 01_102__Cell_CP_30	9462.5	3626.5	WT	120	1	WT_120	Cell_CP_30	TxS_auto_28	TxS_auto_2	0.18899999999999295	2	1	EnhSertadPeli_Rep1_2_part1_Sequence_A 0_S 0_U 0_V 1_X19_Y 8_Job(Seq.Scan) 1 01 01 02 01 04 01_102	6.369631830261748	5.2998300481454335
EnhSertadPeli_Rep1_2_part1_Sequence_A 0_S 0_U 0_V 1_X19_Y 8_Job(Seq.Scan) 1 01 01 02 01 04 01_102__Cell_CP_30	9462.5	3626.5	WT	120	1	WT_120	Cell_CP_30	TxS_auto_28	TxS_auto_2	0.18899999999999295	2	1	EnhSertadPeli_Rep1_2_part1_Sequence_A 0_S 0_U 0_V 1_X19_Y 8_Job(Seq.Scan) 1 01 01 02 01 04 01_102	6.369631830261748	5.2998300481454335
EnhSertadPeli_Rep1_2_part1_Sequence_A 0_S 0_U 0_V 1_X19_Y 8_Job(Seq.Scan) 1 01 01 02 01 04 01_102__Cell_CP_30	9462.5	3626.5	WT	120	1	WT_120	Cell_CP_30	TxS_auto_28	TxS_auto_2	0.18899999999999295	2	1	EnhSertadPeli_Rep1_2_part1_Sequence_A 0_S 0_U 0_V 1_X19_Y 8_Job(Seq.Scan) 1 01 01 02 01 04 01_102	6.369631830261748	5.2998300481454335
EnhSertadPeli_Rep1_2_part1_Sequence_A 0_S 0_U 0_V 1_X19_Y 8_Job(Seq.Scan) 1 01 01 02 01 04 01_102__Cell_CP_8	9471.0	3751.5	WT	120	1	WT_120	Cell_CP_8	TxS_auto_38	TxS_auto_22	0.7319617476343967	2	2	EnhSertadPeli_Rep1_2_part1_Sequence_A 0_S 0_U 0_V 1_X19_Y 8_Job(Seq.Scan) 1 01 01 02 01 04 01_102	8.67304660726415	4.762313191104037
EnhSertadPeli_Rep1_2_part1_Sequence_A 0_S 0_U 0_V 1_X19_Y 8_Job(Seq.Scan) 1 01 01 02 01 04 01_102__Cell_CP_8	9471.0	3751.5	WT	120	1	WT_120	Cell_CP_8	TxS_auto_38	TxS_auto_22	0.7319617476343967	2	2	EnhSertadPeli_Rep1_2_part1_Sequence_A 0_S 0_U 0_V 1_X19_Y 8_Job(Seq.Scan) 1 01 01 02 01 04 01_102	8.67304660726415	4.762313191104037
EnhSertadPeli_Rep1_2_part1_Sequence_A 0_S 0_U 0_V 1_X19_Y 8_Job(Seq.Scan) 1 01 01 02 01 04 01_102__Cell_CP_8	9471.0	3751.5	WT	120	1	WT_120	Cell_CP_8	TxS_auto_38	TxS_auto_22	0.7319617476343967	2	2	EnhSertadPeli_Rep1_2_part1_Sequence_A 0_S 0_U 0_V 1_X19_Y 8_Job(Seq.Scan) 1 01 01 02 01 04 01_102	8.67304660726415	4.762313191104037
EnhSertadPeli_Rep1_2_part1_Sequence_A 0_S 0_U 0_V 1_X19_Y 8_Job(Seq.Scan) 1 01 01 02 01 04 01_102__Cell_CP_8	9471.0	3751.5	WT	120	1	WT_120	Cell_CP_8	TxS_auto_38	TxS_auto_22	0.7319617476343967	2	2	EnhSertadPeli_Rep1_2_part1_Sequence_A 0_S 0_U 0_V 1_X19_Y 8_Job(Seq.Scan) 1 01 01 02 01 04 01_102	8.67304660726415	4.762313191104037
EnhSertadPeli_Rep1_2_part1_Sequence_A 0_S 0_U 0_V 1_X19_Y 8_Job(Seq.Scan) 1 01 01 02 01 04 01_102__Cell_CP_9	8179.5	2953.0	WT	120	1	WT_120	Cell_CP_9	TxS_auto_32	TxS_auto_20	0.6546793108079629	2	2	EnhSertadPeli_Rep1_2_part1_Sequence_A 0_S 0_U 0_V 1_X19_Y 8_Job(Seq.Scan) 1 01 01 02 01 04 01_102	5.528090288675226	2.2807792394530724
EnhSertadPeli_Rep1_2_part1_Sequence_A 0_S 0_U 0_V 1_X19_Y 8_Job(Seq.Scan) 1 01 01 02 01 04 01_102__Cell_CP_9	8179.5	2953.0	WT	120	1	WT_120	Cell_CP_9	TxS_auto_32	TxS_auto_20	0.6546793108079629	2	2	EnhSertadPeli_Rep1_2_part1_Sequence_A 0_S 0_U 0_V 1_X19_Y 8_Job(Seq.Scan) 1 01 01 02 01 04 01_102	5.528090288675226	2.2807792394530724
EnhSertadPeli_Rep1_2_part1_Sequence_A 0_S 0_U 0_V 1_X19_Y 8_Job(Seq.Scan) 1 01 01 02 01 04 01_102__Cell_CP_9	8179.5	2953.0	WT	120	1	WT_120	Cell_CP_9	TxS_auto_32	TxS_auto_20	0.6546793108079629	2	2	EnhSertadPeli_Rep1_2_part1_Sequence_A 0_S 0_U 0_V 1_X19_Y 8_Job(Seq.Scan) 1 01 01 02 01 04 01_102	5.528090288675226	2.2807792394530724
EnhSertadPeli_Rep1_2_part1_Sequence_A 0_S 0_U 0_V 1_X19_Y 8_Job(Seq.Scan) 1 01 01 02 01 04 01_102__Cell_CP_9	8179.5	2953.0	WT	120	1	WT_120	Cell_CP_9	TxS_auto_32	TxS_auto_20	0.6546793108079629	2	2	EnhSertadPeli_Rep1_2_part1_Sequence_A 0_S 0_U 0_V 1_X19_Y 8_Job(Seq.Scan) 1 01 01 02 01 04 01_102	5.528090288675226	2.2807792394530724
EnhSertadPeli_Rep1_2_part1_Sequence_A 0_S 0_U 0_V 1_X20_Y 7_Job(Seq.Scan) 1 01 01 02 01 04 01_072__Cell_CP_13	9125.5	3457.5	WT	120	1	WT_120	Cell_CP_13	TxS_auto_7	TxS_auto_1	0.5345287644271379	2	1	EnhSertadPeli_Rep1_2_part1_Sequence_A 0_S 0_U 0_V 1_X20_Y 7_Job(Seq.Scan) 1 01 01 02 01 04 01_072	6.571306033459798	4.434917906777813
EnhSertadPeli_Rep1_2_part1_Sequence_A 0_S 0_U 0_V 1_X20_Y 7_Job(Seq.Scan) 1 01 01 02 01 04 01_072__Cell_CP_13	9125.5	3457.5	WT	120	1	WT_120	Cell_CP_13	TxS_auto_7	TxS_auto_1	0.5345287644271379	2	1	EnhSertadPeli_Rep1_2_part1_Sequence_A 0_S 0_U 0_V 1_X20_Y 7_Job(Seq.Scan) 1 01 01 02 01 04 01_072	6.571306033459798	4.434917906777813
EnhSertadPeli_Rep1_2_part1_Sequence_A 0_S 0_U 0_V 1_X20_Y 7_Job(Seq.Scan) 1 01 01 02 01 04 01_072__Cell_CP_13	9125.5	3457.5	WT	120	1	WT_120	Cell_CP_13	TxS_auto_7	TxS_auto_1	0.5345287644271379	2	1	EnhSertadPeli_Rep1_2_part1_Sequence_A 0_S 0_U 0_V 1_X20_Y 7_Job(Seq.Scan) 1 01 01 02 01 04 01_072	6.571306033459798	4.434917906777813
EnhSertadPeli_Rep1_2_part1_Sequence_A 0_S 0_U 0_V 1_X20_Y 7_Job(Seq.Scan) 1 01 01 02 01 04 01_072__Cell_CP_13	9125.5	3457.5	WT	120	1	WT_120	Cell_CP_13	TxS_auto_7	TxS_auto_1	0.5345287644271379	2	1	EnhSertadPeli_Rep1_2_part1_Sequence_A 0_S 0_U 0_V 1_X20_Y 7_Job(Seq.Scan) 1 01 01 02 01 04 01_072	6.571306033459798	4.434917906777813
EnhSertadPeli_Rep1_2_part1_Sequence_A 0_S 0_U 0_V 1_X20_Y 7_Job(Seq.Scan) 1 01 01 02 01 04 01_072__Cell_CP_14	10242.5	4241.0	WT	120	1	WT_120	Cell_CP_14	TxS_auto_30	TxS_auto_5	0.9820488786206115	2	1	EnhSertadPeli_Rep1_2_part1_Sequence_A 0_S 0_U 0_V 1_X20_Y 7_Job(Seq.Scan) 1 01 01 02 01 04 01_072	6.177461481906258	3.594843176287468
EnhSertadPeli_Rep1_2_part1_Sequence_A 0_S 0_U 0_V 1_X20_Y 7_Job(Seq.Scan) 1 01 01 02 01 04 01_072__Cell_CP_14	10242.5	4241.0	WT	120	1	WT_120	Cell_CP_14	TxS_auto_30	TxS_auto_5	0.9820488786206115	2	1	EnhSertadPeli_Rep1_2_part1_Sequence_A 0_S 0_U 0_V 1_X20_Y 7_Job(Seq.Scan) 1 01 01 02 01 04 01_072	6.177461481906258	3.594843176287468
EnhSertadPeli_Rep1_2_part1_Sequence_A 0_S 0_U 0_V 1_X20_Y 7_Job(Seq.Scan) 1 01 01 02 01 04 01_072__Cell_CP_14	10242.5	4241.0	WT	120	1	WT_120	Cell_CP_14	TxS_auto_30	TxS_auto_5	0.9820488786206115	2	1	EnhSertadPeli_Rep1_2_part1_Sequence_A 0_S 0_U 0_V 1_X20_Y 7_Job(Seq.Scan) 1 01 01 02 01 04 01_072	6.177461481906258	3.594843176287468
EnhSertadPeli_Rep1_2_part1_Sequence_A 0_S 0_U 0_V 1_X20_Y 7_Job(Seq.Scan) 1 01 01 02 01 04 01_072__Cell_CP_14	10242.5	4241.0	WT	120	1	WT_120	Cell_CP_14	TxS_auto_30	TxS_auto_5	0.9820488786206115	2	1	EnhSertadPeli_Rep1_2_part1_Sequence_A 0_S 0_U 0_V 1_X20_Y 7_Job(Seq.Scan) 1 01 01 02 01 04 01_072	6.177461481906258	3.594843176287468
EnhSertadPeli_Rep1_2_part1_Sequence_A 0_S 0_U 0_V 1_X20_Y 8_Job(Seq.Scan) 1 01 01 02 01 04 01_104__Cell_CP_11	9977.5	4132.5	WT	120	1	WT_120	Cell_CP_11	TxS_auto_71	TxS_auto_17	0.3779999999999859	2	1	EnhSertadPeli_Rep1_2_part1_Sequence_A 0_S 0_U 0_V 1_X20_Y 8_Job(Seq.Scan) 1 01 01 02 01 04 01_104	9.089068531968081	6.03117797569734
EnhSertadPeli_Rep1_2_part1_Sequence_A 0_S 0_U 0_V 1_X20_Y 8_Job(Seq.Scan) 1 01 01 02 01 04 01_104__Cell_CP_11	9977.5	4132.5	WT	120	1	WT_120	Cell_CP_11	TxS_auto_71	TxS_auto_17	0.3779999999999859	2	1	EnhSertadPeli_Rep1_2_part1_Sequence_A 0_S 0_U 0_V 1_X20_Y 8_Job(Seq.Scan) 1 01 01 02 01 04 01_104	9.089068531968081	6.03117797569734
EnhSertadPeli_Rep1_2_part1_Sequence_A 0_S 0_U 0_V 1_X20_Y 8_Job(Seq.Scan) 1 01 01 02 01 04 01_104__Cell_CP_11	9977.5	4132.5	WT	120	1	WT_120	Cell_CP_11	TxS_auto_71	TxS_auto_17	0.3779999999999859	2	1	EnhSertadPeli_Rep1_2_part1_Sequence_A 0_S 0_U 0_V 1_X20_Y 8_Job(Seq.Scan) 1 01 01 02 01 04 01_104	9.089068531968081	6.03117797569734
EnhSertadPeli_Rep1_2_part1_Sequence_A 0_S 0_U 0_V 1_X20_Y 8_Job(Seq.Scan) 1 01 01 02 01 04 01_104__Cell_CP_11	9977.5	4132.5	WT	120	1	WT_120	Cell_CP_11	TxS_auto_71	TxS_auto_17	0.3779999999999859	2	1	EnhSertadPeli_Rep1_2_part1_Sequence_A 0_S 0_U 0_V 1_X20_Y 8_Job(Seq.Scan) 1 01 01 02 01 04 01_104	9.089068531968081	6.03117797569734
EnhSertadPeli_Rep1_2_part1_Sequence_A 0_S 0_U 0_V 1_X20_Y 8_Job(Seq.Scan) 1 01 01 02 01 04 01_104__Cell_CP_15	9242.0	3621.0	WT	120	1	WT_120	Cell_CP_15	TxS_auto_38	TxS_auto_9	0.5669585522769697	2	1	EnhSertadPeli_Rep1_2_part1_Sequence_A 0_S 0_U 0_V 1_X20_Y 8_Job(Seq.Scan) 1 01 01 02 01 04 01_104	8.098643706806387	6.238039942745972
EnhSertadPeli_Rep1_2_part1_Sequence_A 0_S 0_U 0_V 1_X20_Y 8_Job(Seq.Scan) 1 01 01 02 01 04 01_104__Cell_CP_15	9242.0	3621.0	WT	120	1	WT_120	Cell_CP_15	TxS_auto_38	TxS_auto_9	0.5669585522769697	2	1	EnhSertadPeli_Rep1_2_part1_Sequence_A 0_S 0_U 0_V 1_X20_Y 8_Job(Seq.Scan) 1 01 01 02 01 04 01_104	8.098643706806387	6.238039942745972
EnhSertadPeli_Rep1_2_part1_Sequence_A 0_S 0_U 0_V 1_X20_Y 8_Job(Seq.Scan) 1 01 01 02 01 04 01_104__Cell_CP_15	9242.0	3621.0	WT	120	1	WT_120	Cell_CP_15	TxS_auto_38	TxS_auto_9	0.5669585522769697	2	1	EnhSertadPeli_Rep1_2_part1_Sequence_A 0_S 0_U 0_V 1_X20_Y 8_Job(Seq.Scan) 1 01 01 02 01 04 01_104	8.098643706806387	6.238039942745972
EnhSertadPeli_Rep1_2_part1_Sequence_A 0_S 0_U 0_V 1_X20_Y 8_Job(Seq.Scan) 1 01 01 02 01 04 01_104__Cell_CP_15	9242.0	3621.0	WT	120	1	WT_120	Cell_CP_15	TxS_auto_38	TxS_auto_9	0.5669585522769697	2	1	EnhSertadPeli_Rep1_2_part1_Sequence_A 0_S 0_U 0_V 1_X20_Y 8_Job(Seq.Scan) 1 01 01 02 01 04 01_104	8.098643706806387	6.238039942745972
EnhSertadPeli_Rep1_2_part1_Sequence_A 0_S 0_U 0_V 1_X20_Y 8_Job(Seq.Scan) 1 01 01 02 01 04 01_104__Cell_CP_5	11340.0	4970.5	WT	120	1	WT_120	Cell_CP_5	TxS_auto_5	TxS_auto_10	0.5976704777718238	2	2	EnhSertadPeli_Rep1_2_part1_Sequence_A 0_S 0_U 0_V 1_X20_Y 8_Job(Seq.Scan) 1 01 01 02 01 04 01_104	6.250318035183547	1.340940730355271
EnhSertadPeli_Rep1_2_part1_Sequence_A 0_S 0_U 0_V 1_X20_Y 8_Job(Seq.Scan) 1 01 01 02 01 04 01_104__Cell_CP_5	11340.0	4970.5	WT	120	1	WT_120	Cell_CP_5	TxS_auto_5	TxS_auto_10	0.5976704777718238	2	2	EnhSertadPeli_Rep1_2_part1_Sequence_A 0_S 0_U 0_V 1_X20_Y 8_Job(Seq.Scan) 1 01 01 02 01 04 01_104	6.250318035183547	1.340940730355271
EnhSertadPeli_Rep1_2_part1_Sequence_A 0_S 0_U 0_V 1_X20_Y 8_Job(Seq.Scan) 1 01 01 02 01 04 01_104__Cell_CP_5	11340.0	4970.5	WT	120	1	WT_120	Cell_CP_5	TxS_auto_5	TxS_auto_10	0.5976704777718238	2	2	EnhSertadPeli_Rep1_2_part1_Sequence_A 0_S 0_U 0_V 1_X20_Y 8_Job(Seq.Scan) 1 01 01 02 01 04 01_104	6.250318035183547	1.340940730355271
EnhSertadPeli_Rep1_2_part1_Sequence_A 0_S 0_U 0_V 1_X20_Y 8_Job(Seq.Scan) 1 01 01 02 01 04 01_104__Cell_CP_5	11340.0	4970.5	WT	120	1	WT_120	Cell_CP_5	TxS_auto_5	TxS_auto_10	0.5976704777718238	2	2	EnhSertadPeli_Rep1_2_part1_Sequence_A 0_S 0_U 0_V 1_X20_Y 8_Job(Seq.Scan) 1 01 01 02 01 04 01_104	6.250318035183547	1.340940730355271
EnhSertadPeli_Rep1_2_part1_Sequence_A 0_S 0_U 0_V 1_X20_Y 8_Job(Seq.Scan) 1 01 01 02 01 04 01_104__Cell_CP_7	9286.0	3653.0	WT	120	1	WT_120	Cell_CP_7	TxS_auto_91	TxS_auto_28	0.7792368061122474	2	2	EnhSertadPeli_Rep1_2_part1_Sequence_A 0_S 0_U 0_V 1_X20_Y 8_Job(Seq.Scan) 1 01 01 02 01 04 01_104	10.64860766485174	1.578343526945618
EnhSertadPeli_Rep1_2_part1_Sequence_A 0_S 0_U 0_V 1_X20_Y 8_Job(Seq.Scan) 1 01 01 02 01 04 01_104__Cell_CP_7	9286.0	3653.0	WT	120	1	WT_120	Cell_CP_7	TxS_auto_91	TxS_auto_28	0.7792368061122474	2	2	EnhSertadPeli_Rep1_2_part1_Sequence_A 0_S 0_U 0_V 1_X20_Y 8_Job(Seq.Scan) 1 01 01 02 01 04 01_104	10.64860766485174	1.578343526945618
EnhSertadPeli_Rep1_2_part1_Sequence_A 0_S 0_U 0_V 1_X20_Y 8_Job(Seq.Scan) 1 01 01 02 01 04 01_104__Cell_CP_7	9286.0	3653.0	WT	120	1	WT_120	Cell_CP_7	TxS_auto_91	TxS_auto_28	0.7792368061122474	2	2	EnhSertadPeli_Rep1_2_part1_Sequence_A 0_S 0_U 0_V 1_X20_Y 8_Job(Seq.Scan) 1 01 01 02 01 04 01_104	10.64860766485174	1.578343526945618
EnhSertadPeli_Rep1_2_part1_Sequence_A 0_S 0_U 0_V 1_X20_Y 8_Job(Seq.Scan) 1 01 01 02 01 04 01_104__Cell_CP_7	9286.0	3653.0	WT	120	1	WT_120	Cell_CP_7	TxS_auto_91	TxS_auto_28	0.7792368061122474	2	2	EnhSertadPeli_Rep1_2_part1_Sequence_A 0_S 0_U 0_V 1_X20_Y 8_Job(Seq.Scan) 1 01 01 02 01 04 01_104	10.64860766485174	1.578343526945618
EnhSertadPeli_Rep1_2_part1_Sequence_A 0_S 0_U 0_V 1_X20_Y 8_Job(Seq.Scan) 1 01 01 02 01 04 01_104__Cell_CP_8	9490.0	3618.0	WT	120	1	WT_120	Cell_CP_8	TxS_auto_85	TxS_auto_22	0.5976704777718149	2	1	EnhSertadPeli_Rep1_2_part1_Sequence_A 0_S 0_U 0_V 1_X20_Y 8_Job(Seq.Scan) 1 01 01 02 01 04 01_104	2.17248538758566	4.327006698452014
EnhSertadPeli_Rep1_2_part1_Sequence_A 0_S 0_U 0_V 1_X20_Y 8_Job(Seq.Scan) 1 01 01 02 01 04 01_104__Cell_CP_8	9490.0	3618.0	WT	120	1	WT_120	Cell_CP_8	TxS_auto_85	TxS_auto_22	0.5976704777718149	2	1	EnhSertadPeli_Rep1_2_part1_Sequence_A 0_S 0_U 0_V 1_X20_Y 8_Job(Seq.Scan) 1 01 01 02 01 04 01_104	2.17248538758566	4.327006698452014
EnhSertadPeli_Rep1_2_part1_Sequence_A 0_S 0_U 0_V 1_X20_Y 8_Job(Seq.Scan) 1 01 01 02 01 04 01_104__Cell_CP_8	9490.0	3618.0	WT	120	1	WT_120	Cell_CP_8	TxS_auto_85	TxS_auto_22	0.5976704777718149	2	1	EnhSertadPeli_Rep1_2_part1_Sequence_A 0_S 0_U 0_V 1_X20_Y 8_Job(Seq.Scan) 1 01 01 02 01 04 01_104	2.17248538758566	4.327006698452014
EnhSertadPeli_Rep1_2_part1_Sequence_A 0_S 0_U 0_V 1_X20_Y 8_Job(Seq.Scan) 1 01 01 02 01 04 01_104__Cell_CP_8	9490.0	3618.0	WT	120	1	WT_120	Cell_CP_8	TxS_auto_85	TxS_auto_22	0.5976704777718149	2	1	EnhSertadPeli_Rep1_2_part1_Sequence_A 0_S 0_U 0_V 1_X20_Y 8_Job(Seq.Scan) 1 01 01 02 01 04 01_104	2.17248538758566	4.327006698452014
EnhSertadPeli_Rep1_2_part1_Sequence_A 0_S 0_U 1_V 1_X13_Y 5_Job(Seq.Scan) 1 01 01 02 01 04 01_168__Cell_CP_14	7553.5	2631.0	WT	120	2	WT_120	Cell_CP_14	TxS_auto_99	TxS_auto_30	0.267286363288505	1	2	EnhSertadPeli_Rep1_2_part1_Sequence_A 0_S 0_U 1_V 1_X13_Y 5_Job(Seq.Scan) 1 01 01 02 01 04 01_168	3.2537127000755377	2.3430827060074546
EnhSertadPeli_Rep1_2_part1_Sequence_A 0_S 0_U 1_V 1_X13_Y 5_Job(Seq.Scan) 1 01 01 02 01 04 01_168__Cell_CP_14	7553.5	2631.0	WT	120	2	WT_120	Cell_CP_14	TxS_auto_99	TxS_auto_30	0.267286363288505	1	2	EnhSertadPeli_Rep1_2_part1_Sequence_A 0_S 0_U 1_V 1_X13_Y 5_Job(Seq.Scan) 1 01 01 02 01 04 01_168	3.2537127000755377	2.3430827060074546
EnhSertadPeli_Rep1_2_part1_Sequence_A 0_S 0_U 1_V 1_X13_Y 5_Job(Seq.Scan) 1 01 01 02 01 04 01_168__Cell_CP_14	7553.5	2631.0	WT	120	2	WT_120	Cell_CP_14	TxS_auto_99	TxS_auto_30	0.267286363288505	1	2	EnhSertadPeli_Rep1_2_part1_Sequence_A 0_S 0_U 1_V 1_X13_Y 5_Job(Seq.Scan) 1 01 01 02 01 04 01_168	3.2537127000755377	2.3430827060074546
EnhSertadPeli_Rep1_2_part1_Sequence_A 0_S 0_U 1_V 1_X13_Y 5_Job(Seq.Scan) 1 01 01 02 01 04 01_168__Cell_CP_14	7553.5	2631.0	WT	120	2	WT_120	Cell_CP_14	TxS_auto_99	TxS_auto_30	0.267286363288505	1	2	EnhSertadPeli_Rep1_2_part1_Sequence_A 0_S 0_U 1_V 1_X13_Y 5_Job(Seq.Scan) 1 01 01 02 01 04 01_168	3.2537127000755377	2.3430827060074546
EnhSertadPeli_Rep1_2_part1_Sequence_A 0_S 0_U 1_V 1_X13_Y 5_Job(Seq.Scan) 1 01 01 02 01 04 01_168__Cell_CP_19	7875.0	2715.5	WT	120	2	WT_120	Cell_CP_19	TxS_auto_118	TxS_auto_26	0.3780000000000001	2	2	EnhSertadPeli_Rep1_2_part1_Sequence_A 0_S 0_U 1_V 1_X13_Y 5_Job(Seq.Scan) 1 01 01 02 01 04 01_168	2.0236054421201	4.912166322676402
EnhSertadPeli_Rep1_2_part1_Sequence_A 0_S 0_U 1_V 1_X13_Y 5_Job(Seq.Scan) 1 01 01 02 01 04 01_168__Cell_CP_19	7875.0	2715.5	WT	120	2	WT_120	Cell_CP_19	TxS_auto_118	TxS_auto_26	0.3780000000000001	2	2	EnhSertadPeli_Rep1_2_part1_Sequence_A 0_S 0_U 1_V 1_X13_Y 5_Job(Seq.Scan) 1 01 01 02 01 04 01_168	2.0236054421201	4.912166322676402
EnhSertadPeli_Rep1_2_part1_Sequence_A 0_S 0_U 1_V 1_X13_Y 5_Job(Seq.Scan) 1 01 01 02 01 04 01_168__Cell_CP_19	7875.0	2715.5	WT	120	2	WT_120	Cell_CP_19	TxS_auto_118	TxS_auto_26	0.3780000000000001	2	2	EnhSertadPeli_Rep1_2_part1_Sequence_A 0_S 0_U 1_V 1_X13_Y 5_Job(Seq.Scan) 1 01 01 02 01 04 01_168	2.0236054421201	4.912166322676402
EnhSertadPeli_Rep1_2_part1_Sequence_A 0_S 0_U 1_V 1_X13_Y 5_Job(Seq.Scan) 1 01 01 02 01 04 01_168__Cell_CP_19	7875.0	2715.5	WT	120	2	WT_120	Cell_CP_19	TxS_auto_118	TxS_auto_26	0.3780000000000001	2	2	EnhSertadPeli_Rep1_2_part1_Sequence_A 0_S 0_U 1_V 1_X13_Y 5_Job(Seq.Scan) 1 01 01 02 01 04 01_168	2.0236054421201	4.912166322676402
EnhSertadPeli_Rep1_2_part1_Sequence_A 0_S 0_U 1_V 1_X13_Y 6_Job(Seq.Scan) 1 01 01 02 01 04 01_170__Cell_CP_12	6041.5	2595.5	WT	120	2	WT_120	Cell_CP_12	TxS_auto_29	TxS_auto_3	0.5976704777718238	2	1	EnhSertadPeli_Rep1_2_part1_Sequence_A 0_S 0_U 1_V 1_X13_Y 6_Job(Seq.Scan) 1 01 01 02 01 04 01_170	1.4645140652853355	2.97873591549505
EnhSertadPeli_Rep1_2_part1_Sequence_A 0_S 0_U 1_V 1_X13_Y 6_Job(Seq.Scan) 1 01 01 02 01 04 01_170__Cell_CP_12	6041.5	2595.5	WT	120	2	WT_120	Cell_CP_12	TxS_auto_29	TxS_auto_3	0.5976704777718238	2	1	EnhSertadPeli_Rep1_2_part1_Sequence_A 0_S 0_U 1_V 1_X13_Y 6_Job(Seq.Scan) 1 01 01 02 01 04 01_170	1.4645140652853355	2.97873591549505
EnhSertadPeli_Rep1_2_part1_Sequence_A 0_S 0_U 1_V 1_X13_Y 6_Job(Seq.Scan) 1 01 01 02 01 04 01_170__Cell_CP_12	6041.5	2595.5	WT	120	2	WT_120	Cell_CP_12	TxS_auto_29	TxS_auto_3	0.5976704777718238	2	1	EnhSertadPeli_Rep1_2_part1_Sequence_A 0_S 0_U 1_V 1_X13_Y 6_Job(Seq.Scan) 1 01 01 02 01 04 01_170	1.4645140652853355	2.97873591549505
EnhSertadPeli_Rep1_2_part1_Sequence_A 0_S 0_U 1_V 1_X13_Y 6_Job(Seq.Scan) 1 01 01 02 01 04 01_170__Cell_CP_12	6041.5	2595.5	WT	120	2	WT_120	Cell_CP_12	TxS_auto_29	TxS_auto_3	0.5976704777718238	2	1	EnhSertadPeli_Rep1_2_part1_Sequence_A 0_S 0_U 1_V 1_X13_Y 6_Job(Seq.Scan) 1 01 01 02 01 04 01_170	1.4645140652853355	2.97873591549505
EnhSertadPeli_Rep1_2_part1_Sequence_A 0_S 0_U 1_V 1_X13_Y 6_Job(Seq.Scan) 1 01 01 02 01 04 01_170__Cell_CP_2	7181.0	2567.5	WT	120	2	WT_120	Cell_CP_2	TxS_auto_53	TxS_auto_15	0.26728636328851507	2	2	EnhSertadPeli_Rep1_2_part1_Sequence_A 0_S 0_U 1_V 1_X13_Y 6_Job(Seq.Scan) 1 01 01 02 01 04 01_170	3.8043569905375505	1.5934104391753185
EnhSertadPeli_Rep1_2_part1_Sequence_A 0_S 0_U 1_V 1_X13_Y 6_Job(Seq.Scan) 1 01 01 02 01 04 01_170__Cell_CP_2	7181.0	2567.5	WT	120	2	WT_120	Cell_CP_2	TxS_auto_53	TxS_auto_15	0.26728636328851507	2	2	EnhSertadPeli_Rep1_2_part1_Sequence_A 0_S 0_U 1_V 1_X13_Y 6_Job(Seq.Scan) 1 01 01 02 01 04 01_170	3.8043569905375505	1.5934104391753185
EnhSertadPeli_Rep1_2_part1_Sequence_A 0_S 0_U 1_V 1_X13_Y 6_Job(Seq.Scan) 1 01 01 02 01 04 01_170__Cell_CP_2	7181.0	2567.5	WT	120	2	WT_120	Cell_CP_2	TxS_auto_53	TxS_auto_15	0.26728636328851507	2	2	EnhSertadPeli_Rep1_2_part1_Sequence_A 0_S 0_U 1_V 1_X13_Y 6_Job(Seq.Scan) 1 01 01 02 01 04 01_170	3.8043569905375505	1.5934104391753185
EnhSertadPeli_Rep1_2_part1_Sequence_A 0_S 0_U 1_V 1_X13_Y 6_Job(Seq.Scan) 1 01 01 02 01 04 01_170__Cell_CP_2	7181.0	2567.5	WT	120	2	WT_120	Cell_CP_2	TxS_auto_53	TxS_auto_15	0.26728636328851507	2	2	EnhSertadPeli_Rep1_2_part1_Sequence_A 0_S 0_U 1_V 1_X13_Y 6_Job(Seq.Scan) 1 01 01 02 01 04 01_170	3.8043569905375505	1.5934104391753185
EnhSertadPeli_Rep1_2_part1_Sequence_A 0_S 0_U 1_V 1_X13_Y 6_Job(Seq.Scan) 1 01 01 02 01 04 01_170__Cell_CP_25	6701.5	3421.0	WT	120	2	WT_120	Cell_CP_25	TxS_auto_5	TxS_auto_4	0.7559689147048364	2	2	EnhSertadPeli_Rep1_2_part1_Sequence_A 0_S 0_U 1_V 1_X13_Y 6_Job(Seq.Scan) 1 01 01 02 01 04 01_170	6.90496652293323	4.612459267307669
EnhSertadPeli_Rep1_2_part1_Sequence_A 0_S 0_U 1_V 1_X13_Y 6_Job(Seq.Scan) 1 01 01 02 01 04 01_170__Cell_CP_25	6701.5	3421.0	WT	120	2	WT_120	Cell_CP_25	TxS_auto_5	TxS_auto_4	0.7559689147048364	2	2	EnhSertadPeli_Rep1_2_part1_Sequence_A 0_S 0_U 1_V 1_X13_Y 6_Job(Seq.Scan) 1 01 01 02 01 04 01_170	6.90496652293323	4.612459267307669
EnhSertadPeli_Rep1_2_part1_Sequence_A 0_S 0_U 1_V 1_X13_Y 6_Job(Seq.Scan) 1 01 01 02 01 04 01_170__Cell_CP_25	6701.5	3421.0	WT	120	2	WT_120	Cell_CP_25	TxS_auto_5	TxS_auto_4	0.7559689147048364	2	2	EnhSertadPeli_Rep1_2_part1_Sequence_A 0_S 0_U 1_V 1_X13_Y 6_Job(Seq.Scan) 1 01 01 02 01 04 01_170	6.90496652293323	4.612459267307669
EnhSertadPeli_Rep1_2_part1_Sequence_A 0_S 0_U 1_V 1_X13_Y 6_Job(Seq.Scan) 1 01 01 02 01 04 01_170__Cell_CP_25	6701.5	3421.0	WT	120	2	WT_120	Cell_CP_25	TxS_auto_5	TxS_auto_4	0.7559689147048364	2	2	EnhSertadPeli_Rep1_2_part1_Sequence_A 0_S 0_U 1_V 1_X13_Y 6_Job(Seq.Scan) 1 01 01 02 01 04 01_170	6.90496652293323	4.612459267307669
EnhSertadPeli_Rep1_2_part1_Sequence_A 0_S 0_U 1_V 1_X13_Y 6_Job(Seq.Scan) 1 01 01 02 01 04 01_170__Cell_CP_3	8024.5	3061.0	WT	120	2	WT_120	Cell_CP_3	TxS_auto_20	TxS_auto_8	0.9258817419087618	2	1	EnhSertadPeli_Rep1_2_part1_Sequence_A 0_S 0_U 1_V 1_X13_Y 6_Job(Seq.Scan) 1 01 01 02 01 04 01_170	3.1634342959564132	2.5291773130019606
EnhSertadPeli_Rep1_2_part1_Sequence_A 0_S 0_U 1_V 1_X13_Y 6_Job(Seq.Scan) 1 01 01 02 01 04 01_170__Cell_CP_3	8024.5	3061.0	WT	120	2	WT_120	Cell_CP_3	TxS_auto_20	TxS_auto_8	0.9258817419087618	2	1	EnhSertadPeli_Rep1_2_part1_Sequence_A 0_S 0_U 1_V 1_X13_Y 6_Job(Seq.Scan) 1 01 01 02 01 04 01_170	3.1634342959564132	2.5291773130019606
EnhSertadPeli_Rep1_2_part1_Sequence_A 0_S 0_U 1_V 1_X13_Y 6_Job(Seq.Scan) 1 01 01 02 01 04 01_170__Cell_CP_3	8024.5	3061.0	WT	120	2	WT_120	Cell_CP_3	TxS_auto_20	TxS_auto_8	0.9258817419087618	2	1	EnhSertadPeli_Rep1_2_part1_Sequence_A 0_S 0_U 1_V 1_X13_Y 6_Job(Seq.Scan) 1 01 01 02 01 04 01_170	3.1634342959564132	2.5291773130019606
EnhSertadPeli_Rep1_2_part1_Sequence_A 0_S 0_U 1_V 1_X13_Y 6_Job(Seq.Scan) 1 01 01 02 01 04 01_170__Cell_CP_3	8024.5	3061.0	WT	120	2	WT_120	Cell_CP_3	TxS_auto_20	TxS_auto_8	0.9258817419087618	2	1	EnhSertadPeli_Rep1_2_part1_Sequence_A 0_S 0_U 1_V 1_X13_Y 6_Job(Seq.Scan) 1 01 01 02 01 04 01_170	3.1634342959564132	2.5291773130019606
EnhSertadPeli_Rep1_2_part1_Sequence_A 0_S 0_U 1_V 1_X13_Y 6_Job(Seq.Scan) 1 01 01 02 01 04 01_170__Cell_CP_38	7490.5	2878.5	WT	120	2	WT_120	Cell_CP_38	TxS_auto_134	TxS_auto_30	0.6814491910627001	2	1	EnhSertadPeli_Rep1_2_part1_Sequence_A 0_S 0_U 1_V 1_X13_Y 6_Job(Seq.Scan) 1 01 01 02 01 04 01_170	1.175729067212131	1.985145403803507
EnhSertadPeli_Rep1_2_part1_Sequence_A 0_S 0_U 1_V 1_X13_Y 6_Job(Seq.Scan) 1 01 01 02 01 04 01_170__Cell_CP_38	7490.5	2878.5	WT	120	2	WT_120	Cell_CP_38	TxS_auto_134	TxS_auto_30	0.6814491910627001	2	1	EnhSertadPeli_Rep1_2_part1_Sequence_A 0_S 0_U 1_V 1_X13_Y 6_Job(Seq.Scan) 1 01 01 02 01 04 01_170	1.175729067212131	1.985145403803507
EnhSertadPeli_Rep1_2_part1_Sequence_A 0_S 0_U 1_V 1_X13_Y 6_Job(Seq.Scan) 1 01 01 02 01 04 01_170__Cell_CP_38	7490.5	2878.5	WT	120	2	WT_120	Cell_CP_38	TxS_auto_134	TxS_auto_30	0.6814491910627001	2	1	EnhSertadPeli_Rep1_2_part1_Sequence_A 0_S 0_U 1_V 1_X13_Y 6_Job(Seq.Scan) 1 01 01 02 01 04 01_170	1.175729067212131	1.985145403803507
EnhSertadPeli_Rep1_2_part1_Sequence_A 0_S 0_U 1_V 1_X13_Y 6_Job(Seq.Scan) 1 01 01 02 01 04 01_170__Cell_CP_38	7490.5	2878.5	WT	120	2	WT_120	Cell_CP_38	TxS_auto_134	TxS_auto_30	0.6814491910627001	2	1	EnhSertadPeli_Rep1_2_part1_Sequence_A 0_S 0_U 1_V 1_X13_Y 6_Job(Seq.Scan) 1 01 01 02 01 04 01_170	1.175729067212131	1.985145403803507
EnhSertadPeli_Rep1_2_part1_Sequence_A 0_S 0_U 1_V 1_X13_Y 6_Job(Seq.Scan) 1 01 01 02 01 04 01_170__Cell_CP_43	6485.0	2743.5	WT	120	2	WT_120	Cell_CP_43	TxS_auto_146	TxS_auto_56	0.3779999999999859	2	1	EnhSertadPeli_Rep1_2_part1_Sequence_A 0_S 0_U 1_V 1_X13_Y 6_Job(Seq.Scan) 1 01 01 02 01 04 01_170	4.042986891692915	1.5078963937369148
EnhSertadPeli_Rep1_2_part1_Sequence_A 0_S 0_U 1_V 1_X13_Y 6_Job(Seq.Scan) 1 01 01 02 01 04 01_170__Cell_CP_43	6485.0	2743.5	WT	120	2	WT_120	Cell_CP_43	TxS_auto_146	TxS_auto_56	0.3779999999999859	2	1	EnhSertadPeli_Rep1_2_part1_Sequence_A 0_S 0_U 1_V 1_X13_Y 6_Job(Seq.Scan) 1 01 01 02 01 04 01_170	4.042986891692915	1.5078963937369148
EnhSertadPeli_Rep1_2_part1_Sequence_A 0_S 0_U 1_V 1_X13_Y 6_Job(Seq.Scan) 1 01 01 02 01 04 01_170__Cell_CP_43	6485.0	2743.5	WT	120	2	WT_120	Cell_CP_43	TxS_auto_146	TxS_auto_56	0.3779999999999859	2	1	EnhSertadPeli_Rep1_2_part1_Sequence_A 0_S 0_U 1_V 1_X13_Y 6_Job(Seq.Scan) 1 01 01 02 01 04 01_170	4.042986891692915	1.5078963937369148
EnhSertadPeli_Rep1_2_part1_Sequence_A 0_S 0_U 1_V 1_X13_Y 6_Job(Seq.Scan) 1 01 01 02 01 04 01_170__Cell_CP_43	6485.0	2743.5	WT	120	2	WT_120	Cell_CP_43	TxS_auto_146	TxS_auto_56	0.3779999999999859	2	1	EnhSertadPeli_Rep1_2_part1_Sequence_A 0_S 0_U 1_V 1_X13_Y 6_Job(Seq.Scan) 1 01 01 02 01 04 01_170	4.042986891692915	1.5078963937369148
EnhSertadPeli_Rep1_2_part1_Sequence_A 0_S 0_U 1_V 1_X13_Y 6_Job(Seq.Scan) 1 01 01 02 01 04 01_170__Cell_CP_46	7752.5	3152.0	WT	120	2	WT_120	Cell_CP_46	TxS_auto_155	TxS_auto_23	0.5669585522769768	2	2	EnhSertadPeli_Rep1_2_part1_Sequence_A 0_S 0_U 1_V 1_X13_Y 6_Job(Seq.Scan) 1 01 01 02 01 04 01_170	1.4660970995743332	6.414769273671207
EnhSertadPeli_Rep1_2_part1_Sequence_A 0_S 0_U 1_V 1_X13_Y 6_Job(Seq.Scan) 1 01 01 02 01 04 01_170__Cell_CP_46	7752.5	3152.0	WT	120	2	WT_120	Cell_CP_46	TxS_auto_155	TxS_auto_23	0.5669585522769768	2	2	EnhSertadPeli_Rep1_2_part1_Sequence_A 0_S 0_U 1_V 1_X13_Y 6_Job(Seq.Scan) 1 01 01 02 01 04 01_170	1.4660970995743332	6.414769273671207
EnhSertadPeli_Rep1_2_part1_Sequence_A 0_S 0_U 1_V 1_X13_Y 6_Job(Seq.Scan) 1 01 01 02 01 04 01_170__Cell_CP_46	7752.5	3152.0	WT	120	2	WT_120	Cell_CP_46	TxS_auto_155	TxS_auto_23	0.5669585522769768	2	2	EnhSertadPeli_Rep1_2_part1_Sequence_A 0_S 0_U 1_V 1_X13_Y 6_Job(Seq.Scan) 1 01 01 02 01 04 01_170	1.4660970995743332	6.414769273671207
EnhSertadPeli_Rep1_2_part1_Sequence_A 0_S 0_U 1_V 1_X13_Y 6_Job(Seq.Scan) 1 01 01 02 01 04 01_170__Cell_CP_46	7752.5	3152.0	WT	120	2	WT_120	Cell_CP_46	TxS_auto_155	TxS_auto_23	0.5669585522769768	2	2	EnhSertadPeli_Rep1_2_part1_Sequence_A 0_S 0_U 1_V 1_X13_Y 6_Job(Seq.Scan) 1 01 01 02 01 04 01_170	1.4660970995743332	6.414769273671207
EnhSertadPeli_Rep1_2_part1_Sequence_A 0_S 0_U 1_V 1_X13_Y 6_Job(Seq.Scan) 1 01 01 02 01 04 01_170__Cell_CP_5	5987.0	2603.0	WT	120	2	WT_120	Cell_CP_5	TxS_auto_12	TxS_auto_7	0.7792368061122371	1	2	EnhSertadPeli_Rep1_2_part1_Sequence_A 0_S 0_U 1_V 1_X13_Y 6_Job(Seq.Scan) 1 01 01 02 01 04 01_170	3.3534936751489104	2.3178357153198497
EnhSertadPeli_Rep1_2_part1_Sequence_A 0_S 0_U 1_V 1_X13_Y 6_Job(Seq.Scan) 1 01 01 02 01 04 01_170__Cell_CP_5	5987.0	2603.0	WT	120	2	WT_120	Cell_CP_5	TxS_auto_12	TxS_auto_7	0.7792368061122371	1	2	EnhSertadPeli_Rep1_2_part1_Sequence_A 0_S 0_U 1_V 1_X13_Y 6_Job(Seq.Scan) 1 01 01 02 01 04 01_170	3.3534936751489104	2.3178357153198497
EnhSertadPeli_Rep1_2_part1_Sequence_A 0_S 0_U 1_V 1_X13_Y 6_Job(Seq.Scan) 1 01 01 02 01 04 01_170__Cell_CP_5	5987.0	2603.0	WT	120	2	WT_120	Cell_CP_5	TxS_auto_12	TxS_auto_7	0.7792368061122371	1	2	EnhSertadPeli_Rep1_2_part1_Sequence_A 0_S 0_U 1_V 1_X13_Y 6_Job(Seq.Scan) 1 01 01 02 01 04 01_170	3.3534936751489104	2.3178357153198497
EnhSertadPeli_Rep1_2_part1_Sequence_A 0_S 0_U 1_V 1_X13_Y 6_Job(Seq.Scan) 1 01 01 02 01 04 01_170__Cell_CP_5	5987.0	2603.0	WT	120	2	WT_120	Cell_CP_5	TxS_auto_12	TxS_auto_7	0.7792368061122371	1	2	EnhSertadPeli_Rep1_2_part1_Sequence_A 0_S 0_U 1_V 1_X13_Y 6_Job(Seq.Scan) 1 01 01 02 01 04 01_170	3.3534936751489104	2.3178357153198497
EnhSertadPeli_Rep1_2_part1_Sequence_A 0_S 0_U 1_V 1_X13_Y 6_Job(Seq.Scan) 1 01 01 02 01 04 01_170__Cell_CP_53	7859.5	2753.0	WT	120	2	WT_120	Cell_CP_53	TxS_auto_17	TxS_auto_40	0.5669585522769697	2	1	EnhSertadPeli_Rep1_2_part1_Sequence_A 0_S 0_U 1_V 1_X13_Y 6_Job(Seq.Scan) 1 01 01 02 01 04 01_170	5.686471777984384	1.1886440828690075
EnhSertadPeli_Rep1_2_part1_Sequence_A 0_S 0_U 1_V 1_X13_Y 6_Job(Seq.Scan) 1 01 01 02 01 04 01_170__Cell_CP_53	7859.5	2753.0	WT	120	2	WT_120	Cell_CP_53	TxS_auto_17	TxS_auto_40	0.5669585522769697	2	1	EnhSertadPeli_Rep1_2_part1_Sequence_A 0_S 0_U 1_V 1_X13_Y 6_Job(Seq.Scan) 1 01 01 02 01 04 01_170	5.686471777984384	1.1886440828690075
EnhSertadPeli_Rep1_2_part1_Sequence_A 0_S 0_U 1_V 1_X13_Y 6_Job(Seq.Scan) 1 01 01 02 01 04 01_170__Cell_CP_53	7859.5	2753.0	WT	120	2	WT_120	Cell_CP_53	TxS_auto_17	TxS_auto_40	0.5669585522769697	2	1	EnhSertadPeli_Rep1_2_part1_Sequence_A 0_S 0_U 1_V 1_X13_Y 6_Job(Seq.Scan) 1 01 01 02 01 04 01_170	5.686471777984384	1.1886440828690075
EnhSertadPeli_Rep1_2_part1_Sequence_A 0_S 0_U 1_V 1_X13_Y 6_Job(Seq.Scan) 1 01 01 02 01 04 01_170__Cell_CP_53	7859.5	2753.0	WT	120	2	WT_120	Cell_CP_53	TxS_auto_17	TxS_auto_40	0.5669585522769697	2	1	EnhSertadPeli_Rep1_2_part1_Sequence_A 0_S 0_U 1_V 1_X13_Y 6_Job(Seq.Scan) 1 01 01 02 01 04 01_170	5.686471777984384	1.1886440828690075
EnhSertadPeli_Rep1_2_part1_Sequence_A 0_S 0_U 1_V 1_X13_Y 6_Job(Seq.Scan) 1 01 01 02 01 04 01_170__Cell_CP_54	7085.5	2745.5	WT	120	2	WT_120	Cell_CP_54	TxS_auto_10	TxS_auto_12	0.6546793108079774	2	1	EnhSertadPeli_Rep1_2_part1_Sequence_A 0_S 0_U 1_V 1_X13_Y 6_Job(Seq.Scan) 1 01 01 02 01 04 01_170	8.0733023192993	2.8985163030787606
EnhSertadPeli_Rep1_2_part1_Sequence_A 0_S 0_U 1_V 1_X13_Y 6_Job(Seq.Scan) 1 01 01 02 01 04 01_170__Cell_CP_54	7085.5	2745.5	WT	120	2	WT_120	Cell_CP_54	TxS_auto_10	TxS_auto_12	0.6546793108079774	2	1	EnhSertadPeli_Rep1_2_part1_Sequence_A 0_S 0_U 1_V 1_X13_Y 6_Job(Seq.Scan) 1 01 01 02 01 04 01_170	8.0733023192993	2.8985163030787606
EnhSertadPeli_Rep1_2_part1_Sequence_A 0_S 0_U 1_V 1_X13_Y 6_Job(Seq.Scan) 1 01 01 02 01 04 01_170__Cell_CP_54	7085.5	2745.5	WT	120	2	WT_120	Cell_CP_54	TxS_auto_10	TxS_auto_12	0.6546793108079774	2	1	EnhSertadPeli_Rep1_2_part1_Sequence_A 0_S 0_U 1_V 1_X13_Y 6_Job(Seq.Scan) 1 01 01 02 01 04 01_170	8.0733023192993	2.8985163030787606
EnhSertadPeli_Rep1_2_part1_Sequence_A 0_S 0_U 1_V 1_X13_Y 6_Job(Seq.Scan) 1 01 01 02 01 04 01_170__Cell_CP_54	7085.5	2745.5	WT	120	2	WT_120	Cell_CP_54	TxS_auto_10	TxS_auto_12	0.6546793108079774	2	1	EnhSertadPeli_Rep1_2_part1_Sequence_A 0_S 0_U 1_V 1_X13_Y 6_Job(Seq.Scan) 1 01 01 02 01 04 01_170	8.0733023192993	2.8985163030787606
EnhSertadPeli_Rep1_2_part1_Sequence_A 0_S 0_U 1_V 1_X13_Y 6_Job(Seq.Scan) 1 01 01 02 01 04 01_170__Cell_CP_56	8826.0	3416.5	WT	120	2	WT_120	Cell_CP_56	TxS_auto_50	TxS_auto_25	0.5669585522769697	2	1	EnhSertadPeli_Rep1_2_part1_Sequence_A 0_S 0_U 1_V 1_X13_Y 6_Job(Seq.Scan) 1 01 01 02 01 04 01_170	3.9680193692526338	2.342268497786823
EnhSertadPeli_Rep1_2_part1_Sequence_A 0_S 0_U 1_V 1_X13_Y 6_Job(Seq.Scan) 1 01 01 02 01 04 01_170__Cell_CP_56	8826.0	3416.5	WT	120	2	WT_120	Cell_CP_56	TxS_auto_50	TxS_auto_25	0.5669585522769697	2	1	EnhSertadPeli_Rep1_2_part1_Sequence_A 0_S 0_U 1_V 1_X13_Y 6_Job(Seq.Scan) 1 01 01 02 01 04 01_170	3.9680193692526338	2.342268497786823
EnhSertadPeli_Rep1_2_part1_Sequence_A 0_S 0_U 1_V 1_X13_Y 6_Job(Seq.Scan) 1 01 01 02 01 04 01_170__Cell_CP_56	8826.0	3416.5	WT	120	2	WT_120	Cell_CP_56	TxS_auto_50	TxS_auto_25	0.5669585522769697	2	1	EnhSertadPeli_Rep1_2_part1_Sequence_A 0_S 0_U 1_V 1_X13_Y 6_Job(Seq.Scan) 1 01 01 02 01 04 01_170	3.9680193692526338	2.342268497786823
EnhSertadPeli_Rep1_2_part1_Sequence_A 0_S 0_U 1_V 1_X13_Y 6_Job(Seq.Scan) 1 01 01 02 01 04 01_170__Cell_CP_56	8826.0	3416.5	WT	120	2	WT_120	Cell_CP_56	TxS_auto_50	TxS_auto_25	0.5669585522769697	2	1	EnhSertadPeli_Rep1_2_part1_Sequence_A 0_S 0_U 1_V 1_X13_Y 6_Job(Seq.Scan) 1 01 01 02 01 04 01_170	3.9680193692526338	2.342268497786823
EnhSertadPeli_Rep1_2_part1_Sequence_A 0_S 0_U 1_V 1_X13_Y 6_Job(Seq.Scan) 1 01 01 02 01 04 01_170__Cell_CP_61	8990.5	3939.5	WT	120	2	WT_120	Cell_CP_61	TxS_auto_6	TxS_auto_1	0.6268045947502386	2	2	EnhSertadPeli_Rep1_2_part1_Sequence_A 0_S 0_U 1_V 1_X13_Y 6_Job(Seq.Scan) 1 01 01 02 01 04 01_170	7.019529417700801	6.684748915494851
EnhSertadPeli_Rep1_2_part1_Sequence_A 0_S 0_U 1_V 1_X13_Y 6_Job(Seq.Scan) 1 01 01 02 01 04 01_170__Cell_CP_61	8990.5	3939.5	WT	120	2	WT_120	Cell_CP_61	TxS_auto_6	TxS_auto_1	0.6268045947502386	2	2	EnhSertadPeli_Rep1_2_part1_Sequence_A 0_S 0_U 1_V 1_X13_Y 6_Job(Seq.Scan) 1 01 01 02 01 04 01_170	7.019529417700801	6.684748915494851
EnhSertadPeli_Rep1_2_part1_Sequence_A 0_S 0_U 1_V 1_X13_Y 6_Job(Seq.Scan) 1 01 01 02 01 04 01_170__Cell_CP_61	8990.5	3939.5	WT	120	2	WT_120	Cell_CP_61	TxS_auto_6	TxS_auto_1	0.6268045947502386	2	2	EnhSertadPeli_Rep1_2_part1_Sequence_A 0_S 0_U 1_V 1_X13_Y 6_Job(Seq.Scan) 1 01 01 02 01 04 01_170	7.019529417700801	6.684748915494851
EnhSertadPeli_Rep1_2_part1_Sequence_A 0_S 0_U 1_V 1_X13_Y 6_Job(Seq.Scan) 1 01 01 02 01 04 01_170__Cell_CP_61	8990.5	3939.5	WT	120	2	WT_120	Cell_CP_61	TxS_auto_6	TxS_auto_1	0.6268045947502386	2	2	EnhSertadPeli_Rep1_2_part1_Sequence_A 0_S 0_U 1_V 1_X13_Y 6_Job(Seq.Scan) 1 01 01 02 01 04 01_170	7.019529417700801	6.684748915494851
EnhSertadPeli_Rep1_2_part1_Sequence_A 0_S 0_U 1_V 1_X13_Y 7_Job(Seq.Scan) 1 01 01 02 01 04 01_196__Cell_CP_11	7250.0	3025.5	WT	120	2	WT_120	Cell_CP_11	TxS_auto_84	TxS_auto_55	0.18900000000000006	2	1	EnhSertadPeli_Rep1_2_part1_Sequence_A 0_S 0_U 1_V 1_X13_Y 7_Job(Seq.Scan) 1 01 01 02 01 04 01_196	4.3555299862065455	3.379837146472514
EnhSertadPeli_Rep1_2_part1_Sequence_A 0_S 0_U 1_V 1_X13_Y 7_Job(Seq.Scan) 1 01 01 02 01 04 01_196__Cell_CP_11	7250.0	3025.5	WT	120	2	WT_120	Cell_CP_11	TxS_auto_84	TxS_auto_55	0.18900000000000006	2	1	EnhSertadPeli_Rep1_2_part1_Sequence_A 0_S 0_U 1_V 1_X13_Y 7_Job(Seq.Scan) 1 01 01 02 01 04 01_196	4.3555299862065455	3.379837146472514
EnhSertadPeli_Rep1_2_part1_Sequence_A 0_S 0_U 1_V 1_X13_Y 7_Job(Seq.Scan) 1 01 01 02 01 04 01_196__Cell_CP_11	7250.0	3025.5	WT	120	2	WT_120	Cell_CP_11	TxS_auto_84	TxS_auto_55	0.18900000000000006	2	1	EnhSertadPeli_Rep1_2_part1_Sequence_A 0_S 0_U 1_V 1_X13_Y 7_Job(Seq.Scan) 1 01 01 02 01 04 01_196	4.3555299862065455	3.379837146472514
EnhSertadPeli_Rep1_2_part1_Sequence_A 0_S 0_U 1_V 1_X13_Y 7_Job(Seq.Scan) 1 01 01 02 01 04 01_196__Cell_CP_11	7250.0	3025.5	WT	120	2	WT_120	Cell_CP_11	TxS_auto_84	TxS_auto_55	0.18900000000000006	2	1	EnhSertadPeli_Rep1_2_part1_Sequence_A 0_S 0_U 1_V 1_X13_Y 7_Job(Seq.Scan) 1 01 01 02 01 04 01_196	4.3555299862065455	3.379837146472514
EnhSertadPeli_Rep1_2_part1_Sequence_A 0_S 0_U 1_V 1_X13_Y 7_Job(Seq.Scan) 1 01 01 02 01 04 01_196__Cell_CP_27	7261.5	2529.0	WT	120	2	WT_120	Cell_CP_27	TxS_auto_12	TxS_auto_38	0.5669585522769673	2	1	EnhSertadPeli_Rep1_2_part1_Sequence_A 0_S 0_U 1_V 1_X13_Y 7_Job(Seq.Scan) 1 01 01 02 01 04 01_196	6.133113411824701	1.5233701129929291
EnhSertadPeli_Rep1_2_part1_Sequence_A 0_S 0_U 1_V 1_X13_Y 7_Job(Seq.Scan) 1 01 01 02 01 04 01_196__Cell_CP_27	7261.5	2529.0	WT	120	2	WT_120	Cell_CP_27	TxS_auto_12	TxS_auto_38	0.5669585522769673	2	1	EnhSertadPeli_Rep1_2_part1_Sequence_A 0_S 0_U 1_V 1_X13_Y 7_Job(Seq.Scan) 1 01 01 02 01 04 01_196	6.133113411824701	1.5233701129929291
EnhSertadPeli_Rep1_2_part1_Sequence_A 0_S 0_U 1_V 1_X13_Y 7_Job(Seq.Scan) 1 01 01 02 01 04 01_196__Cell_CP_27	7261.5	2529.0	WT	120	2	WT_120	Cell_CP_27	TxS_auto_12	TxS_auto_38	0.5669585522769673	2	1	EnhSertadPeli_Rep1_2_part1_Sequence_A 0_S 0_U 1_V 1_X13_Y 7_Job(Seq.Scan) 1 01 01 02 01 04 01_196	6.133113411824701	1.5233701129929291
EnhSertadPeli_Rep1_2_part1_Sequence_A 0_S 0_U 1_V 1_X13_Y 7_Job(Seq.Scan) 1 01 01 02 01 04 01_196__Cell_CP_27	7261.5	2529.0	WT	120	2	WT_120	Cell_CP_27	TxS_auto_12	TxS_auto_38	0.5669585522769673	2	1	EnhSertadPeli_Rep1_2_part1_Sequence_A 0_S 0_U 1_V 1_X13_Y 7_Job(Seq.Scan) 1 01 01 02 01 04 01_196	6.133113411824701	1.5233701129929291
EnhSertadPeli_Rep1_2_part1_Sequence_A 0_S 0_U 1_V 1_X13_Y 7_Job(Seq.Scan) 1 01 01 02 01 04 01_196__Cell_CP_46	7072.5	2746.0	WT	120	2	WT_120	Cell_CP_46	TxS_auto_88	TxS_auto_43	0.267286363288505	2	2	EnhSertadPeli_Rep1_2_part1_Sequence_A 0_S 0_U 1_V 1_X13_Y 7_Job(Seq.Scan) 1 01 01 02 01 04 01_196	2.5341264253808284	5.099484519645868
EnhSertadPeli_Rep1_2_part1_Sequence_A 0_S 0_U 1_V 1_X13_Y 7_Job(Seq.Scan) 1 01 01 02 01 04 01_196__Cell_CP_46	7072.5	2746.0	WT	120	2	WT_120	Cell_CP_46	TxS_auto_88	TxS_auto_43	0.267286363288505	2	2	EnhSertadPeli_Rep1_2_part1_Sequence_A 0_S 0_U 1_V 1_X13_Y 7_Job(Seq.Scan) 1 01 01 02 01 04 01_196	2.5341264253808284	5.099484519645868
EnhSertadPeli_Rep1_2_part1_Sequence_A 0_S 0_U 1_V 1_X13_Y 7_Job(Seq.Scan) 1 01 01 02 01 04 01_196__Cell_CP_46	7072.5	2746.0	WT	120	2	WT_120	Cell_CP_46	TxS_auto_88	TxS_auto_43	0.267286363288505	2	2	EnhSertadPeli_Rep1_2_part1_Sequence_A 0_S 0_U 1_V 1_X13_Y 7_Job(Seq.Scan) 1 01 01 02 01 04 01_196	2.5341264253808284	5.099484519645868
EnhSertadPeli_Rep1_2_part1_Sequence_A 0_S 0_U 1_V 1_X13_Y 7_Job(Seq.Scan) 1 01 01 02 01 04 01_196__Cell_CP_46	7072.5	2746.0	WT	120	2	WT_120	Cell_CP_46	TxS_auto_88	TxS_auto_43	0.267286363288505	2	2	EnhSertadPeli_Rep1_2_part1_Sequence_A 0_S 0_U 1_V 1_X13_Y 7_Job(Seq.Scan) 1 01 01 02 01 04 01_196	2.5341264253808284	5.099484519645868
EnhSertadPeli_Rep1_2_part1_Sequence_A 0_S 0_U 1_V 1_X13_Y 7_Job(Seq.Scan) 1 01 01 02 01 04 01_196__Cell_CP_47	8165.5	2964.0	WT	120	2	WT_120	Cell_CP_47	TxS_auto_8	TxS_auto_2	0.3780000000000001	2	1	EnhSertadPeli_Rep1_2_part1_Sequence_A 0_S 0_U 1_V 1_X13_Y 7_Job(Seq.Scan) 1 01 01 02 01 04 01_196	2.8598668646336853	5.098668925033229
EnhSertadPeli_Rep1_2_part1_Sequence_A 0_S 0_U 1_V 1_X13_Y 7_Job(Seq.Scan) 1 01 01 02 01 04 01_196__Cell_CP_47	8165.5	2964.0	WT	120	2	WT_120	Cell_CP_47	TxS_auto_8	TxS_auto_2	0.3780000000000001	2	1	EnhSertadPeli_Rep1_2_part1_Sequence_A 0_S 0_U 1_V 1_X13_Y 7_Job(Seq.Scan) 1 01 01 02 01 04 01_196	2.8598668646336853	5.098668925033229
EnhSertadPeli_Rep1_2_part1_Sequence_A 0_S 0_U 1_V 1_X13_Y 7_Job(Seq.Scan) 1 01 01 02 01 04 01_196__Cell_CP_47	8165.5	2964.0	WT	120	2	WT_120	Cell_CP_47	TxS_auto_8	TxS_auto_2	0.3780000000000001	2	1	EnhSertadPeli_Rep1_2_part1_Sequence_A 0_S 0_U 1_V 1_X13_Y 7_Job(Seq.Scan) 1 01 01 02 01 04 01_196	2.8598668646336853	5.098668925033229
EnhSertadPeli_Rep1_2_part1_Sequence_A 0_S 0_U 1_V 1_X13_Y 7_Job(Seq.Scan) 1 01 01 02 01 04 01_196__Cell_CP_47	8165.5	2964.0	WT	120	2	WT_120	Cell_CP_47	TxS_auto_8	TxS_auto_2	0.3780000000000001	2	1	EnhSertadPeli_Rep1_2_part1_Sequence_A 0_S 0_U 1_V 1_X13_Y 7_Job(Seq.Scan) 1 01 01 02 01 04 01_196	2.8598668646336853	5.098668925033229
EnhSertadPeli_Rep1_2_part1_Sequence_A 0_S 0_U 1_V 1_X13_Y 7_Job(Seq.Scan) 1 01 01 02 01 04 01_196__Cell_CP_9	9926.5	4527.5	WT	120	2	WT_120	Cell_CP_9	TxS_auto_30	TxS_auto_39	0.5	2	2	EnhSertadPeli_Rep1_2_part1_Sequence_A 0_S 0_U 1_V 1_X13_Y 7_Job(Seq.Scan) 1 01 01 02 01 04 01_196	5.887091652100419	3.0943839834488562
EnhSertadPeli_Rep1_2_part1_Sequence_A 0_S 0_U 1_V 1_X13_Y 7_Job(Seq.Scan) 1 01 01 02 01 04 01_196__Cell_CP_9	9926.5	4527.5	WT	120	2	WT_120	Cell_CP_9	TxS_auto_30	TxS_auto_39	0.5	2	2	EnhSertadPeli_Rep1_2_part1_Sequence_A 0_S 0_U 1_V 1_X13_Y 7_Job(Seq.Scan) 1 01 01 02 01 04 01_196	5.887091652100419	3.0943839834488562
EnhSertadPeli_Rep1_2_part1_Sequence_A 0_S 0_U 1_V 1_X13_Y 7_Job(Seq.Scan) 1 01 01 02 01 04 01_196__Cell_CP_9	9926.5	4527.5	WT	120	2	WT_120	Cell_CP_9	TxS_auto_30	TxS_auto_39	0.5	2	2	EnhSertadPeli_Rep1_2_part1_Sequence_A 0_S 0_U 1_V 1_X13_Y 7_Job(Seq.Scan) 1 01 01 02 01 04 01_196	5.887091652100419	3.0943839834488562
EnhSertadPeli_Rep1_2_part1_Sequence_A 0_S 0_U 1_V 1_X13_Y 7_Job(Seq.Scan) 1 01 01 02 01 04 01_196__Cell_CP_9	9926.5	4527.5	WT	120	2	WT_120	Cell_CP_9	TxS_auto_30	TxS_auto_39	0.5	2	2	EnhSertadPeli_Rep1_2_part1_Sequence_A 0_S 0_U 1_V 1_X13_Y 7_Job(Seq.Scan) 1 01 01 02 01 04 01_196	5.887091652100419	3.0943839834488562
EnhSertadPeli_Rep1_2_part1_Sequence_A 0_S 0_U 1_V 1_X14_Y 5_Job(Seq.Scan) 1 01 01 02 01 04 01_166__Cell_CP_24	7061.0	2438.5	WT	120	2	WT_120	Cell_CP_24	TxS_auto_55	TxS_auto_21	0.3780000000000001	2	2	EnhSertadPeli_Rep1_2_part1_Sequence_A 0_S 0_U 1_V 1_X14_Y 5_Job(Seq.Scan) 1 01 01 02 01 04 01_166	3.085298907494499	2.3687370978893765
EnhSertadPeli_Rep1_2_part1_Sequence_A 0_S 0_U 1_V 1_X14_Y 5_Job(Seq.Scan) 1 01 01 02 01 04 01_166__Cell_CP_24	7061.0	2438.5	WT	120	2	WT_120	Cell_CP_24	TxS_auto_55	TxS_auto_21	0.3780000000000001	2	2	EnhSertadPeli_Rep1_2_part1_Sequence_A 0_S 0_U 1_V 1_X14_Y 5_Job(Seq.Scan) 1 01 01 02 01 04 01_166	3.085298907494499	2.3687370978893765
EnhSertadPeli_Rep1_2_part1_Sequence_A 0_S 0_U 1_V 1_X14_Y 5_Job(Seq.Scan) 1 01 01 02 01 04 01_166__Cell_CP_24	7061.0	2438.5	WT	120	2	WT_120	Cell_CP_24	TxS_auto_55	TxS_auto_21	0.3780000000000001	2	2	EnhSertadPeli_Rep1_2_part1_Sequence_A 0_S 0_U 1_V 1_X14_Y 5_Job(Seq.Scan) 1 01 01 02 01 04 01_166	3.085298907494499	2.3687370978893765
EnhSertadPeli_Rep1_2_part1_Sequence_A 0_S 0_U 1_V 1_X14_Y 5_Job(Seq.Scan) 1 01 01 02 01 04 01_166__Cell_CP_24	7061.0	2438.5	WT	120	2	WT_120	Cell_CP_24	TxS_auto_55	TxS_auto_21	0.3780000000000001	2	2	EnhSertadPeli_Rep1_2_part1_Sequence_A 0_S 0_U 1_V 1_X14_Y 5_Job(Seq.Scan) 1 01 01 02 01 04 01_166	3.085298907494499	2.3687370978893765
EnhSertadPeli_Rep1_2_part1_Sequence_A 0_S 0_U 1_V 1_X14_Y 5_Job(Seq.Scan) 1 01 01 02 01 04 01_166__Cell_CP_27	7621.5	3113.0	WT	120	2	WT_120	Cell_CP_27	TxS_auto_47	TxS_auto_29	0.6546793108079733	2	1	EnhSertadPeli_Rep1_2_part1_Sequence_A 0_S 0_U 1_V 1_X14_Y 5_Job(Seq.Scan) 1 01 01 02 01 04 01_166	7.581789302501354	1.5209268941630323
EnhSertadPeli_Rep1_2_part1_Sequence_A 0_S 0_U 1_V 1_X14_Y 5_Job(Seq.Scan) 1 01 01 02 01 04 01_166__Cell_CP_27	7621.5	3113.0	WT	120	2	WT_120	Cell_CP_27	TxS_auto_47	TxS_auto_29	0.6546793108079733	2	1	EnhSertadPeli_Rep1_2_part1_Sequence_A 0_S 0_U 1_V 1_X14_Y 5_Job(Seq.Scan) 1 01 01 02 01 04 01_166	7.581789302501354	1.5209268941630323
EnhSertadPeli_Rep1_2_part1_Sequence_A 0_S 0_U 1_V 1_X14_Y 5_Job(Seq.Scan) 1 01 01 02 01 04 01_166__Cell_CP_27	7621.5	3113.0	WT	120	2	WT_120	Cell_CP_27	TxS_auto_47	TxS_auto_29	0.6546793108079733	2	1	EnhSertadPeli_Rep1_2_part1_Sequence_A 0_S 0_U 1_V 1_X14_Y 5_Job(Seq.Scan) 1 01 01 02 01 04 01_166	7.581789302501354	1.5209268941630323
EnhSertadPeli_Rep1_2_part1_Sequence_A 0_S 0_U 1_V 1_X14_Y 5_Job(Seq.Scan) 1 01 01 02 01 04 01_166__Cell_CP_27	7621.5	3113.0	WT	120	2	WT_120	Cell_CP_27	TxS_auto_47	TxS_auto_29	0.6546793108079733	2	1	EnhSertadPeli_Rep1_2_part1_Sequence_A 0_S 0_U 1_V 1_X14_Y 5_Job(Seq.Scan) 1 01 01 02 01 04 01_166	7.581789302501354	1.5209268941630323
EnhSertadPeli_Rep1_2_part1_Sequence_A 0_S 0_U 1_V 1_X14_Y 5_Job(Seq.Scan) 1 01 01 02 01 04 01_166__Cell_CP_28	8130.0	3276.0	WT	120	2	WT_120	Cell_CP_28	TxS_auto_68	TxS_auto_34	0.5669585522769744	2	1	EnhSertadPeli_Rep1_2_part1_Sequence_A 0_S 0_U 1_V 1_X14_Y 5_Job(Seq.Scan) 1 01 01 02 01 04 01_166	1.6857221155988642	1.0172087888538837
EnhSertadPeli_Rep1_2_part1_Sequence_A 0_S 0_U 1_V 1_X14_Y 5_Job(Seq.Scan) 1 01 01 02 01 04 01_166__Cell_CP_28	8130.0	3276.0	WT	120	2	WT_120	Cell_CP_28	TxS_auto_68	TxS_auto_34	0.5669585522769744	2	1	EnhSertadPeli_Rep1_2_part1_Sequence_A 0_S 0_U 1_V 1_X14_Y 5_Job(Seq.Scan) 1 01 01 02 01 04 01_166	1.6857221155988642	1.0172087888538837
EnhSertadPeli_Rep1_2_part1_Sequence_A 0_S 0_U 1_V 1_X14_Y 5_Job(Seq.Scan) 1 01 01 02 01 04 01_166__Cell_CP_28	8130.0	3276.0	WT	120	2	WT_120	Cell_CP_28	TxS_auto_68	TxS_auto_34	0.5669585522769744	2	1	EnhSertadPeli_Rep1_2_part1_Sequence_A 0_S 0_U 1_V 1_X14_Y 5_Job(Seq.Scan) 1 01 01 02 01 04 01_166	1.6857221155988642	1.0172087888538837
EnhSertadPeli_Rep1_2_part1_Sequence_A 0_S 0_U 1_V 1_X14_Y 5_Job(Seq.Scan) 1 01 01 02 01 04 01_166__Cell_CP_28	8130.0	3276.0	WT	120	2	WT_120	Cell_CP_28	TxS_auto_68	TxS_auto_34	0.5669585522769744	2	1	EnhSertadPeli_Rep1_2_part1_Sequence_A 0_S 0_U 1_V 1_X14_Y 5_Job(Seq.Scan) 1 01 01 02 01 04 01_166	1.6857221155988642	1.0172087888538837
EnhSertadPeli_Rep1_2_part1_Sequence_A 0_S 0_U 1_V 1_X14_Y 5_Job(Seq.Scan) 1 01 01 02 01 04 01_166__Cell_CP_3	5980.5	2500.5	WT	120	2	WT_120	Cell_CP_3	TxS_auto_105	TxS_auto_35	0.5345287644271354	2	1	EnhSertadPeli_Rep1_2_part1_Sequence_A 0_S 0_U 1_V 1_X14_Y 5_Job(Seq.Scan) 1 01 01 02 01 04 01_166	2.3387874406707185	1.836107074619777
EnhSertadPeli_Rep1_2_part1_Sequence_A 0_S 0_U 1_V 1_X14_Y 5_Job(Seq.Scan) 1 01 01 02 01 04 01_166__Cell_CP_3	5980.5	2500.5	WT	120	2	WT_120	Cell_CP_3	TxS_auto_105	TxS_auto_35	0.5345287644271354	2	1	EnhSertadPeli_Rep1_2_part1_Sequence_A 0_S 0_U 1_V 1_X14_Y 5_Job(Seq.Scan) 1 01 01 02 01 04 01_166	2.3387874406707185	1.836107074619777
EnhSertadPeli_Rep1_2_part1_Sequence_A 0_S 0_U 1_V 1_X14_Y 5_Job(Seq.Scan) 1 01 01 02 01 04 01_166__Cell_CP_3	5980.5	2500.5	WT	120	2	WT_120	Cell_CP_3	TxS_auto_105	TxS_auto_35	0.5345287644271354	2	1	EnhSertadPeli_Rep1_2_part1_Sequence_A 0_S 0_U 1_V 1_X14_Y 5_Job(Seq.Scan) 1 01 01 02 01 04 01_166	2.3387874406707185	1.836107074619777
EnhSertadPeli_Rep1_2_part1_Sequence_A 0_S 0_U 1_V 1_X14_Y 5_Job(Seq.Scan) 1 01 01 02 01 04 01_166__Cell_CP_3	5980.5	2500.5	WT	120	2	WT_120	Cell_CP_3	TxS_auto_105	TxS_auto_35	0.5345287644271354	2	1	EnhSertadPeli_Rep1_2_part1_Sequence_A 0_S 0_U 1_V 1_X14_Y 5_Job(Seq.Scan) 1 01 01 02 01 04 01_166	2.3387874406707185	1.836107074619777
EnhSertadPeli_Rep1_2_part1_Sequence_A 0_S 0_U 1_V 1_X14_Y 5_Job(Seq.Scan) 1 01 01 02 01 04 01_166__Cell_CP_33	10012.0	4135.0	WT	120	2	WT_120	Cell_CP_33	TxS_auto_111	TxS_auto_28	0.7792368061122406	2	1	EnhSertadPeli_Rep1_2_part1_Sequence_A 0_S 0_U 1_V 1_X14_Y 5_Job(Seq.Scan) 1 01 01 02 01 04 01_166	6.8046573562082004	4.083496052842926
EnhSertadPeli_Rep1_2_part1_Sequence_A 0_S 0_U 1_V 1_X14_Y 5_Job(Seq.Scan) 1 01 01 02 01 04 01_166__Cell_CP_33	10012.0	4135.0	WT	120	2	WT_120	Cell_CP_33	TxS_auto_111	TxS_auto_28	0.7792368061122406	2	1	EnhSertadPeli_Rep1_2_part1_Sequence_A 0_S 0_U 1_V 1_X14_Y 5_Job(Seq.Scan) 1 01 01 02 01 04 01_166	6.8046573562082004	4.083496052842926
EnhSertadPeli_Rep1_2_part1_Sequence_A 0_S 0_U 1_V 1_X14_Y 5_Job(Seq.Scan) 1 01 01 02 01 04 01_166__Cell_CP_33	10012.0	4135.0	WT	120	2	WT_120	Cell_CP_33	TxS_auto_111	TxS_auto_28	0.7792368061122406	2	1	EnhSertadPeli_Rep1_2_part1_Sequence_A 0_S 0_U 1_V 1_X14_Y 5_Job(Seq.Scan) 1 01 01 02 01 04 01_166	6.8046573562082004	4.083496052842926
EnhSertadPeli_Rep1_2_part1_Sequence_A 0_S 0_U 1_V 1_X14_Y 5_Job(Seq.Scan) 1 01 01 02 01 04 01_166__Cell_CP_33	10012.0	4135.0	WT	120	2	WT_120	Cell_CP_33	TxS_auto_111	TxS_auto_28	0.7792368061122406	2	1	EnhSertadPeli_Rep1_2_part1_Sequence_A 0_S 0_U 1_V 1_X14_Y 5_Job(Seq.Scan) 1 01 01 02 01 04 01_166	6.8046573562082004	4.083496052842926
EnhSertadPeli_Rep1_2_part1_Sequence_A 0_S 0_U 1_V 1_X14_Y 5_Job(Seq.Scan) 1 01 01 02 01 04 01_166__Cell_CP_36	7843.0	2703.5	WT	120	2	WT_120	Cell_CP_36	TxS_auto_36	TxS_auto_9	0.0	2	1	EnhSertadPeli_Rep1_2_part1_Sequence_A 0_S 0_U 1_V 1_X14_Y 5_Job(Seq.Scan) 1 01 01 02 01 04 01_166	1.3283046851844873	2.1875291266106656
EnhSertadPeli_Rep1_2_part1_Sequence_A 0_S 0_U 1_V 1_X14_Y 5_Job(Seq.Scan) 1 01 01 02 01 04 01_166__Cell_CP_36	7843.0	2703.5	WT	120	2	WT_120	Cell_CP_36	TxS_auto_36	TxS_auto_9	0.0	2	1	EnhSertadPeli_Rep1_2_part1_Sequence_A 0_S 0_U 1_V 1_X14_Y 5_Job(Seq.Scan) 1 01 01 02 01 04 01_166	1.3283046851844873	2.1875291266106656
EnhSertadPeli_Rep1_2_part1_Sequence_A 0_S 0_U 1_V 1_X14_Y 5_Job(Seq.Scan) 1 01 01 02 01 04 01_166__Cell_CP_36	7843.0	2703.5	WT	120	2	WT_120	Cell_CP_36	TxS_auto_36	TxS_auto_9	0.0	2	1	EnhSertadPeli_Rep1_2_part1_Sequence_A 0_S 0_U 1_V 1_X14_Y 5_Job(Seq.Scan) 1 01 01 02 01 04 01_166	1.3283046851844873	2.1875291266106656
EnhSertadPeli_Rep1_2_part1_Sequence_A 0_S 0_U 1_V 1_X14_Y 5_Job(Seq.Scan) 1 01 01 02 01 04 01_166__Cell_CP_36	7843.0	2703.5	WT	120	2	WT_120	Cell_CP_36	TxS_auto_36	TxS_auto_9	0.0	2	1	EnhSertadPeli_Rep1_2_part1_Sequence_A 0_S 0_U 1_V 1_X14_Y 5_Job(Seq.Scan) 1 01 01 02 01 04 01_166	1.3283046851844873	2.1875291266106656
EnhSertadPeli_Rep1_2_part1_Sequence_A 0_S 0_U 1_V 1_X14_Y 5_Job(Seq.Scan) 1 01 01 02 01 04 01_166__Cell_CP_38	8383.0	3081.5	WT	120	2	WT_120	Cell_CP_38	TxS_auto_175	TxS_auto_40	0.7792368061122406	2	1	EnhSertadPeli_Rep1_2_part1_Sequence_A 0_S 0_U 1_V 1_X14_Y 5_Job(Seq.Scan) 1 01 01 02 01 04 01_166	1.8858121290084358	3.2071806391544433
EnhSertadPeli_Rep1_2_part1_Sequence_A 0_S 0_U 1_V 1_X14_Y 5_Job(Seq.Scan) 1 01 01 02 01 04 01_166__Cell_CP_38	8383.0	3081.5	WT	120	2	WT_120	Cell_CP_38	TxS_auto_175	TxS_auto_40	0.7792368061122406	2	1	EnhSertadPeli_Rep1_2_part1_Sequence_A 0_S 0_U 1_V 1_X14_Y 5_Job(Seq.Scan) 1 01 01 02 01 04 01_166	1.8858121290084358	3.2071806391544433
EnhSertadPeli_Rep1_2_part1_Sequence_A 0_S 0_U 1_V 1_X14_Y 5_Job(Seq.Scan) 1 01 01 02 01 04 01_166__Cell_CP_38	8383.0	3081.5	WT	120	2	WT_120	Cell_CP_38	TxS_auto_175	TxS_auto_40	0.7792368061122406	2	1	EnhSertadPeli_Rep1_2_part1_Sequence_A 0_S 0_U 1_V 1_X14_Y 5_Job(Seq.Scan) 1 01 01 02 01 04 01_166	1.8858121290084358	3.2071806391544433
EnhSertadPeli_Rep1_2_part1_Sequence_A 0_S 0_U 1_V 1_X14_Y 5_Job(Seq.Scan) 1 01 01 02 01 04 01_166__Cell_CP_38	8383.0	3081.5	WT	120	2	WT_120	Cell_CP_38	TxS_auto_175	TxS_auto_40	0.7792368061122406	2	1	EnhSertadPeli_Rep1_2_part1_Sequence_A 0_S 0_U 1_V 1_X14_Y 5_Job(Seq.Scan) 1 01 01 02 01 04 01_166	1.8858121290084358	3.2071806391544433
EnhSertadPeli_Rep1_2_part1_Sequence_A 0_S 0_U 1_V 1_X14_Y 5_Job(Seq.Scan) 1 01 01 02 01 04 01_166__Cell_CP_43	8215.0	2798.0	WT	120	2	WT_120	Cell_CP_43	TxS_auto_35	TxS_auto_4	0.7559689147048151	2	2	EnhSertadPeli_Rep1_2_part1_Sequence_A 0_S 0_U 1_V 1_X14_Y 5_Job(Seq.Scan) 1 01 01 02 01 04 01_166	1.3351678385464227	3.619276552922445
EnhSertadPeli_Rep1_2_part1_Sequence_A 0_S 0_U 1_V 1_X14_Y 5_Job(Seq.Scan) 1 01 01 02 01 04 01_166__Cell_CP_43	8215.0	2798.0	WT	120	2	WT_120	Cell_CP_43	TxS_auto_35	TxS_auto_4	0.7559689147048151	2	2	EnhSertadPeli_Rep1_2_part1_Sequence_A 0_S 0_U 1_V 1_X14_Y 5_Job(Seq.Scan) 1 01 01 02 01 04 01_166	1.3351678385464227	3.619276552922445
EnhSertadPeli_Rep1_2_part1_Sequence_A 0_S 0_U 1_V 1_X14_Y 5_Job(Seq.Scan) 1 01 01 02 01 04 01_166__Cell_CP_43	8215.0	2798.0	WT	120	2	WT_120	Cell_CP_43	TxS_auto_35	TxS_auto_4	0.7559689147048151	2	2	EnhSertadPeli_Rep1_2_part1_Sequence_A 0_S 0_U 1_V 1_X14_Y 5_Job(Seq.Scan) 1 01 01 02 01 04 01_166	1.3351678385464227	3.619276552922445
EnhSertadPeli_Rep1_2_part1_Sequence_A 0_S 0_U 1_V 1_X14_Y 5_Job(Seq.Scan) 1 01 01 02 01 04 01_166__Cell_CP_43	8215.0	2798.0	WT	120	2	WT_120	Cell_CP_43	TxS_auto_35	TxS_auto_4	0.7559689147048151	2	2	EnhSertadPeli_Rep1_2_part1_Sequence_A 0_S 0_U 1_V 1_X14_Y 5_Job(Seq.Scan) 1 01 01 02 01 04 01_166	1.3351678385464227	3.619276552922445
EnhSertadPeli_Rep1_2_part1_Sequence_A 0_S 0_U 1_V 1_X14_Y 5_Job(Seq.Scan) 1 01 01 02 01 04 01_166__Cell_CP_46	7872.5	2794.5	WT	120	2	WT_120	Cell_CP_46	TxS_auto_92	TxS_auto_22	0.0	2	1	EnhSertadPeli_Rep1_2_part1_Sequence_A 0_S 0_U 1_V 1_X14_Y 5_Job(Seq.Scan) 1 01 01 02 01 04 01_166	2.85511545076773	1.7636233315514895
EnhSertadPeli_Rep1_2_part1_Sequence_A 0_S 0_U 1_V 1_X14_Y 5_Job(Seq.Scan) 1 01 01 02 01 04 01_166__Cell_CP_46	7872.5	2794.5	WT	120	2	WT_120	Cell_CP_46	TxS_auto_92	TxS_auto_22	0.0	2	1	EnhSertadPeli_Rep1_2_part1_Sequence_A 0_S 0_U 1_V 1_X14_Y 5_Job(Seq.Scan) 1 01 01 02 01 04 01_166	2.85511545076773	1.7636233315514895
EnhSertadPeli_Rep1_2_part1_Sequence_A 0_S 0_U 1_V 1_X14_Y 5_Job(Seq.Scan) 1 01 01 02 01 04 01_166__Cell_CP_46	7872.5	2794.5	WT	120	2	WT_120	Cell_CP_46	TxS_auto_92	TxS_auto_22	0.0	2	1	EnhSertadPeli_Rep1_2_part1_Sequence_A 0_S 0_U 1_V 1_X14_Y 5_Job(Seq.Scan) 1 01 01 02 01 04 01_166	2.85511545076773	1.7636233315514895
EnhSertadPeli_Rep1_2_part1_Sequence_A 0_S 0_U 1_V 1_X14_Y 5_Job(Seq.Scan) 1 01 01 02 01 04 01_166__Cell_CP_46	7872.5	2794.5	WT	120	2	WT_120	Cell_CP_46	TxS_auto_92	TxS_auto_22	0.0	2	1	EnhSertadPeli_Rep1_2_part1_Sequence_A 0_S 0_U 1_V 1_X14_Y 5_Job(Seq.Scan) 1 01 01 02 01 04 01_166	2.85511545076773	1.7636233315514895
EnhSertadPeli_Rep1_2_part1_Sequence_A 0_S 0_U 1_V 1_X14_Y 5_Job(Seq.Scan) 1 01 01 02 01 04 01_166__Cell_CP_6	8127.0	2965.5	WT	120	2	WT_120	Cell_CP_6	TxS_auto_64	TxS_auto_33	0.5345287644271354	2	2	EnhSertadPeli_Rep1_2_part1_Sequence_A 0_S 0_U 1_V 1_X14_Y 5_Job(Seq.Scan) 1 01 01 02 01 04 01_166	6.094046231149069	1.9484969232990506
EnhSertadPeli_Rep1_2_part1_Sequence_A 0_S 0_U 1_V 1_X14_Y 5_Job(Seq.Scan) 1 01 01 02 01 04 01_166__Cell_CP_6	8127.0	2965.5	WT	120	2	WT_120	Cell_CP_6	TxS_auto_64	TxS_auto_33	0.5345287644271354	2	2	EnhSertadPeli_Rep1_2_part1_Sequence_A 0_S 0_U 1_V 1_X14_Y 5_Job(Seq.Scan) 1 01 01 02 01 04 01_166	6.094046231149069	1.9484969232990506
EnhSertadPeli_Rep1_2_part1_Sequence_A 0_S 0_U 1_V 1_X14_Y 5_Job(Seq.Scan) 1 01 01 02 01 04 01_166__Cell_CP_6	8127.0	2965.5	WT	120	2	WT_120	Cell_CP_6	TxS_auto_64	TxS_auto_33	0.5345287644271354	2	2	EnhSertadPeli_Rep1_2_part1_Sequence_A 0_S 0_U 1_V 1_X14_Y 5_Job(Seq.Scan) 1 01 01 02 01 04 01_166	6.094046231149069	1.9484969232990506
EnhSertadPeli_Rep1_2_part1_Sequence_A 0_S 0_U 1_V 1_X14_Y 5_Job(Seq.Scan) 1 01 01 02 01 04 01_166__Cell_CP_6	8127.0	2965.5	WT	120	2	WT_120	Cell_CP_6	TxS_auto_64	TxS_auto_33	0.5345287644271354	2	2	EnhSertadPeli_Rep1_2_part1_Sequence_A 0_S 0_U 1_V 1_X14_Y 5_Job(Seq.Scan) 1 01 01 02 01 04 01_166	6.094046231149069	1.9484969232990506
EnhSertadPeli_Rep1_2_part1_Sequence_A 0_S 0_U 1_V 1_X14_Y 6_Job(Seq.Scan) 1 01 01 02 01 04 01_172__Cell_CP_14	9614.5	3887.0	WT	120	2	WT_120	Cell_CP_14	TxS_auto_89	TxS_auto_48	0.7792368061122302	2	1	EnhSertadPeli_Rep1_2_part1_Sequence_A 0_S 0_U 1_V 1_X14_Y 6_Job(Seq.Scan) 1 01 01 02 01 04 01_172	5.559766381114927	1.0721822028065724
EnhSertadPeli_Rep1_2_part1_Sequence_A 0_S 0_U 1_V 1_X14_Y 6_Job(Seq.Scan) 1 01 01 02 01 04 01_172__Cell_CP_14	9614.5	3887.0	WT	120	2	WT_120	Cell_CP_14	TxS_auto_89	TxS_auto_48	0.7792368061122302	2	1	EnhSertadPeli_Rep1_2_part1_Sequence_A 0_S 0_U 1_V 1_X14_Y 6_Job(Seq.Scan) 1 01 01 02 01 04 01_172	5.559766381114927	1.0721822028065724
EnhSertadPeli_Rep1_2_part1_Sequence_A 0_S 0_U 1_V 1_X14_Y 6_Job(Seq.Scan) 1 01 01 02 01 04 01_172__Cell_CP_14	9614.5	3887.0	WT	120	2	WT_120	Cell_CP_14	TxS_auto_89	TxS_auto_48	0.7792368061122302	2	1	EnhSertadPeli_Rep1_2_part1_Sequence_A 0_S 0_U 1_V 1_X14_Y 6_Job(Seq.Scan) 1 01 01 02 01 04 01_172	5.559766381114927	1.0721822028065724
EnhSertadPeli_Rep1_2_part1_Sequence_A 0_S 0_U 1_V 1_X14_Y 6_Job(Seq.Scan) 1 01 01 02 01 04 01_172__Cell_CP_14	9614.5	3887.0	WT	120	2	WT_120	Cell_CP_14	TxS_auto_89	TxS_auto_48	0.7792368061122302	2	1	EnhSertadPeli_Rep1_2_part1_Sequence_A 0_S 0_U 1_V 1_X14_Y 6_Job(Seq.Scan) 1 01 01 02 01 04 01_172	5.559766381114927	1.0721822028065724
EnhSertadPeli_Rep1_2_part1_Sequence_A 0_S 0_U 1_V 1_X14_Y 6_Job(Seq.Scan) 1 01 01 02 01 04 01_172__Cell_CP_28	6969.5	3148.0	WT	120	2	WT_120	Cell_CP_28	TxS_auto_99	TxS_auto_24	0.7319617476343893	2	2	EnhSertadPeli_Rep1_2_part1_Sequence_A 0_S 0_U 1_V 1_X14_Y 6_Job(Seq.Scan) 1 01 01 02 01 04 01_172	2.31819772380725	4.3094953790564094
EnhSertadPeli_Rep1_2_part1_Sequence_A 0_S 0_U 1_V 1_X14_Y 6_Job(Seq.Scan) 1 01 01 02 01 04 01_172__Cell_CP_28	6969.5	3148.0	WT	120	2	WT_120	Cell_CP_28	TxS_auto_99	TxS_auto_24	0.7319617476343893	2	2	EnhSertadPeli_Rep1_2_part1_Sequence_A 0_S 0_U 1_V 1_X14_Y 6_Job(Seq.Scan) 1 01 01 02 01 04 01_172	2.31819772380725	4.3094953790564094
EnhSertadPeli_Rep1_2_part1_Sequence_A 0_S 0_U 1_V 1_X14_Y 6_Job(Seq.Scan) 1 01 01 02 01 04 01_172__Cell_CP_28	6969.5	3148.0	WT	120	2	WT_120	Cell_CP_28	TxS_auto_99	TxS_auto_24	0.7319617476343893	2	2	EnhSertadPeli_Rep1_2_part1_Sequence_A 0_S 0_U 1_V 1_X14_Y 6_Job(Seq.Scan) 1 01 01 02 01 04 01_172	2.31819772380725	4.3094953790564094
EnhSertadPeli_Rep1_2_part1_Sequence_A 0_S 0_U 1_V 1_X14_Y 6_Job(Seq.Scan) 1 01 01 02 01 04 01_172__Cell_CP_28	6969.5	3148.0	WT	120	2	WT_120	Cell_CP_28	TxS_auto_99	TxS_auto_24	0.7319617476343893	2	2	EnhSertadPeli_Rep1_2_part1_Sequence_A 0_S 0_U 1_V 1_X14_Y 6_Job(Seq.Scan) 1 01 01 02 01 04 01_172	2.31819772380725	4.3094953790564094
EnhSertadPeli_Rep1_2_part1_Sequence_A 0_S 0_U 1_V 1_X14_Y 6_Job(Seq.Scan) 1 01 01 02 01 04 01_172__Cell_CP_32	8386.5	3081.5	WT	120	2	WT_120	Cell_CP_32	TxS_auto_5	TxS_auto_4	0.3779999999999859	2	2	EnhSertadPeli_Rep1_2_part1_Sequence_A 0_S 0_U 1_V 1_X14_Y 6_Job(Seq.Scan) 1 01 01 02 01 04 01_172	4.137489288359325	1.7831698744146702
EnhSertadPeli_Rep1_2_part1_Sequence_A 0_S 0_U 1_V 1_X14_Y 6_Job(Seq.Scan) 1 01 01 02 01 04 01_172__Cell_CP_32	8386.5	3081.5	WT	120	2	WT_120	Cell_CP_32	TxS_auto_5	TxS_auto_4	0.3779999999999859	2	2	EnhSertadPeli_Rep1_2_part1_Sequence_A 0_S 0_U 1_V 1_X14_Y 6_Job(Seq.Scan) 1 01 01 02 01 04 01_172	4.137489288359325	1.7831698744146702
EnhSertadPeli_Rep1_2_part1_Sequence_A 0_S 0_U 1_V 1_X14_Y 6_Job(Seq.Scan) 1 01 01 02 01 04 01_172__Cell_CP_32	8386.5	3081.5	WT	120	2	WT_120	Cell_CP_32	TxS_auto_5	TxS_auto_4	0.3779999999999859	2	2	EnhSertadPeli_Rep1_2_part1_Sequence_A 0_S 0_U 1_V 1_X14_Y 6_Job(Seq.Scan) 1 01 01 02 01 04 01_172	4.137489288359325	1.7831698744146702
EnhSertadPeli_Rep1_2_part1_Sequence_A 0_S 0_U 1_V 1_X14_Y 6_Job(Seq.Scan) 1 01 01 02 01 04 01_172__Cell_CP_32	8386.5	3081.5	WT	120	2	WT_120	Cell_CP_32	TxS_auto_5	TxS_auto_4	0.3779999999999859	2	2	EnhSertadPeli_Rep1_2_part1_Sequence_A 0_S 0_U 1_V 1_X14_Y 6_Job(Seq.Scan) 1 01 01 02 01 04 01_172	4.137489288359325	1.7831698744146702
EnhSertadPeli_Rep1_2_part1_Sequence_A 0_S 0_U 1_V 1_X14_Y 6_Job(Seq.Scan) 1 01 01 02 01 04 01_172__Cell_CP_43	8556.0	3193.0	WT	120	2	WT_120	Cell_CP_43	TxS_auto_74	TxS_auto_40	0.5669585522769791	2	2	EnhSertadPeli_Rep1_2_part1_Sequence_A 0_S 0_U 1_V 1_X14_Y 6_Job(Seq.Scan) 1 01 01 02 01 04 01_172	3.700880728123875	1.3450124646544308
EnhSertadPeli_Rep1_2_part1_Sequence_A 0_S 0_U 1_V 1_X14_Y 6_Job(Seq.Scan) 1 01 01 02 01 04 01_172__Cell_CP_43	8556.0	3193.0	WT	120	2	WT_120	Cell_CP_43	TxS_auto_74	TxS_auto_40	0.5669585522769791	2	2	EnhSertadPeli_Rep1_2_part1_Sequence_A 0_S 0_U 1_V 1_X14_Y 6_Job(Seq.Scan) 1 01 01 02 01 04 01_172	3.700880728123875	1.3450124646544308
EnhSertadPeli_Rep1_2_part1_Sequence_A 0_S 0_U 1_V 1_X14_Y 6_Job(Seq.Scan) 1 01 01 02 01 04 01_172__Cell_CP_43	8556.0	3193.0	WT	120	2	WT_120	Cell_CP_43	TxS_auto_74	TxS_auto_40	0.5669585522769791	2	2	EnhSertadPeli_Rep1_2_part1_Sequence_A 0_S 0_U 1_V 1_X14_Y 6_Job(Seq.Scan) 1 01 01 02 01 04 01_172	3.700880728123875	1.3450124646544308
EnhSertadPeli_Rep1_2_part1_Sequence_A 0_S 0_U 1_V 1_X14_Y 6_Job(Seq.Scan) 1 01 01 02 01 04 01_172__Cell_CP_43	8556.0	3193.0	WT	120	2	WT_120	Cell_CP_43	TxS_auto_74	TxS_auto_40	0.5669585522769791	2	2	EnhSertadPeli_Rep1_2_part1_Sequence_A 0_S 0_U 1_V 1_X14_Y 6_Job(Seq.Scan) 1 01 01 02 01 04 01_172	3.700880728123875	1.3450124646544308
EnhSertadPeli_Rep1_2_part1_Sequence_A 0_S 0_U 1_V 1_X14_Y 6_Job(Seq.Scan) 1 01 01 02 01 04 01_172__Cell_CP_9	8452.5	3181.0	WT	120	2	WT_120	Cell_CP_9	TxS_auto_102	TxS_auto_14	0.9063862311399045	2	1	EnhSertadPeli_Rep1_2_part1_Sequence_A 0_S 0_U 1_V 1_X14_Y 6_Job(Seq.Scan) 1 01 01 02 01 04 01_172	1.5632394273883805	1.557575770779491
EnhSertadPeli_Rep1_2_part1_Sequence_A 0_S 0_U 1_V 1_X14_Y 6_Job(Seq.Scan) 1 01 01 02 01 04 01_172__Cell_CP_9	8452.5	3181.0	WT	120	2	WT_120	Cell_CP_9	TxS_auto_102	TxS_auto_14	0.9063862311399045	2	1	EnhSertadPeli_Rep1_2_part1_Sequence_A 0_S 0_U 1_V 1_X14_Y 6_Job(Seq.Scan) 1 01 01 02 01 04 01_172	1.5632394273883805	1.557575770779491
EnhSertadPeli_Rep1_2_part1_Sequence_A 0_S 0_U 1_V 1_X14_Y 6_Job(Seq.Scan) 1 01 01 02 01 04 01_172__Cell_CP_9	8452.5	3181.0	WT	120	2	WT_120	Cell_CP_9	TxS_auto_102	TxS_auto_14	0.9063862311399045	2	1	EnhSertadPeli_Rep1_2_part1_Sequence_A 0_S 0_U 1_V 1_X14_Y 6_Job(Seq.Scan) 1 01 01 02 01 04 01_172	1.5632394273883805	1.557575770779491
EnhSertadPeli_Rep1_2_part1_Sequence_A 0_S 0_U 1_V 1_X14_Y 6_Job(Seq.Scan) 1 01 01 02 01 04 01_172__Cell_CP_9	8452.5	3181.0	WT	120	2	WT_120	Cell_CP_9	TxS_auto_102	TxS_auto_14	0.9063862311399045	2	1	EnhSertadPeli_Rep1_2_part1_Sequence_A 0_S 0_U 1_V 1_X14_Y 6_Job(Seq.Scan) 1 01 01 02 01 04 01_172	1.5632394273883805	1.557575770779491
EnhSertadPeli_Rep1_2_part1_Sequence_A 0_S 0_U 1_V 1_X14_Y 7_Job(Seq.Scan) 1 01 01 02 01 04 01_194__Cell_CP_23	7107.5	2352.0	WT	120	2	WT_120	Cell_CP_23	TxS_auto_76	TxS_auto_22	0.566958552276972	2	1	EnhSertadPeli_Rep1_2_part1_Sequence_A 0_S 0_U 1_V 1_X14_Y 7_Job(Seq.Scan) 1 01 01 02 01 04 01_194	2.4105865835340423	1.7676957590466535
EnhSertadPeli_Rep1_2_part1_Sequence_A 0_S 0_U 1_V 1_X14_Y 7_Job(Seq.Scan) 1 01 01 02 01 04 01_194__Cell_CP_23	7107.5	2352.0	WT	120	2	WT_120	Cell_CP_23	TxS_auto_76	TxS_auto_22	0.566958552276972	2	1	EnhSertadPeli_Rep1_2_part1_Sequence_A 0_S 0_U 1_V 1_X14_Y 7_Job(Seq.Scan) 1 01 01 02 01 04 01_194	2.4105865835340423	1.7676957590466535
EnhSertadPeli_Rep1_2_part1_Sequence_A 0_S 0_U 1_V 1_X14_Y 7_Job(Seq.Scan) 1 01 01 02 01 04 01_194__Cell_CP_23	7107.5	2352.0	WT	120	2	WT_120	Cell_CP_23	TxS_auto_76	TxS_auto_22	0.566958552276972	2	1	EnhSertadPeli_Rep1_2_part1_Sequence_A 0_S 0_U 1_V 1_X14_Y 7_Job(Seq.Scan) 1 01 01 02 01 04 01_194	2.4105865835340423	1.7676957590466535
EnhSertadPeli_Rep1_2_part1_Sequence_A 0_S 0_U 1_V 1_X14_Y 7_Job(Seq.Scan) 1 01 01 02 01 04 01_194__Cell_CP_23	7107.5	2352.0	WT	120	2	WT_120	Cell_CP_23	TxS_auto_76	TxS_auto_22	0.566958552276972	2	1	EnhSertadPeli_Rep1_2_part1_Sequence_A 0_S 0_U 1_V 1_X14_Y 7_Job(Seq.Scan) 1 01 01 02 01 04 01_194	2.4105865835340423	1.7676957590466535
EnhSertadPeli_Rep1_2_part1_Sequence_A 0_S 0_U 1_V 1_X14_Y 7_Job(Seq.Scan) 1 01 01 02 01 04 01_194__Cell_CP_33	9983.0	4094.5	WT	120	2	WT_120	Cell_CP_33	TxS_auto_110	TxS_auto_32	0.6546793108079733	1	2	EnhSertadPeli_Rep1_2_part1_Sequence_A 0_S 0_U 1_V 1_X14_Y 7_Job(Seq.Scan) 1 01 01 02 01 04 01_194	2.553132337622312	2.817888893356152
EnhSertadPeli_Rep1_2_part1_Sequence_A 0_S 0_U 1_V 1_X14_Y 7_Job(Seq.Scan) 1 01 01 02 01 04 01_194__Cell_CP_33	9983.0	4094.5	WT	120	2	WT_120	Cell_CP_33	TxS_auto_110	TxS_auto_32	0.6546793108079733	1	2	EnhSertadPeli_Rep1_2_part1_Sequence_A 0_S 0_U 1_V 1_X14_Y 7_Job(Seq.Scan) 1 01 01 02 01 04 01_194	2.553132337622312	2.817888893356152
EnhSertadPeli_Rep1_2_part1_Sequence_A 0_S 0_U 1_V 1_X14_Y 7_Job(Seq.Scan) 1 01 01 02 01 04 01_194__Cell_CP_33	9983.0	4094.5	WT	120	2	WT_120	Cell_CP_33	TxS_auto_110	TxS_auto_32	0.6546793108079733	1	2	EnhSertadPeli_Rep1_2_part1_Sequence_A 0_S 0_U 1_V 1_X14_Y 7_Job(Seq.Scan) 1 01 01 02 01 04 01_194	2.553132337622312	2.817888893356152
EnhSertadPeli_Rep1_2_part1_Sequence_A 0_S 0_U 1_V 1_X14_Y 7_Job(Seq.Scan) 1 01 01 02 01 04 01_194__Cell_CP_33	9983.0	4094.5	WT	120	2	WT_120	Cell_CP_33	TxS_auto_110	TxS_auto_32	0.6546793108079733	1	2	EnhSertadPeli_Rep1_2_part1_Sequence_A 0_S 0_U 1_V 1_X14_Y 7_Job(Seq.Scan) 1 01 01 02 01 04 01_194	2.553132337622312	2.817888893356152
EnhSertadPeli_Rep1_2_part1_Sequence_A 0_S 0_U 1_V 1_X14_Y 7_Job(Seq.Scan) 1 01 01 02 01 04 01_194__Cell_CP_36	8147.5	2938.0	WT	120	2	WT_120	Cell_CP_36	TxS_auto_5	TxS_auto_6	0.18900000000002137	2	1	EnhSertadPeli_Rep1_2_part1_Sequence_A 0_S 0_U 1_V 1_X14_Y 7_Job(Seq.Scan) 1 01 01 02 01 04 01_194	2.0832632383810195	1.4134235821715533
EnhSertadPeli_Rep1_2_part1_Sequence_A 0_S 0_U 1_V 1_X14_Y 7_Job(Seq.Scan) 1 01 01 02 01 04 01_194__Cell_CP_36	8147.5	2938.0	WT	120	2	WT_120	Cell_CP_36	TxS_auto_5	TxS_auto_6	0.18900000000002137	2	1	EnhSertadPeli_Rep1_2_part1_Sequence_A 0_S 0_U 1_V 1_X14_Y 7_Job(Seq.Scan) 1 01 01 02 01 04 01_194	2.0832632383810195	1.4134235821715533
EnhSertadPeli_Rep1_2_part1_Sequence_A 0_S 0_U 1_V 1_X14_Y 7_Job(Seq.Scan) 1 01 01 02 01 04 01_194__Cell_CP_36	8147.5	2938.0	WT	120	2	WT_120	Cell_CP_36	TxS_auto_5	TxS_auto_6	0.18900000000002137	2	1	EnhSertadPeli_Rep1_2_part1_Sequence_A 0_S 0_U 1_V 1_X14_Y 7_Job(Seq.Scan) 1 01 01 02 01 04 01_194	2.0832632383810195	1.4134235821715533
EnhSertadPeli_Rep1_2_part1_Sequence_A 0_S 0_U 1_V 1_X14_Y 7_Job(Seq.Scan) 1 01 01 02 01 04 01_194__Cell_CP_36	8147.5	2938.0	WT	120	2	WT_120	Cell_CP_36	TxS_auto_5	TxS_auto_6	0.18900000000002137	2	1	EnhSertadPeli_Rep1_2_part1_Sequence_A 0_S 0_U 1_V 1_X14_Y 7_Job(Seq.Scan) 1 01 01 02 01 04 01_194	2.0832632383810195	1.4134235821715533
EnhSertadPeli_Rep1_2_part1_Sequence_A 0_S 0_U 1_V 1_X14_Y 7_Job(Seq.Scan) 1 01 01 02 01 04 01_194__Cell_CP_43	6643.0	2622.5	WT	120	2	WT_120	Cell_CP_43	TxS_auto_46	TxS_auto_18	0.5669585522769791	2	2	EnhSertadPeli_Rep1_2_part1_Sequence_A 0_S 0_U 1_V 1_X14_Y 7_Job(Seq.Scan) 1 01 01 02 01 04 01_194	2.5636910351022126	1.5982969758631131
EnhSertadPeli_Rep1_2_part1_Sequence_A 0_S 0_U 1_V 1_X14_Y 7_Job(Seq.Scan) 1 01 01 02 01 04 01_194__Cell_CP_43	6643.0	2622.5	WT	120	2	WT_120	Cell_CP_43	TxS_auto_46	TxS_auto_18	0.5669585522769791	2	2	EnhSertadPeli_Rep1_2_part1_Sequence_A 0_S 0_U 1_V 1_X14_Y 7_Job(Seq.Scan) 1 01 01 02 01 04 01_194	2.5636910351022126	1.5982969758631131
EnhSertadPeli_Rep1_2_part1_Sequence_A 0_S 0_U 1_V 1_X14_Y 7_Job(Seq.Scan) 1 01 01 02 01 04 01_194__Cell_CP_43	6643.0	2622.5	WT	120	2	WT_120	Cell_CP_43	TxS_auto_46	TxS_auto_18	0.5669585522769791	2	2	EnhSertadPeli_Rep1_2_part1_Sequence_A 0_S 0_U 1_V 1_X14_Y 7_Job(Seq.Scan) 1 01 01 02 01 04 01_194	2.5636910351022126	1.5982969758631131
EnhSertadPeli_Rep1_2_part1_Sequence_A 0_S 0_U 1_V 1_X14_Y 7_Job(Seq.Scan) 1 01 01 02 01 04 01_194__Cell_CP_43	6643.0	2622.5	WT	120	2	WT_120	Cell_CP_43	TxS_auto_46	TxS_auto_18	0.5669585522769791	2	2	EnhSertadPeli_Rep1_2_part1_Sequence_A 0_S 0_U 1_V 1_X14_Y 7_Job(Seq.Scan) 1 01 01 02 01 04 01_194	2.5636910351022126	1.5982969758631131
EnhSertadPeli_Rep1_2_part1_Sequence_A 0_S 0_U 1_V 1_X14_Y 7_Job(Seq.Scan) 1 01 01 02 01 04 01_194__Cell_CP_5	7922.5	2837.5	WT	120	2	WT_120	Cell_CP_5	TxS_auto_57	TxS_auto_24	0.4226168477474572	1	2	EnhSertadPeli_Rep1_2_part1_Sequence_A 0_S 0_U 1_V 1_X14_Y 7_Job(Seq.Scan) 1 01 01 02 01 04 01_194	2.308166190868357	2.518589635293738
EnhSertadPeli_Rep1_2_part1_Sequence_A 0_S 0_U 1_V 1_X14_Y 7_Job(Seq.Scan) 1 01 01 02 01 04 01_194__Cell_CP_5	7922.5	2837.5	WT	120	2	WT_120	Cell_CP_5	TxS_auto_57	TxS_auto_24	0.4226168477474572	1	2	EnhSertadPeli_Rep1_2_part1_Sequence_A 0_S 0_U 1_V 1_X14_Y 7_Job(Seq.Scan) 1 01 01 02 01 04 01_194	2.308166190868357	2.518589635293738
EnhSertadPeli_Rep1_2_part1_Sequence_A 0_S 0_U 1_V 1_X14_Y 7_Job(Seq.Scan) 1 01 01 02 01 04 01_194__Cell_CP_5	7922.5	2837.5	WT	120	2	WT_120	Cell_CP_5	TxS_auto_57	TxS_auto_24	0.4226168477474572	1	2	EnhSertadPeli_Rep1_2_part1_Sequence_A 0_S 0_U 1_V 1_X14_Y 7_Job(Seq.Scan) 1 01 01 02 01 04 01_194	2.308166190868357	2.518589635293738
EnhSertadPeli_Rep1_2_part1_Sequence_A 0_S 0_U 1_V 1_X14_Y 7_Job(Seq.Scan) 1 01 01 02 01 04 01_194__Cell_CP_5	7922.5	2837.5	WT	120	2	WT_120	Cell_CP_5	TxS_auto_57	TxS_auto_24	0.4226168477474572	1	2	EnhSertadPeli_Rep1_2_part1_Sequence_A 0_S 0_U 1_V 1_X14_Y 7_Job(Seq.Scan) 1 01 01 02 01 04 01_194	2.308166190868357	2.518589635293738
EnhSertadPeli_Rep1_2_part1_Sequence_A 0_S 0_U 1_V 1_X14_Y 7_Job(Seq.Scan) 1 01 01 02 01 04 01_194__Cell_CP_8	10763.5	5068.5	WT	120	2	WT_120	Cell_CP_8	TxS_auto_22	TxS_auto_7	0.5669585522769744	2	1	EnhSertadPeli_Rep1_2_part1_Sequence_A 0_S 0_U 1_V 1_X14_Y 7_Job(Seq.Scan) 1 01 01 02 01 04 01_194	6.067648460338668	3.9360849517644514
EnhSertadPeli_Rep1_2_part1_Sequence_A 0_S 0_U 1_V 1_X14_Y 7_Job(Seq.Scan) 1 01 01 02 01 04 01_194__Cell_CP_8	10763.5	5068.5	WT	120	2	WT_120	Cell_CP_8	TxS_auto_22	TxS_auto_7	0.5669585522769744	2	1	EnhSertadPeli_Rep1_2_part1_Sequence_A 0_S 0_U 1_V 1_X14_Y 7_Job(Seq.Scan) 1 01 01 02 01 04 01_194	6.067648460338668	3.9360849517644514
EnhSertadPeli_Rep1_2_part1_Sequence_A 0_S 0_U 1_V 1_X14_Y 7_Job(Seq.Scan) 1 01 01 02 01 04 01_194__Cell_CP_8	10763.5	5068.5	WT	120	2	WT_120	Cell_CP_8	TxS_auto_22	TxS_auto_7	0.5669585522769744	2	1	EnhSertadPeli_Rep1_2_part1_Sequence_A 0_S 0_U 1_V 1_X14_Y 7_Job(Seq.Scan) 1 01 01 02 01 04 01_194	6.067648460338668	3.9360849517644514
EnhSertadPeli_Rep1_2_part1_Sequence_A 0_S 0_U 1_V 1_X14_Y 7_Job(Seq.Scan) 1 01 01 02 01 04 01_194__Cell_CP_8	10763.5	5068.5	WT	120	2	WT_120	Cell_CP_8	TxS_auto_22	TxS_auto_7	0.5669585522769744	2	1	EnhSertadPeli_Rep1_2_part1_Sequence_A 0_S 0_U 1_V 1_X14_Y 7_Job(Seq.Scan) 1 01 01 02 01 04 01_194	6.067648460338668	3.9360849517644514
EnhSertadPeli_Rep1_2_part1_Sequence_A 0_S 0_U 1_V 1_X14_Y 8_Job(Seq.Scan) 1 01 01 02 01 04 01_198__Cell_CP_12	9891.5	4077.0	WT	120	2	WT_120	Cell_CP_12	TxS_auto_38	TxS_auto_24	0.7319617476343967	2	1	EnhSertadPeli_Rep1_2_part1_Sequence_A 0_S 0_U 1_V 1_X14_Y 8_Job(Seq.Scan) 1 01 01 02 01 04 01_198	2.7009566701175443	2.7918274963919147
EnhSertadPeli_Rep1_2_part1_Sequence_A 0_S 0_U 1_V 1_X14_Y 8_Job(Seq.Scan) 1 01 01 02 01 04 01_198__Cell_CP_12	9891.5	4077.0	WT	120	2	WT_120	Cell_CP_12	TxS_auto_38	TxS_auto_24	0.7319617476343967	2	1	EnhSertadPeli_Rep1_2_part1_Sequence_A 0_S 0_U 1_V 1_X14_Y 8_Job(Seq.Scan) 1 01 01 02 01 04 01_198	2.7009566701175443	2.7918274963919147
EnhSertadPeli_Rep1_2_part1_Sequence_A 0_S 0_U 1_V 1_X14_Y 8_Job(Seq.Scan) 1 01 01 02 01 04 01_198__Cell_CP_12	9891.5	4077.0	WT	120	2	WT_120	Cell_CP_12	TxS_auto_38	TxS_auto_24	0.7319617476343967	2	1	EnhSertadPeli_Rep1_2_part1_Sequence_A 0_S 0_U 1_V 1_X14_Y 8_Job(Seq.Scan) 1 01 01 02 01 04 01_198	2.7009566701175443	2.7918274963919147
EnhSertadPeli_Rep1_2_part1_Sequence_A 0_S 0_U 1_V 1_X14_Y 8_Job(Seq.Scan) 1 01 01 02 01 04 01_198__Cell_CP_12	9891.5	4077.0	WT	120	2	WT_120	Cell_CP_12	TxS_auto_38	TxS_auto_24	0.7319617476343967	2	1	EnhSertadPeli_Rep1_2_part1_Sequence_A 0_S 0_U 1_V 1_X14_Y 8_Job(Seq.Scan) 1 01 01 02 01 04 01_198	2.7009566701175443	2.7918274963919147
EnhSertadPeli_Rep1_2_part1_Sequence_A 0_S 0_U 1_V 1_X14_Y 8_Job(Seq.Scan) 1 01 01 02 01 04 01_198__Cell_CP_19	7618.5	3032.5	WT	120	2	WT_120	Cell_CP_19	TxS_auto_29	TxS_auto_2	0.6546793108079815	2	1	EnhSertadPeli_Rep1_2_part1_Sequence_A 0_S 0_U 1_V 1_X14_Y 8_Job(Seq.Scan) 1 01 01 02 01 04 01_198	1.063277077413137	4.227239949004541
EnhSertadPeli_Rep1_2_part1_Sequence_A 0_S 0_U 1_V 1_X14_Y 8_Job(Seq.Scan) 1 01 01 02 01 04 01_198__Cell_CP_19	7618.5	3032.5	WT	120	2	WT_120	Cell_CP_19	TxS_auto_29	TxS_auto_2	0.6546793108079815	2	1	EnhSertadPeli_Rep1_2_part1_Sequence_A 0_S 0_U 1_V 1_X14_Y 8_Job(Seq.Scan) 1 01 01 02 01 04 01_198	1.063277077413137	4.227239949004541
EnhSertadPeli_Rep1_2_part1_Sequence_A 0_S 0_U 1_V 1_X14_Y 8_Job(Seq.Scan) 1 01 01 02 01 04 01_198__Cell_CP_19	7618.5	3032.5	WT	120	2	WT_120	Cell_CP_19	TxS_auto_29	TxS_auto_2	0.6546793108079815	2	1	EnhSertadPeli_Rep1_2_part1_Sequence_A 0_S 0_U 1_V 1_X14_Y 8_Job(Seq.Scan) 1 01 01 02 01 04 01_198	1.063277077413137	4.227239949004541
EnhSertadPeli_Rep1_2_part1_Sequence_A 0_S 0_U 1_V 1_X14_Y 8_Job(Seq.Scan) 1 01 01 02 01 04 01_198__Cell_CP_19	7618.5	3032.5	WT	120	2	WT_120	Cell_CP_19	TxS_auto_29	TxS_auto_2	0.6546793108079815	2	1	EnhSertadPeli_Rep1_2_part1_Sequence_A 0_S 0_U 1_V 1_X14_Y 8_Job(Seq.Scan) 1 01 01 02 01 04 01_198	1.063277077413137	4.227239949004541
EnhSertadPeli_Rep1_2_part1_Sequence_A 0_S 0_U 1_V 1_X14_Y 8_Job(Seq.Scan) 1 01 01 02 01 04 01_198__Cell_CP_28	7288.0	2709.0	WT	120	2	WT_120	Cell_CP_28	TxS_auto_33	TxS_auto_21	0.7792368061122406	2	1	EnhSertadPeli_Rep1_2_part1_Sequence_A 0_S 0_U 1_V 1_X14_Y 8_Job(Seq.Scan) 1 01 01 02 01 04 01_198	6.3163098944329255	3.7495839338556336
EnhSertadPeli_Rep1_2_part1_Sequence_A 0_S 0_U 1_V 1_X14_Y 8_Job(Seq.Scan) 1 01 01 02 01 04 01_198__Cell_CP_28	7288.0	2709.0	WT	120	2	WT_120	Cell_CP_28	TxS_auto_33	TxS_auto_21	0.7792368061122406	2	1	EnhSertadPeli_Rep1_2_part1_Sequence_A 0_S 0_U 1_V 1_X14_Y 8_Job(Seq.Scan) 1 01 01 02 01 04 01_198	6.3163098944329255	3.7495839338556336
EnhSertadPeli_Rep1_2_part1_Sequence_A 0_S 0_U 1_V 1_X14_Y 8_Job(Seq.Scan) 1 01 01 02 01 04 01_198__Cell_CP_28	7288.0	2709.0	WT	120	2	WT_120	Cell_CP_28	TxS_auto_33	TxS_auto_21	0.7792368061122406	2	1	EnhSertadPeli_Rep1_2_part1_Sequence_A 0_S 0_U 1_V 1_X14_Y 8_Job(Seq.Scan) 1 01 01 02 01 04 01_198	6.3163098944329255	3.7495839338556336
EnhSertadPeli_Rep1_2_part1_Sequence_A 0_S 0_U 1_V 1_X14_Y 8_Job(Seq.Scan) 1 01 01 02 01 04 01_198__Cell_CP_28	7288.0	2709.0	WT	120	2	WT_120	Cell_CP_28	TxS_auto_33	TxS_auto_21	0.7792368061122406	2	1	EnhSertadPeli_Rep1_2_part1_Sequence_A 0_S 0_U 1_V 1_X14_Y 8_Job(Seq.Scan) 1 01 01 02 01 04 01_198	6.3163098944329255	3.7495839338556336
EnhSertadPeli_Rep1_2_part1_Sequence_A 0_S 0_U 1_V 1_X14_Y 8_Job(Seq.Scan) 1 01 01 02 01 04 01_198__Cell_CP_35	7855.0	3131.0	WT	120	2	WT_120	Cell_CP_35	TxS_auto_52	TxS_auto_27	0.42261684774746994	2	2	EnhSertadPeli_Rep1_2_part1_Sequence_A 0_S 0_U 1_V 1_X14_Y 8_Job(Seq.Scan) 1 01 01 02 01 04 01_198	2.349345881372957	4.3257850890370655
EnhSertadPeli_Rep1_2_part1_Sequence_A 0_S 0_U 1_V 1_X14_Y 8_Job(Seq.Scan) 1 01 01 02 01 04 01_198__Cell_CP_35	7855.0	3131.0	WT	120	2	WT_120	Cell_CP_35	TxS_auto_52	TxS_auto_27	0.42261684774746994	2	2	EnhSertadPeli_Rep1_2_part1_Sequence_A 0_S 0_U 1_V 1_X14_Y 8_Job(Seq.Scan) 1 01 01 02 01 04 01_198	2.349345881372957	4.3257850890370655
EnhSertadPeli_Rep1_2_part1_Sequence_A 0_S 0_U 1_V 1_X14_Y 8_Job(Seq.Scan) 1 01 01 02 01 04 01_198__Cell_CP_35	7855.0	3131.0	WT	120	2	WT_120	Cell_CP_35	TxS_auto_52	TxS_auto_27	0.42261684774746994	2	2	EnhSertadPeli_Rep1_2_part1_Sequence_A 0_S 0_U 1_V 1_X14_Y 8_Job(Seq.Scan) 1 01 01 02 01 04 01_198	2.349345881372957	4.3257850890370655
EnhSertadPeli_Rep1_2_part1_Sequence_A 0_S 0_U 1_V 1_X14_Y 8_Job(Seq.Scan) 1 01 01 02 01 04 01_198__Cell_CP_35	7855.0	3131.0	WT	120	2	WT_120	Cell_CP_35	TxS_auto_52	TxS_auto_27	0.42261684774746994	2	2	EnhSertadPeli_Rep1_2_part1_Sequence_A 0_S 0_U 1_V 1_X14_Y 8_Job(Seq.Scan) 1 01 01 02 01 04 01_198	2.349345881372957	4.3257850890370655
EnhSertadPeli_Rep1_2_part1_Sequence_A 0_S 0_U 1_V 1_X14_Y 8_Job(Seq.Scan) 1 01 01 02 01 04 01_198__Cell_CP_36	7519.0	2766.0	WT	120	2	WT_120	Cell_CP_36	TxS_auto_4	TxS_auto_4	0.9637146880690353	2	2	EnhSertadPeli_Rep1_2_part1_Sequence_A 0_S 0_U 1_V 1_X14_Y 8_Job(Seq.Scan) 1 01 01 02 01 04 01_198	4.645370340472415	2.5817073100687513
EnhSertadPeli_Rep1_2_part1_Sequence_A 0_S 0_U 1_V 1_X14_Y 8_Job(Seq.Scan) 1 01 01 02 01 04 01_198__Cell_CP_36	7519.0	2766.0	WT	120	2	WT_120	Cell_CP_36	TxS_auto_4	TxS_auto_4	0.9637146880690353	2	2	EnhSertadPeli_Rep1_2_part1_Sequence_A 0_S 0_U 1_V 1_X14_Y 8_Job(Seq.Scan) 1 01 01 02 01 04 01_198	4.645370340472415	2.5817073100687513
EnhSertadPeli_Rep1_2_part1_Sequence_A 0_S 0_U 1_V 1_X14_Y 8_Job(Seq.Scan) 1 01 01 02 01 04 01_198__Cell_CP_36	7519.0	2766.0	WT	120	2	WT_120	Cell_CP_36	TxS_auto_4	TxS_auto_4	0.9637146880690353	2	2	EnhSertadPeli_Rep1_2_part1_Sequence_A 0_S 0_U 1_V 1_X14_Y 8_Job(Seq.Scan) 1 01 01 02 01 04 01_198	4.645370340472415	2.5817073100687513
EnhSertadPeli_Rep1_2_part1_Sequence_A 0_S 0_U 1_V 1_X14_Y 8_Job(Seq.Scan) 1 01 01 02 01 04 01_198__Cell_CP_36	7519.0	2766.0	WT	120	2	WT_120	Cell_CP_36	TxS_auto_4	TxS_auto_4	0.9637146880690353	2	2	EnhSertadPeli_Rep1_2_part1_Sequence_A 0_S 0_U 1_V 1_X14_Y 8_Job(Seq.Scan) 1 01 01 02 01 04 01_198	4.645370340472415	2.5817073100687513
EnhSertadPeli_Rep1_2_part1_Sequence_A 0_S 0_U 1_V 1_X14_Y 9_Job(Seq.Scan) 1 01 01 02 01 04 01_208__Cell_CP_12	5664.0	2546.5	WT	120	2	WT_120	Cell_CP_12	TxS_auto_101	TxS_auto_35	0.6268045947502214	2	1	EnhSertadPeli_Rep1_2_part1_Sequence_A 0_S 0_U 1_V 1_X14_Y 9_Job(Seq.Scan) 1 01 01 02 01 04 01_208	4.748845062220116	2.1736838237959137
EnhSertadPeli_Rep1_2_part1_Sequence_A 0_S 0_U 1_V 1_X14_Y 9_Job(Seq.Scan) 1 01 01 02 01 04 01_208__Cell_CP_12	5664.0	2546.5	WT	120	2	WT_120	Cell_CP_12	TxS_auto_101	TxS_auto_35	0.6268045947502214	2	1	EnhSertadPeli_Rep1_2_part1_Sequence_A 0_S 0_U 1_V 1_X14_Y 9_Job(Seq.Scan) 1 01 01 02 01 04 01_208	4.748845062220116	2.1736838237959137
EnhSertadPeli_Rep1_2_part1_Sequence_A 0_S 0_U 1_V 1_X14_Y 9_Job(Seq.Scan) 1 01 01 02 01 04 01_208__Cell_CP_12	5664.0	2546.5	WT	120	2	WT_120	Cell_CP_12	TxS_auto_101	TxS_auto_35	0.6268045947502214	2	1	EnhSertadPeli_Rep1_2_part1_Sequence_A 0_S 0_U 1_V 1_X14_Y 9_Job(Seq.Scan) 1 01 01 02 01 04 01_208	4.748845062220116	2.1736838237959137
EnhSertadPeli_Rep1_2_part1_Sequence_A 0_S 0_U 1_V 1_X14_Y 9_Job(Seq.Scan) 1 01 01 02 01 04 01_208__Cell_CP_12	5664.0	2546.5	WT	120	2	WT_120	Cell_CP_12	TxS_auto_101	TxS_auto_35	0.6268045947502214	2	1	EnhSertadPeli_Rep1_2_part1_Sequence_A 0_S 0_U 1_V 1_X14_Y 9_Job(Seq.Scan) 1 01 01 02 01 04 01_208	4.748845062220116	2.1736838237959137
EnhSertadPeli_Rep1_2_part1_Sequence_A 0_S 0_U 1_V 1_X14_Y 9_Job(Seq.Scan) 1 01 01 02 01 04 01_208__Cell_CP_13	8582.5	3214.5	WT	120	2	WT_120	Cell_CP_13	TxS_auto_123	TxS_auto_13	0.7560000000000002	2	1	EnhSertadPeli_Rep1_2_part1_Sequence_A 0_S 0_U 1_V 1_X14_Y 9_Job(Seq.Scan) 1 01 01 02 01 04 01_208	1.5986113207237098	2.065773407694119
EnhSertadPeli_Rep1_2_part1_Sequence_A 0_S 0_U 1_V 1_X14_Y 9_Job(Seq.Scan) 1 01 01 02 01 04 01_208__Cell_CP_13	8582.5	3214.5	WT	120	2	WT_120	Cell_CP_13	TxS_auto_123	TxS_auto_13	0.7560000000000002	2	1	EnhSertadPeli_Rep1_2_part1_Sequence_A 0_S 0_U 1_V 1_X14_Y 9_Job(Seq.Scan) 1 01 01 02 01 04 01_208	1.5986113207237098	2.065773407694119
EnhSertadPeli_Rep1_2_part1_Sequence_A 0_S 0_U 1_V 1_X14_Y 9_Job(Seq.Scan) 1 01 01 02 01 04 01_208__Cell_CP_13	8582.5	3214.5	WT	120	2	WT_120	Cell_CP_13	TxS_auto_123	TxS_auto_13	0.7560000000000002	2	1	EnhSertadPeli_Rep1_2_part1_Sequence_A 0_S 0_U 1_V 1_X14_Y 9_Job(Seq.Scan) 1 01 01 02 01 04 01_208	1.5986113207237098	2.065773407694119
EnhSertadPeli_Rep1_2_part1_Sequence_A 0_S 0_U 1_V 1_X14_Y 9_Job(Seq.Scan) 1 01 01 02 01 04 01_208__Cell_CP_13	8582.5	3214.5	WT	120	2	WT_120	Cell_CP_13	TxS_auto_123	TxS_auto_13	0.7560000000000002	2	1	EnhSertadPeli_Rep1_2_part1_Sequence_A 0_S 0_U 1_V 1_X14_Y 9_Job(Seq.Scan) 1 01 01 02 01 04 01_208	1.5986113207237098	2.065773407694119
EnhSertadPeli_Rep1_2_part1_Sequence_A 0_S 0_U 1_V 1_X14_Y 9_Job(Seq.Scan) 1 01 01 02 01 04 01_208__Cell_CP_19	8201.0	3016.0	WT	120	2	WT_120	Cell_CP_19	TxS_auto_32	TxS_auto_6	0.5669585522769744	2	1	EnhSertadPeli_Rep1_2_part1_Sequence_A 0_S 0_U 1_V 1_X14_Y 9_Job(Seq.Scan) 1 01 01 02 01 04 01_208	3.4881193790166045	2.8545375719166097
EnhSertadPeli_Rep1_2_part1_Sequence_A 0_S 0_U 1_V 1_X14_Y 9_Job(Seq.Scan) 1 01 01 02 01 04 01_208__Cell_CP_19	8201.0	3016.0	WT	120	2	WT_120	Cell_CP_19	TxS_auto_32	TxS_auto_6	0.5669585522769744	2	1	EnhSertadPeli_Rep1_2_part1_Sequence_A 0_S 0_U 1_V 1_X14_Y 9_Job(Seq.Scan) 1 01 01 02 01 04 01_208	3.4881193790166045	2.8545375719166097
EnhSertadPeli_Rep1_2_part1_Sequence_A 0_S 0_U 1_V 1_X14_Y 9_Job(Seq.Scan) 1 01 01 02 01 04 01_208__Cell_CP_19	8201.0	3016.0	WT	120	2	WT_120	Cell_CP_19	TxS_auto_32	TxS_auto_6	0.5669585522769744	2	1	EnhSertadPeli_Rep1_2_part1_Sequence_A 0_S 0_U 1_V 1_X14_Y 9_Job(Seq.Scan) 1 01 01 02 01 04 01_208	3.4881193790166045	2.8545375719166097
EnhSertadPeli_Rep1_2_part1_Sequence_A 0_S 0_U 1_V 1_X14_Y 9_Job(Seq.Scan) 1 01 01 02 01 04 01_208__Cell_CP_19	8201.0	3016.0	WT	120	2	WT_120	Cell_CP_19	TxS_auto_32	TxS_auto_6	0.5669585522769744	2	1	EnhSertadPeli_Rep1_2_part1_Sequence_A 0_S 0_U 1_V 1_X14_Y 9_Job(Seq.Scan) 1 01 01 02 01 04 01_208	3.4881193790166045	2.8545375719166097
EnhSertadPeli_Rep1_2_part1_Sequence_A 0_S 0_U 1_V 1_X14_Y 9_Job(Seq.Scan) 1 01 01 02 01 04 01_208__Cell_CP_38	6527.0	2666.5	WT	120	2	WT_120	Cell_CP_38	TxS_auto_37	TxS_auto_10	0.8452058920760189	2	2	EnhSertadPeli_Rep1_2_part1_Sequence_A 0_S 0_U 1_V 1_X14_Y 9_Job(Seq.Scan) 1 01 01 02 01 04 01_208	4.833317209835945	2.042155229559779
EnhSertadPeli_Rep1_2_part1_Sequence_A 0_S 0_U 1_V 1_X14_Y 9_Job(Seq.Scan) 1 01 01 02 01 04 01_208__Cell_CP_38	6527.0	2666.5	WT	120	2	WT_120	Cell_CP_38	TxS_auto_37	TxS_auto_10	0.8452058920760189	2	2	EnhSertadPeli_Rep1_2_part1_Sequence_A 0_S 0_U 1_V 1_X14_Y 9_Job(Seq.Scan) 1 01 01 02 01 04 01_208	4.833317209835945	2.042155229559779
EnhSertadPeli_Rep1_2_part1_Sequence_A 0_S 0_U 1_V 1_X14_Y 9_Job(Seq.Scan) 1 01 01 02 01 04 01_208__Cell_CP_38	6527.0	2666.5	WT	120	2	WT_120	Cell_CP_38	TxS_auto_37	TxS_auto_10	0.8452058920760189	2	2	EnhSertadPeli_Rep1_2_part1_Sequence_A 0_S 0_U 1_V 1_X14_Y 9_Job(Seq.Scan) 1 01 01 02 01 04 01_208	4.833317209835945	2.042155229559779
EnhSertadPeli_Rep1_2_part1_Sequence_A 0_S 0_U 1_V 1_X14_Y 9_Job(Seq.Scan) 1 01 01 02 01 04 01_208__Cell_CP_38	6527.0	2666.5	WT	120	2	WT_120	Cell_CP_38	TxS_auto_37	TxS_auto_10	0.8452058920760189	2	2	EnhSertadPeli_Rep1_2_part1_Sequence_A 0_S 0_U 1_V 1_X14_Y 9_Job(Seq.Scan) 1 01 01 02 01 04 01_208	4.833317209835945	2.042155229559779
EnhSertadPeli_Rep1_2_part1_Sequence_A 0_S 0_U 1_V 1_X14_Y 9_Job(Seq.Scan) 1 01 01 02 01 04 01_208__Cell_CP_39	4496.0	1895.5	WT	120	2	WT_120	Cell_CP_39	TxS_auto_150	TxS_auto_37	0.5345287644271329	1	2	EnhSertadPeli_Rep1_2_part1_Sequence_A 0_S 0_U 1_V 1_X14_Y 9_Job(Seq.Scan) 1 01 01 02 01 04 01_208	1.4080238782683865	1.7412273570001011
EnhSertadPeli_Rep1_2_part1_Sequence_A 0_S 0_U 1_V 1_X14_Y 9_Job(Seq.Scan) 1 01 01 02 01 04 01_208__Cell_CP_39	4496.0	1895.5	WT	120	2	WT_120	Cell_CP_39	TxS_auto_150	TxS_auto_37	0.5345287644271329	1	2	EnhSertadPeli_Rep1_2_part1_Sequence_A 0_S 0_U 1_V 1_X14_Y 9_Job(Seq.Scan) 1 01 01 02 01 04 01_208	1.4080238782683865	1.7412273570001011
EnhSertadPeli_Rep1_2_part1_Sequence_A 0_S 0_U 1_V 1_X14_Y 9_Job(Seq.Scan) 1 01 01 02 01 04 01_208__Cell_CP_39	4496.0	1895.5	WT	120	2	WT_120	Cell_CP_39	TxS_auto_150	TxS_auto_37	0.5345287644271329	1	2	EnhSertadPeli_Rep1_2_part1_Sequence_A 0_S 0_U 1_V 1_X14_Y 9_Job(Seq.Scan) 1 01 01 02 01 04 01_208	1.4080238782683865	1.7412273570001011
EnhSertadPeli_Rep1_2_part1_Sequence_A 0_S 0_U 1_V 1_X14_Y 9_Job(Seq.Scan) 1 01 01 02 01 04 01_208__Cell_CP_39	4496.0	1895.5	WT	120	2	WT_120	Cell_CP_39	TxS_auto_150	TxS_auto_37	0.5345287644271329	1	2	EnhSertadPeli_Rep1_2_part1_Sequence_A 0_S 0_U 1_V 1_X14_Y 9_Job(Seq.Scan) 1 01 01 02 01 04 01_208	1.4080238782683865	1.7412273570001011
EnhSertadPeli_Rep1_2_part1_Sequence_A 0_S 0_U 1_V 1_X14_Y 9_Job(Seq.Scan) 1 01 01 02 01 04 01_208__Cell_CP_47	9231.0	3831.5	WT	120	2	WT_120	Cell_CP_47	TxS_auto_31	TxS_auto_3	0.5345287644271354	2	1	EnhSertadPeli_Rep1_2_part1_Sequence_A 0_S 0_U 1_V 1_X14_Y 9_Job(Seq.Scan) 1 01 01 02 01 04 01_208	1.2876528011650517	3.0931627701459097
EnhSertadPeli_Rep1_2_part1_Sequence_A 0_S 0_U 1_V 1_X14_Y 9_Job(Seq.Scan) 1 01 01 02 01 04 01_208__Cell_CP_47	9231.0	3831.5	WT	120	2	WT_120	Cell_CP_47	TxS_auto_31	TxS_auto_3	0.5345287644271354	2	1	EnhSertadPeli_Rep1_2_part1_Sequence_A 0_S 0_U 1_V 1_X14_Y 9_Job(Seq.Scan) 1 01 01 02 01 04 01_208	1.2876528011650517	3.0931627701459097
EnhSertadPeli_Rep1_2_part1_Sequence_A 0_S 0_U 1_V 1_X14_Y 9_Job(Seq.Scan) 1 01 01 02 01 04 01_208__Cell_CP_47	9231.0	3831.5	WT	120	2	WT_120	Cell_CP_47	TxS_auto_31	TxS_auto_3	0.5345287644271354	2	1	EnhSertadPeli_Rep1_2_part1_Sequence_A 0_S 0_U 1_V 1_X14_Y 9_Job(Seq.Scan) 1 01 01 02 01 04 01_208	1.2876528011650517	3.0931627701459097
EnhSertadPeli_Rep1_2_part1_Sequence_A 0_S 0_U 1_V 1_X14_Y 9_Job(Seq.Scan) 1 01 01 02 01 04 01_208__Cell_CP_47	9231.0	3831.5	WT	120	2	WT_120	Cell_CP_47	TxS_auto_31	TxS_auto_3	0.5345287644271354	2	1	EnhSertadPeli_Rep1_2_part1_Sequence_A 0_S 0_U 1_V 1_X14_Y 9_Job(Seq.Scan) 1 01 01 02 01 04 01_208	1.2876528011650517	3.0931627701459097
EnhSertadPeli_Rep1_2_part1_Sequence_A 0_S 0_U 1_V 1_X14_Y 9_Job(Seq.Scan) 1 01 01 02 01 04 01_208__Cell_CP_48	8211.5	2929.5	WT	120	2	WT_120	Cell_CP_48	TxS_auto_13	TxS_auto_2	0.5345287644271329	2	2	EnhSertadPeli_Rep1_2_part1_Sequence_A 0_S 0_U 1_V 1_X14_Y 9_Job(Seq.Scan) 1 01 01 02 01 04 01_208	1.7543545479400364	2.9673342276221972
EnhSertadPeli_Rep1_2_part1_Sequence_A 0_S 0_U 1_V 1_X14_Y 9_Job(Seq.Scan) 1 01 01 02 01 04 01_208__Cell_CP_48	8211.5	2929.5	WT	120	2	WT_120	Cell_CP_48	TxS_auto_13	TxS_auto_2	0.5345287644271329	2	2	EnhSertadPeli_Rep1_2_part1_Sequence_A 0_S 0_U 1_V 1_X14_Y 9_Job(Seq.Scan) 1 01 01 02 01 04 01_208	1.7543545479400364	2.9673342276221972
EnhSertadPeli_Rep1_2_part1_Sequence_A 0_S 0_U 1_V 1_X14_Y 9_Job(Seq.Scan) 1 01 01 02 01 04 01_208__Cell_CP_48	8211.5	2929.5	WT	120	2	WT_120	Cell_CP_48	TxS_auto_13	TxS_auto_2	0.5345287644271329	2	2	EnhSertadPeli_Rep1_2_part1_Sequence_A 0_S 0_U 1_V 1_X14_Y 9_Job(Seq.Scan) 1 01 01 02 01 04 01_208	1.7543545479400364	2.9673342276221972
EnhSertadPeli_Rep1_2_part1_Sequence_A 0_S 0_U 1_V 1_X14_Y 9_Job(Seq.Scan) 1 01 01 02 01 04 01_208__Cell_CP_48	8211.5	2929.5	WT	120	2	WT_120	Cell_CP_48	TxS_auto_13	TxS_auto_2	0.5345287644271329	2	2	EnhSertadPeli_Rep1_2_part1_Sequence_A 0_S 0_U 1_V 1_X14_Y 9_Job(Seq.Scan) 1 01 01 02 01 04 01_208	1.7543545479400364	2.9673342276221972
EnhSertadPeli_Rep1_2_part1_Sequence_A 0_S 0_U 1_V 1_X14_Y 9_Job(Seq.Scan) 1 01 01 02 01 04 01_208__Cell_CP_56	9300.0	3699.0	WT	120	2	WT_120	Cell_CP_56	TxS_auto_11	TxS_auto_4	0.9258817419087589	2	1	EnhSertadPeli_Rep1_2_part1_Sequence_A 0_S 0_U 1_V 1_X14_Y 9_Job(Seq.Scan) 1 01 01 02 01 04 01_208	5.593556267271909	3.818808863481385
EnhSertadPeli_Rep1_2_part1_Sequence_A 0_S 0_U 1_V 1_X14_Y 9_Job(Seq.Scan) 1 01 01 02 01 04 01_208__Cell_CP_56	9300.0	3699.0	WT	120	2	WT_120	Cell_CP_56	TxS_auto_11	TxS_auto_4	0.9258817419087589	2	1	EnhSertadPeli_Rep1_2_part1_Sequence_A 0_S 0_U 1_V 1_X14_Y 9_Job(Seq.Scan) 1 01 01 02 01 04 01_208	5.593556267271909	3.818808863481385
EnhSertadPeli_Rep1_2_part1_Sequence_A 0_S 0_U 1_V 1_X14_Y 9_Job(Seq.Scan) 1 01 01 02 01 04 01_208__Cell_CP_56	9300.0	3699.0	WT	120	2	WT_120	Cell_CP_56	TxS_auto_11	TxS_auto_4	0.9258817419087589	2	1	EnhSertadPeli_Rep1_2_part1_Sequence_A 0_S 0_U 1_V 1_X14_Y 9_Job(Seq.Scan) 1 01 01 02 01 04 01_208	5.593556267271909	3.818808863481385
EnhSertadPeli_Rep1_2_part1_Sequence_A 0_S 0_U 1_V 1_X14_Y 9_Job(Seq.Scan) 1 01 01 02 01 04 01_208__Cell_CP_56	9300.0	3699.0	WT	120	2	WT_120	Cell_CP_56	TxS_auto_11	TxS_auto_4	0.9258817419087589	2	1	EnhSertadPeli_Rep1_2_part1_Sequence_A 0_S 0_U 1_V 1_X14_Y 9_Job(Seq.Scan) 1 01 01 02 01 04 01_208	5.593556267271909	3.818808863481385
EnhSertadPeli_Rep1_2_part1_Sequence_A 0_S 0_U 1_V 1_X15_Y 5_Job(Seq.Scan) 1 01 01 02 01 04 01_164__Cell_CP_22	5774.5	2353.0	WT	120	2	WT_120	Cell_CP_22	TxS_auto_55	TxS_auto_15	0.8452336954949271	2	1	EnhSertadPeli_Rep1_2_part1_Sequence_A 0_S 0_U 1_V 1_X15_Y 5_Job(Seq.Scan) 1 01 01 02 01 04 01_164	4.624780880386609	1.3686306427887711
EnhSertadPeli_Rep1_2_part1_Sequence_A 0_S 0_U 1_V 1_X15_Y 5_Job(Seq.Scan) 1 01 01 02 01 04 01_164__Cell_CP_22	5774.5	2353.0	WT	120	2	WT_120	Cell_CP_22	TxS_auto_55	TxS_auto_15	0.8452336954949271	2	1	EnhSertadPeli_Rep1_2_part1_Sequence_A 0_S 0_U 1_V 1_X15_Y 5_Job(Seq.Scan) 1 01 01 02 01 04 01_164	4.624780880386609	1.3686306427887711
EnhSertadPeli_Rep1_2_part1_Sequence_A 0_S 0_U 1_V 1_X15_Y 5_Job(Seq.Scan) 1 01 01 02 01 04 01_164__Cell_CP_22	5774.5	2353.0	WT	120	2	WT_120	Cell_CP_22	TxS_auto_55	TxS_auto_15	0.8452336954949271	2	1	EnhSertadPeli_Rep1_2_part1_Sequence_A 0_S 0_U 1_V 1_X15_Y 5_Job(Seq.Scan) 1 01 01 02 01 04 01_164	4.624780880386609	1.3686306427887711
EnhSertadPeli_Rep1_2_part1_Sequence_A 0_S 0_U 1_V 1_X15_Y 5_Job(Seq.Scan) 1 01 01 02 01 04 01_164__Cell_CP_22	5774.5	2353.0	WT	120	2	WT_120	Cell_CP_22	TxS_auto_55	TxS_auto_15	0.8452336954949271	2	1	EnhSertadPeli_Rep1_2_part1_Sequence_A 0_S 0_U 1_V 1_X15_Y 5_Job(Seq.Scan) 1 01 01 02 01 04 01_164	4.624780880386609	1.3686306427887711
EnhSertadPeli_Rep1_2_part1_Sequence_A 0_S 0_U 1_V 1_X15_Y 6_Job(Seq.Scan) 1 01 01 02 01 04 01_174__Cell_CP_10	6735.5	2694.5	WT	120	2	WT_120	Cell_CP_10	TxS_auto_11	TxS_auto_10	0.7792368061122422	2	1	EnhSertadPeli_Rep1_2_part1_Sequence_A 0_S 0_U 1_V 1_X15_Y 6_Job(Seq.Scan) 1 01 01 02 01 04 01_174	5.890788223329034	2.4416268557599734
EnhSertadPeli_Rep1_2_part1_Sequence_A 0_S 0_U 1_V 1_X15_Y 6_Job(Seq.Scan) 1 01 01 02 01 04 01_174__Cell_CP_10	6735.5	2694.5	WT	120	2	WT_120	Cell_CP_10	TxS_auto_11	TxS_auto_10	0.7792368061122422	2	1	EnhSertadPeli_Rep1_2_part1_Sequence_A 0_S 0_U 1_V 1_X15_Y 6_Job(Seq.Scan) 1 01 01 02 01 04 01_174	5.890788223329034	2.4416268557599734
EnhSertadPeli_Rep1_2_part1_Sequence_A 0_S 0_U 1_V 1_X15_Y 6_Job(Seq.Scan) 1 01 01 02 01 04 01_174__Cell_CP_10	6735.5	2694.5	WT	120	2	WT_120	Cell_CP_10	TxS_auto_11	TxS_auto_10	0.7792368061122422	2	1	EnhSertadPeli_Rep1_2_part1_Sequence_A 0_S 0_U 1_V 1_X15_Y 6_Job(Seq.Scan) 1 01 01 02 01 04 01_174	5.890788223329034	2.4416268557599734
EnhSertadPeli_Rep1_2_part1_Sequence_A 0_S 0_U 1_V 1_X15_Y 6_Job(Seq.Scan) 1 01 01 02 01 04 01_174__Cell_CP_10	6735.5	2694.5	WT	120	2	WT_120	Cell_CP_10	TxS_auto_11	TxS_auto_10	0.7792368061122422	2	1	EnhSertadPeli_Rep1_2_part1_Sequence_A 0_S 0_U 1_V 1_X15_Y 6_Job(Seq.Scan) 1 01 01 02 01 04 01_174	5.890788223329034	2.4416268557599734
EnhSertadPeli_Rep1_2_part1_Sequence_A 0_S 0_U 1_V 1_X15_Y 6_Job(Seq.Scan) 1 01 01 02 01 04 01_174__Cell_CP_16	7114.0	3260.5	WT	120	2	WT_120	Cell_CP_16	TxS_auto_42	TxS_auto_21	0.7319617476343967	2	1	EnhSertadPeli_Rep1_2_part1_Sequence_A 0_S 0_U 1_V 1_X15_Y 6_Job(Seq.Scan) 1 01 01 02 01 04 01_174	5.5302015146158805	2.7584364429379864
EnhSertadPeli_Rep1_2_part1_Sequence_A 0_S 0_U 1_V 1_X15_Y 6_Job(Seq.Scan) 1 01 01 02 01 04 01_174__Cell_CP_16	7114.0	3260.5	WT	120	2	WT_120	Cell_CP_16	TxS_auto_42	TxS_auto_21	0.7319617476343967	2	1	EnhSertadPeli_Rep1_2_part1_Sequence_A 0_S 0_U 1_V 1_X15_Y 6_Job(Seq.Scan) 1 01 01 02 01 04 01_174	5.5302015146158805	2.7584364429379864
EnhSertadPeli_Rep1_2_part1_Sequence_A 0_S 0_U 1_V 1_X15_Y 6_Job(Seq.Scan) 1 01 01 02 01 04 01_174__Cell_CP_16	7114.0	3260.5	WT	120	2	WT_120	Cell_CP_16	TxS_auto_42	TxS_auto_21	0.7319617476343967	2	1	EnhSertadPeli_Rep1_2_part1_Sequence_A 0_S 0_U 1_V 1_X15_Y 6_Job(Seq.Scan) 1 01 01 02 01 04 01_174	5.5302015146158805	2.7584364429379864
EnhSertadPeli_Rep1_2_part1_Sequence_A 0_S 0_U 1_V 1_X15_Y 6_Job(Seq.Scan) 1 01 01 02 01 04 01_174__Cell_CP_16	7114.0	3260.5	WT	120	2	WT_120	Cell_CP_16	TxS_auto_42	TxS_auto_21	0.7319617476343967	2	1	EnhSertadPeli_Rep1_2_part1_Sequence_A 0_S 0_U 1_V 1_X15_Y 6_Job(Seq.Scan) 1 01 01 02 01 04 01_174	5.5302015146158805	2.7584364429379864
EnhSertadPeli_Rep1_2_part1_Sequence_A 0_S 0_U 1_V 1_X15_Y 6_Job(Seq.Scan) 1 01 01 02 01 04 01_174__Cell_CP_5	9189.5	3561.0	WT	120	2	WT_120	Cell_CP_5	TxS_auto_7	TxS_auto_2	0.6546793108079692	1	2	EnhSertadPeli_Rep1_2_part1_Sequence_A 0_S 0_U 1_V 1_X15_Y 6_Job(Seq.Scan) 1 01 01 02 01 04 01_174	5.546041101501706	3.1249246149345713
EnhSertadPeli_Rep1_2_part1_Sequence_A 0_S 0_U 1_V 1_X15_Y 6_Job(Seq.Scan) 1 01 01 02 01 04 01_174__Cell_CP_5	9189.5	3561.0	WT	120	2	WT_120	Cell_CP_5	TxS_auto_7	TxS_auto_2	0.6546793108079692	1	2	EnhSertadPeli_Rep1_2_part1_Sequence_A 0_S 0_U 1_V 1_X15_Y 6_Job(Seq.Scan) 1 01 01 02 01 04 01_174	5.546041101501706	3.1249246149345713
EnhSertadPeli_Rep1_2_part1_Sequence_A 0_S 0_U 1_V 1_X15_Y 6_Job(Seq.Scan) 1 01 01 02 01 04 01_174__Cell_CP_5	9189.5	3561.0	WT	120	2	WT_120	Cell_CP_5	TxS_auto_7	TxS_auto_2	0.6546793108079692	1	2	EnhSertadPeli_Rep1_2_part1_Sequence_A 0_S 0_U 1_V 1_X15_Y 6_Job(Seq.Scan) 1 01 01 02 01 04 01_174	5.546041101501706	3.1249246149345713
EnhSertadPeli_Rep1_2_part1_Sequence_A 0_S 0_U 1_V 1_X15_Y 6_Job(Seq.Scan) 1 01 01 02 01 04 01_174__Cell_CP_5	9189.5	3561.0	WT	120	2	WT_120	Cell_CP_5	TxS_auto_7	TxS_auto_2	0.6546793108079692	1	2	EnhSertadPeli_Rep1_2_part1_Sequence_A 0_S 0_U 1_V 1_X15_Y 6_Job(Seq.Scan) 1 01 01 02 01 04 01_174	5.546041101501706	3.1249246149345713
EnhSertadPeli_Rep1_2_part1_Sequence_A 0_S 0_U 1_V 1_X15_Y 7_Job(Seq.Scan) 1 01 01 02 01 04 01_192__Cell_CP_12	9273.0	3459.0	WT	120	2	WT_120	Cell_CP_12	TxS_auto_36	TxS_auto_3	0.26728636328851	2	1	EnhSertadPeli_Rep1_2_part1_Sequence_A 0_S 0_U 1_V 1_X15_Y 7_Job(Seq.Scan) 1 01 01 02 01 04 01_192	1.741684239352987	4.49396275794566
EnhSertadPeli_Rep1_2_part1_Sequence_A 0_S 0_U 1_V 1_X15_Y 7_Job(Seq.Scan) 1 01 01 02 01 04 01_192__Cell_CP_12	9273.0	3459.0	WT	120	2	WT_120	Cell_CP_12	TxS_auto_36	TxS_auto_3	0.26728636328851	2	1	EnhSertadPeli_Rep1_2_part1_Sequence_A 0_S 0_U 1_V 1_X15_Y 7_Job(Seq.Scan) 1 01 01 02 01 04 01_192	1.741684239352987	4.49396275794566
EnhSertadPeli_Rep1_2_part1_Sequence_A 0_S 0_U 1_V 1_X15_Y 7_Job(Seq.Scan) 1 01 01 02 01 04 01_192__Cell_CP_12	9273.0	3459.0	WT	120	2	WT_120	Cell_CP_12	TxS_auto_36	TxS_auto_3	0.26728636328851	2	1	EnhSertadPeli_Rep1_2_part1_Sequence_A 0_S 0_U 1_V 1_X15_Y 7_Job(Seq.Scan) 1 01 01 02 01 04 01_192	1.741684239352987	4.49396275794566
EnhSertadPeli_Rep1_2_part1_Sequence_A 0_S 0_U 1_V 1_X15_Y 7_Job(Seq.Scan) 1 01 01 02 01 04 01_192__Cell_CP_12	9273.0	3459.0	WT	120	2	WT_120	Cell_CP_12	TxS_auto_36	TxS_auto_3	0.26728636328851	2	1	EnhSertadPeli_Rep1_2_part1_Sequence_A 0_S 0_U 1_V 1_X15_Y 7_Job(Seq.Scan) 1 01 01 02 01 04 01_192	1.741684239352987	4.49396275794566
EnhSertadPeli_Rep1_2_part1_Sequence_A 0_S 0_U 1_V 1_X15_Y 8_Job(Seq.Scan) 1 01 01 02 01 04 01_200__Cell_CP_2	9016.5	3402.5	WT	120	2	WT_120	Cell_CP_2	TxS_auto_81	TxS_auto_28	0.6268045947502301	2	2	EnhSertadPeli_Rep1_2_part1_Sequence_A 0_S 0_U 1_V 1_X15_Y 8_Job(Seq.Scan) 1 01 01 02 01 04 01_200	6.317894212610235	1.87112694062697
EnhSertadPeli_Rep1_2_part1_Sequence_A 0_S 0_U 1_V 1_X15_Y 8_Job(Seq.Scan) 1 01 01 02 01 04 01_200__Cell_CP_2	9016.5	3402.5	WT	120	2	WT_120	Cell_CP_2	TxS_auto_81	TxS_auto_28	0.6268045947502301	2	2	EnhSertadPeli_Rep1_2_part1_Sequence_A 0_S 0_U 1_V 1_X15_Y 8_Job(Seq.Scan) 1 01 01 02 01 04 01_200	6.317894212610235	1.87112694062697
EnhSertadPeli_Rep1_2_part1_Sequence_A 0_S 0_U 1_V 1_X15_Y 8_Job(Seq.Scan) 1 01 01 02 01 04 01_200__Cell_CP_2	9016.5	3402.5	WT	120	2	WT_120	Cell_CP_2	TxS_auto_81	TxS_auto_28	0.6268045947502301	2	2	EnhSertadPeli_Rep1_2_part1_Sequence_A 0_S 0_U 1_V 1_X15_Y 8_Job(Seq.Scan) 1 01 01 02 01 04 01_200	6.317894212610235	1.87112694062697
EnhSertadPeli_Rep1_2_part1_Sequence_A 0_S 0_U 1_V 1_X15_Y 8_Job(Seq.Scan) 1 01 01 02 01 04 01_200__Cell_CP_2	9016.5	3402.5	WT	120	2	WT_120	Cell_CP_2	TxS_auto_81	TxS_auto_28	0.6268045947502301	2	2	EnhSertadPeli_Rep1_2_part1_Sequence_A 0_S 0_U 1_V 1_X15_Y 8_Job(Seq.Scan) 1 01 01 02 01 04 01_200	6.317894212610235	1.87112694062697
EnhSertadPeli_Rep1_2_part1_Sequence_A 0_S 0_U 1_V 1_X15_Y 8_Job(Seq.Scan) 1 01 01 02 01 04 01_200__Cell_CP_21	8630.0	3190.0	WT	120	2	WT_120	Cell_CP_21	TxS_auto_22	TxS_auto_5	0.6814491910626942	2	2	EnhSertadPeli_Rep1_2_part1_Sequence_A 0_S 0_U 1_V 1_X15_Y 8_Job(Seq.Scan) 1 01 01 02 01 04 01_200	5.282598004490913	3.4979292254802212
EnhSertadPeli_Rep1_2_part1_Sequence_A 0_S 0_U 1_V 1_X15_Y 8_Job(Seq.Scan) 1 01 01 02 01 04 01_200__Cell_CP_21	8630.0	3190.0	WT	120	2	WT_120	Cell_CP_21	TxS_auto_22	TxS_auto_5	0.6814491910626942	2	2	EnhSertadPeli_Rep1_2_part1_Sequence_A 0_S 0_U 1_V 1_X15_Y 8_Job(Seq.Scan) 1 01 01 02 01 04 01_200	5.282598004490913	3.4979292254802212
EnhSertadPeli_Rep1_2_part1_Sequence_A 0_S 0_U 1_V 1_X15_Y 8_Job(Seq.Scan) 1 01 01 02 01 04 01_200__Cell_CP_21	8630.0	3190.0	WT	120	2	WT_120	Cell_CP_21	TxS_auto_22	TxS_auto_5	0.6814491910626942	2	2	EnhSertadPeli_Rep1_2_part1_Sequence_A 0_S 0_U 1_V 1_X15_Y 8_Job(Seq.Scan) 1 01 01 02 01 04 01_200	5.282598004490913	3.4979292254802212
EnhSertadPeli_Rep1_2_part1_Sequence_A 0_S 0_U 1_V 1_X15_Y 8_Job(Seq.Scan) 1 01 01 02 01 04 01_200__Cell_CP_21	8630.0	3190.0	WT	120	2	WT_120	Cell_CP_21	TxS_auto_22	TxS_auto_5	0.6814491910626942	2	2	EnhSertadPeli_Rep1_2_part1_Sequence_A 0_S 0_U 1_V 1_X15_Y 8_Job(Seq.Scan) 1 01 01 02 01 04 01_200	5.282598004490913	3.4979292254802212
EnhSertadPeli_Rep1_2_part1_Sequence_A 0_S 0_U 1_V 1_X15_Y 8_Job(Seq.Scan) 1 01 01 02 01 04 01_200__Cell_CP_30	6517.5	2448.5	WT	120	2	WT_120	Cell_CP_30	TxS_auto_87	TxS_auto_19	0.267286363288505	2	2	EnhSertadPeli_Rep1_2_part1_Sequence_A 0_S 0_U 1_V 1_X15_Y 8_Job(Seq.Scan) 1 01 01 02 01 04 01_200	4.683381137844733	4.614088872084937
EnhSertadPeli_Rep1_2_part1_Sequence_A 0_S 0_U 1_V 1_X15_Y 8_Job(Seq.Scan) 1 01 01 02 01 04 01_200__Cell_CP_30	6517.5	2448.5	WT	120	2	WT_120	Cell_CP_30	TxS_auto_87	TxS_auto_19	0.267286363288505	2	2	EnhSertadPeli_Rep1_2_part1_Sequence_A 0_S 0_U 1_V 1_X15_Y 8_Job(Seq.Scan) 1 01 01 02 01 04 01_200	4.683381137844733	4.614088872084937
EnhSertadPeli_Rep1_2_part1_Sequence_A 0_S 0_U 1_V 1_X15_Y 8_Job(Seq.Scan) 1 01 01 02 01 04 01_200__Cell_CP_30	6517.5	2448.5	WT	120	2	WT_120	Cell_CP_30	TxS_auto_87	TxS_auto_19	0.267286363288505	2	2	EnhSertadPeli_Rep1_2_part1_Sequence_A 0_S 0_U 1_V 1_X15_Y 8_Job(Seq.Scan) 1 01 01 02 01 04 01_200	4.683381137844733	4.614088872084937
EnhSertadPeli_Rep1_2_part1_Sequence_A 0_S 0_U 1_V 1_X15_Y 8_Job(Seq.Scan) 1 01 01 02 01 04 01_200__Cell_CP_30	6517.5	2448.5	WT	120	2	WT_120	Cell_CP_30	TxS_auto_87	TxS_auto_19	0.267286363288505	2	2	EnhSertadPeli_Rep1_2_part1_Sequence_A 0_S 0_U 1_V 1_X15_Y 8_Job(Seq.Scan) 1 01 01 02 01 04 01_200	4.683381137844733	4.614088872084937
EnhSertadPeli_Rep1_2_part1_Sequence_A 0_S 0_U 1_V 1_X15_Y 8_Job(Seq.Scan) 1 01 01 02 01 04 01_200__Cell_CP_31	6271.5	2106.5	WT	120	2	WT_120	Cell_CP_31	TxS_auto_63	TxS_auto_33	0.8452058920760127	2	1	EnhSertadPeli_Rep1_2_part1_Sequence_A 0_S 0_U 1_V 1_X15_Y 8_Job(Seq.Scan) 1 01 01 02 01 04 01_200	3.8138600750471237	1.5942246473959498
EnhSertadPeli_Rep1_2_part1_Sequence_A 0_S 0_U 1_V 1_X15_Y 8_Job(Seq.Scan) 1 01 01 02 01 04 01_200__Cell_CP_31	6271.5	2106.5	WT	120	2	WT_120	Cell_CP_31	TxS_auto_63	TxS_auto_33	0.8452058920760127	2	1	EnhSertadPeli_Rep1_2_part1_Sequence_A 0_S 0_U 1_V 1_X15_Y 8_Job(Seq.Scan) 1 01 01 02 01 04 01_200	3.8138600750471237	1.5942246473959498
EnhSertadPeli_Rep1_2_part1_Sequence_A 0_S 0_U 1_V 1_X15_Y 8_Job(Seq.Scan) 1 01 01 02 01 04 01_200__Cell_CP_31	6271.5	2106.5	WT	120	2	WT_120	Cell_CP_31	TxS_auto_63	TxS_auto_33	0.8452058920760127	2	1	EnhSertadPeli_Rep1_2_part1_Sequence_A 0_S 0_U 1_V 1_X15_Y 8_Job(Seq.Scan) 1 01 01 02 01 04 01_200	3.8138600750471237	1.5942246473959498
EnhSertadPeli_Rep1_2_part1_Sequence_A 0_S 0_U 1_V 1_X15_Y 8_Job(Seq.Scan) 1 01 01 02 01 04 01_200__Cell_CP_31	6271.5	2106.5	WT	120	2	WT_120	Cell_CP_31	TxS_auto_63	TxS_auto_33	0.8452058920760127	2	1	EnhSertadPeli_Rep1_2_part1_Sequence_A 0_S 0_U 1_V 1_X15_Y 8_Job(Seq.Scan) 1 01 01 02 01 04 01_200	3.8138600750471237	1.5942246473959498
EnhSertadPeli_Rep1_2_part1_Sequence_A 0_S 0_U 1_V 1_X15_Y 8_Job(Seq.Scan) 1 01 01 02 01 04 01_200__Cell_CP_33	8175.5	2962.0	WT	120	2	WT_120	Cell_CP_33	TxS_auto_31	TxS_auto_36	0.5669585522769673	2	2	EnhSertadPeli_Rep1_2_part1_Sequence_A 0_S 0_U 1_V 1_X15_Y 8_Job(Seq.Scan) 1 01 01 02 01 04 01_200	4.602606588568168	1.011915247083774
EnhSertadPeli_Rep1_2_part1_Sequence_A 0_S 0_U 1_V 1_X15_Y 8_Job(Seq.Scan) 1 01 01 02 01 04 01_200__Cell_CP_33	8175.5	2962.0	WT	120	2	WT_120	Cell_CP_33	TxS_auto_31	TxS_auto_36	0.5669585522769673	2	2	EnhSertadPeli_Rep1_2_part1_Sequence_A 0_S 0_U 1_V 1_X15_Y 8_Job(Seq.Scan) 1 01 01 02 01 04 01_200	4.602606588568168	1.011915247083774
EnhSertadPeli_Rep1_2_part1_Sequence_A 0_S 0_U 1_V 1_X15_Y 8_Job(Seq.Scan) 1 01 01 02 01 04 01_200__Cell_CP_33	8175.5	2962.0	WT	120	2	WT_120	Cell_CP_33	TxS_auto_31	TxS_auto_36	0.5669585522769673	2	2	EnhSertadPeli_Rep1_2_part1_Sequence_A 0_S 0_U 1_V 1_X15_Y 8_Job(Seq.Scan) 1 01 01 02 01 04 01_200	4.602606588568168	1.011915247083774
EnhSertadPeli_Rep1_2_part1_Sequence_A 0_S 0_U 1_V 1_X15_Y 8_Job(Seq.Scan) 1 01 01 02 01 04 01_200__Cell_CP_33	8175.5	2962.0	WT	120	2	WT_120	Cell_CP_33	TxS_auto_31	TxS_auto_36	0.5669585522769673	2	2	EnhSertadPeli_Rep1_2_part1_Sequence_A 0_S 0_U 1_V 1_X15_Y 8_Job(Seq.Scan) 1 01 01 02 01 04 01_200	4.602606588568168	1.011915247083774
EnhSertadPeli_Rep1_2_part1_Sequence_A 0_S 0_U 1_V 1_X15_Y 8_Job(Seq.Scan) 1 01 01 02 01 04 01_200__Cell_CP_35	7133.0	2606.5	WT	120	2	WT_120	Cell_CP_35	TxS_auto_75	TxS_auto_23	0.5670000000000073	2	1	EnhSertadPeli_Rep1_2_part1_Sequence_A 0_S 0_U 1_V 1_X15_Y 8_Job(Seq.Scan) 1 01 01 02 01 04 01_200	5.270453961723052	1.4126095720069232
EnhSertadPeli_Rep1_2_part1_Sequence_A 0_S 0_U 1_V 1_X15_Y 8_Job(Seq.Scan) 1 01 01 02 01 04 01_200__Cell_CP_35	7133.0	2606.5	WT	120	2	WT_120	Cell_CP_35	TxS_auto_75	TxS_auto_23	0.5670000000000073	2	1	EnhSertadPeli_Rep1_2_part1_Sequence_A 0_S 0_U 1_V 1_X15_Y 8_Job(Seq.Scan) 1 01 01 02 01 04 01_200	5.270453961723052	1.4126095720069232
EnhSertadPeli_Rep1_2_part1_Sequence_A 0_S 0_U 1_V 1_X15_Y 8_Job(Seq.Scan) 1 01 01 02 01 04 01_200__Cell_CP_35	7133.0	2606.5	WT	120	2	WT_120	Cell_CP_35	TxS_auto_75	TxS_auto_23	0.5670000000000073	2	1	EnhSertadPeli_Rep1_2_part1_Sequence_A 0_S 0_U 1_V 1_X15_Y 8_Job(Seq.Scan) 1 01 01 02 01 04 01_200	5.270453961723052	1.4126095720069232
EnhSertadPeli_Rep1_2_part1_Sequence_A 0_S 0_U 1_V 1_X15_Y 8_Job(Seq.Scan) 1 01 01 02 01 04 01_200__Cell_CP_35	7133.0	2606.5	WT	120	2	WT_120	Cell_CP_35	TxS_auto_75	TxS_auto_23	0.5670000000000073	2	1	EnhSertadPeli_Rep1_2_part1_Sequence_A 0_S 0_U 1_V 1_X15_Y 8_Job(Seq.Scan) 1 01 01 02 01 04 01_200	5.270453961723052	1.4126095720069232
EnhSertadPeli_Rep1_2_part1_Sequence_A 0_S 0_U 1_V 1_X15_Y 8_Job(Seq.Scan) 1 01 01 02 01 04 01_200__Cell_CP_37	7780.5	3089.5	WT	120	2	WT_120	Cell_CP_37	TxS_auto_112	TxS_auto_38	0.5345287644271329	2	2	EnhSertadPeli_Rep1_2_part1_Sequence_A 0_S 0_U 1_V 1_X15_Y 8_Job(Seq.Scan) 1 01 01 02 01 04 01_200	4.013422538749194	1.7681037544089742
EnhSertadPeli_Rep1_2_part1_Sequence_A 0_S 0_U 1_V 1_X15_Y 8_Job(Seq.Scan) 1 01 01 02 01 04 01_200__Cell_CP_37	7780.5	3089.5	WT	120	2	WT_120	Cell_CP_37	TxS_auto_112	TxS_auto_38	0.5345287644271329	2	2	EnhSertadPeli_Rep1_2_part1_Sequence_A 0_S 0_U 1_V 1_X15_Y 8_Job(Seq.Scan) 1 01 01 02 01 04 01_200	4.013422538749194	1.7681037544089742
EnhSertadPeli_Rep1_2_part1_Sequence_A 0_S 0_U 1_V 1_X15_Y 8_Job(Seq.Scan) 1 01 01 02 01 04 01_200__Cell_CP_37	7780.5	3089.5	WT	120	2	WT_120	Cell_CP_37	TxS_auto_112	TxS_auto_38	0.5345287644271329	2	2	EnhSertadPeli_Rep1_2_part1_Sequence_A 0_S 0_U 1_V 1_X15_Y 8_Job(Seq.Scan) 1 01 01 02 01 04 01_200	4.013422538749194	1.7681037544089742
EnhSertadPeli_Rep1_2_part1_Sequence_A 0_S 0_U 1_V 1_X15_Y 8_Job(Seq.Scan) 1 01 01 02 01 04 01_200__Cell_CP_37	7780.5	3089.5	WT	120	2	WT_120	Cell_CP_37	TxS_auto_112	TxS_auto_38	0.5345287644271329	2	2	EnhSertadPeli_Rep1_2_part1_Sequence_A 0_S 0_U 1_V 1_X15_Y 8_Job(Seq.Scan) 1 01 01 02 01 04 01_200	4.013422538749194	1.7681037544089742
EnhSertadPeli_Rep1_2_part1_Sequence_A 0_S 0_U 1_V 1_X15_Y 8_Job(Seq.Scan) 1 01 01 02 01 04 01_200__Cell_CP_39	8101.0	2900.0	WT	120	2	WT_120	Cell_CP_39	TxS_auto_12	TxS_auto_1	0.6546793108079774	2	1	EnhSertadPeli_Rep1_2_part1_Sequence_A 0_S 0_U 1_V 1_X15_Y 8_Job(Seq.Scan) 1 01 01 02 01 04 01_200	7.777127260100815	2.9929888175601205
EnhSertadPeli_Rep1_2_part1_Sequence_A 0_S 0_U 1_V 1_X15_Y 8_Job(Seq.Scan) 1 01 01 02 01 04 01_200__Cell_CP_39	8101.0	2900.0	WT	120	2	WT_120	Cell_CP_39	TxS_auto_12	TxS_auto_1	0.6546793108079774	2	1	EnhSertadPeli_Rep1_2_part1_Sequence_A 0_S 0_U 1_V 1_X15_Y 8_Job(Seq.Scan) 1 01 01 02 01 04 01_200	7.777127260100815	2.9929888175601205
EnhSertadPeli_Rep1_2_part1_Sequence_A 0_S 0_U 1_V 1_X15_Y 8_Job(Seq.Scan) 1 01 01 02 01 04 01_200__Cell_CP_39	8101.0	2900.0	WT	120	2	WT_120	Cell_CP_39	TxS_auto_12	TxS_auto_1	0.6546793108079774	2	1	EnhSertadPeli_Rep1_2_part1_Sequence_A 0_S 0_U 1_V 1_X15_Y 8_Job(Seq.Scan) 1 01 01 02 01 04 01_200	7.777127260100815	2.9929888175601205
EnhSertadPeli_Rep1_2_part1_Sequence_A 0_S 0_U 1_V 1_X15_Y 8_Job(Seq.Scan) 1 01 01 02 01 04 01_200__Cell_CP_39	8101.0	2900.0	WT	120	2	WT_120	Cell_CP_39	TxS_auto_12	TxS_auto_1	0.6546793108079774	2	1	EnhSertadPeli_Rep1_2_part1_Sequence_A 0_S 0_U 1_V 1_X15_Y 8_Job(Seq.Scan) 1 01 01 02 01 04 01_200	7.777127260100815	2.9929888175601205
EnhSertadPeli_Rep1_2_part1_Sequence_A 0_S 0_U 1_V 1_X15_Y 8_Job(Seq.Scan) 1 01 01 02 01 04 01_200__Cell_CP_7	10862.0	4735.0	WT	120	2	WT_120	Cell_CP_7	TxS_auto_114	TxS_auto_31	0.6546793108079774	2	2	EnhSertadPeli_Rep1_2_part1_Sequence_A 0_S 0_U 1_V 1_X15_Y 8_Job(Seq.Scan) 1 01 01 02 01 04 01_200	2.8999901718349697	1.8931165042640468
EnhSertadPeli_Rep1_2_part1_Sequence_A 0_S 0_U 1_V 1_X15_Y 8_Job(Seq.Scan) 1 01 01 02 01 04 01_200__Cell_CP_7	10862.0	4735.0	WT	120	2	WT_120	Cell_CP_7	TxS_auto_114	TxS_auto_31	0.6546793108079774	2	2	EnhSertadPeli_Rep1_2_part1_Sequence_A 0_S 0_U 1_V 1_X15_Y 8_Job(Seq.Scan) 1 01 01 02 01 04 01_200	2.8999901718349697	1.8931165042640468
EnhSertadPeli_Rep1_2_part1_Sequence_A 0_S 0_U 1_V 1_X15_Y 8_Job(Seq.Scan) 1 01 01 02 01 04 01_200__Cell_CP_7	10862.0	4735.0	WT	120	2	WT_120	Cell_CP_7	TxS_auto_114	TxS_auto_31	0.6546793108079774	2	2	EnhSertadPeli_Rep1_2_part1_Sequence_A 0_S 0_U 1_V 1_X15_Y 8_Job(Seq.Scan) 1 01 01 02 01 04 01_200	2.8999901718349697	1.8931165042640468
EnhSertadPeli_Rep1_2_part1_Sequence_A 0_S 0_U 1_V 1_X15_Y 8_Job(Seq.Scan) 1 01 01 02 01 04 01_200__Cell_CP_7	10862.0	4735.0	WT	120	2	WT_120	Cell_CP_7	TxS_auto_114	TxS_auto_31	0.6546793108079774	2	2	EnhSertadPeli_Rep1_2_part1_Sequence_A 0_S 0_U 1_V 1_X15_Y 8_Job(Seq.Scan) 1 01 01 02 01 04 01_200	2.8999901718349697	1.8931165042640468
EnhSertadPeli_Rep1_2_part1_Sequence_A 0_S 0_U 1_V 1_X15_Y 9_Job(Seq.Scan) 1 01 01 02 01 04 01_206__Cell_CP_18	6591.5	2854.5	WT	120	2	WT_120	Cell_CP_18	TxS_auto_61	TxS_auto_2	0.5	2	1	EnhSertadPeli_Rep1_2_part1_Sequence_A 0_S 0_U 1_V 1_X15_Y 9_Job(Seq.Scan) 1 01 01 02 01 04 01_206	3.450107297755975	4.015899143546434
EnhSertadPeli_Rep1_2_part1_Sequence_A 0_S 0_U 1_V 1_X15_Y 9_Job(Seq.Scan) 1 01 01 02 01 04 01_206__Cell_CP_18	6591.5	2854.5	WT	120	2	WT_120	Cell_CP_18	TxS_auto_61	TxS_auto_2	0.5	2	1	EnhSertadPeli_Rep1_2_part1_Sequence_A 0_S 0_U 1_V 1_X15_Y 9_Job(Seq.Scan) 1 01 01 02 01 04 01_206	3.450107297755975	4.015899143546434
EnhSertadPeli_Rep1_2_part1_Sequence_A 0_S 0_U 1_V 1_X15_Y 9_Job(Seq.Scan) 1 01 01 02 01 04 01_206__Cell_CP_18	6591.5	2854.5	WT	120	2	WT_120	Cell_CP_18	TxS_auto_61	TxS_auto_2	0.5	2	1	EnhSertadPeli_Rep1_2_part1_Sequence_A 0_S 0_U 1_V 1_X15_Y 9_Job(Seq.Scan) 1 01 01 02 01 04 01_206	3.450107297755975	4.015899143546434
EnhSertadPeli_Rep1_2_part1_Sequence_A 0_S 0_U 1_V 1_X15_Y 9_Job(Seq.Scan) 1 01 01 02 01 04 01_206__Cell_CP_18	6591.5	2854.5	WT	120	2	WT_120	Cell_CP_18	TxS_auto_61	TxS_auto_2	0.5	2	1	EnhSertadPeli_Rep1_2_part1_Sequence_A 0_S 0_U 1_V 1_X15_Y 9_Job(Seq.Scan) 1 01 01 02 01 04 01_206	3.450107297755975	4.015899143546434
EnhSertadPeli_Rep1_2_part1_Sequence_A 0_S 0_U 1_V 1_X15_Y 9_Job(Seq.Scan) 1 01 01 02 01 04 01_206__Cell_CP_21	9144.5	4767.0	WT	120	2	WT_120	Cell_CP_21	TxS_auto_38	TxS_auto_52	0.6546793108079733	2	2	EnhSertadPeli_Rep1_2_part1_Sequence_A 0_S 0_U 1_V 1_X15_Y 9_Job(Seq.Scan) 1 01 01 02 01 04 01_206	5.629454811592921	2.9229496797137378
EnhSertadPeli_Rep1_2_part1_Sequence_A 0_S 0_U 1_V 1_X15_Y 9_Job(Seq.Scan) 1 01 01 02 01 04 01_206__Cell_CP_21	9144.5	4767.0	WT	120	2	WT_120	Cell_CP_21	TxS_auto_38	TxS_auto_52	0.6546793108079733	2	2	EnhSertadPeli_Rep1_2_part1_Sequence_A 0_S 0_U 1_V 1_X15_Y 9_Job(Seq.Scan) 1 01 01 02 01 04 01_206	5.629454811592921	2.9229496797137378
EnhSertadPeli_Rep1_2_part1_Sequence_A 0_S 0_U 1_V 1_X15_Y 9_Job(Seq.Scan) 1 01 01 02 01 04 01_206__Cell_CP_21	9144.5	4767.0	WT	120	2	WT_120	Cell_CP_21	TxS_auto_38	TxS_auto_52	0.6546793108079733	2	2	EnhSertadPeli_Rep1_2_part1_Sequence_A 0_S 0_U 1_V 1_X15_Y 9_Job(Seq.Scan) 1 01 01 02 01 04 01_206	5.629454811592921	2.9229496797137378
EnhSertadPeli_Rep1_2_part1_Sequence_A 0_S 0_U 1_V 1_X15_Y 9_Job(Seq.Scan) 1 01 01 02 01 04 01_206__Cell_CP_21	9144.5	4767.0	WT	120	2	WT_120	Cell_CP_21	TxS_auto_38	TxS_auto_52	0.6546793108079733	2	2	EnhSertadPeli_Rep1_2_part1_Sequence_A 0_S 0_U 1_V 1_X15_Y 9_Job(Seq.Scan) 1 01 01 02 01 04 01_206	5.629454811592921	2.9229496797137378
EnhSertadPeli_Rep1_2_part1_Sequence_A 0_S 0_U 1_V 1_X15_Y 9_Job(Seq.Scan) 1 01 01 02 01 04 01_206__Cell_CP_25	7856.0	2674.0	WT	120	2	WT_120	Cell_CP_25	TxS_auto_68	TxS_auto_12	0.5669585522769673	2	1	EnhSertadPeli_Rep1_2_part1_Sequence_A 0_S 0_U 1_V 1_X15_Y 9_Job(Seq.Scan) 1 01 01 02 01 04 01_206	2.9617600927583627	2.4819411547892813
EnhSertadPeli_Rep1_2_part1_Sequence_A 0_S 0_U 1_V 1_X15_Y 9_Job(Seq.Scan) 1 01 01 02 01 04 01_206__Cell_CP_25	7856.0	2674.0	WT	120	2	WT_120	Cell_CP_25	TxS_auto_68	TxS_auto_12	0.5669585522769673	2	1	EnhSertadPeli_Rep1_2_part1_Sequence_A 0_S 0_U 1_V 1_X15_Y 9_Job(Seq.Scan) 1 01 01 02 01 04 01_206	2.9617600927583627	2.4819411547892813
EnhSertadPeli_Rep1_2_part1_Sequence_A 0_S 0_U 1_V 1_X15_Y 9_Job(Seq.Scan) 1 01 01 02 01 04 01_206__Cell_CP_25	7856.0	2674.0	WT	120	2	WT_120	Cell_CP_25	TxS_auto_68	TxS_auto_12	0.5669585522769673	2	1	EnhSertadPeli_Rep1_2_part1_Sequence_A 0_S 0_U 1_V 1_X15_Y 9_Job(Seq.Scan) 1 01 01 02 01 04 01_206	2.9617600927583627	2.4819411547892813
EnhSertadPeli_Rep1_2_part1_Sequence_A 0_S 0_U 1_V 1_X15_Y 9_Job(Seq.Scan) 1 01 01 02 01 04 01_206__Cell_CP_25	7856.0	2674.0	WT	120	2	WT_120	Cell_CP_25	TxS_auto_68	TxS_auto_12	0.5669585522769673	2	1	EnhSertadPeli_Rep1_2_part1_Sequence_A 0_S 0_U 1_V 1_X15_Y 9_Job(Seq.Scan) 1 01 01 02 01 04 01_206	2.9617600927583627	2.4819411547892813
EnhSertadPeli_Rep1_2_part1_Sequence_A 0_S 0_U 1_V 1_X15_Y 9_Job(Seq.Scan) 1 01 01 02 01 04 01_206__Cell_CP_33	8161.0	2923.5	WT	120	2	WT_120	Cell_CP_33	TxS_auto_84	TxS_auto_10	0.4226168477474445	2	2	EnhSertadPeli_Rep1_2_part1_Sequence_A 0_S 0_U 1_V 1_X15_Y 9_Job(Seq.Scan) 1 01 01 02 01 04 01_206	4.305903337718026	3.7858254092777748
EnhSertadPeli_Rep1_2_part1_Sequence_A 0_S 0_U 1_V 1_X15_Y 9_Job(Seq.Scan) 1 01 01 02 01 04 01_206__Cell_CP_33	8161.0	2923.5	WT	120	2	WT_120	Cell_CP_33	TxS_auto_84	TxS_auto_10	0.4226168477474445	2	2	EnhSertadPeli_Rep1_2_part1_Sequence_A 0_S 0_U 1_V 1_X15_Y 9_Job(Seq.Scan) 1 01 01 02 01 04 01_206	4.305903337718026	3.7858254092777748
EnhSertadPeli_Rep1_2_part1_Sequence_A 0_S 0_U 1_V 1_X15_Y 9_Job(Seq.Scan) 1 01 01 02 01 04 01_206__Cell_CP_33	8161.0	2923.5	WT	120	2	WT_120	Cell_CP_33	TxS_auto_84	TxS_auto_10	0.4226168477474445	2	2	EnhSertadPeli_Rep1_2_part1_Sequence_A 0_S 0_U 1_V 1_X15_Y 9_Job(Seq.Scan) 1 01 01 02 01 04 01_206	4.305903337718026	3.7858254092777748
EnhSertadPeli_Rep1_2_part1_Sequence_A 0_S 0_U 1_V 1_X15_Y 9_Job(Seq.Scan) 1 01 01 02 01 04 01_206__Cell_CP_33	8161.0	2923.5	WT	120	2	WT_120	Cell_CP_33	TxS_auto_84	TxS_auto_10	0.4226168477474445	2	2	EnhSertadPeli_Rep1_2_part1_Sequence_A 0_S 0_U 1_V 1_X15_Y 9_Job(Seq.Scan) 1 01 01 02 01 04 01_206	4.305903337718026	3.7858254092777748
EnhSertadPeli_Rep1_2_part1_Sequence_A 0_S 0_U 1_V 1_X15_Y 9_Job(Seq.Scan) 1 01 01 02 01 04 01_206__Cell_CP_36	6505.5	2869.0	WT	120	2	WT_120	Cell_CP_36	TxS_auto_108	TxS_auto_39	0.5669585522769768	2	1	EnhSertadPeli_Rep1_2_part1_Sequence_A 0_S 0_U 1_V 1_X15_Y 9_Job(Seq.Scan) 1 01 01 02 01 04 01_206	6.063425494902033	1.8279628137974524
EnhSertadPeli_Rep1_2_part1_Sequence_A 0_S 0_U 1_V 1_X15_Y 9_Job(Seq.Scan) 1 01 01 02 01 04 01_206__Cell_CP_36	6505.5	2869.0	WT	120	2	WT_120	Cell_CP_36	TxS_auto_108	TxS_auto_39	0.5669585522769768	2	1	EnhSertadPeli_Rep1_2_part1_Sequence_A 0_S 0_U 1_V 1_X15_Y 9_Job(Seq.Scan) 1 01 01 02 01 04 01_206	6.063425494902033	1.8279628137974524
EnhSertadPeli_Rep1_2_part1_Sequence_A 0_S 0_U 1_V 1_X15_Y 9_Job(Seq.Scan) 1 01 01 02 01 04 01_206__Cell_CP_36	6505.5	2869.0	WT	120	2	WT_120	Cell_CP_36	TxS_auto_108	TxS_auto_39	0.5669585522769768	2	1	EnhSertadPeli_Rep1_2_part1_Sequence_A 0_S 0_U 1_V 1_X15_Y 9_Job(Seq.Scan) 1 01 01 02 01 04 01_206	6.063425494902033	1.8279628137974524
EnhSertadPeli_Rep1_2_part1_Sequence_A 0_S 0_U 1_V 1_X15_Y 9_Job(Seq.Scan) 1 01 01 02 01 04 01_206__Cell_CP_36	6505.5	2869.0	WT	120	2	WT_120	Cell_CP_36	TxS_auto_108	TxS_auto_39	0.5669585522769768	2	1	EnhSertadPeli_Rep1_2_part1_Sequence_A 0_S 0_U 1_V 1_X15_Y 9_Job(Seq.Scan) 1 01 01 02 01 04 01_206	6.063425494902033	1.8279628137974524
EnhSertadPeli_Rep1_2_part1_Sequence_A 0_S 0_U 1_V 1_X15_Y 9_Job(Seq.Scan) 1 01 01 02 01 04 01_206__Cell_CP_6	9920.5	4128.5	WT	120	2	WT_120	Cell_CP_6	TxS_auto_92	TxS_auto_22	0.5669585522769697	2	2	EnhSertadPeli_Rep1_2_part1_Sequence_A 0_S 0_U 1_V 1_X15_Y 9_Job(Seq.Scan) 1 01 01 02 01 04 01_206	4.249940186853253	2.4151584537134214
EnhSertadPeli_Rep1_2_part1_Sequence_A 0_S 0_U 1_V 1_X15_Y 9_Job(Seq.Scan) 1 01 01 02 01 04 01_206__Cell_CP_6	9920.5	4128.5	WT	120	2	WT_120	Cell_CP_6	TxS_auto_92	TxS_auto_22	0.5669585522769697	2	2	EnhSertadPeli_Rep1_2_part1_Sequence_A 0_S 0_U 1_V 1_X15_Y 9_Job(Seq.Scan) 1 01 01 02 01 04 01_206	4.249940186853253	2.4151584537134214
EnhSertadPeli_Rep1_2_part1_Sequence_A 0_S 0_U 1_V 1_X15_Y 9_Job(Seq.Scan) 1 01 01 02 01 04 01_206__Cell_CP_6	9920.5	4128.5	WT	120	2	WT_120	Cell_CP_6	TxS_auto_92	TxS_auto_22	0.5669585522769697	2	2	EnhSertadPeli_Rep1_2_part1_Sequence_A 0_S 0_U 1_V 1_X15_Y 9_Job(Seq.Scan) 1 01 01 02 01 04 01_206	4.249940186853253	2.4151584537134214
EnhSertadPeli_Rep1_2_part1_Sequence_A 0_S 0_U 1_V 1_X15_Y 9_Job(Seq.Scan) 1 01 01 02 01 04 01_206__Cell_CP_6	9920.5	4128.5	WT	120	2	WT_120	Cell_CP_6	TxS_auto_92	TxS_auto_22	0.5669585522769697	2	2	EnhSertadPeli_Rep1_2_part1_Sequence_A 0_S 0_U 1_V 1_X15_Y 9_Job(Seq.Scan) 1 01 01 02 01 04 01_206	4.249940186853253	2.4151584537134214
EnhSertadPeli_Rep1_2_part1_Sequence_A 0_S 0_U 1_V 1_X16_Y 5_Job(Seq.Scan) 1 01 01 02 01 04 01_162__Cell_CP_1	6594.5	2908.5	WT	120	2	WT_120	Cell_CP_1	TxS_auto_4	TxS_auto_3	0.6546793108079711	2	1	EnhSertadPeli_Rep1_2_part1_Sequence_A 0_S 0_U 1_V 1_X16_Y 5_Job(Seq.Scan) 1 01 01 02 01 04 01_162	3.235235236263374	2.3634434570912664
EnhSertadPeli_Rep1_2_part1_Sequence_A 0_S 0_U 1_V 1_X16_Y 5_Job(Seq.Scan) 1 01 01 02 01 04 01_162__Cell_CP_1	6594.5	2908.5	WT	120	2	WT_120	Cell_CP_1	TxS_auto_4	TxS_auto_3	0.6546793108079711	2	1	EnhSertadPeli_Rep1_2_part1_Sequence_A 0_S 0_U 1_V 1_X16_Y 5_Job(Seq.Scan) 1 01 01 02 01 04 01_162	3.235235236263374	2.3634434570912664
EnhSertadPeli_Rep1_2_part1_Sequence_A 0_S 0_U 1_V 1_X16_Y 5_Job(Seq.Scan) 1 01 01 02 01 04 01_162__Cell_CP_1	6594.5	2908.5	WT	120	2	WT_120	Cell_CP_1	TxS_auto_4	TxS_auto_3	0.6546793108079711	2	1	EnhSertadPeli_Rep1_2_part1_Sequence_A 0_S 0_U 1_V 1_X16_Y 5_Job(Seq.Scan) 1 01 01 02 01 04 01_162	3.235235236263374	2.3634434570912664
EnhSertadPeli_Rep1_2_part1_Sequence_A 0_S 0_U 1_V 1_X16_Y 5_Job(Seq.Scan) 1 01 01 02 01 04 01_162__Cell_CP_1	6594.5	2908.5	WT	120	2	WT_120	Cell_CP_1	TxS_auto_4	TxS_auto_3	0.6546793108079711	2	1	EnhSertadPeli_Rep1_2_part1_Sequence_A 0_S 0_U 1_V 1_X16_Y 5_Job(Seq.Scan) 1 01 01 02 01 04 01_162	3.235235236263374	2.3634434570912664
EnhSertadPeli_Rep1_2_part1_Sequence_A 0_S 0_U 1_V 1_X16_Y 5_Job(Seq.Scan) 1 01 01 02 01 04 01_162__Cell_CP_13	11994.5	5417.5	WT	120	2	WT_120	Cell_CP_13	TxS_auto_7	TxS_auto_4	0.5976704777718306	2	1	EnhSertadPeli_Rep1_2_part1_Sequence_A 0_S 0_U 1_V 1_X16_Y 5_Job(Seq.Scan) 1 01 01 02 01 04 01_162	4.441055949349066	1.4985307215556427
EnhSertadPeli_Rep1_2_part1_Sequence_A 0_S 0_U 1_V 1_X16_Y 5_Job(Seq.Scan) 1 01 01 02 01 04 01_162__Cell_CP_13	11994.5	5417.5	WT	120	2	WT_120	Cell_CP_13	TxS_auto_7	TxS_auto_4	0.5976704777718306	2	1	EnhSertadPeli_Rep1_2_part1_Sequence_A 0_S 0_U 1_V 1_X16_Y 5_Job(Seq.Scan) 1 01 01 02 01 04 01_162	4.441055949349066	1.4985307215556427
EnhSertadPeli_Rep1_2_part1_Sequence_A 0_S 0_U 1_V 1_X16_Y 5_Job(Seq.Scan) 1 01 01 02 01 04 01_162__Cell_CP_13	11994.5	5417.5	WT	120	2	WT_120	Cell_CP_13	TxS_auto_7	TxS_auto_4	0.5976704777718306	2	1	EnhSertadPeli_Rep1_2_part1_Sequence_A 0_S 0_U 1_V 1_X16_Y 5_Job(Seq.Scan) 1 01 01 02 01 04 01_162	4.441055949349066	1.4985307215556427
EnhSertadPeli_Rep1_2_part1_Sequence_A 0_S 0_U 1_V 1_X16_Y 5_Job(Seq.Scan) 1 01 01 02 01 04 01_162__Cell_CP_13	11994.5	5417.5	WT	120	2	WT_120	Cell_CP_13	TxS_auto_7	TxS_auto_4	0.5976704777718306	2	1	EnhSertadPeli_Rep1_2_part1_Sequence_A 0_S 0_U 1_V 1_X16_Y 5_Job(Seq.Scan) 1 01 01 02 01 04 01_162	4.441055949349066	1.4985307215556427
EnhSertadPeli_Rep1_2_part1_Sequence_A 0_S 0_U 1_V 1_X16_Y 5_Job(Seq.Scan) 1 01 01 02 01 04 01_162__Cell_CP_17	9522.0	3929.0	WT	120	2	WT_120	Cell_CP_17	TxS_auto_27	TxS_auto_16	0.18900000000000716	2	2	EnhSertadPeli_Rep1_2_part1_Sequence_A 0_S 0_U 1_V 1_X16_Y 5_Job(Seq.Scan) 1 01 01 02 01 04 01_162	3.828643021851972	2.7091640709777254
EnhSertadPeli_Rep1_2_part1_Sequence_A 0_S 0_U 1_V 1_X16_Y 5_Job(Seq.Scan) 1 01 01 02 01 04 01_162__Cell_CP_17	9522.0	3929.0	WT	120	2	WT_120	Cell_CP_17	TxS_auto_27	TxS_auto_16	0.18900000000000716	2	2	EnhSertadPeli_Rep1_2_part1_Sequence_A 0_S 0_U 1_V 1_X16_Y 5_Job(Seq.Scan) 1 01 01 02 01 04 01_162	3.828643021851972	2.7091640709777254
EnhSertadPeli_Rep1_2_part1_Sequence_A 0_S 0_U 1_V 1_X16_Y 5_Job(Seq.Scan) 1 01 01 02 01 04 01_162__Cell_CP_17	9522.0	3929.0	WT	120	2	WT_120	Cell_CP_17	TxS_auto_27	TxS_auto_16	0.18900000000000716	2	2	EnhSertadPeli_Rep1_2_part1_Sequence_A 0_S 0_U 1_V 1_X16_Y 5_Job(Seq.Scan) 1 01 01 02 01 04 01_162	3.828643021851972	2.7091640709777254
EnhSertadPeli_Rep1_2_part1_Sequence_A 0_S 0_U 1_V 1_X16_Y 5_Job(Seq.Scan) 1 01 01 02 01 04 01_162__Cell_CP_17	9522.0	3929.0	WT	120	2	WT_120	Cell_CP_17	TxS_auto_27	TxS_auto_16	0.18900000000000716	2	2	EnhSertadPeli_Rep1_2_part1_Sequence_A 0_S 0_U 1_V 1_X16_Y 5_Job(Seq.Scan) 1 01 01 02 01 04 01_162	3.828643021851972	2.7091640709777254
EnhSertadPeli_Rep1_2_part1_Sequence_A 0_S 0_U 1_V 1_X16_Y 5_Job(Seq.Scan) 1 01 01 02 01 04 01_162__Cell_CP_23	9655.5	3866.0	WT	120	2	WT_120	Cell_CP_23	TxS_auto_15	TxS_auto_5	0.8452058920760143	2	2	EnhSertadPeli_Rep1_2_part1_Sequence_A 0_S 0_U 1_V 1_X16_Y 5_Job(Seq.Scan) 1 01 01 02 01 04 01_162	2.842972691888182	4.326599099201696
EnhSertadPeli_Rep1_2_part1_Sequence_A 0_S 0_U 1_V 1_X16_Y 5_Job(Seq.Scan) 1 01 01 02 01 04 01_162__Cell_CP_23	9655.5	3866.0	WT	120	2	WT_120	Cell_CP_23	TxS_auto_15	TxS_auto_5	0.8452058920760143	2	2	EnhSertadPeli_Rep1_2_part1_Sequence_A 0_S 0_U 1_V 1_X16_Y 5_Job(Seq.Scan) 1 01 01 02 01 04 01_162	2.842972691888182	4.326599099201696
EnhSertadPeli_Rep1_2_part1_Sequence_A 0_S 0_U 1_V 1_X16_Y 5_Job(Seq.Scan) 1 01 01 02 01 04 01_162__Cell_CP_23	9655.5	3866.0	WT	120	2	WT_120	Cell_CP_23	TxS_auto_15	TxS_auto_5	0.8452058920760143	2	2	EnhSertadPeli_Rep1_2_part1_Sequence_A 0_S 0_U 1_V 1_X16_Y 5_Job(Seq.Scan) 1 01 01 02 01 04 01_162	2.842972691888182	4.326599099201696
EnhSertadPeli_Rep1_2_part1_Sequence_A 0_S 0_U 1_V 1_X16_Y 5_Job(Seq.Scan) 1 01 01 02 01 04 01_162__Cell_CP_23	9655.5	3866.0	WT	120	2	WT_120	Cell_CP_23	TxS_auto_15	TxS_auto_5	0.8452058920760143	2	2	EnhSertadPeli_Rep1_2_part1_Sequence_A 0_S 0_U 1_V 1_X16_Y 5_Job(Seq.Scan) 1 01 01 02 01 04 01_162	2.842972691888182	4.326599099201696
EnhSertadPeli_Rep1_2_part1_Sequence_A 0_S 0_U 1_V 1_X16_Y 5_Job(Seq.Scan) 1 01 01 02 01 04 01_162__Cell_CP_8	8054.0	2833.0	WT	120	2	WT_120	Cell_CP_8	TxS_auto_17	TxS_auto_14	0.7792368061122389	2	2	EnhSertadPeli_Rep1_2_part1_Sequence_A 0_S 0_U 1_V 1_X16_Y 5_Job(Seq.Scan) 1 01 01 02 01 04 01_162	6.335316063452072	2.2665277237800097
EnhSertadPeli_Rep1_2_part1_Sequence_A 0_S 0_U 1_V 1_X16_Y 5_Job(Seq.Scan) 1 01 01 02 01 04 01_162__Cell_CP_8	8054.0	2833.0	WT	120	2	WT_120	Cell_CP_8	TxS_auto_17	TxS_auto_14	0.7792368061122389	2	2	EnhSertadPeli_Rep1_2_part1_Sequence_A 0_S 0_U 1_V 1_X16_Y 5_Job(Seq.Scan) 1 01 01 02 01 04 01_162	6.335316063452072	2.2665277237800097
EnhSertadPeli_Rep1_2_part1_Sequence_A 0_S 0_U 1_V 1_X16_Y 5_Job(Seq.Scan) 1 01 01 02 01 04 01_162__Cell_CP_8	8054.0	2833.0	WT	120	2	WT_120	Cell_CP_8	TxS_auto_17	TxS_auto_14	0.7792368061122389	2	2	EnhSertadPeli_Rep1_2_part1_Sequence_A 0_S 0_U 1_V 1_X16_Y 5_Job(Seq.Scan) 1 01 01 02 01 04 01_162	6.335316063452072	2.2665277237800097
EnhSertadPeli_Rep1_2_part1_Sequence_A 0_S 0_U 1_V 1_X16_Y 5_Job(Seq.Scan) 1 01 01 02 01 04 01_162__Cell_CP_8	8054.0	2833.0	WT	120	2	WT_120	Cell_CP_8	TxS_auto_17	TxS_auto_14	0.7792368061122389	2	2	EnhSertadPeli_Rep1_2_part1_Sequence_A 0_S 0_U 1_V 1_X16_Y 5_Job(Seq.Scan) 1 01 01 02 01 04 01_162	6.335316063452072	2.2665277237800097
EnhSertadPeli_Rep1_2_part1_Sequence_A 0_S 0_U 1_V 1_X16_Y 6_Job(Seq.Scan) 1 01 01 02 01 04 01_176__Cell_CP_1	8513.0	3195.5	WT	120	2	WT_120	Cell_CP_1	TxS_auto_66	TxS_auto_20	0.7792368061122354	2	2	EnhSertadPeli_Rep1_2_part1_Sequence_A 0_S 0_U 1_V 1_X16_Y 6_Job(Seq.Scan) 1 01 01 02 01 04 01_176	4.775243860141168	3.827361317722031
EnhSertadPeli_Rep1_2_part1_Sequence_A 0_S 0_U 1_V 1_X16_Y 6_Job(Seq.Scan) 1 01 01 02 01 04 01_176__Cell_CP_1	8513.0	3195.5	WT	120	2	WT_120	Cell_CP_1	TxS_auto_66	TxS_auto_20	0.7792368061122354	2	2	EnhSertadPeli_Rep1_2_part1_Sequence_A 0_S 0_U 1_V 1_X16_Y 6_Job(Seq.Scan) 1 01 01 02 01 04 01_176	4.775243860141168	3.827361317722031
EnhSertadPeli_Rep1_2_part1_Sequence_A 0_S 0_U 1_V 1_X16_Y 6_Job(Seq.Scan) 1 01 01 02 01 04 01_176__Cell_CP_1	8513.0	3195.5	WT	120	2	WT_120	Cell_CP_1	TxS_auto_66	TxS_auto_20	0.7792368061122354	2	2	EnhSertadPeli_Rep1_2_part1_Sequence_A 0_S 0_U 1_V 1_X16_Y 6_Job(Seq.Scan) 1 01 01 02 01 04 01_176	4.775243860141168	3.827361317722031
EnhSertadPeli_Rep1_2_part1_Sequence_A 0_S 0_U 1_V 1_X16_Y 6_Job(Seq.Scan) 1 01 01 02 01 04 01_176__Cell_CP_1	8513.0	3195.5	WT	120	2	WT_120	Cell_CP_1	TxS_auto_66	TxS_auto_20	0.7792368061122354	2	2	EnhSertadPeli_Rep1_2_part1_Sequence_A 0_S 0_U 1_V 1_X16_Y 6_Job(Seq.Scan) 1 01 01 02 01 04 01_176	4.775243860141168	3.827361317722031
EnhSertadPeli_Rep1_2_part1_Sequence_A 0_S 0_U 1_V 1_X16_Y 6_Job(Seq.Scan) 1 01 01 02 01 04 01_176__Cell_CP_14	8014.0	3465.5	WT	120	2	WT_120	Cell_CP_14	TxS_auto_30	TxS_auto_8	0.8452336954949208	2	1	EnhSertadPeli_Rep1_2_part1_Sequence_A 0_S 0_U 1_V 1_X16_Y 6_Job(Seq.Scan) 1 01 01 02 01 04 01_176	3.5229633374779388	3.6587756534511158
EnhSertadPeli_Rep1_2_part1_Sequence_A 0_S 0_U 1_V 1_X16_Y 6_Job(Seq.Scan) 1 01 01 02 01 04 01_176__Cell_CP_14	8014.0	3465.5	WT	120	2	WT_120	Cell_CP_14	TxS_auto_30	TxS_auto_8	0.8452336954949208	2	1	EnhSertadPeli_Rep1_2_part1_Sequence_A 0_S 0_U 1_V 1_X16_Y 6_Job(Seq.Scan) 1 01 01 02 01 04 01_176	3.5229633374779388	3.6587756534511158
EnhSertadPeli_Rep1_2_part1_Sequence_A 0_S 0_U 1_V 1_X16_Y 6_Job(Seq.Scan) 1 01 01 02 01 04 01_176__Cell_CP_14	8014.0	3465.5	WT	120	2	WT_120	Cell_CP_14	TxS_auto_30	TxS_auto_8	0.8452336954949208	2	1	EnhSertadPeli_Rep1_2_part1_Sequence_A 0_S 0_U 1_V 1_X16_Y 6_Job(Seq.Scan) 1 01 01 02 01 04 01_176	3.5229633374779388	3.6587756534511158
EnhSertadPeli_Rep1_2_part1_Sequence_A 0_S 0_U 1_V 1_X16_Y 6_Job(Seq.Scan) 1 01 01 02 01 04 01_176__Cell_CP_14	8014.0	3465.5	WT	120	2	WT_120	Cell_CP_14	TxS_auto_30	TxS_auto_8	0.8452336954949208	2	1	EnhSertadPeli_Rep1_2_part1_Sequence_A 0_S 0_U 1_V 1_X16_Y 6_Job(Seq.Scan) 1 01 01 02 01 04 01_176	3.5229633374779388	3.6587756534511158
EnhSertadPeli_Rep1_2_part1_Sequence_A 0_S 0_U 1_V 1_X16_Y 6_Job(Seq.Scan) 1 01 01 02 01 04 01_176__Cell_CP_29	8220.0	2958.5	WT	120	2	WT_120	Cell_CP_29	TxS_auto_4	TxS_auto_19	0.267286363288505	2	2	EnhSertadPeli_Rep1_2_part1_Sequence_A 0_S 0_U 1_V 1_X16_Y 6_Job(Seq.Scan) 1 01 01 02 01 04 01_176	6.933474492573637	1.8918948948490981
EnhSertadPeli_Rep1_2_part1_Sequence_A 0_S 0_U 1_V 1_X16_Y 6_Job(Seq.Scan) 1 01 01 02 01 04 01_176__Cell_CP_29	8220.0	2958.5	WT	120	2	WT_120	Cell_CP_29	TxS_auto_4	TxS_auto_19	0.267286363288505	2	2	EnhSertadPeli_Rep1_2_part1_Sequence_A 0_S 0_U 1_V 1_X16_Y 6_Job(Seq.Scan) 1 01 01 02 01 04 01_176	6.933474492573637	1.8918948948490981
EnhSertadPeli_Rep1_2_part1_Sequence_A 0_S 0_U 1_V 1_X16_Y 6_Job(Seq.Scan) 1 01 01 02 01 04 01_176__Cell_CP_29	8220.0	2958.5	WT	120	2	WT_120	Cell_CP_29	TxS_auto_4	TxS_auto_19	0.267286363288505	2	2	EnhSertadPeli_Rep1_2_part1_Sequence_A 0_S 0_U 1_V 1_X16_Y 6_Job(Seq.Scan) 1 01 01 02 01 04 01_176	6.933474492573637	1.8918948948490981
EnhSertadPeli_Rep1_2_part1_Sequence_A 0_S 0_U 1_V 1_X16_Y 6_Job(Seq.Scan) 1 01 01 02 01 04 01_176__Cell_CP_29	8220.0	2958.5	WT	120	2	WT_120	Cell_CP_29	TxS_auto_4	TxS_auto_19	0.267286363288505	2	2	EnhSertadPeli_Rep1_2_part1_Sequence_A 0_S 0_U 1_V 1_X16_Y 6_Job(Seq.Scan) 1 01 01 02 01 04 01_176	6.933474492573637	1.8918948948490981
EnhSertadPeli_Rep1_2_part1_Sequence_A 0_S 0_U 1_V 1_X16_Y 7_Job(Seq.Scan) 1 01 01 02 01 04 01_190__Cell_CP_11	9668.5	4446.5	WT	120	2	WT_120	Cell_CP_11	TxS_auto_98	TxS_auto_16	0.5345287644271379	2	2	EnhSertadPeli_Rep1_2_part1_Sequence_A 0_S 0_U 1_V 1_X16_Y 7_Job(Seq.Scan) 1 01 01 02 01 04 01_190	2.3757439089610206	5.033108031428318
EnhSertadPeli_Rep1_2_part1_Sequence_A 0_S 0_U 1_V 1_X16_Y 7_Job(Seq.Scan) 1 01 01 02 01 04 01_190__Cell_CP_11	9668.5	4446.5	WT	120	2	WT_120	Cell_CP_11	TxS_auto_98	TxS_auto_16	0.5345287644271379	2	2	EnhSertadPeli_Rep1_2_part1_Sequence_A 0_S 0_U 1_V 1_X16_Y 7_Job(Seq.Scan) 1 01 01 02 01 04 01_190	2.3757439089610206	5.033108031428318
EnhSertadPeli_Rep1_2_part1_Sequence_A 0_S 0_U 1_V 1_X16_Y 7_Job(Seq.Scan) 1 01 01 02 01 04 01_190__Cell_CP_11	9668.5	4446.5	WT	120	2	WT_120	Cell_CP_11	TxS_auto_98	TxS_auto_16	0.5345287644271379	2	2	EnhSertadPeli_Rep1_2_part1_Sequence_A 0_S 0_U 1_V 1_X16_Y 7_Job(Seq.Scan) 1 01 01 02 01 04 01_190	2.3757439089610206	5.033108031428318
EnhSertadPeli_Rep1_2_part1_Sequence_A 0_S 0_U 1_V 1_X16_Y 7_Job(Seq.Scan) 1 01 01 02 01 04 01_190__Cell_CP_11	9668.5	4446.5	WT	120	2	WT_120	Cell_CP_11	TxS_auto_98	TxS_auto_16	0.5345287644271379	2	2	EnhSertadPeli_Rep1_2_part1_Sequence_A 0_S 0_U 1_V 1_X16_Y 7_Job(Seq.Scan) 1 01 01 02 01 04 01_190	2.3757439089610206	5.033108031428318
EnhSertadPeli_Rep1_2_part1_Sequence_A 0_S 0_U 1_V 1_X16_Y 7_Job(Seq.Scan) 1 01 01 02 01 04 01_190__Cell_CP_23	8000.5	3143.0	WT	120	2	WT_120	Cell_CP_23	TxS_auto_6	TxS_auto_7	0.6546793108079794	2	1	EnhSertadPeli_Rep1_2_part1_Sequence_A 0_S 0_U 1_V 1_X16_Y 7_Job(Seq.Scan) 1 01 01 02 01 04 01_190	6.726521454190961	3.078095461804207
EnhSertadPeli_Rep1_2_part1_Sequence_A 0_S 0_U 1_V 1_X16_Y 7_Job(Seq.Scan) 1 01 01 02 01 04 01_190__Cell_CP_23	8000.5	3143.0	WT	120	2	WT_120	Cell_CP_23	TxS_auto_6	TxS_auto_7	0.6546793108079794	2	1	EnhSertadPeli_Rep1_2_part1_Sequence_A 0_S 0_U 1_V 1_X16_Y 7_Job(Seq.Scan) 1 01 01 02 01 04 01_190	6.726521454190961	3.078095461804207
EnhSertadPeli_Rep1_2_part1_Sequence_A 0_S 0_U 1_V 1_X16_Y 7_Job(Seq.Scan) 1 01 01 02 01 04 01_190__Cell_CP_23	8000.5	3143.0	WT	120	2	WT_120	Cell_CP_23	TxS_auto_6	TxS_auto_7	0.6546793108079794	2	1	EnhSertadPeli_Rep1_2_part1_Sequence_A 0_S 0_U 1_V 1_X16_Y 7_Job(Seq.Scan) 1 01 01 02 01 04 01_190	6.726521454190961	3.078095461804207
EnhSertadPeli_Rep1_2_part1_Sequence_A 0_S 0_U 1_V 1_X16_Y 7_Job(Seq.Scan) 1 01 01 02 01 04 01_190__Cell_CP_23	8000.5	3143.0	WT	120	2	WT_120	Cell_CP_23	TxS_auto_6	TxS_auto_7	0.6546793108079794	2	1	EnhSertadPeli_Rep1_2_part1_Sequence_A 0_S 0_U 1_V 1_X16_Y 7_Job(Seq.Scan) 1 01 01 02 01 04 01_190	6.726521454190961	3.078095461804207
EnhSertadPeli_Rep1_2_part1_Sequence_A 0_S 0_U 1_V 1_X16_Y 7_Job(Seq.Scan) 1 01 01 02 01 04 01_190__Cell_CP_3	6481.0	2648.0	WT	120	2	WT_120	Cell_CP_3	TxS_auto_29	TxS_auto_6	0.18900000000000006	1	2	EnhSertadPeli_Rep1_2_part1_Sequence_A 0_S 0_U 1_V 1_X16_Y 7_Job(Seq.Scan) 1 01 01 02 01 04 01_190	2.4074197446230596	2.696947778772239
EnhSertadPeli_Rep1_2_part1_Sequence_A 0_S 0_U 1_V 1_X16_Y 7_Job(Seq.Scan) 1 01 01 02 01 04 01_190__Cell_CP_3	6481.0	2648.0	WT	120	2	WT_120	Cell_CP_3	TxS_auto_29	TxS_auto_6	0.18900000000000006	1	2	EnhSertadPeli_Rep1_2_part1_Sequence_A 0_S 0_U 1_V 1_X16_Y 7_Job(Seq.Scan) 1 01 01 02 01 04 01_190	2.4074197446230596	2.696947778772239
EnhSertadPeli_Rep1_2_part1_Sequence_A 0_S 0_U 1_V 1_X16_Y 7_Job(Seq.Scan) 1 01 01 02 01 04 01_190__Cell_CP_3	6481.0	2648.0	WT	120	2	WT_120	Cell_CP_3	TxS_auto_29	TxS_auto_6	0.18900000000000006	1	2	EnhSertadPeli_Rep1_2_part1_Sequence_A 0_S 0_U 1_V 1_X16_Y 7_Job(Seq.Scan) 1 01 01 02 01 04 01_190	2.4074197446230596	2.696947778772239
EnhSertadPeli_Rep1_2_part1_Sequence_A 0_S 0_U 1_V 1_X16_Y 7_Job(Seq.Scan) 1 01 01 02 01 04 01_190__Cell_CP_3	6481.0	2648.0	WT	120	2	WT_120	Cell_CP_3	TxS_auto_29	TxS_auto_6	0.18900000000000006	1	2	EnhSertadPeli_Rep1_2_part1_Sequence_A 0_S 0_U 1_V 1_X16_Y 7_Job(Seq.Scan) 1 01 01 02 01 04 01_190	2.4074197446230596	2.696947778772239
EnhSertadPeli_Rep1_2_part1_Sequence_A 0_S 0_U 1_V 1_X16_Y 7_Job(Seq.Scan) 1 01 01 02 01 04 01_190__Cell_CP_30	9942.5	4145.0	WT	120	2	WT_120	Cell_CP_30	TxS_auto_26	TxS_auto_11	0.7792368061122233	2	1	EnhSertadPeli_Rep1_2_part1_Sequence_A 0_S 0_U 1_V 1_X16_Y 7_Job(Seq.Scan) 1 01 01 02 01 04 01_190	6.278297556394634	1.485092819935208
EnhSertadPeli_Rep1_2_part1_Sequence_A 0_S 0_U 1_V 1_X16_Y 7_Job(Seq.Scan) 1 01 01 02 01 04 01_190__Cell_CP_30	9942.5	4145.0	WT	120	2	WT_120	Cell_CP_30	TxS_auto_26	TxS_auto_11	0.7792368061122233	2	1	EnhSertadPeli_Rep1_2_part1_Sequence_A 0_S 0_U 1_V 1_X16_Y 7_Job(Seq.Scan) 1 01 01 02 01 04 01_190	6.278297556394634	1.485092819935208
EnhSertadPeli_Rep1_2_part1_Sequence_A 0_S 0_U 1_V 1_X16_Y 7_Job(Seq.Scan) 1 01 01 02 01 04 01_190__Cell_CP_30	9942.5	4145.0	WT	120	2	WT_120	Cell_CP_30	TxS_auto_26	TxS_auto_11	0.7792368061122233	2	1	EnhSertadPeli_Rep1_2_part1_Sequence_A 0_S 0_U 1_V 1_X16_Y 7_Job(Seq.Scan) 1 01 01 02 01 04 01_190	6.278297556394634	1.485092819935208
EnhSertadPeli_Rep1_2_part1_Sequence_A 0_S 0_U 1_V 1_X16_Y 7_Job(Seq.Scan) 1 01 01 02 01 04 01_190__Cell_CP_30	9942.5	4145.0	WT	120	2	WT_120	Cell_CP_30	TxS_auto_26	TxS_auto_11	0.7792368061122233	2	1	EnhSertadPeli_Rep1_2_part1_Sequence_A 0_S 0_U 1_V 1_X16_Y 7_Job(Seq.Scan) 1 01 01 02 01 04 01_190	6.278297556394634	1.485092819935208
EnhSertadPeli_Rep1_2_part1_Sequence_A 0_S 0_U 1_V 1_X16_Y 7_Job(Seq.Scan) 1 01 01 02 01 04 01_190__Cell_CP_4	6693.5	2717.0	WT	120	2	WT_120	Cell_CP_4	TxS_auto_83	TxS_auto_25	0.42261684774746994	2	1	EnhSertadPeli_Rep1_2_part1_Sequence_A 0_S 0_U 1_V 1_X16_Y 7_Job(Seq.Scan) 1 01 01 02 01 04 01_190	2.982877487718164	1.5270354363777776
EnhSertadPeli_Rep1_2_part1_Sequence_A 0_S 0_U 1_V 1_X16_Y 7_Job(Seq.Scan) 1 01 01 02 01 04 01_190__Cell_CP_4	6693.5	2717.0	WT	120	2	WT_120	Cell_CP_4	TxS_auto_83	TxS_auto_25	0.42261684774746994	2	1	EnhSertadPeli_Rep1_2_part1_Sequence_A 0_S 0_U 1_V 1_X16_Y 7_Job(Seq.Scan) 1 01 01 02 01 04 01_190	2.982877487718164	1.5270354363777776
EnhSertadPeli_Rep1_2_part1_Sequence_A 0_S 0_U 1_V 1_X16_Y 7_Job(Seq.Scan) 1 01 01 02 01 04 01_190__Cell_CP_4	6693.5	2717.0	WT	120	2	WT_120	Cell_CP_4	TxS_auto_83	TxS_auto_25	0.42261684774746994	2	1	EnhSertadPeli_Rep1_2_part1_Sequence_A 0_S 0_U 1_V 1_X16_Y 7_Job(Seq.Scan) 1 01 01 02 01 04 01_190	2.982877487718164	1.5270354363777776
EnhSertadPeli_Rep1_2_part1_Sequence_A 0_S 0_U 1_V 1_X16_Y 7_Job(Seq.Scan) 1 01 01 02 01 04 01_190__Cell_CP_4	6693.5	2717.0	WT	120	2	WT_120	Cell_CP_4	TxS_auto_83	TxS_auto_25	0.42261684774746994	2	1	EnhSertadPeli_Rep1_2_part1_Sequence_A 0_S 0_U 1_V 1_X16_Y 7_Job(Seq.Scan) 1 01 01 02 01 04 01_190	2.982877487718164	1.5270354363777776
EnhSertadPeli_Rep1_2_part1_Sequence_A 0_S 0_U 1_V 1_X16_Y 8_Job(Seq.Scan) 1 01 01 02 01 04 01_202__Cell_CP_13	7765.5	2762.0	WT	120	2	WT_120	Cell_CP_13	TxS_auto_68	TxS_auto_23	0.5669585522769673	1	2	EnhSertadPeli_Rep1_2_part1_Sequence_A 0_S 0_U 1_V 1_X16_Y 8_Job(Seq.Scan) 1 01 01 02 01 04 01_202	1.167281852450548	1.6402395923056827
EnhSertadPeli_Rep1_2_part1_Sequence_A 0_S 0_U 1_V 1_X16_Y 8_Job(Seq.Scan) 1 01 01 02 01 04 01_202__Cell_CP_13	7765.5	2762.0	WT	120	2	WT_120	Cell_CP_13	TxS_auto_68	TxS_auto_23	0.5669585522769673	1	2	EnhSertadPeli_Rep1_2_part1_Sequence_A 0_S 0_U 1_V 1_X16_Y 8_Job(Seq.Scan) 1 01 01 02 01 04 01_202	1.167281852450548	1.6402395923056827
EnhSertadPeli_Rep1_2_part1_Sequence_A 0_S 0_U 1_V 1_X16_Y 8_Job(Seq.Scan) 1 01 01 02 01 04 01_202__Cell_CP_13	7765.5	2762.0	WT	120	2	WT_120	Cell_CP_13	TxS_auto_68	TxS_auto_23	0.5669585522769673	1	2	EnhSertadPeli_Rep1_2_part1_Sequence_A 0_S 0_U 1_V 1_X16_Y 8_Job(Seq.Scan) 1 01 01 02 01 04 01_202	1.167281852450548	1.6402395923056827
EnhSertadPeli_Rep1_2_part1_Sequence_A 0_S 0_U 1_V 1_X16_Y 8_Job(Seq.Scan) 1 01 01 02 01 04 01_202__Cell_CP_13	7765.5	2762.0	WT	120	2	WT_120	Cell_CP_13	TxS_auto_68	TxS_auto_23	0.5669585522769673	1	2	EnhSertadPeli_Rep1_2_part1_Sequence_A 0_S 0_U 1_V 1_X16_Y 8_Job(Seq.Scan) 1 01 01 02 01 04 01_202	1.167281852450548	1.6402395923056827
EnhSertadPeli_Rep1_2_part1_Sequence_A 0_S 0_U 1_V 1_X16_Y 8_Job(Seq.Scan) 1 01 01 02 01 04 01_202__Cell_CP_14	7926.5	2756.5	WT	120	2	WT_120	Cell_CP_14	TxS_auto_78	TxS_auto_17	0.26728636328851507	2	2	EnhSertadPeli_Rep1_2_part1_Sequence_A 0_S 0_U 1_V 1_X16_Y 8_Job(Seq.Scan) 1 01 01 02 01 04 01_202	1.3304162962916362	1.8841578371650898
EnhSertadPeli_Rep1_2_part1_Sequence_A 0_S 0_U 1_V 1_X16_Y 8_Job(Seq.Scan) 1 01 01 02 01 04 01_202__Cell_CP_14	7926.5	2756.5	WT	120	2	WT_120	Cell_CP_14	TxS_auto_78	TxS_auto_17	0.26728636328851507	2	2	EnhSertadPeli_Rep1_2_part1_Sequence_A 0_S 0_U 1_V 1_X16_Y 8_Job(Seq.Scan) 1 01 01 02 01 04 01_202	1.3304162962916362	1.8841578371650898
EnhSertadPeli_Rep1_2_part1_Sequence_A 0_S 0_U 1_V 1_X16_Y 8_Job(Seq.Scan) 1 01 01 02 01 04 01_202__Cell_CP_14	7926.5	2756.5	WT	120	2	WT_120	Cell_CP_14	TxS_auto_78	TxS_auto_17	0.26728636328851507	2	2	EnhSertadPeli_Rep1_2_part1_Sequence_A 0_S 0_U 1_V 1_X16_Y 8_Job(Seq.Scan) 1 01 01 02 01 04 01_202	1.3304162962916362	1.8841578371650898
EnhSertadPeli_Rep1_2_part1_Sequence_A 0_S 0_U 1_V 1_X16_Y 8_Job(Seq.Scan) 1 01 01 02 01 04 01_202__Cell_CP_14	7926.5	2756.5	WT	120	2	WT_120	Cell_CP_14	TxS_auto_78	TxS_auto_17	0.26728636328851507	2	2	EnhSertadPeli_Rep1_2_part1_Sequence_A 0_S 0_U 1_V 1_X16_Y 8_Job(Seq.Scan) 1 01 01 02 01 04 01_202	1.3304162962916362	1.8841578371650898
EnhSertadPeli_Rep1_2_part1_Sequence_A 0_S 0_U 1_V 1_X16_Y 8_Job(Seq.Scan) 1 01 01 02 01 04 01_202__Cell_CP_20	10242.5	4285.0	WT	120	2	WT_120	Cell_CP_20	TxS_auto_3	TxS_auto_6	0.5669585522769768	2	2	EnhSertadPeli_Rep1_2_part1_Sequence_A 0_S 0_U 1_V 1_X16_Y 8_Job(Seq.Scan) 1 01 01 02 01 04 01_202	5.948333124594492	1.8817144202791916
EnhSertadPeli_Rep1_2_part1_Sequence_A 0_S 0_U 1_V 1_X16_Y 8_Job(Seq.Scan) 1 01 01 02 01 04 01_202__Cell_CP_20	10242.5	4285.0	WT	120	2	WT_120	Cell_CP_20	TxS_auto_3	TxS_auto_6	0.5669585522769768	2	2	EnhSertadPeli_Rep1_2_part1_Sequence_A 0_S 0_U 1_V 1_X16_Y 8_Job(Seq.Scan) 1 01 01 02 01 04 01_202	5.948333124594492	1.8817144202791916
EnhSertadPeli_Rep1_2_part1_Sequence_A 0_S 0_U 1_V 1_X16_Y 8_Job(Seq.Scan) 1 01 01 02 01 04 01_202__Cell_CP_20	10242.5	4285.0	WT	120	2	WT_120	Cell_CP_20	TxS_auto_3	TxS_auto_6	0.5669585522769768	2	2	EnhSertadPeli_Rep1_2_part1_Sequence_A 0_S 0_U 1_V 1_X16_Y 8_Job(Seq.Scan) 1 01 01 02 01 04 01_202	5.948333124594492	1.8817144202791916
EnhSertadPeli_Rep1_2_part1_Sequence_A 0_S 0_U 1_V 1_X16_Y 8_Job(Seq.Scan) 1 01 01 02 01 04 01_202__Cell_CP_20	10242.5	4285.0	WT	120	2	WT_120	Cell_CP_20	TxS_auto_3	TxS_auto_6	0.5669585522769768	2	2	EnhSertadPeli_Rep1_2_part1_Sequence_A 0_S 0_U 1_V 1_X16_Y 8_Job(Seq.Scan) 1 01 01 02 01 04 01_202	5.948333124594492	1.8817144202791916
EnhSertadPeli_Rep1_2_part1_Sequence_A 0_S 0_U 1_V 1_X16_Y 8_Job(Seq.Scan) 1 01 01 02 01 04 01_202__Cell_CP_26	8179.0	2865.0	WT	120	2	WT_120	Cell_CP_26	TxS_auto_34	TxS_auto_16	0.9820488786206115	2	1	EnhSertadPeli_Rep1_2_part1_Sequence_A 0_S 0_U 1_V 1_X16_Y 8_Job(Seq.Scan) 1 01 01 02 01 04 01_202	3.416318695487306	4.129509611360651
EnhSertadPeli_Rep1_2_part1_Sequence_A 0_S 0_U 1_V 1_X16_Y 8_Job(Seq.Scan) 1 01 01 02 01 04 01_202__Cell_CP_26	8179.0	2865.0	WT	120	2	WT_120	Cell_CP_26	TxS_auto_34	TxS_auto_16	0.9820488786206115	2	1	EnhSertadPeli_Rep1_2_part1_Sequence_A 0_S 0_U 1_V 1_X16_Y 8_Job(Seq.Scan) 1 01 01 02 01 04 01_202	3.416318695487306	4.129509611360651
EnhSertadPeli_Rep1_2_part1_Sequence_A 0_S 0_U 1_V 1_X16_Y 8_Job(Seq.Scan) 1 01 01 02 01 04 01_202__Cell_CP_26	8179.0	2865.0	WT	120	2	WT_120	Cell_CP_26	TxS_auto_34	TxS_auto_16	0.9820488786206115	2	1	EnhSertadPeli_Rep1_2_part1_Sequence_A 0_S 0_U 1_V 1_X16_Y 8_Job(Seq.Scan) 1 01 01 02 01 04 01_202	3.416318695487306	4.129509611360651
EnhSertadPeli_Rep1_2_part1_Sequence_A 0_S 0_U 1_V 1_X16_Y 8_Job(Seq.Scan) 1 01 01 02 01 04 01_202__Cell_CP_26	8179.0	2865.0	WT	120	2	WT_120	Cell_CP_26	TxS_auto_34	TxS_auto_16	0.9820488786206115	2	1	EnhSertadPeli_Rep1_2_part1_Sequence_A 0_S 0_U 1_V 1_X16_Y 8_Job(Seq.Scan) 1 01 01 02 01 04 01_202	3.416318695487306	4.129509611360651
EnhSertadPeli_Rep1_2_part1_Sequence_A 0_S 0_U 1_V 1_X16_Y 8_Job(Seq.Scan) 1 01 01 02 01 04 01_202__Cell_CP_3	8695.0	3344.5	WT	120	2	WT_120	Cell_CP_3	TxS_auto_50	TxS_auto_43	0.6546793108079692	2	1	EnhSertadPeli_Rep1_2_part1_Sequence_A 0_S 0_U 1_V 1_X16_Y 8_Job(Seq.Scan) 1 01 01 02 01 04 01_202	5.931967657055971	1.1267482155649438
EnhSertadPeli_Rep1_2_part1_Sequence_A 0_S 0_U 1_V 1_X16_Y 8_Job(Seq.Scan) 1 01 01 02 01 04 01_202__Cell_CP_3	8695.0	3344.5	WT	120	2	WT_120	Cell_CP_3	TxS_auto_50	TxS_auto_43	0.6546793108079692	2	1	EnhSertadPeli_Rep1_2_part1_Sequence_A 0_S 0_U 1_V 1_X16_Y 8_Job(Seq.Scan) 1 01 01 02 01 04 01_202	5.931967657055971	1.1267482155649438
EnhSertadPeli_Rep1_2_part1_Sequence_A 0_S 0_U 1_V 1_X16_Y 8_Job(Seq.Scan) 1 01 01 02 01 04 01_202__Cell_CP_3	8695.0	3344.5	WT	120	2	WT_120	Cell_CP_3	TxS_auto_50	TxS_auto_43	0.6546793108079692	2	1	EnhSertadPeli_Rep1_2_part1_Sequence_A 0_S 0_U 1_V 1_X16_Y 8_Job(Seq.Scan) 1 01 01 02 01 04 01_202	5.931967657055971	1.1267482155649438
EnhSertadPeli_Rep1_2_part1_Sequence_A 0_S 0_U 1_V 1_X16_Y 8_Job(Seq.Scan) 1 01 01 02 01 04 01_202__Cell_CP_3	8695.0	3344.5	WT	120	2	WT_120	Cell_CP_3	TxS_auto_50	TxS_auto_43	0.6546793108079692	2	1	EnhSertadPeli_Rep1_2_part1_Sequence_A 0_S 0_U 1_V 1_X16_Y 8_Job(Seq.Scan) 1 01 01 02 01 04 01_202	5.931967657055971	1.1267482155649438
EnhSertadPeli_Rep1_2_part1_Sequence_A 0_S 0_U 1_V 1_X16_Y 8_Job(Seq.Scan) 1 01 01 02 01 04 01_202__Cell_CP_4	8027.5	2706.5	WT	120	2	WT_120	Cell_CP_4	TxS_auto_10	TxS_auto_9	0.18899999999999295	2	1	EnhSertadPeli_Rep1_2_part1_Sequence_A 0_S 0_U 1_V 1_X16_Y 8_Job(Seq.Scan) 1 01 01 02 01 04 01_202	7.029032758988037	2.465245231950315
EnhSertadPeli_Rep1_2_part1_Sequence_A 0_S 0_U 1_V 1_X16_Y 8_Job(Seq.Scan) 1 01 01 02 01 04 01_202__Cell_CP_4	8027.5	2706.5	WT	120	2	WT_120	Cell_CP_4	TxS_auto_10	TxS_auto_9	0.18899999999999295	2	1	EnhSertadPeli_Rep1_2_part1_Sequence_A 0_S 0_U 1_V 1_X16_Y 8_Job(Seq.Scan) 1 01 01 02 01 04 01_202	7.029032758988037	2.465245231950315
EnhSertadPeli_Rep1_2_part1_Sequence_A 0_S 0_U 1_V 1_X16_Y 8_Job(Seq.Scan) 1 01 01 02 01 04 01_202__Cell_CP_4	8027.5	2706.5	WT	120	2	WT_120	Cell_CP_4	TxS_auto_10	TxS_auto_9	0.18899999999999295	2	1	EnhSertadPeli_Rep1_2_part1_Sequence_A 0_S 0_U 1_V 1_X16_Y 8_Job(Seq.Scan) 1 01 01 02 01 04 01_202	7.029032758988037	2.465245231950315
EnhSertadPeli_Rep1_2_part1_Sequence_A 0_S 0_U 1_V 1_X16_Y 8_Job(Seq.Scan) 1 01 01 02 01 04 01_202__Cell_CP_4	8027.5	2706.5	WT	120	2	WT_120	Cell_CP_4	TxS_auto_10	TxS_auto_9	0.18899999999999295	2	1	EnhSertadPeli_Rep1_2_part1_Sequence_A 0_S 0_U 1_V 1_X16_Y 8_Job(Seq.Scan) 1 01 01 02 01 04 01_202	7.029032758988037	2.465245231950315
EnhSertadPeli_Rep1_2_part1_Sequence_A 0_S 0_U 1_V 1_X16_Y 8_Job(Seq.Scan) 1 01 01 02 01 04 01_202__Cell_CP_9	7816.5	2695.5	WT	120	2	WT_120	Cell_CP_9	TxS_auto_30	TxS_auto_14	0.779266963241738	2	2	EnhSertadPeli_Rep1_2_part1_Sequence_A 0_S 0_U 1_V 1_X16_Y 8_Job(Seq.Scan) 1 01 01 02 01 04 01_202	4.945240943788866	3.6844306395010413
EnhSertadPeli_Rep1_2_part1_Sequence_A 0_S 0_U 1_V 1_X16_Y 8_Job(Seq.Scan) 1 01 01 02 01 04 01_202__Cell_CP_9	7816.5	2695.5	WT	120	2	WT_120	Cell_CP_9	TxS_auto_30	TxS_auto_14	0.779266963241738	2	2	EnhSertadPeli_Rep1_2_part1_Sequence_A 0_S 0_U 1_V 1_X16_Y 8_Job(Seq.Scan) 1 01 01 02 01 04 01_202	4.945240943788866	3.6844306395010413
EnhSertadPeli_Rep1_2_part1_Sequence_A 0_S 0_U 1_V 1_X16_Y 8_Job(Seq.Scan) 1 01 01 02 01 04 01_202__Cell_CP_9	7816.5	2695.5	WT	120	2	WT_120	Cell_CP_9	TxS_auto_30	TxS_auto_14	0.779266963241738	2	2	EnhSertadPeli_Rep1_2_part1_Sequence_A 0_S 0_U 1_V 1_X16_Y 8_Job(Seq.Scan) 1 01 01 02 01 04 01_202	4.945240943788866	3.6844306395010413
EnhSertadPeli_Rep1_2_part1_Sequence_A 0_S 0_U 1_V 1_X16_Y 8_Job(Seq.Scan) 1 01 01 02 01 04 01_202__Cell_CP_9	7816.5	2695.5	WT	120	2	WT_120	Cell_CP_9	TxS_auto_30	TxS_auto_14	0.779266963241738	2	2	EnhSertadPeli_Rep1_2_part1_Sequence_A 0_S 0_U 1_V 1_X16_Y 8_Job(Seq.Scan) 1 01 01 02 01 04 01_202	4.945240943788866	3.6844306395010413
EnhSertadPeli_Rep1_2_part1_Sequence_A 0_S 0_U 1_V 1_X16_Y 9_Job(Seq.Scan) 1 01 01 02 01 04 01_204__Cell_CP_10	9208.5	3564.0	WT	120	2	WT_120	Cell_CP_10	TxS_auto_15	TxS_auto_19	0.6546793108079733	1	2	EnhSertadPeli_Rep1_2_part1_Sequence_A 0_S 0_U 1_V 1_X16_Y 9_Job(Seq.Scan) 1 01 01 02 01 04 01_204	8.940713696822229	5.788073741002563
EnhSertadPeli_Rep1_2_part1_Sequence_A 0_S 0_U 1_V 1_X16_Y 9_Job(Seq.Scan) 1 01 01 02 01 04 01_204__Cell_CP_10	9208.5	3564.0	WT	120	2	WT_120	Cell_CP_10	TxS_auto_15	TxS_auto_19	0.6546793108079733	1	2	EnhSertadPeli_Rep1_2_part1_Sequence_A 0_S 0_U 1_V 1_X16_Y 9_Job(Seq.Scan) 1 01 01 02 01 04 01_204	8.940713696822229	5.788073741002563
EnhSertadPeli_Rep1_2_part1_Sequence_A 0_S 0_U 1_V 1_X16_Y 9_Job(Seq.Scan) 1 01 01 02 01 04 01_204__Cell_CP_10	9208.5	3564.0	WT	120	2	WT_120	Cell_CP_10	TxS_auto_15	TxS_auto_19	0.6546793108079733	1	2	EnhSertadPeli_Rep1_2_part1_Sequence_A 0_S 0_U 1_V 1_X16_Y 9_Job(Seq.Scan) 1 01 01 02 01 04 01_204	8.940713696822229	5.788073741002563
EnhSertadPeli_Rep1_2_part1_Sequence_A 0_S 0_U 1_V 1_X16_Y 9_Job(Seq.Scan) 1 01 01 02 01 04 01_204__Cell_CP_10	9208.5	3564.0	WT	120	2	WT_120	Cell_CP_10	TxS_auto_15	TxS_auto_19	0.6546793108079733	1	2	EnhSertadPeli_Rep1_2_part1_Sequence_A 0_S 0_U 1_V 1_X16_Y 9_Job(Seq.Scan) 1 01 01 02 01 04 01_204	8.940713696822229	5.788073741002563
EnhSertadPeli_Rep1_2_part1_Sequence_A 0_S 0_U 1_V 1_X16_Y 9_Job(Seq.Scan) 1 01 01 02 01 04 01_204__Cell_CP_13	8286.5	3083.5	WT	120	2	WT_120	Cell_CP_13	TxS_auto_5	TxS_auto_22	0.3780000000000001	2	1	EnhSertadPeli_Rep1_2_part1_Sequence_A 0_S 0_U 1_V 1_X16_Y 9_Job(Seq.Scan) 1 01 01 02 01 04 01_204	7.478838920740375	1.3885839926782657
EnhSertadPeli_Rep1_2_part1_Sequence_A 0_S 0_U 1_V 1_X16_Y 9_Job(Seq.Scan) 1 01 01 02 01 04 01_204__Cell_CP_13	8286.5	3083.5	WT	120	2	WT_120	Cell_CP_13	TxS_auto_5	TxS_auto_22	0.3780000000000001	2	1	EnhSertadPeli_Rep1_2_part1_Sequence_A 0_S 0_U 1_V 1_X16_Y 9_Job(Seq.Scan) 1 01 01 02 01 04 01_204	7.478838920740375	1.3885839926782657
EnhSertadPeli_Rep1_2_part1_Sequence_A 0_S 0_U 1_V 1_X16_Y 9_Job(Seq.Scan) 1 01 01 02 01 04 01_204__Cell_CP_13	8286.5	3083.5	WT	120	2	WT_120	Cell_CP_13	TxS_auto_5	TxS_auto_22	0.3780000000000001	2	1	EnhSertadPeli_Rep1_2_part1_Sequence_A 0_S 0_U 1_V 1_X16_Y 9_Job(Seq.Scan) 1 01 01 02 01 04 01_204	7.478838920740375	1.3885839926782657
EnhSertadPeli_Rep1_2_part1_Sequence_A 0_S 0_U 1_V 1_X16_Y 9_Job(Seq.Scan) 1 01 01 02 01 04 01_204__Cell_CP_13	8286.5	3083.5	WT	120	2	WT_120	Cell_CP_13	TxS_auto_5	TxS_auto_22	0.3780000000000001	2	1	EnhSertadPeli_Rep1_2_part1_Sequence_A 0_S 0_U 1_V 1_X16_Y 9_Job(Seq.Scan) 1 01 01 02 01 04 01_204	7.478838920740375	1.3885839926782657
EnhSertadPeli_Rep1_2_part1_Sequence_A 0_S 0_U 1_V 1_X16_Y 9_Job(Seq.Scan) 1 01 01 02 01 04 01_204__Cell_CP_19	5742.0	2277.0	WT	120	2	WT_120	Cell_CP_19	TxS_auto_1	TxS_auto_7	0.5345287644271379	2	1	EnhSertadPeli_Rep1_2_part1_Sequence_A 0_S 0_U 1_V 1_X16_Y 9_Job(Seq.Scan) 1 01 01 02 01 04 01_204	3.488119122238942	1.3967281544725898
EnhSertadPeli_Rep1_2_part1_Sequence_A 0_S 0_U 1_V 1_X16_Y 9_Job(Seq.Scan) 1 01 01 02 01 04 01_204__Cell_CP_19	5742.0	2277.0	WT	120	2	WT_120	Cell_CP_19	TxS_auto_1	TxS_auto_7	0.5345287644271379	2	1	EnhSertadPeli_Rep1_2_part1_Sequence_A 0_S 0_U 1_V 1_X16_Y 9_Job(Seq.Scan) 1 01 01 02 01 04 01_204	3.488119122238942	1.3967281544725898
EnhSertadPeli_Rep1_2_part1_Sequence_A 0_S 0_U 1_V 1_X16_Y 9_Job(Seq.Scan) 1 01 01 02 01 04 01_204__Cell_CP_19	5742.0	2277.0	WT	120	2	WT_120	Cell_CP_19	TxS_auto_1	TxS_auto_7	0.5345287644271379	2	1	EnhSertadPeli_Rep1_2_part1_Sequence_A 0_S 0_U 1_V 1_X16_Y 9_Job(Seq.Scan) 1 01 01 02 01 04 01_204	3.488119122238942	1.3967281544725898
EnhSertadPeli_Rep1_2_part1_Sequence_A 0_S 0_U 1_V 1_X16_Y 9_Job(Seq.Scan) 1 01 01 02 01 04 01_204__Cell_CP_19	5742.0	2277.0	WT	120	2	WT_120	Cell_CP_19	TxS_auto_1	TxS_auto_7	0.5345287644271379	2	1	EnhSertadPeli_Rep1_2_part1_Sequence_A 0_S 0_U 1_V 1_X16_Y 9_Job(Seq.Scan) 1 01 01 02 01 04 01_204	3.488119122238942	1.3967281544725898
EnhSertadPeli_Rep1_2_part1_Sequence_A 0_S 0_U 1_V 1_X16_Y 9_Job(Seq.Scan) 1 01 01 02 01 04 01_204__Cell_CP_22	6198.0	2645.0	WT	120	2	WT_120	Cell_CP_22	TxS_auto_13	TxS_auto_6	0.7792368061122302	1	2	EnhSertadPeli_Rep1_2_part1_Sequence_A 0_S 0_U 1_V 1_X16_Y 9_Job(Seq.Scan) 1 01 01 02 01 04 01_204	1.3520617545142637	2.8606456189913523
EnhSertadPeli_Rep1_2_part1_Sequence_A 0_S 0_U 1_V 1_X16_Y 9_Job(Seq.Scan) 1 01 01 02 01 04 01_204__Cell_CP_22	6198.0	2645.0	WT	120	2	WT_120	Cell_CP_22	TxS_auto_13	TxS_auto_6	0.7792368061122302	1	2	EnhSertadPeli_Rep1_2_part1_Sequence_A 0_S 0_U 1_V 1_X16_Y 9_Job(Seq.Scan) 1 01 01 02 01 04 01_204	1.3520617545142637	2.8606456189913523
EnhSertadPeli_Rep1_2_part1_Sequence_A 0_S 0_U 1_V 1_X16_Y 9_Job(Seq.Scan) 1 01 01 02 01 04 01_204__Cell_CP_22	6198.0	2645.0	WT	120	2	WT_120	Cell_CP_22	TxS_auto_13	TxS_auto_6	0.7792368061122302	1	2	EnhSertadPeli_Rep1_2_part1_Sequence_A 0_S 0_U 1_V 1_X16_Y 9_Job(Seq.Scan) 1 01 01 02 01 04 01_204	1.3520617545142637	2.8606456189913523
EnhSertadPeli_Rep1_2_part1_Sequence_A 0_S 0_U 1_V 1_X16_Y 9_Job(Seq.Scan) 1 01 01 02 01 04 01_204__Cell_CP_22	6198.0	2645.0	WT	120	2	WT_120	Cell_CP_22	TxS_auto_13	TxS_auto_6	0.7792368061122302	1	2	EnhSertadPeli_Rep1_2_part1_Sequence_A 0_S 0_U 1_V 1_X16_Y 9_Job(Seq.Scan) 1 01 01 02 01 04 01_204	1.3520617545142637	2.8606456189913523
EnhSertadPeli_Rep1_2_part1_Sequence_A 0_S 0_U 1_V 1_X16_Y 9_Job(Seq.Scan) 1 01 01 02 01 04 01_204__Cell_CP_27	7601.0	2608.5	WT	120	2	WT_120	Cell_CP_27	TxS_auto_22	TxS_auto_1	0.5345287644271329	2	2	EnhSertadPeli_Rep1_2_part1_Sequence_A 0_S 0_U 1_V 1_X16_Y 9_Job(Seq.Scan) 1 01 01 02 01 04 01_204	1.285541318446734	5.970911515114545
EnhSertadPeli_Rep1_2_part1_Sequence_A 0_S 0_U 1_V 1_X16_Y 9_Job(Seq.Scan) 1 01 01 02 01 04 01_204__Cell_CP_27	7601.0	2608.5	WT	120	2	WT_120	Cell_CP_27	TxS_auto_22	TxS_auto_1	0.5345287644271329	2	2	EnhSertadPeli_Rep1_2_part1_Sequence_A 0_S 0_U 1_V 1_X16_Y 9_Job(Seq.Scan) 1 01 01 02 01 04 01_204	1.285541318446734	5.970911515114545
EnhSertadPeli_Rep1_2_part1_Sequence_A 0_S 0_U 1_V 1_X16_Y 9_Job(Seq.Scan) 1 01 01 02 01 04 01_204__Cell_CP_27	7601.0	2608.5	WT	120	2	WT_120	Cell_CP_27	TxS_auto_22	TxS_auto_1	0.5345287644271329	2	2	EnhSertadPeli_Rep1_2_part1_Sequence_A 0_S 0_U 1_V 1_X16_Y 9_Job(Seq.Scan) 1 01 01 02 01 04 01_204	1.285541318446734	5.970911515114545
EnhSertadPeli_Rep1_2_part1_Sequence_A 0_S 0_U 1_V 1_X16_Y 9_Job(Seq.Scan) 1 01 01 02 01 04 01_204__Cell_CP_27	7601.0	2608.5	WT	120	2	WT_120	Cell_CP_27	TxS_auto_22	TxS_auto_1	0.5345287644271329	2	2	EnhSertadPeli_Rep1_2_part1_Sequence_A 0_S 0_U 1_V 1_X16_Y 9_Job(Seq.Scan) 1 01 01 02 01 04 01_204	1.285541318446734	5.970911515114545
EnhSertadPeli_Rep1_2_part1_Sequence_A 0_S 0_U 1_V 1_X16_Y 9_Job(Seq.Scan) 1 01 01 02 01 04 01_204__Cell_CP_32	9096.0	3585.0	WT	120	2	WT_120	Cell_CP_32	TxS_auto_17	TxS_auto_25	0.6268045947502301	2	2	EnhSertadPeli_Rep1_2_part1_Sequence_A 0_S 0_U 1_V 1_X16_Y 9_Job(Seq.Scan) 1 01 01 02 01 04 01_204	3.8861876663397674	2.628129062004798
EnhSertadPeli_Rep1_2_part1_Sequence_A 0_S 0_U 1_V 1_X16_Y 9_Job(Seq.Scan) 1 01 01 02 01 04 01_204__Cell_CP_32	9096.0	3585.0	WT	120	2	WT_120	Cell_CP_32	TxS_auto_17	TxS_auto_25	0.6268045947502301	2	2	EnhSertadPeli_Rep1_2_part1_Sequence_A 0_S 0_U 1_V 1_X16_Y 9_Job(Seq.Scan) 1 01 01 02 01 04 01_204	3.8861876663397674	2.628129062004798
EnhSertadPeli_Rep1_2_part1_Sequence_A 0_S 0_U 1_V 1_X16_Y 9_Job(Seq.Scan) 1 01 01 02 01 04 01_204__Cell_CP_32	9096.0	3585.0	WT	120	2	WT_120	Cell_CP_32	TxS_auto_17	TxS_auto_25	0.6268045947502301	2	2	EnhSertadPeli_Rep1_2_part1_Sequence_A 0_S 0_U 1_V 1_X16_Y 9_Job(Seq.Scan) 1 01 01 02 01 04 01_204	3.8861876663397674	2.628129062004798
EnhSertadPeli_Rep1_2_part1_Sequence_A 0_S 0_U 1_V 1_X16_Y 9_Job(Seq.Scan) 1 01 01 02 01 04 01_204__Cell_CP_32	9096.0	3585.0	WT	120	2	WT_120	Cell_CP_32	TxS_auto_17	TxS_auto_25	0.6268045947502301	2	2	EnhSertadPeli_Rep1_2_part1_Sequence_A 0_S 0_U 1_V 1_X16_Y 9_Job(Seq.Scan) 1 01 01 02 01 04 01_204	3.8861876663397674	2.628129062004798
EnhSertadPeli_Rep1_2_part1_Sequence_A 0_S 0_U 1_V 1_X17_Y 5_Job(Seq.Scan) 1 01 01 02 01 04 01_160__Cell_CP_10	11198.0	5030.0	WT	120	2	WT_120	Cell_CP_10	TxS_auto_14	TxS_auto_5	0.6268045947502301	2	1	EnhSertadPeli_Rep1_2_part1_Sequence_A 0_S 0_U 1_V 1_X17_Y 5_Job(Seq.Scan) 1 01 01 02 01 04 01_160	5.445730394110702	3.7508059393825843
EnhSertadPeli_Rep1_2_part1_Sequence_A 0_S 0_U 1_V 1_X17_Y 5_Job(Seq.Scan) 1 01 01 02 01 04 01_160__Cell_CP_10	11198.0	5030.0	WT	120	2	WT_120	Cell_CP_10	TxS_auto_14	TxS_auto_5	0.6268045947502301	2	1	EnhSertadPeli_Rep1_2_part1_Sequence_A 0_S 0_U 1_V 1_X17_Y 5_Job(Seq.Scan) 1 01 01 02 01 04 01_160	5.445730394110702	3.7508059393825843
EnhSertadPeli_Rep1_2_part1_Sequence_A 0_S 0_U 1_V 1_X17_Y 5_Job(Seq.Scan) 1 01 01 02 01 04 01_160__Cell_CP_10	11198.0	5030.0	WT	120	2	WT_120	Cell_CP_10	TxS_auto_14	TxS_auto_5	0.6268045947502301	2	1	EnhSertadPeli_Rep1_2_part1_Sequence_A 0_S 0_U 1_V 1_X17_Y 5_Job(Seq.Scan) 1 01 01 02 01 04 01_160	5.445730394110702	3.7508059393825843
EnhSertadPeli_Rep1_2_part1_Sequence_A 0_S 0_U 1_V 1_X17_Y 5_Job(Seq.Scan) 1 01 01 02 01 04 01_160__Cell_CP_10	11198.0	5030.0	WT	120	2	WT_120	Cell_CP_10	TxS_auto_14	TxS_auto_5	0.6268045947502301	2	1	EnhSertadPeli_Rep1_2_part1_Sequence_A 0_S 0_U 1_V 1_X17_Y 5_Job(Seq.Scan) 1 01 01 02 01 04 01_160	5.445730394110702	3.7508059393825843
EnhSertadPeli_Rep1_2_part1_Sequence_A 0_S 0_U 1_V 1_X17_Y 5_Job(Seq.Scan) 1 01 01 02 01 04 01_160__Cell_CP_17	9035.0	3532.5	WT	120	2	WT_120	Cell_CP_17	TxS_auto_12	TxS_auto_2	0.5345287644271379	2	1	EnhSertadPeli_Rep1_2_part1_Sequence_A 0_S 0_U 1_V 1_X17_Y 5_Job(Seq.Scan) 1 01 01 02 01 04 01_160	3.330792475567124	5.608493988109114
EnhSertadPeli_Rep1_2_part1_Sequence_A 0_S 0_U 1_V 1_X17_Y 5_Job(Seq.Scan) 1 01 01 02 01 04 01_160__Cell_CP_17	9035.0	3532.5	WT	120	2	WT_120	Cell_CP_17	TxS_auto_12	TxS_auto_2	0.5345287644271379	2	1	EnhSertadPeli_Rep1_2_part1_Sequence_A 0_S 0_U 1_V 1_X17_Y 5_Job(Seq.Scan) 1 01 01 02 01 04 01_160	3.330792475567124	5.608493988109114
EnhSertadPeli_Rep1_2_part1_Sequence_A 0_S 0_U 1_V 1_X17_Y 5_Job(Seq.Scan) 1 01 01 02 01 04 01_160__Cell_CP_17	9035.0	3532.5	WT	120	2	WT_120	Cell_CP_17	TxS_auto_12	TxS_auto_2	0.5345287644271379	2	1	EnhSertadPeli_Rep1_2_part1_Sequence_A 0_S 0_U 1_V 1_X17_Y 5_Job(Seq.Scan) 1 01 01 02 01 04 01_160	3.330792475567124	5.608493988109114
EnhSertadPeli_Rep1_2_part1_Sequence_A 0_S 0_U 1_V 1_X17_Y 5_Job(Seq.Scan) 1 01 01 02 01 04 01_160__Cell_CP_17	9035.0	3532.5	WT	120	2	WT_120	Cell_CP_17	TxS_auto_12	TxS_auto_2	0.5345287644271379	2	1	EnhSertadPeli_Rep1_2_part1_Sequence_A 0_S 0_U 1_V 1_X17_Y 5_Job(Seq.Scan) 1 01 01 02 01 04 01_160	3.330792475567124	5.608493988109114
EnhSertadPeli_Rep1_2_part1_Sequence_A 0_S 0_U 1_V 1_X17_Y 5_Job(Seq.Scan) 1 01 01 02 01 04 01_160__Cell_CP_6	8031.0	3243.5	WT	120	2	WT_120	Cell_CP_6	TxS_auto_16	TxS_auto_7	0.6546793108079721	2	1	EnhSertadPeli_Rep1_2_part1_Sequence_A 0_S 0_U 1_V 1_X17_Y 5_Job(Seq.Scan) 1 01 01 02 01 04 01_160	5.125270330708445	2.0279021294387074
EnhSertadPeli_Rep1_2_part1_Sequence_A 0_S 0_U 1_V 1_X17_Y 5_Job(Seq.Scan) 1 01 01 02 01 04 01_160__Cell_CP_6	8031.0	3243.5	WT	120	2	WT_120	Cell_CP_6	TxS_auto_16	TxS_auto_7	0.6546793108079721	2	1	EnhSertadPeli_Rep1_2_part1_Sequence_A 0_S 0_U 1_V 1_X17_Y 5_Job(Seq.Scan) 1 01 01 02 01 04 01_160	5.125270330708445	2.0279021294387074
EnhSertadPeli_Rep1_2_part1_Sequence_A 0_S 0_U 1_V 1_X17_Y 5_Job(Seq.Scan) 1 01 01 02 01 04 01_160__Cell_CP_6	8031.0	3243.5	WT	120	2	WT_120	Cell_CP_6	TxS_auto_16	TxS_auto_7	0.6546793108079721	2	1	EnhSertadPeli_Rep1_2_part1_Sequence_A 0_S 0_U 1_V 1_X17_Y 5_Job(Seq.Scan) 1 01 01 02 01 04 01_160	5.125270330708445	2.0279021294387074
EnhSertadPeli_Rep1_2_part1_Sequence_A 0_S 0_U 1_V 1_X17_Y 5_Job(Seq.Scan) 1 01 01 02 01 04 01_160__Cell_CP_6	8031.0	3243.5	WT	120	2	WT_120	Cell_CP_6	TxS_auto_16	TxS_auto_7	0.6546793108079721	2	1	EnhSertadPeli_Rep1_2_part1_Sequence_A 0_S 0_U 1_V 1_X17_Y 5_Job(Seq.Scan) 1 01 01 02 01 04 01_160	5.125270330708445	2.0279021294387074
EnhSertadPeli_Rep1_2_part1_Sequence_A 0_S 0_U 1_V 1_X17_Y 6_Job(Seq.Scan) 1 01 01 02 01 04 01_178__Cell_CP_12	7031.5	2415.5	WT	120	2	WT_120	Cell_CP_12	TxS_auto_11	TxS_auto_8	0.5976704777718261	2	1	EnhSertadPeli_Rep1_2_part1_Sequence_A 0_S 0_U 1_V 1_X17_Y 6_Job(Seq.Scan) 1 01 01 02 01 04 01_178	5.132132970515055	1.2085973337305016
EnhSertadPeli_Rep1_2_part1_Sequence_A 0_S 0_U 1_V 1_X17_Y 6_Job(Seq.Scan) 1 01 01 02 01 04 01_178__Cell_CP_12	7031.5	2415.5	WT	120	2	WT_120	Cell_CP_12	TxS_auto_11	TxS_auto_8	0.5976704777718261	2	1	EnhSertadPeli_Rep1_2_part1_Sequence_A 0_S 0_U 1_V 1_X17_Y 6_Job(Seq.Scan) 1 01 01 02 01 04 01_178	5.132132970515055	1.2085973337305016
EnhSertadPeli_Rep1_2_part1_Sequence_A 0_S 0_U 1_V 1_X17_Y 6_Job(Seq.Scan) 1 01 01 02 01 04 01_178__Cell_CP_12	7031.5	2415.5	WT	120	2	WT_120	Cell_CP_12	TxS_auto_11	TxS_auto_8	0.5976704777718261	2	1	EnhSertadPeli_Rep1_2_part1_Sequence_A 0_S 0_U 1_V 1_X17_Y 6_Job(Seq.Scan) 1 01 01 02 01 04 01_178	5.132132970515055	1.2085973337305016
EnhSertadPeli_Rep1_2_part1_Sequence_A 0_S 0_U 1_V 1_X17_Y 6_Job(Seq.Scan) 1 01 01 02 01 04 01_178__Cell_CP_12	7031.5	2415.5	WT	120	2	WT_120	Cell_CP_12	TxS_auto_11	TxS_auto_8	0.5976704777718261	2	1	EnhSertadPeli_Rep1_2_part1_Sequence_A 0_S 0_U 1_V 1_X17_Y 6_Job(Seq.Scan) 1 01 01 02 01 04 01_178	5.132132970515055	1.2085973337305016
EnhSertadPeli_Rep1_2_part1_Sequence_A 0_S 0_U 1_V 1_X17_Y 6_Job(Seq.Scan) 1 01 01 02 01 04 01_178__Cell_CP_13	5952.5	2398.5	WT	120	2	WT_120	Cell_CP_13	TxS_auto_33	TxS_auto_9	0.42261684774746355	2	1	EnhSertadPeli_Rep1_2_part1_Sequence_A 0_S 0_U 1_V 1_X17_Y 6_Job(Seq.Scan) 1 01 01 02 01 04 01_178	2.1107162369952546	1.3865479769866849
EnhSertadPeli_Rep1_2_part1_Sequence_A 0_S 0_U 1_V 1_X17_Y 6_Job(Seq.Scan) 1 01 01 02 01 04 01_178__Cell_CP_13	5952.5	2398.5	WT	120	2	WT_120	Cell_CP_13	TxS_auto_33	TxS_auto_9	0.42261684774746355	2	1	EnhSertadPeli_Rep1_2_part1_Sequence_A 0_S 0_U 1_V 1_X17_Y 6_Job(Seq.Scan) 1 01 01 02 01 04 01_178	2.1107162369952546	1.3865479769866849
EnhSertadPeli_Rep1_2_part1_Sequence_A 0_S 0_U 1_V 1_X17_Y 6_Job(Seq.Scan) 1 01 01 02 01 04 01_178__Cell_CP_13	5952.5	2398.5	WT	120	2	WT_120	Cell_CP_13	TxS_auto_33	TxS_auto_9	0.42261684774746355	2	1	EnhSertadPeli_Rep1_2_part1_Sequence_A 0_S 0_U 1_V 1_X17_Y 6_Job(Seq.Scan) 1 01 01 02 01 04 01_178	2.1107162369952546	1.3865479769866849
EnhSertadPeli_Rep1_2_part1_Sequence_A 0_S 0_U 1_V 1_X17_Y 6_Job(Seq.Scan) 1 01 01 02 01 04 01_178__Cell_CP_13	5952.5	2398.5	WT	120	2	WT_120	Cell_CP_13	TxS_auto_33	TxS_auto_9	0.42261684774746355	2	1	EnhSertadPeli_Rep1_2_part1_Sequence_A 0_S 0_U 1_V 1_X17_Y 6_Job(Seq.Scan) 1 01 01 02 01 04 01_178	2.1107162369952546	1.3865479769866849
EnhSertadPeli_Rep1_2_part1_Sequence_A 0_S 0_U 1_V 1_X17_Y 6_Job(Seq.Scan) 1 01 01 02 01 04 01_178__Cell_CP_2	8453.0	3105.5	WT	120	2	WT_120	Cell_CP_2	TxS_auto_46	TxS_auto_18	0.18900000000000006	2	1	EnhSertadPeli_Rep1_2_part1_Sequence_A 0_S 0_U 1_V 1_X17_Y 6_Job(Seq.Scan) 1 01 01 02 01 04 01_178	4.023981236229094	1.2383239550515868
EnhSertadPeli_Rep1_2_part1_Sequence_A 0_S 0_U 1_V 1_X17_Y 6_Job(Seq.Scan) 1 01 01 02 01 04 01_178__Cell_CP_2	8453.0	3105.5	WT	120	2	WT_120	Cell_CP_2	TxS_auto_46	TxS_auto_18	0.18900000000000006	2	1	EnhSertadPeli_Rep1_2_part1_Sequence_A 0_S 0_U 1_V 1_X17_Y 6_Job(Seq.Scan) 1 01 01 02 01 04 01_178	4.023981236229094	1.2383239550515868
EnhSertadPeli_Rep1_2_part1_Sequence_A 0_S 0_U 1_V 1_X17_Y 6_Job(Seq.Scan) 1 01 01 02 01 04 01_178__Cell_CP_2	8453.0	3105.5	WT	120	2	WT_120	Cell_CP_2	TxS_auto_46	TxS_auto_18	0.18900000000000006	2	1	EnhSertadPeli_Rep1_2_part1_Sequence_A 0_S 0_U 1_V 1_X17_Y 6_Job(Seq.Scan) 1 01 01 02 01 04 01_178	4.023981236229094	1.2383239550515868
EnhSertadPeli_Rep1_2_part1_Sequence_A 0_S 0_U 1_V 1_X17_Y 6_Job(Seq.Scan) 1 01 01 02 01 04 01_178__Cell_CP_2	8453.0	3105.5	WT	120	2	WT_120	Cell_CP_2	TxS_auto_46	TxS_auto_18	0.18900000000000006	2	1	EnhSertadPeli_Rep1_2_part1_Sequence_A 0_S 0_U 1_V 1_X17_Y 6_Job(Seq.Scan) 1 01 01 02 01 04 01_178	4.023981236229094	1.2383239550515868
EnhSertadPeli_Rep1_2_part1_Sequence_A 0_S 0_U 1_V 1_X17_Y 6_Job(Seq.Scan) 1 01 01 02 01 04 01_178__Cell_CP_25	10276.0	4277.0	WT	120	2	WT_120	Cell_CP_25	TxS_auto_53	TxS_auto_10	0.2672863632885251	2	2	EnhSertadPeli_Rep1_2_part1_Sequence_A 0_S 0_U 1_V 1_X17_Y 6_Job(Seq.Scan) 1 01 01 02 01 04 01_178	1.2264117138374722	1.6390178838627336
EnhSertadPeli_Rep1_2_part1_Sequence_A 0_S 0_U 1_V 1_X17_Y 6_Job(Seq.Scan) 1 01 01 02 01 04 01_178__Cell_CP_25	10276.0	4277.0	WT	120	2	WT_120	Cell_CP_25	TxS_auto_53	TxS_auto_10	0.2672863632885251	2	2	EnhSertadPeli_Rep1_2_part1_Sequence_A 0_S 0_U 1_V 1_X17_Y 6_Job(Seq.Scan) 1 01 01 02 01 04 01_178	1.2264117138374722	1.6390178838627336
EnhSertadPeli_Rep1_2_part1_Sequence_A 0_S 0_U 1_V 1_X17_Y 6_Job(Seq.Scan) 1 01 01 02 01 04 01_178__Cell_CP_25	10276.0	4277.0	WT	120	2	WT_120	Cell_CP_25	TxS_auto_53	TxS_auto_10	0.2672863632885251	2	2	EnhSertadPeli_Rep1_2_part1_Sequence_A 0_S 0_U 1_V 1_X17_Y 6_Job(Seq.Scan) 1 01 01 02 01 04 01_178	1.2264117138374722	1.6390178838627336
EnhSertadPeli_Rep1_2_part1_Sequence_A 0_S 0_U 1_V 1_X17_Y 6_Job(Seq.Scan) 1 01 01 02 01 04 01_178__Cell_CP_25	10276.0	4277.0	WT	120	2	WT_120	Cell_CP_25	TxS_auto_53	TxS_auto_10	0.2672863632885251	2	2	EnhSertadPeli_Rep1_2_part1_Sequence_A 0_S 0_U 1_V 1_X17_Y 6_Job(Seq.Scan) 1 01 01 02 01 04 01_178	1.2264117138374722	1.6390178838627336
EnhSertadPeli_Rep1_2_part1_Sequence_A 0_S 0_U 1_V 1_X17_Y 6_Job(Seq.Scan) 1 01 01 02 01 04 01_178__Cell_CP_6	10119.0	4093.5	WT	120	2	WT_120	Cell_CP_6	TxS_auto_77	TxS_auto_13	0.7792368061122422	2	1	EnhSertadPeli_Rep1_2_part1_Sequence_A 0_S 0_U 1_V 1_X17_Y 6_Job(Seq.Scan) 1 01 01 02 01 04 01_178	2.195714778819104	3.3993832932236923
EnhSertadPeli_Rep1_2_part1_Sequence_A 0_S 0_U 1_V 1_X17_Y 6_Job(Seq.Scan) 1 01 01 02 01 04 01_178__Cell_CP_6	10119.0	4093.5	WT	120	2	WT_120	Cell_CP_6	TxS_auto_77	TxS_auto_13	0.7792368061122422	2	1	EnhSertadPeli_Rep1_2_part1_Sequence_A 0_S 0_U 1_V 1_X17_Y 6_Job(Seq.Scan) 1 01 01 02 01 04 01_178	2.195714778819104	3.3993832932236923
EnhSertadPeli_Rep1_2_part1_Sequence_A 0_S 0_U 1_V 1_X17_Y 6_Job(Seq.Scan) 1 01 01 02 01 04 01_178__Cell_CP_6	10119.0	4093.5	WT	120	2	WT_120	Cell_CP_6	TxS_auto_77	TxS_auto_13	0.7792368061122422	2	1	EnhSertadPeli_Rep1_2_part1_Sequence_A 0_S 0_U 1_V 1_X17_Y 6_Job(Seq.Scan) 1 01 01 02 01 04 01_178	2.195714778819104	3.3993832932236923
EnhSertadPeli_Rep1_2_part1_Sequence_A 0_S 0_U 1_V 1_X17_Y 6_Job(Seq.Scan) 1 01 01 02 01 04 01_178__Cell_CP_6	10119.0	4093.5	WT	120	2	WT_120	Cell_CP_6	TxS_auto_77	TxS_auto_13	0.7792368061122422	2	1	EnhSertadPeli_Rep1_2_part1_Sequence_A 0_S 0_U 1_V 1_X17_Y 6_Job(Seq.Scan) 1 01 01 02 01 04 01_178	2.195714778819104	3.3993832932236923
EnhSertadPeli_Rep1_2_part1_Sequence_A 0_S 0_U 1_V 1_X18_Y 5_Job(Seq.Scan) 1 01 01 02 01 04 01_158__Cell_CP_1	6932.5	2960.0	WT	120	2	WT_120	Cell_CP_1	TxS_auto_15	TxS_auto_6	0.6546793108079715	2	1	EnhSertadPeli_Rep1_2_part1_Sequence_A 0_S 0_U 1_V 1_X18_Y 5_Job(Seq.Scan) 1 01 01 02 01 04 01_158	3.573118691173441	5.170744672739196
EnhSertadPeli_Rep1_2_part1_Sequence_A 0_S 0_U 1_V 1_X18_Y 5_Job(Seq.Scan) 1 01 01 02 01 04 01_158__Cell_CP_1	6932.5	2960.0	WT	120	2	WT_120	Cell_CP_1	TxS_auto_15	TxS_auto_6	0.6546793108079715	2	1	EnhSertadPeli_Rep1_2_part1_Sequence_A 0_S 0_U 1_V 1_X18_Y 5_Job(Seq.Scan) 1 01 01 02 01 04 01_158	3.573118691173441	5.170744672739196
EnhSertadPeli_Rep1_2_part1_Sequence_A 0_S 0_U 1_V 1_X18_Y 5_Job(Seq.Scan) 1 01 01 02 01 04 01_158__Cell_CP_1	6932.5	2960.0	WT	120	2	WT_120	Cell_CP_1	TxS_auto_15	TxS_auto_6	0.6546793108079715	2	1	EnhSertadPeli_Rep1_2_part1_Sequence_A 0_S 0_U 1_V 1_X18_Y 5_Job(Seq.Scan) 1 01 01 02 01 04 01_158	3.573118691173441	5.170744672739196
EnhSertadPeli_Rep1_2_part1_Sequence_A 0_S 0_U 1_V 1_X18_Y 5_Job(Seq.Scan) 1 01 01 02 01 04 01_158__Cell_CP_1	6932.5	2960.0	WT	120	2	WT_120	Cell_CP_1	TxS_auto_15	TxS_auto_6	0.6546793108079715	2	1	EnhSertadPeli_Rep1_2_part1_Sequence_A 0_S 0_U 1_V 1_X18_Y 5_Job(Seq.Scan) 1 01 01 02 01 04 01_158	3.573118691173441	5.170744672739196
EnhSertadPeli_Rep1_2_part1_Sequence_A 0_S 0_U 1_V 1_X18_Y 5_Job(Seq.Scan) 1 01 01 02 01 04 01_158__Cell_CP_14	7864.0	2787.5	WT	120	2	WT_120	Cell_CP_14	TxS_auto_63	TxS_auto_9	0.6268045947502301	2	2	EnhSertadPeli_Rep1_2_part1_Sequence_A 0_S 0_U 1_V 1_X18_Y 5_Job(Seq.Scan) 1 01 01 02 01 04 01_158	2.8841523823927813	4.15638699904953
EnhSertadPeli_Rep1_2_part1_Sequence_A 0_S 0_U 1_V 1_X18_Y 5_Job(Seq.Scan) 1 01 01 02 01 04 01_158__Cell_CP_14	7864.0	2787.5	WT	120	2	WT_120	Cell_CP_14	TxS_auto_63	TxS_auto_9	0.6268045947502301	2	2	EnhSertadPeli_Rep1_2_part1_Sequence_A 0_S 0_U 1_V 1_X18_Y 5_Job(Seq.Scan) 1 01 01 02 01 04 01_158	2.8841523823927813	4.15638699904953
EnhSertadPeli_Rep1_2_part1_Sequence_A 0_S 0_U 1_V 1_X18_Y 5_Job(Seq.Scan) 1 01 01 02 01 04 01_158__Cell_CP_14	7864.0	2787.5	WT	120	2	WT_120	Cell_CP_14	TxS_auto_63	TxS_auto_9	0.6268045947502301	2	2	EnhSertadPeli_Rep1_2_part1_Sequence_A 0_S 0_U 1_V 1_X18_Y 5_Job(Seq.Scan) 1 01 01 02 01 04 01_158	2.8841523823927813	4.15638699904953
EnhSertadPeli_Rep1_2_part1_Sequence_A 0_S 0_U 1_V 1_X18_Y 5_Job(Seq.Scan) 1 01 01 02 01 04 01_158__Cell_CP_14	7864.0	2787.5	WT	120	2	WT_120	Cell_CP_14	TxS_auto_63	TxS_auto_9	0.6268045947502301	2	2	EnhSertadPeli_Rep1_2_part1_Sequence_A 0_S 0_U 1_V 1_X18_Y 5_Job(Seq.Scan) 1 01 01 02 01 04 01_158	2.8841523823927813	4.15638699904953
EnhSertadPeli_Rep1_2_part1_Sequence_A 0_S 0_U 1_V 1_X18_Y 5_Job(Seq.Scan) 1 01 01 02 01 04 01_158__Cell_CP_27	8378.0	3032.5	WT	120	2	WT_120	Cell_CP_27	TxS_auto_57	TxS_auto_14	0.26728636328851507	2	1	EnhSertadPeli_Rep1_2_part1_Sequence_A 0_S 0_U 1_V 1_X18_Y 5_Job(Seq.Scan) 1 01 01 02 01 04 01_158	5.867558061762603	3.3725078860948248
EnhSertadPeli_Rep1_2_part1_Sequence_A 0_S 0_U 1_V 1_X18_Y 5_Job(Seq.Scan) 1 01 01 02 01 04 01_158__Cell_CP_27	8378.0	3032.5	WT	120	2	WT_120	Cell_CP_27	TxS_auto_57	TxS_auto_14	0.26728636328851507	2	1	EnhSertadPeli_Rep1_2_part1_Sequence_A 0_S 0_U 1_V 1_X18_Y 5_Job(Seq.Scan) 1 01 01 02 01 04 01_158	5.867558061762603	3.3725078860948248
EnhSertadPeli_Rep1_2_part1_Sequence_A 0_S 0_U 1_V 1_X18_Y 5_Job(Seq.Scan) 1 01 01 02 01 04 01_158__Cell_CP_27	8378.0	3032.5	WT	120	2	WT_120	Cell_CP_27	TxS_auto_57	TxS_auto_14	0.26728636328851507	2	1	EnhSertadPeli_Rep1_2_part1_Sequence_A 0_S 0_U 1_V 1_X18_Y 5_Job(Seq.Scan) 1 01 01 02 01 04 01_158	5.867558061762603	3.3725078860948248
EnhSertadPeli_Rep1_2_part1_Sequence_A 0_S 0_U 1_V 1_X18_Y 5_Job(Seq.Scan) 1 01 01 02 01 04 01_158__Cell_CP_27	8378.0	3032.5	WT	120	2	WT_120	Cell_CP_27	TxS_auto_57	TxS_auto_14	0.26728636328851507	2	1	EnhSertadPeli_Rep1_2_part1_Sequence_A 0_S 0_U 1_V 1_X18_Y 5_Job(Seq.Scan) 1 01 01 02 01 04 01_158	5.867558061762603	3.3725078860948248
EnhSertadPeli_Rep1_2_part1_Sequence_A 0_S 0_U 1_V 1_X18_Y 5_Job(Seq.Scan) 1 01 01 02 01 04 01_158__Cell_CP_31	6708.0	2303.5	WT	120	2	WT_120	Cell_CP_31	TxS_auto_45	TxS_auto_18	0.53457272657701	2	1	EnhSertadPeli_Rep1_2_part1_Sequence_A 0_S 0_U 1_V 1_X18_Y 5_Job(Seq.Scan) 1 01 01 02 01 04 01_158	7.034841069712631	2.576413867326642
EnhSertadPeli_Rep1_2_part1_Sequence_A 0_S 0_U 1_V 1_X18_Y 5_Job(Seq.Scan) 1 01 01 02 01 04 01_158__Cell_CP_31	6708.0	2303.5	WT	120	2	WT_120	Cell_CP_31	TxS_auto_45	TxS_auto_18	0.53457272657701	2	1	EnhSertadPeli_Rep1_2_part1_Sequence_A 0_S 0_U 1_V 1_X18_Y 5_Job(Seq.Scan) 1 01 01 02 01 04 01_158	7.034841069712631	2.576413867326642
EnhSertadPeli_Rep1_2_part1_Sequence_A 0_S 0_U 1_V 1_X18_Y 5_Job(Seq.Scan) 1 01 01 02 01 04 01_158__Cell_CP_31	6708.0	2303.5	WT	120	2	WT_120	Cell_CP_31	TxS_auto_45	TxS_auto_18	0.53457272657701	2	1	EnhSertadPeli_Rep1_2_part1_Sequence_A 0_S 0_U 1_V 1_X18_Y 5_Job(Seq.Scan) 1 01 01 02 01 04 01_158	7.034841069712631	2.576413867326642
EnhSertadPeli_Rep1_2_part1_Sequence_A 0_S 0_U 1_V 1_X18_Y 5_Job(Seq.Scan) 1 01 01 02 01 04 01_158__Cell_CP_31	6708.0	2303.5	WT	120	2	WT_120	Cell_CP_31	TxS_auto_45	TxS_auto_18	0.53457272657701	2	1	EnhSertadPeli_Rep1_2_part1_Sequence_A 0_S 0_U 1_V 1_X18_Y 5_Job(Seq.Scan) 1 01 01 02 01 04 01_158	7.034841069712631	2.576413867326642
EnhSertadPeli_Rep1_2_part1_Sequence_A 0_S 0_U 1_V 1_X18_Y 5_Job(Seq.Scan) 1 01 01 02 01 04 01_158__Cell_CP_33	9074.0	3682.5	WT	120	2	WT_120	Cell_CP_33	TxS_auto_32	TxS_auto_12	0.5669585522769791	2	1	EnhSertadPeli_Rep1_2_part1_Sequence_A 0_S 0_U 1_V 1_X18_Y 5_Job(Seq.Scan) 1 01 01 02 01 04 01_158	3.6296077226909094	1.7864274995211997
EnhSertadPeli_Rep1_2_part1_Sequence_A 0_S 0_U 1_V 1_X18_Y 5_Job(Seq.Scan) 1 01 01 02 01 04 01_158__Cell_CP_33	9074.0	3682.5	WT	120	2	WT_120	Cell_CP_33	TxS_auto_32	TxS_auto_12	0.5669585522769791	2	1	EnhSertadPeli_Rep1_2_part1_Sequence_A 0_S 0_U 1_V 1_X18_Y 5_Job(Seq.Scan) 1 01 01 02 01 04 01_158	3.6296077226909094	1.7864274995211997
EnhSertadPeli_Rep1_2_part1_Sequence_A 0_S 0_U 1_V 1_X18_Y 5_Job(Seq.Scan) 1 01 01 02 01 04 01_158__Cell_CP_33	9074.0	3682.5	WT	120	2	WT_120	Cell_CP_33	TxS_auto_32	TxS_auto_12	0.5669585522769791	2	1	EnhSertadPeli_Rep1_2_part1_Sequence_A 0_S 0_U 1_V 1_X18_Y 5_Job(Seq.Scan) 1 01 01 02 01 04 01_158	3.6296077226909094	1.7864274995211997
EnhSertadPeli_Rep1_2_part1_Sequence_A 0_S 0_U 1_V 1_X18_Y 5_Job(Seq.Scan) 1 01 01 02 01 04 01_158__Cell_CP_33	9074.0	3682.5	WT	120	2	WT_120	Cell_CP_33	TxS_auto_32	TxS_auto_12	0.5669585522769791	2	1	EnhSertadPeli_Rep1_2_part1_Sequence_A 0_S 0_U 1_V 1_X18_Y 5_Job(Seq.Scan) 1 01 01 02 01 04 01_158	3.6296077226909094	1.7864274995211997
EnhSertadPeli_Rep1_2_part1_Sequence_A 0_S 0_U 1_V 1_X18_Y 6_Job(Seq.Scan) 1 01 01 02 01 04 01_180__Cell_CP_17	9172.0	3547.0	WT	120	2	WT_120	Cell_CP_17	TxS_auto_118	TxS_auto_27	0.5345287644271329	2	2	EnhSertadPeli_Rep1_2_part1_Sequence_A 0_S 0_U 1_V 1_X18_Y 6_Job(Seq.Scan) 1 01 01 02 01 04 01_180	1.191567370209644	1.3556000433346531
EnhSertadPeli_Rep1_2_part1_Sequence_A 0_S 0_U 1_V 1_X18_Y 6_Job(Seq.Scan) 1 01 01 02 01 04 01_180__Cell_CP_17	9172.0	3547.0	WT	120	2	WT_120	Cell_CP_17	TxS_auto_118	TxS_auto_27	0.5345287644271329	2	2	EnhSertadPeli_Rep1_2_part1_Sequence_A 0_S 0_U 1_V 1_X18_Y 6_Job(Seq.Scan) 1 01 01 02 01 04 01_180	1.191567370209644	1.3556000433346531
[truncated: 1,202 more rows]
