# Supplementary material for: Cohesin couples transcriptional bursting probabilities of inducible enhancers and promoters
Source: Nat Commun. 2022 Jul 27;13:4342. doi: 10.1038/s41467-022-31192-9 (PMC9329429; doi:10.1038/s41467-022-31192-9)
Supplement: Supplementary file 4 — Source Data [file 41467_2022_31192_MOESM4_ESM.zip › SourceData/Fig2_BS.csv]

Image	Cell	Genotype	Timepoint	Rep	TSS1_r2	TSS2_r2	Probe
Ifnb1_L2_type4C3_type6C2_26012021_Sequence_A 0_S 0_U 0_V 0_X 8_Y18_Job(Seq.Scan) 1 01 01 02 01 04 01_008	Cell_CP_6	WT	0	1	1.2193139012249512	0.0	L2
Ifnb1_L2_type4C3_type6C2_26012021_Sequence_A 0_S 0_U 0_V 0_X 8_Y19_Job(Seq.Scan) 1 01 01 02 01 04 01_032	Cell_CP_6	WT	0	1	1.742536281253989	0.0	L2
Ifnb1_L2_type4C3_type6C2_26012021_Sequence_A 0_S 0_U 0_V 0_X 8_Y19_Job(Seq.Scan) 1 01 01 02 01 04 01_032	Cell_CP_8	WT	0	1	2.9098219250025688	0.0	L2
Ifnb1_L2_type4C3_type6C2_26012021_Sequence_A 0_S 0_U 0_V 0_X 8_Y20_Job(Seq.Scan) 1 01 01 02 01 04 01_034	Cell_CP_19	WT	0	1	1.1077045631928544	0.0	L2
Ifnb1_L2_type4C3_type6C2_26012021_Sequence_A 0_S 0_U 0_V 0_X 9_Y18_Job(Seq.Scan) 1 01 01 02 01 04 01_010	Cell_CP_1	WT	0	1	1.1005715227958628	0.0	L2
Ifnb1_L2_type4C3_type6C2_26012021_Sequence_A 0_S 0_U 0_V 0_X 9_Y18_Job(Seq.Scan) 1 01 01 02 01 04 01_010	Cell_CP_30	WT	0	1	1.3359583866182179	0.0	L2
Ifnb1_L2_type4C3_type6C2_26012021_Sequence_A 0_S 0_U 0_V 0_X 9_Y19_Job(Seq.Scan) 1 01 01 02 01 04 01_030	Cell_CP_11	WT	0	1	1.1018298504669597	0.9503600345662571	L2
Ifnb1_L2_type4C3_type6C2_26012021_Sequence_A 0_S 0_U 0_V 0_X 9_Y20_Job(Seq.Scan) 1 01 01 02 01 04 01_036	Cell_CP_7	WT	0	1	5.940064542862883	0.0	L2
Ifnb1_L2_type4C3_type6C2_26012021_Sequence_A 0_S 0_U 0_V 0_X 9_Y20_Job(Seq.Scan) 1 01 01 02 01 04 01_036	Cell_CP_12	WT	0	1	2.017784133132945	0.0	L2
Ifnb1_L2_type4C3_type6C2_26012021_Sequence_A 0_S 0_U 0_V 0_X10_Y18_Job(Seq.Scan) 1 01 01 02 01 04 01_012	Cell_CP_5	WT	0	1	3.4380793503551774	0.0	L2
Ifnb1_L2_type4C3_type6C2_26012021_Sequence_A 0_S 0_U 0_V 0_X11_Y18_Job(Seq.Scan) 1 01 01 02 01 04 01_014	Cell_CP_7	WT	0	1	1.2394540825192348	0.0	L2
Ifnb1_L2_type4C3_type6C2_26012021_Sequence_A 0_S 0_U 0_V 0_X11_Y19_Job(Seq.Scan) 1 01 01 02 01 04 01_028	Cell_CP_38	WT	0	1	1.0187522658724333	0.0	L2
Ifnb1_L2_type4C3_type6C2_26012021_Sequence_A 0_S 0_U 0_V 0_X11_Y19_Job(Seq.Scan) 1 01 01 02 01 04 01_028	Cell_CP_40	WT	0	1	11.426980924785127	0.0	L2
Ifnb1_L2_type4C3_type6C2_26012021_Sequence_A 0_S 0_U 0_V 0_X11_Y20_Job(Seq.Scan) 1 01 01 02 01 04 01_038	Cell_CP_25	WT	0	1	1.1966564523628795	0.0	L2
Ifnb1_L2_type4C3_type6C2_26012021_Sequence_A 0_S 0_U 0_V 0_X18_Y17_Job(Seq.Scan) 1 01 01 02 01 04 01_006	Cell_CP_1	WT	0	1	1.4597363205588723	2.390375650400411	L2
Ifnb1_L2_type4C3_type6C2_26012021_Sequence_A 0_S 0_U 0_V 0_X18_Y19_Job(Seq.Scan) 1 01 01 02 01 04 01_026	Cell_CP_2	WT	0	1	6.793920477405355	0.0	L2
Ifnb1_L2_type4C3_type6C2_26012021_Sequence_A 0_S 0_U 0_V 0_X18_Y19_Job(Seq.Scan) 1 01 01 02 01 04 01_026	Cell_CP_12	WT	0	1	1.3380565857668365	0.0	L2
Ifnb1_L2_type4C3_type6C2_26012021_Sequence_A 0_S 0_U 0_V 0_X19_Y17_Job(Seq.Scan) 1 01 01 02 01 04 01_004	Cell_CP_11	WT	0	1	1.116096033298542	0.0	L2
Ifnb1_L2_type4C3_type6C2_26012021_Sequence_A 0_S 0_U 0_V 0_X19_Y18_Job(Seq.Scan) 1 01 01 02 01 04 01_018	Cell_CP_3	WT	0	1	12.097478967244808	0.0	L2
Ifnb1_L2_type4C3_type6C2_26012021_Sequence_A 0_S 0_U 0_V 0_X19_Y18_Job(Seq.Scan) 1 01 01 02 01 04 01_018	Cell_CP_8	WT	0	1	1.6376403029741204	0.0	L2
Ifnb1_L2_type4C3_type6C2_26012021_Sequence_A 0_S 0_U 0_V 0_X19_Y18_Job(Seq.Scan) 1 01 01 02 01 04 01_018	Cell_CP_10	WT	0	1	1.4030921882156981	0.0	L2
Ifnb1_L2_type4C3_type6C2_26012021_Sequence_A 0_S 0_U 0_V 0_X19_Y18_Job(Seq.Scan) 1 01 01 02 01 04 01_018	Cell_CP_13	WT	0	1	4.781590458015151	0.0	L2
Ifnb1_L2_type4C3_type6C2_26012021_Sequence_A 0_S 0_U 0_V 0_X20_Y19_Job(Seq.Scan) 1 01 01 02 01 04 01_022	Cell_CP_1	WT	0	1	1.8444957194717024	0.0	L2
Ifnb1_L2_type4C3_type6C2_26012021_Sequence_A 0_S 0_U 0_V 0_X20_Y19_Job(Seq.Scan) 1 01 01 02 01 04 01_022	Cell_CP_6	WT	0	1	5.867477035673059	0.0	L2
Ifnb1_L2_type4C3_type6C2_26012021_Sequence_A 0_S 0_U 0_V 0_X20_Y19_Job(Seq.Scan) 1 01 01 02 01 04 01_022	Cell_CP_8	WT	0	1	1.1232290736955335	0.0	L2
Ifnb1_L2_type4C3_type6C2_26012021_Sequence_A 0_S 0_U 0_V 0_X20_Y19_Job(Seq.Scan) 1 01 01 02 01 04 01_022	Cell_CP_13	WT	0	1	1.203789288684673	0.0	L2
Ifnb1_L2_type4C3_type6C2_26012021_Sequence_A 0_S 0_U 0_V 0_X20_Y20_Job(Seq.Scan) 1 01 01 02 01 04 01_044	Cell_CP_9	WT	0	1	3.2270288620491456	0.0	L2
Ifnb1_L2_type4C3_type6C2_26012021_Sequence_A 0_S 0_U 2_V 0_X 5_Y13_Job(Seq.Scan) 1 01 01 02 01 04 01_322	Cell_CP_6	WT	0	2	8.405126817940129	8.405126817940129	L2
Ifnb1_L2_type4C3_type6C2_26012021_Sequence_A 0_S 0_U 2_V 0_X 6_Y13_Job(Seq.Scan) 1 01 01 02 01 04 01_320	Cell_CP_1	WT	0	2	4.335153105886763	0.0	L2
Ifnb1_L2_type4C3_type6C2_26012021_Sequence_A 0_S 0_U 2_V 0_X16_Y17_Job(Seq.Scan) 1 01 01 02 01 04 01_336	Cell_CP_13	WT	0	2	2.367717793387943	0.0	L2
Ifnb1_L2_type4C3_type6C2_26012021_Sequence_A 0_S 0_U 2_V 0_X16_Y18_Job(Seq.Scan) 1 01 01 02 01 04 01_338	Cell_CP_22	WT	0	2	1.111061192050169	0.0	L2
Ifnb1_L2_type4C3_type6C2_26012021_Sequence_A 0_S 0_U 2_V 0_X18_Y17_Job(Seq.Scan) 1 01 01 02 01 04 01_332	Cell_CP_6	WT	0	2	1.4110644878646172	0.0	L2
Ifnb1_L2_type4C3_type6C2_26012021_Sequence_A 0_S 0_U 2_V 0_X18_Y17_Job(Seq.Scan) 1 01 01 02 01 04 01_332	Cell_CP_26	WT	0	2	3.782979087700194	0.0	L2
Ifnb1_L2_type4C3_type6C2_C4isnotyhingIwasworryIputthewrongprobebutjustbackground_05022021_Sequence_A 0_S 0_U 0_V 0_X13_Y14_Job(Seq.Scan) 1 01 01 02 01 04 01_010	Cell_CP_2	WT	0	3	1.082692050655802	0.0	L2
Ifnb1_L2_type4C3_type6C2_C4isnotyhingIwasworryIputthewrongprobebutjustbackground_05022021_Sequence_A 0_S 0_U 0_V 0_X14_Y15_Job(Seq.Scan) 1 01 01 02 01 04 01_022	Cell_CP_30	WT	0	3	1.523079350576083	0.0	L2
Ifnb1_L2_type4C3_type6C2_C4isnotyhingIwasworryIputthewrongprobebutjustbackground_05022021_Sequence_A 0_S 0_U 0_V 0_X14_Y23_Job(Seq.Scan) 1 01 01 02 01 04 01_066	Cell_CP_10	WT	0	3	3.4264941735583587	0.0	L2
Ifnb1_L2_type4C3_type6C2_C4isnotyhingIwasworryIputthewrongprobebutjustbackground_05022021_Sequence_A 0_S 0_U 0_V 0_X15_Y19_Job(Seq.Scan) 1 01 01 02 01 04 01_032	Cell_CP_17	WT	0	3	1.509154582063811	0.0	L2
Ifnb1_L2_type4C3_type6C2_C4isnotyhingIwasworryIputthewrongprobebutjustbackground_05022021_Sequence_A 0_S 0_U 0_V 0_X16_Y13_Job(Seq.Scan) 1 01 01 02 01 04 01_002	Cell_CP_14	WT	0	3	1.6945346175178353	0.0	L2
Ifnb1_L2_type4C3_type6C2_C4isnotyhingIwasworryIputthewrongprobebutjustbackground_05022021_Sequence_A 0_S 0_U 0_V 0_X16_Y13_Job(Seq.Scan) 1 01 01 02 01 04 01_002	Cell_CP_16	WT	0	3	2.808558746615269	0.0	L2
Ifnb1_L2_type4C3_type6C2_C4isnotyhingIwasworryIputthewrongprobebutjustbackground_05022021_Sequence_A 0_S 0_U 0_V 0_X16_Y14_Job(Seq.Scan) 1 01 01 02 01 04 01_016	Cell_CP_5	WT	0	3	1.228037358056118	0.0	L2
Ifnb1_L2_type4C3_type6C2_C4isnotyhingIwasworryIputthewrongprobebutjustbackground_05022021_Sequence_A 0_S 0_U 0_V 0_X16_Y19_Job(Seq.Scan) 1 01 01 02 01 04 01_030	Cell_CP_6	WT	0	3	2.6518994126730093	0.0	L2
Ifnb1_L2_type4C3_type6C2_C4isnotyhingIwasworryIputthewrongprobebutjustbackground_05022021_Sequence_A 0_S 0_U 0_V 0_X17_Y19_Job(Seq.Scan) 1 01 01 02 01 04 01_028	Cell_CP_1	WT	0	3	1.5422267671214989	0.0	L2
Ifnb1_L2_type4C3_type6C2_C4isnotyhingIwasworryIputthewrongprobebutjustbackground_05022021_Sequence_A 0_S 0_U 0_V 0_X18_Y19_Job(Seq.Scan) 1 01 01 02 01 04 01_026	Cell_CP_5	WT	0	3	1.2193343909642718	0.0	L2
Ifnb1_L2_type4C3_type6C2_C4isnotyhingIwasworryIputthewrongprobebutjustbackground_05022021_Sequence_A 0_S 0_U 0_V 0_X18_Y20_Job(Seq.Scan) 1 01 01 02 01 04 01_040	Cell_CP_9	WT	0	3	1.323773594170479	0.0	L2
Ifnb1_L2_type4C3_type6C2_C4isnotyhingIwasworryIputthewrongprobebutjustbackground_05022021_Sequence_A 0_S 0_U 0_V 0_X22_Y22_Job(Seq.Scan) 1 01 01 02 01 04 01_060	Cell_CP_6	WT	0	3	2.1131641822287315	0.0	L2
Ifnb1_L2_type4C3_type6C2_C4isnotyhingIwasworryIputthewrongprobebutjustbackground_05022021_Sequence_A 0_S 0_U 0_V 0_X23_Y22_Job(Seq.Scan) 1 01 01 02 01 04 01_062	Cell_CP_15	WT	0	3	1.230648629159395	0.0	L2
Ifnb1_L2_type4C3_type6C2_C4isnotyhingIwasworryIputthewrongprobebutjustbackground_05022021_Sequence_A 0_S 0_U 0_V 0_X24_Y21_Job(Seq.Scan) 1 01 01 02 01 04 01_050	Cell_CP_13	WT	0	3	3.7050003381159544	0.0	L2
Ifnb1_L2_type4C3_type6C2_C4isnotyhingIwasworryIputthewrongprobebutjustbackground_05022021_Sequence_A 0_S 0_U 2_V 0_X 8_Y 8_Job(Seq.Scan) 1 01 01 02 01 04 01_264	Cell_CP_13	WT	0	4	2.6919342465533074	0.0	L2
Ifnb1_L2_type4C3_type6C2_C4isnotyhingIwasworryIputthewrongprobebutjustbackground_05022021_Sequence_A 0_S 0_U 2_V 0_X 8_Y 8_Job(Seq.Scan) 1 01 01 02 01 04 01_264	Cell_CP_41	WT	0	4	1.4578045575490817	0.0	L2
Ifnb1_L2_type4C3_type6C2_C4isnotyhingIwasworryIputthewrongprobebutjustbackground_05022021_Sequence_A 0_S 0_U 2_V 0_X 8_Y 8_Job(Seq.Scan) 1 01 01 02 01 04 01_264	Cell_CP_59	WT	0	4	1.1027098909023103	0.0	L2
Ifnb1_L2_type4C3_type6C2_C4isnotyhingIwasworryIputthewrongprobebutjustbackground_05022021_Sequence_A 0_S 0_U 2_V 0_X 8_Y 9_Job(Seq.Scan) 1 01 01 02 01 04 01_278	Cell_CP_18	WT	0	4	1.792882759695012	1.9034143996759167	L2
Ifnb1_L2_type4C3_type6C2_C4isnotyhingIwasworryIputthewrongprobebutjustbackground_05022021_Sequence_A 0_S 0_U 2_V 0_X 8_Y 9_Job(Seq.Scan) 1 01 01 02 01 04 01_278	Cell_CP_21	WT	0	4	1.7981044552888479	2.0217797471400627	L2
Ifnb1_L2_type4C3_type6C2_C4isnotyhingIwasworryIputthewrongprobebutjustbackground_05022021_Sequence_A 0_S 0_U 2_V 0_X 8_Y10_Job(Seq.Scan) 1 01 01 02 01 04 01_280	Cell_CP_42	WT	0	4	1.9747815236510258	0.0	L2
Ifnb1_L2_type4C3_type6C2_C4isnotyhingIwasworryIputthewrongprobebutjustbackground_05022021_Sequence_A 0_S 0_U 2_V 0_X 8_Y11_Job(Seq.Scan) 1 01 01 02 01 04 01_294	Cell_CP_11	WT	0	4	1.9860956560195593	0.0	L2
Ifnb1_L2_type4C3_type6C2_C4isnotyhingIwasworryIputthewrongprobebutjustbackground_05022021_Sequence_A 0_S 0_U 2_V 0_X 8_Y11_Job(Seq.Scan) 1 01 01 02 01 04 01_294	Cell_CP_15	WT	0	4	1.919080121416963	0.0	L2
Ifnb1_L2_type4C3_type6C2_C4isnotyhingIwasworryIputthewrongprobebutjustbackground_05022021_Sequence_A 0_S 0_U 2_V 0_X 8_Y11_Job(Seq.Scan) 1 01 01 02 01 04 01_294	Cell_CP_29	WT	0	4	1.1975758091421687	0.0	L2
Ifnb1_L2_type4C3_type6C2_C4isnotyhingIwasworryIputthewrongprobebutjustbackground_05022021_Sequence_A 0_S 0_U 2_V 0_X 8_Y11_Job(Seq.Scan) 1 01 01 02 01 04 01_294	Cell_CP_33	WT	0	4	1.7154229872920257	0.0	L2
Ifnb1_L2_type4C3_type6C2_C4isnotyhingIwasworryIputthewrongprobebutjustbackground_05022021_Sequence_A 0_S 0_U 2_V 0_X 9_Y 9_Job(Seq.Scan) 1 01 01 02 01 04 01_276	Cell_CP_21	WT	0	4	1.1018392555480383	0.0	L2
Ifnb1_L2_type4C3_type6C2_C4isnotyhingIwasworryIputthewrongprobebutjustbackground_05022021_Sequence_A 0_S 0_U 2_V 0_X 9_Y 9_Job(Seq.Scan) 1 01 01 02 01 04 01_276	Cell_CP_47	WT	0	4	1.2985342699833142	0.0	L2
Ifnb1_L2_type4C3_type6C2_C4isnotyhingIwasworryIputthewrongprobebutjustbackground_05022021_Sequence_A 0_S 0_U 2_V 0_X 9_Y10_Job(Seq.Scan) 1 01 01 02 01 04 01_282	Cell_CP_9	WT	0	4	3.0383258402816424	0.0	L2
Ifnb1_L2_type4C3_type6C2_C4isnotyhingIwasworryIputthewrongprobebutjustbackground_05022021_Sequence_A 0_S 0_U 2_V 0_X 9_Y10_Job(Seq.Scan) 1 01 01 02 01 04 01_282	Cell_CP_10	WT	0	4	1.1340415460375826	0.0	L2
Ifnb1_L2_type4C3_type6C2_C4isnotyhingIwasworryIputthewrongprobebutjustbackground_05022021_Sequence_A 0_S 0_U 2_V 0_X 9_Y10_Job(Seq.Scan) 1 01 01 02 01 04 01_282	Cell_CP_33	WT	0	4	1.033953614724119	0.0	L2
Ifnb1_L2_type4C3_type6C2_C4isnotyhingIwasworryIputthewrongprobebutjustbackground_05022021_Sequence_A 0_S 0_U 2_V 0_X 9_Y11_Job(Seq.Scan) 1 01 01 02 01 04 01_292	Cell_CP_42	WT	0	4	1.1679844722761321	0.0	L2
Ifnb1_L2_type4C3_type6C2_C4isnotyhingIwasworryIputthewrongprobebutjustbackground_05022021_Sequence_A 0_S 0_U 2_V 0_X 9_Y19_Job(Seq.Scan) 1 01 01 02 01 04 01_324	Cell_CP_26	WT	0	4	1.4021038961011474	0.0	L2
Ifnb1_L2_type4C3_type6C2_C4isnotyhingIwasworryIputthewrongprobebutjustbackground_05022021_Sequence_A 0_S 0_U 2_V 0_X 9_Y20_Job(Seq.Scan) 1 01 01 02 01 04 01_326	Cell_CP_20	WT	0	4	2.8929808503610963	0.0	L2
Ifnb1_L2_type4C3_type6C2_C4isnotyhingIwasworryIputthewrongprobebutjustbackground_05022021_Sequence_A 0_S 0_U 2_V 0_X 9_Y20_Job(Seq.Scan) 1 01 01 02 01 04 01_326	Cell_CP_21	WT	0	4	1.045268064572422	0.0	L2
Ifnb1_L2_type4C3_type6C2_C4isnotyhingIwasworryIputthewrongprobebutjustbackground_05022021_Sequence_A 0_S 0_U 2_V 0_X 9_Y20_Job(Seq.Scan) 1 01 01 02 01 04 01_326	Cell_CP_24	WT	0	4	1.4656377358993742	1.3289957130706738	L2
Ifnb1_L2_type4C3_type6C2_C4isnotyhingIwasworryIputthewrongprobebutjustbackground_05022021_Sequence_A 0_S 0_U 2_V 0_X10_Y10_Job(Seq.Scan) 1 01 01 02 01 04 01_284	Cell_CP_2	WT	0	4	1.1488372673838958	0.0	L2
Ifnb1_L2_type4C3_type6C2_C4isnotyhingIwasworryIputthewrongprobebutjustbackground_05022021_Sequence_A 0_S 0_U 2_V 0_X10_Y10_Job(Seq.Scan) 1 01 01 02 01 04 01_284	Cell_CP_7	WT	0	4	5.964378981527016	0.0	L2
Ifnb1_L2_type4C3_type6C2_C4isnotyhingIwasworryIputthewrongprobebutjustbackground_05022021_Sequence_A 0_S 0_U 2_V 0_X10_Y11_Job(Seq.Scan) 1 01 01 02 01 04 01_290	Cell_CP_6	WT	0	4	2.3063772902064583	0.0	L2
Ifnb1_L2_type4C3_type6C2_C4isnotyhingIwasworryIputthewrongprobebutjustbackground_05022021_Sequence_A 0_S 0_U 2_V 0_X10_Y18_Job(Seq.Scan) 1 01 01 02 01 04 01_316	Cell_CP_9	WT	0	4	1.3168108395212785	0.9329951538829734	L2
Ifnb1_L2_type4C3_type6C2_C4isnotyhingIwasworryIputthewrongprobebutjustbackground_05022021_Sequence_A 0_S 0_U 2_V 0_X10_Y18_Job(Seq.Scan) 1 01 01 02 01 04 01_316	Cell_CP_28	WT	0	4	1.4508419087264712	0.641434274121134	L2
Ifnb1_L2_type4C3_type6C2_C4isnotyhingIwasworryIputthewrongprobebutjustbackground_05022021_Sequence_A 0_S 0_U 2_V 0_X10_Y20_Job(Seq.Scan) 1 01 01 02 01 04 01_328	Cell_CP_22	WT	0	4	1.1914834781940609	0.0	L2
Ifnb1_L2_type4C3_type6C2_C4isnotyhingIwasworryIputthewrongprobebutjustbackground_05022021_Sequence_A 0_S 0_U 2_V 0_X10_Y20_Job(Seq.Scan) 1 01 01 02 01 04 01_328	Cell_CP_32	WT	0	4	2.2080301004685894	0.0	L2
Ifnb1_L2_type4C3_type6C2_C4isnotyhingIwasworryIputthewrongprobebutjustbackground_05022021_Sequence_A 0_S 0_U 2_V 0_X10_Y20_Job(Seq.Scan) 1 01 01 02 01 04 01_328	Cell_CP_50	WT	0	4	1.183650405670358	0.0	L2
Ifnb1_L2_type4C3_type6C2_C4isnotyhingIwasworryIputthewrongprobebutjustbackground_05022021_Sequence_A 0_S 0_U 2_V 0_X11_Y 8_Job(Seq.Scan) 1 01 01 02 01 04 01_270	Cell_CP_3	WT	0	4	1.4108072864993526	0.0	L2
Ifnb1_L2_type4C3_type6C2_C4isnotyhingIwasworryIputthewrongprobebutjustbackground_05022021_Sequence_A 0_S 0_U 2_V 0_X11_Y 8_Job(Seq.Scan) 1 01 01 02 01 04 01_270	Cell_CP_19	WT	0	4	1.2088903648170612	0.0	L2
Ifnb1_L2_type4C3_type6C2_C4isnotyhingIwasworryIputthewrongprobebutjustbackground_05022021_Sequence_A 0_S 0_U 2_V 0_X11_Y 9_Job(Seq.Scan) 1 01 01 02 01 04 01_272	Cell_CP_5	WT	0	4	1.9695594047508307	0.0	L2
Ifnb1_L2_type4C3_type6C2_C4isnotyhingIwasworryIputthewrongprobebutjustbackground_05022021_Sequence_A 0_S 0_U 2_V 0_X11_Y10_Job(Seq.Scan) 1 01 01 02 01 04 01_286	Cell_CP_37	WT	0	4	1.554411640670894	0.0	L2
Ifnb1_L2_type4C3_type6C2_C4isnotyhingIwasworryIputthewrongprobebutjustbackground_05022021_Sequence_A 0_S 0_U 2_V 0_X11_Y20_Job(Seq.Scan) 1 01 01 02 01 04 01_330	Cell_CP_6	WT	0	4	7.159344048698856	0.4255920283369743	L2
Ifnb1_L2_type4C3_type6C2_C4isnotyhingIwasworryIputthewrongprobebutjustbackground_05022021_Sequence_A 0_S 0_U 2_V 0_X11_Y20_Job(Seq.Scan) 1 01 01 02 01 04 01_330	Cell_CP_9	WT	0	4	1.6075018776282695	0.0	L2
Ifnb1_L2_type4C3_type6C2_C4isnotyhingIwasworryIputthewrongprobebutjustbackground_05022021_Sequence_A 0_S 0_U 2_V 0_X13_Y13_Job(Seq.Scan) 1 01 01 02 01 04 01_300	Cell_CP_36	WT	0	4	5.1601942595212975	0.0	L2
Ifnb1_L2_type4C3_type6C2_C4isnotyhingIwasworryIputthewrongprobebutjustbackground_05022021_Sequence_A 0_S 0_U 2_V 0_X13_Y14_Job(Seq.Scan) 1 01 01 02 01 04 01_302	Cell_CP_1	WT	0	4	1.9791333246767182	0.0	L2
Ifnb1_L2_type4C3_type6C2_C4isnotyhingIwasworryIputthewrongprobebutjustbackground_05022021_Sequence_A 0_S 0_U 2_V 0_X15_Y13_Job(Seq.Scan) 1 01 01 02 01 04 01_296	Cell_CP_27	WT	0	4	1.0348241442518014	0.0	L2
Ifnb1_L2_type4C3_type6C2_C4isnotyhingIwasworryIputthewrongprobebutjustbackground_05022021_Sequence_A 0_S 0_U 2_V 0_X15_Y15_Job(Seq.Scan) 1 01 01 02 01 04 01_308	Cell_CP_7	WT	0	4	2.7075997566411742	0.0	L2
Ifnb1_L2_type4C3_type6C2_C4isnotyhingIwasworryIputthewrongprobebutjustbackground_05022021_Sequence_A 0_S 0_U 2_V 0_X15_Y15_Job(Seq.Scan) 1 01 01 02 01 04 01_308	Cell_CP_14	WT	0	4	1.180168922519168	0.0	L2
Ifnb1_L2_type4C3_type6C2_26012021_Sequence_A 0_S 0_U 0_V 1_X 7_Y 7_Job(Seq.Scan) 1 01 01 02 01 04 01_078	Cell_CP_14	Rad21KO	0	1	2.1742891984324166	0.0	L2
Ifnb1_L2_type4C3_type6C2_26012021_Sequence_A 0_S 0_U 0_V 1_X 7_Y 7_Job(Seq.Scan) 1 01 01 02 01 04 01_078	Cell_CP_19	Rad21KO	0	1	1.190782351862579	0.0	L2
Ifnb1_L2_type4C3_type6C2_26012021_Sequence_A 0_S 0_U 0_V 1_X 8_Y 6_Job(Seq.Scan) 1 01 01 02 01 04 01_068	Cell_CP_15	Rad21KO	0	1	4.504665720233923	0.0	L2
Ifnb1_L2_type4C3_type6C2_26012021_Sequence_A 0_S 0_U 0_V 1_X 8_Y 7_Job(Seq.Scan) 1 01 01 02 01 04 01_076	Cell_CP_4	Rad21KO	0	1	3.229125530633779	0.0	L2
Ifnb1_L2_type4C3_type6C2_26012021_Sequence_A 0_S 0_U 0_V 1_X12_Y 4_Job(Seq.Scan) 1 01 01 02 01 04 01_046	Cell_CP_13	Rad21KO	0	1	1.8037957782759706	0.0	L2
Ifnb1_L2_type4C3_type6C2_26012021_Sequence_A 0_S 0_U 0_V 1_X12_Y 5_Job(Seq.Scan) 1 01 01 02 01 04 01_060	Cell_CP_2	Rad21KO	0	1	1.3019724174003084	1.2671466787424763	L2
Ifnb1_L2_type4C3_type6C2_26012021_Sequence_A 0_S 0_U 0_V 1_X12_Y 6_Job(Seq.Scan) 1 01 01 02 01 04 01_070	Cell_CP_7	Rad21KO	0	1	1.2856085456081028	0.0	L2
Ifnb1_L2_type4C3_type6C2_26012021_Sequence_A 0_S 0_U 0_V 1_X13_Y 4_Job(Seq.Scan) 1 01 01 02 01 04 01_048	Cell_CP_1	Rad21KO	0	1	1.0678438812490505	0.0	L2
Ifnb1_L2_type4C3_type6C2_26012021_Sequence_A 0_S 0_U 0_V 1_X13_Y 5_Job(Seq.Scan) 1 01 01 02 01 04 01_058	Cell_CP_2	Rad21KO	0	1	1.4454703418024881	10.072978719344462	L2
Ifnb1_L2_type4C3_type6C2_26012021_Sequence_A 0_S 0_U 0_V 1_X14_Y 4_Job(Seq.Scan) 1 01 01 02 01 04 01_050	Cell_CP_8	Rad21KO	0	1	1.7878515871285283	0.0	L2
Ifnb1_L2_type4C3_type6C2_26012021_Sequence_A 0_S 0_U 0_V 1_X15_Y 4_Job(Seq.Scan) 1 01 01 02 01 04 01_052	Cell_CP_1	Rad21KO	0	1	1.2814125554612614	0.0	L2
Ifnb1_L2_type4C3_type6C2_26012021_Sequence_A 0_S 0_U 0_V 1_X16_Y 4_Job(Seq.Scan) 1 01 01 02 01 04 01_054	Cell_CP_8	Rad21KO	0	1	1.68966876452569	0.0	L2
Ifnb1_L2_type4C3_type6C2_26012021_Sequence_A 0_S 0_U 2_V 1_X 6_Y 4_Job(Seq.Scan) 1 01 01 02 01 04 01_360	Cell_CP_7	Rad21KO	0	2	1.2289644132649287	0.0	L2
Ifnb1_L2_type4C3_type6C2_26012021_Sequence_A 0_S 0_U 2_V 1_X 7_Y 4_Job(Seq.Scan) 1 01 01 02 01 04 01_362	Cell_CP_1	Rad21KO	0	2	2.6895396869629313	0.0	L2
Ifnb1_L2_type4C3_type6C2_26012021_Sequence_A 0_S 0_U 2_V 1_X 7_Y 4_Job(Seq.Scan) 1 01 01 02 01 04 01_362	Cell_CP_2	Rad21KO	0	2	3.4187787344256186	0.0	L2
Ifnb1_L2_type4C3_type6C2_26012021_Sequence_A 0_S 0_U 2_V 1_X15_Y 8_Job(Seq.Scan) 1 01 01 02 01 04 01_386	Cell_CP_19	Rad21KO	0	2	1.0074236434789965	0.0	L2
Ifnb1_L2_type4C3_type6C2_26012021_Sequence_A 0_S 0_U 2_V 1_X16_Y 8_Job(Seq.Scan) 1 01 01 02 01 04 01_388	Cell_CP_6	Rad21KO	0	2	1.440435296478917	0.0	L2
Ifnb1_L2_type4C3_type6C2_26012021_Sequence_A 0_S 0_U 2_V 1_X16_Y 8_Job(Seq.Scan) 1 01 01 02 01 04 01_388	Cell_CP_25	Rad21KO	0	2	2.2447798329624096	0.0	L2
Ifnb1_L2_type4C3_type6C2_26012021_Sequence_A 0_S 0_U 2_V 1_X16_Y 8_Job(Seq.Scan) 1 01 01 02 01 04 01_388	Cell_CP_40	Rad21KO	0	2	1.2642097305299251	0.0	L2
Ifnb1_L2_type4C3_type6C2_C4isnotyhingIwasworryIputthewrongprobebutjustbackground_05022021_Sequence_A 0_S 0_U 0_V 1_X10_Y 4_Job(Seq.Scan) 1 01 01 02 01 04 01_072	Cell_CP_21	Rad21KO	0	3	1.142745359742147	0.0	L2
Ifnb1_L2_type4C3_type6C2_C4isnotyhingIwasworryIputthewrongprobebutjustbackground_05022021_Sequence_A 0_S 0_U 0_V 1_X10_Y 5_Job(Seq.Scan) 1 01 01 02 01 04 01_082	Cell_CP_2	Rad21KO	0	3	3.6684457174677685	0.0	L2
Ifnb1_L2_type4C3_type6C2_C4isnotyhingIwasworryIputthewrongprobebutjustbackground_05022021_Sequence_A 0_S 0_U 0_V 1_X10_Y 5_Job(Seq.Scan) 1 01 01 02 01 04 01_082	Cell_CP_23	Rad21KO	0	3	2.295934110671966	2.1749573862779528	L2
Ifnb1_L2_type4C3_type6C2_C4isnotyhingIwasworryIputthewrongprobebutjustbackground_05022021_Sequence_A 0_S 0_U 0_V 1_X11_Y 6_Job(Seq.Scan) 1 01 01 02 01 04 01_086	Cell_CP_20	Rad21KO	0	3	1.1810394520468503	0.0	L2
Ifnb1_L2_type4C3_type6C2_C4isnotyhingIwasworryIputthewrongprobebutjustbackground_05022021_Sequence_A 0_S 0_U 0_V 1_X11_Y 6_Job(Seq.Scan) 1 01 01 02 01 04 01_086	Cell_CP_30	Rad21KO	0	3	2.6031603417817877	0.0	L2
Ifnb1_L2_type4C3_type6C2_C4isnotyhingIwasworryIputthewrongprobebutjustbackground_05022021_Sequence_A 0_S 0_U 0_V 1_X12_Y 5_Job(Seq.Scan) 1 01 01 02 01 04 01_078	Cell_CP_9	Rad21KO	0	3	1.3446617522914897	0.0	L2
Ifnb1_L2_type4C3_type6C2_C4isnotyhingIwasworryIputthewrongprobebutjustbackground_05022021_Sequence_A 0_S 0_U 0_V 1_X12_Y 6_Job(Seq.Scan) 1 01 01 02 01 04 01_088	Cell_CP_9	Rad21KO	0	3	1.056581879461186	0.0	L2
Ifnb1_L2_type4C3_type6C2_C4isnotyhingIwasworryIputthewrongprobebutjustbackground_05022021_Sequence_A 0_S 0_U 0_V 1_X17_Y11_Job(Seq.Scan) 1 01 01 02 01 04 01_118	Cell_CP_5	Rad21KO	0	3	1.7545879266041804	0.0	L2
Ifnb1_L2_type4C3_type6C2_C4isnotyhingIwasworryIputthewrongprobebutjustbackground_05022021_Sequence_A 0_S 0_U 0_V 1_X18_Y10_Job(Seq.Scan) 1 01 01 02 01 04 01_114	Cell_CP_19	Rad21KO	0	3	1.0992278786181715	0.0	L2
Ifnb1_L2_type4C3_type6C2_C4isnotyhingIwasworryIputthewrongprobebutjustbackground_05022021_Sequence_A 0_S 0_U 0_V 1_X19_Y 6_Job(Seq.Scan) 1 01 01 02 01 04 01_090	Cell_CP_51	Rad21KO	0	3	1.1610219292801114	0.0	L2
Ifnb1_L2_type4C3_type6C2_C4isnotyhingIwasworryIputthewrongprobebutjustbackground_05022021_Sequence_A 0_S 0_U 0_V 1_X20_Y 6_Job(Seq.Scan) 1 01 01 02 01 04 01_092	Cell_CP_3	Rad21KO	0	3	1.2593692248445698	0.0	L2
Ifnb1_L2_type4C3_type6C2_C4isnotyhingIwasworryIputthewrongprobebutjustbackground_05022021_Sequence_A 0_S 0_U 0_V 1_X20_Y 7_Job(Seq.Scan) 1 01 01 02 01 04 01_098	Cell_CP_3	Rad21KO	0	3	2.2558980068725902	0.0	L2
Ifnb1_L2_type4C3_type6C2_C4isnotyhingIwasworryIputthewrongprobebutjustbackground_05022021_Sequence_A 0_S 0_U 0_V 1_X21_Y 7_Job(Seq.Scan) 1 01 01 02 01 04 01_096	Cell_CP_9	Rad21KO	0	3	1.823343461996243	0.0	L2
Ifnb1_L2_type4C3_type6C2_C4isnotyhingIwasworryIputthewrongprobebutjustbackground_05022021_Sequence_A 0_S 0_U 2_V 1_X 6_Y 5_Job(Seq.Scan) 1 01 01 02 01 04 01_336	Cell_CP_2	Rad21KO	0	4	1.5735588455631302	0.0	L2
Ifnb1_L2_type4C3_type6C2_C4isnotyhingIwasworryIputthewrongprobebutjustbackground_05022021_Sequence_A 0_S 0_U 2_V 1_X 6_Y 6_Job(Seq.Scan) 1 01 01 02 01 04 01_338	Cell_CP_25	Rad21KO	0	4	1.5048026752115289	0.0	L2
Ifnb1_L2_type4C3_type6C2_C4isnotyhingIwasworryIputthewrongprobebutjustbackground_05022021_Sequence_A 0_S 0_U 2_V 1_X 6_Y 6_Job(Seq.Scan) 1 01 01 02 01 04 01_338	Cell_CP_41	Rad21KO	0	4	1.6919237697209173	0.0	L2
Ifnb1_L2_type4C3_type6C2_C4isnotyhingIwasworryIputthewrongprobebutjustbackground_05022021_Sequence_A 0_S 0_U 2_V 1_X 6_Y 6_Job(Seq.Scan) 1 01 01 02 01 04 01_338	Cell_CP_53	Rad21KO	0	4	1.4752117616518514	0.0	L2
Ifnb1_L2_type4C3_type6C2_C4isnotyhingIwasworryIputthewrongprobebutjustbackground_05022021_Sequence_A 0_S 0_U 2_V 1_X 6_Y 7_Job(Seq.Scan) 1 01 01 02 01 04 01_356	Cell_CP_6	Rad21KO	0	4	1.4813037751201898	0.0	L2
Ifnb1_L2_type4C3_type6C2_C4isnotyhingIwasworryIputthewrongprobebutjustbackground_05022021_Sequence_A 0_S 0_U 2_V 1_X 6_Y 7_Job(Seq.Scan) 1 01 01 02 01 04 01_356	Cell_CP_25	Rad21KO	0	4	1.2976641637619915	0.0	L2
Ifnb1_L2_type4C3_type6C2_C4isnotyhingIwasworryIputthewrongprobebutjustbackground_05022021_Sequence_A 0_S 0_U 2_V 1_X 6_Y 7_Job(Seq.Scan) 1 01 01 02 01 04 01_356	Cell_CP_57	Rad21KO	0	4	1.226297145613472	0.0	L2
Ifnb1_L2_type4C3_type6C2_C4isnotyhingIwasworryIputthewrongprobebutjustbackground_05022021_Sequence_A 0_S 0_U 2_V 1_X 6_Y 7_Job(Seq.Scan) 1 01 01 02 01 04 01_356	Cell_CP_73	Rad21KO	0	4	1.3011453294334119	0.0	L2
Ifnb1_L2_type4C3_type6C2_C4isnotyhingIwasworryIputthewrongprobebutjustbackground_05022021_Sequence_A 0_S 0_U 2_V 1_X 6_Y 8_Job(Seq.Scan) 1 01 01 02 01 04 01_358	Cell_CP_70	Rad21KO	0	4	2.702378696006877	0.0	L2
Ifnb1_L2_type4C3_type6C2_C4isnotyhingIwasworryIputthewrongprobebutjustbackground_05022021_Sequence_A 0_S 0_U 2_V 1_X 7_Y 5_Job(Seq.Scan) 1 01 01 02 01 04 01_334	Cell_CP_26	Rad21KO	0	4	1.4665077362941072	0.0	L2
Ifnb1_L2_type4C3_type6C2_C4isnotyhingIwasworryIputthewrongprobebutjustbackground_05022021_Sequence_A 0_S 0_U 2_V 1_X 7_Y 6_Job(Seq.Scan) 1 01 01 02 01 04 01_340	Cell_CP_12	Rad21KO	0	4	1.800715197259176	0.0	L2
Ifnb1_L2_type4C3_type6C2_C4isnotyhingIwasworryIputthewrongprobebutjustbackground_05022021_Sequence_A 0_S 0_U 2_V 1_X 7_Y 6_Job(Seq.Scan) 1 01 01 02 01 04 01_340	Cell_CP_18	Rad21KO	0	4	3.6588726441545996	0.0	L2
Ifnb1_L2_type4C3_type6C2_C4isnotyhingIwasworryIputthewrongprobebutjustbackground_05022021_Sequence_A 0_S 0_U 2_V 1_X 7_Y 6_Job(Seq.Scan) 1 01 01 02 01 04 01_340	Cell_CP_38	Rad21KO	0	4	1.3046264951048323	0.0	L2
Ifnb1_L2_type4C3_type6C2_C4isnotyhingIwasworryIputthewrongprobebutjustbackground_05022021_Sequence_A 0_S 0_U 2_V 1_X 7_Y 7_Job(Seq.Scan) 1 01 01 02 01 04 01_354	Cell_CP_18	Rad21KO	0	4	3.8764550759247576	0.0	L2
Ifnb1_L2_type4C3_type6C2_C4isnotyhingIwasworryIputthewrongprobebutjustbackground_05022021_Sequence_A 0_S 0_U 2_V 1_X 7_Y 7_Job(Seq.Scan) 1 01 01 02 01 04 01_354	Cell_CP_20	Rad21KO	0	4	17.222987948150475	0.0	L2
Ifnb1_L2_type4C3_type6C2_C4isnotyhingIwasworryIputthewrongprobebutjustbackground_05022021_Sequence_A 0_S 0_U 2_V 1_X 7_Y 8_Job(Seq.Scan) 1 01 01 02 01 04 01_360	Cell_CP_42	Rad21KO	0	4	1.009584185105098	0.0	L2
Ifnb1_L2_type4C3_type6C2_C4isnotyhingIwasworryIputthewrongprobebutjustbackground_05022021_Sequence_A 0_S 0_U 2_V 1_X 7_Y 8_Job(Seq.Scan) 1 01 01 02 01 04 01_360	Cell_CP_51	Rad21KO	0	4	1.0269909659015086	0.0	L2
Ifnb1_L2_type4C3_type6C2_C4isnotyhingIwasworryIputthewrongprobebutjustbackground_05022021_Sequence_A 0_S 0_U 2_V 1_X 8_Y 7_Job(Seq.Scan) 1 01 01 02 01 04 01_352	Cell_CP_2	Rad21KO	0	4	1.3142002033775402	0.0	L2
Ifnb1_L2_type4C3_type6C2_C4isnotyhingIwasworryIputthewrongprobebutjustbackground_05022021_Sequence_A 0_S 0_U 2_V 1_X 8_Y 7_Job(Seq.Scan) 1 01 01 02 01 04 01_352	Cell_CP_50	Rad21KO	0	4	1.2027980338689535	0.0	L2
Ifnb1_L2_type4C3_type6C2_C4isnotyhingIwasworryIputthewrongprobebutjustbackground_05022021_Sequence_A 0_S 0_U 2_V 1_X 8_Y 8_Job(Seq.Scan) 1 01 01 02 01 04 01_362	Cell_CP_2	Rad21KO	0	4	1.0940062888509254	0.0	L2
Ifnb1_L2_type4C3_type6C2_C4isnotyhingIwasworryIputthewrongprobebutjustbackground_05022021_Sequence_A 0_S 0_U 2_V 1_X 8_Y 8_Job(Seq.Scan) 1 01 01 02 01 04 01_362	Cell_CP_27	Rad21KO	0	4	1.456064133453256	0.0	L2
Ifnb1_L2_type4C3_type6C2_C4isnotyhingIwasworryIputthewrongprobebutjustbackground_05022021_Sequence_A 0_S 0_U 2_V 1_X 8_Y 8_Job(Seq.Scan) 1 01 01 02 01 04 01_362	Cell_CP_39	Rad21KO	0	4	1.5169874429343342	0.0	L2
Ifnb1_L2_type4C3_type6C2_C4isnotyhingIwasworryIputthewrongprobebutjustbackground_05022021_Sequence_A 0_S 0_U 2_V 1_X11_Y11_Job(Seq.Scan) 1 01 01 02 01 04 01_376	Cell_CP_39	Rad21KO	0	4	1.1514485384871729	0.0	L2
Ifnb1_L2_type4C3_type6C2_C4isnotyhingIwasworryIputthewrongprobebutjustbackground_05022021_Sequence_A 0_S 0_U 2_V 1_X11_Y12_Job(Seq.Scan) 1 01 01 02 01 04 01_378	Cell_CP_35	Rad21KO	0	4	1.4334357628895993	0.0	L2
Ifnb1_L2_type4C3_type6C2_C4isnotyhingIwasworryIputthewrongprobebutjustbackground_05022021_Sequence_A 0_S 0_U 2_V 1_X11_Y12_Job(Seq.Scan) 1 01 01 02 01 04 01_378	Cell_CP_50	Rad21KO	0	4	2.0818327387466384	0.0	L2
Ifnb1_L2_type4C3_type6C2_C4isnotyhingIwasworryIputthewrongprobebutjustbackground_05022021_Sequence_A 0_S 0_U 2_V 1_X12_Y11_Job(Seq.Scan) 1 01 01 02 01 04 01_374	Cell_CP_10	Rad21KO	0	4	1.1183756126433566	0.0	L2
Ifnb1_L2_type4C3_type6C2_C4isnotyhingIwasworryIputthewrongprobebutjustbackground_05022021_Sequence_A 0_S 0_U 2_V 1_X12_Y12_Job(Seq.Scan) 1 01 01 02 01 04 01_380	Cell_CP_62	Rad21KO	0	4	1.3907894462528445	0.0	L2
Ifnb1_L2_type4C3_type6C2_C4isnotyhingIwasworryIputthewrongprobebutjustbackground_05022021_Sequence_A 0_S 0_U 2_V 1_X12_Y13_Job(Seq.Scan) 1 01 01 02 01 04 01_386	Cell_CP_16	Rad21KO	0	4	2.3472824419612586	0.0	L2
Ifnb1_L2_type4C3_type6C2_C4isnotyhingIwasworryIputthewrongprobebutjustbackground_05022021_Sequence_A 0_S 0_U 2_V 1_X12_Y13_Job(Seq.Scan) 1 01 01 02 01 04 01_386	Cell_CP_30	Rad21KO	0	4	1.0156767277063854	0.0	L2
Ifnb1_L2_type4C3_type6C2_C4isnotyhingIwasworryIputthewrongprobebutjustbackground_05022021_Sequence_A 0_S 0_U 2_V 1_X13_Y12_Job(Seq.Scan) 1 01 01 02 01 04 01_382	Cell_CP_7	Rad21KO	0	4	1.1122833875218385	0.0	L2
Ifnb1_L2_type4C3_type6C2_C4isnotyhingIwasworryIputthewrongprobebutjustbackground_05022021_Sequence_A 0_S 0_U 2_V 1_X13_Y12_Job(Seq.Scan) 1 01 01 02 01 04 01_382	Cell_CP_47	Rad21KO	0	4	1.3742530891575262	0.0	L2
Ifnb1_L2_type4C3_type6C2_C4isnotyhingIwasworryIputthewrongprobebutjustbackground_05022021_Sequence_A 0_S 0_U 2_V 1_X16_Y 7_Job(Seq.Scan) 1 01 01 02 01 04 01_348	Cell_CP_47	Rad21KO	0	4	1.2193339676579127	0.0	L2
Ifnb1_L2_type4C3_type6C2_C4isnotyhingIwasworryIputthewrongprobebutjustbackground_05022021_Sequence_A 0_S 0_U 2_V 1_X16_Y 8_Job(Seq.Scan) 1 01 01 02 01 04 01_366	Cell_CP_7	Rad21KO	0	4	3.7519975033390933	0.0	L2
Ifnb1_L2_type4C3_type6C2_C4isnotyhingIwasworryIputthewrongprobebutjustbackground_05022021_Sequence_A 0_S 0_U 2_V 1_X16_Y 8_Job(Seq.Scan) 1 01 01 02 01 04 01_366	Cell_CP_33	Rad21KO	0	4	1.3524950364683719	0.0	L2
Ifnb1_L2_type4C3_type6C2_C4isnotyhingIwasworryIputthewrongprobebutjustbackground_05022021_Sequence_A 0_S 0_U 2_V 1_X16_Y 8_Job(Seq.Scan) 1 01 01 02 01 04 01_366	Cell_CP_34	Rad21KO	0	4	1.561374501146684	0.0	L2
Ifnb1_L2_type4C3_type6C2_C4isnotyhingIwasworryIputthewrongprobebutjustbackground_05022021_Sequence_A 0_S 0_U 2_V 1_X16_Y 8_Job(Seq.Scan) 1 01 01 02 01 04 01_366	Cell_CP_46	Rad21KO	0	4	1.52917199900396	0.6945245110785094	L2
Ifnb1_L2_type4C3_type6C2_C4isnotyhingIwasworryIputthewrongprobebutjustbackground_05022021_Sequence_A 0_S 0_U 2_V 1_X17_Y 7_Job(Seq.Scan) 1 01 01 02 01 04 01_346	Cell_CP_51	Rad21KO	0	4	2.691934881512846	0.0	L2
Ifnb1_L2_type4C3_type6C2_C4isnotyhingIwasworryIputthewrongprobebutjustbackground_05022021_Sequence_A 0_S 0_U 2_V 1_X18_Y 8_Job(Seq.Scan) 1 01 01 02 01 04 01_370	Cell_CP_31	Rad21KO	0	4	1.4108069690195832	0.0	L2
Ifnb1_L2_type4C3_type6C2_26012021_Sequence_A 0_S 0_U 1_V 0_X10_Y13_Job(Seq.Scan) 1 01 01 02 01 04 01_090	Cell_CP_17	WT	90	1	1.5591779810208024	0.0	L2
Ifnb1_L2_type4C3_type6C2_26012021_Sequence_A 0_S 0_U 1_V 0_X10_Y14_Job(Seq.Scan) 1 01 01 02 01 04 01_092	Cell_CP_20	WT	90	1	1.3850501040324341	0.0	L2
Ifnb1_L2_type4C3_type6C2_26012021_Sequence_A 0_S 0_U 1_V 0_X11_Y12_Job(Seq.Scan) 1 01 01 02 01 04 01_082	Cell_CP_6	WT	90	1	4.844528065390591	0.0	L2
Ifnb1_L2_type4C3_type6C2_26012021_Sequence_A 0_S 0_U 1_V 0_X11_Y13_Job(Seq.Scan) 1 01 01 02 01 04 01_088	Cell_CP_6	WT	90	1	1.2348386158028282	0.0	L2
Ifnb1_L2_type4C3_type6C2_26012021_Sequence_A 0_S 0_U 1_V 0_X11_Y13_Job(Seq.Scan) 1 01 01 02 01 04 01_088	Cell_CP_13	WT	90	1	3.5010173658810144	0.0	L2
Ifnb1_L2_type4C3_type6C2_26012021_Sequence_A 0_S 0_U 1_V 0_X11_Y13_Job(Seq.Scan) 1 01 01 02 01 04 01_088	Cell_CP_15	WT	90	1	7.039798439008402	0.0	L2
Ifnb1_L2_type4C3_type6C2_26012021_Sequence_A 0_S 0_U 1_V 0_X11_Y14_Job(Seq.Scan) 1 01 01 02 01 04 01_094	Cell_CP_2	WT	90	1	4.216829489764047	0.0	L2
Ifnb1_L2_type4C3_type6C2_26012021_Sequence_A 0_S 0_U 1_V 0_X11_Y14_Job(Seq.Scan) 1 01 01 02 01 04 01_094	Cell_CP_6	WT	90	1	1.014556581838389	0.0	L2
Ifnb1_L2_type4C3_type6C2_26012021_Sequence_A 0_S 0_U 1_V 0_X11_Y14_Job(Seq.Scan) 1 01 01 02 01 04 01_094	Cell_CP_17	WT	90	1	2.2250598425008845	0.0	L2
Ifnb1_L2_type4C3_type6C2_26012021_Sequence_A 0_S 0_U 1_V 0_X11_Y14_Job(Seq.Scan) 1 01 01 02 01 04 01_094	Cell_CP_29	WT	90	1	3.1536007691186065	0.0	L2
Ifnb1_L2_type4C3_type6C2_26012021_Sequence_A 0_S 0_U 1_V 0_X11_Y20_Job(Seq.Scan) 1 01 01 02 01 04 01_144	Cell_CP_3	WT	90	1	3.783398666307358	0.0	L2
Ifnb1_L2_type4C3_type6C2_26012021_Sequence_A 0_S 0_U 1_V 0_X12_Y12_Job(Seq.Scan) 1 01 01 02 01 04 01_084	Cell_CP_14	WT	90	1	1.2058872837580938	0.0	L2
Ifnb1_L2_type4C3_type6C2_26012021_Sequence_A 0_S 0_U 1_V 0_X12_Y12_Job(Seq.Scan) 1 01 01 02 01 04 01_084	Cell_CP_20	WT	90	1	1.4156797505058258	0.0	L2
Ifnb1_L2_type4C3_type6C2_26012021_Sequence_A 0_S 0_U 1_V 0_X12_Y13_Job(Seq.Scan) 1 01 01 02 01 04 01_086	Cell_CP_15	WT	90	1	1.0921799506525764	0.0	L2
Ifnb1_L2_type4C3_type6C2_26012021_Sequence_A 0_S 0_U 1_V 0_X12_Y14_Job(Seq.Scan) 1 01 01 02 01 04 01_096	Cell_CP_16	WT	90	1	1.4547011731977022	0.0	L2
Ifnb1_L2_type4C3_type6C2_26012021_Sequence_A 0_S 0_U 1_V 0_X12_Y15_Job(Seq.Scan) 1 01 01 02 01 04 01_104	Cell_CP_3	WT	90	1	5.10467129148683	4.946068945377131	L2
Ifnb1_L2_type4C3_type6C2_26012021_Sequence_A 0_S 0_U 1_V 0_X17_Y17_Job(Seq.Scan) 1 01 01 02 01 04 01_128	Cell_CP_19	WT	90	1	1.5847723780954253	0.0	L2
Ifnb1_L2_type4C3_type6C2_26012021_Sequence_A 0_S 0_U 1_V 0_X17_Y20_Job(Seq.Scan) 1 01 01 02 01 04 01_146	Cell_CP_8	WT	90	1	1.073717981749351	0.0	L2
Ifnb1_L2_type4C3_type6C2_26012021_Sequence_A 0_S 0_U 1_V 0_X17_Y21_Job(Seq.Scan) 1 01 01 02 01 04 01_160	Cell_CP_8	WT	90	1	3.5614370934630735	0.0	L2
Ifnb1_L2_type4C3_type6C2_26012021_Sequence_A 0_S 0_U 1_V 0_X17_Y21_Job(Seq.Scan) 1 01 01 02 01 04 01_160	Cell_CP_38	WT	90	1	4.231514741014799	0.0	L2
Ifnb1_L2_type4C3_type6C2_26012021_Sequence_A 0_S 0_U 1_V 0_X18_Y15_Job(Seq.Scan) 1 01 01 02 01 04 01_100	Cell_CP_2	WT	90	1	1.1870060423605011	0.0	L2
Ifnb1_L2_type4C3_type6C2_26012021_Sequence_A 0_S 0_U 1_V 0_X18_Y15_Job(Seq.Scan) 1 01 01 02 01 04 01_100	Cell_CP_7	WT	90	1	1.509666480924224	0.0	L2
Ifnb1_L2_type4C3_type6C2_26012021_Sequence_A 0_S 0_U 1_V 0_X18_Y16_Job(Seq.Scan) 1 01 01 02 01 04 01_120	Cell_CP_5	WT	90	1	2.6496789029815284	0.8727367677896687	L2
Ifnb1_L2_type4C3_type6C2_26012021_Sequence_A 0_S 0_U 1_V 0_X18_Y17_Job(Seq.Scan) 1 01 01 02 01 04 01_126	Cell_CP_10	WT	90	1	6.464128018820631	0.0	L2
Ifnb1_L2_type4C3_type6C2_26012021_Sequence_A 0_S 0_U 1_V 0_X18_Y17_Job(Seq.Scan) 1 01 01 02 01 04 01_126	Cell_CP_11	WT	90	1	4.286480354854118	0.0	L2
Ifnb1_L2_type4C3_type6C2_26012021_Sequence_A 0_S 0_U 1_V 0_X18_Y17_Job(Seq.Scan) 1 01 01 02 01 04 01_126	Cell_CP_19	WT	90	1	1.1807121591778382	0.0	L2
Ifnb1_L2_type4C3_type6C2_26012021_Sequence_A 0_S 0_U 1_V 0_X18_Y21_Job(Seq.Scan) 1 01 01 02 01 04 01_158	Cell_CP_9	WT	90	1	1.3472874171620508	0.0	L2
Ifnb1_L2_type4C3_type6C2_26012021_Sequence_A 0_S 0_U 1_V 0_X18_Y24_Job(Seq.Scan) 1 01 01 02 01 04 01_190	Cell_CP_3	WT	90	1	1.1366555891247918	0.0	L2
Ifnb1_L2_type4C3_type6C2_26012021_Sequence_A 0_S 0_U 1_V 0_X19_Y15_Job(Seq.Scan) 1 01 01 02 01 04 01_098	Cell_CP_10	WT	90	1	2.35303274621239	0.0	L2
Ifnb1_L2_type4C3_type6C2_26012021_Sequence_A 0_S 0_U 1_V 0_X19_Y16_Job(Seq.Scan) 1 01 01 02 01 04 01_122	Cell_CP_9	WT	90	1	1.398896708256852	0.0	L2
Ifnb1_L2_type4C3_type6C2_26012021_Sequence_A 0_S 0_U 1_V 0_X19_Y17_Job(Seq.Scan) 1 01 01 02 01 04 01_124	Cell_CP_2	WT	90	1	5.198238953486058	0.0	L2
Ifnb1_L2_type4C3_type6C2_26012021_Sequence_A 0_S 0_U 1_V 0_X19_Y17_Job(Seq.Scan) 1 01 01 02 01 04 01_124	Cell_CP_6	WT	90	1	4.600750445725742	0.0	L2
Ifnb1_L2_type4C3_type6C2_26012021_Sequence_A 0_S 0_U 1_V 0_X19_Y17_Job(Seq.Scan) 1 01 01 02 01 04 01_124	Cell_CP_16	WT	90	1	2.3643615726810245	0.0	L2
Ifnb1_L2_type4C3_type6C2_26012021_Sequence_A 0_S 0_U 1_V 0_X19_Y17_Job(Seq.Scan) 1 01 01 02 01 04 01_124	Cell_CP_28	WT	90	1	1.9590421077539495	0.0	L2
Ifnb1_L2_type4C3_type6C2_26012021_Sequence_A 0_S 0_U 1_V 0_X19_Y20_Job(Seq.Scan) 1 01 01 02 01 04 01_150	Cell_CP_6	WT	90	1	4.130395072237008	2.2938713463014277	L2
Ifnb1_L2_type4C3_type6C2_26012021_Sequence_A 0_S 0_U 1_V 0_X19_Y24_Job(Seq.Scan) 1 01 01 02 01 04 01_192	Cell_CP_7	WT	90	1	3.4880100209085243	0.0	L2
Ifnb1_L2_type4C3_type6C2_26012021_Sequence_A 0_S 0_U 1_V 0_X20_Y20_Job(Seq.Scan) 1 01 01 02 01 04 01_152	Cell_CP_43	WT	90	1	1.0451861262741817	0.0	L2
Ifnb1_L2_type4C3_type6C2_26012021_Sequence_A 0_S 0_U 1_V 0_X20_Y21_Job(Seq.Scan) 1 01 01 02 01 04 01_154	Cell_CP_12	WT	90	1	2.7466029897628736	0.0	L2
Ifnb1_L2_type4C3_type6C2_26012021_Sequence_A 0_S 0_U 3_V 0_X 7_Y10_Job(Seq.Scan) 1 01 01 02 01 04 01_396	Cell_CP_29	WT	90	2	1.4450509672705218	0.0	L2
Ifnb1_L2_type4C3_type6C2_26012021_Sequence_A 0_S 0_U 3_V 0_X 7_Y11_Job(Seq.Scan) 1 01 01 02 01 04 01_414	Cell_CP_46	WT	90	2	2.453733652683808	0.0	L2
Ifnb1_L2_type4C3_type6C2_26012021_Sequence_A 0_S 0_U 3_V 0_X 7_Y12_Job(Seq.Scan) 1 01 01 02 01 04 01_416	Cell_CP_5	WT	90	2	2.409677082630762	0.0	L2
Ifnb1_L2_type4C3_type6C2_26012021_Sequence_A 0_S 0_U 3_V 0_X 7_Y12_Job(Seq.Scan) 1 01 01 02 01 04 01_416	Cell_CP_32	WT	90	2	1.04686433866524	0.0	L2
Ifnb1_L2_type4C3_type6C2_26012021_Sequence_A 0_S 0_U 3_V 0_X 8_Y11_Job(Seq.Scan) 1 01 01 02 01 04 01_412	Cell_CP_2	WT	90	2	1.4886878566788047	0.0	L2
Ifnb1_L2_type4C3_type6C2_26012021_Sequence_A 0_S 0_U 3_V 0_X 8_Y11_Job(Seq.Scan) 1 01 01 02 01 04 01_412	Cell_CP_3	WT	90	2	1.3326021659112994	0.0	L2
Ifnb1_L2_type4C3_type6C2_26012021_Sequence_A 0_S 0_U 3_V 0_X 8_Y11_Job(Seq.Scan) 1 01 01 02 01 04 01_412	Cell_CP_6	WT	90	2	1.1760968965366296	0.0	L2
Ifnb1_L2_type4C3_type6C2_26012021_Sequence_A 0_S 0_U 3_V 0_X 8_Y11_Job(Seq.Scan) 1 01 01 02 01 04 01_412	Cell_CP_9	WT	90	2	3.2270280457483533	0.0	L2
Ifnb1_L2_type4C3_type6C2_26012021_Sequence_A 0_S 0_U 3_V 0_X 8_Y11_Job(Seq.Scan) 1 01 01 02 01 04 01_412	Cell_CP_21	WT	90	2	2.0412813514349395	0.0	L2
Ifnb1_L2_type4C3_type6C2_26012021_Sequence_A 0_S 0_U 3_V 0_X 8_Y12_Job(Seq.Scan) 1 01 01 02 01 04 01_418	Cell_CP_32	WT	90	2	1.11106109001257	0.0	L2
Ifnb1_L2_type4C3_type6C2_26012021_Sequence_A 0_S 0_U 3_V 0_X12_Y10_Job(Seq.Scan) 1 01 01 02 01 04 01_400	Cell_CP_24	WT	90	2	2.8657661712503146	0.0	L2
Ifnb1_L2_type4C3_type6C2_26012021_Sequence_A 0_S 0_U 3_V 0_X12_Y10_Job(Seq.Scan) 1 01 01 02 01 04 01_400	Cell_CP_34	WT	90	2	2.4348517990606213	0.0	L2
Ifnb1_L2_type4C3_type6C2_26012021_Sequence_A 0_S 0_U 3_V 0_X12_Y11_Job(Seq.Scan) 1 01 01 02 01 04 01_410	Cell_CP_25	WT	90	2	5.642578412578624	0.0	L2
Ifnb1_L2_type4C3_type6C2_26012021_Sequence_A 0_S 0_U 3_V 0_X12_Y11_Job(Seq.Scan) 1 01 01 02 01 04 01_410	Cell_CP_29	WT	90	2	1.3884066308521497	0.0	L2
Ifnb1_L2_type4C3_type6C2_26012021_Sequence_A 0_S 0_U 3_V 0_X12_Y11_Job(Seq.Scan) 1 01 01 02 01 04 01_410	Cell_CP_36	WT	90	2	1.254978695059513	0.0	L2
Ifnb1_L2_type4C3_type6C2_26012021_Sequence_A 0_S 0_U 3_V 0_X12_Y13_Job(Seq.Scan) 1 01 01 02 01 04 01_438	Cell_CP_2	WT	90	2	1.038052983839591	0.0	L2
Ifnb1_L2_type4C3_type6C2_26012021_Sequence_A 0_S 0_U 3_V 0_X12_Y13_Job(Seq.Scan) 1 01 01 02 01 04 01_438	Cell_CP_5	WT	90	2	2.4440821202678404	0.0	L2
Ifnb1_L2_type4C3_type6C2_26012021_Sequence_A 0_S 0_U 3_V 0_X12_Y13_Job(Seq.Scan) 1 01 01 02 01 04 01_438	Cell_CP_34	WT	90	2	1.832327327638343	0.0	L2
Ifnb1_L2_type4C3_type6C2_26012021_Sequence_A 0_S 0_U 3_V 0_X12_Y13_Job(Seq.Scan) 1 01 01 02 01 04 01_438	Cell_CP_42	WT	90	2	2.4554113548868712	0.0	L2
Ifnb1_L2_type4C3_type6C2_26012021_Sequence_A 0_S 0_U 3_V 0_X12_Y17_Job(Seq.Scan) 1 01 01 02 01 04 01_460	Cell_CP_16	WT	90	2	1.8335862675350338	0.0	L2
Ifnb1_L2_type4C3_type6C2_26012021_Sequence_A 0_S 0_U 3_V 0_X12_Y17_Job(Seq.Scan) 1 01 01 02 01 04 01_460	Cell_CP_24	WT	90	2	3.8832591911132597	0.0	L2
Ifnb1_L2_type4C3_type6C2_26012021_Sequence_A 0_S 0_U 3_V 0_X13_Y12_Job(Seq.Scan) 1 01 01 02 01 04 01_422	Cell_CP_4	WT	90	2	2.1163867384181456	0.0	L2
Ifnb1_L2_type4C3_type6C2_26012021_Sequence_A 0_S 0_U 3_V 0_X13_Y13_Job(Seq.Scan) 1 01 01 02 01 04 01_436	Cell_CP_22	WT	90	2	2.9412905246150913	0.0	L2
Ifnb1_L2_type4C3_type6C2_26012021_Sequence_A 0_S 0_U 3_V 0_X13_Y13_Job(Seq.Scan) 1 01 01 02 01 04 01_436	Cell_CP_32	WT	90	2	2.6702394791837687	0.0	L2
Ifnb1_L2_type4C3_type6C2_26012021_Sequence_A 0_S 0_U 3_V 0_X13_Y13_Job(Seq.Scan) 1 01 01 02 01 04 01_436	Cell_CP_42	WT	90	2	1.0342771845255083	0.0	L2
Ifnb1_L2_type4C3_type6C2_26012021_Sequence_A 0_S 0_U 3_V 0_X14_Y10_Job(Seq.Scan) 1 01 01 02 01 04 01_404	Cell_CP_5	WT	90	2	4.844108078633031	0.0	L2
Ifnb1_L2_type4C3_type6C2_26012021_Sequence_A 0_S 0_U 3_V 0_X14_Y10_Job(Seq.Scan) 1 01 01 02 01 04 01_404	Cell_CP_14	WT	90	2	1.0460253855261095	0.0	L2
Ifnb1_L2_type4C3_type6C2_26012021_Sequence_A 0_S 0_U 3_V 0_X14_Y12_Job(Seq.Scan) 1 01 01 02 01 04 01_424	Cell_CP_11	WT	90	2	3.4586391102566254	0.0	L2
Ifnb1_L2_type4C3_type6C2_26012021_Sequence_A 0_S 0_U 3_V 0_X14_Y13_Job(Seq.Scan) 1 01 01 02 01 04 01_434	Cell_CP_11	WT	90	2	1.212600745547921	0.0	L2
Ifnb1_L2_type4C3_type6C2_26012021_Sequence_A 0_S 0_U 3_V 0_X14_Y13_Job(Seq.Scan) 1 01 01 02 01 04 01_434	Cell_CP_15	WT	90	2	1.6670111115884203	0.0	L2
Ifnb1_L2_type4C3_type6C2_26012021_Sequence_A 0_S 0_U 3_V 0_X15_Y10_Job(Seq.Scan) 1 01 01 02 01 04 01_406	Cell_CP_1	WT	90	2	4.758933621378673	0.0	L2
Ifnb1_L2_type4C3_type6C2_26012021_Sequence_A 0_S 0_U 3_V 0_X15_Y12_Job(Seq.Scan) 1 01 01 02 01 04 01_426	Cell_CP_50	WT	90	2	2.5968115903284272	0.0	L2
Ifnb1_L2_type4C3_type6C2_26012021_Sequence_A 0_S 0_U 3_V 0_X15_Y13_Job(Seq.Scan) 1 01 01 02 01 04 01_432	Cell_CP_51	WT	90	2	1.2402932397335635	0.0	L2
Ifnb1_L2_type4C3_type6C2_26012021_Sequence_A 0_S 0_U 3_V 0_X15_Y13_Job(Seq.Scan) 1 01 01 02 01 04 01_432	Cell_CP_58	WT	90	2	1.7240744143883626	0.0	L2
Ifnb1_L2_type4C3_type6C2_26012021_Sequence_A 0_S 0_U 3_V 0_X16_Y13_Job(Seq.Scan) 1 01 01 02 01 04 01_430	Cell_CP_10	WT	90	2	1.364490242093387	0.0	L2
Ifnb1_L2_type4C3_type6C2_26012021_Sequence_A 0_S 0_U 3_V 0_X16_Y13_Job(Seq.Scan) 1 01 01 02 01 04 01_430	Cell_CP_51	WT	90	2	1.2453283870947334	0.0	L2
Ifnb1_L2_type4C3_type6C2_26012021_Sequence_A 0_S 0_U 3_V 0_X19_Y14_Job(Seq.Scan) 1 01 01 02 01 04 01_440	Cell_CP_7	WT	90	2	3.998224137626681	0.0	L2
Ifnb1_L2_type4C3_type6C2_26012021_Sequence_A 0_S 0_U 3_V 0_X19_Y14_Job(Seq.Scan) 1 01 01 02 01 04 01_440	Cell_CP_31	WT	90	2	1.147145360416697	0.0	L2
Ifnb1_L2_type4C3_type6C2_26012021_Sequence_A 0_S 0_U 3_V 0_X19_Y15_Job(Seq.Scan) 1 01 01 02 01 04 01_446	Cell_CP_21	WT	90	2	1.0237875152712022	0.0	L2
Ifnb1_L2_type4C3_type6C2_26012021_Sequence_A 0_S 0_U 3_V 0_X20_Y14_Job(Seq.Scan) 1 01 01 02 01 04 01_442	Cell_CP_7	WT	90	2	1.0271442461661158	0.0	L2
Ifnb1_L2_type4C3_type6C2_26012021_Sequence_A 0_S 0_U 3_V 0_X20_Y15_Job(Seq.Scan) 1 01 01 02 01 04 01_444	Cell_CP_13	WT	90	2	1.0938580610060356	0.0	L2
Ifnb1_L2_type4C3_type6C2_C4isnotyhingIwasworryIputthewrongprobebutjustbackground_05022021_Sequence_A 0_S 0_U 1_V 0_X 9_Y11_Job(Seq.Scan) 1 01 01 02 01 04 01_140	Cell_CP_19	WT	90	3	3.821623779912018	0.0	L2
Ifnb1_L2_type4C3_type6C2_C4isnotyhingIwasworryIputthewrongprobebutjustbackground_05022021_Sequence_A 0_S 0_U 1_V 0_X 9_Y11_Job(Seq.Scan) 1 01 01 02 01 04 01_140	Cell_CP_21	WT	90	3	1.3202922168458786	0.0	L2
Ifnb1_L2_type4C3_type6C2_C4isnotyhingIwasworryIputthewrongprobebutjustbackground_05022021_Sequence_A 0_S 0_U 1_V 0_X 9_Y11_Job(Seq.Scan) 1 01 01 02 01 04 01_140	Cell_CP_24	WT	90	3	2.2733045760158217	3.4491222266422463	L2
Ifnb1_L2_type4C3_type6C2_C4isnotyhingIwasworryIputthewrongprobebutjustbackground_05022021_Sequence_A 0_S 0_U 1_V 0_X 9_Y11_Job(Seq.Scan) 1 01 01 02 01 04 01_140	Cell_CP_28	WT	90	3	4.6745488427280355	0.0	L2
Ifnb1_L2_type4C3_type6C2_C4isnotyhingIwasworryIputthewrongprobebutjustbackground_05022021_Sequence_A 0_S 0_U 1_V 0_X 9_Y12_Job(Seq.Scan) 1 01 01 02 01 04 01_142	Cell_CP_34	WT	90	3	8.152390289309789	0.0	L2
Ifnb1_L2_type4C3_type6C2_C4isnotyhingIwasworryIputthewrongprobebutjustbackground_05022021_Sequence_A 0_S 0_U 1_V 0_X 9_Y13_Job(Seq.Scan) 1 01 01 02 01 04 01_160	Cell_CP_4	WT	90	3	2.9495525704696615	0.0	L2
Ifnb1_L2_type4C3_type6C2_C4isnotyhingIwasworryIputthewrongprobebutjustbackground_05022021_Sequence_A 0_S 0_U 1_V 0_X 9_Y13_Job(Seq.Scan) 1 01 01 02 01 04 01_160	Cell_CP_7	WT	90	3	1.7711238603931394	0.0	L2
Ifnb1_L2_type4C3_type6C2_C4isnotyhingIwasworryIputthewrongprobebutjustbackground_05022021_Sequence_A 0_S 0_U 1_V 0_X 9_Y13_Job(Seq.Scan) 1 01 01 02 01 04 01_160	Cell_CP_27	WT	90	3	1.2097601535586149	0.0	L2
Ifnb1_L2_type4C3_type6C2_C4isnotyhingIwasworryIputthewrongprobebutjustbackground_05022021_Sequence_A 0_S 0_U 1_V 0_X 9_Y13_Job(Seq.Scan) 1 01 01 02 01 04 01_160	Cell_CP_34	WT	90	3	1.9173392740147783	3.770274602010007	L2
Ifnb1_L2_type4C3_type6C2_C4isnotyhingIwasworryIputthewrongprobebutjustbackground_05022021_Sequence_A 0_S 0_U 1_V 0_X 9_Y14_Job(Seq.Scan) 1 01 01 02 01 04 01_162	Cell_CP_17	WT	90	3	1.6640733860836552	0.0	L2
Ifnb1_L2_type4C3_type6C2_C4isnotyhingIwasworryIputthewrongprobebutjustbackground_05022021_Sequence_A 0_S 0_U 1_V 0_X 9_Y15_Job(Seq.Scan) 1 01 01 02 01 04 01_180	Cell_CP_25	WT	90	3	2.9034250881614865	0.0	L2
Ifnb1_L2_type4C3_type6C2_C4isnotyhingIwasworryIputthewrongprobebutjustbackground_05022021_Sequence_A 0_S 0_U 1_V 0_X 9_Y15_Job(Seq.Scan) 1 01 01 02 01 04 01_180	Cell_CP_27	WT	90	3	1.5413568725533553	0.0	L2
Ifnb1_L2_type4C3_type6C2_C4isnotyhingIwasworryIputthewrongprobebutjustbackground_05022021_Sequence_A 0_S 0_U 1_V 0_X10_Y11_Job(Seq.Scan) 1 01 01 02 01 04 01_138	Cell_CP_4	WT	90	3	2.5761800643658486	0.0	L2
Ifnb1_L2_type4C3_type6C2_C4isnotyhingIwasworryIputthewrongprobebutjustbackground_05022021_Sequence_A 0_S 0_U 1_V 0_X10_Y12_Job(Seq.Scan) 1 01 01 02 01 04 01_144	Cell_CP_10	WT	90	3	2.9156093267513428	0.0	L2
Ifnb1_L2_type4C3_type6C2_C4isnotyhingIwasworryIputthewrongprobebutjustbackground_05022021_Sequence_A 0_S 0_U 1_V 0_X10_Y12_Job(Seq.Scan) 1 01 01 02 01 04 01_144	Cell_CP_25	WT	90	3	2.013076145088678	0.0	L2
Ifnb1_L2_type4C3_type6C2_C4isnotyhingIwasworryIputthewrongprobebutjustbackground_05022021_Sequence_A 0_S 0_U 1_V 0_X10_Y14_Job(Seq.Scan) 1 01 01 02 01 04 01_164	Cell_CP_18	WT	90	3	2.845982626872059	0.0	L2
Ifnb1_L2_type4C3_type6C2_C4isnotyhingIwasworryIputthewrongprobebutjustbackground_05022021_Sequence_A 0_S 0_U 1_V 0_X10_Y15_Job(Seq.Scan) 1 01 01 02 01 04 01_178	Cell_CP_2	WT	90	3	2.550070104824412	0.0	L2
Ifnb1_L2_type4C3_type6C2_C4isnotyhingIwasworryIputthewrongprobebutjustbackground_05022021_Sequence_A 0_S 0_U 1_V 0_X10_Y15_Job(Seq.Scan) 1 01 01 02 01 04 01_178	Cell_CP_3	WT	90	3	1.5909655205329511	0.0	L2
Ifnb1_L2_type4C3_type6C2_C4isnotyhingIwasworryIputthewrongprobebutjustbackground_05022021_Sequence_A 0_S 0_U 1_V 0_X10_Y15_Job(Seq.Scan) 1 01 01 02 01 04 01_178	Cell_CP_13	WT	90	3	1.164502989124942	0.0	L2
Ifnb1_L2_type4C3_type6C2_C4isnotyhingIwasworryIputthewrongprobebutjustbackground_05022021_Sequence_A 0_S 0_U 1_V 0_X11_Y11_Job(Seq.Scan) 1 01 01 02 01 04 01_136	Cell_CP_7	WT	90	3	2.1088125928562182	0.0	L2
Ifnb1_L2_type4C3_type6C2_C4isnotyhingIwasworryIputthewrongprobebutjustbackground_05022021_Sequence_A 0_S 0_U 1_V 0_X11_Y11_Job(Seq.Scan) 1 01 01 02 01 04 01_136	Cell_CP_13	WT	90	3	6.84602453420162	0.0	L2
Ifnb1_L2_type4C3_type6C2_C4isnotyhingIwasworryIputthewrongprobebutjustbackground_05022021_Sequence_A 0_S 0_U 1_V 0_X11_Y11_Job(Seq.Scan) 1 01 01 02 01 04 01_136	Cell_CP_17	WT	90	3	1.200186445285907	0.0	L2
Ifnb1_L2_type4C3_type6C2_C4isnotyhingIwasworryIputthewrongprobebutjustbackground_05022021_Sequence_A 0_S 0_U 1_V 0_X11_Y14_Job(Seq.Scan) 1 01 01 02 01 04 01_166	Cell_CP_18	WT	90	3	6.961779351348617	0.0	L2
Ifnb1_L2_type4C3_type6C2_C4isnotyhingIwasworryIputthewrongprobebutjustbackground_05022021_Sequence_A 0_S 0_U 1_V 0_X11_Y15_Job(Seq.Scan) 1 01 01 02 01 04 01_176	Cell_CP_1	WT	90	3	1.6092425133772748	0.0	L2
Ifnb1_L2_type4C3_type6C2_C4isnotyhingIwasworryIputthewrongprobebutjustbackground_05022021_Sequence_A 0_S 0_U 1_V 0_X12_Y11_Job(Seq.Scan) 1 01 01 02 01 04 01_134	Cell_CP_17	WT	90	3	1.7171633055612614	0.0	L2
Ifnb1_L2_type4C3_type6C2_C4isnotyhingIwasworryIputthewrongprobebutjustbackground_05022021_Sequence_A 0_S 0_U 1_V 0_X12_Y13_Job(Seq.Scan) 1 01 01 02 01 04 01_154	Cell_CP_5	WT	90	3	2.1549400751643937	0.0	L2
Ifnb1_L2_type4C3_type6C2_C4isnotyhingIwasworryIputthewrongprobebutjustbackground_05022021_Sequence_A 0_S 0_U 1_V 0_X12_Y13_Job(Seq.Scan) 1 01 01 02 01 04 01_154	Cell_CP_6	WT	90	3	1.171465955427322	0.0	L2
Ifnb1_L2_type4C3_type6C2_C4isnotyhingIwasworryIputthewrongprobebutjustbackground_05022021_Sequence_A 0_S 0_U 1_V 0_X12_Y15_Job(Seq.Scan) 1 01 01 02 01 04 01_174	Cell_CP_10	WT	90	3	1.7763458734667448	0.0	L2
Ifnb1_L2_type4C3_type6C2_C4isnotyhingIwasworryIputthewrongprobebutjustbackground_05022021_Sequence_A 0_S 0_U 1_V 0_X12_Y15_Job(Seq.Scan) 1 01 01 02 01 04 01_174	Cell_CP_13	WT	90	3	2.5787908063361766	0.0	L2
Ifnb1_L2_type4C3_type6C2_C4isnotyhingIwasworryIputthewrongprobebutjustbackground_05022021_Sequence_A 0_S 0_U 1_V 0_X13_Y12_Job(Seq.Scan) 1 01 01 02 01 04 01_150	Cell_CP_25	WT	90	3	1.5944468978575512	0.0	L2
Ifnb1_L2_type4C3_type6C2_C4isnotyhingIwasworryIputthewrongprobebutjustbackground_05022021_Sequence_A 0_S 0_U 1_V 0_X13_Y14_Job(Seq.Scan) 1 01 01 02 01 04 01_170	Cell_CP_11	WT	90	3	1.5726883160354481	0.0	L2
Ifnb1_L2_type4C3_type6C2_C4isnotyhingIwasworryIputthewrongprobebutjustbackground_05022021_Sequence_A 0_S 0_U 1_V 0_X13_Y14_Job(Seq.Scan) 1 01 01 02 01 04 01_170	Cell_CP_25	WT	90	3	1.8355285471988179	0.0	L2
Ifnb1_L2_type4C3_type6C2_C4isnotyhingIwasworryIputthewrongprobebutjustbackground_05022021_Sequence_A 0_S 0_U 1_V 0_X18_Y22_Job(Seq.Scan) 1 01 01 02 01 04 01_186	Cell_CP_25	WT	90	3	3.227188205499575	0.0	L2
Ifnb1_L2_type4C3_type6C2_C4isnotyhingIwasworryIputthewrongprobebutjustbackground_05022021_Sequence_A 0_S 0_U 1_V 0_X18_Y22_Job(Seq.Scan) 1 01 01 02 01 04 01_186	Cell_CP_35	WT	90	3	1.843361408069341	0.0	L2
Ifnb1_L2_type4C3_type6C2_C4isnotyhingIwasworryIputthewrongprobebutjustbackground_05022021_Sequence_A 0_S 0_U 1_V 0_X18_Y23_Job(Seq.Scan) 1 01 01 02 01 04 01_200	Cell_CP_5	WT	90	3	1.971300040499836	0.0	L2
Ifnb1_L2_type4C3_type6C2_C4isnotyhingIwasworryIputthewrongprobebutjustbackground_05022021_Sequence_A 0_S 0_U 1_V 0_X18_Y24_Job(Seq.Scan) 1 01 01 02 01 04 01_202	Cell_CP_27	WT	90	3	3.8076982706136175	0.0	L2
Ifnb1_L2_type4C3_type6C2_C4isnotyhingIwasworryIputthewrongprobebutjustbackground_05022021_Sequence_A 0_S 0_U 1_V 0_X18_Y24_Job(Seq.Scan) 1 01 01 02 01 04 01_202	Cell_CP_29	WT	90	3	4.691084459037226	0.0	L2
Ifnb1_L2_type4C3_type6C2_C4isnotyhingIwasworryIputthewrongprobebutjustbackground_05022021_Sequence_A 0_S 0_U 1_V 0_X19_Y22_Job(Seq.Scan) 1 01 01 02 01 04 01_188	Cell_CP_37	WT	90	3	1.8259548389261098	0.0	L2
Ifnb1_L2_type4C3_type6C2_C4isnotyhingIwasworryIputthewrongprobebutjustbackground_05022021_Sequence_A 0_S 0_U 1_V 0_X19_Y23_Job(Seq.Scan) 1 01 01 02 01 04 01_198	Cell_CP_3	WT	90	3	1.9042845058972395	0.0	L2
Ifnb1_L2_type4C3_type6C2_C4isnotyhingIwasworryIputthewrongprobebutjustbackground_05022021_Sequence_A 0_S 0_U 1_V 0_X19_Y23_Job(Seq.Scan) 1 01 01 02 01 04 01_198	Cell_CP_10	WT	90	3	3.991339575197253	0.0	L2
Ifnb1_L2_type4C3_type6C2_C4isnotyhingIwasworryIputthewrongprobebutjustbackground_05022021_Sequence_A 0_S 0_U 1_V 0_X19_Y24_Job(Seq.Scan) 1 01 01 02 01 04 01_204	Cell_CP_1	WT	90	3	1.3150705212520428	0.0	L2
Ifnb1_L2_type4C3_type6C2_C4isnotyhingIwasworryIputthewrongprobebutjustbackground_05022021_Sequence_A 0_S 0_U 1_V 0_X19_Y24_Job(Seq.Scan) 1 01 01 02 01 04 01_204	Cell_CP_3	WT	90	3	1.43343533958324	0.0	L2
Ifnb1_L2_type4C3_type6C2_C4isnotyhingIwasworryIputthewrongprobebutjustbackground_05022021_Sequence_A 0_S 0_U 1_V 0_X19_Y24_Job(Seq.Scan) 1 01 01 02 01 04 01_204	Cell_CP_26	WT	90	3	2.9251832466772303	0.0	L2
Ifnb1_L2_type4C3_type6C2_C4isnotyhingIwasworryIputthewrongprobebutjustbackground_05022021_Sequence_A 0_S 0_U 1_V 0_X20_Y23_Job(Seq.Scan) 1 01 01 02 01 04 01_196	Cell_CP_19	WT	90	3	1.807677951908376	5.108844235006568	L2
Ifnb1_L2_type4C3_type6C2_C4isnotyhingIwasworryIputthewrongprobebutjustbackground_05022021_Sequence_A 0_S 0_U 1_V 0_X20_Y24_Job(Seq.Scan) 1 01 01 02 01 04 01_206	Cell_CP_1	WT	90	3	1.362938850962403	0.0	L2
Ifnb1_L2_type4C3_type6C2_C4isnotyhingIwasworryIputthewrongprobebutjustbackground_05022021_Sequence_A 0_S 0_U 1_V 0_X21_Y22_Job(Seq.Scan) 1 01 01 02 01 04 01_192	Cell_CP_12	WT	90	3	2.8894997905162656	0.0	L2
Ifnb1_L2_type4C3_type6C2_C4isnotyhingIwasworryIputthewrongprobebutjustbackground_05022021_Sequence_A 0_S 0_U 1_V 0_X21_Y22_Job(Seq.Scan) 1 01 01 02 01 04 01_192	Cell_CP_19	WT	90	3	1.2393518079044208	0.0	L2
Ifnb1_L2_type4C3_type6C2_C4isnotyhingIwasworryIputthewrongprobebutjustbackground_05022021_Sequence_A 0_S 0_U 1_V 0_X21_Y23_Job(Seq.Scan) 1 01 01 02 01 04 01_194	Cell_CP_5	WT	90	3	6.315993329115085	0.0	L2
Ifnb1_L2_type4C3_type6C2_C4isnotyhingIwasworryIputthewrongprobebutjustbackground_05022021_Sequence_A 0_S 0_U 3_V 0_X 8_Y20_Job(Seq.Scan) 1 01 01 02 01 04 01_456	Cell_CP_16	WT	90	4	6.336009370309567	0.0	L2
Ifnb1_L2_type4C3_type6C2_C4isnotyhingIwasworryIputthewrongprobebutjustbackground_05022021_Sequence_A 0_S 0_U 3_V 0_X 8_Y20_Job(Seq.Scan) 1 01 01 02 01 04 01_456	Cell_CP_29	WT	90	4	1.2637209200436725	0.0	L2
Ifnb1_L2_type4C3_type6C2_C4isnotyhingIwasworryIputthewrongprobebutjustbackground_05022021_Sequence_A 0_S 0_U 3_V 0_X 8_Y20_Job(Seq.Scan) 1 01 01 02 01 04 01_456	Cell_CP_33	WT	90	4	1.2907011974596116	0.0	L2
Ifnb1_L2_type4C3_type6C2_C4isnotyhingIwasworryIputthewrongprobebutjustbackground_05022021_Sequence_A 0_S 0_U 3_V 0_X 8_Y21_Job(Seq.Scan) 1 01 01 02 01 04 01_470	Cell_CP_8	WT	90	4	1.1906131603195582	0.0	L2
Ifnb1_L2_type4C3_type6C2_C4isnotyhingIwasworryIputthewrongprobebutjustbackground_05022021_Sequence_A 0_S 0_U 3_V 0_X 8_Y21_Job(Seq.Scan) 1 01 01 02 01 04 01_470	Cell_CP_13	WT	90	4	1.0087134439242362	0.0	L2
Ifnb1_L2_type4C3_type6C2_C4isnotyhingIwasworryIputthewrongprobebutjustbackground_05022021_Sequence_A 0_S 0_U 3_V 0_X 8_Y21_Job(Seq.Scan) 1 01 01 02 01 04 01_470	Cell_CP_27	WT	90	4	1.453453285656338	0.0	L2
Ifnb1_L2_type4C3_type6C2_C4isnotyhingIwasworryIputthewrongprobebutjustbackground_05022021_Sequence_A 0_S 0_U 3_V 0_X 9_Y15_Job(Seq.Scan) 1 01 01 02 01 04 01_434	Cell_CP_2	WT	90	4	1.2428333968822005	0.0	L2
Ifnb1_L2_type4C3_type6C2_C4isnotyhingIwasworryIputthewrongprobebutjustbackground_05022021_Sequence_A 0_S 0_U 3_V 0_X 9_Y15_Job(Seq.Scan) 1 01 01 02 01 04 01_434	Cell_CP_13	WT	90	4	4.734600776068714	0.6405638504200416	L2
Ifnb1_L2_type4C3_type6C2_C4isnotyhingIwasworryIputthewrongprobebutjustbackground_05022021_Sequence_A 0_S 0_U 3_V 0_X 9_Y15_Job(Seq.Scan) 1 01 01 02 01 04 01_434	Cell_CP_16	WT	90	4	2.8085583233089095	0.0	L2
Ifnb1_L2_type4C3_type6C2_C4isnotyhingIwasworryIputthewrongprobebutjustbackground_05022021_Sequence_A 0_S 0_U 3_V 0_X 9_Y15_Job(Seq.Scan) 1 01 01 02 01 04 01_434	Cell_CP_20	WT	90	4	1.1914835840206506	0.0	L2
Ifnb1_L2_type4C3_type6C2_C4isnotyhingIwasworryIputthewrongprobebutjustbackground_05022021_Sequence_A 0_S 0_U 3_V 0_X 9_Y16_Job(Seq.Scan) 1 01 01 02 01 04 01_444	Cell_CP_4	WT	90	4	3.465658689564154	0.0	L2
Ifnb1_L2_type4C3_type6C2_C4isnotyhingIwasworryIputthewrongprobebutjustbackground_05022021_Sequence_A 0_S 0_U 3_V 0_X 9_Y17_Job(Seq.Scan) 1 01 01 02 01 04 01_452	Cell_CP_3	WT	90	4	2.8198730906369818	1.9538936830097844	L2
Ifnb1_L2_type4C3_type6C2_C4isnotyhingIwasworryIputthewrongprobebutjustbackground_05022021_Sequence_A 0_S 0_U 3_V 0_X 9_Y17_Job(Seq.Scan) 1 01 01 02 01 04 01_452	Cell_CP_21	WT	90	4	6.376046532374841	0.0	L2
Ifnb1_L2_type4C3_type6C2_C4isnotyhingIwasworryIputthewrongprobebutjustbackground_05022021_Sequence_A 0_S 0_U 3_V 0_X 9_Y17_Job(Seq.Scan) 1 01 01 02 01 04 01_452	Cell_CP_24	WT	90	4	2.0322235616340936	0.0	L2
Ifnb1_L2_type4C3_type6C2_C4isnotyhingIwasworryIputthewrongprobebutjustbackground_05022021_Sequence_A 0_S 0_U 3_V 0_X 9_Y18_Job(Seq.Scan) 1 01 01 02 01 04 01_454	Cell_CP_3	WT	90	4	1.4804334572456874	0.0	L2
Ifnb1_L2_type4C3_type6C2_C4isnotyhingIwasworryIputthewrongprobebutjustbackground_05022021_Sequence_A 0_S 0_U 3_V 0_X 9_Y18_Job(Seq.Scan) 1 01 01 02 01 04 01_454	Cell_CP_12	WT	90	4	1.8459725733460284	0.0	L2
Ifnb1_L2_type4C3_type6C2_C4isnotyhingIwasworryIputthewrongprobebutjustbackground_05022021_Sequence_A 0_S 0_U 3_V 0_X 9_Y18_Job(Seq.Scan) 1 01 01 02 01 04 01_454	Cell_CP_14	WT	90	4	2.2854890262588574	0.0	L2
Ifnb1_L2_type4C3_type6C2_C4isnotyhingIwasworryIputthewrongprobebutjustbackground_05022021_Sequence_A 0_S 0_U 3_V 0_X 9_Y18_Job(Seq.Scan) 1 01 01 02 01 04 01_454	Cell_CP_21	WT	90	4	6.789453449052592	0.0	L2
Ifnb1_L2_type4C3_type6C2_C4isnotyhingIwasworryIputthewrongprobebutjustbackground_05022021_Sequence_A 0_S 0_U 3_V 0_X 9_Y20_Job(Seq.Scan) 1 01 01 02 01 04 01_458	Cell_CP_4	WT	90	4	2.0104643448524517	0.0	L2
Ifnb1_L2_type4C3_type6C2_C4isnotyhingIwasworryIputthewrongprobebutjustbackground_05022021_Sequence_A 0_S 0_U 3_V 0_X 9_Y21_Job(Seq.Scan) 1 01 01 02 01 04 01_468	Cell_CP_14	WT	90	4	1.229778099631713	0.0	L2
Ifnb1_L2_type4C3_type6C2_C4isnotyhingIwasworryIputthewrongprobebutjustbackground_05022021_Sequence_A 0_S 0_U 3_V 0_X 9_Y21_Job(Seq.Scan) 1 01 01 02 01 04 01_468	Cell_CP_15	WT	90	4	4.946961723898216	0.0	L2
Ifnb1_L2_type4C3_type6C2_C4isnotyhingIwasworryIputthewrongprobebutjustbackground_05022021_Sequence_A 0_S 0_U 3_V 0_X 9_Y21_Job(Seq.Scan) 1 01 01 02 01 04 01_468	Cell_CP_16	WT	90	4	2.179308975650466	0.0	L2
Ifnb1_L2_type4C3_type6C2_C4isnotyhingIwasworryIputthewrongprobebutjustbackground_05022021_Sequence_A 0_S 0_U 3_V 0_X 9_Y21_Job(Seq.Scan) 1 01 01 02 01 04 01_468	Cell_CP_42	WT	90	4	1.248054774996267	0.0	L2
Ifnb1_L2_type4C3_type6C2_C4isnotyhingIwasworryIputthewrongprobebutjustbackground_05022021_Sequence_A 0_S 0_U 3_V 0_X 9_Y21_Job(Seq.Scan) 1 01 01 02 01 04 01_468	Cell_CP_49	WT	90	4	1.1740770148774196	0.0	L2
Ifnb1_L2_type4C3_type6C2_C4isnotyhingIwasworryIputthewrongprobebutjustbackground_05022021_Sequence_A 0_S 0_U 3_V 0_X10_Y16_Job(Seq.Scan) 1 01 01 02 01 04 01_446	Cell_CP_1	WT	90	4	2.132311175467788	0.0	L2
Ifnb1_L2_type4C3_type6C2_C4isnotyhingIwasworryIputthewrongprobebutjustbackground_05022021_Sequence_A 0_S 0_U 3_V 0_X10_Y16_Job(Seq.Scan) 1 01 01 02 01 04 01_446	Cell_CP_12	WT	90	4	1.3977523067286344	0.0	L2
Ifnb1_L2_type4C3_type6C2_C4isnotyhingIwasworryIputthewrongprobebutjustbackground_05022021_Sequence_A 0_S 0_U 3_V 0_X10_Y16_Job(Seq.Scan) 1 01 01 02 01 04 01_446	Cell_CP_22	WT	90	4	2.373393671421773	0.0	L2
Ifnb1_L2_type4C3_type6C2_C4isnotyhingIwasworryIputthewrongprobebutjustbackground_05022021_Sequence_A 0_S 0_U 3_V 0_X10_Y20_Job(Seq.Scan) 1 01 01 02 01 04 01_460	Cell_CP_5	WT	90	4	1.2036681400902765	0.0	L2
Ifnb1_L2_type4C3_type6C2_C4isnotyhingIwasworryIputthewrongprobebutjustbackground_05022021_Sequence_A 0_S 0_U 3_V 0_X10_Y21_Job(Seq.Scan) 1 01 01 02 01 04 01_466	Cell_CP_18	WT	90	4	1.9016733406205524	0.0	L2
Ifnb1_L2_type4C3_type6C2_C4isnotyhingIwasworryIputthewrongprobebutjustbackground_05022021_Sequence_A 0_S 0_U 3_V 0_X10_Y21_Job(Seq.Scan) 1 01 01 02 01 04 01_466	Cell_CP_21	WT	90	4	2.6092529902096646	0.0	L2
Ifnb1_L2_type4C3_type6C2_C4isnotyhingIwasworryIputthewrongprobebutjustbackground_05022021_Sequence_A 0_S 0_U 3_V 0_X10_Y21_Job(Seq.Scan) 1 01 01 02 01 04 01_466	Cell_CP_22	WT	90	4	9.888703233774853	0.0	L2
Ifnb1_L2_type4C3_type6C2_C4isnotyhingIwasworryIputthewrongprobebutjustbackground_05022021_Sequence_A 0_S 0_U 3_V 0_X10_Y21_Job(Seq.Scan) 1 01 01 02 01 04 01_466	Cell_CP_26	WT	90	4	2.0026319072882877	0.0	L2
Ifnb1_L2_type4C3_type6C2_C4isnotyhingIwasworryIputthewrongprobebutjustbackground_05022021_Sequence_A 0_S 0_U 3_V 0_X10_Y21_Job(Seq.Scan) 1 01 01 02 01 04 01_466	Cell_CP_35	WT	90	4	1.7293482849372463	0.0	L2
Ifnb1_L2_type4C3_type6C2_C4isnotyhingIwasworryIputthewrongprobebutjustbackground_05022021_Sequence_A 0_S 0_U 3_V 0_X10_Y21_Job(Seq.Scan) 1 01 01 02 01 04 01_466	Cell_CP_38	WT	90	4	1.7284775437563846	1.8276961096346538	L2
Ifnb1_L2_type4C3_type6C2_C4isnotyhingIwasworryIputthewrongprobebutjustbackground_05022021_Sequence_A 0_S 0_U 3_V 0_X11_Y15_Job(Seq.Scan) 1 01 01 02 01 04 01_430	Cell_CP_22	WT	90	4	2.7371916226401596	0.0	L2
Ifnb1_L2_type4C3_type6C2_C4isnotyhingIwasworryIputthewrongprobebutjustbackground_05022021_Sequence_A 0_S 0_U 3_V 0_X11_Y16_Job(Seq.Scan) 1 01 01 02 01 04 01_448	Cell_CP_1	WT	90	4	1.4943584374111387	0.0	L2
Ifnb1_L2_type4C3_type6C2_C4isnotyhingIwasworryIputthewrongprobebutjustbackground_05022021_Sequence_A 0_S 0_U 3_V 0_X11_Y16_Job(Seq.Scan) 1 01 01 02 01 04 01_448	Cell_CP_9	WT	90	4	1.7650315294450316	0.0	L2
Ifnb1_L2_type4C3_type6C2_C4isnotyhingIwasworryIputthewrongprobebutjustbackground_05022021_Sequence_A 0_S 0_U 3_V 0_X12_Y10_Job(Seq.Scan) 1 01 01 02 01 04 01_390	Cell_CP_24	WT	90	4	2.4665185306062667	0.0	L2
Ifnb1_L2_type4C3_type6C2_C4isnotyhingIwasworryIputthewrongprobebutjustbackground_05022021_Sequence_A 0_S 0_U 3_V 0_X12_Y10_Job(Seq.Scan) 1 01 01 02 01 04 01_390	Cell_CP_30	WT	90	4	5.908678214252492	0.0	L2
Ifnb1_L2_type4C3_type6C2_C4isnotyhingIwasworryIputthewrongprobebutjustbackground_05022021_Sequence_A 0_S 0_U 3_V 0_X12_Y11_Job(Seq.Scan) 1 01 01 02 01 04 01_400	Cell_CP_10	WT	90	4	1.1366524996610903	0.0	L2
Ifnb1_L2_type4C3_type6C2_C4isnotyhingIwasworryIputthewrongprobebutjustbackground_05022021_Sequence_A 0_S 0_U 3_V 0_X12_Y16_Job(Seq.Scan) 1 01 01 02 01 04 01_450	Cell_CP_5	WT	90	4	2.7015079548260155	0.0	L2
Ifnb1_L2_type4C3_type6C2_C4isnotyhingIwasworryIputthewrongprobebutjustbackground_05022021_Sequence_A 0_S 0_U 3_V 0_X13_Y10_Job(Seq.Scan) 1 01 01 02 01 04 01_392	Cell_CP_5	WT	90	4	1.3037563888835093	0.0	L2
Ifnb1_L2_type4C3_type6C2_C4isnotyhingIwasworryIputthewrongprobebutjustbackground_05022021_Sequence_A 0_S 0_U 3_V 0_X13_Y11_Job(Seq.Scan) 1 01 01 02 01 04 01_398	Cell_CP_3	WT	90	4	1.0644150578114786	0.0	L2
Ifnb1_L2_type4C3_type6C2_C4isnotyhingIwasworryIputthewrongprobebutjustbackground_05022021_Sequence_A 0_S 0_U 3_V 0_X13_Y11_Job(Seq.Scan) 1 01 01 02 01 04 01_398	Cell_CP_4	WT	90	4	7.490069920686146	0.0	L2
Ifnb1_L2_type4C3_type6C2_C4isnotyhingIwasworryIputthewrongprobebutjustbackground_05022021_Sequence_A 0_S 0_U 3_V 0_X13_Y11_Job(Seq.Scan) 1 01 01 02 01 04 01_398	Cell_CP_10	WT	90	4	4.725027702755544	0.0	L2
Ifnb1_L2_type4C3_type6C2_C4isnotyhingIwasworryIputthewrongprobebutjustbackground_05022021_Sequence_A 0_S 0_U 3_V 0_X13_Y12_Job(Seq.Scan) 1 01 01 02 01 04 01_404	Cell_CP_4	WT	90	4	1.2088903648170612	0.0	L2
Ifnb1_L2_type4C3_type6C2_C4isnotyhingIwasworryIputthewrongprobebutjustbackground_05022021_Sequence_A 0_S 0_U 3_V 0_X13_Y12_Job(Seq.Scan) 1 01 01 02 01 04 01_404	Cell_CP_13	WT	90	4	2.0383157867556116	0.0	L2
Ifnb1_L2_type4C3_type6C2_C4isnotyhingIwasworryIputthewrongprobebutjustbackground_05022021_Sequence_A 0_S 0_U 3_V 0_X14_Y10_Job(Seq.Scan) 1 01 01 02 01 04 01_394	Cell_CP_6	WT	90	4	1.3142000975509505	0.0	L2
Ifnb1_L2_type4C3_type6C2_C4isnotyhingIwasworryIputthewrongprobebutjustbackground_05022021_Sequence_A 0_S 0_U 3_V 0_X14_Y10_Job(Seq.Scan) 1 01 01 02 01 04 01_394	Cell_CP_20	WT	90	4	3.2915923631723043	0.0	L2
Ifnb1_L2_type4C3_type6C2_C4isnotyhingIwasworryIputthewrongprobebutjustbackground_05022021_Sequence_A 0_S 0_U 3_V 0_X14_Y10_Job(Seq.Scan) 1 01 01 02 01 04 01_394	Cell_CP_21	WT	90	4	2.378615155362429	0.0	L2
Ifnb1_L2_type4C3_type6C2_C4isnotyhingIwasworryIputthewrongprobebutjustbackground_05022021_Sequence_A 0_S 0_U 3_V 0_X14_Y10_Job(Seq.Scan) 1 01 01 02 01 04 01_394	Cell_CP_25	WT	90	4	1.2149824841119896	0.0	L2
Ifnb1_L2_type4C3_type6C2_C4isnotyhingIwasworryIputthewrongprobebutjustbackground_05022021_Sequence_A 0_S 0_U 3_V 0_X14_Y11_Job(Seq.Scan) 1 01 01 02 01 04 01_396	Cell_CP_6	WT	90	4	1.527431363254955	0.0	L2
Ifnb1_L2_type4C3_type6C2_C4isnotyhingIwasworryIputthewrongprobebutjustbackground_05022021_Sequence_A 0_S 0_U 3_V 0_X14_Y11_Job(Seq.Scan) 1 01 01 02 01 04 01_396	Cell_CP_14	WT	90	4	3.396031143072152	0.3568358315287254	L2
Ifnb1_L2_type4C3_type6C2_C4isnotyhingIwasworryIputthewrongprobebutjustbackground_05022021_Sequence_A 0_S 0_U 3_V 0_X14_Y12_Job(Seq.Scan) 1 01 01 02 01 04 01_406	Cell_CP_2	WT	90	4	1.2880899263563343	0.0	L2
Ifnb1_L2_type4C3_type6C2_C4isnotyhingIwasworryIputthewrongprobebutjustbackground_05022021_Sequence_A 0_S 0_U 3_V 0_X16_Y20_Job(Seq.Scan) 1 01 01 02 01 04 01_462	Cell_CP_13	WT	90	4	1.1444854663582034	0.0	L2
Ifnb1_L2_type4C3_type6C2_C4isnotyhingIwasworryIputthewrongprobebutjustbackground_05022021_Sequence_A 0_S 0_U 3_V 0_X16_Y21_Job(Seq.Scan) 1 01 01 02 01 04 01_464	Cell_CP_21	WT	90	4	5.068808766166732	0.0	L2
Ifnb1_L2_type4C3_type6C2_C4isnotyhingIwasworryIputthewrongprobebutjustbackground_05022021_Sequence_A 0_S 0_U 3_V 0_X16_Y22_Job(Seq.Scan) 1 01 01 02 01 04 01_472	Cell_CP_6	WT	90	4	1.4290840676904966	0.0	L2
Ifnb1_L2_type4C3_type6C2_C4isnotyhingIwasworryIputthewrongprobebutjustbackground_05022021_Sequence_A 0_S 0_U 3_V 0_X16_Y23_Job(Seq.Scan) 1 01 01 02 01 04 01_480	Cell_CP_6	WT	90	4	1.6571109489142244	2.1906235313253584	L2
Ifnb1_L2_type4C3_type6C2_C4isnotyhingIwasworryIputthewrongprobebutjustbackground_05022021_Sequence_A 0_S 0_U 3_V 0_X16_Y23_Job(Seq.Scan) 1 01 01 02 01 04 01_480	Cell_CP_11	WT	90	4	1.8416209839735154	0.0	L2
Ifnb1_L2_type4C3_type6C2_C4isnotyhingIwasworryIputthewrongprobebutjustbackground_05022021_Sequence_A 0_S 0_U 3_V 0_X17_Y23_Job(Seq.Scan) 1 01 01 02 01 04 01_478	Cell_CP_4	WT	90	4	1.2854791843860063	0.4377766108632476	L2
Ifnb1_L2_type4C3_type6C2_C4isnotyhingIwasworryIputthewrongprobebutjustbackground_05022021_Sequence_A 0_S 0_U 3_V 0_X17_Y23_Job(Seq.Scan) 1 01 01 02 01 04 01_478	Cell_CP_24	WT	90	4	1.44039820005903	0.0	L2
Ifnb1_L2_type4C3_type6C2_C4isnotyhingIwasworryIputthewrongprobebutjustbackground_05022021_Sequence_A 0_S 0_U 3_V 0_X18_Y12_Job(Seq.Scan) 1 01 01 02 01 04 01_408	Cell_CP_12	WT	90	4	1.812899647502212	0.0	L2
Ifnb1_L2_type4C3_type6C2_C4isnotyhingIwasworryIputthewrongprobebutjustbackground_05022021_Sequence_A 0_S 0_U 3_V 0_X18_Y12_Job(Seq.Scan) 1 01 01 02 01 04 01_408	Cell_CP_15	WT	90	4	2.0618143693671813	0.0	L2
Ifnb1_L2_type4C3_type6C2_C4isnotyhingIwasworryIputthewrongprobebutjustbackground_05022021_Sequence_A 0_S 0_U 3_V 0_X18_Y12_Job(Seq.Scan) 1 01 01 02 01 04 01_408	Cell_CP_20	WT	90	4	1.2088898356841122	0.0	L2
Ifnb1_L2_type4C3_type6C2_C4isnotyhingIwasworryIputthewrongprobebutjustbackground_05022021_Sequence_A 0_S 0_U 3_V 0_X18_Y13_Job(Seq.Scan) 1 01 01 02 01 04 01_418	Cell_CP_23	WT	90	4	1.0626744220624735	0.0	L2
Ifnb1_L2_type4C3_type6C2_C4isnotyhingIwasworryIputthewrongprobebutjustbackground_05022021_Sequence_A 0_S 0_U 3_V 0_X18_Y23_Job(Seq.Scan) 1 01 01 02 01 04 01_476	Cell_CP_3	WT	90	4	1.0774702492353765	0.0	L2
Ifnb1_L2_type4C3_type6C2_C4isnotyhingIwasworryIputthewrongprobebutjustbackground_05022021_Sequence_A 0_S 0_U 3_V 0_X18_Y23_Job(Seq.Scan) 1 01 01 02 01 04 01_476	Cell_CP_12	WT	90	4	3.3011660714450124	0.0	L2
Ifnb1_L2_type4C3_type6C2_C4isnotyhingIwasworryIputthewrongprobebutjustbackground_05022021_Sequence_A 0_S 0_U 3_V 0_X18_Y23_Job(Seq.Scan) 1 01 01 02 01 04 01_476	Cell_CP_28	WT	90	4	1.9338753136303273	0.0	L2
Ifnb1_L2_type4C3_type6C2_C4isnotyhingIwasworryIputthewrongprobebutjustbackground_05022021_Sequence_A 0_S 0_U 3_V 0_X19_Y13_Job(Seq.Scan) 1 01 01 02 01 04 01_416	Cell_CP_6	WT	90	4	10.172431940539003	0.0	L2
Ifnb1_L2_type4C3_type6C2_C4isnotyhingIwasworryIputthewrongprobebutjustbackground_05022021_Sequence_A 0_S 0_U 3_V 0_X19_Y13_Job(Seq.Scan) 1 01 01 02 01 04 01_416	Cell_CP_7	WT	90	4	6.347324772597178	2.4604263054847486	L2
Ifnb1_L2_type4C3_type6C2_C4isnotyhingIwasworryIputthewrongprobebutjustbackground_05022021_Sequence_A 0_S 0_U 3_V 0_X19_Y13_Job(Seq.Scan) 1 01 01 02 01 04 01_416	Cell_CP_29	WT	90	4	1.9678183456954663	0.0	L2
Ifnb1_L2_type4C3_type6C2_C4isnotyhingIwasworryIputthewrongprobebutjustbackground_05022021_Sequence_A 0_S 0_U 3_V 0_X19_Y23_Job(Seq.Scan) 1 01 01 02 01 04 01_474	Cell_CP_28	WT	90	4	1.217593543562087	0.0	L2
Ifnb1_L2_type4C3_type6C2_C4isnotyhingIwasworryIputthewrongprobebutjustbackground_05022021_Sequence_A 0_S 0_U 3_V 0_X20_Y12_Job(Seq.Scan) 1 01 01 02 01 04 01_412	Cell_CP_10	WT	90	4	2.205419146845082	0.0	L2
Ifnb1_L2_type4C3_type6C2_C4isnotyhingIwasworryIputthewrongprobebutjustbackground_05022021_Sequence_A 0_S 0_U 3_V 0_X20_Y12_Job(Seq.Scan) 1 01 01 02 01 04 01_412	Cell_CP_21	WT	90	4	1.3524949306417822	1.9042847175504192	L2
Ifnb1_L2_type4C3_type6C2_C4isnotyhingIwasworryIputthewrongprobebutjustbackground_05022021_Sequence_A 0_S 0_U 3_V 0_X20_Y13_Job(Seq.Scan) 1 01 01 02 01 04 01_414	Cell_CP_19	WT	90	4	2.47435139147679	0.0	L2
Ifnb1_L2_type4C3_type6C2_26012021_Sequence_A 0_S 0_U 1_V 1_X 6_Y 5_Job(Seq.Scan) 1 01 01 02 01 04 01_212	Cell_CP_3	Rad21KO	90	1	1.221412406486367	0.0	L2
Ifnb1_L2_type4C3_type6C2_26012021_Sequence_A 0_S 0_U 1_V 1_X 7_Y10_Job(Seq.Scan) 1 01 01 02 01 04 01_272	Cell_CP_6	Rad21KO	90	1	3.8866162281209706	0.6079788912778158	L2
Ifnb1_L2_type4C3_type6C2_26012021_Sequence_A 0_S 0_U 1_V 1_X 7_Y14_Job(Seq.Scan) 1 01 01 02 01 04 01_302	Cell_CP_4	Rad21KO	90	1	1.1001518421510996	0.0	L2
Ifnb1_L2_type4C3_type6C2_26012021_Sequence_A 0_S 0_U 1_V 1_X10_Y 5_Job(Seq.Scan) 1 01 01 02 01 04 01_204	Cell_CP_13	Rad21KO	90	1	1.594422992173002	0.0	L2
Ifnb1_L2_type4C3_type6C2_26012021_Sequence_A 0_S 0_U 1_V 1_X10_Y 9_Job(Seq.Scan) 1 01 01 02 01 04 01_270	Cell_CP_15	Rad21KO	90	1	1.2851888649633394	0.0	L2
Ifnb1_L2_type4C3_type6C2_26012021_Sequence_A 0_S 0_U 1_V 1_X10_Y 9_Job(Seq.Scan) 1 01 01 02 01 04 01_270	Cell_CP_16	Rad21KO	90	1	1.370784227313649	0.0	L2
Ifnb1_L2_type4C3_type6C2_26012021_Sequence_A 0_S 0_U 1_V 1_X10_Y10_Job(Seq.Scan) 1 01 01 02 01 04 01_274	Cell_CP_18	Rad21KO	90	1	1.2700839330678246	0.0	L2
Ifnb1_L2_type4C3_type6C2_26012021_Sequence_A 0_S 0_U 1_V 1_X10_Y13_Job(Seq.Scan) 1 01 01 02 01 04 01_294	Cell_CP_2	Rad21KO	90	1	1.2591747872439532	0.0	L2
Ifnb1_L2_type4C3_type6C2_26012021_Sequence_A 0_S 0_U 1_V 1_X11_Y 8_Job(Seq.Scan) 1 01 01 02 01 04 01_246	Cell_CP_17	Rad21KO	90	1	2.1713523522574647	0.0	L2
Ifnb1_L2_type4C3_type6C2_26012021_Sequence_A 0_S 0_U 1_V 1_X13_Y13_Job(Seq.Scan) 1 01 01 02 01 04 01_292	Cell_CP_1	Rad21KO	90	1	2.2779275633043814	0.0	L2
Ifnb1_L2_type4C3_type6C2_26012021_Sequence_A 0_S 0_U 1_V 1_X17_Y 5_Job(Seq.Scan) 1 01 01 02 01 04 01_200	Cell_CP_22	Rad21KO	90	1	1.273021187393173	0.0	L2
Ifnb1_L2_type4C3_type6C2_26012021_Sequence_A 0_S 0_U 1_V 1_X18_Y 6_Job(Seq.Scan) 1 01 01 02 01 04 01_228	Cell_CP_24	Rad21KO	90	1	2.914017302923816	0.0	L2
Ifnb1_L2_type4C3_type6C2_26012021_Sequence_A 0_S 0_U 1_V 1_X18_Y12_Job(Seq.Scan) 1 01 01 02 01 04 01_278	Cell_CP_4	Rad21KO	90	1	4.565504210122354	0.0	L2
Ifnb1_L2_type4C3_type6C2_26012021_Sequence_A 0_S 0_U 1_V 1_X19_Y 5_Job(Seq.Scan) 1 01 01 02 01 04 01_196	Cell_CP_3	Rad21KO	90	1	1.05693463338758	0.0	L2
Ifnb1_L2_type4C3_type6C2_26012021_Sequence_A 0_S 0_U 1_V 1_X19_Y 6_Job(Seq.Scan) 1 01 01 02 01 04 01_230	Cell_CP_9	Rad21KO	90	1	1.3510639307393266	0.0	L2
Ifnb1_L2_type4C3_type6C2_26012021_Sequence_A 0_S 0_U 1_V 1_X19_Y 9_Job(Seq.Scan) 1 01 01 02 01 04 01_260	Cell_CP_20	Rad21KO	90	1	1.624213583469664	0.0	L2
Ifnb1_L2_type4C3_type6C2_26012021_Sequence_A 0_S 0_U 1_V 1_X19_Y12_Job(Seq.Scan) 1 01 01 02 01 04 01_280	Cell_CP_1	Rad21KO	90	1	1.3007134775036175	0.0	L2
Ifnb1_L2_type4C3_type6C2_26012021_Sequence_A 0_S 0_U 1_V 1_X19_Y13_Job(Seq.Scan) 1 01 01 02 01 04 01_286	Cell_CP_8	Rad21KO	90	1	5.78104261814602	0.0	L2
Ifnb1_L2_type4C3_type6C2_26012021_Sequence_A 0_S 0_U 1_V 1_X20_Y 6_Job(Seq.Scan) 1 01 01 02 01 04 01_232	Cell_CP_9	Rad21KO	90	1	3.7192023231104243	0.0	L2
Ifnb1_L2_type4C3_type6C2_26012021_Sequence_A 0_S 0_U 1_V 1_X20_Y 6_Job(Seq.Scan) 1 01 01 02 01 04 01_232	Cell_CP_21	Rad21KO	90	1	1.1974955075396092	0.0	L2
Ifnb1_L2_type4C3_type6C2_26012021_Sequence_A 0_S 0_U 1_V 1_X20_Y 8_Job(Seq.Scan) 1 01 01 02 01 04 01_248	Cell_CP_29	Rad21KO	90	1	1.5730241770948243	0.0	L2
Ifnb1_L2_type4C3_type6C2_26012021_Sequence_A 0_S 0_U 1_V 1_X21_Y 6_Job(Seq.Scan) 1 01 01 02 01 04 01_234	Cell_CP_23	Rad21KO	90	1	3.15821654194781	0.0	L2
Ifnb1_L2_type4C3_type6C2_26012021_Sequence_A 0_S 0_U 1_V 1_X21_Y 9_Job(Seq.Scan) 1 01 01 02 01 04 01_256	Cell_CP_28	Rad21KO	90	1	1.0984735277224422	0.0	L2
Ifnb1_L2_type4C3_type6C2_26012021_Sequence_A 0_S 0_U 1_V 1_X22_Y 5_Job(Seq.Scan) 1 01 01 02 01 04 01_194	Cell_CP_10	Rad21KO	90	1	1.442952870159502	0.0	L2
Ifnb1_L2_type4C3_type6C2_26012021_Sequence_A 0_S 0_U 1_V 1_X22_Y 8_Job(Seq.Scan) 1 01 01 02 01 04 01_252	Cell_CP_15	Rad21KO	90	1	5.983283588303185	0.0	L2
Ifnb1_L2_type4C3_type6C2_26012021_Sequence_A 0_S 0_U 1_V 1_X22_Y 8_Job(Seq.Scan) 1 01 01 02 01 04 01_252	Cell_CP_30	Rad21KO	90	1	1.594422992173002	0.0	L2
Ifnb1_L2_type4C3_type6C2_26012021_Sequence_A 0_S 0_U 1_V 1_X22_Y 9_Job(Seq.Scan) 1 01 01 02 01 04 01_254	Cell_CP_26	Rad21KO	90	1	3.117097226220112	0.4443405815061546	L2
Ifnb1_L2_type4C3_type6C2_26012021_Sequence_A 0_S 0_U 3_V 1_X 3_Y 9_Job(Seq.Scan) 1 01 01 02 01 04 01_554	Cell_CP_4	Rad21KO	90	2	5.351808397061766	0.0	L2
Ifnb1_L2_type4C3_type6C2_26012021_Sequence_A 0_S 0_U 3_V 1_X 3_Y 9_Job(Seq.Scan) 1 01 01 02 01 04 01_554	Cell_CP_20	Rad21KO	90	2	2.9236686312645856	0.0	L2
Ifnb1_L2_type4C3_type6C2_26012021_Sequence_A 0_S 0_U 3_V 1_X 3_Y10_Job(Seq.Scan) 1 01 01 02 01 04 01_560	Cell_CP_15	Rad21KO	90	2	1.549527468980825	0.0	L2
Ifnb1_L2_type4C3_type6C2_26012021_Sequence_A 0_S 0_U 3_V 1_X 3_Y11_Job(Seq.Scan) 1 01 01 02 01 04 01_592	Cell_CP_7	Rad21KO	90	2	2.956395762623403	0.0	L2
Ifnb1_L2_type4C3_type6C2_26012021_Sequence_A 0_S 0_U 3_V 1_X 3_Y11_Job(Seq.Scan) 1 01 01 02 01 04 01_592	Cell_CP_14	Rad21KO	90	2	1.1710617491754596	0.0	L2
Ifnb1_L2_type4C3_type6C2_26012021_Sequence_A 0_S 0_U 3_V 1_X 3_Y11_Job(Seq.Scan) 1 01 01 02 01 04 01_592	Cell_CP_17	Rad21KO	90	2	1.2251881037628507	0.0	L2
Ifnb1_L2_type4C3_type6C2_26012021_Sequence_A 0_S 0_U 3_V 1_X 3_Y11_Job(Seq.Scan) 1 01 01 02 01 04 01_592	Cell_CP_30	Rad21KO	90	2	1.316657872726258	0.0	L2
Ifnb1_L2_type4C3_type6C2_26012021_Sequence_A 0_S 0_U 3_V 1_X 3_Y11_Job(Seq.Scan) 1 01 01 02 01 04 01_592	Cell_CP_33	Rad21KO	90	2	1.0787531291105208	0.0	L2
Ifnb1_L2_type4C3_type6C2_26012021_Sequence_A 0_S 0_U 3_V 1_X 3_Y11_Job(Seq.Scan) 1 01 01 02 01 04 01_592	Cell_CP_35	Rad21KO	90	2	2.6190498687337307	0.6784690156198137	L2
Ifnb1_L2_type4C3_type6C2_26012021_Sequence_A 0_S 0_U 3_V 1_X 3_Y11_Job(Seq.Scan) 1 01 01 02 01 04 01_592	Cell_CP_38	Rad21KO	90	2	1.4693867305612507	0.0	L2
Ifnb1_L2_type4C3_type6C2_26012021_Sequence_A 0_S 0_U 3_V 1_X 4_Y 9_Job(Seq.Scan) 1 01 01 02 01 04 01_552	Cell_CP_11	Rad21KO	90	2	1.26672730421051	0.0	L2
Ifnb1_L2_type4C3_type6C2_26012021_Sequence_A 0_S 0_U 3_V 1_X 4_Y11_Job(Seq.Scan) 1 01 01 02 01 04 01_590	Cell_CP_6	Rad21KO	90	2	2.3387664613432086	0.0	L2
Ifnb1_L2_type4C3_type6C2_26012021_Sequence_A 0_S 0_U 3_V 1_X 5_Y 9_Job(Seq.Scan) 1 01 01 02 01 04 01_550	Cell_CP_7	Rad21KO	90	2	1.3665886453172038	0.0	L2
Ifnb1_L2_type4C3_type6C2_26012021_Sequence_A 0_S 0_U 3_V 1_X 5_Y 9_Job(Seq.Scan) 1 01 01 02 01 04 01_550	Cell_CP_27	Rad21KO	90	2	1.3187557657620796	0.0	L2
Ifnb1_L2_type4C3_type6C2_26012021_Sequence_A 0_S 0_U 3_V 1_X 5_Y10_Job(Seq.Scan) 1 01 01 02 01 04 01_564	Cell_CP_15	Rad21KO	90	2	1.013297846016896	0.0	L2
Ifnb1_L2_type4C3_type6C2_26012021_Sequence_A 0_S 0_U 3_V 1_X 5_Y10_Job(Seq.Scan) 1 01 01 02 01 04 01_564	Cell_CP_16	Rad21KO	90	2	1.274279821177067	0.0	L2
Ifnb1_L2_type4C3_type6C2_26012021_Sequence_A 0_S 0_U 3_V 1_X 6_Y 5_Job(Seq.Scan) 1 01 01 02 01 04 01_528	Cell_CP_5	Rad21KO	90	2	1.7761033861279272	0.0	L2
Ifnb1_L2_type4C3_type6C2_26012021_Sequence_A 0_S 0_U 3_V 1_X 6_Y10_Job(Seq.Scan) 1 01 01 02 01 04 01_566	Cell_CP_19	Rad21KO	90	2	1.095536579509891	0.0	L2
Ifnb1_L2_type4C3_type6C2_26012021_Sequence_A 0_S 0_U 3_V 1_X 6_Y10_Job(Seq.Scan) 1 01 01 02 01 04 01_566	Cell_CP_23	Rad21KO	90	2	1.3418327932313154	0.0	L2
Ifnb1_L2_type4C3_type6C2_26012021_Sequence_A 0_S 0_U 3_V 1_X 6_Y11_Job(Seq.Scan) 1 01 01 02 01 04 01_586	Cell_CP_20	Rad21KO	90	2	1.1001519441886984	0.0	L2
Ifnb1_L2_type4C3_type6C2_26012021_Sequence_A 0_S 0_U 3_V 1_X 7_Y 5_Job(Seq.Scan) 1 01 01 02 01 04 01_526	Cell_CP_3	Rad21KO	90	2	1.1039280496155786	0.0	L2
Ifnb1_L2_type4C3_type6C2_26012021_Sequence_A 0_S 0_U 3_V 1_X 7_Y 7_Job(Seq.Scan) 1 01 01 02 01 04 01_538	Cell_CP_5	Rad21KO	90	2	1.4014141798998379	0.0	L2
Ifnb1_L2_type4C3_type6C2_26012021_Sequence_A 0_S 0_U 3_V 1_X 8_Y 6_Job(Seq.Scan) 1 01 01 02 01 04 01_534	Cell_CP_5	Rad21KO	90	2	1.3460283752277606	0.0	L2
Ifnb1_L2_type4C3_type6C2_26012021_Sequence_A 0_S 0_U 3_V 1_X 8_Y14_Job(Seq.Scan) 1 01 01 02 01 04 01_602	Cell_CP_5	Rad21KO	90	2	3.892490328621271	0.0	L2
Ifnb1_L2_type4C3_type6C2_26012021_Sequence_A 0_S 0_U 3_V 1_X 8_Y14_Job(Seq.Scan) 1 01 01 02 01 04 01_602	Cell_CP_10	Rad21KO	90	2	1.4123231216485113	0.0	L2
Ifnb1_L2_type4C3_type6C2_26012021_Sequence_A 0_S 0_U 3_V 1_X 8_Y14_Job(Seq.Scan) 1 01 01 02 01 04 01_602	Cell_CP_15	Rad21KO	90	2	1.2130202221174864	0.0	L2
Ifnb1_L2_type4C3_type6C2_26012021_Sequence_A 0_S 0_U 3_V 1_X 8_Y15_Job(Seq.Scan) 1 01 01 02 01 04 01_616	Cell_CP_4	Rad21KO	90	2	1.606171295211202	0.0	L2
Ifnb1_L2_type4C3_type6C2_26012021_Sequence_A 0_S 0_U 3_V 1_X 8_Y15_Job(Seq.Scan) 1 01 01 02 01 04 01_616	Cell_CP_24	Rad21KO	90	2	1.4160993291129902	0.0	L2
Ifnb1_L2_type4C3_type6C2_26012021_Sequence_A 0_S 0_U 3_V 1_X 8_Y15_Job(Seq.Scan) 1 01 01 02 01 04 01_616	Cell_CP_25	Rad21KO	90	2	1.323371232478486	0.0	L2
Ifnb1_L2_type4C3_type6C2_26012021_Sequence_A 0_S 0_U 3_V 1_X 9_Y11_Job(Seq.Scan) 1 01 01 02 01 04 01_584	Cell_CP_15	Rad21KO	90	2	1.0611306235344211	0.0	L2
Ifnb1_L2_type4C3_type6C2_26012021_Sequence_A 0_S 0_U 3_V 1_X 9_Y14_Job(Seq.Scan) 1 01 01 02 01 04 01_604	Cell_CP_6	Rad21KO	90	2	1.4009943972174754	0.0	L2
Ifnb1_L2_type4C3_type6C2_26012021_Sequence_A 0_S 0_U 3_V 1_X10_Y11_Job(Seq.Scan) 1 01 01 02 01 04 01_582	Cell_CP_3	Rad21KO	90	2	1.4051902853267177	0.0	L2
Ifnb1_L2_type4C3_type6C2_26012021_Sequence_A 0_S 0_U 3_V 1_X10_Y14_Job(Seq.Scan) 1 01 01 02 01 04 01_606	Cell_CP_1	Rad21KO	90	2	1.0842076510036571	0.0	L2
Ifnb1_L2_type4C3_type6C2_26012021_Sequence_A 0_S 0_U 3_V 1_X10_Y14_Job(Seq.Scan) 1 01 01 02 01 04 01_606	Cell_CP_16	Rad21KO	90	2	2.640448173623913	0.0	L2
Ifnb1_L2_type4C3_type6C2_26012021_Sequence_A 0_S 0_U 3_V 1_X11_Y11_Job(Seq.Scan) 1 01 01 02 01 04 01_580	Cell_CP_2	Rad21KO	90	2	1.6300877860075635	0.0	L2
Ifnb1_L2_type4C3_type6C2_26012021_Sequence_A 0_S 0_U 3_V 1_X15_Y11_Job(Seq.Scan) 1 01 01 02 01 04 01_578	Cell_CP_2	Rad21KO	90	2	2.1134498922431937	0.0	L2
Ifnb1_L2_type4C3_type6C2_26012021_Sequence_A 0_S 0_U 3_V 1_X15_Y11_Job(Seq.Scan) 1 01 01 02 01 04 01_578	Cell_CP_3	Rad21KO	90	2	1.1979149841091745	0.0	L2
Ifnb1_L2_type4C3_type6C2_26012021_Sequence_A 0_S 0_U 3_V 1_X16_Y 4_Job(Seq.Scan) 1 01 01 02 01 04 01_516	Cell_CP_7	Rad21KO	90	2	1.4832330286728714	0.0	L2
Ifnb1_L2_type4C3_type6C2_26012021_Sequence_A 0_S 0_U 3_V 1_X16_Y 5_Job(Seq.Scan) 1 01 01 02 01 04 01_522	Cell_CP_11	Rad21KO	90	2	1.1823902695312973	0.0	L2
Ifnb1_L2_type4C3_type6C2_26012021_Sequence_A 0_S 0_U 3_V 1_X16_Y 5_Job(Seq.Scan) 1 01 01 02 01 04 01_522	Cell_CP_16	Rad21KO	90	2	1.6472906109389	0.0	L2
Ifnb1_L2_type4C3_type6C2_26012021_Sequence_A 0_S 0_U 3_V 1_X16_Y 5_Job(Seq.Scan) 1 01 01 02 01 04 01_522	Cell_CP_18	Rad21KO	90	2	1.035116137664639	0.0	L2
Ifnb1_L2_type4C3_type6C2_26012021_Sequence_A 0_S 0_U 3_V 1_X16_Y10_Job(Seq.Scan) 1 01 01 02 01 04 01_570	Cell_CP_2	Rad21KO	90	2	2.1763874996186345	0.0	L2
Ifnb1_L2_type4C3_type6C2_26012021_Sequence_A 0_S 0_U 3_V 1_X17_Y 3_Job(Seq.Scan) 1 01 01 02 01 04 01_510	Cell_CP_12	Rad21KO	90	2	1.434980570510583	0.0	L2
Ifnb1_L2_type4C3_type6C2_26012021_Sequence_A 0_S 0_U 3_V 1_X17_Y 5_Job(Seq.Scan) 1 01 01 02 01 04 01_520	Cell_CP_2	Rad21KO	90	2	1.1274247577295777	0.0	L2
Ifnb1_L2_type4C3_type6C2_26012021_Sequence_A 0_S 0_U 3_V 1_X17_Y 9_Job(Seq.Scan) 1 01 01 02 01 04 01_542	Cell_CP_6	Rad21KO	90	2	2.2107937617069013	0.0	L2
Ifnb1_L2_type4C3_type6C2_26012021_Sequence_A 0_S 0_U 3_V 1_X17_Y10_Job(Seq.Scan) 1 01 01 02 01 04 01_572	Cell_CP_13	Rad21KO	90	2	1.354001185064675	0.0	L2
Ifnb1_L2_type4C3_type6C2_26012021_Sequence_A 0_S 0_U 3_V 1_X17_Y11_Job(Seq.Scan) 1 01 01 02 01 04 01_574	Cell_CP_6	Rad21KO	90	2	3.3533232472567955	0.0	L2
Ifnb1_L2_type4C3_type6C2_C4isnotyhingIwasworryIputthewrongprobebutjustbackground_05022021_Sequence_A 0_S 0_U 1_V 1_X 7_Y 7_Job(Seq.Scan) 1 01 01 02 01 04 01_248	Cell_CP_12	Rad21KO	90	3	2.381226955598655	0.0	L2
Ifnb1_L2_type4C3_type6C2_C4isnotyhingIwasworryIputthewrongprobebutjustbackground_05022021_Sequence_A 0_S 0_U 1_V 1_X 7_Y 8_Job(Seq.Scan) 1 01 01 02 01 04 01_250	Cell_CP_47	Rad21KO	90	3	2.419520518770409	0.0	L2
Ifnb1_L2_type4C3_type6C2_C4isnotyhingIwasworryIputthewrongprobebutjustbackground_05022021_Sequence_A 0_S 0_U 1_V 1_X 8_Y 8_Job(Seq.Scan) 1 01 01 02 01 04 01_252	Cell_CP_6	Rad21KO	90	3	2.4621667295805745	0.0	L2
Ifnb1_L2_type4C3_type6C2_C4isnotyhingIwasworryIputthewrongprobebutjustbackground_05022021_Sequence_A 0_S 0_U 1_V 1_X10_Y 6_Job(Seq.Scan) 1 01 01 02 01 04 01_240	Cell_CP_10	Rad21KO	90	3	3.5335447536944327	0.0	L2
Ifnb1_L2_type4C3_type6C2_C4isnotyhingIwasworryIputthewrongprobebutjustbackground_05022021_Sequence_A 0_S 0_U 1_V 1_X10_Y 6_Job(Seq.Scan) 1 01 01 02 01 04 01_240	Cell_CP_33	Rad21KO	90	3	3.805958481477331	0.0	L2
Ifnb1_L2_type4C3_type6C2_C4isnotyhingIwasworryIputthewrongprobebutjustbackground_05022021_Sequence_A 0_S 0_U 1_V 1_X10_Y 7_Job(Seq.Scan) 1 01 01 02 01 04 01_242	Cell_CP_39	Rad21KO	90	3	1.2210751325398668	0.0	L2
Ifnb1_L2_type4C3_type6C2_C4isnotyhingIwasworryIputthewrongprobebutjustbackground_05022021_Sequence_A 0_S 0_U 1_V 1_X13_Y 3_Job(Seq.Scan) 1 01 01 02 01 04 01_214	Cell_CP_2	Rad21KO	90	3	2.557903177348115	0.0	L2
Ifnb1_L2_type4C3_type6C2_C4isnotyhingIwasworryIputthewrongprobebutjustbackground_05022021_Sequence_A 0_S 0_U 1_V 1_X13_Y 5_Job(Seq.Scan) 1 01 01 02 01 04 01_232	Cell_CP_49	Rad21KO	90	3	3.7554783515307446	0.0	L2
Ifnb1_L2_type4C3_type6C2_C4isnotyhingIwasworryIputthewrongprobebutjustbackground_05022021_Sequence_A 0_S 0_U 1_V 1_X14_Y 5_Job(Seq.Scan) 1 01 01 02 01 04 01_230	Cell_CP_3	Rad21KO	90	3	1.1862614651204555	0.0	L2
Ifnb1_L2_type4C3_type6C2_C4isnotyhingIwasworryIputthewrongprobebutjustbackground_05022021_Sequence_A 0_S 0_U 1_V 1_X14_Y 5_Job(Seq.Scan) 1 01 01 02 01 04 01_230	Cell_CP_5	Rad21KO	90	3	1.0078436551826826	0.0	L2
Ifnb1_L2_type4C3_type6C2_C4isnotyhingIwasworryIputthewrongprobebutjustbackground_05022021_Sequence_A 0_S 0_U 1_V 1_X18_Y 9_Job(Seq.Scan) 1 01 01 02 01 04 01_262	Cell_CP_6	Rad21KO	90	3	1.9504121998585946	0.0	L2
Ifnb1_L2_type4C3_type6C2_C4isnotyhingIwasworryIputthewrongprobebutjustbackground_05022021_Sequence_A 0_S 0_U 1_V 1_X20_Y 9_Job(Seq.Scan) 1 01 01 02 01 04 01_258	Cell_CP_71	Rad21KO	90	3	1.9425795506412509	0.0	L2
Ifnb1_L2_type4C3_type6C2_C4isnotyhingIwasworryIputthewrongprobebutjustbackground_05022021_Sequence_A 0_S 0_U 3_V 1_X 6_Y11_Job(Seq.Scan) 1 01 01 02 01 04 01_552	Cell_CP_1	Rad21KO	90	4	7.441331273101283	4.617977757579009	L2
Ifnb1_L2_type4C3_type6C2_C4isnotyhingIwasworryIputthewrongprobebutjustbackground_05022021_Sequence_A 0_S 0_U 3_V 1_X 7_Y 4_Job(Seq.Scan) 1 01 01 02 01 04 01_486	Cell_CP_22	Rad21KO	90	4	4.730250456615279	0.0	L2
Ifnb1_L2_type4C3_type6C2_C4isnotyhingIwasworryIputthewrongprobebutjustbackground_05022021_Sequence_A 0_S 0_U 3_V 1_X 8_Y 5_Job(Seq.Scan) 1 01 01 02 01 04 01_510	Cell_CP_25	Rad21KO	90	4	1.473471231729436	0.0	L2
Ifnb1_L2_type4C3_type6C2_C4isnotyhingIwasworryIputthewrongprobebutjustbackground_05022021_Sequence_A 0_S 0_U 3_V 1_X 8_Y10_Job(Seq.Scan) 1 01 01 02 01 04 01_538	Cell_CP_1	Rad21KO	90	4	13.007097048591655	0.0	L2
Ifnb1_L2_type4C3_type6C2_C4isnotyhingIwasworryIputthewrongprobebutjustbackground_05022021_Sequence_A 0_S 0_U 3_V 1_X 8_Y10_Job(Seq.Scan) 1 01 01 02 01 04 01_538	Cell_CP_22	Rad21KO	90	4	1.163632988730209	0.0	L2
Ifnb1_L2_type4C3_type6C2_C4isnotyhingIwasworryIputthewrongprobebutjustbackground_05022021_Sequence_A 0_S 0_U 3_V 1_X 8_Y10_Job(Seq.Scan) 1 01 01 02 01 04 01_538	Cell_CP_40	Rad21KO	90	4	3.7171847883589906	0.0	L2
Ifnb1_L2_type4C3_type6C2_C4isnotyhingIwasworryIputthewrongprobebutjustbackground_05022021_Sequence_A 0_S 0_U 3_V 1_X 8_Y11_Job(Seq.Scan) 1 01 01 02 01 04 01_548	Cell_CP_25	Rad21KO	90	4	1.0739889777373661	0.0	L2
Ifnb1_L2_type4C3_type6C2_C4isnotyhingIwasworryIputthewrongprobebutjustbackground_05022021_Sequence_A 0_S 0_U 3_V 1_X11_Y 5_Job(Seq.Scan) 1 01 01 02 01 04 01_508	Cell_CP_4	Rad21KO	90	4	5.629301520167214	1.636222684966624	L2
Ifnb1_L2_type4C3_type6C2_C4isnotyhingIwasworryIputthewrongprobebutjustbackground_05022021_Sequence_A 0_S 0_U 3_V 1_X12_Y 5_Job(Seq.Scan) 1 01 01 02 01 04 01_506	Cell_CP_34	Rad21KO	90	4	4.25591917219055	0.0	L2
Ifnb1_L2_type4C3_type6C2_C4isnotyhingIwasworryIputthewrongprobebutjustbackground_05022021_Sequence_A 0_S 0_U 3_V 1_X12_Y 8_Job(Seq.Scan) 1 01 01 02 01 04 01_518	Cell_CP_19	Rad21KO	90	4	2.261120549079145	0.0	L2
Ifnb1_L2_type4C3_type6C2_C4isnotyhingIwasworryIputthewrongprobebutjustbackground_05022021_Sequence_A 0_S 0_U 3_V 1_X13_Y 4_Job(Seq.Scan) 1 01 01 02 01 04 01_494	Cell_CP_14	Rad21KO	90	4	1.6936644054699224	0.0	L2
Ifnb1_L2_type4C3_type6C2_C4isnotyhingIwasworryIputthewrongprobebutjustbackground_05022021_Sequence_A 0_S 0_U 3_V 1_X13_Y 8_Job(Seq.Scan) 1 01 01 02 01 04 01_520	Cell_CP_4	Rad21KO	90	4	1.550060157124971	0.0	L2
Ifnb1_L2_type4C3_type6C2_C4isnotyhingIwasworryIputthewrongprobebutjustbackground_05022021_Sequence_A 0_S 0_U 3_V 1_X13_Y 8_Job(Seq.Scan) 1 01 01 02 01 04 01_520	Cell_CP_45	Rad21KO	90	4	1.3812157379801366	0.0	L2
Ifnb1_L2_type4C3_type6C2_C4isnotyhingIwasworryIputthewrongprobebutjustbackground_05022021_Sequence_A 0_S 0_U 3_V 1_X16_Y11_Job(Seq.Scan) 1 01 01 02 01 04 01_544	Cell_CP_2	Rad21KO	90	4	1.7528470792019955	0.0	L2
Ifnb1_L2_type4C3_type6C2_C4isnotyhingIwasworryIputthewrongprobebutjustbackground_05022021_Sequence_A 0_S 0_U 3_V 1_X16_Y11_Job(Seq.Scan) 1 01 01 02 01 04 01_544	Cell_CP_8	Rad21KO	90	4	1.7920122301673298	0.0	L2
Ifnb1_L2_type4C3_type6C2_C4isnotyhingIwasworryIputthewrongprobebutjustbackground_05022021_Sequence_A 0_S 0_U 3_V 1_X19_Y 9_Job(Seq.Scan) 1 01 01 02 01 04 01_532	Cell_CP_9	Rad21KO	90	4	1.2698135684715497	0.0	L2
Ifnb1_L2_type4C3_type6C2_C4isnotyhingIwasworryIputthewrongprobebutjustbackground_05022021_Sequence_A 0_S 0_U 3_V 1_X19_Y 9_Job(Seq.Scan) 1 01 01 02 01 04 01_532	Cell_CP_22	Rad21KO	90	4	1.5396159193245809	0.0	L2
Ifnb1_L2_type4C3_type6C2_C4isnotyhingIwasworryIputthewrongprobebutjustbackground_05022021_Sequence_A 0_S 0_U 3_V 1_X19_Y 9_Job(Seq.Scan) 1 01 01 02 01 04 01_532	Cell_CP_25	Rad21KO	90	4	1.771124072046319	0.0	L2
Ifnb1_L2_type4C3_type6C2_26012021_Sequence_A 0_S 0_U 0_V 0_X18_Y17_Job(Seq.Scan) 1 01 01 02 01 04 01_006	Cell_CP_1	WT	0	1	2.390375650400411	2.390375650400411	L2
Ifnb1_L2_type4C3_type6C2_26012021_Sequence_A 0_S 0_U 2_V 0_X 5_Y13_Job(Seq.Scan) 1 01 01 02 01 04 01_322	Cell_CP_6	WT	0	2	8.405126817940129	8.405126817940129	L2
Ifnb1_L2_type4C3_type6C2_C4isnotyhingIwasworryIputthewrongprobebutjustbackground_05022021_Sequence_A 0_S 0_U 2_V 0_X 8_Y 8_Job(Seq.Scan) 1 01 01 02 01 04 01_264	Cell_CP_26	WT	0	4	2.128829692316598	2.128829692316598	L2
Ifnb1_L2_type4C3_type6C2_C4isnotyhingIwasworryIputthewrongprobebutjustbackground_05022021_Sequence_A 0_S 0_U 2_V 0_X 8_Y 9_Job(Seq.Scan) 1 01 01 02 01 04 01_278	Cell_CP_18	WT	0	4	1.9034143996759167	1.9034143996759167	L2
Ifnb1_L2_type4C3_type6C2_C4isnotyhingIwasworryIputthewrongprobebutjustbackground_05022021_Sequence_A 0_S 0_U 2_V 0_X 8_Y 9_Job(Seq.Scan) 1 01 01 02 01 04 01_278	Cell_CP_21	WT	0	4	2.0217797471400627	2.0217797471400627	L2
Ifnb1_L2_type4C3_type6C2_C4isnotyhingIwasworryIputthewrongprobebutjustbackground_05022021_Sequence_A 0_S 0_U 2_V 0_X 8_Y 9_Job(Seq.Scan) 1 01 01 02 01 04 01_278	Cell_CP_32	WT	0	4	10.867825235006462	10.867825235006462	L2
Ifnb1_L2_type4C3_type6C2_C4isnotyhingIwasworryIputthewrongprobebutjustbackground_05022021_Sequence_A 0_S 0_U 2_V 0_X 9_Y20_Job(Seq.Scan) 1 01 01 02 01 04 01_326	Cell_CP_24	WT	0	4	1.3289957130706738	1.3289957130706738	L2
Ifnb1_L2_type4C3_type6C2_C4isnotyhingIwasworryIputthewrongprobebutjustbackground_05022021_Sequence_A 0_S 0_U 2_V 0_X13_Y15_Job(Seq.Scan) 1 01 01 02 01 04 01_312	Cell_CP_32	WT	0	4	2.069647441890884	2.069647441890884	L2
Ifnb1_L2_type4C3_type6C2_26012021_Sequence_A 0_S 0_U 0_V 1_X12_Y 5_Job(Seq.Scan) 1 01 01 02 01 04 01_060	Cell_CP_2	Rad21KO	0	1	1.2671466787424763	1.2671466787424763	L2
Ifnb1_L2_type4C3_type6C2_26012021_Sequence_A 0_S 0_U 0_V 1_X13_Y 5_Job(Seq.Scan) 1 01 01 02 01 04 01_058	Cell_CP_2	Rad21KO	0	1	10.072978719344462	10.072978719344462	L2
Ifnb1_L2_type4C3_type6C2_C4isnotyhingIwasworryIputthewrongprobebutjustbackground_05022021_Sequence_A 0_S 0_U 0_V 1_X10_Y 5_Job(Seq.Scan) 1 01 01 02 01 04 01_082	Cell_CP_23	Rad21KO	0	3	2.1749573862779528	2.1749573862779528	L2
Ifnb1_L2_type4C3_type6C2_26012021_Sequence_A 0_S 0_U 1_V 0_X10_Y15_Job(Seq.Scan) 1 01 01 02 01 04 01_108	Cell_CP_28	WT	90	1	1.0707809314992007	1.0707809314992007	L2
Ifnb1_L2_type4C3_type6C2_26012021_Sequence_A 0_S 0_U 1_V 0_X12_Y15_Job(Seq.Scan) 1 01 01 02 01 04 01_104	Cell_CP_3	WT	90	1	4.946068945377131	4.946068945377131	L2
Ifnb1_L2_type4C3_type6C2_26012021_Sequence_A 0_S 0_U 1_V 0_X18_Y20_Job(Seq.Scan) 1 01 01 02 01 04 01_148	Cell_CP_18	WT	90	1	3.79095067308592	3.79095067308592	L2
Ifnb1_L2_type4C3_type6C2_26012021_Sequence_A 0_S 0_U 1_V 0_X19_Y20_Job(Seq.Scan) 1 01 01 02 01 04 01_150	Cell_CP_6	WT	90	1	2.2938713463014277	2.2938713463014277	L2
Ifnb1_L2_type4C3_type6C2_26012021_Sequence_A 0_S 0_U 3_V 0_X 7_Y11_Job(Seq.Scan) 1 01 01 02 01 04 01_414	Cell_CP_36	WT	90	2	1.9149859458512992	1.9149859458512992	L2
Ifnb1_L2_type4C3_type6C2_C4isnotyhingIwasworryIputthewrongprobebutjustbackground_05022021_Sequence_A 0_S 0_U 1_V 0_X 9_Y11_Job(Seq.Scan) 1 01 01 02 01 04 01_140	Cell_CP_24	WT	90	3	3.4491222266422463	3.4491222266422463	L2
Ifnb1_L2_type4C3_type6C2_C4isnotyhingIwasworryIputthewrongprobebutjustbackground_05022021_Sequence_A 0_S 0_U 1_V 0_X 9_Y13_Job(Seq.Scan) 1 01 01 02 01 04 01_160	Cell_CP_34	WT	90	3	3.770274602010007	3.770274602010007	L2
Ifnb1_L2_type4C3_type6C2_C4isnotyhingIwasworryIputthewrongprobebutjustbackground_05022021_Sequence_A 0_S 0_U 1_V 0_X13_Y12_Job(Seq.Scan) 1 01 01 02 01 04 01_150	Cell_CP_18	WT	90	3	1.2915714095075244	1.2915714095075244	L2
Ifnb1_L2_type4C3_type6C2_C4isnotyhingIwasworryIputthewrongprobebutjustbackground_05022021_Sequence_A 0_S 0_U 1_V 0_X19_Y22_Job(Seq.Scan) 1 01 01 02 01 04 01_188	Cell_CP_13	WT	90	3	3.8007365742303154	3.8007365742303154	L2
Ifnb1_L2_type4C3_type6C2_C4isnotyhingIwasworryIputthewrongprobebutjustbackground_05022021_Sequence_A 0_S 0_U 1_V 0_X20_Y23_Job(Seq.Scan) 1 01 01 02 01 04 01_196	Cell_CP_19	WT	90	3	5.108844235006568	5.108844235006568	L2
Ifnb1_L2_type4C3_type6C2_C4isnotyhingIwasworryIputthewrongprobebutjustbackground_05022021_Sequence_A 0_S 0_U 3_V 0_X 8_Y20_Job(Seq.Scan) 1 01 01 02 01 04 01_456	Cell_CP_11	WT	90	4	2.464777683204082	2.464777683204082	L2
Ifnb1_L2_type4C3_type6C2_C4isnotyhingIwasworryIputthewrongprobebutjustbackground_05022021_Sequence_A 0_S 0_U 3_V 0_X 9_Y17_Job(Seq.Scan) 1 01 01 02 01 04 01_452	Cell_CP_3	WT	90	4	1.9538936830097844	1.9538936830097844	L2
Ifnb1_L2_type4C3_type6C2_C4isnotyhingIwasworryIputthewrongprobebutjustbackground_05022021_Sequence_A 0_S 0_U 3_V 0_X 9_Y17_Job(Seq.Scan) 1 01 01 02 01 04 01_452	Cell_CP_17	WT	90	4	1.1000986197990332	1.1000986197990332	L2
Ifnb1_L2_type4C3_type6C2_C4isnotyhingIwasworryIputthewrongprobebutjustbackground_05022021_Sequence_A 0_S 0_U 3_V 0_X10_Y21_Job(Seq.Scan) 1 01 01 02 01 04 01_466	Cell_CP_38	WT	90	4	1.8276961096346538	1.8276961096346538	L2
Ifnb1_L2_type4C3_type6C2_C4isnotyhingIwasworryIputthewrongprobebutjustbackground_05022021_Sequence_A 0_S 0_U 3_V 0_X16_Y23_Job(Seq.Scan) 1 01 01 02 01 04 01_480	Cell_CP_6	WT	90	4	2.1906235313253584	2.1906235313253584	L2
Ifnb1_L2_type4C3_type6C2_C4isnotyhingIwasworryIputthewrongprobebutjustbackground_05022021_Sequence_A 0_S 0_U 3_V 0_X19_Y12_Job(Seq.Scan) 1 01 01 02 01 04 01_410	Cell_CP_13	WT	90	4	1.7310888148596617	1.7310888148596617	L2
Ifnb1_L2_type4C3_type6C2_C4isnotyhingIwasworryIputthewrongprobebutjustbackground_05022021_Sequence_A 0_S 0_U 3_V 0_X19_Y13_Job(Seq.Scan) 1 01 01 02 01 04 01_416	Cell_CP_7	WT	90	4	2.4604263054847486	2.4604263054847486	L2
Ifnb1_L2_type4C3_type6C2_C4isnotyhingIwasworryIputthewrongprobebutjustbackground_05022021_Sequence_A 0_S 0_U 3_V 0_X20_Y12_Job(Seq.Scan) 1 01 01 02 01 04 01_412	Cell_CP_21	WT	90	4	1.9042847175504192	1.9042847175504192	L2
Ifnb1_L2_type4C3_type6C2_26012021_Sequence_A 0_S 0_U 1_V 1_X17_Y 5_Job(Seq.Scan) 1 01 01 02 01 04 01_200	Cell_CP_21	Rad21KO	90	1	1.2583353239168276	1.2583353239168276	L2
Ifnb1_L2_type4C3_type6C2_26012021_Sequence_A 0_S 0_U 1_V 1_X22_Y 9_Job(Seq.Scan) 1 01 01 02 01 04 01_254	Cell_CP_21	Rad21KO	90	1	2.3601657866093815	2.3601657866093815	L2
Ifnb1_L2_type4C3_type6C2_26012021_Sequence_A 0_S 0_U 3_V 1_X 3_Y 9_Job(Seq.Scan) 1 01 01 02 01 04 01_554	Cell_CP_54	Rad21KO	90	2	1.434980774585781	1.434980774585781	L2
Ifnb1_L2_type4C3_type6C2_C4isnotyhingIwasworryIputthewrongprobebutjustbackground_05022021_Sequence_A 0_S 0_U 3_V 1_X 6_Y11_Job(Seq.Scan) 1 01 01 02 01 04 01_552	Cell_CP_1	Rad21KO	90	4	4.617977757579009	4.617977757579009	L2
Ifnb1_L2_type4C3_type6C2_C4isnotyhingIwasworryIputthewrongprobebutjustbackground_05022021_Sequence_A 0_S 0_U 3_V 1_X11_Y 5_Job(Seq.Scan) 1 01 01 02 01 04 01_508	Cell_CP_4	Rad21KO	90	4	1.636222684966624	1.636222684966624	L2
Il12b_HSS1_type4C2_type1C3_26012021_6_Sequence_A 0_S 0_U 0_V 0_X15_Y15_Job(Seq.Scan) 1 01 01 02 01 04 01_012	Cell_CP_7	WT	0	1	3.0430398796217113	0.0	HSS1
Il12b_HSS1_type4C2_type1C3_26012021_6_Sequence_A 0_S 0_U 0_V 0_X15_Y15_Job(Seq.Scan) 1 01 01 02 01 04 01_012	Cell_CP_8	WT	0	1	1.8844285262105487	0.0	HSS1
Il12b_HSS1_type4C2_type1C3_26012021_6_Sequence_A 0_S 0_U 0_V 0_X15_Y16_Job(Seq.Scan) 1 01 01 02 01 04 01_014	Cell_CP_14	WT	0	1	1.353369062514046	0.0	HSS1
Il12b_HSS1_type4C2_type1C3_26012021_6_Sequence_A 0_S 0_U 0_V 0_X15_Y16_Job(Seq.Scan) 1 01 01 02 01 04 01_014	Cell_CP_27	WT	0	1	2.014621972954397	0.0	HSS1
Il12b_HSS1_type4C2_type1C3_26012021_6_Sequence_A 0_S 0_U 0_V 0_X16_Y15_Job(Seq.Scan) 1 01 01 02 01 04 01_010	Cell_CP_21	WT	0	1	1.7318867279779016	0.0	HSS1
Il12b_HSS1_type4C2_type1C3_26012021_6_Sequence_A 0_S 0_U 0_V 0_X18_Y14_Job(Seq.Scan) 1 01 01 02 01 04 01_004	Cell_CP_6	WT	0	1	1.0756004054364512	0.9046109726135424	HSS1
Il12b_HSS1_type4C2_type1C3_26012021_6_Sequence_A 0_S 0_U 0_V 0_X18_Y14_Job(Seq.Scan) 1 01 01 02 01 04 01_004	Cell_CP_33	WT	0	1	1.0713431329050123	0.0	HSS1
Il12b_HSS1_type4C2_type1C3_26012021_6_Sequence_A 0_S 0_U 0_V 0_X18_Y14_Job(Seq.Scan) 1 01 01 02 01 04 01_004	Cell_CP_37	WT	0	1	1.316830003884757	0.0	HSS1
Il12b_HSS1_type4C2_type1C3_26012021_6_Sequence_A 0_S 0_U 0_V 0_X18_Y16_Job(Seq.Scan) 1 01 01 02 01 04 01_020	Cell_CP_8	WT	0	1	1.6864788116836715	0.0	HSS1
Il12b_HSS1_type4C2_type1C3_26012021_6_Sequence_A 0_S 0_U 0_V 0_X18_Y16_Job(Seq.Scan) 1 01 01 02 01 04 01_020	Cell_CP_12	WT	0	1	1.0688600114963958	0.0	HSS1
Il12b_HSS1_type4C2_type1C3_26012021_6_Sequence_A 0_S 0_U 0_V 0_X18_Y16_Job(Seq.Scan) 1 01 01 02 01 04 01_020	Cell_CP_22	WT	0	1	2.8709863012067767	1.0021671128716412	HSS1
Il12b_HSS1_type4C2_type1C3_26012021_6_Sequence_A 0_S 0_U 0_V 0_X18_Y19_Job(Seq.Scan) 1 01 01 02 01 04 01_028	Cell_CP_21	WT	0	1	1.6641292524090368	0.0	HSS1
Il12b_HSS1_type4C2_type1C3_26012021_6_Sequence_A 0_S 0_U 0_V 0_X18_Y20_Job(Seq.Scan) 1 01 01 02 01 04 01_030	Cell_CP_32	WT	0	1	1.4686624004795255	0.0	HSS1
Il12b_HSS1_type4C2_type1C3_26012021_6_Sequence_A 0_S 0_U 0_V 0_X18_Y21_Job(Seq.Scan) 1 01 01 02 01 04 01_044	Cell_CP_8	WT	0	1	1.2565223238938257	0.0	HSS1
Il12b_HSS1_type4C2_type1C3_26012021_6_Sequence_A 0_S 0_U 0_V 0_X19_Y19_Job(Seq.Scan) 1 01 01 02 01 04 01_026	Cell_CP_11	WT	0	1	1.29838305945783	0.0	HSS1
Il12b_HSS1_type4C2_type1C3_26012021_6_Sequence_A 0_S 0_U 0_V 0_X19_Y19_Job(Seq.Scan) 1 01 01 02 01 04 01_026	Cell_CP_15	WT	0	1	4.565268962259195	0.0	HSS1
Il12b_HSS1_type4C2_type1C3_26012021_6_Sequence_A 0_S 0_U 0_V 0_X20_Y19_Job(Seq.Scan) 1 01 01 02 01 04 01_024	Cell_CP_24	WT	0	1	1.1476142045621693	0.0	HSS1
Il12b_HSS1_type4C2_type1C3_26012021_6_Sequence_A 0_S 0_U 0_V 0_X20_Y20_Job(Seq.Scan) 1 01 01 02 01 04 01_034	Cell_CP_11	WT	0	1	1.255103520618069	0.0	HSS1
Il12b_HSS1_type4C2_type1C3_26012021_6_Sequence_A 0_S 0_U 0_V 0_X21_Y19_Job(Seq.Scan) 1 01 01 02 01 04 01_022	Cell_CP_29	WT	0	1	1.3090252055414249	0.0	HSS1
Il12b_HSS1_type4C2_type1C3_26012021_6_Sequence_A 0_S 0_U 0_V 0_X21_Y19_Job(Seq.Scan) 1 01 01 02 01 04 01_022	Cell_CP_34	WT	0	1	1.0922736300926397	0.0	HSS1
Il12b_HSS1_type4C2_type1C3_26012021_6_Sequence_A 0_S 0_U 0_V 0_X21_Y20_Job(Seq.Scan) 1 01 01 02 01 04 01_036	Cell_CP_13	WT	0	1	1.9851778796784771	0.0	HSS1
Il12b_HSS1_type4C2_type1C3_26012021_6_Sequence_A 0_S 0_U 2_V 0_X 6_Y11_Job(Seq.Scan) 1 01 01 02 01 04 01_264	Cell_CP_16	WT	0	2	1.4051626287941836	0.0	HSS1
Il12b_HSS1_type4C2_type1C3_26012021_6_Sequence_A 0_S 0_U 2_V 0_X 6_Y11_Job(Seq.Scan) 1 01 01 02 01 04 01_264	Cell_CP_34	WT	0	2	2.398815196602947	0.0	HSS1
Il12b_HSS1_type4C2_type1C3_26012021_6_Sequence_A 0_S 0_U 2_V 0_X 8_Y11_Job(Seq.Scan) 1 01 01 02 01 04 01_260	Cell_CP_27	WT	0	2	1.0454466517114023	0.0	HSS1
Il12b_HSS1_type4C2_type1C3_26012021_6_Sequence_A 0_S 0_U 2_V 0_X 8_Y12_Job(Seq.Scan) 1 01 01 02 01 04 01_270	Cell_CP_40	WT	0	2	1.5701210693149155	0.0	HSS1
Il12b_HSS1_type4C2_type1C3_26012021_6_Sequence_A 0_S 0_U 2_V 0_X 9_Y11_Job(Seq.Scan) 1 01 01 02 01 04 01_258	Cell_CP_13	WT	0	2	1.7467856289704342	0.0	HSS1
Il12b_HSS1_type4C2_type1C3_26012021_6_Sequence_A 0_S 0_U 2_V 0_X 9_Y11_Job(Seq.Scan) 1 01 01 02 01 04 01_258	Cell_CP_37	WT	0	2	1.097594875675271	0.0	HSS1
Il12b_HSS1_type4C2_type1C3_26012021_6_Sequence_A 0_S 0_U 2_V 0_X15_Y12_Job(Seq.Scan) 1 01 01 02 01 04 01_276	Cell_CP_23	WT	0	2	1.023097437518435	0.0	HSS1
Il12b_HSS1_type4C2_type1C3_26012021_6_Sequence_A 0_S 0_U 2_V 0_X16_Y13_Job(Seq.Scan) 1 01 01 02 01 04 01_280	Cell_CP_4	WT	0	2	1.3611735157757103	0.0	HSS1
Il12b_HSS1_type4C2_type1C3_26012021_6_Sequence_A 0_S 0_U 2_V 0_X17_Y20_Job(Seq.Scan) 1 01 01 02 01 04 01_296	Cell_CP_7	WT	0	2	1.652777273335479	0.0	HSS1
Il12b_HSS1_type4C2_type1C3_26012021_6_Sequence_A 0_S 0_U 2_V 0_X17_Y20_Job(Seq.Scan) 1 01 01 02 01 04 01_296	Cell_CP_23	WT	0	2	1.6041768339947542	0.0	HSS1
Il12b_HSS1_type4C2_type1C3_050221_2_Sequence_A 0_S 0_U 2_V 0_X16_Y20_Job(Seq.Scan) 1 01 01 02 01 04 01_052	Cell_CP_6	WT	0	4	2.442128633933921	0.4140780668024248	HSS1
Il12b_HSS1_type4C2_type1C3_050221_2_Sequence_A 0_S 0_U 2_V 0_X17_Y20_Job(Seq.Scan) 1 01 01 02 01 04 01_054	Cell_CP_17	WT	0	4	1.7660551070829207	0.0	HSS1
Il12b_HSS1_type4C2_type1C3_050221_2_Sequence_A 0_S 0_U 2_V 0_X18_Y 9_Job(Seq.Scan) 1 01 01 02 01 04 01_012	Cell_CP_27	WT	0	4	1.8283782053996065	0.0	HSS1
Il12b_HSS1_type4C2_type1C3_050221_2_Sequence_A 0_S 0_U 2_V 0_X18_Y20_Job(Seq.Scan) 1 01 01 02 01 04 01_056	Cell_CP_4	WT	0	4	3.3730850632171516	0.0	HSS1
Il12b_HSS1_type4C2_type1C3_050221_2_Sequence_A 0_S 0_U 2_V 0_X19_Y19_Job(Seq.Scan) 1 01 01 02 01 04 01_044	Cell_CP_12	WT	0	4	4.04458601978976	0.0	HSS1
Il12b_HSS1_type4C2_type1C3_050221_2_Sequence_A 0_S 0_U 2_V 0_X20_Y19_Job(Seq.Scan) 1 01 01 02 01 04 01_042	Cell_CP_32	WT	0	4	1.1877009951551116	0.0	HSS1
Il12b_HSS1_type4C2_type1C3_050221_2_Sequence_A 0_S 0_U 2_V 0_X21_Y13_Job(Seq.Scan) 1 01 01 02 01 04 01_030	Cell_CP_39	WT	0	4	1.1372326263004502	0.0	HSS1
Il12b_HSS1_type4C2_type1C3_050221_2_Sequence_A 0_S 0_U 2_V 0_X21_Y14_Job(Seq.Scan) 1 01 01 02 01 04 01_036	Cell_CP_26	WT	0	4	1.9074685479288758	0.0	HSS1
Il12b_HSS1_type4C2_type1C3_050221_Sequence_A 0_S 0_U 0_V 0_X13_Y23_Job(Seq.Scan) 1 01 01 02 01 04 01_068	Cell_CP_6	WT	0	3	1.0750785529551445	0.0	HSS1
Il12b_HSS1_type4C2_type1C3_050221_Sequence_A 0_S 0_U 0_V 0_X13_Y23_Job(Seq.Scan) 1 01 01 02 01 04 01_068	Cell_CP_20	WT	0	3	1.5081243186901585	0.0	HSS1
Il12b_HSS1_type4C2_type1C3_050221_Sequence_A 0_S 0_U 0_V 0_X14_Y13_Job(Seq.Scan) 1 01 01 02 01 04 01_006	Cell_CP_22	WT	0	3	1.0169889865239652	0.0	HSS1
Il12b_HSS1_type4C2_type1C3_050221_Sequence_A 0_S 0_U 0_V 0_X14_Y15_Job(Seq.Scan) 1 01 01 02 01 04 01_022	Cell_CP_2	WT	0	3	1.934227210746957	0.0	HSS1
Il12b_HSS1_type4C2_type1C3_050221_Sequence_A 0_S 0_U 0_V 0_X14_Y15_Job(Seq.Scan) 1 01 01 02 01 04 01_022	Cell_CP_17	WT	0	3	1.1279179665472234	0.0	HSS1
Il12b_HSS1_type4C2_type1C3_050221_Sequence_A 0_S 0_U 0_V 0_X14_Y23_Job(Seq.Scan) 1 01 01 02 01 04 01_066	Cell_CP_1	WT	0	3	2.793374880088644	0.0	HSS1
Il12b_HSS1_type4C2_type1C3_050221_Sequence_A 0_S 0_U 0_V 0_X14_Y23_Job(Seq.Scan) 1 01 01 02 01 04 01_066	Cell_CP_23	WT	0	3	1.331654670451552	0.0	HSS1
Il12b_HSS1_type4C2_type1C3_050221_Sequence_A 0_S 0_U 0_V 0_X14_Y23_Job(Seq.Scan) 1 01 01 02 01 04 01_066	Cell_CP_30	WT	0	3	2.112051529881918	0.7329772826155181	HSS1
Il12b_HSS1_type4C2_type1C3_050221_Sequence_A 0_S 0_U 0_V 0_X15_Y14_Job(Seq.Scan) 1 01 01 02 01 04 01_014	Cell_CP_18	WT	0	3	1.297783038162906	0.0	HSS1
Il12b_HSS1_type4C2_type1C3_050221_Sequence_A 0_S 0_U 0_V 0_X15_Y15_Job(Seq.Scan) 1 01 01 02 01 04 01_020	Cell_CP_1	WT	0	3	1.32132380159895	0.0	HSS1
Il12b_HSS1_type4C2_type1C3_050221_Sequence_A 0_S 0_U 0_V 0_X15_Y20_Job(Seq.Scan) 1 01 01 02 01 04 01_034	Cell_CP_14	WT	0	3	2.3063038900948896	0.0	HSS1
Il12b_HSS1_type4C2_type1C3_050221_Sequence_A 0_S 0_U 0_V 0_X16_Y14_Job(Seq.Scan) 1 01 01 02 01 04 01_016	Cell_CP_8	WT	0	3	1.1155547618667143	0.0	HSS1
Il12b_HSS1_type4C2_type1C3_050221_Sequence_A 0_S 0_U 0_V 0_X16_Y19_Job(Seq.Scan) 1 01 01 02 01 04 01_030	Cell_CP_6	WT	0	3	1.987574193478239	0.0	HSS1
Il12b_HSS1_type4C2_type1C3_050221_Sequence_A 0_S 0_U 0_V 0_X17_Y19_Job(Seq.Scan) 1 01 01 02 01 04 01_028	Cell_CP_19	WT	0	3	3.100758816686817	0.0	HSS1
Il12b_HSS1_type4C2_type1C3_050221_Sequence_A 0_S 0_U 0_V 0_X17_Y20_Job(Seq.Scan) 1 01 01 02 01 04 01_038	Cell_CP_9	WT	0	3	1.2505324863194385	0.0	HSS1
Il12b_HSS1_type4C2_type1C3_050221_Sequence_A 0_S 0_U 0_V 0_X21_Y21_Job(Seq.Scan) 1 01 01 02 01 04 01_056	Cell_CP_4	WT	0	3	1.7022074891900623	0.0	HSS1
Il12b_HSS1_type4C2_type1C3_050221_Sequence_A 0_S 0_U 0_V 0_X21_Y21_Job(Seq.Scan) 1 01 01 02 01 04 01_056	Cell_CP_22	WT	0	3	2.8592547514385656	0.0	HSS1
Il12b_HSS1_type4C2_type1C3_050221_Sequence_A 0_S 0_U 0_V 0_X22_Y22_Job(Seq.Scan) 1 01 01 02 01 04 01_060	Cell_CP_9	WT	0	3	1.4341155982536722	0.0	HSS1
Il12b_HSS1_type4C2_type1C3_050221_Sequence_A 0_S 0_U 0_V 0_X23_Y21_Job(Seq.Scan) 1 01 01 02 01 04 01_052	Cell_CP_8	WT	0	3	1.0886272388189404	0.0	HSS1
Il12b_HSS1_type4C2_type1C3_26012021_6_Sequence_A 0_S 0_U 0_V 1_X13_Y 4_Job(Seq.Scan) 1 01 01 02 01 04 01_046	Cell_CP_32	Rad21KO	0	1	1.009616822179158	0.0	HSS1
Il12b_HSS1_type4C2_type1C3_26012021_6_Sequence_A 0_S 0_U 0_V 1_X13_Y 4_Job(Seq.Scan) 1 01 01 02 01 04 01_046	Cell_CP_33	Rad21KO	0	1	1.027709022651937	0.0	HSS1
Il12b_HSS1_type4C2_type1C3_26012021_6_Sequence_A 0_S 0_U 0_V 1_X13_Y 4_Job(Seq.Scan) 1 01 01 02 01 04 01_046	Cell_CP_44	Rad21KO	0	1	1.5310980265728413	0.0	HSS1
Il12b_HSS1_type4C2_type1C3_26012021_6_Sequence_A 0_S 0_U 0_V 1_X13_Y 6_Job(Seq.Scan) 1 01 01 02 01 04 01_058	Cell_CP_7	Rad21KO	0	1	1.0947564926900055	0.8687812293517149	HSS1
Il12b_HSS1_type4C2_type1C3_26012021_6_Sequence_A 0_S 0_U 0_V 1_X13_Y 6_Job(Seq.Scan) 1 01 01 02 01 04 01_058	Cell_CP_13	Rad21KO	0	1	1.0035860886882315	0.0	HSS1
Il12b_HSS1_type4C2_type1C3_26012021_6_Sequence_A 0_S 0_U 0_V 1_X13_Y 6_Job(Seq.Scan) 1 01 01 02 01 04 01_058	Cell_CP_17	Rad21KO	0	1	1.1738658610620112	0.0	HSS1
Il12b_HSS1_type4C2_type1C3_26012021_6_Sequence_A 0_S 0_U 0_V 1_X13_Y 6_Job(Seq.Scan) 1 01 01 02 01 04 01_058	Cell_CP_21	Rad21KO	0	1	1.0337398424132804	0.9205749681726865	HSS1
Il12b_HSS1_type4C2_type1C3_26012021_6_Sequence_A 0_S 0_U 0_V 1_X13_Y 6_Job(Seq.Scan) 1 01 01 02 01 04 01_058	Cell_CP_36	Rad21KO	0	1	1.157901951773284	0.0	HSS1
Il12b_HSS1_type4C2_type1C3_26012021_6_Sequence_A 0_S 0_U 0_V 1_X13_Y 7_Job(Seq.Scan) 1 01 01 02 01 04 01_068	Cell_CP_7	Rad21KO	0	1	3.4733511976361218	0.0	HSS1
Il12b_HSS1_type4C2_type1C3_26012021_6_Sequence_A 0_S 0_U 0_V 1_X14_Y 4_Job(Seq.Scan) 1 01 01 02 01 04 01_048	Cell_CP_8	Rad21KO	0	1	1.5807632153985103	0.0	HSS1
Il12b_HSS1_type4C2_type1C3_26012021_6_Sequence_A 0_S 0_U 0_V 1_X14_Y 4_Job(Seq.Scan) 1 01 01 02 01 04 01_048	Cell_CP_19	Rad21KO	0	1	1.6265260481877217	0.0	HSS1
Il12b_HSS1_type4C2_type1C3_26012021_6_Sequence_A 0_S 0_U 0_V 1_X14_Y 4_Job(Seq.Scan) 1 01 01 02 01 04 01_048	Cell_CP_23	Rad21KO	0	1	1.1947960994383882	0.9386670823750487	HSS1
Il12b_HSS1_type4C2_type1C3_26012021_6_Sequence_A 0_S 0_U 0_V 1_X14_Y 5_Job(Seq.Scan) 1 01 01 02 01 04 01_054	Cell_CP_8	Rad21KO	0	1	1.005714811224368	0.0	HSS1
Il12b_HSS1_type4C2_type1C3_26012021_6_Sequence_A 0_S 0_U 0_V 1_X14_Y 6_Job(Seq.Scan) 1 01 01 02 01 04 01_060	Cell_CP_5	Rad21KO	0	1	1.1355528238507335	0.0	HSS1
Il12b_HSS1_type4C2_type1C3_26012021_6_Sequence_A 0_S 0_U 0_V 1_X14_Y 6_Job(Seq.Scan) 1 01 01 02 01 04 01_060	Cell_CP_12	Rad21KO	0	1	1.7283387708139244	0.0	HSS1
Il12b_HSS1_type4C2_type1C3_26012021_6_Sequence_A 0_S 0_U 0_V 1_X14_Y 6_Job(Seq.Scan) 1 01 01 02 01 04 01_060	Cell_CP_14	Rad21KO	0	1	1.266810243645774	0.9755608849584854	HSS1
Il12b_HSS1_type4C2_type1C3_26012021_6_Sequence_A 0_S 0_U 0_V 1_X14_Y10_Job(Seq.Scan) 1 01 01 02 01 04 01_070	Cell_CP_2	Rad21KO	0	1	1.1603852457227344	0.0	HSS1
Il12b_HSS1_type4C2_type1C3_26012021_6_Sequence_A 0_S 0_U 0_V 1_X14_Y10_Job(Seq.Scan) 1 01 01 02 01 04 01_070	Cell_CP_8	Rad21KO	0	1	1.761330993794655	0.0	HSS1
Il12b_HSS1_type4C2_type1C3_26012021_6_Sequence_A 0_S 0_U 0_V 1_X15_Y 4_Job(Seq.Scan) 1 01 01 02 01 04 01_050	Cell_CP_11	Rad21KO	0	1	1.0656669708273998	0.0	HSS1
Il12b_HSS1_type4C2_type1C3_26012021_6_Sequence_A 0_S 0_U 0_V 1_X15_Y 5_Job(Seq.Scan) 1 01 01 02 01 04 01_052	Cell_CP_8	Rad21KO	0	1	1.0479299456608526	0.0	HSS1
Il12b_HSS1_type4C2_type1C3_26012021_6_Sequence_A 0_S 0_U 0_V 1_X15_Y 5_Job(Seq.Scan) 1 01 01 02 01 04 01_052	Cell_CP_9	Rad21KO	0	1	1.0372871956843397	0.0	HSS1
Il12b_HSS1_type4C2_type1C3_26012021_6_Sequence_A 0_S 0_U 0_V 1_X15_Y 5_Job(Seq.Scan) 1 01 01 02 01 04 01_052	Cell_CP_10	Rad21KO	0	1	1.132005556850091	0.0	HSS1
Il12b_HSS1_type4C2_type1C3_26012021_6_Sequence_A 0_S 0_U 0_V 1_X15_Y 5_Job(Seq.Scan) 1 01 01 02 01 04 01_052	Cell_CP_14	Rad21KO	0	1	1.2068573938794072	0.9273149307606575	HSS1
Il12b_HSS1_type4C2_type1C3_26012021_6_Sequence_A 0_S 0_U 0_V 1_X15_Y 5_Job(Seq.Scan) 1 01 01 02 01 04 01_052	Cell_CP_20	Rad21KO	0	1	1.0032314310045007	0.0	HSS1
Il12b_HSS1_type4C2_type1C3_26012021_6_Sequence_A 0_S 0_U 0_V 1_X15_Y 6_Job(Seq.Scan) 1 01 01 02 01 04 01_062	Cell_CP_7	Rad21KO	0	1	1.2199832652645366	0.0	HSS1
Il12b_HSS1_type4C2_type1C3_26012021_6_Sequence_A 0_S 0_U 0_V 1_X15_Y 6_Job(Seq.Scan) 1 01 01 02 01 04 01_062	Cell_CP_11	Rad21KO	0	1	1.0234520952021657	0.0	HSS1
Il12b_HSS1_type4C2_type1C3_26012021_6_Sequence_A 0_S 0_U 0_V 1_X15_Y 6_Job(Seq.Scan) 1 01 01 02 01 04 01_062	Cell_CP_20	Rad21KO	0	1	1.1500976710524533	0.0	HSS1
Il12b_HSS1_type4C2_type1C3_26012021_6_Sequence_A 0_S 0_U 0_V 1_X15_Y10_Job(Seq.Scan) 1 01 01 02 01 04 01_072	Cell_CP_2	Rad21KO	0	1	1.0252257287024868	0.0	HSS1
Il12b_HSS1_type4C2_type1C3_26012021_6_Sequence_A 0_S 0_U 0_V 1_X15_Y10_Job(Seq.Scan) 1 01 01 02 01 04 01_072	Cell_CP_19	Rad21KO	0	1	1.114977501969338	0.0	HSS1
Il12b_HSS1_type4C2_type1C3_26012021_6_Sequence_A 0_S 0_U 0_V 1_X15_Y10_Job(Seq.Scan) 1 01 01 02 01 04 01_072	Cell_CP_23	Rad21KO	0	1	1.041189637991214	0.8272756690939423	HSS1
Il12b_HSS1_type4C2_type1C3_26012021_6_Sequence_A 0_S 0_U 0_V 1_X16_Y10_Job(Seq.Scan) 1 01 01 02 01 04 01_074	Cell_CP_4	Rad21KO	0	1	1.2937712155130774	0.0	HSS1
Il12b_HSS1_type4C2_type1C3_26012021_6_Sequence_A 0_S 0_U 0_V 1_X16_Y10_Job(Seq.Scan) 1 01 01 02 01 04 01_074	Cell_CP_6	Rad21KO	0	1	1.2551033480772351	0.0	HSS1
Il12b_HSS1_type4C2_type1C3_26012021_6_Sequence_A 0_S 0_U 0_V 1_X16_Y10_Job(Seq.Scan) 1 01 01 02 01 04 01_074	Cell_CP_14	Rad21KO	0	1	1.0280640254173352	1.1820249720074065	HSS1
Il12b_HSS1_type4C2_type1C3_26012021_6_Sequence_A 0_S 0_U 0_V 1_X16_Y10_Job(Seq.Scan) 1 01 01 02 01 04 01_074	Cell_CP_16	Rad21KO	0	1	1.205793420828215	1.1029158624466515	HSS1
Il12b_HSS1_type4C2_type1C3_26012021_6_Sequence_A 0_S 0_U 0_V 1_X16_Y10_Job(Seq.Scan) 1 01 01 02 01 04 01_074	Cell_CP_19	Rad21KO	0	1	1.5431600111771953	0.0	HSS1
Il12b_HSS1_type4C2_type1C3_26012021_6_Sequence_A 0_S 0_U 0_V 1_X16_Y11_Job(Seq.Scan) 1 01 01 02 01 04 01_080	Cell_CP_2	Rad21KO	0	1	1.443475234653377	0.0	HSS1
Il12b_HSS1_type4C2_type1C3_26012021_6_Sequence_A 0_S 0_U 0_V 1_X16_Y11_Job(Seq.Scan) 1 01 01 02 01 04 01_080	Cell_CP_18	Rad21KO	0	1	1.131295896400962	0.0	HSS1
Il12b_HSS1_type4C2_type1C3_26012021_6_Sequence_A 0_S 0_U 0_V 1_X16_Y11_Job(Seq.Scan) 1 01 01 02 01 04 01_080	Cell_CP_29	Rad21KO	0	1	1.0880167026428684	0.9943626596099766	HSS1
Il12b_HSS1_type4C2_type1C3_26012021_6_Sequence_A 0_S 0_U 0_V 1_X17_Y10_Job(Seq.Scan) 1 01 01 02 01 04 01_076	Cell_CP_3	Rad21KO	0	1	1.2402042745438688	1.2011813180722115	HSS1
Il12b_HSS1_type4C2_type1C3_26012021_6_Sequence_A 0_S 0_U 0_V 1_X17_Y10_Job(Seq.Scan) 1 01 01 02 01 04 01_076	Cell_CP_7	Rad21KO	0	1	1.284192869939841	0.0	HSS1
Il12b_HSS1_type4C2_type1C3_26012021_6_Sequence_A 0_S 0_U 0_V 1_X17_Y10_Job(Seq.Scan) 1 01 01 02 01 04 01_076	Cell_CP_8	Rad21KO	0	1	1.2678743029673831	1.1699636775663875	HSS1
Il12b_HSS1_type4C2_type1C3_26012021_6_Sequence_A 0_S 0_U 0_V 1_X17_Y10_Job(Seq.Scan) 1 01 01 02 01 04 01_076	Cell_CP_16	Rad21KO	0	1	1.2331089641088322	0.0	HSS1
Il12b_HSS1_type4C2_type1C3_26012021_6_Sequence_A 0_S 0_U 0_V 1_X17_Y10_Job(Seq.Scan) 1 01 01 02 01 04 01_076	Cell_CP_30	Rad21KO	0	1	1.5374839353699996	0.0	HSS1
Il12b_HSS1_type4C2_type1C3_26012021_6_Sequence_A 0_S 0_U 0_V 1_X17_Y10_Job(Seq.Scan) 1 01 01 02 01 04 01_076	Cell_CP_33	Rad21KO	0	1	1.0670863779960744	0.0	HSS1
Il12b_HSS1_type4C2_type1C3_26012021_6_Sequence_A 0_S 0_U 0_V 1_X17_Y10_Job(Seq.Scan) 1 01 01 02 01 04 01_076	Cell_CP_45	Rad21KO	0	1	1.1337792766208292	0.0	HSS1
Il12b_HSS1_type4C2_type1C3_26012021_6_Sequence_A 0_S 0_U 0_V 1_X17_Y10_Job(Seq.Scan) 1 01 01 02 01 04 01_076	Cell_CP_46	Rad21KO	0	1	1.092983031730518	0.9791084107703785	HSS1
Il12b_HSS1_type4C2_type1C3_26012021_6_Sequence_A 0_S 0_U 0_V 1_X17_Y10_Job(Seq.Scan) 1 01 01 02 01 04 01_076	Cell_CP_50	Rad21KO	0	1	1.2692937964064748	0.0	HSS1
Il12b_HSS1_type4C2_type1C3_26012021_6_Sequence_A 0_S 0_U 0_V 1_X17_Y10_Job(Seq.Scan) 1 01 01 02 01 04 01_076	Cell_CP_58	Rad21KO	0	1	1.6212048888755073	0.0	HSS1
Il12b_HSS1_type4C2_type1C3_26012021_6_Sequence_A 0_S 0_U 0_V 1_X17_Y10_Job(Seq.Scan) 1 01 01 02 01 04 01_076	Cell_CP_61	Rad21KO	0	1	1.062119876367591	0.8233734855983186	HSS1
Il12b_HSS1_type4C2_type1C3_26012021_6_Sequence_A 0_S 0_U 0_V 1_X17_Y11_Job(Seq.Scan) 1 01 01 02 01 04 01_078	Cell_CP_1	Rad21KO	0	1	1.1664158929432438	0.0	HSS1
Il12b_HSS1_type4C2_type1C3_26012021_6_Sequence_A 0_S 0_U 0_V 1_X17_Y11_Job(Seq.Scan) 1 01 01 02 01 04 01_078	Cell_CP_10	Rad21KO	0	1	1.1327147859471358	1.3544332943764887	HSS1
Il12b_HSS1_type4C2_type1C3_26012021_6_Sequence_A 0_S 0_U 0_V 1_X17_Y11_Job(Seq.Scan) 1 01 01 02 01 04 01_078	Cell_CP_26	Rad21KO	0	1	1.1064635607993782	1.1887653659474617	HSS1
Il12b_HSS1_type4C2_type1C3_26012021_6_Sequence_A 0_S 0_U 0_V 1_X17_Y11_Job(Seq.Scan) 1 01 01 02 01 04 01_078	Cell_CP_27	Rad21KO	0	1	1.096885128955725	1.07418117080861	HSS1
Il12b_HSS1_type4C2_type1C3_26012021_6_Sequence_A 0_S 0_U 0_V 1_X17_Y11_Job(Seq.Scan) 1 01 01 02 01 04 01_078	Cell_CP_36	Rad21KO	0	1	1.0351588182298708	0.0	HSS1
Il12b_HSS1_type4C2_type1C3_26012021_6_Sequence_A 0_S 0_U 2_V 1_X10_Y 7_Job(Seq.Scan) 1 01 01 02 01 04 01_320	Cell_CP_1	Rad21KO	0	2	1.461922092809887	0.0	HSS1
Il12b_HSS1_type4C2_type1C3_26012021_6_Sequence_A 0_S 0_U 2_V 1_X10_Y13_Job(Seq.Scan) 1 01 01 02 01 04 01_338	Cell_CP_1	Rad21KO	0	2	1.4981063212146115	0.0	HSS1
Il12b_HSS1_type4C2_type1C3_26012021_6_Sequence_A 0_S 0_U 2_V 1_X11_Y 6_Job(Seq.Scan) 1 01 01 02 01 04 01_312	Cell_CP_6	Rad21KO	0	2	1.9011018371371542	1.2157262515443483	HSS1
Il12b_HSS1_type4C2_type1C3_26012021_6_Sequence_A 0_S 0_U 2_V 1_X12_Y 6_Job(Seq.Scan) 1 01 01 02 01 04 01_314	Cell_CP_3	Rad21KO	0	2	1.2253046833880015	0.0	HSS1
Il12b_HSS1_type4C2_type1C3_26012021_6_Sequence_A 0_S 0_U 2_V 1_X12_Y13_Job(Seq.Scan) 1 01 01 02 01 04 01_334	Cell_CP_4	Rad21KO	0	2	1.3782016569268805	0.0	HSS1
Il12b_HSS1_type4C2_type1C3_26012021_6_Sequence_A 0_S 0_U 2_V 1_X12_Y13_Job(Seq.Scan) 1 01 01 02 01 04 01_334	Cell_CP_7	Rad21KO	0	2	1.6825761105655466	0.0	HSS1
Il12b_HSS1_type4C2_type1C3_26012021_6_Sequence_A 0_S 0_U 2_V 1_X16_Y 8_Job(Seq.Scan) 1 01 01 02 01 04 01_322	Cell_CP_1	Rad21KO	0	2	6.850920837489051	0.0	HSS1
Il12b_HSS1_type4C2_type1C3_26012021_6_Sequence_A 0_S 0_U 2_V 1_X16_Y 9_Job(Seq.Scan) 1 01 01 02 01 04 01_332	Cell_CP_14	Rad21KO	0	2	2.709930302992919	1.190538999447783	HSS1
Il12b_HSS1_type4C2_type1C3_26012021_6_Sequence_A 0_S 0_U 2_V 1_X17_Y 9_Job(Seq.Scan) 1 01 01 02 01 04 01_330	Cell_CP_4	Rad21KO	0	2	1.1901845143048861	0.0	HSS1
Il12b_HSS1_type4C2_type1C3_26012021_6_Sequence_A 0_S 0_U 2_V 1_X17_Y 9_Job(Seq.Scan) 1 01 01 02 01 04 01_330	Cell_CP_9	Rad21KO	0	2	1.3576259899638172	0.0	HSS1
Il12b_HSS1_type4C2_type1C3_26012021_6_Sequence_A 0_S 0_U 2_V 1_X17_Y 9_Job(Seq.Scan) 1 01 01 02 01 04 01_330	Cell_CP_15	Rad21KO	0	2	1.4502153697821818	0.0	HSS1
Il12b_HSS1_type4C2_type1C3_26012021_6_Sequence_A 0_S 0_U 2_V 1_X18_Y 9_Job(Seq.Scan) 1 01 01 02 01 04 01_328	Cell_CP_7	Rad21KO	0	2	1.1472595468784388	0.0	HSS1
Il12b_HSS1_type4C2_type1C3_26012021_6_Sequence_A 0_S 0_U 2_V 1_X18_Y 9_Job(Seq.Scan) 1 01 01 02 01 04 01_328	Cell_CP_32	Rad21KO	0	2	1.0326757830916713	0.0	HSS1
Il12b_HSS1_type4C2_type1C3_050221_3_Sequence_A 0_S 0_U 2_V 1_X10_Y 5_Job(Seq.Scan) 1 01 01 02 01 04 01_026	Cell_CP_25	Rad21KO	0	4	1.1909186474246178	0.0	HSS1
Il12b_HSS1_type4C2_type1C3_050221_3_Sequence_A 0_S 0_U 2_V 1_X10_Y 5_Job(Seq.Scan) 1 01 01 02 01 04 01_026	Cell_CP_30	Rad21KO	0	4	1.047134573695464	0.0	HSS1
Il12b_HSS1_type4C2_type1C3_050221_3_Sequence_A 0_S 0_U 2_V 1_X10_Y 5_Job(Seq.Scan) 1 01 01 02 01 04 01_026	Cell_CP_43	Rad21KO	0	4	1.4391963966380175	0.0	HSS1
Il12b_HSS1_type4C2_type1C3_050221_3_Sequence_A 0_S 0_U 2_V 1_X13_Y 5_Job(Seq.Scan) 1 01 01 02 01 04 01_020	Cell_CP_8	Rad21KO	0	4	1.0747397616747905	0.0	HSS1
Il12b_HSS1_type4C2_type1C3_050221_3_Sequence_A 0_S 0_U 2_V 1_X13_Y10_Job(Seq.Scan) 1 01 01 02 01 04 01_036	Cell_CP_19	Rad21KO	0	4	1.1819429436934328	0.0	HSS1
Il12b_HSS1_type4C2_type1C3_050221_3_Sequence_A 0_S 0_U 2_V 1_X13_Y10_Job(Seq.Scan) 1 01 01 02 01 04 01_036	Cell_CP_31	Rad21KO	0	4	1.0528927898988305	0.0	HSS1
Il12b_HSS1_type4C2_type1C3_050221_3_Sequence_A 0_S 0_U 2_V 1_X14_Y10_Job(Seq.Scan) 1 01 01 02 01 04 01_038	Cell_CP_11	Rad21KO	0	4	3.0228537905991475	0.0	HSS1
Il12b_HSS1_type4C2_type1C3_050221_3_Sequence_A 0_S 0_U 2_V 1_X14_Y10_Job(Seq.Scan) 1 01 01 02 01 04 01_038	Cell_CP_30	Rad21KO	0	4	1.1470551846762553	0.0	HSS1
Il12b_HSS1_type4C2_type1C3_050221_3_Sequence_A 0_S 0_U 2_V 1_X14_Y11_Job(Seq.Scan) 1 01 01 02 01 04 01_044	Cell_CP_20	Rad21KO	0	4	2.311723232647058	0.0	HSS1
Il12b_HSS1_type4C2_type1C3_050221_3_Sequence_A 0_S 0_U 2_V 1_X14_Y11_Job(Seq.Scan) 1 01 01 02 01 04 01_044	Cell_CP_52	Rad21KO	0	4	1.1929511479942123	0.0	HSS1
Il12b_HSS1_type4C2_type1C3_050221_3_Sequence_A 0_S 0_U 2_V 1_X15_Y10_Job(Seq.Scan) 1 01 01 02 01 04 01_040	Cell_CP_19	Rad21KO	0	4	1.0720299256570187	0.0	HSS1
Il12b_HSS1_type4C2_type1C3_050221_3_Sequence_A 0_S 0_U 2_V 1_X16_Y12_Job(Seq.Scan) 1 01 01 02 01 04 01_054	Cell_CP_38	Rad21KO	0	4	1.0154649611728555	0.0	HSS1
Il12b_HSS1_type4C2_type1C3_050221_3_Sequence_A 0_S 0_U 2_V 1_X17_Y12_Job(Seq.Scan) 1 01 01 02 01 04 01_056	Cell_CP_16	Rad21KO	0	4	1.8385399669099847	1.7269335690677055	HSS1
Il12b_HSS1_type4C2_type1C3_050221_3_Sequence_A 0_S 0_U 2_V 1_X22_Y 3_Job(Seq.Scan) 1 01 01 02 01 04 01_004	Cell_CP_26	Rad21KO	0	4	2.4030069311770186	0.0	HSS1
Il12b_HSS1_type4C2_type1C3_050221_3_Sequence_A 0_S 0_U 2_V 1_X22_Y 5_Job(Seq.Scan) 1 01 01 02 01 04 01_016	Cell_CP_20	Rad21KO	0	4	2.573718198470571	0.0	HSS1
Il12b_HSS1_type4C2_type1C3_050221_3_Sequence_A 0_S 0_U 2_V 1_X23_Y 4_Job(Seq.Scan) 1 01 01 02 01 04 01_012	Cell_CP_27	Rad21KO	0	4	1.9735181032169273	0.0	HSS1
Il12b_HSS1_type4C2_type1C3_050221_3_Sequence_A 0_S 0_U 2_V 1_X23_Y 5_Job(Seq.Scan) 1 01 01 02 01 04 01_014	Cell_CP_50	Rad21KO	0	4	3.461996151963663	0.0	HSS1
Il12b_HSS1_type4C2_type1C3_050221_Sequence_A 0_S 0_U 0_V 1_X10_Y 5_Job(Seq.Scan) 1 01 01 02 01 04 01_082	Cell_CP_5	Rad21KO	0	3	1.0909982011855142	0.0	HSS1
Il12b_HSS1_type4C2_type1C3_050221_Sequence_A 0_S 0_U 0_V 1_X10_Y 5_Job(Seq.Scan) 1 01 01 02 01 04 01_082	Cell_CP_35	Rad21KO	0	3	1.1792332724173487	0.0	HSS1
Il12b_HSS1_type4C2_type1C3_050221_Sequence_A 0_S 0_U 0_V 1_X10_Y 6_Job(Seq.Scan) 1 01 01 02 01 04 01_084	Cell_CP_8	Rad21KO	0	3	1.3079443878190655	0.9047055003460399	HSS1
Il12b_HSS1_type4C2_type1C3_050221_Sequence_A 0_S 0_U 0_V 1_X10_Y 6_Job(Seq.Scan) 1 01 01 02 01 04 01_084	Cell_CP_27	Rad21KO	0	3	1.5696011389581308	0.5002808022063525	HSS1
Il12b_HSS1_type4C2_type1C3_050221_Sequence_A 0_S 0_U 0_V 1_X11_Y 5_Job(Seq.Scan) 1 01 01 02 01 04 01_080	Cell_CP_46	Rad21KO	0	3	1.380598602100885	0.0	HSS1
Il12b_HSS1_type4C2_type1C3_050221_Sequence_A 0_S 0_U 0_V 1_X12_Y 4_Job(Seq.Scan) 1 01 01 02 01 04 01_076	Cell_CP_6	Rad21KO	0	3	1.9569205429424743	0.0	HSS1
Il12b_HSS1_type4C2_type1C3_050221_Sequence_A 0_S 0_U 0_V 1_X12_Y 4_Job(Seq.Scan) 1 01 01 02 01 04 01_076	Cell_CP_35	Rad21KO	0	3	1.5616414795846334	0.0	HSS1
Il12b_HSS1_type4C2_type1C3_050221_Sequence_A 0_S 0_U 0_V 1_X12_Y 5_Job(Seq.Scan) 1 01 01 02 01 04 01_078	Cell_CP_16	Rad21KO	0	3	1.316242838472917	0.0	HSS1
Il12b_HSS1_type4C2_type1C3_050221_Sequence_A 0_S 0_U 0_V 1_X12_Y 7_Job(Seq.Scan) 1 01 01 02 01 04 01_102	Cell_CP_29	Rad21KO	0	3	1.6605457990952057	0.0	HSS1
Il12b_HSS1_type4C2_type1C3_050221_Sequence_A 0_S 0_U 0_V 1_X15_Y11_Job(Seq.Scan) 1 01 01 02 01 04 01_122	Cell_CP_17	Rad21KO	0	3	3.7732745820544573	0.0	HSS1
Il12b_HSS1_type4C2_type1C3_050221_Sequence_A 0_S 0_U 0_V 1_X16_Y11_Job(Seq.Scan) 1 01 01 02 01 04 01_120	Cell_CP_13	Rad21KO	0	3	2.812174213016603	0.0	HSS1
Il12b_HSS1_type4C2_type1C3_050221_Sequence_A 0_S 0_U 0_V 1_X16_Y11_Job(Seq.Scan) 1 01 01 02 01 04 01_120	Cell_CP_17	Rad21KO	0	3	3.5446434322678555	1.0080130356802488	HSS1
Il12b_HSS1_type4C2_type1C3_050221_Sequence_A 0_S 0_U 0_V 1_X16_Y11_Job(Seq.Scan) 1 01 01 02 01 04 01_120	Cell_CP_30	Rad21KO	0	3	3.6051036315822333	0.0	HSS1
Il12b_HSS1_type4C2_type1C3_050221_Sequence_A 0_S 0_U 0_V 1_X17_Y10_Job(Seq.Scan) 1 01 01 02 01 04 01_112	Cell_CP_26	Rad21KO	0	3	1.5960207633833263	0.0	HSS1
Il12b_HSS1_type4C2_type1C3_050221_Sequence_A 0_S 0_U 0_V 1_X17_Y11_Job(Seq.Scan) 1 01 01 02 01 04 01_118	Cell_CP_40	Rad21KO	0	3	1.264419798721901	0.0	HSS1
Il12b_HSS1_type4C2_type1C3_050221_Sequence_A 0_S 0_U 0_V 1_X17_Y11_Job(Seq.Scan) 1 01 01 02 01 04 01_118	Cell_CP_58	Rad21KO	0	3	1.8893474565283754	0.0	HSS1
Il12b_HSS1_type4C2_type1C3_050221_Sequence_A 0_S 0_U 0_V 1_X17_Y12_Job(Seq.Scan) 1 01 01 02 01 04 01_128	Cell_CP_55	Rad21KO	0	3	3.1664696630653584	0.3644564290361178	HSS1
Il12b_HSS1_type4C2_type1C3_050221_Sequence_A 0_S 0_U 0_V 1_X19_Y 6_Job(Seq.Scan) 1 01 01 02 01 04 01_090	Cell_CP_21	Rad21KO	0	3	1.3418159377368677	0.0	HSS1
Il12b_HSS1_type4C2_type1C3_050221_Sequence_A 0_S 0_U 0_V 1_X20_Y 7_Job(Seq.Scan) 1 01 01 02 01 04 01_098	Cell_CP_36	Rad21KO	0	3	1.12419200380092	0.0	HSS1
Il12b_HSS1_type4C2_type1C3_050221_Sequence_A 0_S 0_U 0_V 1_X21_Y 6_Job(Seq.Scan) 1 01 01 02 01 04 01_094	Cell_CP_2	Rad21KO	0	3	1.3773808674605348	0.0	HSS1
Il12b_HSS1_type4C2_type1C3_050221_Sequence_A 0_S 0_U 0_V 1_X21_Y 6_Job(Seq.Scan) 1 01 01 02 01 04 01_094	Cell_CP_25	Rad21KO	0	3	1.2762749400381443	0.0	HSS1
Il12b_HSS1_type4C2_type1C3_050221_Sequence_A 0_S 0_U 0_V 1_X21_Y 6_Job(Seq.Scan) 1 01 01 02 01 04 01_094	Cell_CP_31	Rad21KO	0	3	1.8547986535332397	0.0	HSS1
Il12b_HSS1_type4C2_type1C3_26012021_3_Sequence_A 0_S 0_U 1_V 0_X18_Y 6_Job(Seq.Scan) 1 01 01 02 01 04 01_002	Cell_CP_7	WT	90	1	1.2302706673939838	1.2675195590132355	HSS1
Il12b_HSS1_type4C2_type1C3_26012021_3_Sequence_A 0_S 0_U 1_V 0_X18_Y 6_Job(Seq.Scan) 1 01 01 02 01 04 01_002	Cell_CP_13	WT	90	1	1.0876619586887206	0.0	HSS1
Il12b_HSS1_type4C2_type1C3_26012021_3_Sequence_A 0_S 0_U 1_V 0_X18_Y 6_Job(Seq.Scan) 1 01 01 02 01 04 01_002	Cell_CP_21	WT	90	1	1.0404801500829188	1.1905392582590337	HSS1
Il12b_HSS1_type4C2_type1C3_26012021_3_Sequence_A 0_S 0_U 1_V 0_X18_Y 7_Job(Seq.Scan) 1 01 01 02 01 04 01_016	Cell_CP_5	WT	90	1	1.4147404567449189	0.0	HSS1
Il12b_HSS1_type4C2_type1C3_26012021_3_Sequence_A 0_S 0_U 1_V 0_X18_Y 7_Job(Seq.Scan) 1 01 01 02 01 04 01_016	Cell_CP_9	WT	90	1	1.6896713347301664	2.1256585560109387	HSS1
Il12b_HSS1_type4C2_type1C3_26012021_3_Sequence_A 0_S 0_U 1_V 0_X18_Y 8_Job(Seq.Scan) 1 01 01 02 01 04 01_018	Cell_CP_14	WT	90	1	1.0528963610189193	0.0	HSS1
Il12b_HSS1_type4C2_type1C3_26012021_3_Sequence_A 0_S 0_U 1_V 0_X18_Y 8_Job(Seq.Scan) 1 01 01 02 01 04 01_018	Cell_CP_18	WT	90	1	2.058610568350369	0.7251078574319246	HSS1
Il12b_HSS1_type4C2_type1C3_26012021_3_Sequence_A 0_S 0_U 1_V 0_X18_Y 8_Job(Seq.Scan) 1 01 01 02 01 04 01_018	Cell_CP_21	WT	90	1	2.2452091665078573	0.0	HSS1
Il12b_HSS1_type4C2_type1C3_26012021_3_Sequence_A 0_S 0_U 1_V 0_X19_Y 6_Job(Seq.Scan) 1 01 01 02 01 04 01_004	Cell_CP_11	WT	90	1	2.481116656669363	0.5573113358723867	HSS1
Il12b_HSS1_type4C2_type1C3_26012021_3_Sequence_A 0_S 0_U 1_V 0_X19_Y 6_Job(Seq.Scan) 1 01 01 02 01 04 01_004	Cell_CP_12	WT	90	1	1.912099072256564	0.0	HSS1
Il12b_HSS1_type4C2_type1C3_26012021_3_Sequence_A 0_S 0_U 1_V 0_X19_Y 7_Job(Seq.Scan) 1 01 01 02 01 04 01_014	Cell_CP_6	WT	90	1	7.172678435044285	3.7876581369092537	HSS1
Il12b_HSS1_type4C2_type1C3_26012021_3_Sequence_A 0_S 0_U 1_V 0_X19_Y 7_Job(Seq.Scan) 1 01 01 02 01 04 01_014	Cell_CP_13	WT	90	1	2.320060658455506	0.0	HSS1
Il12b_HSS1_type4C2_type1C3_26012021_3_Sequence_A 0_S 0_U 1_V 0_X19_Y 7_Job(Seq.Scan) 1 01 01 02 01 04 01_014	Cell_CP_17	WT	90	1	1.2231760471222821	0.0	HSS1
Il12b_HSS1_type4C2_type1C3_26012021_3_Sequence_A 0_S 0_U 1_V 0_X19_Y 7_Job(Seq.Scan) 1 01 01 02 01 04 01_014	Cell_CP_18	WT	90	1	1.5995651625908351	0.0	HSS1
Il12b_HSS1_type4C2_type1C3_26012021_3_Sequence_A 0_S 0_U 1_V 0_X19_Y 7_Job(Seq.Scan) 1 01 01 02 01 04 01_014	Cell_CP_24	WT	90	1	1.9624728862863596	0.0	HSS1
Il12b_HSS1_type4C2_type1C3_26012021_3_Sequence_A 0_S 0_U 1_V 0_X19_Y 8_Job(Seq.Scan) 1 01 01 02 01 04 01_020	Cell_CP_17	WT	90	1	2.2374044544349423	0.0	HSS1
Il12b_HSS1_type4C2_type1C3_26012021_3_Sequence_A 0_S 0_U 1_V 0_X19_Y10_Job(Seq.Scan) 1 01 01 02 01 04 01_026	Cell_CP_4	WT	90	1	1.270712340870981	0.7499403655743423	HSS1
Il12b_HSS1_type4C2_type1C3_26012021_3_Sequence_A 0_S 0_U 1_V 0_X19_Y10_Job(Seq.Scan) 1 01 01 02 01 04 01_026	Cell_CP_7	WT	90	1	3.5279824567381897	0.0	HSS1
Il12b_HSS1_type4C2_type1C3_26012021_3_Sequence_A 0_S 0_U 1_V 0_X19_Y10_Job(Seq.Scan) 1 01 01 02 01 04 01_026	Cell_CP_14	WT	90	1	1.1071728761668398	0.0	HSS1
Il12b_HSS1_type4C2_type1C3_26012021_3_Sequence_A 0_S 0_U 1_V 0_X19_Y10_Job(Seq.Scan) 1 01 01 02 01 04 01_026	Cell_CP_25	WT	90	1	1.1078824503455518	0.0	HSS1
Il12b_HSS1_type4C2_type1C3_26012021_3_Sequence_A 0_S 0_U 1_V 0_X19_Y11_Job(Seq.Scan) 1 01 01 02 01 04 01_040	Cell_CP_1	WT	90	1	1.1979885362144662	0.4072524002371056	HSS1
Il12b_HSS1_type4C2_type1C3_26012021_3_Sequence_A 0_S 0_U 1_V 0_X19_Y11_Job(Seq.Scan) 1 01 01 02 01 04 01_040	Cell_CP_3	WT	90	1	3.1537224088874405	0.0	HSS1
Il12b_HSS1_type4C2_type1C3_26012021_3_Sequence_A 0_S 0_U 1_V 0_X19_Y11_Job(Seq.Scan) 1 01 01 02 01 04 01_040	Cell_CP_7	WT	90	1	1.0475752879771218	0.0	HSS1
Il12b_HSS1_type4C2_type1C3_26012021_3_Sequence_A 0_S 0_U 1_V 0_X19_Y12_Job(Seq.Scan) 1 01 01 02 01 04 01_042	Cell_CP_32	WT	90	1	2.4509639381893167	0.0	HSS1
Il12b_HSS1_type4C2_type1C3_26012021_3_Sequence_A 0_S 0_U 1_V 0_X20_Y 6_Job(Seq.Scan) 1 01 01 02 01 04 01_006	Cell_CP_11	WT	90	1	5.553247093398682	0.32672425015694745	HSS1
Il12b_HSS1_type4C2_type1C3_26012021_3_Sequence_A 0_S 0_U 1_V 0_X20_Y 6_Job(Seq.Scan) 1 01 01 02 01 04 01_006	Cell_CP_13	WT	90	1	1.3377599834498832	0.0	HSS1
Il12b_HSS1_type4C2_type1C3_26012021_3_Sequence_A 0_S 0_U 1_V 0_X20_Y 7_Job(Seq.Scan) 1 01 01 02 01 04 01_012	Cell_CP_15	WT	90	1	1.7893561112539844	0.0	HSS1
Il12b_HSS1_type4C2_type1C3_26012021_3_Sequence_A 0_S 0_U 1_V 0_X20_Y 7_Job(Seq.Scan) 1 01 01 02 01 04 01_012	Cell_CP_24	WT	90	1	2.4658628391818493	0.3721321880187818	HSS1
Il12b_HSS1_type4C2_type1C3_26012021_3_Sequence_A 0_S 0_U 1_V 0_X20_Y 8_Job(Seq.Scan) 1 01 01 02 01 04 01_022	Cell_CP_14	WT	90	1	4.223291304399213	0.0	HSS1
Il12b_HSS1_type4C2_type1C3_26012021_3_Sequence_A 0_S 0_U 1_V 0_X20_Y 8_Job(Seq.Scan) 1 01 01 02 01 04 01_022	Cell_CP_23	WT	90	1	1.0525414445239378	0.0	HSS1
Il12b_HSS1_type4C2_type1C3_26012021_3_Sequence_A 0_S 0_U 1_V 0_X20_Y10_Job(Seq.Scan) 1 01 01 02 01 04 01_028	Cell_CP_6	WT	90	1	2.208314414949835	0.0	HSS1
Il12b_HSS1_type4C2_type1C3_26012021_3_Sequence_A 0_S 0_U 1_V 0_X20_Y10_Job(Seq.Scan) 1 01 01 02 01 04 01_028	Cell_CP_7	WT	90	1	2.1696469788660773	0.0	HSS1
Il12b_HSS1_type4C2_type1C3_26012021_3_Sequence_A 0_S 0_U 1_V 0_X20_Y10_Job(Seq.Scan) 1 01 01 02 01 04 01_028	Cell_CP_9	WT	90	1	2.418681203116881	0.0	HSS1
Il12b_HSS1_type4C2_type1C3_26012021_3_Sequence_A 0_S 0_U 1_V 0_X20_Y10_Job(Seq.Scan) 1 01 01 02 01 04 01_028	Cell_CP_10	WT	90	1	1.3090253780822587	0.0	HSS1
Il12b_HSS1_type4C2_type1C3_26012021_3_Sequence_A 0_S 0_U 1_V 0_X20_Y10_Job(Seq.Scan) 1 01 01 02 01 04 01_028	Cell_CP_11	WT	90	1	1.3778464816206484	0.0	HSS1
Il12b_HSS1_type4C2_type1C3_26012021_3_Sequence_A 0_S 0_U 1_V 0_X20_Y10_Job(Seq.Scan) 1 01 01 02 01 04 01_028	Cell_CP_14	WT	90	1	2.532200648770789	0.0	HSS1
Il12b_HSS1_type4C2_type1C3_26012021_3_Sequence_A 0_S 0_U 1_V 0_X20_Y10_Job(Seq.Scan) 1 01 01 02 01 04 01_028	Cell_CP_15	WT	90	1	1.2618437420172905	0.7825770681671738	HSS1
Il12b_HSS1_type4C2_type1C3_26012021_3_Sequence_A 0_S 0_U 1_V 0_X20_Y10_Job(Seq.Scan) 1 01 01 02 01 04 01_028	Cell_CP_19	WT	90	1	1.5023641113685515	0.0	HSS1
Il12b_HSS1_type4C2_type1C3_26012021_3_Sequence_A 0_S 0_U 1_V 0_X20_Y10_Job(Seq.Scan) 1 01 01 02 01 04 01_028	Cell_CP_35	WT	90	1	1.615883211940792	0.0	HSS1
Il12b_HSS1_type4C2_type1C3_26012021_3_Sequence_A 0_S 0_U 1_V 0_X20_Y11_Job(Seq.Scan) 1 01 01 02 01 04 01_038	Cell_CP_14	WT	90	1	2.383561034033766	0.0	HSS1
Il12b_HSS1_type4C2_type1C3_26012021_3_Sequence_A 0_S 0_U 1_V 0_X20_Y11_Job(Seq.Scan) 1 01 01 02 01 04 01_038	Cell_CP_32	WT	90	1	1.915647374502209	0.6335824937999608	HSS1
Il12b_HSS1_type4C2_type1C3_26012021_3_Sequence_A 0_S 0_U 1_V 0_X20_Y12_Job(Seq.Scan) 1 01 01 02 01 04 01_044	Cell_CP_10	WT	90	1	1.0972397866394559	0.0	HSS1
Il12b_HSS1_type4C2_type1C3_26012021_3_Sequence_A 0_S 0_U 1_V 0_X20_Y12_Job(Seq.Scan) 1 01 01 02 01 04 01_044	Cell_CP_22	WT	90	1	2.255142169764824	0.0	HSS1
Il12b_HSS1_type4C2_type1C3_26012021_3_Sequence_A 0_S 0_U 1_V 0_X20_Y12_Job(Seq.Scan) 1 01 01 02 01 04 01_044	Cell_CP_25	WT	90	1	2.323253699124502	0.0	HSS1
Il12b_HSS1_type4C2_type1C3_26012021_3_Sequence_A 0_S 0_U 1_V 0_X20_Y12_Job(Seq.Scan) 1 01 01 02 01 04 01_044	Cell_CP_26	WT	90	1	1.5463525342236901	0.0	HSS1
Il12b_HSS1_type4C2_type1C3_26012021_3_Sequence_A 0_S 0_U 1_V 0_X21_Y 7_Job(Seq.Scan) 1 01 01 02 01 04 01_010	Cell_CP_8	WT	90	1	1.3558521839226623	0.0	HSS1
Il12b_HSS1_type4C2_type1C3_26012021_3_Sequence_A 0_S 0_U 1_V 0_X21_Y 7_Job(Seq.Scan) 1 01 01 02 01 04 01_010	Cell_CP_16	WT	90	1	1.2402039294622014	0.0	HSS1
Il12b_HSS1_type4C2_type1C3_26012021_3_Sequence_A 0_S 0_U 1_V 0_X21_Y 7_Job(Seq.Scan) 1 01 01 02 01 04 01_010	Cell_CP_28	WT	90	1	1.04225378358324	1.0738265131248792	HSS1
Il12b_HSS1_type4C2_type1C3_26012021_3_Sequence_A 0_S 0_U 1_V 0_X21_Y 7_Job(Seq.Scan) 1 01 01 02 01 04 01_010	Cell_CP_30	WT	90	1	1.0096169084495747	0.0	HSS1
Il12b_HSS1_type4C2_type1C3_26012021_3_Sequence_A 0_S 0_U 1_V 0_X21_Y 8_Job(Seq.Scan) 1 01 01 02 01 04 01_024	Cell_CP_2	WT	90	1	2.5701592871095866	0.0	HSS1
Il12b_HSS1_type4C2_type1C3_26012021_3_Sequence_A 0_S 0_U 1_V 0_X21_Y 8_Job(Seq.Scan) 1 01 01 02 01 04 01_024	Cell_CP_11	WT	90	1	1.1664162380249112	0.0	HSS1
Il12b_HSS1_type4C2_type1C3_26012021_3_Sequence_A 0_S 0_U 1_V 0_X21_Y10_Job(Seq.Scan) 1 01 01 02 01 04 01_030	Cell_CP_4	WT	90	1	2.473312634759783	0.0	HSS1
Il12b_HSS1_type4C2_type1C3_26012021_3_Sequence_A 0_S 0_U 1_V 0_X21_Y10_Job(Seq.Scan) 1 01 01 02 01 04 01_030	Cell_CP_5	WT	90	1	1.6591631821326376	0.0	HSS1
Il12b_HSS1_type4C2_type1C3_26012021_3_Sequence_A 0_S 0_U 1_V 0_X21_Y10_Job(Seq.Scan) 1 01 01 02 01 04 01_030	Cell_CP_15	WT	90	1	1.4984614102504266	0.0	HSS1
Il12b_HSS1_type4C2_type1C3_26012021_3_Sequence_A 0_S 0_U 1_V 0_X21_Y10_Job(Seq.Scan) 1 01 01 02 01 04 01_030	Cell_CP_18	WT	90	1	1.262552971114335	1.1802511659662516	HSS1
Il12b_HSS1_type4C2_type1C3_26012021_3_Sequence_A 0_S 0_U 1_V 0_X21_Y10_Job(Seq.Scan) 1 01 01 02 01 04 01_030	Cell_CP_26	WT	90	1	1.230271098746068	0.0	HSS1
Il12b_HSS1_type4C2_type1C3_26012021_3_Sequence_A 0_S 0_U 1_V 0_X21_Y10_Job(Seq.Scan) 1 01 01 02 01 04 01_030	Cell_CP_37	WT	90	1	1.2334634492517291	0.0	HSS1
Il12b_HSS1_type4C2_type1C3_26012021_3_Sequence_A 0_S 0_U 1_V 0_X21_Y11_Job(Seq.Scan) 1 01 01 02 01 04 01_036	Cell_CP_19	WT	90	1	1.3782013981156298	1.3228603922940159	HSS1
Il12b_HSS1_type4C2_type1C3_26012021_3_Sequence_A 0_S 0_U 1_V 0_X21_Y11_Job(Seq.Scan) 1 01 01 02 01 04 01_036	Cell_CP_31	WT	90	1	1.819863918769846	0.0	HSS1
Il12b_HSS1_type4C2_type1C3_26012021_3_Sequence_A 0_S 0_U 1_V 0_X22_Y10_Job(Seq.Scan) 1 01 01 02 01 04 01_032	Cell_CP_7	WT	90	1	2.1958990667180034	0.0	HSS1
Il12b_HSS1_type4C2_type1C3_26012021_3_Sequence_A 0_S 0_U 1_V 0_X22_Y11_Job(Seq.Scan) 1 01 01 02 01 04 01_034	Cell_CP_3	WT	90	1	1.1408741557037816	0.0	HSS1
Il12b_HSS1_type4C2_type1C3_26012021_3_Sequence_A 0_S 0_U 1_V 0_X22_Y11_Job(Seq.Scan) 1 01 01 02 01 04 01_034	Cell_CP_4	WT	90	1	2.148361651453885	0.0	HSS1
Il12b_HSS1_type4C2_type1C3_26012021_6_Sequence_A 0_S 0_U 1_V 0_X 4_Y 8_Job(Seq.Scan) 1 01 01 02 01 04 01_086	Cell_CP_5	WT	90	1	1.4885285795342933	0.0	HSS1
Il12b_HSS1_type4C2_type1C3_26012021_6_Sequence_A 0_S 0_U 1_V 0_X 4_Y 8_Job(Seq.Scan) 1 01 01 02 01 04 01_086	Cell_CP_6	WT	90	1	1.1983433664390306	0.0	HSS1
Il12b_HSS1_type4C2_type1C3_26012021_6_Sequence_A 0_S 0_U 1_V 0_X 4_Y 8_Job(Seq.Scan) 1 01 01 02 01 04 01_086	Cell_CP_8	WT	90	1	1.4385089918361442	1.494559226754803	HSS1
Il12b_HSS1_type4C2_type1C3_26012021_6_Sequence_A 0_S 0_U 1_V 0_X 4_Y 9_Job(Seq.Scan) 1 01 01 02 01 04 01_096	Cell_CP_3	WT	90	1	1.4058719441616452	0.0	HSS1
Il12b_HSS1_type4C2_type1C3_26012021_6_Sequence_A 0_S 0_U 1_V 0_X 4_Y 9_Job(Seq.Scan) 1 01 01 02 01 04 01_096	Cell_CP_4	WT	90	1	2.2285360281220856	0.0	HSS1
Il12b_HSS1_type4C2_type1C3_26012021_6_Sequence_A 0_S 0_U 1_V 0_X 5_Y 8_Job(Seq.Scan) 1 01 01 02 01 04 01_088	Cell_CP_1	WT	90	1	6.133970883216685	0.4672051205978471	HSS1
Il12b_HSS1_type4C2_type1C3_26012021_6_Sequence_A 0_S 0_U 1_V 0_X 5_Y 8_Job(Seq.Scan) 1 01 01 02 01 04 01_088	Cell_CP_3	WT	90	1	1.4803692960480643	0.0	HSS1
Il12b_HSS1_type4C2_type1C3_26012021_6_Sequence_A 0_S 0_U 1_V 0_X 5_Y 8_Job(Seq.Scan) 1 01 01 02 01 04 01_088	Cell_CP_6	WT	90	1	2.3654689198314034	0.0	HSS1
Il12b_HSS1_type4C2_type1C3_26012021_6_Sequence_A 0_S 0_U 1_V 0_X 5_Y 8_Job(Seq.Scan) 1 01 01 02 01 04 01_088	Cell_CP_16	WT	90	1	1.1344885057178737	0.0	HSS1
Il12b_HSS1_type4C2_type1C3_26012021_6_Sequence_A 0_S 0_U 1_V 0_X 5_Y 9_Job(Seq.Scan) 1 01 01 02 01 04 01_094	Cell_CP_6	WT	90	1	4.153406055268798	0.0	HSS1
Il12b_HSS1_type4C2_type1C3_26012021_6_Sequence_A 0_S 0_U 1_V 0_X 6_Y 8_Job(Seq.Scan) 1 01 01 02 01 04 01_090	Cell_CP_11	WT	90	1	1.4573105939468016	0.0	HSS1
Il12b_HSS1_type4C2_type1C3_26012021_6_Sequence_A 0_S 0_U 1_V 0_X 6_Y 8_Job(Seq.Scan) 1 01 01 02 01 04 01_090	Cell_CP_21	WT	90	1	2.508077887347917	2.6716176108633087	HSS1
Il12b_HSS1_type4C2_type1C3_26012021_6_Sequence_A 0_S 0_U 1_V 0_X 6_Y 9_Job(Seq.Scan) 1 01 01 02 01 04 01_092	Cell_CP_8	WT	90	1	3.4130433451043567	0.0	HSS1
Il12b_HSS1_type4C2_type1C3_26012021_6_Sequence_A 0_S 0_U 1_V 0_X 6_Y10_Job(Seq.Scan) 1 01 01 02 01 04 01_102	Cell_CP_2	WT	90	1	3.9519087286596104	0.0	HSS1
Il12b_HSS1_type4C2_type1C3_26012021_6_Sequence_A 0_S 0_U 1_V 0_X 6_Y10_Job(Seq.Scan) 1 01 01 02 01 04 01_102	Cell_CP_9	WT	90	1	1.3931009030010804	0.0	HSS1
Il12b_HSS1_type4C2_type1C3_26012021_6_Sequence_A 0_S 0_U 1_V 0_X 6_Y10_Job(Seq.Scan) 1 01 01 02 01 04 01_102	Cell_CP_14	WT	90	1	1.4150956320511507	3.7614067392206625	HSS1
Il12b_HSS1_type4C2_type1C3_26012021_6_Sequence_A 0_S 0_U 1_V 0_X 6_Y10_Job(Seq.Scan) 1 01 01 02 01 04 01_102	Cell_CP_19	WT	90	1	1.4899477278917175	0.0	HSS1
Il12b_HSS1_type4C2_type1C3_26012021_6_Sequence_A 0_S 0_U 1_V 0_X 8_Y19_Job(Seq.Scan) 1 01 01 02 01 04 01_130	Cell_CP_1	WT	90	1	1.0670862917256576	0.0	HSS1
Il12b_HSS1_type4C2_type1C3_26012021_6_Sequence_A 0_S 0_U 1_V 0_X 8_Y19_Job(Seq.Scan) 1 01 01 02 01 04 01_130	Cell_CP_2	WT	90	1	1.7301126631254962	0.0	HSS1
Il12b_HSS1_type4C2_type1C3_26012021_6_Sequence_A 0_S 0_U 1_V 0_X13_Y14_Job(Seq.Scan) 1 01 01 02 01 04 01_104	Cell_CP_10	WT	90	1	1.1901841692232187	0.0	HSS1
Il12b_HSS1_type4C2_type1C3_26012021_6_Sequence_A 0_S 0_U 1_V 0_X13_Y18_Job(Seq.Scan) 1 01 01 02 01 04 01_120	Cell_CP_19	WT	90	1	1.1245557612721573	0.0	HSS1
Il12b_HSS1_type4C2_type1C3_26012021_6_Sequence_A 0_S 0_U 1_V 0_X13_Y18_Job(Seq.Scan) 1 01 01 02 01 04 01_120	Cell_CP_27	WT	90	1	1.599919734004149	0.0	HSS1
Il12b_HSS1_type4C2_type1C3_26012021_6_Sequence_A 0_S 0_U 1_V 0_X13_Y18_Job(Seq.Scan) 1 01 01 02 01 04 01_120	Cell_CP_28	WT	90	1	2.443159053575568	0.0	HSS1
Il12b_HSS1_type4C2_type1C3_26012021_6_Sequence_A 0_S 0_U 1_V 0_X14_Y14_Job(Seq.Scan) 1 01 01 02 01 04 01_106	Cell_CP_16	WT	90	1	1.8287332077868714	0.0	HSS1
Il12b_HSS1_type4C2_type1C3_26012021_6_Sequence_A 0_S 0_U 1_V 0_X14_Y14_Job(Seq.Scan) 1 01 01 02 01 04 01_106	Cell_CP_18	WT	90	1	1.6687409238129558	0.0	HSS1
Il12b_HSS1_type4C2_type1C3_26012021_6_Sequence_A 0_S 0_U 1_V 0_X14_Y14_Job(Seq.Scan) 1 01 01 02 01 04 01_106	Cell_CP_31	WT	90	1	1.1323602145338219	0.6821831919519363	HSS1
Il12b_HSS1_type4C2_type1C3_26012021_6_Sequence_A 0_S 0_U 1_V 0_X14_Y18_Job(Seq.Scan) 1 01 01 02 01 04 01_122	Cell_CP_16	WT	90	1	1.4885284069934597	0.0	HSS1
Il12b_HSS1_type4C2_type1C3_26012021_6_Sequence_A 0_S 0_U 1_V 0_X15_Y14_Job(Seq.Scan) 1 01 01 02 01 04 01_108	Cell_CP_3	WT	90	1	1.4299947918549338	0.0	HSS1
Il12b_HSS1_type4C2_type1C3_26012021_6_Sequence_A 0_S 0_U 1_V 0_X15_Y18_Job(Seq.Scan) 1 01 01 02 01 04 01_124	Cell_CP_25	WT	90	1	3.7450888624115395	0.0	HSS1
Il12b_HSS1_type4C2_type1C3_26012021_6_Sequence_A 0_S 0_U 1_V 0_X16_Y14_Job(Seq.Scan) 1 01 01 02 01 04 01_110	Cell_CP_13	WT	90	1	1.4647602169839016	0.0	HSS1
Il12b_HSS1_type4C2_type1C3_26012021_6_Sequence_A 0_S 0_U 1_V 0_X16_Y14_Job(Seq.Scan) 1 01 01 02 01 04 01_110	Cell_CP_15	WT	90	1	2.5268801796219096	5.3333013557654825	HSS1
Il12b_HSS1_type4C2_type1C3_26012021_6_Sequence_A 0_S 0_U 1_V 0_X17_Y14_Job(Seq.Scan) 1 01 01 02 01 04 01_112	Cell_CP_11	WT	90	1	2.678003002037966	1.740755326831592	HSS1
Il12b_HSS1_type4C2_type1C3_26012021_6_Sequence_A 0_S 0_U 1_V 0_X17_Y14_Job(Seq.Scan) 1 01 01 02 01 04 01_112	Cell_CP_13	WT	90	1	4.650409581744627	0.0	HSS1
Il12b_HSS1_type4C2_type1C3_26012021_6_Sequence_A 0_S 0_U 1_V 0_X17_Y14_Job(Seq.Scan) 1 01 01 02 01 04 01_112	Cell_CP_19	WT	90	1	2.7177351876066678	0.0	HSS1
Il12b_HSS1_type4C2_type1C3_26012021_6_Sequence_A 0_S 0_U 1_V 0_X17_Y15_Job(Seq.Scan) 1 01 01 02 01 04 01_114	Cell_CP_4	WT	90	1	2.742567436937835	1.4910119597541605	HSS1
Il12b_HSS1_type4C2_type1C3_26012021_6_Sequence_A 0_S 0_U 1_V 0_X17_Y15_Job(Seq.Scan) 1 01 01 02 01 04 01_114	Cell_CP_12	WT	90	1	1.4448942967403844	0.0	HSS1
Il12b_HSS1_type4C2_type1C3_26012021_6_Sequence_A 0_S 0_U 1_V 0_X17_Y15_Job(Seq.Scan) 1 01 01 02 01 04 01_114	Cell_CP_22	WT	90	1	3.231412025009104	0.0	HSS1
Il12b_HSS1_type4C2_type1C3_26012021_6_Sequence_A 0_S 0_U 1_V 0_X17_Y16_Job(Seq.Scan) 1 01 01 02 01 04 01_116	Cell_CP_1	WT	90	1	1.2714215699680256	0.0	HSS1
Il12b_HSS1_type4C2_type1C3_26012021_6_Sequence_A 0_S 0_U 1_V 0_X17_Y16_Job(Seq.Scan) 1 01 01 02 01 04 01_116	Cell_CP_4	WT	90	1	3.5297558314272606	0.0	HSS1
Il12b_HSS1_type4C2_type1C3_26012021_6_Sequence_A 0_S 0_U 1_V 0_X17_Y16_Job(Seq.Scan) 1 01 01 02 01 04 01_116	Cell_CP_16	WT	90	1	1.5722490154172999	0.0	HSS1
Il12b_HSS1_type4C2_type1C3_26012021_6_Sequence_A 0_S 0_U 1_V 0_X17_Y17_Job(Seq.Scan) 1 01 01 02 01 04 01_118	Cell_CP_17	WT	90	1	2.3260919958393504	0.0	HSS1
Il12b_HSS1_type4C2_type1C3_26012021_6_Sequence_A 0_S 0_U 1_V 0_X17_Y18_Job(Seq.Scan) 1 01 01 02 01 04 01_128	Cell_CP_2	WT	90	1	2.5754806189626342	0.0	HSS1
Il12b_HSS1_type4C2_type1C3_26012021_6_Sequence_A 0_S 0_U 1_V 0_X17_Y18_Job(Seq.Scan) 1 01 01 02 01 04 01_128	Cell_CP_8	WT	90	1	1.1823797159615541	0.0	HSS1
Il12b_HSS1_type4C2_type1C3_26012021_6_Sequence_A 0_S 0_U 1_V 0_X17_Y18_Job(Seq.Scan) 1 01 01 02 01 04 01_128	Cell_CP_12	WT	90	1	1.4963329465255408	0.0	HSS1
Il12b_HSS1_type4C2_type1C3_26012021_6_Sequence_A 0_S 0_U 1_V 0_X17_Y18_Job(Seq.Scan) 1 01 01 02 01 04 01_128	Cell_CP_16	WT	90	1	1.3895534634596043	0.0	HSS1
Il12b_HSS1_type4C2_type1C3_26012021_6_Sequence_A 0_S 0_U 3_V 0_X 7_Y14_Job(Seq.Scan) 1 01 01 02 01 04 01_362	Cell_CP_1	WT	90	2	7.0137503829328125	2.590380210118502	HSS1
Il12b_HSS1_type4C2_type1C3_26012021_6_Sequence_A 0_S 0_U 3_V 0_X 7_Y16_Job(Seq.Scan) 1 01 01 02 01 04 01_388	Cell_CP_3	WT	90	2	1.3657852734500462	0.0	HSS1
Il12b_HSS1_type4C2_type1C3_26012021_6_Sequence_A 0_S 0_U 3_V 0_X 7_Y16_Job(Seq.Scan) 1 01 01 02 01 04 01_388	Cell_CP_4	WT	90	2	1.1703183352501183	0.0	HSS1
Il12b_HSS1_type4C2_type1C3_26012021_6_Sequence_A 0_S 0_U 3_V 0_X 7_Y16_Job(Seq.Scan) 1 01 01 02 01 04 01_388	Cell_CP_5	WT	90	2	1.2433968838607805	0.0	HSS1
Il12b_HSS1_type4C2_type1C3_26012021_6_Sequence_A 0_S 0_U 3_V 0_X 7_Y17_Job(Seq.Scan) 1 01 01 02 01 04 01_422	Cell_CP_9	WT	90	2	3.524789761150861	0.0	HSS1
Il12b_HSS1_type4C2_type1C3_26012021_6_Sequence_A 0_S 0_U 3_V 0_X 7_Y17_Job(Seq.Scan) 1 01 01 02 01 04 01_422	Cell_CP_19	WT	90	2	1.3409529378484624	0.0	HSS1
Il12b_HSS1_type4C2_type1C3_26012021_6_Sequence_A 0_S 0_U 3_V 0_X 7_Y17_Job(Seq.Scan) 1 01 01 02 01 04 01_422	Cell_CP_23	WT	90	2	1.2636175480584455	0.0	HSS1
Il12b_HSS1_type4C2_type1C3_26012021_6_Sequence_A 0_S 0_U 3_V 0_X 7_Y17_Job(Seq.Scan) 1 01 01 02 01 04 01_422	Cell_CP_27	WT	90	2	1.2206929257136656	0.0	HSS1
Il12b_HSS1_type4C2_type1C3_26012021_6_Sequence_A 0_S 0_U 3_V 0_X 7_Y17_Job(Seq.Scan) 1 01 01 02 01 04 01_422	Cell_CP_28	WT	90	2	2.899721596737736	0.6509652926348616	HSS1
Il12b_HSS1_type4C2_type1C3_26012021_6_Sequence_A 0_S 0_U 3_V 0_X 8_Y14_Job(Seq.Scan) 1 01 01 02 01 04 01_364	Cell_CP_10	WT	90	2	3.9189158155155446	0.0	HSS1
Il12b_HSS1_type4C2_type1C3_26012021_6_Sequence_A 0_S 0_U 3_V 0_X 8_Y15_Job(Seq.Scan) 1 01 01 02 01 04 01_384	Cell_CP_5	WT	90	2	1.9301911864589263	0.0	HSS1
Il12b_HSS1_type4C2_type1C3_26012021_6_Sequence_A 0_S 0_U 3_V 0_X 8_Y15_Job(Seq.Scan) 1 01 01 02 01 04 01_384	Cell_CP_13	WT	90	2	3.055811697216028	0.0	HSS1
Il12b_HSS1_type4C2_type1C3_26012021_6_Sequence_A 0_S 0_U 3_V 0_X 8_Y16_Job(Seq.Scan) 1 01 01 02 01 04 01_390	Cell_CP_1	WT	90	2	1.2100502620075695	0.0	HSS1
Il12b_HSS1_type4C2_type1C3_26012021_6_Sequence_A 0_S 0_U 3_V 0_X 8_Y16_Job(Seq.Scan) 1 01 01 02 01 04 01_390	Cell_CP_3	WT	90	2	1.5569948528481186	0.0	HSS1
Il12b_HSS1_type4C2_type1C3_26012021_6_Sequence_A 0_S 0_U 3_V 0_X 8_Y16_Job(Seq.Scan) 1 01 01 02 01 04 01_390	Cell_CP_5	WT	90	2	2.9940855590310074	0.5019704163211895	HSS1
Il12b_HSS1_type4C2_type1C3_26012021_6_Sequence_A 0_S 0_U 3_V 0_X 8_Y16_Job(Seq.Scan) 1 01 01 02 01 04 01_390	Cell_CP_9	WT	90	2	8.947490044178219	0.0	HSS1
Il12b_HSS1_type4C2_type1C3_26012021_6_Sequence_A 0_S 0_U 3_V 0_X 8_Y17_Job(Seq.Scan) 1 01 01 02 01 04 01_420	Cell_CP_9	WT	90	2	1.424318888588572	0.0	HSS1
Il12b_HSS1_type4C2_type1C3_26012021_6_Sequence_A 0_S 0_U 3_V 0_X 9_Y14_Job(Seq.Scan) 1 01 01 02 01 04 01_366	Cell_CP_3	WT	90	2	2.5964112024206787	0.0	HSS1
Il12b_HSS1_type4C2_type1C3_26012021_6_Sequence_A 0_S 0_U 3_V 0_X 9_Y15_Job(Seq.Scan) 1 01 01 02 01 04 01_382	Cell_CP_7	WT	90	2	1.1252652491804527	0.0	HSS1
Il12b_HSS1_type4C2_type1C3_26012021_6_Sequence_A 0_S 0_U 3_V 0_X 9_Y17_Job(Seq.Scan) 1 01 01 02 01 04 01_418	Cell_CP_24	WT	90	2	2.5921542749709077	0.0	HSS1
Il12b_HSS1_type4C2_type1C3_26012021_6_Sequence_A 0_S 0_U 3_V 0_X 9_Y17_Job(Seq.Scan) 1 01 01 02 01 04 01_418	Cell_CP_25	WT	90	2	3.9621969934932264	0.0	HSS1
Il12b_HSS1_type4C2_type1C3_26012021_6_Sequence_A 0_S 0_U 3_V 0_X10_Y14_Job(Seq.Scan) 1 01 01 02 01 04 01_368	Cell_CP_4	WT	90	2	6.2293990773724	0.7116274146334814	HSS1
Il12b_HSS1_type4C2_type1C3_26012021_6_Sequence_A 0_S 0_U 3_V 0_X10_Y14_Job(Seq.Scan) 1 01 01 02 01 04 01_368	Cell_CP_6	WT	90	2	1.2341731097008581	0.0	HSS1
Il12b_HSS1_type4C2_type1C3_26012021_6_Sequence_A 0_S 0_U 3_V 0_X10_Y14_Job(Seq.Scan) 1 01 01 02 01 04 01_368	Cell_CP_7	WT	90	2	1.0653126582253365	0.0	HSS1
Il12b_HSS1_type4C2_type1C3_26012021_6_Sequence_A 0_S 0_U 3_V 0_X10_Y14_Job(Seq.Scan) 1 01 01 02 01 04 01_368	Cell_CP_14	WT	90	2	1.242332393187087	3.7653106481246237	HSS1
Il12b_HSS1_type4C2_type1C3_26012021_6_Sequence_A 0_S 0_U 3_V 0_X10_Y15_Job(Seq.Scan) 1 01 01 02 01 04 01_380	Cell_CP_3	WT	90	2	5.954112247647169	0.0	HSS1
Il12b_HSS1_type4C2_type1C3_26012021_6_Sequence_A 0_S 0_U 3_V 0_X10_Y15_Job(Seq.Scan) 1 01 01 02 01 04 01_380	Cell_CP_15	WT	90	2	1.5484813430302433	0.0	HSS1
Il12b_HSS1_type4C2_type1C3_26012021_6_Sequence_A 0_S 0_U 3_V 0_X10_Y15_Job(Seq.Scan) 1 01 01 02 01 04 01_380	Cell_CP_33	WT	90	2	1.7545903410433492	0.0	HSS1
Il12b_HSS1_type4C2_type1C3_26012021_6_Sequence_A 0_S 0_U 3_V 0_X10_Y16_Job(Seq.Scan) 1 01 01 02 01 04 01_394	Cell_CP_36	WT	90	2	1.3845869618311206	0.0	HSS1
Il12b_HSS1_type4C2_type1C3_26012021_6_Sequence_A 0_S 0_U 3_V 0_X10_Y17_Job(Seq.Scan) 1 01 01 02 01 04 01_416	Cell_CP_1	WT	90	2	3.658885391390333	0.0	HSS1
Il12b_HSS1_type4C2_type1C3_26012021_6_Sequence_A 0_S 0_U 3_V 0_X10_Y17_Job(Seq.Scan) 1 01 01 02 01 04 01_416	Cell_CP_7	WT	90	2	3.60425344212493	0.0	HSS1
Il12b_HSS1_type4C2_type1C3_26012021_6_Sequence_A 0_S 0_U 3_V 0_X10_Y17_Job(Seq.Scan) 1 01 01 02 01 04 01_416	Cell_CP_9	WT	90	2	1.5169084409477702	0.0	HSS1
Il12b_HSS1_type4C2_type1C3_26012021_6_Sequence_A 0_S 0_U 3_V 0_X10_Y17_Job(Seq.Scan) 1 01 01 02 01 04 01_416	Cell_CP_10	WT	90	2	1.3352769483116835	0.0	HSS1
Il12b_HSS1_type4C2_type1C3_26012021_6_Sequence_A 0_S 0_U 3_V 0_X10_Y17_Job(Seq.Scan) 1 01 01 02 01 04 01_416	Cell_CP_14	WT	90	2	1.8393753538704662	0.0	HSS1
Il12b_HSS1_type4C2_type1C3_26012021_6_Sequence_A 0_S 0_U 3_V 0_X10_Y17_Job(Seq.Scan) 1 01 01 02 01 04 01_416	Cell_CP_20	WT	90	2	2.3427656518476234	0.0	HSS1
Il12b_HSS1_type4C2_type1C3_26012021_6_Sequence_A 0_S 0_U 3_V 0_X10_Y17_Job(Seq.Scan) 1 01 01 02 01 04 01_416	Cell_CP_35	WT	90	2	2.6453658680930503	0.0	HSS1
Il12b_HSS1_type4C2_type1C3_26012021_6_Sequence_A 0_S 0_U 3_V 0_X10_Y17_Job(Seq.Scan) 1 01 01 02 01 04 01_416	Cell_CP_40	WT	90	2	1.4193524732305054	0.0	HSS1
Il12b_HSS1_type4C2_type1C3_26012021_6_Sequence_A 0_S 0_U 3_V 0_X11_Y 8_Job(Seq.Scan) 1 01 01 02 01 04 01_346	Cell_CP_6	WT	90	2	1.3640112085976408	0.0	HSS1
Il12b_HSS1_type4C2_type1C3_26012021_6_Sequence_A 0_S 0_U 3_V 0_X11_Y 8_Job(Seq.Scan) 1 01 01 02 01 04 01_346	Cell_CP_9	WT	90	2	1.2714222601313605	0.0	HSS1
Il12b_HSS1_type4C2_type1C3_26012021_6_Sequence_A 0_S 0_U 3_V 0_X11_Y 8_Job(Seq.Scan) 1 01 01 02 01 04 01_346	Cell_CP_10	WT	90	2	4.812885418479244	0.0	HSS1
Il12b_HSS1_type4C2_type1C3_26012021_6_Sequence_A 0_S 0_U 3_V 0_X11_Y 8_Job(Seq.Scan) 1 01 01 02 01 04 01_346	Cell_CP_13	WT	90	2	1.306896914357373	0.0	HSS1
Il12b_HSS1_type4C2_type1C3_26012021_6_Sequence_A 0_S 0_U 3_V 0_X11_Y 9_Job(Seq.Scan) 1 01 01 02 01 04 01_360	Cell_CP_9	WT	90	2	1.58395642860834	0.0	HSS1
Il12b_HSS1_type4C2_type1C3_26012021_6_Sequence_A 0_S 0_U 3_V 0_X11_Y 9_Job(Seq.Scan) 1 01 01 02 01 04 01_360	Cell_CP_17	WT	90	2	1.3558523564634961	0.0	HSS1
Il12b_HSS1_type4C2_type1C3_26012021_6_Sequence_A 0_S 0_U 3_V 0_X11_Y 9_Job(Seq.Scan) 1 01 01 02 01 04 01_360	Cell_CP_21	WT	90	2	1.3363410076332927	0.0	HSS1
Il12b_HSS1_type4C2_type1C3_26012021_6_Sequence_A 0_S 0_U 3_V 0_X12_Y 8_Job(Seq.Scan) 1 01 01 02 01 04 01_348	Cell_CP_1	WT	90	2	1.2895140292520553	0.0	HSS1
Il12b_HSS1_type4C2_type1C3_26012021_6_Sequence_A 0_S 0_U 3_V 0_X12_Y 8_Job(Seq.Scan) 1 01 01 02 01 04 01_348	Cell_CP_19	WT	90	2	1.2355921717878655	0.0	HSS1
Il12b_HSS1_type4C2_type1C3_26012021_6_Sequence_A 0_S 0_U 3_V 0_X12_Y 9_Job(Seq.Scan) 1 01 01 02 01 04 01_358	Cell_CP_7	WT	90	2	1.9191941238803503	0.0	HSS1
Il12b_HSS1_type4C2_type1C3_26012021_6_Sequence_A 0_S 0_U 3_V 0_X13_Y 8_Job(Seq.Scan) 1 01 01 02 01 04 01_350	Cell_CP_13	WT	90	2	4.5312145779060256	0.0	HSS1
Il12b_HSS1_type4C2_type1C3_26012021_6_Sequence_A 0_S 0_U 3_V 0_X13_Y 8_Job(Seq.Scan) 1 01 01 02 01 04 01_350	Cell_CP_16	WT	90	2	2.4406760184373684	1.3771371662531868	HSS1
Il12b_HSS1_type4C2_type1C3_26012021_6_Sequence_A 0_S 0_U 3_V 0_X13_Y 8_Job(Seq.Scan) 1 01 01 02 01 04 01_350	Cell_CP_25	WT	90	2	3.3204541378268257	0.0	HSS1
Il12b_HSS1_type4C2_type1C3_26012021_6_Sequence_A 0_S 0_U 3_V 0_X13_Y 8_Job(Seq.Scan) 1 01 01 02 01 04 01_350	Cell_CP_31	WT	90	2	2.224988070958108	0.5512806455166688	HSS1
Il12b_HSS1_type4C2_type1C3_26012021_6_Sequence_A 0_S 0_U 3_V 0_X13_Y 8_Job(Seq.Scan) 1 01 01 02 01 04 01_350	Cell_CP_34	WT	90	2	2.486793422639894	0.0	HSS1
Il12b_HSS1_type4C2_type1C3_26012021_6_Sequence_A 0_S 0_U 3_V 0_X13_Y 9_Job(Seq.Scan) 1 01 01 02 01 04 01_356	Cell_CP_4	WT	90	2	1.574732395637167	0.0	HSS1
Il12b_HSS1_type4C2_type1C3_26012021_6_Sequence_A 0_S 0_U 3_V 0_X13_Y 9_Job(Seq.Scan) 1 01 01 02 01 04 01_356	Cell_CP_6	WT	90	2	4.6156457094831636	0.0	HSS1
Il12b_HSS1_type4C2_type1C3_26012021_6_Sequence_A 0_S 0_U 3_V 0_X13_Y 9_Job(Seq.Scan) 1 01 01 02 01 04 01_356	Cell_CP_14	WT	90	2	2.168938698743618	0.0	HSS1
Il12b_HSS1_type4C2_type1C3_26012021_6_Sequence_A 0_S 0_U 3_V 0_X13_Y 9_Job(Seq.Scan) 1 01 01 02 01 04 01_356	Cell_CP_25	WT	90	2	1.0241617556512945	0.0	HSS1
Il12b_HSS1_type4C2_type1C3_26012021_6_Sequence_A 0_S 0_U 3_V 0_X14_Y 8_Job(Seq.Scan) 1 01 01 02 01 04 01_352	Cell_CP_7	WT	90	2	1.8964903382740688	0.0	HSS1
Il12b_HSS1_type4C2_type1C3_26012021_6_Sequence_A 0_S 0_U 3_V 0_X14_Y 9_Job(Seq.Scan) 1 01 01 02 01 04 01_354	Cell_CP_18	WT	90	2	3.0089841149418723	0.0	HSS1
Il12b_HSS1_type4C2_type1C3_26012021_6_Sequence_A 0_S 0_U 3_V 0_X14_Y 9_Job(Seq.Scan) 1 01 01 02 01 04 01_354	Cell_CP_23	WT	90	2	5.0523406932638935	0.3033108256691414	HSS1
Il12b_HSS1_type4C2_type1C3_26012021_6_Sequence_A 0_S 0_U 3_V 0_X16_Y20_Job(Seq.Scan) 1 01 01 02 01 04 01_426	Cell_CP_1	WT	90	2	1.2554580920313827	0.0	HSS1
Il12b_HSS1_type4C2_type1C3_26012021_6_Sequence_A 0_S 0_U 3_V 0_X16_Y20_Job(Seq.Scan) 1 01 01 02 01 04 01_426	Cell_CP_5	WT	90	2	3.825616775248051	0.0	HSS1
Il12b_HSS1_type4C2_type1C3_26012021_6_Sequence_A 0_S 0_U 3_V 0_X18_Y15_Job(Seq.Scan) 1 01 01 02 01 04 01_378	Cell_CP_4	WT	90	2	1.4083550655702617	0.0	HSS1
Il12b_HSS1_type4C2_type1C3_26012021_6_Sequence_A 0_S 0_U 3_V 0_X18_Y15_Job(Seq.Scan) 1 01 01 02 01 04 01_378	Cell_CP_7	WT	90	2	1.029482828693092	2.9940855590310074	HSS1
Il12b_HSS1_type4C2_type1C3_26012021_6_Sequence_A 0_S 0_U 3_V 0_X18_Y15_Job(Seq.Scan) 1 01 01 02 01 04 01_378	Cell_CP_13	WT	90	2	3.098736060749557	3.5623940006171786	HSS1
Il12b_HSS1_type4C2_type1C3_26012021_6_Sequence_A 0_S 0_U 3_V 0_X18_Y16_Job(Seq.Scan) 1 01 01 02 01 04 01_396	Cell_CP_4	WT	90	2	1.374299300890423	0.0	HSS1
Il12b_HSS1_type4C2_type1C3_26012021_6_Sequence_A 0_S 0_U 3_V 0_X18_Y16_Job(Seq.Scan) 1 01 01 02 01 04 01_396	Cell_CP_8	WT	90	2	1.8166717408050186	0.0	HSS1
Il12b_HSS1_type4C2_type1C3_26012021_6_Sequence_A 0_S 0_U 3_V 0_X18_Y16_Job(Seq.Scan) 1 01 01 02 01 04 01_396	Cell_CP_10	WT	90	2	1.4239641446344244	0.0	HSS1
Il12b_HSS1_type4C2_type1C3_26012021_6_Sequence_A 0_S 0_U 3_V 0_X18_Y16_Job(Seq.Scan) 1 01 01 02 01 04 01_396	Cell_CP_21	WT	90	2	4.330426049041799	0.3710679561563389	HSS1
Il12b_HSS1_type4C2_type1C3_26012021_6_Sequence_A 0_S 0_U 3_V 0_X18_Y16_Job(Seq.Scan) 1 01 01 02 01 04 01_396	Cell_CP_28	WT	90	2	1.1210079766490137	0.0	HSS1
Il12b_HSS1_type4C2_type1C3_26012021_6_Sequence_A 0_S 0_U 3_V 0_X18_Y17_Job(Seq.Scan) 1 01 01 02 01 04 01_414	Cell_CP_11	WT	90	2	1.2916426655177748	1.2653910952883498	HSS1
Il12b_HSS1_type4C2_type1C3_26012021_6_Sequence_A 0_S 0_U 3_V 0_X19_Y16_Job(Seq.Scan) 1 01 01 02 01 04 01_398	Cell_CP_12	WT	90	2	1.369687629486504	0.0	HSS1
Il12b_HSS1_type4C2_type1C3_26012021_6_Sequence_A 0_S 0_U 3_V 0_X19_Y16_Job(Seq.Scan) 1 01 01 02 01 04 01_398	Cell_CP_17	WT	90	2	1.6116262844910205	0.0	HSS1
Il12b_HSS1_type4C2_type1C3_26012021_6_Sequence_A 0_S 0_U 3_V 0_X19_Y17_Job(Seq.Scan) 1 01 01 02 01 04 01_412	Cell_CP_2	WT	90	2	4.075005570912169	0.0	HSS1
Il12b_HSS1_type4C2_type1C3_26012021_6_Sequence_A 0_S 0_U 3_V 0_X20_Y15_Job(Seq.Scan) 1 01 01 02 01 04 01_374	Cell_CP_7	WT	90	2	1.09865893499688	0.0	HSS1
Il12b_HSS1_type4C2_type1C3_26012021_6_Sequence_A 0_S 0_U 3_V 0_X20_Y15_Job(Seq.Scan) 1 01 01 02 01 04 01_374	Cell_CP_8	WT	90	2	1.2739049501878927	0.0	HSS1
Il12b_HSS1_type4C2_type1C3_26012021_6_Sequence_A 0_S 0_U 3_V 0_X20_Y15_Job(Seq.Scan) 1 01 01 02 01 04 01_374	Cell_CP_15	WT	90	2	1.896844737146549	0.0	HSS1
Il12b_HSS1_type4C2_type1C3_26012021_6_Sequence_A 0_S 0_U 3_V 0_X20_Y15_Job(Seq.Scan) 1 01 01 02 01 04 01_374	Cell_CP_20	WT	90	2	9.2323542705021	0.0	HSS1
Il12b_HSS1_type4C2_type1C3_26012021_6_Sequence_A 0_S 0_U 3_V 0_X20_Y15_Job(Seq.Scan) 1 01 01 02 01 04 01_374	Cell_CP_26	WT	90	2	1.3554971811572643	0.0	HSS1
Il12b_HSS1_type4C2_type1C3_26012021_6_Sequence_A 0_S 0_U 3_V 0_X20_Y16_Job(Seq.Scan) 1 01 01 02 01 04 01_400	Cell_CP_1	WT	90	2	1.2242402789847249	1.4658244488463446	HSS1
Il12b_HSS1_type4C2_type1C3_26012021_6_Sequence_A 0_S 0_U 3_V 0_X20_Y17_Job(Seq.Scan) 1 01 01 02 01 04 01_410	Cell_CP_12	WT	90	2	2.9866345556672376	0.5789510621570589	HSS1
Il12b_HSS1_type4C2_type1C3_26012021_6_Sequence_A 0_S 0_U 3_V 0_X21_Y15_Job(Seq.Scan) 1 01 01 02 01 04 01_372	Cell_CP_9	WT	90	2	1.4406372830201961	0.0	HSS1
Il12b_HSS1_type4C2_type1C3_26012021_6_Sequence_A 0_S 0_U 3_V 0_X21_Y15_Job(Seq.Scan) 1 01 01 02 01 04 01_372	Cell_CP_14	WT	90	2	1.1639327715346273	0.0	HSS1
Il12b_HSS1_type4C2_type1C3_26012021_6_Sequence_A 0_S 0_U 3_V 0_X21_Y15_Job(Seq.Scan) 1 01 01 02 01 04 01_372	Cell_CP_17	WT	90	2	4.427627272804916	0.0	HSS1
Il12b_HSS1_type4C2_type1C3_26012021_6_Sequence_A 0_S 0_U 3_V 0_X21_Y16_Job(Seq.Scan) 1 01 01 02 01 04 01_402	Cell_CP_2	WT	90	2	3.9260110396801644	0.0	HSS1
Il12b_HSS1_type4C2_type1C3_26012021_6_Sequence_A 0_S 0_U 3_V 0_X21_Y16_Job(Seq.Scan) 1 01 01 02 01 04 01_402	Cell_CP_4	WT	90	2	3.0873845992985007	0.0	HSS1
Il12b_HSS1_type4C2_type1C3_26012021_6_Sequence_A 0_S 0_U 3_V 0_X21_Y16_Job(Seq.Scan) 1 01 01 02 01 04 01_402	Cell_CP_10	WT	90	2	1.1841533494618752	0.0	HSS1
Il12b_HSS1_type4C2_type1C3_26012021_6_Sequence_A 0_S 0_U 3_V 0_X21_Y17_Job(Seq.Scan) 1 01 01 02 01 04 01_408	Cell_CP_6	WT	90	2	1.506265949782508	0.0	HSS1
Il12b_HSS1_type4C2_type1C3_26012021_6_Sequence_A 0_S 0_U 3_V 0_X21_Y17_Job(Seq.Scan) 1 01 01 02 01 04 01_408	Cell_CP_7	WT	90	2	3.9785141801390145	0.0	HSS1
Il12b_HSS1_type4C2_type1C3_26012021_6_Sequence_A 0_S 0_U 3_V 0_X22_Y15_Job(Seq.Scan) 1 01 01 02 01 04 01_370	Cell_CP_11	WT	90	2	2.056127188130502	0.0	HSS1
Il12b_HSS1_type4C2_type1C3_26012021_6_Sequence_A 0_S 0_U 3_V 0_X22_Y15_Job(Seq.Scan) 1 01 01 02 01 04 01_370	Cell_CP_15	WT	90	2	3.49144313929765	0.0	HSS1
Il12b_HSS1_type4C2_type1C3_26012021_6_Sequence_A 0_S 0_U 3_V 0_X22_Y15_Job(Seq.Scan) 1 01 01 02 01 04 01_370	Cell_CP_18	WT	90	2	1.3849417057852682	1.1085916794425965	HSS1
Il12b_HSS1_type4C2_type1C3_26012021_6_Sequence_A 0_S 0_U 3_V 0_X22_Y15_Job(Seq.Scan) 1 01 01 02 01 04 01_370	Cell_CP_24	WT	90	2	2.4938881291820123	0.0	HSS1
Il12b_HSS1_type4C2_type1C3_26012021_6_Sequence_A 0_S 0_U 3_V 0_X22_Y16_Job(Seq.Scan) 1 01 01 02 01 04 01_404	Cell_CP_2	WT	90	2	3.2126109405209475	0.4810402210800211	HSS1
Il12b_HSS1_type4C2_type1C3_26012021_6_Sequence_A 0_S 0_U 3_V 0_X22_Y16_Job(Seq.Scan) 1 01 01 02 01 04 01_404	Cell_CP_5	WT	90	2	5.222620896989758	0.0	HSS1
Il12b_HSS1_type4C2_type1C3_26012021_6_Sequence_A 0_S 0_U 3_V 0_X22_Y16_Job(Seq.Scan) 1 01 01 02 01 04 01_404	Cell_CP_8	WT	90	2	1.1887651071362113	4.157662292555234	HSS1
Il12b_HSS1_type4C2_type1C3_26012021_6_Sequence_A 0_S 0_U 3_V 0_X22_Y16_Job(Seq.Scan) 1 01 01 02 01 04 01_404	Cell_CP_9	WT	90	2	1.1972793933878385	0.0	HSS1
Il12b_HSS1_type4C2_type1C3_26012021_6_Sequence_A 0_S 0_U 3_V 0_X22_Y16_Job(Seq.Scan) 1 01 01 02 01 04 01_404	Cell_CP_13	WT	90	2	1.2299163547919205	1.153999940818494	HSS1
Il12b_HSS1_type4C2_type1C3_26012021_6_Sequence_A 0_S 0_U 3_V 0_X22_Y17_Job(Seq.Scan) 1 01 01 02 01 04 01_406	Cell_CP_2	WT	90	2	1.6013383647390722	0.0	HSS1
Il12b_HSS1_type4C2_type1C3_26012021_6_Sequence_A 0_S 0_U 3_V 0_X22_Y17_Job(Seq.Scan) 1 01 01 02 01 04 01_406	Cell_CP_23	WT	90	2	1.0365777940464613	0.0	HSS1
Il12b_HSS1_type4C2_type1C3_050221_3_Sequence_A 0_S 0_U 3_V 0_X 7_Y 7_Job(Seq.Scan) 1 01 01 02 01 04 01_062	Cell_CP_13	WT	90	4	2.1035841366275303	0.0	HSS1
Il12b_HSS1_type4C2_type1C3_050221_3_Sequence_A 0_S 0_U 3_V 0_X 7_Y 7_Job(Seq.Scan) 1 01 01 02 01 04 01_062	Cell_CP_20	WT	90	4	1.9929935360304074	0.0	HSS1
Il12b_HSS1_type4C2_type1C3_050221_3_Sequence_A 0_S 0_U 3_V 0_X 7_Y 8_Job(Seq.Scan) 1 01 01 02 01 04 01_068	Cell_CP_15	WT	90	4	1.8221124200570369	0.14496964757963984	HSS1
Il12b_HSS1_type4C2_type1C3_050221_3_Sequence_A 0_S 0_U 3_V 0_X 7_Y10_Job(Seq.Scan) 1 01 01 02 01 04 01_074	Cell_CP_33	WT	90	4	1.1409585066759098	0.49486125372707473	HSS1
Il12b_HSS1_type4C2_type1C3_050221_3_Sequence_A 0_S 0_U 3_V 0_X 8_Y 7_Job(Seq.Scan) 1 01 01 02 01 04 01_060	Cell_CP_15	WT	90	4	1.357566231512482	0.0	HSS1
Il12b_HSS1_type4C2_type1C3_050221_3_Sequence_A 0_S 0_U 3_V 0_X 8_Y 7_Job(Seq.Scan) 1 01 01 02 01 04 01_060	Cell_CP_21	WT	90	4	2.147108231499632	0.0	HSS1
Il12b_HSS1_type4C2_type1C3_050221_3_Sequence_A 0_S 0_U 3_V 0_X 8_Y 8_Job(Seq.Scan) 1 01 01 02 01 04 01_070	Cell_CP_26	WT	90	4	1.3179364653913135	0.0	HSS1
Il12b_HSS1_type4C2_type1C3_050221_3_Sequence_A 0_S 0_U 3_V 0_X 8_Y 8_Job(Seq.Scan) 1 01 01 02 01 04 01_070	Cell_CP_37	WT	90	4	1.0520460176250541	0.28960058624976914	HSS1
Il12b_HSS1_type4C2_type1C3_050221_3_Sequence_A 0_S 0_U 3_V 0_X 8_Y 8_Job(Seq.Scan) 1 01 01 02 01 04 01_070	Cell_CP_42	WT	90	4	1.7921358578569182	0.0	HSS1
Il12b_HSS1_type4C2_type1C3_050221_3_Sequence_A 0_S 0_U 3_V 0_X 8_Y10_Job(Seq.Scan) 1 01 01 02 01 04 01_076	Cell_CP_28	WT	90	4	1.2512098217676157	0.0	HSS1
Il12b_HSS1_type4C2_type1C3_050221_3_Sequence_A 0_S 0_U 3_V 0_X 9_Y 7_Job(Seq.Scan) 1 01 01 02 01 04 01_058	Cell_CP_22	WT	90	4	1.0305377547586048	0.8754066854483173	HSS1
Il12b_HSS1_type4C2_type1C3_050221_3_Sequence_A 0_S 0_U 3_V 0_X 9_Y 7_Job(Seq.Scan) 1 01 01 02 01 04 01_058	Cell_CP_31	WT	90	4	1.04679578241511	0.10754172618646551	HSS1
Il12b_HSS1_type4C2_type1C3_050221_3_Sequence_A 0_S 0_U 3_V 0_X 9_Y10_Job(Seq.Scan) 1 01 01 02 01 04 01_078	Cell_CP_20	WT	90	4	1.803991493398224	0.0	HSS1
Il12b_HSS1_type4C2_type1C3_050221_3_Sequence_A 0_S 0_U 3_V 0_X 9_Y10_Job(Seq.Scan) 1 01 01 02 01 04 01_078	Cell_CP_25	WT	90	4	1.8083943797384858	0.0	HSS1
Il12b_HSS1_type4C2_type1C3_050221_3_Sequence_A 0_S 0_U 3_V 0_X 9_Y10_Job(Seq.Scan) 1 01 01 02 01 04 01_078	Cell_CP_38	WT	90	4	1.57078711436648	0.0	HSS1
Il12b_HSS1_type4C2_type1C3_050221_3_Sequence_A 0_S 0_U 3_V 0_X10_Y10_Job(Seq.Scan) 1 01 01 02 01 04 01_080	Cell_CP_5	WT	90	4	1.0246104312130144	0.0	HSS1
Il12b_HSS1_type4C2_type1C3_050221_3_Sequence_A 0_S 0_U 3_V 0_X12_Y10_Job(Seq.Scan) 1 01 01 02 01 04 01_082	Cell_CP_7	WT	90	4	1.3111624519427905	0.0	HSS1
Il12b_HSS1_type4C2_type1C3_050221_3_Sequence_A 0_S 0_U 3_V 0_X12_Y10_Job(Seq.Scan) 1 01 01 02 01 04 01_082	Cell_CP_14	WT	90	4	1.095909398002573	0.0	HSS1
Il12b_HSS1_type4C2_type1C3_050221_3_Sequence_A 0_S 0_U 3_V 0_X12_Y10_Job(Seq.Scan) 1 01 01 02 01 04 01_082	Cell_CP_26	WT	90	4	1.2053140231913464	0.0	HSS1
Il12b_HSS1_type4C2_type1C3_050221_3_Sequence_A 0_S 0_U 3_V 0_X12_Y10_Job(Seq.Scan) 1 01 01 02 01 04 01_082	Cell_CP_43	WT	90	4	1.164329668544667	0.6123951810420538	HSS1
Il12b_HSS1_type4C2_type1C3_050221_3_Sequence_A 0_S 0_U 3_V 0_X13_Y10_Job(Seq.Scan) 1 01 01 02 01 04 01_084	Cell_CP_22	WT	90	4	1.0849011113309497	0.0	HSS1
Il12b_HSS1_type4C2_type1C3_050221_3_Sequence_A 0_S 0_U 3_V 0_X13_Y11_Job(Seq.Scan) 1 01 01 02 01 04 01_090	Cell_CP_6	WT	90	4	1.5657059864987597	0.0	HSS1
Il12b_HSS1_type4C2_type1C3_050221_3_Sequence_A 0_S 0_U 3_V 0_X13_Y11_Job(Seq.Scan) 1 01 01 02 01 04 01_090	Cell_CP_21	WT	90	4	1.3106540590951496	0.0	HSS1
Il12b_HSS1_type4C2_type1C3_050221_3_Sequence_A 0_S 0_U 3_V 0_X13_Y11_Job(Seq.Scan) 1 01 01 02 01 04 01_090	Cell_CP_27	WT	90	4	2.025340566372037	0.0	HSS1
Il12b_HSS1_type4C2_type1C3_050221_3_Sequence_A 0_S 0_U 3_V 0_X13_Y12_Job(Seq.Scan) 1 01 01 02 01 04 01_096	Cell_CP_33	WT	90	4	1.6055051070746835	0.12329194788759147	HSS1
Il12b_HSS1_type4C2_type1C3_050221_3_Sequence_A 0_S 0_U 3_V 0_X13_Y12_Job(Seq.Scan) 1 01 01 02 01 04 01_096	Cell_CP_35	WT	90	4	1.2864361249526162	0.0	HSS1
Il12b_HSS1_type4C2_type1C3_050221_3_Sequence_A 0_S 0_U 3_V 0_X14_Y10_Job(Seq.Scan) 1 01 01 02 01 04 01_086	Cell_CP_11	WT	90	4	1.2371532372812415	0.0	HSS1
Il12b_HSS1_type4C2_type1C3_050221_3_Sequence_A 0_S 0_U 3_V 0_X14_Y10_Job(Seq.Scan) 1 01 01 02 01 04 01_086	Cell_CP_18	WT	90	4	1.7938302261129084	0.4923210192765896	HSS1
Il12b_HSS1_type4C2_type1C3_050221_3_Sequence_A 0_S 0_U 3_V 0_X14_Y10_Job(Seq.Scan) 1 01 01 02 01 04 01_086	Cell_CP_30	WT	90	4	1.1182646802553298	0.0	HSS1
Il12b_HSS1_type4C2_type1C3_050221_3_Sequence_A 0_S 0_U 3_V 0_X14_Y11_Job(Seq.Scan) 1 01 01 02 01 04 01_088	Cell_CP_19	WT	90	4	1.367389119371662	0.4655625212001959	HSS1
Il12b_HSS1_type4C2_type1C3_050221_3_Sequence_A 0_S 0_U 3_V 0_X14_Y11_Job(Seq.Scan) 1 01 01 02 01 04 01_088	Cell_CP_50	WT	90	4	1.506769647793804	0.0	HSS1
Il12b_HSS1_type4C2_type1C3_050221_3_Sequence_A 0_S 0_U 3_V 0_X14_Y12_Job(Seq.Scan) 1 01 01 02 01 04 01_098	Cell_CP_32	WT	90	4	2.262102212662079	0.0	HSS1
Il12b_HSS1_type4C2_type1C3_050221_3_Sequence_A 0_S 0_U 3_V 0_X14_Y17_Job(Seq.Scan) 1 01 01 02 01 04 01_112	Cell_CP_2	WT	90	4	1.2735651040203726	0.13243724288970757	HSS1
Il12b_HSS1_type4C2_type1C3_050221_3_Sequence_A 0_S 0_U 3_V 0_X15_Y14_Job(Seq.Scan) 1 01 01 02 01 04 01_100	Cell_CP_17	WT	90	4	2.2177301923243884	0.0	HSS1
Il12b_HSS1_type4C2_type1C3_050221_3_Sequence_A 0_S 0_U 3_V 0_X15_Y15_Job(Seq.Scan) 1 01 01 02 01 04 01_110	Cell_CP_9	WT	90	4	1.3758565949968937	0.0	HSS1
Il12b_HSS1_type4C2_type1C3_050221_3_Sequence_A 0_S 0_U 3_V 0_X16_Y15_Job(Seq.Scan) 1 01 01 02 01 04 01_108	Cell_CP_11	WT	90	4	3.7980003324487255	0.0	HSS1
Il12b_HSS1_type4C2_type1C3_050221_3_Sequence_A 0_S 0_U 3_V 0_X16_Y15_Job(Seq.Scan) 1 01 01 02 01 04 01_108	Cell_CP_30	WT	90	4	2.328320463438136	0.0	HSS1
Il12b_HSS1_type4C2_type1C3_050221_3_Sequence_A 0_S 0_U 3_V 0_X17_Y14_Job(Seq.Scan) 1 01 01 02 01 04 01_104	Cell_CP_19	WT	90	4	1.0916754542628477	0.0	HSS1
Il12b_HSS1_type4C2_type1C3_050221_Sequence_A 0_S 0_U 1_V 0_X 9_Y11_Job(Seq.Scan) 1 01 01 02 01 04 01_140	Cell_CP_25	WT	90	3	3.61577329171519	0.0	HSS1
Il12b_HSS1_type4C2_type1C3_050221_Sequence_A 0_S 0_U 1_V 0_X 9_Y12_Job(Seq.Scan) 1 01 01 02 01 04 01_142	Cell_CP_8	WT	90	3	1.3611225926914987	0.0	HSS1
Il12b_HSS1_type4C2_type1C3_050221_Sequence_A 0_S 0_U 1_V 0_X 9_Y12_Job(Seq.Scan) 1 01 01 02 01 04 01_142	Cell_CP_12	WT	90	3	2.0368571635204575	0.0	HSS1
Il12b_HSS1_type4C2_type1C3_050221_Sequence_A 0_S 0_U 1_V 0_X 9_Y12_Job(Seq.Scan) 1 01 01 02 01 04 01_142	Cell_CP_20	WT	90	3	2.2172217994767474	0.0	HSS1
Il12b_HSS1_type4C2_type1C3_050221_Sequence_A 0_S 0_U 1_V 0_X 9_Y12_Job(Seq.Scan) 1 01 01 02 01 04 01_142	Cell_CP_22	WT	90	3	1.6261661858131378	0.0	HSS1
Il12b_HSS1_type4C2_type1C3_050221_Sequence_A 0_S 0_U 1_V 0_X 9_Y13_Job(Seq.Scan) 1 01 01 02 01 04 01_160	Cell_CP_14	WT	90	3	3.0536769603313547	0.0	HSS1
Il12b_HSS1_type4C2_type1C3_050221_Sequence_A 0_S 0_U 1_V 0_X 9_Y14_Job(Seq.Scan) 1 01 01 02 01 04 01_162	Cell_CP_33	WT	90	3	1.2046367701140128	0.0	HSS1
Il12b_HSS1_type4C2_type1C3_050221_Sequence_A 0_S 0_U 1_V 0_X 9_Y15_Job(Seq.Scan) 1 01 01 02 01 04 01_180	Cell_CP_15	WT	90	3	1.8757987706645796	0.0	HSS1
Il12b_HSS1_type4C2_type1C3_050221_Sequence_A 0_S 0_U 1_V 0_X10_Y11_Job(Seq.Scan) 1 01 01 02 01 04 01_138	Cell_CP_29	WT	90	3	2.6873581677034135	0.5829269705041541	HSS1
Il12b_HSS1_type4C2_type1C3_050221_Sequence_A 0_S 0_U 1_V 0_X10_Y12_Job(Seq.Scan) 1 01 01 02 01 04 01_144	Cell_CP_2	WT	90	3	1.276952110744634	0.0	HSS1
Il12b_HSS1_type4C2_type1C3_050221_Sequence_A 0_S 0_U 1_V 0_X11_Y11_Job(Seq.Scan) 1 01 01 02 01 04 01_136	Cell_CP_3	WT	90	3	2.178270439624725	0.0	HSS1
Il12b_HSS1_type4C2_type1C3_050221_Sequence_A 0_S 0_U 1_V 0_X11_Y11_Job(Seq.Scan) 1 01 01 02 01 04 01_136	Cell_CP_21	WT	90	3	3.1073629814555224	0.0	HSS1
Il12b_HSS1_type4C2_type1C3_050221_Sequence_A 0_S 0_U 1_V 0_X11_Y11_Job(Seq.Scan) 1 01 01 02 01 04 01_136	Cell_CP_26	WT	90	3	2.2714167076736183	0.0	HSS1
Il12b_HSS1_type4C2_type1C3_050221_Sequence_A 0_S 0_U 1_V 0_X11_Y12_Job(Seq.Scan) 1 01 01 02 01 04 01_146	Cell_CP_4	WT	90	3	2.1493104983782003	0.0	HSS1
Il12b_HSS1_type4C2_type1C3_050221_Sequence_A 0_S 0_U 1_V 0_X11_Y12_Job(Seq.Scan) 1 01 01 02 01 04 01_146	Cell_CP_5	WT	90	3	1.4871243663005063	0.0	HSS1
Il12b_HSS1_type4C2_type1C3_050221_Sequence_A 0_S 0_U 1_V 0_X11_Y12_Job(Seq.Scan) 1 01 01 02 01 04 01_146	Cell_CP_18	WT	90	3	1.6732473832018502	0.0	HSS1
Il12b_HSS1_type4C2_type1C3_050221_Sequence_A 0_S 0_U 1_V 0_X11_Y13_Job(Seq.Scan) 1 01 01 02 01 04 01_156	Cell_CP_8	WT	90	3	1.3572276049738152	1.9586144169734019	HSS1
Il12b_HSS1_type4C2_type1C3_050221_Sequence_A 0_S 0_U 1_V 0_X11_Y13_Job(Seq.Scan) 1 01 01 02 01 04 01_156	Cell_CP_12	WT	90	3	1.665626597479551	0.0	HSS1
Il12b_HSS1_type4C2_type1C3_050221_Sequence_A 0_S 0_U 1_V 0_X11_Y13_Job(Seq.Scan) 1 01 01 02 01 04 01_156	Cell_CP_24	WT	90	3	2.0316068459396694	0.0	HSS1
Il12b_HSS1_type4C2_type1C3_050221_Sequence_A 0_S 0_U 1_V 0_X11_Y14_Job(Seq.Scan) 1 01 01 02 01 04 01_166	Cell_CP_12	WT	90	3	1.0503525554483453	0.0	HSS1
Il12b_HSS1_type4C2_type1C3_050221_Sequence_A 0_S 0_U 1_V 0_X11_Y14_Job(Seq.Scan) 1 01 01 02 01 04 01_166	Cell_CP_17	WT	90	3	2.401482741084221	0.22287390144064959	HSS1
Il12b_HSS1_type4C2_type1C3_050221_Sequence_A 0_S 0_U 1_V 0_X11_Y15_Job(Seq.Scan) 1 01 01 02 01 04 01_176	Cell_CP_31	WT	90	3	2.7678026869039747	0.9231651359143633	HSS1
Il12b_HSS1_type4C2_type1C3_050221_Sequence_A 0_S 0_U 1_V 0_X12_Y11_Job(Seq.Scan) 1 01 01 02 01 04 01_134	Cell_CP_3	WT	90	3	1.681884954619431	0.0	HSS1
Il12b_HSS1_type4C2_type1C3_050221_Sequence_A 0_S 0_U 1_V 0_X12_Y12_Job(Seq.Scan) 1 01 01 02 01 04 01_148	Cell_CP_6	WT	90	3	1.3746712785552946	0.0	HSS1
Il12b_HSS1_type4C2_type1C3_050221_Sequence_A 0_S 0_U 1_V 0_X12_Y12_Job(Seq.Scan) 1 01 01 02 01 04 01_148	Cell_CP_18	WT	90	3	2.1691251343262534	0.0	HSS1
Il12b_HSS1_type4C2_type1C3_050221_Sequence_A 0_S 0_U 1_V 0_X12_Y12_Job(Seq.Scan) 1 01 01 02 01 04 01_148	Cell_CP_25	WT	90	3	2.208246178116406	0.0	HSS1
Il12b_HSS1_type4C2_type1C3_050221_Sequence_A 0_S 0_U 1_V 0_X12_Y13_Job(Seq.Scan) 1 01 01 02 01 04 01_154	Cell_CP_1	WT	90	3	1.5428424761400494	0.0	HSS1
Il12b_HSS1_type4C2_type1C3_050221_Sequence_A 0_S 0_U 1_V 0_X12_Y13_Job(Seq.Scan) 1 01 01 02 01 04 01_154	Cell_CP_6	WT	90	3	2.134067938483477	0.0	HSS1
Il12b_HSS1_type4C2_type1C3_050221_Sequence_A 0_S 0_U 1_V 0_X12_Y14_Job(Seq.Scan) 1 01 01 02 01 04 01_168	Cell_CP_1	WT	90	3	1.725917771822549	0.0	HSS1
Il12b_HSS1_type4C2_type1C3_050221_Sequence_A 0_S 0_U 1_V 0_X13_Y11_Job(Seq.Scan) 1 01 01 02 01 04 01_132	Cell_CP_21	WT	90	3	1.4056637203714135	0.0	HSS1
Il12b_HSS1_type4C2_type1C3_050221_Sequence_A 0_S 0_U 1_V 0_X13_Y11_Job(Seq.Scan) 1 01 01 02 01 04 01_132	Cell_CP_23	WT	90	3	2.3108769545983443	0.0	HSS1
Il12b_HSS1_type4C2_type1C3_050221_Sequence_A 0_S 0_U 1_V 0_X13_Y11_Job(Seq.Scan) 1 01 01 02 01 04 01_132	Cell_CP_25	WT	90	3	2.4480562045920427	2.033300555228909	HSS1
Il12b_HSS1_type4C2_type1C3_050221_Sequence_A 0_S 0_U 1_V 0_X13_Y11_Job(Seq.Scan) 1 01 01 02 01 04 01_132	Cell_CP_27	WT	90	3	1.3074364068256434	0.0	HSS1
Il12b_HSS1_type4C2_type1C3_050221_Sequence_A 0_S 0_U 1_V 0_X13_Y12_Job(Seq.Scan) 1 01 01 02 01 04 01_150	Cell_CP_23	WT	90	3	1.1228371681628782	0.6333954217296592	HSS1
Il12b_HSS1_type4C2_type1C3_050221_Sequence_A 0_S 0_U 1_V 0_X13_Y13_Job(Seq.Scan) 1 01 01 02 01 04 01_152	Cell_CP_4	WT	90	3	1.8708871619933019	0.0	HSS1
Il12b_HSS1_type4C2_type1C3_050221_Sequence_A 0_S 0_U 1_V 0_X13_Y15_Job(Seq.Scan) 1 01 01 02 01 04 01_172	Cell_CP_6	WT	90	3	2.744430783697624	0.6923315545075055	HSS1
Il12b_HSS1_type4C2_type1C3_050221_Sequence_A 0_S 0_U 1_V 0_X13_Y15_Job(Seq.Scan) 1 01 01 02 01 04 01_172	Cell_CP_17	WT	90	3	2.661615302130489	0.6721780860936764	HSS1
Il12b_HSS1_type4C2_type1C3_050221_Sequence_A 0_S 0_U 1_V 0_X17_Y17_Job(Seq.Scan) 1 01 01 02 01 04 01_184	Cell_CP_4	WT	90	3	1.1338453724636575	0.0	HSS1
Il12b_HSS1_type4C2_type1C3_050221_Sequence_A 0_S 0_U 1_V 0_X17_Y17_Job(Seq.Scan) 1 01 01 02 01 04 01_184	Cell_CP_12	WT	90	3	2.2785302537400893	0.0	HSS1
Il12b_HSS1_type4C2_type1C3_050221_Sequence_A 0_S 0_U 1_V 0_X18_Y17_Job(Seq.Scan) 1 01 01 02 01 04 01_182	Cell_CP_14	WT	90	3	2.0026465752097695	0.0	HSS1
Il12b_HSS1_type4C2_type1C3_050221_Sequence_A 0_S 0_U 1_V 0_X18_Y22_Job(Seq.Scan) 1 01 01 02 01 04 01_186	Cell_CP_2	WT	90	3	1.3946553513289466	0.0	HSS1
Il12b_HSS1_type4C2_type1C3_050221_Sequence_A 0_S 0_U 1_V 0_X18_Y23_Job(Seq.Scan) 1 01 01 02 01 04 01_200	Cell_CP_4	WT	90	3	1.665965141647374	0.0	HSS1
Il12b_HSS1_type4C2_type1C3_050221_Sequence_A 0_S 0_U 1_V 0_X18_Y23_Job(Seq.Scan) 1 01 01 02 01 04 01_200	Cell_CP_8	WT	90	3	1.8287172437924921	0.36902899931450983	HSS1
Il12b_HSS1_type4C2_type1C3_050221_Sequence_A 0_S 0_U 1_V 0_X19_Y24_Job(Seq.Scan) 1 01 01 02 01 04 01_204	Cell_CP_11	WT	90	3	1.145869868234656	0.0	HSS1
Il12b_HSS1_type4C2_type1C3_050221_Sequence_A 0_S 0_U 1_V 0_X19_Y24_Job(Seq.Scan) 1 01 01 02 01 04 01_204	Cell_CP_15	WT	90	3	1.264080925070703	0.0	HSS1
Il12b_HSS1_type4C2_type1C3_050221_Sequence_A 0_S 0_U 1_V 0_X19_Y24_Job(Seq.Scan) 1 01 01 02 01 04 01_204	Cell_CP_20	WT	90	3	1.4110828981818944	0.0	HSS1
Il12b_HSS1_type4C2_type1C3_050221_Sequence_A 0_S 0_U 1_V 0_X21_Y22_Job(Seq.Scan) 1 01 01 02 01 04 01_192	Cell_CP_25	WT	90	3	1.315226876486073	0.0	HSS1
Il12b_HSS1_type4C2_type1C3_050221_Sequence_A 0_S 0_U 1_V 0_X21_Y23_Job(Seq.Scan) 1 01 01 02 01 04 01_194	Cell_CP_18	WT	90	3	2.333401756047544	0.0	HSS1
Il12b_HSS1_type4C2_type1C3_050221_Sequence_A 0_S 0_U 1_V 0_X21_Y23_Job(Seq.Scan) 1 01 01 02 01 04 01_194	Cell_CP_22	WT	90	3	1.3785664310146655	0.0	HSS1
Il12b_HSS1_type4C2_type1C3_050221_Sequence_A 0_S 0_U 1_V 0_X21_Y24_Job(Seq.Scan) 1 01 01 02 01 04 01_208	Cell_CP_11	WT	90	3	1.3115009961106134	2.078518853615314	HSS1
Il12b_HSS1_type4C2_type1C3_26012021_4_Sequence_A 0_S 0_U 1_V 1_X 9_Y13_Job(Seq.Scan) 1 01 01 02 01 04 01_026	Cell_CP_4	Rad21KO	90	1	2.385689670299485	0.0	HSS1
Il12b_HSS1_type4C2_type1C3_26012021_4_Sequence_A 0_S 0_U 1_V 1_X 9_Y14_Job(Seq.Scan) 1 01 01 02 01 04 01_028	Cell_CP_3	Rad21KO	90	1	1.485335711406131	0.0	HSS1
Il12b_HSS1_type4C2_type1C3_26012021_4_Sequence_A 0_S 0_U 1_V 1_X10_Y13_Job(Seq.Scan) 1 01 01 02 01 04 01_024	Cell_CP_3	Rad21KO	90	1	1.3381148999448647	0.0	HSS1
Il12b_HSS1_type4C2_type1C3_26012021_4_Sequence_A 0_S 0_U 1_V 1_X10_Y14_Job(Seq.Scan) 1 01 01 02 01 04 01_030	Cell_CP_1	Rad21KO	90	1	1.2075668817877026	0.6867948633558554	HSS1
Il12b_HSS1_type4C2_type1C3_26012021_4_Sequence_A 0_S 0_U 1_V 1_X10_Y14_Job(Seq.Scan) 1 01 01 02 01 04 01_030	Cell_CP_6	Rad21KO	90	1	1.2270783168883226	0.0	HSS1
Il12b_HSS1_type4C2_type1C3_26012021_4_Sequence_A 0_S 0_U 1_V 1_X10_Y14_Job(Seq.Scan) 1 01 01 02 01 04 01_030	Cell_CP_9	Rad21KO	90	1	4.323330824877179	0.0	HSS1
Il12b_HSS1_type4C2_type1C3_26012021_4_Sequence_A 0_S 0_U 1_V 1_X11_Y13_Job(Seq.Scan) 1 01 01 02 01 04 01_022	Cell_CP_2	Rad21KO	90	1	1.4211262792716604	0.0	HSS1
Il12b_HSS1_type4C2_type1C3_26012021_4_Sequence_A 0_S 0_U 1_V 1_X11_Y13_Job(Seq.Scan) 1 01 01 02 01 04 01_022	Cell_CP_6	Rad21KO	90	1	3.172877892248077	0.0	HSS1
Il12b_HSS1_type4C2_type1C3_26012021_4_Sequence_A 0_S 0_U 1_V 1_X11_Y14_Job(Seq.Scan) 1 01 01 02 01 04 01_032	Cell_CP_2	Rad21KO	90	1	1.2969639111004059	0.6538032442680425	HSS1
Il12b_HSS1_type4C2_type1C3_26012021_4_Sequence_A 0_S 0_U 1_V 1_X11_Y14_Job(Seq.Scan) 1 01 01 02 01 04 01_032	Cell_CP_5	Rad21KO	90	1	3.5609743346372533	0.0	HSS1
Il12b_HSS1_type4C2_type1C3_26012021_4_Sequence_A 0_S 0_U 1_V 1_X11_Y14_Job(Seq.Scan) 1 01 01 02 01 04 01_032	Cell_CP_8	Rad21KO	90	1	1.5676378616358821	0.0	HSS1
Il12b_HSS1_type4C2_type1C3_26012021_4_Sequence_A 0_S 0_U 1_V 1_X11_Y14_Job(Seq.Scan) 1 01 01 02 01 04 01_032	Cell_CP_13	Rad21KO	90	1	1.2919974094719224	0.0	HSS1
Il12b_HSS1_type4C2_type1C3_26012021_4_Sequence_A 0_S 0_U 1_V 1_X12_Y13_Job(Seq.Scan) 1 01 01 02 01 04 01_020	Cell_CP_4	Rad21KO	90	1	1.2710671710955455	0.0	HSS1
Il12b_HSS1_type4C2_type1C3_26012021_4_Sequence_A 0_S 0_U 1_V 1_X12_Y13_Job(Seq.Scan) 1 01 01 02 01 04 01_020	Cell_CP_8	Rad21KO	90	1	1.3186038099259119	0.0	HSS1
Il12b_HSS1_type4C2_type1C3_26012021_4_Sequence_A 0_S 0_U 1_V 1_X12_Y14_Job(Seq.Scan) 1 01 01 02 01 04 01_034	Cell_CP_2	Rad21KO	90	1	1.9748899599265286	2.680131983385353	HSS1
Il12b_HSS1_type4C2_type1C3_26012021_4_Sequence_A 0_S 0_U 1_V 1_X12_Y14_Job(Seq.Scan) 1 01 01 02 01 04 01_034	Cell_CP_3	Rad21KO	90	1	2.5311367619900134	0.0	HSS1
Il12b_HSS1_type4C2_type1C3_26012021_4_Sequence_A 0_S 0_U 1_V 1_X12_Y14_Job(Seq.Scan) 1 01 01 02 01 04 01_034	Cell_CP_4	Rad21KO	90	1	1.13413393430456	0.0	HSS1
Il12b_HSS1_type4C2_type1C3_26012021_4_Sequence_A 0_S 0_U 1_V 1_X12_Y14_Job(Seq.Scan) 1 01 01 02 01 04 01_034	Cell_CP_11	Rad21KO	90	1	1.3647209553171866	0.0	HSS1
Il12b_HSS1_type4C2_type1C3_26012021_4_Sequence_A 0_S 0_U 1_V 1_X17_Y 8_Job(Seq.Scan) 1 01 01 02 01 04 01_002	Cell_CP_5	Rad21KO	90	1	3.242764176623495	0.0	HSS1
Il12b_HSS1_type4C2_type1C3_26012021_4_Sequence_A 0_S 0_U 1_V 1_X17_Y 8_Job(Seq.Scan) 1 01 01 02 01 04 01_002	Cell_CP_19	Rad21KO	90	1	1.7939670924945685	0.592786378315275	HSS1
Il12b_HSS1_type4C2_type1C3_26012021_4_Sequence_A 0_S 0_U 1_V 1_X17_Y 9_Job(Seq.Scan) 1 01 01 02 01 04 01_012	Cell_CP_18	Rad21KO	90	1	2.6563634482941274	0.0	HSS1
Il12b_HSS1_type4C2_type1C3_26012021_4_Sequence_A 0_S 0_U 1_V 1_X17_Y10_Job(Seq.Scan) 1 01 01 02 01 04 01_014	Cell_CP_14	Rad21KO	90	1	1.340598107623898	0.0	HSS1
Il12b_HSS1_type4C2_type1C3_26012021_4_Sequence_A 0_S 0_U 1_V 1_X17_Y10_Job(Seq.Scan) 1 01 01 02 01 04 01_014	Cell_CP_15	Rad21KO	90	1	1.1252651629100356	0.0	HSS1
Il12b_HSS1_type4C2_type1C3_26012021_4_Sequence_A 0_S 0_U 1_V 1_X17_Y10_Job(Seq.Scan) 1 01 01 02 01 04 01_014	Cell_CP_21	Rad21KO	90	1	4.206263594600127	0.3366572102787061	HSS1
Il12b_HSS1_type4C2_type1C3_26012021_4_Sequence_A 0_S 0_U 1_V 1_X17_Y10_Job(Seq.Scan) 1 01 01 02 01 04 01_014	Cell_CP_23	Rad21KO	90	1	1.7400460114641305	0.0	HSS1
Il12b_HSS1_type4C2_type1C3_26012021_4_Sequence_A 0_S 0_U 1_V 1_X18_Y 8_Job(Seq.Scan) 1 01 01 02 01 04 01_004	Cell_CP_6	Rad21KO	90	1	1.0745360010331746	0.0	HSS1
Il12b_HSS1_type4C2_type1C3_26012021_4_Sequence_A 0_S 0_U 1_V 1_X18_Y 9_Job(Seq.Scan) 1 01 01 02 01 04 01_010	Cell_CP_3	Rad21KO	90	1	1.1376812013052024	0.0	HSS1
Il12b_HSS1_type4C2_type1C3_26012021_4_Sequence_A 0_S 0_U 1_V 1_X18_Y10_Job(Seq.Scan) 1 01 01 02 01 04 01_016	Cell_CP_6	Rad21KO	90	1	1.099368509175592	0.0	HSS1
Il12b_HSS1_type4C2_type1C3_26012021_4_Sequence_A 0_S 0_U 1_V 1_X18_Y10_Job(Seq.Scan) 1 01 01 02 01 04 01_016	Cell_CP_9	Rad21KO	90	1	1.8627889724667102	0.9624349273029392	HSS1
Il12b_HSS1_type4C2_type1C3_26012021_4_Sequence_A 0_S 0_U 1_V 1_X18_Y10_Job(Seq.Scan) 1 01 01 02 01 04 01_016	Cell_CP_10	Rad21KO	90	1	2.4279048910063867	3.13066336170451	HSS1
Il12b_HSS1_type4C2_type1C3_26012021_4_Sequence_A 0_S 0_U 1_V 1_X19_Y 8_Job(Seq.Scan) 1 01 01 02 01 04 01_006	Cell_CP_11	Rad21KO	90	1	1.3264080043763258	0.0	HSS1
Il12b_HSS1_type4C2_type1C3_26012021_4_Sequence_A 0_S 0_U 1_V 1_X19_Y 8_Job(Seq.Scan) 1 01 01 02 01 04 01_006	Cell_CP_15	Rad21KO	90	1	2.0582558243962215	0.0	HSS1
Il12b_HSS1_type4C2_type1C3_26012021_4_Sequence_A 0_S 0_U 1_V 1_X19_Y 8_Job(Seq.Scan) 1 01 01 02 01 04 01_006	Cell_CP_16	Rad21KO	90	1	2.2530130158766037	0.0	HSS1
Il12b_HSS1_type4C2_type1C3_26012021_4_Sequence_A 0_S 0_U 1_V 1_X19_Y 9_Job(Seq.Scan) 1 01 01 02 01 04 01_008	Cell_CP_8	Rad21KO	90	1	3.554588253299261	3.4222673780755297	HSS1
Il12b_HSS1_type4C2_type1C3_26012021_4_Sequence_A 0_S 0_U 1_V 1_X19_Y 9_Job(Seq.Scan) 1 01 01 02 01 04 01_008	Cell_CP_9	Rad21KO	90	1	1.2827740666640843	0.0	HSS1
Il12b_HSS1_type4C2_type1C3_26012021_4_Sequence_A 0_S 0_U 1_V 1_X19_Y 9_Job(Seq.Scan) 1 01 01 02 01 04 01_008	Cell_CP_10	Rad21KO	90	1	1.1692541033876753	0.0	HSS1
Il12b_HSS1_type4C2_type1C3_26012021_4_Sequence_A 0_S 0_U 1_V 1_X19_Y 9_Job(Seq.Scan) 1 01 01 02 01 04 01_008	Cell_CP_21	Rad21KO	90	1	1.0702790735834031	0.4111545837327294	HSS1
Il12b_HSS1_type4C2_type1C3_26012021_4_Sequence_A 0_S 0_U 1_V 1_X19_Y 9_Job(Seq.Scan) 1 01 01 02 01 04 01_008	Cell_CP_23	Rad21KO	90	1	2.27181548069143	0.0	HSS1
Il12b_HSS1_type4C2_type1C3_26012021_4_Sequence_A 0_S 0_U 1_V 1_X19_Y 9_Job(Seq.Scan) 1 01 01 02 01 04 01_008	Cell_CP_25	Rad21KO	90	1	1.1373265436214717	0.7506496809418038	HSS1
Il12b_HSS1_type4C2_type1C3_26012021_4_Sequence_A 0_S 0_U 1_V 1_X19_Y 9_Job(Seq.Scan) 1 01 01 02 01 04 01_008	Cell_CP_33	Rad21KO	90	1	1.3359861774087283	0.8098931290702922	HSS1
Il12b_HSS1_type4C2_type1C3_26012021_4_Sequence_A 0_S 0_U 1_V 1_X19_Y10_Job(Seq.Scan) 1 01 01 02 01 04 01_018	Cell_CP_13	Rad21KO	90	1	1.2352377729153854	0.0	HSS1
Il12b_HSS1_type4C2_type1C3_26012021_5_Sequence_A 0_S 0_U 1_V 1_X11_Y 5_Job(Seq.Scan) 1 01 01 02 01 04 01_004	Cell_CP_2	Rad21KO	90	1	1.0582176066015503	1.160385418263568	HSS1
Il12b_HSS1_type4C2_type1C3_26012021_5_Sequence_A 0_S 0_U 1_V 1_X12_Y 5_Job(Seq.Scan) 1 01 01 02 01 04 01_002	Cell_CP_2	Rad21KO	90	1	1.0763099796151632	4.842683565545976	HSS1
Il12b_HSS1_type4C2_type1C3_26012021_5_Sequence_A 0_S 0_U 1_V 1_X12_Y 5_Job(Seq.Scan) 1 01 01 02 01 04 01_002	Cell_CP_6	Rad21KO	90	1	1.4200620474092174	1.5232938321224274	HSS1
Il12b_HSS1_type4C2_type1C3_26012021_6_Sequence_A 0_S 0_U 1_V 1_X 3_Y 2_Job(Seq.Scan) 1 01 01 02 01 04 01_164	Cell_CP_3	Rad21KO	90	1	2.5659020145781475	0.0	HSS1
Il12b_HSS1_type4C2_type1C3_26012021_6_Sequence_A 0_S 0_U 1_V 1_X 3_Y 2_Job(Seq.Scan) 1 01 01 02 01 04 01_164	Cell_CP_13	Rad21KO	90	1	4.44642870237474	0.0	HSS1
Il12b_HSS1_type4C2_type1C3_26012021_6_Sequence_A 0_S 0_U 1_V 1_X 4_Y 2_Job(Seq.Scan) 1 01 01 02 01 04 01_166	Cell_CP_3	Rad21KO	90	1	1.6506489821514272	0.0	HSS1
Il12b_HSS1_type4C2_type1C3_26012021_6_Sequence_A 0_S 0_U 1_V 1_X 4_Y 2_Job(Seq.Scan) 1 01 01 02 01 04 01_166	Cell_CP_12	Rad21KO	90	1	1.2558131810671977	1.2160813405801634	HSS1
Il12b_HSS1_type4C2_type1C3_26012021_6_Sequence_A 0_S 0_U 1_V 1_X 4_Y 2_Job(Seq.Scan) 1 01 01 02 01 04 01_166	Cell_CP_13	Rad21KO	90	1	1.4842714795436882	0.0	HSS1
Il12b_HSS1_type4C2_type1C3_26012021_6_Sequence_A 0_S 0_U 1_V 1_X 4_Y 3_Job(Seq.Scan) 1 01 01 02 01 04 01_176	Cell_CP_2	Rad21KO	90	1	1.2402041020030352	0.0	HSS1
Il12b_HSS1_type4C2_type1C3_26012021_6_Sequence_A 0_S 0_U 1_V 1_X 4_Y 3_Job(Seq.Scan) 1 01 01 02 01 04 01_176	Cell_CP_7	Rad21KO	90	1	1.720179832409363	0.0	HSS1
Il12b_HSS1_type4C2_type1C3_26012021_6_Sequence_A 0_S 0_U 1_V 1_X 4_Y 3_Job(Seq.Scan) 1 01 01 02 01 04 01_176	Cell_CP_8	Rad21KO	90	1	2.868148694655263	0.0	HSS1
Il12b_HSS1_type4C2_type1C3_26012021_6_Sequence_A 0_S 0_U 1_V 1_X 4_Y 3_Job(Seq.Scan) 1 01 01 02 01 04 01_176	Cell_CP_9	Rad21KO	90	1	1.386360595331442	0.0	HSS1
Il12b_HSS1_type4C2_type1C3_26012021_6_Sequence_A 0_S 0_U 1_V 1_X 4_Y 3_Job(Seq.Scan) 1 01 01 02 01 04 01_176	Cell_CP_10	Rad21KO	90	1	5.528413981363347	1.2199833515349534	HSS1
Il12b_HSS1_type4C2_type1C3_26012021_6_Sequence_A 0_S 0_U 1_V 1_X 4_Y 3_Job(Seq.Scan) 1 01 01 02 01 04 01_176	Cell_CP_11	Rad21KO	90	1	1.015647728210918	1.3700422871702345	HSS1
Il12b_HSS1_type4C2_type1C3_26012021_6_Sequence_A 0_S 0_U 1_V 1_X10_Y 5_Job(Seq.Scan) 1 01 01 02 01 04 01_202	Cell_CP_4	Rad21KO	90	1	2.4658631842635166	0.0	HSS1
Il12b_HSS1_type4C2_type1C3_26012021_6_Sequence_A 0_S 0_U 1_V 1_X10_Y 5_Job(Seq.Scan) 1 01 01 02 01 04 01_202	Cell_CP_11	Rad21KO	90	1	1.4839167355895406	3.1040572200617715	HSS1
Il12b_HSS1_type4C2_type1C3_26012021_6_Sequence_A 0_S 0_U 1_V 1_X10_Y 5_Job(Seq.Scan) 1 01 01 02 01 04 01_202	Cell_CP_25	Rad21KO	90	1	1.5307434551595274	0.0	HSS1
Il12b_HSS1_type4C2_type1C3_26012021_6_Sequence_A 0_S 0_U 1_V 1_X10_Y 6_Job(Seq.Scan) 1 01 01 02 01 04 01_204	Cell_CP_14	Rad21KO	90	1	1.6889618468218712	0.9046109726135424	HSS1
Il12b_HSS1_type4C2_type1C3_26012021_6_Sequence_A 0_S 0_U 1_V 1_X11_Y 5_Job(Seq.Scan) 1 01 01 02 01 04 01_200	Cell_CP_9	Rad21KO	90	1	1.7375624587034297	0.0	HSS1
Il12b_HSS1_type4C2_type1C3_26012021_6_Sequence_A 0_S 0_U 1_V 1_X11_Y 5_Job(Seq.Scan) 1 01 01 02 01 04 01_200	Cell_CP_11	Rad21KO	90	1	1.163223283626332	1.1135584398823306	HSS1
Il12b_HSS1_type4C2_type1C3_26012021_6_Sequence_A 0_S 0_U 1_V 1_X11_Y 5_Job(Seq.Scan) 1 01 01 02 01 04 01_200	Cell_CP_13	Rad21KO	90	1	4.559593058992832	0.0	HSS1
Il12b_HSS1_type4C2_type1C3_26012021_6_Sequence_A 0_S 0_U 1_V 1_X11_Y 5_Job(Seq.Scan) 1 01 01 02 01 04 01_200	Cell_CP_15	Rad21KO	90	1	2.1345271548646294	0.0	HSS1
Il12b_HSS1_type4C2_type1C3_26012021_6_Sequence_A 0_S 0_U 1_V 1_X11_Y 5_Job(Seq.Scan) 1 01 01 02 01 04 01_200	Cell_CP_39	Rad21KO	90	1	5.176147713588082	0.0	HSS1
Il12b_HSS1_type4C2_type1C3_26012021_6_Sequence_A 0_S 0_U 1_V 1_X11_Y 6_Job(Seq.Scan) 1 01 01 02 01 04 01_206	Cell_CP_11	Rad21KO	90	1	1.4158048611481955	0.0	HSS1
Il12b_HSS1_type4C2_type1C3_26012021_6_Sequence_A 0_S 0_U 1_V 1_X11_Y 6_Job(Seq.Scan) 1 01 01 02 01 04 01_206	Cell_CP_12	Rad21KO	90	1	3.3857280606349898	0.0	HSS1
Il12b_HSS1_type4C2_type1C3_26012021_6_Sequence_A 0_S 0_U 1_V 1_X11_Y 6_Job(Seq.Scan) 1 01 01 02 01 04 01_206	Cell_CP_17	Rad21KO	90	1	1.4388637357902918	0.0	HSS1
Il12b_HSS1_type4C2_type1C3_26012021_6_Sequence_A 0_S 0_U 1_V 1_X12_Y 5_Job(Seq.Scan) 1 01 01 02 01 04 01_198	Cell_CP_13	Rad21KO	90	1	1.3721708371655372	0.0	HSS1
Il12b_HSS1_type4C2_type1C3_26012021_6_Sequence_A 0_S 0_U 1_V 1_X12_Y 5_Job(Seq.Scan) 1 01 01 02 01 04 01_198	Cell_CP_26	Rad21KO	90	1	1.1351983387078366	0.0	HSS1
Il12b_HSS1_type4C2_type1C3_26012021_6_Sequence_A 0_S 0_U 1_V 1_X12_Y 6_Job(Seq.Scan) 1 01 01 02 01 04 01_208	Cell_CP_4	Rad21KO	90	1	2.354116423135345	0.0	HSS1
Il12b_HSS1_type4C2_type1C3_26012021_6_Sequence_A 0_S 0_U 1_V 1_X12_Y 6_Job(Seq.Scan) 1 01 01 02 01 04 01_208	Cell_CP_5	Rad21KO	90	1	1.2221117289894223	0.0	HSS1
Il12b_HSS1_type4C2_type1C3_26012021_6_Sequence_A 0_S 0_U 1_V 1_X12_Y 6_Job(Seq.Scan) 1 01 01 02 01 04 01_208	Cell_CP_6	Rad21KO	90	1	1.3260532604221782	0.0	HSS1
Il12b_HSS1_type4C2_type1C3_26012021_6_Sequence_A 0_S 0_U 1_V 1_X12_Y 6_Job(Seq.Scan) 1 01 01 02 01 04 01_208	Cell_CP_15	Rad21KO	90	1	2.8039396938728767	0.0	HSS1
Il12b_HSS1_type4C2_type1C3_26012021_6_Sequence_A 0_S 0_U 1_V 1_X12_Y 6_Job(Seq.Scan) 1 01 01 02 01 04 01_208	Cell_CP_16	Rad21KO	90	1	1.4832072476812452	0.0	HSS1
Il12b_HSS1_type4C2_type1C3_26012021_6_Sequence_A 0_S 0_U 1_V 1_X13_Y 5_Job(Seq.Scan) 1 01 01 02 01 04 01_196	Cell_CP_4	Rad21KO	90	1	1.4395731374281702	0.0	HSS1
Il12b_HSS1_type4C2_type1C3_26012021_6_Sequence_A 0_S 0_U 1_V 1_X13_Y 5_Job(Seq.Scan) 1 01 01 02 01 04 01_196	Cell_CP_7	Rad21KO	90	1	1.3941652211339401	0.0	HSS1
Il12b_HSS1_type4C2_type1C3_26012021_6_Sequence_A 0_S 0_U 1_V 1_X13_Y 6_Job(Seq.Scan) 1 01 01 02 01 04 01_210	Cell_CP_5	Rad21KO	90	1	3.8532868036715655	0.5966886912165241	HSS1
Il12b_HSS1_type4C2_type1C3_26012021_6_Sequence_A 0_S 0_U 1_V 1_X13_Y 6_Job(Seq.Scan) 1 01 01 02 01 04 01_210	Cell_CP_11	Rad21KO	90	1	2.0426469178728923	0.0	HSS1
Il12b_HSS1_type4C2_type1C3_26012021_6_Sequence_A 0_S 0_U 1_V 1_X15_Y13_Job(Seq.Scan) 1 01 01 02 01 04 01_228	Cell_CP_8	Rad21KO	90	1	7.057737943083783	1.924870199687546	HSS1
Il12b_HSS1_type4C2_type1C3_26012021_6_Sequence_A 0_S 0_U 1_V 1_X15_Y13_Job(Seq.Scan) 1 01 01 02 01 04 01_228	Cell_CP_11	Rad21KO	90	1	1.2437511964628438	0.0	HSS1
Il12b_HSS1_type4C2_type1C3_26012021_6_Sequence_A 0_S 0_U 1_V 1_X15_Y14_Job(Seq.Scan) 1 01 01 02 01 04 01_230	Cell_CP_9	Rad21KO	90	1	2.6602659768714187	0.0	HSS1
Il12b_HSS1_type4C2_type1C3_26012021_6_Sequence_A 0_S 0_U 1_V 1_X15_Y15_Job(Seq.Scan) 1 01 01 02 01 04 01_248	Cell_CP_7	Rad21KO	90	1	2.7127685997077675	0.0	HSS1
Il12b_HSS1_type4C2_type1C3_26012021_6_Sequence_A 0_S 0_U 1_V 1_X15_Y15_Job(Seq.Scan) 1 01 01 02 01 04 01_248	Cell_CP_16	Rad21KO	90	1	1.9223868194676788	0.0	HSS1
Il12b_HSS1_type4C2_type1C3_26012021_6_Sequence_A 0_S 0_U 1_V 1_X16_Y13_Job(Seq.Scan) 1 01 01 02 01 04 01_226	Cell_CP_13	Rad21KO	90	1	2.5024019840815552	0.0	HSS1
Il12b_HSS1_type4C2_type1C3_26012021_6_Sequence_A 0_S 0_U 1_V 1_X16_Y13_Job(Seq.Scan) 1 01 01 02 01 04 01_226	Cell_CP_16	Rad21KO	90	1	2.362985367070703	0.0	HSS1
Il12b_HSS1_type4C2_type1C3_26012021_6_Sequence_A 0_S 0_U 1_V 1_X16_Y15_Job(Seq.Scan) 1 01 01 02 01 04 01_246	Cell_CP_5	Rad21KO	90	1	1.6666126326289037	0.0	HSS1
Il12b_HSS1_type4C2_type1C3_26012021_6_Sequence_A 0_S 0_U 1_V 1_X17_Y14_Job(Seq.Scan) 1 01 01 02 01 04 01_234	Cell_CP_12	Rad21KO	90	1	2.4626699710536872	0.46685033350849103	HSS1
Il12b_HSS1_type4C2_type1C3_26012021_6_Sequence_A 0_S 0_U 1_V 1_X17_Y14_Job(Seq.Scan) 1 01 01 02 01 04 01_234	Cell_CP_17	Rad21KO	90	1	1.945091295237295	0.0	HSS1
Il12b_HSS1_type4C2_type1C3_26012021_6_Sequence_A 0_S 0_U 1_V 1_X18_Y13_Job(Seq.Scan) 1 01 01 02 01 04 01_222	Cell_CP_8	Rad21KO	90	1	2.756402623690426	0.0	HSS1
Il12b_HSS1_type4C2_type1C3_26012021_6_Sequence_A 0_S 0_U 1_V 1_X18_Y13_Job(Seq.Scan) 1 01 01 02 01 04 01_222	Cell_CP_11	Rad21KO	90	1	1.0646029977762075	0.0	HSS1
Il12b_HSS1_type4C2_type1C3_26012021_6_Sequence_A 0_S 0_U 1_V 1_X18_Y14_Job(Seq.Scan) 1 01 01 02 01 04 01_236	Cell_CP_21	Rad21KO	90	1	2.6343691505961417	0.0	HSS1
Il12b_HSS1_type4C2_type1C3_26012021_6_Sequence_A 0_S 0_U 1_V 1_X18_Y15_Job(Seq.Scan) 1 01 01 02 01 04 01_242	Cell_CP_5	Rad21KO	90	1	2.660974947157213	0.0	HSS1
Il12b_HSS1_type4C2_type1C3_26012021_6_Sequence_A 0_S 0_U 1_V 1_X19_Y13_Job(Seq.Scan) 1 01 01 02 01 04 01_220	Cell_CP_1	Rad21KO	90	1	1.055024738473388	0.0	HSS1
Il12b_HSS1_type4C2_type1C3_26012021_6_Sequence_A 0_S 0_U 1_V 1_X19_Y13_Job(Seq.Scan) 1 01 01 02 01 04 01_220	Cell_CP_10	Rad21KO	90	1	3.186003763633206	0.0	HSS1
Il12b_HSS1_type4C2_type1C3_26012021_6_Sequence_A 0_S 0_U 1_V 1_X19_Y15_Job(Seq.Scan) 1 01 01 02 01 04 01_240	Cell_CP_5	Rad21KO	90	1	1.3239247966972925	0.0	HSS1
Il12b_HSS1_type4C2_type1C3_26012021_6_Sequence_A 0_S 0_U 1_V 1_X20_Y 3_Job(Seq.Scan) 1 01 01 02 01 04 01_174	Cell_CP_4	Rad21KO	90	1	1.6304284042241792	0.0	HSS1
Il12b_HSS1_type4C2_type1C3_26012021_6_Sequence_A 0_S 0_U 1_V 1_X20_Y 4_Job(Seq.Scan) 1 01 01 02 01 04 01_180	Cell_CP_13	Rad21KO	90	1	2.4938879566411787	0.0	HSS1
Il12b_HSS1_type4C2_type1C3_26012021_6_Sequence_A 0_S 0_U 1_V 1_X20_Y 4_Job(Seq.Scan) 1 01 01 02 01 04 01_180	Cell_CP_20	Rad21KO	90	1	2.5999582968804877	0.0	HSS1
Il12b_HSS1_type4C2_type1C3_26012021_6_Sequence_A 0_S 0_U 1_V 1_X20_Y 4_Job(Seq.Scan) 1 01 01 02 01 04 01_180	Cell_CP_21	Rad21KO	90	1	3.519823000711127	0.0	HSS1
Il12b_HSS1_type4C2_type1C3_26012021_6_Sequence_A 0_S 0_U 1_V 1_X20_Y 5_Job(Seq.Scan) 1 01 01 02 01 04 01_194	Cell_CP_1	Rad21KO	90	1	1.166770895708642	0.0	HSS1
Il12b_HSS1_type4C2_type1C3_26012021_6_Sequence_A 0_S 0_U 1_V 1_X20_Y 5_Job(Seq.Scan) 1 01 01 02 01 04 01_194	Cell_CP_4	Rad21KO	90	1	5.369487309578544	0.0	HSS1
Il12b_HSS1_type4C2_type1C3_26012021_6_Sequence_A 0_S 0_U 1_V 1_X20_Y 5_Job(Seq.Scan) 1 01 01 02 01 04 01_194	Cell_CP_9	Rad21KO	90	1	1.627945024004312	0.0	HSS1
Il12b_HSS1_type4C2_type1C3_26012021_6_Sequence_A 0_S 0_U 1_V 1_X20_Y 5_Job(Seq.Scan) 1 01 01 02 01 04 01_194	Cell_CP_16	Rad21KO	90	1	3.6783963088684524	0.0	HSS1
Il12b_HSS1_type4C2_type1C3_26012021_6_Sequence_A 0_S 0_U 1_V 1_X20_Y 5_Job(Seq.Scan) 1 01 01 02 01 04 01_194	Cell_CP_17	Rad21KO	90	1	1.140519325479217	0.0	HSS1
Il12b_HSS1_type4C2_type1C3_26012021_6_Sequence_A 0_S 0_U 1_V 1_X20_Y 5_Job(Seq.Scan) 1 01 01 02 01 04 01_194	Cell_CP_32	Rad21KO	90	1	1.3033493885454799	0.0	HSS1
Il12b_HSS1_type4C2_type1C3_26012021_6_Sequence_A 0_S 0_U 1_V 1_X20_Y 6_Job(Seq.Scan) 1 01 01 02 01 04 01_212	Cell_CP_2	Rad21KO	90	1	1.3679135646340983	0.0	HSS1
Il12b_HSS1_type4C2_type1C3_26012021_6_Sequence_A 0_S 0_U 1_V 1_X20_Y 6_Job(Seq.Scan) 1 01 01 02 01 04 01_212	Cell_CP_12	Rad21KO	90	1	1.0333850984591326	0.0	HSS1
Il12b_HSS1_type4C2_type1C3_26012021_6_Sequence_A 0_S 0_U 1_V 1_X20_Y 6_Job(Seq.Scan) 1 01 01 02 01 04 01_212	Cell_CP_13	Rad21KO	90	1	1.5605426374712623	0.0	HSS1
Il12b_HSS1_type4C2_type1C3_26012021_6_Sequence_A 0_S 0_U 1_V 1_X20_Y 6_Job(Seq.Scan) 1 01 01 02 01 04 01_212	Cell_CP_20	Rad21KO	90	1	2.047258934358479	0.0	HSS1
Il12b_HSS1_type4C2_type1C3_26012021_6_Sequence_A 0_S 0_U 1_V 1_X21_Y 3_Job(Seq.Scan) 1 01 01 02 01 04 01_172	Cell_CP_8	Rad21KO	90	1	1.0195497391657082	0.0	HSS1
Il12b_HSS1_type4C2_type1C3_26012021_6_Sequence_A 0_S 0_U 1_V 1_X21_Y 3_Job(Seq.Scan) 1 01 01 02 01 04 01_172	Cell_CP_9	Rad21KO	90	1	1.8439877154377202	0.0	HSS1
Il12b_HSS1_type4C2_type1C3_26012021_6_Sequence_A 0_S 0_U 1_V 1_X21_Y 3_Job(Seq.Scan) 1 01 01 02 01 04 01_172	Cell_CP_10	Rad21KO	90	1	1.379620546473054	0.0	HSS1
Il12b_HSS1_type4C2_type1C3_26012021_6_Sequence_A 0_S 0_U 1_V 1_X22_Y 3_Job(Seq.Scan) 1 01 01 02 01 04 01_170	Cell_CP_5	Rad21KO	90	1	1.1135584398823306	0.0	HSS1
Il12b_HSS1_type4C2_type1C3_26012021_6_Sequence_A 0_S 0_U 1_V 1_X22_Y 3_Job(Seq.Scan) 1 01 01 02 01 04 01_170	Cell_CP_7	Rad21KO	90	1	1.2604245936598664	0.0	HSS1
Il12b_HSS1_type4C2_type1C3_26012021_6_Sequence_A 0_S 0_U 1_V 1_X22_Y 4_Job(Seq.Scan) 1 01 01 02 01 04 01_184	Cell_CP_3	Rad21KO	90	1	1.9614093445872518	0.7006303089196968	HSS1
Il12b_HSS1_type4C2_type1C3_26012021_6_Sequence_A 0_S 0_U 1_V 1_X22_Y 4_Job(Seq.Scan) 1 01 01 02 01 04 01_184	Cell_CP_14	Rad21KO	90	1	2.17780643489314	1.3828131557899657	HSS1
Il12b_HSS1_type4C2_type1C3_26012021_6_Sequence_A 0_S 0_U 1_V 1_X22_Y 4_Job(Seq.Scan) 1 01 01 02 01 04 01_184	Cell_CP_15	Rad21KO	90	1	2.842251868379986	0.5821439302852213	HSS1
Il12b_HSS1_type4C2_type1C3_26012021_6_Sequence_A 0_S 0_U 1_V 1_X22_Y 4_Job(Seq.Scan) 1 01 01 02 01 04 01_184	Cell_CP_21	Rad21KO	90	1	1.8354736879973435	0.0	HSS1
Il12b_HSS1_type4C2_type1C3_26012021_6_Sequence_A 0_S 0_U 1_V 1_X22_Y 5_Job(Seq.Scan) 1 01 01 02 01 04 01_190	Cell_CP_7	Rad21KO	90	1	2.7517909522865067	0.0	HSS1
Il12b_HSS1_type4C2_type1C3_26012021_6_Sequence_A 0_S 0_U 1_V 1_X22_Y 6_Job(Seq.Scan) 1 01 01 02 01 04 01_216	Cell_CP_2	Rad21KO	90	1	1.005714811224368	1.045091735216421	HSS1
Il12b_HSS1_type4C2_type1C3_26012021_6_Sequence_A 0_S 0_U 1_V 1_X22_Y 6_Job(Seq.Scan) 1 01 01 02 01 04 01_216	Cell_CP_12	Rad21KO	90	1	2.3686614428778983	0.0	HSS1
Il12b_HSS1_type4C2_type1C3_26012021_6_Sequence_A 0_S 0_U 1_V 1_X23_Y 3_Job(Seq.Scan) 1 01 01 02 01 04 01_168	Cell_CP_5	Rad21KO	90	1	1.5726039319122813	0.0	HSS1
Il12b_HSS1_type4C2_type1C3_26012021_6_Sequence_A 0_S 0_U 1_V 1_X23_Y 3_Job(Seq.Scan) 1 01 01 02 01 04 01_168	Cell_CP_11	Rad21KO	90	1	1.4573107664876355	0.0	HSS1
Il12b_HSS1_type4C2_type1C3_26012021_6_Sequence_A 0_S 0_U 1_V 1_X23_Y 4_Job(Seq.Scan) 1 01 01 02 01 04 01_186	Cell_CP_5	Rad21KO	90	1	1.8468251494483998	1.5310985441953424	HSS1
Il12b_HSS1_type4C2_type1C3_26012021_6_Sequence_A 0_S 0_U 1_V 1_X23_Y 4_Job(Seq.Scan) 1 01 01 02 01 04 01_186	Cell_CP_6	Rad21KO	90	1	1.4048077985696192	0.0	HSS1
Il12b_HSS1_type4C2_type1C3_26012021_6_Sequence_A 0_S 0_U 1_V 1_X23_Y 4_Job(Seq.Scan) 1 01 01 02 01 04 01_186	Cell_CP_10	Rad21KO	90	1	4.357032190684538	0.0	HSS1
Il12b_HSS1_type4C2_type1C3_26012021_6_Sequence_A 0_S 0_U 1_V 1_X23_Y 4_Job(Seq.Scan) 1 01 01 02 01 04 01_186	Cell_CP_11	Rad21KO	90	1	1.4395731374281702	0.0	HSS1
Il12b_HSS1_type4C2_type1C3_26012021_6_Sequence_A 0_S 0_U 1_V 1_X23_Y 5_Job(Seq.Scan) 1 01 01 02 01 04 01_188	Cell_CP_2	Rad21KO	90	1	1.3725257536605184	0.0	HSS1
Il12b_HSS1_type4C2_type1C3_26012021_6_Sequence_A 0_S 0_U 1_V 1_X23_Y 5_Job(Seq.Scan) 1 01 01 02 01 04 01_188	Cell_CP_3	Rad21KO	90	1	7.637755350728497	0.0	HSS1
Il12b_HSS1_type4C2_type1C3_26012021_6_Sequence_A 0_S 0_U 3_V 1_X 7_Y 6_Job(Seq.Scan) 1 01 01 02 01 04 01_464	Cell_CP_3	Rad21KO	90	2	1.345209779027817	0.0	HSS1
Il12b_HSS1_type4C2_type1C3_26012021_6_Sequence_A 0_S 0_U 3_V 1_X 8_Y 5_Job(Seq.Scan) 1 01 01 02 01 04 01_460	Cell_CP_3	Rad21KO	90	2	2.9043336132233226	0.0	HSS1
Il12b_HSS1_type4C2_type1C3_26012021_6_Sequence_A 0_S 0_U 3_V 1_X 8_Y 5_Job(Seq.Scan) 1 01 01 02 01 04 01_460	Cell_CP_8	Rad21KO	90	2	3.2764651973491863	0.0	HSS1
Il12b_HSS1_type4C2_type1C3_26012021_6_Sequence_A 0_S 0_U 3_V 1_X 8_Y 5_Job(Seq.Scan) 1 01 01 02 01 04 01_460	Cell_CP_10	Rad21KO	90	2	1.2668098985641065	0.0	HSS1
Il12b_HSS1_type4C2_type1C3_26012021_6_Sequence_A 0_S 0_U 3_V 1_X 8_Y 5_Job(Seq.Scan) 1 01 01 02 01 04 01_460	Cell_CP_13	Rad21KO	90	2	1.9819850115503148	0.0	HSS1
Il12b_HSS1_type4C2_type1C3_26012021_6_Sequence_A 0_S 0_U 3_V 1_X 8_Y 7_Job(Seq.Scan) 1 01 01 02 01 04 01_492	Cell_CP_1	Rad21KO	90	2	1.1380362040706007	0.0	HSS1
Il12b_HSS1_type4C2_type1C3_26012021_6_Sequence_A 0_S 0_U 3_V 1_X 8_Y 7_Job(Seq.Scan) 1 01 01 02 01 04 01_492	Cell_CP_7	Rad21KO	90	2	2.6485592538437137	0.0	HSS1
Il12b_HSS1_type4C2_type1C3_26012021_6_Sequence_A 0_S 0_U 3_V 1_X 8_Y 7_Job(Seq.Scan) 1 01 01 02 01 04 01_492	Cell_CP_10	Rad21KO	90	2	1.409064639748974	0.376034414649614	HSS1
Il12b_HSS1_type4C2_type1C3_26012021_6_Sequence_A 0_S 0_U 3_V 1_X 8_Y 8_Job(Seq.Scan) 1 01 01 02 01 04 01_498	Cell_CP_2	Rad21KO	90	2	1.4321233418502364	0.46578610164604817	HSS1
Il12b_HSS1_type4C2_type1C3_26012021_6_Sequence_A 0_S 0_U 3_V 1_X 8_Y 8_Job(Seq.Scan) 1 01 01 02 01 04 01_498	Cell_CP_8	Rad21KO	90	2	2.23527616325089	0.0	HSS1
Il12b_HSS1_type4C2_type1C3_26012021_6_Sequence_A 0_S 0_U 3_V 1_X 9_Y 5_Job(Seq.Scan) 1 01 01 02 01 04 01_458	Cell_CP_7	Rad21KO	90	2	1.1674804698873542	0.0	HSS1
Il12b_HSS1_type4C2_type1C3_26012021_6_Sequence_A 0_S 0_U 3_V 1_X 9_Y 6_Job(Seq.Scan) 1 01 01 02 01 04 01_468	Cell_CP_1	Rad21KO	90	2	3.839807568658958	0.0	HSS1
Il12b_HSS1_type4C2_type1C3_26012021_6_Sequence_A 0_S 0_U 3_V 1_X 9_Y 6_Job(Seq.Scan) 1 01 01 02 01 04 01_468	Cell_CP_4	Rad21KO	90	2	1.002521598014538	0.7279458953355225	HSS1
Il12b_HSS1_type4C2_type1C3_26012021_6_Sequence_A 0_S 0_U 3_V 1_X 9_Y 6_Job(Seq.Scan) 1 01 01 02 01 04 01_468	Cell_CP_6	Rad21KO	90	2	1.006423781510162	0.0	HSS1
Il12b_HSS1_type4C2_type1C3_26012021_6_Sequence_A 0_S 0_U 3_V 1_X 9_Y 6_Job(Seq.Scan) 1 01 01 02 01 04 01_468	Cell_CP_8	Rad21KO	90	2	3.271853525945267	0.0	HSS1
Il12b_HSS1_type4C2_type1C3_26012021_6_Sequence_A 0_S 0_U 3_V 1_X 9_Y 7_Job(Seq.Scan) 1 01 01 02 01 04 01_490	Cell_CP_4	Rad21KO	90	2	1.7900655991622798	0.0	HSS1
Il12b_HSS1_type4C2_type1C3_26012021_6_Sequence_A 0_S 0_U 3_V 1_X 9_Y 8_Job(Seq.Scan) 1 01 01 02 01 04 01_500	Cell_CP_7	Rad21KO	90	2	1.1515167331394607	0.0	HSS1
Il12b_HSS1_type4C2_type1C3_26012021_6_Sequence_A 0_S 0_U 3_V 1_X10_Y 5_Job(Seq.Scan) 1 01 01 02 01 04 01_456	Cell_CP_1	Rad21KO	90	2	3.60425344212493	0.0	HSS1
Il12b_HSS1_type4C2_type1C3_26012021_6_Sequence_A 0_S 0_U 3_V 1_X10_Y 6_Job(Seq.Scan) 1 01 01 02 01 04 01_470	Cell_CP_7	Rad21KO	90	2	1.3157655994814803	0.0	HSS1
Il12b_HSS1_type4C2_type1C3_26012021_6_Sequence_A 0_S 0_U 3_V 1_X10_Y 6_Job(Seq.Scan) 1 01 01 02 01 04 01_470	Cell_CP_9	Rad21KO	90	2	2.554550553127091	0.0	HSS1
Il12b_HSS1_type4C2_type1C3_26012021_6_Sequence_A 0_S 0_U 3_V 1_X10_Y 7_Job(Seq.Scan) 1 01 01 02 01 04 01_488	Cell_CP_11	Rad21KO	90	2	3.6964889406933157	0.0	HSS1
Il12b_HSS1_type4C2_type1C3_26012021_6_Sequence_A 0_S 0_U 3_V 1_X10_Y 8_Job(Seq.Scan) 1 01 01 02 01 04 01_502	Cell_CP_2	Rad21KO	90	2	1.3530143185598982	0.0	HSS1
Il12b_HSS1_type4C2_type1C3_26012021_6_Sequence_A 0_S 0_U 3_V 1_X10_Y 8_Job(Seq.Scan) 1 01 01 02 01 04 01_502	Cell_CP_4	Rad21KO	90	2	1.9323198227246459	0.556956678188656	HSS1
Il12b_HSS1_type4C2_type1C3_26012021_6_Sequence_A 0_S 0_U 3_V 1_X10_Y 8_Job(Seq.Scan) 1 01 01 02 01 04 01_502	Cell_CP_10	Rad21KO	90	2	3.5755181465939705	0.0	HSS1
Il12b_HSS1_type4C2_type1C3_26012021_6_Sequence_A 0_S 0_U 3_V 1_X10_Y 8_Job(Seq.Scan) 1 01 01 02 01 04 01_502	Cell_CP_11	Rad21KO	90	2	4.778828618554403	1.0429633577619521	HSS1
Il12b_HSS1_type4C2_type1C3_26012021_6_Sequence_A 0_S 0_U 3_V 1_X10_Y 8_Job(Seq.Scan) 1 01 01 02 01 04 01_502	Cell_CP_12	Rad21KO	90	2	1.853211230786392	0.0	HSS1
Il12b_HSS1_type4C2_type1C3_26012021_6_Sequence_A 0_S 0_U 3_V 1_X10_Y 8_Job(Seq.Scan) 1 01 01 02 01 04 01_502	Cell_CP_13	Rad21KO	90	2	4.242092733969037	0.0	HSS1
Il12b_HSS1_type4C2_type1C3_26012021_6_Sequence_A 0_S 0_U 3_V 1_X10_Y 8_Job(Seq.Scan) 1 01 01 02 01 04 01_502	Cell_CP_17	Rad21KO	90	2	4.328652674352728	2.737955592993082	HSS1
Il12b_HSS1_type4C2_type1C3_26012021_6_Sequence_A 0_S 0_U 3_V 1_X10_Y 8_Job(Seq.Scan) 1 01 01 02 01 04 01_502	Cell_CP_22	Rad21KO	90	2	2.322899127711188	0.7850604483870408	HSS1
Il12b_HSS1_type4C2_type1C3_26012021_6_Sequence_A 0_S 0_U 3_V 1_X16_Y12_Job(Seq.Scan) 1 01 01 02 01 04 01_504	Cell_CP_10	Rad21KO	90	2	2.081314526497484	0.0	HSS1
Il12b_HSS1_type4C2_type1C3_26012021_6_Sequence_A 0_S 0_U 3_V 1_X16_Y13_Job(Seq.Scan) 1 01 01 02 01 04 01_510	Cell_CP_8	Rad21KO	90	2	1.2930615550639484	0.0	HSS1
Il12b_HSS1_type4C2_type1C3_26012021_6_Sequence_A 0_S 0_U 3_V 1_X16_Y14_Job(Seq.Scan) 1 01 01 02 01 04 01_512	Cell_CP_3	Rad21KO	90	2	1.2934163852885128	0.0	HSS1
Il12b_HSS1_type4C2_type1C3_26012021_6_Sequence_A 0_S 0_U 3_V 1_X16_Y14_Job(Seq.Scan) 1 01 01 02 01 04 01_512	Cell_CP_6	Rad21KO	90	2	3.6581755584003703	0.0	HSS1
Il12b_HSS1_type4C2_type1C3_26012021_6_Sequence_A 0_S 0_U 3_V 1_X16_Y14_Job(Seq.Scan) 1 01 01 02 01 04 01_512	Cell_CP_8	Rad21KO	90	2	1.245880005269397	0.0	HSS1
Il12b_HSS1_type4C2_type1C3_26012021_6_Sequence_A 0_S 0_U 3_V 1_X16_Y14_Job(Seq.Scan) 1 01 01 02 01 04 01_512	Cell_CP_15	Rad21KO	90	2	1.4062266881157928	0.6761524153258015	HSS1
Il12b_HSS1_type4C2_type1C3_26012021_6_Sequence_A 0_S 0_U 3_V 1_X16_Y14_Job(Seq.Scan) 1 01 01 02 01 04 01_512	Cell_CP_18	Rad21KO	90	2	1.3994862941757376	3.9277851045325702	HSS1
Il12b_HSS1_type4C2_type1C3_26012021_6_Sequence_A 0_S 0_U 3_V 1_X17_Y12_Job(Seq.Scan) 1 01 01 02 01 04 01_506	Cell_CP_1	Rad21KO	90	2	1.3711066053030943	0.0	HSS1
Il12b_HSS1_type4C2_type1C3_26012021_6_Sequence_A 0_S 0_U 3_V 1_X17_Y12_Job(Seq.Scan) 1 01 01 02 01 04 01_506	Cell_CP_12	Rad21KO	90	2	1.1036253503549467	0.0	HSS1
Il12b_HSS1_type4C2_type1C3_26012021_6_Sequence_A 0_S 0_U 3_V 1_X17_Y12_Job(Seq.Scan) 1 01 01 02 01 04 01_506	Cell_CP_14	Rad21KO	90	2	2.3697261923628425	0.0	HSS1
Il12b_HSS1_type4C2_type1C3_26012021_6_Sequence_A 0_S 0_U 3_V 1_X17_Y13_Job(Seq.Scan) 1 01 01 02 01 04 01_508	Cell_CP_2	Rad21KO	90	2	4.103740866443128	2.624081230844193	HSS1
Il12b_HSS1_type4C2_type1C3_26012021_6_Sequence_A 0_S 0_U 3_V 1_X17_Y14_Job(Seq.Scan) 1 01 01 02 01 04 01_514	Cell_CP_5	Rad21KO	90	2	1.2302710124756513	0.0	HSS1
Il12b_HSS1_type4C2_type1C3_26012021_6_Sequence_A 0_S 0_U 3_V 1_X17_Y14_Job(Seq.Scan) 1 01 01 02 01 04 01_514	Cell_CP_7	Rad21KO	90	2	2.0557722716355205	0.0	HSS1
Il12b_HSS1_type4C2_type1C3_26012021_6_Sequence_A 0_S 0_U 3_V 1_X18_Y 3_Job(Seq.Scan) 1 01 01 02 01 04 01_438	Cell_CP_9	Rad21KO	90	2	2.7070928689822393	0.0	HSS1
Il12b_HSS1_type4C2_type1C3_26012021_6_Sequence_A 0_S 0_U 3_V 1_X18_Y 3_Job(Seq.Scan) 1 01 01 02 01 04 01_438	Cell_CP_11	Rad21KO	90	2	1.0844688317493079	0.0	HSS1
Il12b_HSS1_type4C2_type1C3_26012021_6_Sequence_A 0_S 0_U 3_V 1_X18_Y 3_Job(Seq.Scan) 1 01 01 02 01 04 01_438	Cell_CP_12	Rad21KO	90	2	2.68616297568753	0.0	HSS1
Il12b_HSS1_type4C2_type1C3_26012021_6_Sequence_A 0_S 0_U 3_V 1_X18_Y 3_Job(Seq.Scan) 1 01 01 02 01 04 01_438	Cell_CP_15	Rad21KO	90	2	1.0167117875325271	0.0	HSS1
Il12b_HSS1_type4C2_type1C3_26012021_6_Sequence_A 0_S 0_U 3_V 1_X18_Y 4_Job(Seq.Scan) 1 01 01 02 01 04 01_440	Cell_CP_7	Rad21KO	90	2	4.260894163538861	1.4835619916353928	HSS1
Il12b_HSS1_type4C2_type1C3_26012021_6_Sequence_A 0_S 0_U 3_V 1_X18_Y 4_Job(Seq.Scan) 1 01 01 02 01 04 01_440	Cell_CP_10	Rad21KO	90	2	2.635787436249397	0.0	HSS1
Il12b_HSS1_type4C2_type1C3_26012021_6_Sequence_A 0_S 0_U 3_V 1_X18_Y 4_Job(Seq.Scan) 1 01 01 02 01 04 01_440	Cell_CP_12	Rad21KO	90	2	2.3608572484274846	0.0	HSS1
Il12b_HSS1_type4C2_type1C3_26012021_6_Sequence_A 0_S 0_U 3_V 1_X18_Y 5_Job(Seq.Scan) 1 01 01 02 01 04 01_454	Cell_CP_5	Rad21KO	90	2	2.3516339056196465	0.0	HSS1
Il12b_HSS1_type4C2_type1C3_26012021_6_Sequence_A 0_S 0_U 3_V 1_X18_Y 5_Job(Seq.Scan) 1 01 01 02 01 04 01_454	Cell_CP_7	Rad21KO	90	2	2.3218347233079113	0.7417812546289471	HSS1
Il12b_HSS1_type4C2_type1C3_26012021_6_Sequence_A 0_S 0_U 3_V 1_X18_Y 6_Job(Seq.Scan) 1 01 01 02 01 04 01_472	Cell_CP_19	Rad21KO	90	2	1.0585721780148643	1.099013506410194	HSS1
Il12b_HSS1_type4C2_type1C3_26012021_6_Sequence_A 0_S 0_U 3_V 1_X18_Y 6_Job(Seq.Scan) 1 01 01 02 01 04 01_472	Cell_CP_23	Rad21KO	90	2	2.4339358833085636	0.0	HSS1
Il12b_HSS1_type4C2_type1C3_26012021_6_Sequence_A 0_S 0_U 3_V 1_X19_Y 3_Job(Seq.Scan) 1 01 01 02 01 04 01_436	Cell_CP_3	Rad21KO	90	2	2.598539321063897	0.0	HSS1
Il12b_HSS1_type4C2_type1C3_26012021_6_Sequence_A 0_S 0_U 3_V 1_X19_Y 3_Job(Seq.Scan) 1 01 01 02 01 04 01_436	Cell_CP_5	Rad21KO	90	2	2.8596348397557203	0.0	HSS1
Il12b_HSS1_type4C2_type1C3_26012021_6_Sequence_A 0_S 0_U 3_V 1_X19_Y 3_Job(Seq.Scan) 1 01 01 02 01 04 01_436	Cell_CP_6	Rad21KO	90	2	2.312611035418406	3.930977109956564	HSS1
Il12b_HSS1_type4C2_type1C3_26012021_6_Sequence_A 0_S 0_U 3_V 1_X19_Y 3_Job(Seq.Scan) 1 01 01 02 01 04 01_436	Cell_CP_9	Rad21KO	90	2	1.3448548625328356	0.0	HSS1
Il12b_HSS1_type4C2_type1C3_26012021_6_Sequence_A 0_S 0_U 3_V 1_X19_Y 3_Job(Seq.Scan) 1 01 01 02 01 04 01_436	Cell_CP_14	Rad21KO	90	2	5.619585248069289	1.0915639696435109	HSS1
Il12b_HSS1_type4C2_type1C3_26012021_6_Sequence_A 0_S 0_U 3_V 1_X19_Y 3_Job(Seq.Scan) 1 01 01 02 01 04 01_436	Cell_CP_23	Rad21KO	90	2	1.7655879212444265	0.0	HSS1
Il12b_HSS1_type4C2_type1C3_26012021_6_Sequence_A 0_S 0_U 3_V 1_X19_Y 3_Job(Seq.Scan) 1 01 01 02 01 04 01_436	Cell_CP_27	Rad21KO	90	2	1.4949137981681166	0.0	HSS1
Il12b_HSS1_type4C2_type1C3_26012021_6_Sequence_A 0_S 0_U 3_V 1_X19_Y 4_Job(Seq.Scan) 1 01 01 02 01 04 01_442	Cell_CP_7	Rad21KO	90	2	1.0986588487264632	0.0	HSS1
Il12b_HSS1_type4C2_type1C3_26012021_6_Sequence_A 0_S 0_U 3_V 1_X19_Y 4_Job(Seq.Scan) 1 01 01 02 01 04 01_442	Cell_CP_12	Rad21KO	90	2	1.3760728481203273	0.0	HSS1
Il12b_HSS1_type4C2_type1C3_26012021_6_Sequence_A 0_S 0_U 3_V 1_X19_Y 4_Job(Seq.Scan) 1 01 01 02 01 04 01_442	Cell_CP_13	Rad21KO	90	2	2.497790312677636	0.0	HSS1
Il12b_HSS1_type4C2_type1C3_26012021_6_Sequence_A 0_S 0_U 3_V 1_X19_Y 4_Job(Seq.Scan) 1 01 01 02 01 04 01_442	Cell_CP_17	Rad21KO	90	2	1.3072515720411038	1.961409172046418	HSS1
Il12b_HSS1_type4C2_type1C3_26012021_6_Sequence_A 0_S 0_U 3_V 1_X19_Y 5_Job(Seq.Scan) 1 01 01 02 01 04 01_452	Cell_CP_6	Rad21KO	90	2	1.490657043259179	0.0	HSS1
Il12b_HSS1_type4C2_type1C3_26012021_6_Sequence_A 0_S 0_U 3_V 1_X19_Y 7_Job(Seq.Scan) 1 01 01 02 01 04 01_484	Cell_CP_1	Rad21KO	90	2	1.177413473144321	0.0	HSS1
Il12b_HSS1_type4C2_type1C3_26012021_6_Sequence_A 0_S 0_U 3_V 1_X19_Y 7_Job(Seq.Scan) 1 01 01 02 01 04 01_484	Cell_CP_6	Rad21KO	90	2	2.243790018150433	0.7006300932436547	HSS1
Il12b_HSS1_type4C2_type1C3_26012021_6_Sequence_A 0_S 0_U 3_V 1_X20_Y 3_Job(Seq.Scan) 1 01 01 02 01 04 01_434	Cell_CP_3	Rad21KO	90	2	1.002167199142058	0.0	HSS1
Il12b_HSS1_type4C2_type1C3_26012021_6_Sequence_A 0_S 0_U 3_V 1_X20_Y 3_Job(Seq.Scan) 1 01 01 02 01 04 01_434	Cell_CP_13	Rad21KO	90	2	4.355257435668797	0.0	HSS1
Il12b_HSS1_type4C2_type1C3_26012021_6_Sequence_A 0_S 0_U 3_V 1_X20_Y 3_Job(Seq.Scan) 1 01 01 02 01 04 01_434	Cell_CP_19	Rad21KO	90	2	1.4275116704463173	0.0	HSS1
Il12b_HSS1_type4C2_type1C3_26012021_6_Sequence_A 0_S 0_U 3_V 1_X20_Y 3_Job(Seq.Scan) 1 01 01 02 01 04 01_434	Cell_CP_20	Rad21KO	90	2	2.9171040504909693	0.0	HSS1
Il12b_HSS1_type4C2_type1C3_26012021_6_Sequence_A 0_S 0_U 3_V 1_X20_Y 4_Job(Seq.Scan) 1 01 01 02 01 04 01_444	Cell_CP_1	Rad21KO	90	2	1.2011815768834622	0.0	HSS1
Il12b_HSS1_type4C2_type1C3_26012021_6_Sequence_A 0_S 0_U 3_V 1_X20_Y 4_Job(Seq.Scan) 1 01 01 02 01 04 01_444	Cell_CP_14	Rad21KO	90	2	1.5555760495723618	0.0	HSS1
Il12b_HSS1_type4C2_type1C3_26012021_6_Sequence_A 0_S 0_U 3_V 1_X20_Y 4_Job(Seq.Scan) 1 01 01 02 01 04 01_444	Cell_CP_20	Rad21KO	90	2	5.19069290587147	0.0	HSS1
Il12b_HSS1_type4C2_type1C3_26012021_6_Sequence_A 0_S 0_U 3_V 1_X20_Y 4_Job(Seq.Scan) 1 01 01 02 01 04 01_444	Cell_CP_23	Rad21KO	90	2	3.4854128371588082	0.0	HSS1
Il12b_HSS1_type4C2_type1C3_26012021_6_Sequence_A 0_S 0_U 3_V 1_X20_Y 5_Job(Seq.Scan) 1 01 01 02 01 04 01_450	Cell_CP_2	Rad21KO	90	2	3.4378757669763575	0.0	HSS1
Il12b_HSS1_type4C2_type1C3_26012021_6_Sequence_A 0_S 0_U 3_V 1_X20_Y 5_Job(Seq.Scan) 1 01 01 02 01 04 01_450	Cell_CP_4	Rad21KO	90	2	1.4310592825286272	0.0	HSS1
Il12b_HSS1_type4C2_type1C3_26012021_6_Sequence_A 0_S 0_U 3_V 1_X20_Y 5_Job(Seq.Scan) 1 01 01 02 01 04 01_450	Cell_CP_18	Rad21KO	90	2	4.611742490742537	0.0	HSS1
Il12b_HSS1_type4C2_type1C3_26012021_6_Sequence_A 0_S 0_U 3_V 1_X20_Y 6_Job(Seq.Scan) 1 01 01 02 01 04 01_476	Cell_CP_11	Rad21KO	90	2	2.0859260253605694	0.0	HSS1
Il12b_HSS1_type4C2_type1C3_26012021_6_Sequence_A 0_S 0_U 3_V 1_X20_Y 6_Job(Seq.Scan) 1 01 01 02 01 04 01_476	Cell_CP_16	Rad21KO	90	2	1.2927068111098008	0.7013396242871583	HSS1
Il12b_HSS1_type4C2_type1C3_26012021_6_Sequence_A 0_S 0_U 3_V 1_X20_Y 6_Job(Seq.Scan) 1 01 01 02 01 04 01_476	Cell_CP_18	Rad21KO	90	2	3.4094959055628804	0.0	HSS1
Il12b_HSS1_type4C2_type1C3_26012021_6_Sequence_A 0_S 0_U 3_V 1_X20_Y 7_Job(Seq.Scan) 1 01 01 02 01 04 01_482	Cell_CP_7	Rad21KO	90	2	1.8273138868886134	0.0	HSS1
Il12b_HSS1_type4C2_type1C3_26012021_6_Sequence_A 0_S 0_U 3_V 1_X20_Y 7_Job(Seq.Scan) 1 01 01 02 01 04 01_482	Cell_CP_9	Rad21KO	90	2	2.0110740157904194	0.0	HSS1
Il12b_HSS1_type4C2_type1C3_26012021_6_Sequence_A 0_S 0_U 3_V 1_X20_Y 7_Job(Seq.Scan) 1 01 01 02 01 04 01_482	Cell_CP_23	Rad21KO	90	2	4.076425236892095	0.0	HSS1
Il12b_HSS1_type4C2_type1C3_26012021_6_Sequence_A 0_S 0_U 3_V 1_X21_Y 3_Job(Seq.Scan) 1 01 01 02 01 04 01_432	Cell_CP_15	Rad21KO	90	2	1.2873855655271695	0.0	HSS1
Il12b_HSS1_type4C2_type1C3_26012021_6_Sequence_A 0_S 0_U 3_V 1_X21_Y 4_Job(Seq.Scan) 1 01 01 02 01 04 01_446	Cell_CP_2	Rad21KO	90	2	1.260069677164885	0.0	HSS1
Il12b_HSS1_type4C2_type1C3_26012021_6_Sequence_A 0_S 0_U 3_V 1_X21_Y 4_Job(Seq.Scan) 1 01 01 02 01 04 01_446	Cell_CP_3	Rad21KO	90	2	1.6031126021323114	0.0	HSS1
Il12b_HSS1_type4C2_type1C3_26012021_6_Sequence_A 0_S 0_U 3_V 1_X21_Y 4_Job(Seq.Scan) 1 01 01 02 01 04 01_446	Cell_CP_8	Rad21KO	90	2	1.2441061129578252	2.6982240975877154	HSS1
Il12b_HSS1_type4C2_type1C3_26012021_6_Sequence_A 0_S 0_U 3_V 1_X21_Y 4_Job(Seq.Scan) 1 01 01 02 01 04 01_446	Cell_CP_10	Rad21KO	90	2	1.2824192364395197	0.0	HSS1
Il12b_HSS1_type4C2_type1C3_26012021_6_Sequence_A 0_S 0_U 3_V 1_X21_Y 4_Job(Seq.Scan) 1 01 01 02 01 04 01_446	Cell_CP_12	Rad21KO	90	2	1.4062266881157928	0.0	HSS1
Il12b_HSS1_type4C2_type1C3_26012021_6_Sequence_A 0_S 0_U 3_V 1_X21_Y 4_Job(Seq.Scan) 1 01 01 02 01 04 01_446	Cell_CP_36	Rad21KO	90	2	1.0972398729098727	1.8482441252649904	HSS1
Il12b_HSS1_type4C2_type1C3_26012021_6_Sequence_A 0_S 0_U 3_V 1_X21_Y 5_Job(Seq.Scan) 1 01 01 02 01 04 01_448	Cell_CP_12	Rad21KO	90	2	1.731886555437068	0.0	HSS1
Il12b_HSS1_type4C2_type1C3_26012021_6_Sequence_A 0_S 0_U 3_V 1_X21_Y 5_Job(Seq.Scan) 1 01 01 02 01 04 01_448	Cell_CP_22	Rad21KO	90	2	1.648165084309059	0.0	HSS1
Il12b_HSS1_type4C2_type1C3_26012021_6_Sequence_A 0_S 0_U 3_V 1_X21_Y 6_Job(Seq.Scan) 1 01 01 02 01 04 01_478	Cell_CP_4	Rad21KO	90	2	1.0919187998680753	0.9634994179766326	HSS1
Il12b_HSS1_type4C2_type1C3_26012021_6_Sequence_A 0_S 0_U 3_V 1_X21_Y 6_Job(Seq.Scan) 1 01 01 02 01 04 01_478	Cell_CP_8	Rad21KO	90	2	1.0337397561428634	0.8673622535351244	HSS1
Il12b_HSS1_type4C2_type1C3_26012021_6_Sequence_A 0_S 0_U 3_V 1_X21_Y 6_Job(Seq.Scan) 1 01 01 02 01 04 01_478	Cell_CP_19	Rad21KO	90	2	2.3182876288481027	0.0	HSS1
Il12b_HSS1_type4C2_type1C3_26012021_6_Sequence_A 0_S 0_U 3_V 1_X21_Y 6_Job(Seq.Scan) 1 01 01 02 01 04 01_478	Cell_CP_23	Rad21KO	90	2	2.3569547198501932	0.0	HSS1
Il12b_HSS1_type4C2_type1C3_26012021_6_Sequence_A 0_S 0_U 3_V 1_X21_Y 6_Job(Seq.Scan) 1 01 01 02 01 04 01_478	Cell_CP_38	Rad21KO	90	2	1.6243977570036696	1.5679922605083623	HSS1
Il12b_HSS1_type4C2_type1C3_26012021_6_Sequence_A 0_S 0_U 3_V 1_X21_Y 6_Job(Seq.Scan) 1 01 01 02 01 04 01_478	Cell_CP_43	Rad21KO	90	2	1.1483238650112984	0.677571391142392	HSS1
Il12b_HSS1_type4C2_type1C3_26012021_6_Sequence_A 0_S 0_U 3_V 1_X21_Y 7_Job(Seq.Scan) 1 01 01 02 01 04 01_480	Cell_CP_8	Rad21KO	90	2	1.449506226955554	0.0	HSS1
Il12b_HSS1_type4C2_type1C3_26012021_6_Sequence_A 0_S 0_U 3_V 1_X21_Y 7_Job(Seq.Scan) 1 01 01 02 01 04 01_480	Cell_CP_9	Rad21KO	90	2	1.6165930449307546	0.0	HSS1
Il12b_HSS1_type4C2_type1C3_26012021_6_Sequence_A 0_S 0_U 3_V 1_X21_Y 7_Job(Seq.Scan) 1 01 01 02 01 04 01_480	Cell_CP_30	Rad21KO	90	2	1.3640112085976408	0.0	HSS1
Il12b_HSS1_type4C2_type1C3_26012021_6_Sequence_A 0_S 0_U 3_V 1_X21_Y 7_Job(Seq.Scan) 1 01 01 02 01 04 01_480	Cell_CP_37	Rad21KO	90	2	2.196253120508816	0.0	HSS1
Il12b_HSS1_type4C2_type1C3_26012021_6_Sequence_A 0_S 0_U 3_V 1_X21_Y 7_Job(Seq.Scan) 1 01 01 02 01 04 01_480	Cell_CP_40	Rad21KO	90	2	1.2143069306460903	0.0	HSS1
Il12b_HSS1_type4C2_type1C3_050221_4_Sequence_A 0_S 0_U 3_V 1_X 8_Y 7_Job(Seq.Scan) 1 01 01 02 01 04 01_024	Cell_CP_12	Rad21KO	90	4	1.7245626067011317	0.0	HSS1
Il12b_HSS1_type4C2_type1C3_050221_4_Sequence_A 0_S 0_U 3_V 1_X 8_Y 7_Job(Seq.Scan) 1 01 01 02 01 04 01_024	Cell_CP_50	Rad21KO	90	4	1.2715326034507781	0.0	HSS1
Il12b_HSS1_type4C2_type1C3_050221_4_Sequence_A 0_S 0_U 3_V 1_X 8_Y 8_Job(Seq.Scan) 1 01 01 02 01 04 01_026	Cell_CP_4	Rad21KO	90	4	1.4053248467202153	0.0	HSS1
Il12b_HSS1_type4C2_type1C3_050221_4_Sequence_A 0_S 0_U 3_V 1_X 9_Y 7_Job(Seq.Scan) 1 01 01 02 01 04 01_022	Cell_CP_3	Rad21KO	90	4	1.3628160548682076	0.5703945761105773	HSS1
Il12b_HSS1_type4C2_type1C3_050221_4_Sequence_A 0_S 0_U 3_V 1_X 9_Y 7_Job(Seq.Scan) 1 01 01 02 01 04 01_022	Cell_CP_12	Rad21KO	90	4	2.372183761444811	0.3754646333368972	HSS1
Il12b_HSS1_type4C2_type1C3_050221_4_Sequence_A 0_S 0_U 3_V 1_X 9_Y 7_Job(Seq.Scan) 1 01 01 02 01 04 01_022	Cell_CP_13	Rad21KO	90	4	1.6800217261337482	0.0	HSS1
Il12b_HSS1_type4C2_type1C3_050221_4_Sequence_A 0_S 0_U 3_V 1_X 9_Y 8_Job(Seq.Scan) 1 01 01 02 01 04 01_028	Cell_CP_7	Rad21KO	90	4	1.0544166505082528	0.43931221004433363	HSS1
Il12b_HSS1_type4C2_type1C3_050221_4_Sequence_A 0_S 0_U 3_V 1_X 9_Y 8_Job(Seq.Scan) 1 01 01 02 01 04 01_028	Cell_CP_13	Rad21KO	90	4	2.6556880609557423	0.0	HSS1
Il12b_HSS1_type4C2_type1C3_050221_4_Sequence_A 0_S 0_U 3_V 1_X 9_Y 8_Job(Seq.Scan) 1 01 01 02 01 04 01_028	Cell_CP_15	Rad21KO	90	4	1.2261451153513059	0.0	HSS1
Il12b_HSS1_type4C2_type1C3_050221_4_Sequence_A 0_S 0_U 3_V 1_X 9_Y 8_Job(Seq.Scan) 1 01 01 02 01 04 01_028	Cell_CP_54	Rad21KO	90	4	2.8372386723203817	0.0	HSS1
Il12b_HSS1_type4C2_type1C3_050221_4_Sequence_A 0_S 0_U 3_V 1_X 9_Y 9_Job(Seq.Scan) 1 01 01 02 01 04 01_034	Cell_CP_24	Rad21KO	90	4	1.2420647635816753	0.0	HSS1
Il12b_HSS1_type4C2_type1C3_050221_4_Sequence_A 0_S 0_U 3_V 1_X 9_Y 9_Job(Seq.Scan) 1 01 01 02 01 04 01_034	Cell_CP_30	Rad21KO	90	4	1.3130251862034108	0.17138935437567926	HSS1
Il12b_HSS1_type4C2_type1C3_050221_4_Sequence_A 0_S 0_U 3_V 1_X 9_Y 9_Job(Seq.Scan) 1 01 01 02 01 04 01_034	Cell_CP_50	Rad21KO	90	4	4.960469737858085	0.0	HSS1
Il12b_HSS1_type4C2_type1C3_050221_4_Sequence_A 0_S 0_U 3_V 1_X 9_Y 9_Job(Seq.Scan) 1 01 01 02 01 04 01_034	Cell_CP_59	Rad21KO	90	4	1.614988956540978	0.0	HSS1
Il12b_HSS1_type4C2_type1C3_050221_4_Sequence_A 0_S 0_U 3_V 1_X10_Y 8_Job(Seq.Scan) 1 01 01 02 01 04 01_030	Cell_CP_5	Rad21KO	90	4	3.5173773650522584	2.177931565973527	HSS1
Il12b_HSS1_type4C2_type1C3_050221_4_Sequence_A 0_S 0_U 3_V 1_X10_Y 8_Job(Seq.Scan) 1 01 01 02 01 04 01_030	Cell_CP_24	Rad21KO	90	4	1.9591221508542926	0.4183119281713063	HSS1
Il12b_HSS1_type4C2_type1C3_050221_4_Sequence_A 0_S 0_U 3_V 1_X10_Y 8_Job(Seq.Scan) 1 01 01 02 01 04 01_030	Cell_CP_37	Rad21KO	90	4	2.1120516946236054	0.0	HSS1
Il12b_HSS1_type4C2_type1C3_050221_4_Sequence_A 0_S 0_U 3_V 1_X10_Y 9_Job(Seq.Scan) 1 01 01 02 01 04 01_032	Cell_CP_52	Rad21KO	90	4	1.4442767007973003	0.0	HSS1
Il12b_HSS1_type4C2_type1C3_050221_4_Sequence_A 0_S 0_U 3_V 1_X13_Y10_Job(Seq.Scan) 1 01 01 02 01 04 01_038	Cell_CP_10	Rad21KO	90	4	1.6351419719151665	0.5043454326767444	HSS1
Il12b_HSS1_type4C2_type1C3_050221_4_Sequence_A 0_S 0_U 3_V 1_X13_Y10_Job(Seq.Scan) 1 01 01 02 01 04 01_038	Cell_CP_13	Rad21KO	90	4	1.0899821568278263	0.0	HSS1
Il12b_HSS1_type4C2_type1C3_050221_4_Sequence_A 0_S 0_U 3_V 1_X13_Y10_Job(Seq.Scan) 1 01 01 02 01 04 01_038	Cell_CP_28	Rad21KO	90	4	1.7259176070808613	0.19018793566968897	HSS1
Il12b_HSS1_type4C2_type1C3_050221_4_Sequence_A 0_S 0_U 3_V 1_X13_Y10_Job(Seq.Scan) 1 01 01 02 01 04 01_038	Cell_CP_52	Rad21KO	90	4	1.9979048152183099	0.2560678893904541	HSS1
Il12b_HSS1_type4C2_type1C3_050221_4_Sequence_A 0_S 0_U 3_V 1_X13_Y10_Job(Seq.Scan) 1 01 01 02 01 04 01_038	Cell_CP_57	Rad21KO	90	4	2.161503360153829	0.174945870000028	HSS1
Il12b_HSS1_type4C2_type1C3_050221_4_Sequence_A 0_S 0_U 3_V 1_X13_Y10_Job(Seq.Scan) 1 01 01 02 01 04 01_038	Cell_CP_61	Rad21KO	90	4	1.5497860087850153	0.0	HSS1
Il12b_HSS1_type4C2_type1C3_050221_4_Sequence_A 0_S 0_U 3_V 1_X14_Y10_Job(Seq.Scan) 1 01 01 02 01 04 01_040	Cell_CP_5	Rad21KO	90	4	1.0476428841722611	0.0	HSS1
Il12b_HSS1_type4C2_type1C3_050221_4_Sequence_A 0_S 0_U 3_V 1_X15_Y 4_Job(Seq.Scan) 1 01 01 02 01 04 01_002	Cell_CP_12	Rad21KO	90	4	1.87935521421444	0.0	HSS1
Il12b_HSS1_type4C2_type1C3_050221_4_Sequence_A 0_S 0_U 3_V 1_X15_Y 5_Job(Seq.Scan) 1 01 01 02 01 04 01_012	Cell_CP_21	Rad21KO	90	4	1.600932372054604	0.37529523769672013	HSS1
Il12b_HSS1_type4C2_type1C3_050221_4_Sequence_A 0_S 0_U 3_V 1_X15_Y10_Job(Seq.Scan) 1 01 01 02 01 04 01_042	Cell_CP_6	Rad21KO	90	4	1.9542110364080776	0.0	HSS1
Il12b_HSS1_type4C2_type1C3_050221_4_Sequence_A 0_S 0_U 3_V 1_X15_Y10_Job(Seq.Scan) 1 01 01 02 01 04 01_042	Cell_CP_12	Rad21KO	90	4	1.3089607616601284	0.0	HSS1
Il12b_HSS1_type4C2_type1C3_050221_4_Sequence_A 0_S 0_U 3_V 1_X15_Y10_Job(Seq.Scan) 1 01 01 02 01 04 01_042	Cell_CP_45	Rad21KO	90	4	1.2169998100528343	0.0	HSS1
Il12b_HSS1_type4C2_type1C3_050221_4_Sequence_A 0_S 0_U 3_V 1_X15_Y10_Job(Seq.Scan) 1 01 01 02 01 04 01_042	Cell_CP_46	Rad21KO	90	4	1.2747505028328157	0.38850504990931795	HSS1
Il12b_HSS1_type4C2_type1C3_050221_4_Sequence_A 0_S 0_U 3_V 1_X16_Y 4_Job(Seq.Scan) 1 01 01 02 01 04 01_004	Cell_CP_30	Rad21KO	90	4	1.6427635813459034	0.0	HSS1
Il12b_HSS1_type4C2_type1C3_050221_4_Sequence_A 0_S 0_U 3_V 1_X16_Y 4_Job(Seq.Scan) 1 01 01 02 01 04 01_004	Cell_CP_31	Rad21KO	90	4	3.4181336776654256	0.0	HSS1
Il12b_HSS1_type4C2_type1C3_050221_4_Sequence_A 0_S 0_U 3_V 1_X16_Y 4_Job(Seq.Scan) 1 01 01 02 01 04 01_004	Cell_CP_43	Rad21KO	90	4	2.0253410605971	0.7495743486649087	HSS1
Il12b_HSS1_type4C2_type1C3_050221_4_Sequence_A 0_S 0_U 3_V 1_X16_Y 5_Job(Seq.Scan) 1 01 01 02 01 04 01_010	Cell_CP_31	Rad21KO	90	4	1.4822129223709162	0.5690396581016914	HSS1
Il12b_HSS1_type4C2_type1C3_050221_4_Sequence_A 0_S 0_U 3_V 1_X16_Y 5_Job(Seq.Scan) 1 01 01 02 01 04 01_010	Cell_CP_33	Rad21KO	90	4	1.8129672795002527	0.0	HSS1
Il12b_HSS1_type4C2_type1C3_050221_4_Sequence_A 0_S 0_U 3_V 1_X16_Y 6_Job(Seq.Scan) 1 01 01 02 01 04 01_016	Cell_CP_35	Rad21KO	90	4	1.4640916662287284	0.0	HSS1
Il12b_HSS1_type4C2_type1C3_050221_4_Sequence_A 0_S 0_U 3_V 1_X16_Y 6_Job(Seq.Scan) 1 01 01 02 01 04 01_016	Cell_CP_49	Rad21KO	90	4	1.1194499143260854	0.0	HSS1
Il12b_HSS1_type4C2_type1C3_050221_4_Sequence_A 0_S 0_U 3_V 1_X16_Y10_Job(Seq.Scan) 1 01 01 02 01 04 01_044	Cell_CP_18	Rad21KO	90	4	1.2161527906665268	0.0	HSS1
Il12b_HSS1_type4C2_type1C3_050221_4_Sequence_A 0_S 0_U 3_V 1_X16_Y10_Job(Seq.Scan) 1 01 01 02 01 04 01_044	Cell_CP_31	Rad21KO	90	4	1.931347690791055	0.0	HSS1
Il12b_HSS1_type4C2_type1C3_050221_4_Sequence_A 0_S 0_U 3_V 1_X17_Y 4_Job(Seq.Scan) 1 01 01 02 01 04 01_006	Cell_CP_5	Rad21KO	90	4	1.2105640112887595	0.6476214018562105	HSS1
Il12b_HSS1_type4C2_type1C3_050221_4_Sequence_A 0_S 0_U 3_V 1_X17_Y 4_Job(Seq.Scan) 1 01 01 02 01 04 01_006	Cell_CP_52	Rad21KO	90	4	2.217561496836383	0.43457024412576445	HSS1
Il12b_HSS1_type4C2_type1C3_050221_4_Sequence_A 0_S 0_U 3_V 1_X17_Y 5_Job(Seq.Scan) 1 01 01 02 01 04 01_008	Cell_CP_19	Rad21KO	90	4	1.248161441582021	0.0	HSS1
Il12b_HSS1_type4C2_type1C3_050221_4_Sequence_A 0_S 0_U 3_V 1_X17_Y 6_Job(Seq.Scan) 1 01 01 02 01 04 01_018	Cell_CP_2	Rad21KO	90	4	1.1341841637440118	0.0	HSS1
Il12b_HSS1_type4C2_type1C3_050221_4_Sequence_A 0_S 0_U 3_V 1_X17_Y 6_Job(Seq.Scan) 1 01 01 02 01 04 01_018	Cell_CP_37	Rad21KO	90	4	1.9022182303480877	0.0	HSS1
Il12b_HSS1_type4C2_type1C3_050221_4_Sequence_A 0_S 0_U 3_V 1_X18_Y10_Job(Seq.Scan) 1 01 01 02 01 04 01_046	Cell_CP_8	Rad21KO	90	4	1.638190846325824	0.0	HSS1
Il12b_HSS1_type4C2_type1C3_050221_4_Sequence_A 0_S 0_U 3_V 1_X18_Y10_Job(Seq.Scan) 1 01 01 02 01 04 01_046	Cell_CP_37	Rad21KO	90	4	1.2779684022148532	0.0	HSS1
Il12b_HSS1_type4C2_type1C3_050221_4_Sequence_A 0_S 0_U 3_V 1_X19_Y10_Job(Seq.Scan) 1 01 01 02 01 04 01_048	Cell_CP_9	Rad21KO	90	4	1.4307280149335044	0.3150041045391442	HSS1
Il12b_HSS1_type4C2_type1C3_050221_4_Sequence_A 0_S 0_U 3_V 1_X19_Y10_Job(Seq.Scan) 1 01 01 02 01 04 01_048	Cell_CP_21	Rad21KO	90	4	1.9958725617612467	0.0	HSS1
Il12b_HSS1_type4C2_type1C3_050221_4_Sequence_A 0_S 0_U 3_V 1_X19_Y10_Job(Seq.Scan) 1 01 01 02 01 04 01_048	Cell_CP_28	Rad21KO	90	4	2.3911519546024627	0.0	HSS1
Il12b_HSS1_type4C2_type1C3_050221_4_Sequence_A 0_S 0_U 3_V 1_X19_Y10_Job(Seq.Scan) 1 01 01 02 01 04 01_048	Cell_CP_39	Rad21KO	90	4	2.5161373543704073	0.0	HSS1
Il12b_HSS1_type4C2_type1C3_050221_Sequence_A 0_S 0_U 1_V 1_X 7_Y 6_Job(Seq.Scan) 1 01 01 02 01 04 01_234	Cell_CP_34	Rad21KO	90	3	1.2298710780976092	0.0	HSS1
Il12b_HSS1_type4C2_type1C3_050221_Sequence_A 0_S 0_U 1_V 1_X 7_Y 7_Job(Seq.Scan) 1 01 01 02 01 04 01_248	Cell_CP_19	Rad21KO	90	3	1.307267134741732	0.0	HSS1
Il12b_HSS1_type4C2_type1C3_050221_Sequence_A 0_S 0_U 1_V 1_X 7_Y 8_Job(Seq.Scan) 1 01 01 02 01 04 01_250	Cell_CP_9	Rad21KO	90	3	1.9865580667497074	0.0	HSS1
Il12b_HSS1_type4C2_type1C3_050221_Sequence_A 0_S 0_U 1_V 1_X 7_Y 8_Job(Seq.Scan) 1 01 01 02 01 04 01_250	Cell_CP_64	Rad21KO	90	3	1.0130938340645943	0.0	HSS1
Il12b_HSS1_type4C2_type1C3_050221_Sequence_A 0_S 0_U 1_V 1_X 7_Y 8_Job(Seq.Scan) 1 01 01 02 01 04 01_250	Cell_CP_69	Rad21KO	90	3	1.1694104669290124	0.0	HSS1
Il12b_HSS1_type4C2_type1C3_050221_Sequence_A 0_S 0_U 1_V 1_X 8_Y 6_Job(Seq.Scan) 1 01 01 02 01 04 01_236	Cell_CP_16	Rad21KO	90	3	1.709151021835028	0.0	HSS1
Il12b_HSS1_type4C2_type1C3_050221_Sequence_A 0_S 0_U 1_V 1_X 8_Y 6_Job(Seq.Scan) 1 01 01 02 01 04 01_236	Cell_CP_27	Rad21KO	90	3	1.1363856892849864	0.0	HSS1
Il12b_HSS1_type4C2_type1C3_050221_Sequence_A 0_S 0_U 1_V 1_X 8_Y 7_Job(Seq.Scan) 1 01 01 02 01 04 01_246	Cell_CP_38	Rad21KO	90	3	2.566097742231647	0.0	HSS1
Il12b_HSS1_type4C2_type1C3_050221_Sequence_A 0_S 0_U 1_V 1_X 8_Y 8_Job(Seq.Scan) 1 01 01 02 01 04 01_252	Cell_CP_20	Rad21KO	90	3	2.1554065997826397	0.0	HSS1
Il12b_HSS1_type4C2_type1C3_050221_Sequence_A 0_S 0_U 1_V 1_X 9_Y 6_Job(Seq.Scan) 1 01 01 02 01 04 01_238	Cell_CP_3	Rad21KO	90	3	1.833290143554259	0.0	HSS1
Il12b_HSS1_type4C2_type1C3_050221_Sequence_A 0_S 0_U 1_V 1_X 9_Y 6_Job(Seq.Scan) 1 01 01 02 01 04 01_238	Cell_CP_13	Rad21KO	90	3	1.5194712319004486	0.0	HSS1
Il12b_HSS1_type4C2_type1C3_050221_Sequence_A 0_S 0_U 1_V 1_X 9_Y 6_Job(Seq.Scan) 1 01 01 02 01 04 01_238	Cell_CP_26	Rad21KO	90	3	2.1311892422360126	0.4452396571461896	HSS1
Il12b_HSS1_type4C2_type1C3_050221_Sequence_A 0_S 0_U 1_V 1_X 9_Y 6_Job(Seq.Scan) 1 01 01 02 01 04 01_238	Cell_CP_29	Rad21KO	90	3	1.2144594932315054	0.0	HSS1
Il12b_HSS1_type4C2_type1C3_050221_Sequence_A 0_S 0_U 1_V 1_X 9_Y 6_Job(Seq.Scan) 1 01 01 02 01 04 01_238	Cell_CP_31	Rad21KO	90	3	1.394994060238457	0.0	HSS1
Il12b_HSS1_type4C2_type1C3_050221_Sequence_A 0_S 0_U 1_V 1_X 9_Y 6_Job(Seq.Scan) 1 01 01 02 01 04 01_238	Cell_CP_36	Rad21KO	90	3	1.2354599398462203	0.4701351738494317	HSS1
Il12b_HSS1_type4C2_type1C3_050221_Sequence_A 0_S 0_U 1_V 1_X 9_Y 7_Job(Seq.Scan) 1 01 01 02 01 04 01_244	Cell_CP_25	Rad21KO	90	3	1.7619906001687944	0.0	HSS1
Il12b_HSS1_type4C2_type1C3_050221_Sequence_A 0_S 0_U 1_V 1_X 9_Y 7_Job(Seq.Scan) 1 01 01 02 01 04 01_244	Cell_CP_40	Rad21KO	90	3	1.179910607865526	0.0	HSS1
Il12b_HSS1_type4C2_type1C3_050221_Sequence_A 0_S 0_U 1_V 1_X 9_Y 8_Job(Seq.Scan) 1 01 01 02 01 04 01_254	Cell_CP_10	Rad21KO	90	3	1.0684733997363145	0.0	HSS1
Il12b_HSS1_type4C2_type1C3_050221_Sequence_A 0_S 0_U 1_V 1_X 9_Y 8_Job(Seq.Scan) 1 01 01 02 01 04 01_254	Cell_CP_22	Rad21KO	90	3	2.0014619177349204	0.0	HSS1
Il12b_HSS1_type4C2_type1C3_050221_Sequence_A 0_S 0_U 1_V 1_X10_Y 6_Job(Seq.Scan) 1 01 01 02 01 04 01_240	Cell_CP_2	Rad21KO	90	3	3.0572330743978404	0.0	HSS1
Il12b_HSS1_type4C2_type1C3_050221_Sequence_A 0_S 0_U 1_V 1_X10_Y 6_Job(Seq.Scan) 1 01 01 02 01 04 01_240	Cell_CP_8	Rad21KO	90	3	2.5249442802427438	0.0	HSS1
Il12b_HSS1_type4C2_type1C3_050221_Sequence_A 0_S 0_U 1_V 1_X10_Y 6_Job(Seq.Scan) 1 01 01 02 01 04 01_240	Cell_CP_21	Rad21KO	90	3	1.8017898854864056	0.0	HSS1
Il12b_HSS1_type4C2_type1C3_050221_Sequence_A 0_S 0_U 1_V 1_X10_Y 7_Job(Seq.Scan) 1 01 01 02 01 04 01_242	Cell_CP_5	Rad21KO	90	3	1.0339246791120225	0.0	HSS1
Il12b_HSS1_type4C2_type1C3_050221_Sequence_A 0_S 0_U 1_V 1_X10_Y 7_Job(Seq.Scan) 1 01 01 02 01 04 01_242	Cell_CP_28	Rad21KO	90	3	1.8354910924993275	0.0	HSS1
Il12b_HSS1_type4C2_type1C3_050221_Sequence_A 0_S 0_U 1_V 1_X10_Y 8_Job(Seq.Scan) 1 01 01 02 01 04 01_256	Cell_CP_2	Rad21KO	90	3	1.1331680370154802	0.0	HSS1
Il12b_HSS1_type4C2_type1C3_050221_Sequence_A 0_S 0_U 1_V 1_X10_Y 8_Job(Seq.Scan) 1 01 01 02 01 04 01_256	Cell_CP_6	Rad21KO	90	3	1.9877437126746818	2.0412605440857816	HSS1
Il12b_HSS1_type4C2_type1C3_050221_Sequence_A 0_S 0_U 1_V 1_X10_Y 8_Job(Seq.Scan) 1 01 01 02 01 04 01_256	Cell_CP_15	Rad21KO	90	3	1.755216092495209	0.6340728395486802	HSS1
Il12b_HSS1_type4C2_type1C3_050221_Sequence_A 0_S 0_U 1_V 1_X10_Y 8_Job(Seq.Scan) 1 01 01 02 01 04 01_256	Cell_CP_17	Rad21KO	90	3	1.3680663724489956	2.426547694613062	HSS1
Il12b_HSS1_type4C2_type1C3_050221_Sequence_A 0_S 0_U 1_V 1_X10_Y 8_Job(Seq.Scan) 1 01 01 02 01 04 01_256	Cell_CP_23	Rad21KO	90	3	1.0340941983084653	0.0	HSS1
Il12b_HSS1_type4C2_type1C3_050221_Sequence_A 0_S 0_U 1_V 1_X10_Y 8_Job(Seq.Scan) 1 01 01 02 01 04 01_256	Cell_CP_29	Rad21KO	90	3	1.0903206186248056	0.0	HSS1
Il12b_HSS1_type4C2_type1C3_050221_Sequence_A 0_S 0_U 1_V 1_X13_Y 3_Job(Seq.Scan) 1 01 01 02 01 04 01_214	Cell_CP_19	Rad21KO	90	3	1.1699183655515906	1.2070078148514303	HSS1
Il12b_HSS1_type4C2_type1C3_050221_Sequence_A 0_S 0_U 1_V 1_X13_Y 4_Job(Seq.Scan) 1 01 01 02 01 04 01_216	Cell_CP_17	Rad21KO	90	3	2.2133269765007513	0.0	HSS1
Il12b_HSS1_type4C2_type1C3_050221_Sequence_A 0_S 0_U 1_V 1_X13_Y 4_Job(Seq.Scan) 1 01 01 02 01 04 01_216	Cell_CP_29	Rad21KO	90	3	1.0623770512193438	0.2701244944695392	HSS1
Il12b_HSS1_type4C2_type1C3_050221_Sequence_A 0_S 0_U 1_V 1_X13_Y 5_Job(Seq.Scan) 1 01 01 02 01 04 01_232	Cell_CP_18	Rad21KO	90	3	2.2712471884771754	0.0	HSS1
Il12b_HSS1_type4C2_type1C3_050221_Sequence_A 0_S 0_U 1_V 1_X13_Y 5_Job(Seq.Scan) 1 01 01 02 01 04 01_232	Cell_CP_35	Rad21KO	90	3	1.1988786362814903	0.0	HSS1
Il12b_HSS1_type4C2_type1C3_050221_Sequence_A 0_S 0_U 1_V 1_X14_Y 5_Job(Seq.Scan) 1 01 01 02 01 04 01_230	Cell_CP_11	Rad21KO	90	3	1.0598363225437961	0.0	HSS1
Il12b_HSS1_type4C2_type1C3_050221_Sequence_A 0_S 0_U 1_V 1_X15_Y 3_Job(Seq.Scan) 1 01 01 02 01 04 01_210	Cell_CP_43	Rad21KO	90	3	1.2474841061338438	0.0	HSS1
Il12b_HSS1_type4C2_type1C3_050221_Sequence_A 0_S 0_U 1_V 1_X15_Y 4_Job(Seq.Scan) 1 01 01 02 01 04 01_220	Cell_CP_31	Rad21KO	90	3	1.39685662975739	0.0	HSS1
Il12b_HSS1_type4C2_type1C3_050221_Sequence_A 0_S 0_U 1_V 1_X15_Y 5_Job(Seq.Scan) 1 01 01 02 01 04 01_228	Cell_CP_25	Rad21KO	90	3	1.788748768761813	0.0	HSS1
Il12b_HSS1_type4C2_type1C3_050221_Sequence_A 0_S 0_U 1_V 1_X15_Y 5_Job(Seq.Scan) 1 01 01 02 01 04 01_228	Cell_CP_30	Rad21KO	90	3	1.2190320635098975	1.144006722119817	HSS1
Il12b_HSS1_type4C2_type1C3_050221_Sequence_A 0_S 0_U 1_V 1_X18_Y 9_Job(Seq.Scan) 1 01 01 02 01 04 01_262	Cell_CP_15	Rad21KO	90	3	2.4866693497596173	0.0	HSS1
Il12b_HSS1_type4C2_type1C3_050221_Sequence_A 0_S 0_U 1_V 1_X18_Y 9_Job(Seq.Scan) 1 01 01 02 01 04 01_262	Cell_CP_17	Rad21KO	90	3	1.434962205785761	0.0	HSS1
Il12b_HSS1_type4C2_type1C3_050221_Sequence_A 0_S 0_U 1_V 1_X18_Y 9_Job(Seq.Scan) 1 01 01 02 01 04 01_262	Cell_CP_18	Rad21KO	90	3	1.2693309955389598	0.0	HSS1
Il12b_HSS1_type4C2_type1C3_050221_Sequence_A 0_S 0_U 1_V 1_X19_Y 9_Job(Seq.Scan) 1 01 01 02 01 04 01_260	Cell_CP_42	Rad21KO	90	3	1.6823933474670718	0.24912427437464468	HSS1
Il12b_HSS1_type4C2_type1C3_050221_Sequence_A 0_S 0_U 1_V 1_X19_Y 9_Job(Seq.Scan) 1 01 01 02 01 04 01_260	Cell_CP_44	Rad21KO	90	3	1.1719507837503411	0.2550517214765007	HSS1
Il12b_HSS1_type4C2_type1C3_050221_Sequence_A 0_S 0_U 1_V 1_X20_Y 4_Job(Seq.Scan) 1 01 01 02 01 04 01_222	Cell_CP_10	Rad21KO	90	3	1.6883202591584434	0.15411494258175595	HSS1
Il12b_HSS1_type4C2_type1C3_050221_Sequence_A 0_S 0_U 1_V 1_X20_Y 4_Job(Seq.Scan) 1 01 01 02 01 04 01_222	Cell_CP_13	Rad21KO	90	3	3.240816598186293	0.5267003854461263	HSS1
Il12b_HSS1_type4C2_type1C3_050221_Sequence_A 0_S 0_U 1_V 1_X20_Y 9_Job(Seq.Scan) 1 01 01 02 01 04 01_258	Cell_CP_29	Rad21KO	90	3	1.098957942929855	0.0	HSS1
Il12b_HSS1_type4C2_type1C3_050221_Sequence_A 0_S 0_U 1_V 1_X20_Y 9_Job(Seq.Scan) 1 01 01 02 01 04 01_258	Cell_CP_62	Rad21KO	90	3	1.688658968067954	0.5648056731765443	HSS1
Il12b_HSS1_type4C2_type1C3_050221_Sequence_A 0_S 0_U 1_V 1_X21_Y 4_Job(Seq.Scan) 1 01 01 02 01 04 01_224	Cell_CP_16	Rad21KO	90	3	1.4627369953323737	0.0	HSS1
Il12b_HSS1_type4C2_type1C3_050221_Sequence_A 0_S 0_U 1_V 1_X21_Y 4_Job(Seq.Scan) 1 01 01 02 01 04 01_224	Cell_CP_32	Rad21KO	90	3	1.405494036433283	0.0	HSS1
Il12b_HSS1_type4C2_type1C3_050221_Sequence_A 0_S 0_U 1_V 1_X22_Y 4_Job(Seq.Scan) 1 01 01 02 01 04 01_226	Cell_CP_46	Rad21KO	90	3	1.267129552368829	0.0	HSS1
Il12b_HSS1_type4C2_type1C3_26012021_6_Sequence_A 0_S 0_U 0_V 0_X18_Y16_Job(Seq.Scan) 1 01 01 02 01 04 01_020	Cell_CP_22	WT	0	1	1.0021671128716412	1.0021671128716412	HSS1
Il12b_HSS1_type4C2_type1C3_050221_2_Sequence_A 0_S 0_U 2_V 0_X19_Y 8_Job(Seq.Scan) 1 01 01 02 01 04 01_008	Cell_CP_15	WT	0	4	3.2582604365094596	3.2582604365094596	HSS1
Il12b_HSS1_type4C2_type1C3_050221_2_Sequence_A 0_S 0_U 2_V 0_X19_Y19_Job(Seq.Scan) 1 01 01 02 01 04 01_044	Cell_CP_6	WT	0	4	1.2972750571694842	1.2972750571694842	HSS1
Il12b_HSS1_type4C2_type1C3_050221_Sequence_A 0_S 0_U 0_V 0_X12_Y23_Job(Seq.Scan) 1 01 01 02 01 04 01_070	Cell_CP_25	WT	0	3	1.0688122733875125	1.0688122733875125	HSS1
Il12b_HSS1_type4C2_type1C3_050221_Sequence_A 0_S 0_U 0_V 0_X21_Y22_Job(Seq.Scan) 1 01 01 02 01 04 01_058	Cell_CP_12	WT	0	3	1.6552961404811677	1.6552961404811677	HSS1
Il12b_HSS1_type4C2_type1C3_050221_Sequence_A 0_S 0_U 0_V 0_X23_Y20_Job(Seq.Scan) 1 01 01 02 01 04 01_046	Cell_CP_23	WT	0	3	1.43767220654522	1.43767220654522	HSS1
Il12b_HSS1_type4C2_type1C3_050221_Sequence_A 0_S 0_U 0_V 0_X23_Y22_Job(Seq.Scan) 1 01 01 02 01 04 01_062	Cell_CP_2	WT	0	3	2.4573706996035822	2.4573706996035822	HSS1
Il12b_HSS1_type4C2_type1C3_26012021_6_Sequence_A 0_S 0_U 0_V 1_X13_Y 4_Job(Seq.Scan) 1 01 01 02 01 04 01_046	Cell_CP_23	Rad21KO	0	1	1.5052017179200652	1.5052017179200652	HSS1
Il12b_HSS1_type4C2_type1C3_26012021_6_Sequence_A 0_S 0_U 0_V 1_X13_Y 6_Job(Seq.Scan) 1 01 01 02 01 04 01_058	Cell_CP_5	Rad21KO	0	1	1.0571532884686907	1.0571532884686907	HSS1
Il12b_HSS1_type4C2_type1C3_26012021_6_Sequence_A 0_S 0_U 0_V 1_X14_Y 7_Job(Seq.Scan) 1 01 01 02 01 04 01_066	Cell_CP_15	Rad21KO	0	1	1.0802119905699532	1.0802119905699532	HSS1
Il12b_HSS1_type4C2_type1C3_26012021_6_Sequence_A 0_S 0_U 0_V 1_X15_Y 5_Job(Seq.Scan) 1 01 01 02 01 04 01_052	Cell_CP_11	Rad21KO	0	1	1.4885285795342933	1.4885285795342933	HSS1
Il12b_HSS1_type4C2_type1C3_26012021_6_Sequence_A 0_S 0_U 0_V 1_X16_Y10_Job(Seq.Scan) 1 01 01 02 01 04 01_074	Cell_CP_14	Rad21KO	0	1	1.1820249720074065	1.1820249720074065	HSS1
Il12b_HSS1_type4C2_type1C3_26012021_6_Sequence_A 0_S 0_U 0_V 1_X16_Y10_Job(Seq.Scan) 1 01 01 02 01 04 01_074	Cell_CP_16	Rad21KO	0	1	1.1029158624466515	1.1029158624466515	HSS1
Il12b_HSS1_type4C2_type1C3_26012021_6_Sequence_A 0_S 0_U 0_V 1_X17_Y10_Job(Seq.Scan) 1 01 01 02 01 04 01_076	Cell_CP_3	Rad21KO	0	1	1.2011813180722115	1.2011813180722115	HSS1
Il12b_HSS1_type4C2_type1C3_26012021_6_Sequence_A 0_S 0_U 0_V 1_X17_Y10_Job(Seq.Scan) 1 01 01 02 01 04 01_076	Cell_CP_8	Rad21KO	0	1	1.1699636775663875	1.1699636775663875	HSS1
Il12b_HSS1_type4C2_type1C3_26012021_6_Sequence_A 0_S 0_U 0_V 1_X17_Y10_Job(Seq.Scan) 1 01 01 02 01 04 01_076	Cell_CP_31	Rad21KO	0	1	1.1231366991851501	1.1231366991851501	HSS1
Il12b_HSS1_type4C2_type1C3_26012021_6_Sequence_A 0_S 0_U 0_V 1_X17_Y10_Job(Seq.Scan) 1 01 01 02 01 04 01_076	Cell_CP_32	Rad21KO	0	1	1.088016357561201	1.088016357561201	HSS1
Il12b_HSS1_type4C2_type1C3_26012021_6_Sequence_A 0_S 0_U 0_V 1_X17_Y11_Job(Seq.Scan) 1 01 01 02 01 04 01_078	Cell_CP_10	Rad21KO	0	1	1.3544332943764887	1.3544332943764887	HSS1
Il12b_HSS1_type4C2_type1C3_26012021_6_Sequence_A 0_S 0_U 0_V 1_X17_Y11_Job(Seq.Scan) 1 01 01 02 01 04 01_078	Cell_CP_26	Rad21KO	0	1	1.1887653659474617	1.1887653659474617	HSS1
Il12b_HSS1_type4C2_type1C3_26012021_6_Sequence_A 0_S 0_U 0_V 1_X17_Y11_Job(Seq.Scan) 1 01 01 02 01 04 01_078	Cell_CP_27	Rad21KO	0	1	1.07418117080861	1.07418117080861	HSS1
Il12b_HSS1_type4C2_type1C3_26012021_6_Sequence_A 0_S 0_U 2_V 1_X10_Y13_Job(Seq.Scan) 1 01 01 02 01 04 01_338	Cell_CP_20	Rad21KO	0	2	2.185966063461036	2.185966063461036	HSS1
Il12b_HSS1_type4C2_type1C3_26012021_6_Sequence_A 0_S 0_U 2_V 1_X11_Y 6_Job(Seq.Scan) 1 01 01 02 01 04 01_312	Cell_CP_6	Rad21KO	0	2	1.2157262515443483	1.2157262515443483	HSS1
Il12b_HSS1_type4C2_type1C3_26012021_6_Sequence_A 0_S 0_U 2_V 1_X12_Y13_Job(Seq.Scan) 1 01 01 02 01 04 01_334	Cell_CP_6	Rad21KO	0	2	1.163932944075461	1.163932944075461	HSS1
Il12b_HSS1_type4C2_type1C3_26012021_6_Sequence_A 0_S 0_U 2_V 1_X16_Y 9_Job(Seq.Scan) 1 01 01 02 01 04 01_332	Cell_CP_14	Rad21KO	0	2	1.190538999447783	1.190538999447783	HSS1
Il12b_HSS1_type4C2_type1C3_050221_3_Sequence_A 0_S 0_U 2_V 1_X17_Y12_Job(Seq.Scan) 1 01 01 02 01 04 01_056	Cell_CP_16	Rad21KO	0	4	1.7269335690677055	1.7269335690677055	HSS1
Il12b_HSS1_type4C2_type1C3_050221_Sequence_A 0_S 0_U 0_V 1_X16_Y11_Job(Seq.Scan) 1 01 01 02 01 04 01_120	Cell_CP_17	Rad21KO	0	3	1.0080130356802488	1.0080130356802488	HSS1
Il12b_HSS1_type4C2_type1C3_26012021_3_Sequence_A 0_S 0_U 1_V 0_X18_Y 6_Job(Seq.Scan) 1 01 01 02 01 04 01_002	Cell_CP_7	WT	90	1	1.2675195590132355	1.2675195590132355	HSS1
Il12b_HSS1_type4C2_type1C3_26012021_3_Sequence_A 0_S 0_U 1_V 0_X18_Y 6_Job(Seq.Scan) 1 01 01 02 01 04 01_002	Cell_CP_21	WT	90	1	1.1905392582590337	1.1905392582590337	HSS1
Il12b_HSS1_type4C2_type1C3_26012021_3_Sequence_A 0_S 0_U 1_V 0_X18_Y 7_Job(Seq.Scan) 1 01 01 02 01 04 01_016	Cell_CP_9	WT	90	1	2.1256585560109387	2.1256585560109387	HSS1
Il12b_HSS1_type4C2_type1C3_26012021_3_Sequence_A 0_S 0_U 1_V 0_X18_Y 8_Job(Seq.Scan) 1 01 01 02 01 04 01_018	Cell_CP_16	WT	90	1	1.087307214734573	1.087307214734573	HSS1
Il12b_HSS1_type4C2_type1C3_26012021_3_Sequence_A 0_S 0_U 1_V 0_X19_Y 7_Job(Seq.Scan) 1 01 01 02 01 04 01_014	Cell_CP_6	WT	90	1	3.7876581369092537	3.7876581369092537	HSS1
Il12b_HSS1_type4C2_type1C3_26012021_3_Sequence_A 0_S 0_U 1_V 0_X19_Y 7_Job(Seq.Scan) 1 01 01 02 01 04 01_014	Cell_CP_10	WT	90	1	1.288804627614177	1.288804627614177	HSS1
Il12b_HSS1_type4C2_type1C3_26012021_3_Sequence_A 0_S 0_U 1_V 0_X20_Y11_Job(Seq.Scan) 1 01 01 02 01 04 01_038	Cell_CP_29	WT	90	1	1.166770895708642	1.166770895708642	HSS1
Il12b_HSS1_type4C2_type1C3_26012021_3_Sequence_A 0_S 0_U 1_V 0_X21_Y 7_Job(Seq.Scan) 1 01 01 02 01 04 01_010	Cell_CP_26	WT	90	1	4.875320699490892	4.875320699490892	HSS1
Il12b_HSS1_type4C2_type1C3_26012021_3_Sequence_A 0_S 0_U 1_V 0_X21_Y 7_Job(Seq.Scan) 1 01 01 02 01 04 01_010	Cell_CP_28	WT	90	1	1.0738265131248792	1.0738265131248792	HSS1
Il12b_HSS1_type4C2_type1C3_26012021_3_Sequence_A 0_S 0_U 1_V 0_X21_Y10_Job(Seq.Scan) 1 01 01 02 01 04 01_030	Cell_CP_18	WT	90	1	1.1802511659662516	1.1802511659662516	HSS1
Il12b_HSS1_type4C2_type1C3_26012021_3_Sequence_A 0_S 0_U 1_V 0_X21_Y10_Job(Seq.Scan) 1 01 01 02 01 04 01_030	Cell_CP_33	WT	90	1	4.230386528563833	4.230386528563833	HSS1
Il12b_HSS1_type4C2_type1C3_26012021_3_Sequence_A 0_S 0_U 1_V 0_X21_Y11_Job(Seq.Scan) 1 01 01 02 01 04 01_036	Cell_CP_19	WT	90	1	1.3228603922940159	1.3228603922940159	HSS1
Il12b_HSS1_type4C2_type1C3_26012021_3_Sequence_A 0_S 0_U 1_V 0_X22_Y10_Job(Seq.Scan) 1 01 01 02 01 04 01_032	Cell_CP_14	WT	90	1	4.080682509423533	4.080682509423533	HSS1
Il12b_HSS1_type4C2_type1C3_26012021_6_Sequence_A 0_S 0_U 1_V 0_X 4_Y 8_Job(Seq.Scan) 1 01 01 02 01 04 01_086	Cell_CP_8	WT	90	1	1.494559226754803	1.494559226754803	HSS1
Il12b_HSS1_type4C2_type1C3_26012021_6_Sequence_A 0_S 0_U 1_V 0_X 6_Y 8_Job(Seq.Scan) 1 01 01 02 01 04 01_090	Cell_CP_21	WT	90	1	2.6716176108633087	2.6716176108633087	HSS1
Il12b_HSS1_type4C2_type1C3_26012021_6_Sequence_A 0_S 0_U 1_V 0_X 6_Y10_Job(Seq.Scan) 1 01 01 02 01 04 01_102	Cell_CP_13	WT	90	1	1.4076454051211327	1.4076454051211327	HSS1
Il12b_HSS1_type4C2_type1C3_26012021_6_Sequence_A 0_S 0_U 1_V 0_X 6_Y10_Job(Seq.Scan) 1 01 01 02 01 04 01_102	Cell_CP_14	WT	90	1	3.7614067392206625	3.7614067392206625	HSS1
Il12b_HSS1_type4C2_type1C3_26012021_6_Sequence_A 0_S 0_U 1_V 0_X16_Y14_Job(Seq.Scan) 1 01 01 02 01 04 01_110	Cell_CP_15	WT	90	1	5.3333013557654825	5.3333013557654825	HSS1
Il12b_HSS1_type4C2_type1C3_26012021_6_Sequence_A 0_S 0_U 1_V 0_X17_Y14_Job(Seq.Scan) 1 01 01 02 01 04 01_112	Cell_CP_11	WT	90	1	1.740755326831592	1.740755326831592	HSS1
Il12b_HSS1_type4C2_type1C3_26012021_6_Sequence_A 0_S 0_U 1_V 0_X17_Y15_Job(Seq.Scan) 1 01 01 02 01 04 01_114	Cell_CP_4	WT	90	1	1.4910119597541605	1.4910119597541605	HSS1
Il12b_HSS1_type4C2_type1C3_26012021_6_Sequence_A 0_S 0_U 3_V 0_X 7_Y14_Job(Seq.Scan) 1 01 01 02 01 04 01_362	Cell_CP_1	WT	90	2	2.590380210118502	2.590380210118502	HSS1
Il12b_HSS1_type4C2_type1C3_26012021_6_Sequence_A 0_S 0_U 3_V 0_X 7_Y17_Job(Seq.Scan) 1 01 01 02 01 04 01_422	Cell_CP_3	WT	90	2	1.2111144938700125	1.2111144938700125	HSS1
Il12b_HSS1_type4C2_type1C3_26012021_6_Sequence_A 0_S 0_U 3_V 0_X 7_Y17_Job(Seq.Scan) 1 01 01 02 01 04 01_422	Cell_CP_16	WT	90	2	4.940238843099906	4.940238843099906	HSS1
Il12b_HSS1_type4C2_type1C3_26012021_6_Sequence_A 0_S 0_U 3_V 0_X 9_Y16_Job(Seq.Scan) 1 01 01 02 01 04 01_392	Cell_CP_21	WT	90	2	6.531999121076993	6.531999121076993	HSS1
Il12b_HSS1_type4C2_type1C3_26012021_6_Sequence_A 0_S 0_U 3_V 0_X10_Y14_Job(Seq.Scan) 1 01 01 02 01 04 01_368	Cell_CP_12	WT	90	2	1.394519706276837	1.394519706276837	HSS1
Il12b_HSS1_type4C2_type1C3_26012021_6_Sequence_A 0_S 0_U 3_V 0_X10_Y14_Job(Seq.Scan) 1 01 01 02 01 04 01_368	Cell_CP_14	WT	90	2	3.7653106481246237	3.7653106481246237	HSS1
Il12b_HSS1_type4C2_type1C3_26012021_6_Sequence_A 0_S 0_U 3_V 0_X10_Y15_Job(Seq.Scan) 1 01 01 02 01 04 01_380	Cell_CP_9	WT	90	2	1.0447366461806058	1.0447366461806058	HSS1
Il12b_HSS1_type4C2_type1C3_26012021_6_Sequence_A 0_S 0_U 3_V 0_X10_Y15_Job(Seq.Scan) 1 01 01 02 01 04 01_380	Cell_CP_17	WT	90	2	1.1845083522272735	1.1845083522272735	HSS1
Il12b_HSS1_type4C2_type1C3_26012021_6_Sequence_A 0_S 0_U 3_V 0_X10_Y16_Job(Seq.Scan) 1 01 01 02 01 04 01_394	Cell_CP_5	WT	90	2	5.4383072916015145	5.4383072916015145	HSS1
Il12b_HSS1_type4C2_type1C3_26012021_6_Sequence_A 0_S 0_U 3_V 0_X10_Y16_Job(Seq.Scan) 1 01 01 02 01 04 01_394	Cell_CP_7	WT	90	2	1.9709872588084036	1.9709872588084036	HSS1
Il12b_HSS1_type4C2_type1C3_26012021_6_Sequence_A 0_S 0_U 3_V 0_X13_Y 8_Job(Seq.Scan) 1 01 01 02 01 04 01_350	Cell_CP_16	WT	90	2	1.3771371662531868	1.3771371662531868	HSS1
Il12b_HSS1_type4C2_type1C3_26012021_6_Sequence_A 0_S 0_U 3_V 0_X13_Y 8_Job(Seq.Scan) 1 01 01 02 01 04 01_350	Cell_CP_22	WT	90	2	3.104411964015919	3.104411964015919	HSS1
Il12b_HSS1_type4C2_type1C3_26012021_6_Sequence_A 0_S 0_U 3_V 0_X14_Y 8_Job(Seq.Scan) 1 01 01 02 01 04 01_352	Cell_CP_20	WT	90	2	2.6354332099177507	2.6354332099177507	HSS1
Il12b_HSS1_type4C2_type1C3_26012021_6_Sequence_A 0_S 0_U 3_V 0_X18_Y15_Job(Seq.Scan) 1 01 01 02 01 04 01_378	Cell_CP_7	WT	90	2	2.9940855590310074	2.9940855590310074	HSS1
Il12b_HSS1_type4C2_type1C3_26012021_6_Sequence_A 0_S 0_U 3_V 0_X18_Y15_Job(Seq.Scan) 1 01 01 02 01 04 01_378	Cell_CP_13	WT	90	2	3.5623940006171786	3.5623940006171786	HSS1
Il12b_HSS1_type4C2_type1C3_26012021_6_Sequence_A 0_S 0_U 3_V 0_X18_Y15_Job(Seq.Scan) 1 01 01 02 01 04 01_378	Cell_CP_24	WT	90	2	1.459793801625835	1.459793801625835	HSS1
Il12b_HSS1_type4C2_type1C3_26012021_6_Sequence_A 0_S 0_U 3_V 0_X18_Y17_Job(Seq.Scan) 1 01 01 02 01 04 01_414	Cell_CP_11	WT	90	2	1.2653910952883498	1.2653910952883498	HSS1
Il12b_HSS1_type4C2_type1C3_26012021_6_Sequence_A 0_S 0_U 3_V 0_X19_Y15_Job(Seq.Scan) 1 01 01 02 01 04 01_376	Cell_CP_4	WT	90	2	2.4165527393919954	2.4165527393919954	HSS1
Il12b_HSS1_type4C2_type1C3_26012021_6_Sequence_A 0_S 0_U 3_V 0_X20_Y16_Job(Seq.Scan) 1 01 01 02 01 04 01_400	Cell_CP_1	WT	90	2	1.4658244488463446	1.4658244488463446	HSS1
Il12b_HSS1_type4C2_type1C3_26012021_6_Sequence_A 0_S 0_U 3_V 0_X22_Y15_Job(Seq.Scan) 1 01 01 02 01 04 01_370	Cell_CP_14	WT	90	2	1.2302708399348175	1.2302708399348175	HSS1
Il12b_HSS1_type4C2_type1C3_26012021_6_Sequence_A 0_S 0_U 3_V 0_X22_Y15_Job(Seq.Scan) 1 01 01 02 01 04 01_370	Cell_CP_18	WT	90	2	1.1085916794425965	1.1085916794425965	HSS1
Il12b_HSS1_type4C2_type1C3_26012021_6_Sequence_A 0_S 0_U 3_V 0_X22_Y16_Job(Seq.Scan) 1 01 01 02 01 04 01_404	Cell_CP_8	WT	90	2	4.157662292555234	4.157662292555234	HSS1
Il12b_HSS1_type4C2_type1C3_26012021_6_Sequence_A 0_S 0_U 3_V 0_X22_Y16_Job(Seq.Scan) 1 01 01 02 01 04 01_404	Cell_CP_13	WT	90	2	1.153999940818494	1.153999940818494	HSS1
Il12b_HSS1_type4C2_type1C3_050221_3_Sequence_A 0_S 0_U 3_V 0_X 7_Y 8_Job(Seq.Scan) 1 01 01 02 01 04 01_068	Cell_CP_28	WT	90	4	1.0276584819152341	1.0276584819152341	HSS1
Il12b_HSS1_type4C2_type1C3_050221_3_Sequence_A 0_S 0_U 3_V 0_X 8_Y 8_Job(Seq.Scan) 1 01 01 02 01 04 01_070	Cell_CP_3	WT	90	4	3.518393162297415	3.518393162297415	HSS1
Il12b_HSS1_type4C2_type1C3_050221_3_Sequence_A 0_S 0_U 3_V 0_X 8_Y 8_Job(Seq.Scan) 1 01 01 02 01 04 01_070	Cell_CP_27	WT	90	4	1.4759466428032841	1.4759466428032841	HSS1
Il12b_HSS1_type4C2_type1C3_050221_3_Sequence_A 0_S 0_U 3_V 0_X 8_Y10_Job(Seq.Scan) 1 01 01 02 01 04 01_076	Cell_CP_23	WT	90	4	1.446647992647249	1.446647992647249	HSS1
Il12b_HSS1_type4C2_type1C3_050221_3_Sequence_A 0_S 0_U 3_V 0_X 9_Y10_Job(Seq.Scan) 1 01 01 02 01 04 01_078	Cell_CP_6	WT	90	4	2.328828526802402	2.328828526802402	HSS1
Il12b_HSS1_type4C2_type1C3_050221_3_Sequence_A 0_S 0_U 3_V 0_X 9_Y10_Job(Seq.Scan) 1 01 01 02 01 04 01_078	Cell_CP_24	WT	90	4	1.4314057622359004	1.4314057622359004	HSS1
Il12b_HSS1_type4C2_type1C3_050221_3_Sequence_A 0_S 0_U 3_V 0_X13_Y10_Job(Seq.Scan) 1 01 01 02 01 04 01_084	Cell_CP_1	WT	90	4	1.7208363144714536	1.7208363144714536	HSS1
Il12b_HSS1_type4C2_type1C3_050221_3_Sequence_A 0_S 0_U 3_V 0_X14_Y17_Job(Seq.Scan) 1 01 01 02 01 04 01_112	Cell_CP_8	WT	90	4	1.111659444665656	1.111659444665656	HSS1
Il12b_HSS1_type4C2_type1C3_050221_3_Sequence_A 0_S 0_U 3_V 0_X16_Y14_Job(Seq.Scan) 1 01 01 02 01 04 01_102	Cell_CP_3	WT	90	4	1.0544168152499402	1.0544168152499402	HSS1
Il12b_HSS1_type4C2_type1C3_050221_3_Sequence_A 0_S 0_U 3_V 0_X17_Y15_Job(Seq.Scan) 1 01 01 02 01 04 01_106	Cell_CP_1	WT	90	4	1.0757558060324781	1.0757558060324781	HSS1
Il12b_HSS1_type4C2_type1C3_050221_Sequence_A 0_S 0_U 1_V 0_X 9_Y11_Job(Seq.Scan) 1 01 01 02 01 04 01_140	Cell_CP_32	WT	90	3	1.4894948344420174	1.4894948344420174	HSS1
Il12b_HSS1_type4C2_type1C3_050221_Sequence_A 0_S 0_U 1_V 0_X 9_Y14_Job(Seq.Scan) 1 01 01 02 01 04 01_162	Cell_CP_36	WT	90	3	2.58608206211783	2.58608206211783	HSS1
Il12b_HSS1_type4C2_type1C3_050221_Sequence_A 0_S 0_U 1_V 0_X 9_Y15_Job(Seq.Scan) 1 01 01 02 01 04 01_180	Cell_CP_21	WT	90	3	1.040699186785608	1.040699186785608	HSS1
Il12b_HSS1_type4C2_type1C3_050221_Sequence_A 0_S 0_U 1_V 0_X 9_Y15_Job(Seq.Scan) 1 01 01 02 01 04 01_180	Cell_CP_30	WT	90	3	1.8820648854905242	1.8820648854905242	HSS1
Il12b_HSS1_type4C2_type1C3_050221_Sequence_A 0_S 0_U 1_V 0_X10_Y13_Job(Seq.Scan) 1 01 01 02 01 04 01_158	Cell_CP_30	WT	90	3	2.618090548291637	2.618090548291637	HSS1
Il12b_HSS1_type4C2_type1C3_050221_Sequence_A 0_S 0_U 1_V 0_X11_Y12_Job(Seq.Scan) 1 01 01 02 01 04 01_146	Cell_CP_21	WT	90	3	2.2156981036090126	2.2156981036090126	HSS1
Il12b_HSS1_type4C2_type1C3_050221_Sequence_A 0_S 0_U 1_V 0_X11_Y12_Job(Seq.Scan) 1 01 01 02 01 04 01_146	Cell_CP_23	WT	90	3	1.1169097622464441	1.1169097622464441	HSS1
Il12b_HSS1_type4C2_type1C3_050221_Sequence_A 0_S 0_U 1_V 0_X11_Y13_Job(Seq.Scan) 1 01 01 02 01 04 01_156	Cell_CP_8	WT	90	3	1.9586144169734019	1.9586144169734019	HSS1
Il12b_HSS1_type4C2_type1C3_050221_Sequence_A 0_S 0_U 1_V 0_X11_Y15_Job(Seq.Scan) 1 01 01 02 01 04 01_176	Cell_CP_28	WT	90	3	1.7938298966295334	1.7938298966295334	HSS1
Il12b_HSS1_type4C2_type1C3_050221_Sequence_A 0_S 0_U 1_V 0_X13_Y11_Job(Seq.Scan) 1 01 01 02 01 04 01_132	Cell_CP_6	WT	90	3	2.513088644701438	2.513088644701438	HSS1
Il12b_HSS1_type4C2_type1C3_050221_Sequence_A 0_S 0_U 1_V 0_X13_Y11_Job(Seq.Scan) 1 01 01 02 01 04 01_132	Cell_CP_25	WT	90	3	2.033300555228909	2.033300555228909	HSS1
Il12b_HSS1_type4C2_type1C3_050221_Sequence_A 0_S 0_U 1_V 0_X13_Y12_Job(Seq.Scan) 1 01 01 02 01 04 01_150	Cell_CP_2	WT	90	3	2.0678495229657328	2.0678495229657328	HSS1
Il12b_HSS1_type4C2_type1C3_050221_Sequence_A 0_S 0_U 1_V 0_X18_Y17_Job(Seq.Scan) 1 01 01 02 01 04 01_182	Cell_CP_1	WT	90	3	3.307035178445725	3.307035178445725	HSS1
Il12b_HSS1_type4C2_type1C3_050221_Sequence_A 0_S 0_U 1_V 0_X18_Y23_Job(Seq.Scan) 1 01 01 02 01 04 01_200	Cell_CP_5	WT	90	3	1.4647689193060618	1.4647689193060618	HSS1
Il12b_HSS1_type4C2_type1C3_050221_Sequence_A 0_S 0_U 1_V 0_X20_Y23_Job(Seq.Scan) 1 01 01 02 01 04 01_196	Cell_CP_2	WT	90	3	1.4617203743787797	1.4617203743787797	HSS1
Il12b_HSS1_type4C2_type1C3_050221_Sequence_A 0_S 0_U 1_V 0_X20_Y23_Job(Seq.Scan) 1 01 01 02 01 04 01_196	Cell_CP_7	WT	90	3	1.1584021802573892	1.1584021802573892	HSS1
Il12b_HSS1_type4C2_type1C3_050221_Sequence_A 0_S 0_U 1_V 0_X20_Y24_Job(Seq.Scan) 1 01 01 02 01 04 01_206	Cell_CP_14	WT	90	3	2.173020451527312	2.173020451527312	HSS1
Il12b_HSS1_type4C2_type1C3_050221_Sequence_A 0_S 0_U 1_V 0_X20_Y24_Job(Seq.Scan) 1 01 01 02 01 04 01_206	Cell_CP_17	WT	90	3	1.7152481116895923	1.7152481116895923	HSS1
Il12b_HSS1_type4C2_type1C3_050221_Sequence_A 0_S 0_U 1_V 0_X21_Y24_Job(Seq.Scan) 1 01 01 02 01 04 01_208	Cell_CP_11	WT	90	3	2.078518853615314	2.078518853615314	HSS1
Il12b_HSS1_type4C2_type1C3_26012021_4_Sequence_A 0_S 0_U 1_V 1_X10_Y14_Job(Seq.Scan) 1 01 01 02 01 04 01_030	Cell_CP_16	Rad21KO	90	1	1.3792658887893232	1.3792658887893232	HSS1
Il12b_HSS1_type4C2_type1C3_26012021_4_Sequence_A 0_S 0_U 1_V 1_X12_Y14_Job(Seq.Scan) 1 01 01 02 01 04 01_034	Cell_CP_2	Rad21KO	90	1	2.680131983385353	2.680131983385353	HSS1
Il12b_HSS1_type4C2_type1C3_26012021_4_Sequence_A 0_S 0_U 1_V 1_X17_Y 8_Job(Seq.Scan) 1 01 01 02 01 04 01_002	Cell_CP_14	Rad21KO	90	1	1.126684224997043	1.126684224997043	HSS1
Il12b_HSS1_type4C2_type1C3_26012021_4_Sequence_A 0_S 0_U 1_V 1_X18_Y10_Job(Seq.Scan) 1 01 01 02 01 04 01_016	Cell_CP_10	Rad21KO	90	1	3.13066336170451	3.13066336170451	HSS1
Il12b_HSS1_type4C2_type1C3_26012021_4_Sequence_A 0_S 0_U 1_V 1_X19_Y 8_Job(Seq.Scan) 1 01 01 02 01 04 01_006	Cell_CP_19	Rad21KO	90	1	2.1047278000120606	2.1047278000120606	HSS1
Il12b_HSS1_type4C2_type1C3_26012021_4_Sequence_A 0_S 0_U 1_V 1_X19_Y 9_Job(Seq.Scan) 1 01 01 02 01 04 01_008	Cell_CP_8	Rad21KO	90	1	3.4222673780755297	3.4222673780755297	HSS1
Il12b_HSS1_type4C2_type1C3_26012021_5_Sequence_A 0_S 0_U 1_V 1_X11_Y 5_Job(Seq.Scan) 1 01 01 02 01 04 01_004	Cell_CP_2	Rad21KO	90	1	1.160385418263568	1.160385418263568	HSS1
Il12b_HSS1_type4C2_type1C3_26012021_5_Sequence_A 0_S 0_U 1_V 1_X12_Y 5_Job(Seq.Scan) 1 01 01 02 01 04 01_002	Cell_CP_2	Rad21KO	90	1	4.842683565545976	4.842683565545976	HSS1
Il12b_HSS1_type4C2_type1C3_26012021_5_Sequence_A 0_S 0_U 1_V 1_X12_Y 5_Job(Seq.Scan) 1 01 01 02 01 04 01_002	Cell_CP_6	Rad21KO	90	1	1.5232938321224274	1.5232938321224274	HSS1
Il12b_HSS1_type4C2_type1C3_26012021_6_Sequence_A 0_S 0_U 1_V 1_X 4_Y 2_Job(Seq.Scan) 1 01 01 02 01 04 01_166	Cell_CP_7	Rad21KO	90	1	5.599719586637023	5.599719586637023	HSS1
Il12b_HSS1_type4C2_type1C3_26012021_6_Sequence_A 0_S 0_U 1_V 1_X 4_Y 2_Job(Seq.Scan) 1 01 01 02 01 04 01_166	Cell_CP_12	Rad21KO	90	1	1.2160813405801634	1.2160813405801634	HSS1
Il12b_HSS1_type4C2_type1C3_26012021_6_Sequence_A 0_S 0_U 1_V 1_X 4_Y 3_Job(Seq.Scan) 1 01 01 02 01 04 01_176	Cell_CP_10	Rad21KO	90	1	1.2199833515349534	1.2199833515349534	HSS1
Il12b_HSS1_type4C2_type1C3_26012021_6_Sequence_A 0_S 0_U 1_V 1_X 4_Y 3_Job(Seq.Scan) 1 01 01 02 01 04 01_176	Cell_CP_11	Rad21KO	90	1	1.3700422871702345	1.3700422871702345	HSS1
Il12b_HSS1_type4C2_type1C3_26012021_6_Sequence_A 0_S 0_U 1_V 1_X10_Y 5_Job(Seq.Scan) 1 01 01 02 01 04 01_202	Cell_CP_11	Rad21KO	90	1	3.1040572200617715	3.1040572200617715	HSS1
Il12b_HSS1_type4C2_type1C3_26012021_6_Sequence_A 0_S 0_U 1_V 1_X10_Y 6_Job(Seq.Scan) 1 01 01 02 01 04 01_204	Cell_CP_7	Rad21KO	90	1	2.471539432611546	2.471539432611546	HSS1
Il12b_HSS1_type4C2_type1C3_26012021_6_Sequence_A 0_S 0_U 1_V 1_X10_Y 6_Job(Seq.Scan) 1 01 01 02 01 04 01_204	Cell_CP_11	Rad21KO	90	1	3.857544766366339	3.857544766366339	HSS1
Il12b_HSS1_type4C2_type1C3_26012021_6_Sequence_A 0_S 0_U 1_V 1_X11_Y 5_Job(Seq.Scan) 1 01 01 02 01 04 01_200	Cell_CP_11	Rad21KO	90	1	1.1135584398823306	1.1135584398823306	HSS1
Il12b_HSS1_type4C2_type1C3_26012021_6_Sequence_A 0_S 0_U 1_V 1_X11_Y 5_Job(Seq.Scan) 1 01 01 02 01 04 01_200	Cell_CP_24	Rad21KO	90	1	1.0887258454694961	1.0887258454694961	HSS1
Il12b_HSS1_type4C2_type1C3_26012021_6_Sequence_A 0_S 0_U 1_V 1_X11_Y 6_Job(Seq.Scan) 1 01 01 02 01 04 01_206	Cell_CP_2	Rad21KO	90	1	1.1504522424657673	1.1504522424657673	HSS1
Il12b_HSS1_type4C2_type1C3_26012021_6_Sequence_A 0_S 0_U 1_V 1_X13_Y 6_Job(Seq.Scan) 1 01 01 02 01 04 01_210	Cell_CP_9	Rad21KO	90	1	3.487895699756174	3.487895699756174	HSS1
Il12b_HSS1_type4C2_type1C3_26012021_6_Sequence_A 0_S 0_U 1_V 1_X15_Y13_Job(Seq.Scan) 1 01 01 02 01 04 01_228	Cell_CP_8	Rad21KO	90	1	1.924870199687546	1.924870199687546	HSS1
Il12b_HSS1_type4C2_type1C3_26012021_6_Sequence_A 0_S 0_U 1_V 1_X16_Y14_Job(Seq.Scan) 1 01 01 02 01 04 01_232	Cell_CP_4	Rad21KO	90	1	3.571971397215829	3.571971397215829	HSS1
Il12b_HSS1_type4C2_type1C3_26012021_6_Sequence_A 0_S 0_U 1_V 1_X18_Y13_Job(Seq.Scan) 1 01 01 02 01 04 01_222	Cell_CP_14	Rad21KO	90	1	5.2570307154604095	5.2570307154604095	HSS1
Il12b_HSS1_type4C2_type1C3_26012021_6_Sequence_A 0_S 0_U 1_V 1_X18_Y14_Job(Seq.Scan) 1 01 01 02 01 04 01_236	Cell_CP_1	Rad21KO	90	1	3.72486776686179	3.72486776686179	HSS1
Il12b_HSS1_type4C2_type1C3_26012021_6_Sequence_A 0_S 0_U 1_V 1_X18_Y14_Job(Seq.Scan) 1 01 01 02 01 04 01_236	Cell_CP_11	Rad21KO	90	1	1.0798571603453888	1.0798571603453888	HSS1
Il12b_HSS1_type4C2_type1C3_26012021_6_Sequence_A 0_S 0_U 1_V 1_X19_Y15_Job(Seq.Scan) 1 01 01 02 01 04 01_240	Cell_CP_2	Rad21KO	90	1	1.0461560533492806	1.0461560533492806	HSS1
Il12b_HSS1_type4C2_type1C3_26012021_6_Sequence_A 0_S 0_U 1_V 1_X20_Y 5_Job(Seq.Scan) 1 01 01 02 01 04 01_194	Cell_CP_21	Rad21KO	90	1	3.4027557704340756	3.4027557704340756	HSS1
Il12b_HSS1_type4C2_type1C3_26012021_6_Sequence_A 0_S 0_U 1_V 1_X20_Y 5_Job(Seq.Scan) 1 01 01 02 01 04 01_194	Cell_CP_24	Rad21KO	90	1	1.0621197038267574	1.0621197038267574	HSS1
Il12b_HSS1_type4C2_type1C3_26012021_6_Sequence_A 0_S 0_U 1_V 1_X21_Y 6_Job(Seq.Scan) 1 01 01 02 01 04 01_214	Cell_CP_12	Rad21KO	90	1	2.5698047156962724	2.5698047156962724	HSS1
Il12b_HSS1_type4C2_type1C3_26012021_6_Sequence_A 0_S 0_U 1_V 1_X22_Y 4_Job(Seq.Scan) 1 01 01 02 01 04 01_184	Cell_CP_14	Rad21KO	90	1	1.3828131557899657	1.3828131557899657	HSS1
Il12b_HSS1_type4C2_type1C3_26012021_6_Sequence_A 0_S 0_U 1_V 1_X22_Y 6_Job(Seq.Scan) 1 01 01 02 01 04 01_216	Cell_CP_2	Rad21KO	90	1	1.045091735216421	1.045091735216421	HSS1
Il12b_HSS1_type4C2_type1C3_26012021_6_Sequence_A 0_S 0_U 1_V 1_X23_Y 4_Job(Seq.Scan) 1 01 01 02 01 04 01_186	Cell_CP_5	Rad21KO	90	1	1.5310985441953424	1.5310985441953424	HSS1
Il12b_HSS1_type4C2_type1C3_26012021_6_Sequence_A 0_S 0_U 3_V 1_X 8_Y 8_Job(Seq.Scan) 1 01 01 02 01 04 01_498	Cell_CP_6	Rad21KO	90	2	6.690927173188466	6.690927173188466	HSS1
Il12b_HSS1_type4C2_type1C3_26012021_6_Sequence_A 0_S 0_U 3_V 1_X 9_Y 7_Job(Seq.Scan) 1 01 01 02 01 04 01_490	Cell_CP_1	Rad21KO	90	2	2.629047473661426	2.629047473661426	HSS1
Il12b_HSS1_type4C2_type1C3_26012021_6_Sequence_A 0_S 0_U 3_V 1_X10_Y 8_Job(Seq.Scan) 1 01 01 02 01 04 01_502	Cell_CP_11	Rad21KO	90	2	1.0429633577619521	1.0429633577619521	HSS1
Il12b_HSS1_type4C2_type1C3_26012021_6_Sequence_A 0_S 0_U 3_V 1_X10_Y 8_Job(Seq.Scan) 1 01 01 02 01 04 01_502	Cell_CP_17	Rad21KO	90	2	2.737955592993082	2.737955592993082	HSS1
Il12b_HSS1_type4C2_type1C3_26012021_6_Sequence_A 0_S 0_U 3_V 1_X16_Y12_Job(Seq.Scan) 1 01 01 02 01 04 01_504	Cell_CP_4	Rad21KO	90	2	1.4080002353456973	1.4080002353456973	HSS1
Il12b_HSS1_type4C2_type1C3_26012021_6_Sequence_A 0_S 0_U 3_V 1_X16_Y13_Job(Seq.Scan) 1 01 01 02 01 04 01_510	Cell_CP_3	Rad21KO	90	2	3.5173394479504263	3.5173394479504263	HSS1
Il12b_HSS1_type4C2_type1C3_26012021_6_Sequence_A 0_S 0_U 3_V 1_X16_Y14_Job(Seq.Scan) 1 01 01 02 01 04 01_512	Cell_CP_18	Rad21KO	90	2	3.9277851045325702	3.9277851045325702	HSS1
Il12b_HSS1_type4C2_type1C3_26012021_6_Sequence_A 0_S 0_U 3_V 1_X17_Y13_Job(Seq.Scan) 1 01 01 02 01 04 01_508	Cell_CP_2	Rad21KO	90	2	2.624081230844193	2.624081230844193	HSS1
Il12b_HSS1_type4C2_type1C3_26012021_6_Sequence_A 0_S 0_U 3_V 1_X18_Y 4_Job(Seq.Scan) 1 01 01 02 01 04 01_440	Cell_CP_7	Rad21KO	90	2	1.4835619916353928	1.4835619916353928	HSS1
Il12b_HSS1_type4C2_type1C3_26012021_6_Sequence_A 0_S 0_U 3_V 1_X18_Y 6_Job(Seq.Scan) 1 01 01 02 01 04 01_472	Cell_CP_19	Rad21KO	90	2	1.099013506410194	1.099013506410194	HSS1
Il12b_HSS1_type4C2_type1C3_26012021_6_Sequence_A 0_S 0_U 3_V 1_X19_Y 3_Job(Seq.Scan) 1 01 01 02 01 04 01_436	Cell_CP_6	Rad21KO	90	2	3.930977109956564	3.930977109956564	HSS1
Il12b_HSS1_type4C2_type1C3_26012021_6_Sequence_A 0_S 0_U 3_V 1_X19_Y 3_Job(Seq.Scan) 1 01 01 02 01 04 01_436	Cell_CP_14	Rad21KO	90	2	1.0915639696435109	1.0915639696435109	HSS1
Il12b_HSS1_type4C2_type1C3_26012021_6_Sequence_A 0_S 0_U 3_V 1_X19_Y 4_Job(Seq.Scan) 1 01 01 02 01 04 01_442	Cell_CP_17	Rad21KO	90	2	1.961409172046418	1.961409172046418	HSS1
Il12b_HSS1_type4C2_type1C3_26012021_6_Sequence_A 0_S 0_U 3_V 1_X20_Y 3_Job(Seq.Scan) 1 01 01 02 01 04 01_434	Cell_CP_6	Rad21KO	90	2	1.400905356262745	1.400905356262745	HSS1
Il12b_HSS1_type4C2_type1C3_26012021_6_Sequence_A 0_S 0_U 3_V 1_X20_Y 3_Job(Seq.Scan) 1 01 01 02 01 04 01_434	Cell_CP_8	Rad21KO	90	2	2.620178529726068	2.620178529726068	HSS1
Il12b_HSS1_type4C2_type1C3_26012021_6_Sequence_A 0_S 0_U 3_V 1_X20_Y 5_Job(Seq.Scan) 1 01 01 02 01 04 01_450	Cell_CP_5	Rad21KO	90	2	1.0915640559139277	1.0915640559139277	HSS1
Il12b_HSS1_type4C2_type1C3_26012021_6_Sequence_A 0_S 0_U 3_V 1_X21_Y 4_Job(Seq.Scan) 1 01 01 02 01 04 01_446	Cell_CP_8	Rad21KO	90	2	2.6982240975877154	2.6982240975877154	HSS1
Il12b_HSS1_type4C2_type1C3_26012021_6_Sequence_A 0_S 0_U 3_V 1_X21_Y 4_Job(Seq.Scan) 1 01 01 02 01 04 01_446	Cell_CP_17	Rad21KO	90	2	2.5371675817513566	2.5371675817513566	HSS1
Il12b_HSS1_type4C2_type1C3_26012021_6_Sequence_A 0_S 0_U 3_V 1_X21_Y 4_Job(Seq.Scan) 1 01 01 02 01 04 01_446	Cell_CP_32	Rad21KO	90	2	1.7897113728306333	1.7897113728306333	HSS1
Il12b_HSS1_type4C2_type1C3_26012021_6_Sequence_A 0_S 0_U 3_V 1_X21_Y 4_Job(Seq.Scan) 1 01 01 02 01 04 01_446	Cell_CP_36	Rad21KO	90	2	1.8482441252649904	1.8482441252649904	HSS1
Il12b_HSS1_type4C2_type1C3_26012021_6_Sequence_A 0_S 0_U 3_V 1_X21_Y 6_Job(Seq.Scan) 1 01 01 02 01 04 01_478	Cell_CP_26	Rad21KO	90	2	1.0145832375372246	1.0145832375372246	HSS1
Il12b_HSS1_type4C2_type1C3_26012021_6_Sequence_A 0_S 0_U 3_V 1_X21_Y 6_Job(Seq.Scan) 1 01 01 02 01 04 01_478	Cell_CP_38	Rad21KO	90	2	1.5679922605083623	1.5679922605083623	HSS1
Il12b_HSS1_type4C2_type1C3_26012021_6_Sequence_A 0_S 0_U 3_V 1_X21_Y 7_Job(Seq.Scan) 1 01 01 02 01 04 01_480	Cell_CP_15	Rad21KO	90	2	3.440360009900393	3.440360009900393	HSS1
Il12b_HSS1_type4C2_type1C3_050221_4_Sequence_A 0_S 0_U 3_V 1_X 9_Y 8_Job(Seq.Scan) 1 01 01 02 01 04 01_028	Cell_CP_23	Rad21KO	90	4	1.6390371243745376	1.6390371243745376	HSS1
Il12b_HSS1_type4C2_type1C3_050221_4_Sequence_A 0_S 0_U 3_V 1_X 9_Y 8_Job(Seq.Scan) 1 01 01 02 01 04 01_028	Cell_CP_58	Rad21KO	90	4	1.1871928494200021	1.1871928494200021	HSS1
Il12b_HSS1_type4C2_type1C3_050221_4_Sequence_A 0_S 0_U 3_V 1_X 9_Y 9_Job(Seq.Scan) 1 01 01 02 01 04 01_034	Cell_CP_36	Rad21KO	90	4	3.815273498383637	3.815273498383637	HSS1
Il12b_HSS1_type4C2_type1C3_050221_4_Sequence_A 0_S 0_U 3_V 1_X10_Y 7_Job(Seq.Scan) 1 01 01 02 01 04 01_020	Cell_CP_9	Rad21KO	90	4	1.9520090990128842	1.9520090990128842	HSS1
Il12b_HSS1_type4C2_type1C3_050221_4_Sequence_A 0_S 0_U 3_V 1_X10_Y 8_Job(Seq.Scan) 1 01 01 02 01 04 01_030	Cell_CP_5	Rad21KO	90	4	2.177931565973527	2.177931565973527	HSS1
Il12b_HSS1_type4C2_type1C3_050221_4_Sequence_A 0_S 0_U 3_V 1_X10_Y 8_Job(Seq.Scan) 1 01 01 02 01 04 01_030	Cell_CP_18	Rad21KO	90	4	1.67629609287082	1.67629609287082	HSS1
Il12b_HSS1_type4C2_type1C3_050221_4_Sequence_A 0_S 0_U 3_V 1_X10_Y 9_Job(Seq.Scan) 1 01 01 02 01 04 01_032	Cell_CP_51	Rad21KO	90	4	2.6036955843791274	2.6036955843791274	HSS1
Il12b_HSS1_type4C2_type1C3_050221_4_Sequence_A 0_S 0_U 3_V 1_X13_Y10_Job(Seq.Scan) 1 01 01 02 01 04 01_038	Cell_CP_12	Rad21KO	90	4	1.2278386598988584	1.2278386598988584	HSS1
Il12b_HSS1_type4C2_type1C3_050221_4_Sequence_A 0_S 0_U 3_V 1_X15_Y 4_Job(Seq.Scan) 1 01 01 02 01 04 01_002	Cell_CP_9	Rad21KO	90	4	1.464261185425171	1.464261185425171	HSS1
Il12b_HSS1_type4C2_type1C3_050221_4_Sequence_A 0_S 0_U 3_V 1_X15_Y 4_Job(Seq.Scan) 1 01 01 02 01 04 01_002	Cell_CP_46	Rad21KO	90	4	1.0716912991183518	1.0716912991183518	HSS1
Il12b_HSS1_type4C2_type1C3_050221_4_Sequence_A 0_S 0_U 3_V 1_X15_Y 4_Job(Seq.Scan) 1 01 01 02 01 04 01_002	Cell_CP_52	Rad21KO	90	4	1.5137133451804572	1.5137133451804572	HSS1
Il12b_HSS1_type4C2_type1C3_050221_4_Sequence_A 0_S 0_U 3_V 1_X16_Y 4_Job(Seq.Scan) 1 01 01 02 01 04 01_004	Cell_CP_42	Rad21KO	90	4	1.595851079445196	1.595851079445196	HSS1
Il12b_HSS1_type4C2_type1C3_050221_4_Sequence_A 0_S 0_U 3_V 1_X16_Y 5_Job(Seq.Scan) 1 01 01 02 01 04 01_010	Cell_CP_11	Rad21KO	90	4	1.0578042338284206	1.0578042338284206	HSS1
Il12b_HSS1_type4C2_type1C3_050221_4_Sequence_A 0_S 0_U 3_V 1_X18_Y10_Job(Seq.Scan) 1 01 01 02 01 04 01_046	Cell_CP_12	Rad21KO	90	4	1.149257039700605	1.149257039700605	HSS1
Il12b_HSS1_type4C2_type1C3_050221_4_Sequence_A 0_S 0_U 3_V 1_X19_Y10_Job(Seq.Scan) 1 01 01 02 01 04 01_048	Cell_CP_34	Rad21KO	90	4	1.1766927908543323	1.1766927908543323	HSS1
Il12b_HSS1_type4C2_type1C3_050221_Sequence_A 0_S 0_U 1_V 1_X 9_Y 7_Job(Seq.Scan) 1 01 01 02 01 04 01_244	Cell_CP_5	Rad21KO	90	3	2.15066549875793	2.15066549875793	HSS1
Il12b_HSS1_type4C2_type1C3_050221_Sequence_A 0_S 0_U 1_V 1_X10_Y 8_Job(Seq.Scan) 1 01 01 02 01 04 01_256	Cell_CP_6	Rad21KO	90	3	2.0412605440857816	2.0412605440857816	HSS1
Il12b_HSS1_type4C2_type1C3_050221_Sequence_A 0_S 0_U 1_V 1_X10_Y 8_Job(Seq.Scan) 1 01 01 02 01 04 01_256	Cell_CP_17	Rad21KO	90	3	2.426547694613062	2.426547694613062	HSS1
Il12b_HSS1_type4C2_type1C3_050221_Sequence_A 0_S 0_U 1_V 1_X10_Y 8_Job(Seq.Scan) 1 01 01 02 01 04 01_256	Cell_CP_33	Rad21KO	90	3	1.7987411758174359	1.7987411758174359	HSS1
Il12b_HSS1_type4C2_type1C3_050221_Sequence_A 0_S 0_U 1_V 1_X13_Y 3_Job(Seq.Scan) 1 01 01 02 01 04 01_214	Cell_CP_19	Rad21KO	90	3	1.2070078148514303	1.2070078148514303	HSS1
Il12b_HSS1_type4C2_type1C3_050221_Sequence_A 0_S 0_U 1_V 1_X15_Y 5_Job(Seq.Scan) 1 01 01 02 01 04 01_228	Cell_CP_30	Rad21KO	90	3	1.144006722119817	1.144006722119817	HSS1
Il12b_HSS1_type4C2_type1C3_050221_Sequence_A 0_S 0_U 1_V 1_X15_Y 5_Job(Seq.Scan) 1 01 01 02 01 04 01_228	Cell_CP_33	Rad21KO	90	3	1.084054503798861	1.084054503798861	HSS1
EnhSertadPeli_Rep1_2_part1_Sequence_A 0_S 0_U 0_V 0_X11_Y20_Job(Seq.Scan) 1 01 01 02 01 04 01_016	Cell_CP_29	WT	0	1	1.639017586778732	0.0	Enh
EnhSertadPeli_Rep1_2_part1_Sequence_A 0_S 0_U 0_V 0_X11_Y20_Job(Seq.Scan) 1 01 01 02 01 04 01_016	Cell_CP_29	WT	0	1	1.639017586778732	0.0	Enh
EnhSertadPeli_Rep1_2_part1_Sequence_A 0_S 0_U 0_V 0_X11_Y20_Job(Seq.Scan) 1 01 01 02 01 04 01_016	Cell_CP_29	WT	0	1	1.639017586778732	0.0	Enh
EnhSertadPeli_Rep1_2_part1_Sequence_A 0_S 0_U 0_V 0_X11_Y20_Job(Seq.Scan) 1 01 01 02 01 04 01_016	Cell_CP_29	WT	0	1	1.639017586778732	0.0	Enh
EnhSertadPeli_Rep1_2_part1_Sequence_A 0_S 0_U 0_V 0_X11_Y21_Job(Seq.Scan) 1 01 01 02 01 04 01_042	Cell_CP_19	WT	0	1	2.097535648594783	0.0	Enh
EnhSertadPeli_Rep1_2_part1_Sequence_A 0_S 0_U 0_V 0_X11_Y21_Job(Seq.Scan) 1 01 01 02 01 04 01_042	Cell_CP_19	WT	0	1	2.097535648594783	0.0	Enh
EnhSertadPeli_Rep1_2_part1_Sequence_A 0_S 0_U 0_V 0_X11_Y21_Job(Seq.Scan) 1 01 01 02 01 04 01_042	Cell_CP_19	WT	0	1	2.097535648594783	0.0	Enh
EnhSertadPeli_Rep1_2_part1_Sequence_A 0_S 0_U 0_V 0_X11_Y21_Job(Seq.Scan) 1 01 01 02 01 04 01_042	Cell_CP_19	WT	0	1	2.097535648594783	0.0	Enh
EnhSertadPeli_Rep1_2_part1_Sequence_A 0_S 0_U 0_V 0_X13_Y19_Job(Seq.Scan) 1 01 01 02 01 04 01_010	Cell_CP_18	WT	0	1	1.9655996531643307	0.0	Enh
EnhSertadPeli_Rep1_2_part1_Sequence_A 0_S 0_U 0_V 0_X13_Y19_Job(Seq.Scan) 1 01 01 02 01 04 01_010	Cell_CP_18	WT	0	1	1.9655996531643307	0.0	Enh
EnhSertadPeli_Rep1_2_part1_Sequence_A 0_S 0_U 0_V 0_X13_Y19_Job(Seq.Scan) 1 01 01 02 01 04 01_010	Cell_CP_18	WT	0	1	1.9655996531643307	0.0	Enh
EnhSertadPeli_Rep1_2_part1_Sequence_A 0_S 0_U 0_V 0_X13_Y19_Job(Seq.Scan) 1 01 01 02 01 04 01_010	Cell_CP_18	WT	0	1	1.9655996531643307	0.0	Enh
EnhSertadPeli_Rep1_2_part1_Sequence_A 0_S 0_U 0_V 0_X14_Y19_Job(Seq.Scan) 1 01 01 02 01 04 01_008	Cell_CP_13	WT	0	1	2.2229557996441724	0.0	Enh
EnhSertadPeli_Rep1_2_part1_Sequence_A 0_S 0_U 0_V 0_X14_Y19_Job(Seq.Scan) 1 01 01 02 01 04 01_008	Cell_CP_13	WT	0	1	2.2229557996441724	0.0	Enh
EnhSertadPeli_Rep1_2_part1_Sequence_A 0_S 0_U 0_V 0_X14_Y19_Job(Seq.Scan) 1 01 01 02 01 04 01_008	Cell_CP_13	WT	0	1	2.2229557996441724	0.0	Enh
EnhSertadPeli_Rep1_2_part1_Sequence_A 0_S 0_U 0_V 0_X14_Y19_Job(Seq.Scan) 1 01 01 02 01 04 01_008	Cell_CP_13	WT	0	1	2.2229557996441724	0.0	Enh
EnhSertadPeli_Rep1_2_part1_Sequence_A 0_S 0_U 0_V 0_X14_Y20_Job(Seq.Scan) 1 01 01 02 01 04 01_022	Cell_CP_3	WT	0	1	3.196186352475908	0.0	Enh
EnhSertadPeli_Rep1_2_part1_Sequence_A 0_S 0_U 0_V 0_X14_Y20_Job(Seq.Scan) 1 01 01 02 01 04 01_022	Cell_CP_3	WT	0	1	3.196186352475908	0.0	Enh
EnhSertadPeli_Rep1_2_part1_Sequence_A 0_S 0_U 0_V 0_X14_Y20_Job(Seq.Scan) 1 01 01 02 01 04 01_022	Cell_CP_3	WT	0	1	3.196186352475908	0.0	Enh
EnhSertadPeli_Rep1_2_part1_Sequence_A 0_S 0_U 0_V 0_X14_Y20_Job(Seq.Scan) 1 01 01 02 01 04 01_022	Cell_CP_3	WT	0	1	3.196186352475908	0.0	Enh
EnhSertadPeli_Rep1_2_part1_Sequence_A 0_S 0_U 0_V 0_X16_Y19_Job(Seq.Scan) 1 01 01 02 01 04 01_004	Cell_CP_14	WT	0	1	1.9998051128948915	0.0	Enh
EnhSertadPeli_Rep1_2_part1_Sequence_A 0_S 0_U 0_V 0_X16_Y19_Job(Seq.Scan) 1 01 01 02 01 04 01_004	Cell_CP_14	WT	0	1	1.9998051128948915	0.0	Enh
EnhSertadPeli_Rep1_2_part1_Sequence_A 0_S 0_U 0_V 0_X16_Y19_Job(Seq.Scan) 1 01 01 02 01 04 01_004	Cell_CP_14	WT	0	1	1.9998051128948915	0.0	Enh
EnhSertadPeli_Rep1_2_part1_Sequence_A 0_S 0_U 0_V 0_X16_Y19_Job(Seq.Scan) 1 01 01 02 01 04 01_004	Cell_CP_14	WT	0	1	1.9998051128948915	0.0	Enh
EnhSertadPeli_Rep1_2_part1_Sequence_A 0_S 0_U 0_V 0_X17_Y20_Job(Seq.Scan) 1 01 01 02 01 04 01_028	Cell_CP_18	WT	0	1	1.24524611131896	0.0	Enh
EnhSertadPeli_Rep1_2_part1_Sequence_A 0_S 0_U 0_V 0_X17_Y20_Job(Seq.Scan) 1 01 01 02 01 04 01_028	Cell_CP_18	WT	0	1	1.24524611131896	0.0	Enh
EnhSertadPeli_Rep1_2_part1_Sequence_A 0_S 0_U 0_V 0_X17_Y20_Job(Seq.Scan) 1 01 01 02 01 04 01_028	Cell_CP_18	WT	0	1	1.24524611131896	0.0	Enh
EnhSertadPeli_Rep1_2_part1_Sequence_A 0_S 0_U 0_V 0_X17_Y20_Job(Seq.Scan) 1 01 01 02 01 04 01_028	Cell_CP_18	WT	0	1	1.24524611131896	0.0	Enh
EnhSertadPeli_Rep1_2_part1_Sequence_A 0_S 0_U 0_V 0_X17_Y21_Job(Seq.Scan) 1 01 01 02 01 04 01_030	Cell_CP_11	WT	0	1	1.8067880525490105	0.0	Enh
EnhSertadPeli_Rep1_2_part1_Sequence_A 0_S 0_U 0_V 0_X17_Y21_Job(Seq.Scan) 1 01 01 02 01 04 01_030	Cell_CP_11	WT	0	1	1.8067880525490105	0.0	Enh
EnhSertadPeli_Rep1_2_part1_Sequence_A 0_S 0_U 0_V 0_X17_Y21_Job(Seq.Scan) 1 01 01 02 01 04 01_030	Cell_CP_11	WT	0	1	1.8067880525490105	0.0	Enh
EnhSertadPeli_Rep1_2_part1_Sequence_A 0_S 0_U 0_V 0_X17_Y21_Job(Seq.Scan) 1 01 01 02 01 04 01_030	Cell_CP_11	WT	0	1	1.8067880525490105	0.0	Enh
EnhSertadPeli_Rep1_2_part1_Sequence_A 0_S 0_U 0_V 0_X17_Y21_Job(Seq.Scan) 1 01 01 02 01 04 01_030	Cell_CP_18	WT	0	1	1.5038240652697512	0.0	Enh
EnhSertadPeli_Rep1_2_part1_Sequence_A 0_S 0_U 0_V 0_X17_Y21_Job(Seq.Scan) 1 01 01 02 01 04 01_030	Cell_CP_18	WT	0	1	1.5038240652697512	0.0	Enh
EnhSertadPeli_Rep1_2_part1_Sequence_A 0_S 0_U 0_V 0_X17_Y21_Job(Seq.Scan) 1 01 01 02 01 04 01_030	Cell_CP_18	WT	0	1	1.5038240652697512	0.0	Enh
EnhSertadPeli_Rep1_2_part1_Sequence_A 0_S 0_U 0_V 0_X17_Y21_Job(Seq.Scan) 1 01 01 02 01 04 01_030	Cell_CP_18	WT	0	1	1.5038240652697512	0.0	Enh
EnhSertadPeli_Rep1_2_part1_Sequence_A 0_S 0_U 1_V 0_X14_Y19_Job(Seq.Scan) 1 01 01 02 01 04 01_114	Cell_CP_14	WT	0	2	1.9024819783893174	0.0	Enh
EnhSertadPeli_Rep1_2_part1_Sequence_A 0_S 0_U 1_V 0_X14_Y19_Job(Seq.Scan) 1 01 01 02 01 04 01_114	Cell_CP_14	WT	0	2	1.9024819783893174	0.0	Enh
EnhSertadPeli_Rep1_2_part1_Sequence_A 0_S 0_U 1_V 0_X14_Y19_Job(Seq.Scan) 1 01 01 02 01 04 01_114	Cell_CP_14	WT	0	2	1.9024819783893174	0.0	Enh
EnhSertadPeli_Rep1_2_part1_Sequence_A 0_S 0_U 1_V 0_X14_Y19_Job(Seq.Scan) 1 01 01 02 01 04 01_114	Cell_CP_14	WT	0	2	1.9024819783893174	0.0	Enh
EnhSertadPeli_Rep1_2_part1_Sequence_A 0_S 0_U 1_V 0_X14_Y19_Job(Seq.Scan) 1 01 01 02 01 04 01_114	Cell_CP_30	WT	0	2	1.1552530294150791	0.0	Enh
EnhSertadPeli_Rep1_2_part1_Sequence_A 0_S 0_U 1_V 0_X14_Y19_Job(Seq.Scan) 1 01 01 02 01 04 01_114	Cell_CP_30	WT	0	2	1.1552530294150791	0.0	Enh
EnhSertadPeli_Rep1_2_part1_Sequence_A 0_S 0_U 1_V 0_X14_Y19_Job(Seq.Scan) 1 01 01 02 01 04 01_114	Cell_CP_30	WT	0	2	1.1552530294150791	0.0	Enh
EnhSertadPeli_Rep1_2_part1_Sequence_A 0_S 0_U 1_V 0_X14_Y19_Job(Seq.Scan) 1 01 01 02 01 04 01_114	Cell_CP_30	WT	0	2	1.1552530294150791	0.0	Enh
EnhSertadPeli_Rep1_2_part1_Sequence_A 0_S 0_U 1_V 0_X14_Y20_Job(Seq.Scan) 1 01 01 02 01 04 01_116	Cell_CP_17	WT	0	2	3.3183486803627673	0.0	Enh
EnhSertadPeli_Rep1_2_part1_Sequence_A 0_S 0_U 1_V 0_X14_Y20_Job(Seq.Scan) 1 01 01 02 01 04 01_116	Cell_CP_17	WT	0	2	3.3183486803627673	0.0	Enh
EnhSertadPeli_Rep1_2_part1_Sequence_A 0_S 0_U 1_V 0_X14_Y20_Job(Seq.Scan) 1 01 01 02 01 04 01_116	Cell_CP_17	WT	0	2	3.3183486803627673	0.0	Enh
EnhSertadPeli_Rep1_2_part1_Sequence_A 0_S 0_U 1_V 0_X14_Y20_Job(Seq.Scan) 1 01 01 02 01 04 01_116	Cell_CP_17	WT	0	2	3.3183486803627673	0.0	Enh
EnhSertadPeli_Rep1_2_part1_Sequence_A 0_S 0_U 1_V 0_X14_Y21_Job(Seq.Scan) 1 01 01 02 01 04 01_134	Cell_CP_11	WT	0	2	1.3710737625906675	0.0	Enh
EnhSertadPeli_Rep1_2_part1_Sequence_A 0_S 0_U 1_V 0_X14_Y21_Job(Seq.Scan) 1 01 01 02 01 04 01_134	Cell_CP_11	WT	0	2	1.3710737625906675	0.0	Enh
EnhSertadPeli_Rep1_2_part1_Sequence_A 0_S 0_U 1_V 0_X14_Y21_Job(Seq.Scan) 1 01 01 02 01 04 01_134	Cell_CP_11	WT	0	2	1.3710737625906675	0.0	Enh
EnhSertadPeli_Rep1_2_part1_Sequence_A 0_S 0_U 1_V 0_X14_Y21_Job(Seq.Scan) 1 01 01 02 01 04 01_134	Cell_CP_11	WT	0	2	1.3710737625906675	0.0	Enh
EnhSertadPeli_Rep1_2_part1_Sequence_A 0_S 0_U 1_V 0_X14_Y22_Job(Seq.Scan) 1 01 01 02 01 04 01_136	Cell_CP_25	WT	0	2	4.794889442169331	0.0	Enh
EnhSertadPeli_Rep1_2_part1_Sequence_A 0_S 0_U 1_V 0_X14_Y22_Job(Seq.Scan) 1 01 01 02 01 04 01_136	Cell_CP_25	WT	0	2	4.794889442169331	0.0	Enh
EnhSertadPeli_Rep1_2_part1_Sequence_A 0_S 0_U 1_V 0_X14_Y22_Job(Seq.Scan) 1 01 01 02 01 04 01_136	Cell_CP_25	WT	0	2	4.794889442169331	0.0	Enh
EnhSertadPeli_Rep1_2_part1_Sequence_A 0_S 0_U 1_V 0_X14_Y22_Job(Seq.Scan) 1 01 01 02 01 04 01_136	Cell_CP_25	WT	0	2	4.794889442169331	0.0	Enh
EnhSertadPeli_Rep1_2_part1_Sequence_A 0_S 0_U 1_V 0_X14_Y22_Job(Seq.Scan) 1 01 01 02 01 04 01_136	Cell_CP_33	WT	0	2	3.3069467944339133	0.0	Enh
EnhSertadPeli_Rep1_2_part1_Sequence_A 0_S 0_U 1_V 0_X14_Y22_Job(Seq.Scan) 1 01 01 02 01 04 01_136	Cell_CP_33	WT	0	2	3.3069467944339133	0.0	Enh
EnhSertadPeli_Rep1_2_part1_Sequence_A 0_S 0_U 1_V 0_X14_Y22_Job(Seq.Scan) 1 01 01 02 01 04 01_136	Cell_CP_33	WT	0	2	3.3069467944339133	0.0	Enh
EnhSertadPeli_Rep1_2_part1_Sequence_A 0_S 0_U 1_V 0_X14_Y22_Job(Seq.Scan) 1 01 01 02 01 04 01_136	Cell_CP_33	WT	0	2	3.3069467944339133	0.0	Enh
EnhSertadPeli_Rep1_2_part1_Sequence_A 0_S 0_U 1_V 0_X14_Y22_Job(Seq.Scan) 1 01 01 02 01 04 01_136	Cell_CP_43	WT	0	2	3.271927324538723	0.0	Enh
EnhSertadPeli_Rep1_2_part1_Sequence_A 0_S 0_U 1_V 0_X14_Y22_Job(Seq.Scan) 1 01 01 02 01 04 01_136	Cell_CP_43	WT	0	2	3.271927324538723	0.0	Enh
EnhSertadPeli_Rep1_2_part1_Sequence_A 0_S 0_U 1_V 0_X14_Y22_Job(Seq.Scan) 1 01 01 02 01 04 01_136	Cell_CP_43	WT	0	2	3.271927324538723	0.0	Enh
EnhSertadPeli_Rep1_2_part1_Sequence_A 0_S 0_U 1_V 0_X14_Y22_Job(Seq.Scan) 1 01 01 02 01 04 01_136	Cell_CP_43	WT	0	2	3.271927324538723	0.0	Enh
EnhSertadPeli_Rep1_2_part1_Sequence_A 0_S 0_U 1_V 0_X14_Y23_Job(Seq.Scan) 1 01 01 02 01 04 01_154	Cell_CP_5	WT	0	2	2.483570165398547	0.0	Enh
EnhSertadPeli_Rep1_2_part1_Sequence_A 0_S 0_U 1_V 0_X14_Y23_Job(Seq.Scan) 1 01 01 02 01 04 01_154	Cell_CP_5	WT	0	2	2.483570165398547	0.0	Enh
EnhSertadPeli_Rep1_2_part1_Sequence_A 0_S 0_U 1_V 0_X14_Y23_Job(Seq.Scan) 1 01 01 02 01 04 01_154	Cell_CP_5	WT	0	2	2.483570165398547	0.0	Enh
EnhSertadPeli_Rep1_2_part1_Sequence_A 0_S 0_U 1_V 0_X14_Y23_Job(Seq.Scan) 1 01 01 02 01 04 01_154	Cell_CP_5	WT	0	2	2.483570165398547	0.0	Enh
EnhSertadPeli_Rep1_2_part1_Sequence_A 0_S 0_U 1_V 0_X14_Y23_Job(Seq.Scan) 1 01 01 02 01 04 01_154	Cell_CP_12	WT	0	2	3.599730802283269	0.0	Enh
EnhSertadPeli_Rep1_2_part1_Sequence_A 0_S 0_U 1_V 0_X14_Y23_Job(Seq.Scan) 1 01 01 02 01 04 01_154	Cell_CP_12	WT	0	2	3.599730802283269	0.0	Enh
EnhSertadPeli_Rep1_2_part1_Sequence_A 0_S 0_U 1_V 0_X14_Y23_Job(Seq.Scan) 1 01 01 02 01 04 01_154	Cell_CP_12	WT	0	2	3.599730802283269	0.0	Enh
EnhSertadPeli_Rep1_2_part1_Sequence_A 0_S 0_U 1_V 0_X14_Y23_Job(Seq.Scan) 1 01 01 02 01 04 01_154	Cell_CP_12	WT	0	2	3.599730802283269	0.0	Enh
EnhSertadPeli_Rep1_2_part1_Sequence_A 0_S 0_U 1_V 0_X14_Y23_Job(Seq.Scan) 1 01 01 02 01 04 01_154	Cell_CP_15	WT	0	2	2.7319680408914344	0.0	Enh
EnhSertadPeli_Rep1_2_part1_Sequence_A 0_S 0_U 1_V 0_X14_Y23_Job(Seq.Scan) 1 01 01 02 01 04 01_154	Cell_CP_15	WT	0	2	2.7319680408914344	0.0	Enh
EnhSertadPeli_Rep1_2_part1_Sequence_A 0_S 0_U 1_V 0_X14_Y23_Job(Seq.Scan) 1 01 01 02 01 04 01_154	Cell_CP_15	WT	0	2	2.7319680408914344	0.0	Enh
EnhSertadPeli_Rep1_2_part1_Sequence_A 0_S 0_U 1_V 0_X14_Y23_Job(Seq.Scan) 1 01 01 02 01 04 01_154	Cell_CP_15	WT	0	2	2.7319680408914344	0.0	Enh
EnhSertadPeli_Rep1_2_part1_Sequence_A 0_S 0_U 1_V 0_X14_Y23_Job(Seq.Scan) 1 01 01 02 01 04 01_154	Cell_CP_24	WT	0	2	4.862487539801829	0.0	Enh
EnhSertadPeli_Rep1_2_part1_Sequence_A 0_S 0_U 1_V 0_X14_Y23_Job(Seq.Scan) 1 01 01 02 01 04 01_154	Cell_CP_24	WT	0	2	4.862487539801829	0.0	Enh
EnhSertadPeli_Rep1_2_part1_Sequence_A 0_S 0_U 1_V 0_X14_Y23_Job(Seq.Scan) 1 01 01 02 01 04 01_154	Cell_CP_24	WT	0	2	4.862487539801829	0.0	Enh
EnhSertadPeli_Rep1_2_part1_Sequence_A 0_S 0_U 1_V 0_X14_Y23_Job(Seq.Scan) 1 01 01 02 01 04 01_154	Cell_CP_24	WT	0	2	4.862487539801829	0.0	Enh
EnhSertadPeli_Rep1_2_part1_Sequence_A 0_S 0_U 1_V 0_X15_Y20_Job(Seq.Scan) 1 01 01 02 01 04 01_118	Cell_CP_5	WT	0	2	1.4480368392084335	0.0	Enh
EnhSertadPeli_Rep1_2_part1_Sequence_A 0_S 0_U 1_V 0_X15_Y20_Job(Seq.Scan) 1 01 01 02 01 04 01_118	Cell_CP_5	WT	0	2	1.4480368392084335	0.0	Enh
EnhSertadPeli_Rep1_2_part1_Sequence_A 0_S 0_U 1_V 0_X15_Y20_Job(Seq.Scan) 1 01 01 02 01 04 01_118	Cell_CP_5	WT	0	2	1.4480368392084335	0.0	Enh
EnhSertadPeli_Rep1_2_part1_Sequence_A 0_S 0_U 1_V 0_X15_Y20_Job(Seq.Scan) 1 01 01 02 01 04 01_118	Cell_CP_5	WT	0	2	1.4480368392084335	0.0	Enh
EnhSertadPeli_Rep1_2_part1_Sequence_A 0_S 0_U 1_V 0_X15_Y21_Job(Seq.Scan) 1 01 01 02 01 04 01_132	Cell_CP_11	WT	0	2	2.281594239897708	0.0	Enh
EnhSertadPeli_Rep1_2_part1_Sequence_A 0_S 0_U 1_V 0_X15_Y21_Job(Seq.Scan) 1 01 01 02 01 04 01_132	Cell_CP_11	WT	0	2	2.281594239897708	0.0	Enh
EnhSertadPeli_Rep1_2_part1_Sequence_A 0_S 0_U 1_V 0_X15_Y21_Job(Seq.Scan) 1 01 01 02 01 04 01_132	Cell_CP_11	WT	0	2	2.281594239897708	0.0	Enh
EnhSertadPeli_Rep1_2_part1_Sequence_A 0_S 0_U 1_V 0_X15_Y21_Job(Seq.Scan) 1 01 01 02 01 04 01_132	Cell_CP_11	WT	0	2	2.281594239897708	0.0	Enh
EnhSertadPeli_Rep1_2_part1_Sequence_A 0_S 0_U 1_V 0_X15_Y21_Job(Seq.Scan) 1 01 01 02 01 04 01_132	Cell_CP_14	WT	0	2	1.5396588326935794	0.0	Enh
EnhSertadPeli_Rep1_2_part1_Sequence_A 0_S 0_U 1_V 0_X15_Y21_Job(Seq.Scan) 1 01 01 02 01 04 01_132	Cell_CP_14	WT	0	2	1.5396588326935794	0.0	Enh
EnhSertadPeli_Rep1_2_part1_Sequence_A 0_S 0_U 1_V 0_X15_Y21_Job(Seq.Scan) 1 01 01 02 01 04 01_132	Cell_CP_14	WT	0	2	1.5396588326935794	0.0	Enh
EnhSertadPeli_Rep1_2_part1_Sequence_A 0_S 0_U 1_V 0_X15_Y21_Job(Seq.Scan) 1 01 01 02 01 04 01_132	Cell_CP_14	WT	0	2	1.5396588326935794	0.0	Enh
EnhSertadPeli_Rep1_2_part1_Sequence_A 0_S 0_U 1_V 0_X15_Y21_Job(Seq.Scan) 1 01 01 02 01 04 01_132	Cell_CP_34	WT	0	2	4.980578034361528	0.0	Enh
EnhSertadPeli_Rep1_2_part1_Sequence_A 0_S 0_U 1_V 0_X15_Y21_Job(Seq.Scan) 1 01 01 02 01 04 01_132	Cell_CP_34	WT	0	2	4.980578034361528	0.0	Enh
EnhSertadPeli_Rep1_2_part1_Sequence_A 0_S 0_U 1_V 0_X15_Y21_Job(Seq.Scan) 1 01 01 02 01 04 01_132	Cell_CP_34	WT	0	2	4.980578034361528	0.0	Enh
EnhSertadPeli_Rep1_2_part1_Sequence_A 0_S 0_U 1_V 0_X15_Y21_Job(Seq.Scan) 1 01 01 02 01 04 01_132	Cell_CP_34	WT	0	2	4.980578034361528	0.0	Enh
EnhSertadPeli_Rep1_2_part1_Sequence_A 0_S 0_U 1_V 0_X15_Y21_Job(Seq.Scan) 1 01 01 02 01 04 01_132	Cell_CP_43	WT	0	2	4.720370079521465	0.0	Enh
EnhSertadPeli_Rep1_2_part1_Sequence_A 0_S 0_U 1_V 0_X15_Y21_Job(Seq.Scan) 1 01 01 02 01 04 01_132	Cell_CP_43	WT	0	2	4.720370079521465	0.0	Enh
EnhSertadPeli_Rep1_2_part1_Sequence_A 0_S 0_U 1_V 0_X15_Y21_Job(Seq.Scan) 1 01 01 02 01 04 01_132	Cell_CP_43	WT	0	2	4.720370079521465	0.0	Enh
EnhSertadPeli_Rep1_2_part1_Sequence_A 0_S 0_U 1_V 0_X15_Y21_Job(Seq.Scan) 1 01 01 02 01 04 01_132	Cell_CP_43	WT	0	2	4.720370079521465	0.0	Enh
EnhSertadPeli_Rep1_2_part1_Sequence_A 0_S 0_U 1_V 0_X15_Y22_Job(Seq.Scan) 1 01 01 02 01 04 01_138	Cell_CP_3	WT	0	2	1.4797987830250954	1.8454729448570502	Enh
EnhSertadPeli_Rep1_2_part1_Sequence_A 0_S 0_U 1_V 0_X15_Y22_Job(Seq.Scan) 1 01 01 02 01 04 01_138	Cell_CP_3	WT	0	2	1.4797987830250954	1.8454729448570502	Enh
EnhSertadPeli_Rep1_2_part1_Sequence_A 0_S 0_U 1_V 0_X15_Y22_Job(Seq.Scan) 1 01 01 02 01 04 01_138	Cell_CP_3	WT	0	2	1.4797987830250954	1.8454729448570502	Enh
EnhSertadPeli_Rep1_2_part1_Sequence_A 0_S 0_U 1_V 0_X15_Y22_Job(Seq.Scan) 1 01 01 02 01 04 01_138	Cell_CP_3	WT	0	2	1.4797987830250954	1.8454729448570502	Enh
EnhSertadPeli_Rep1_2_part1_Sequence_A 0_S 0_U 1_V 0_X15_Y22_Job(Seq.Scan) 1 01 01 02 01 04 01_138	Cell_CP_20	WT	0	2	3.5239902263324563	0.0	Enh
EnhSertadPeli_Rep1_2_part1_Sequence_A 0_S 0_U 1_V 0_X15_Y22_Job(Seq.Scan) 1 01 01 02 01 04 01_138	Cell_CP_20	WT	0	2	3.5239902263324563	0.0	Enh
EnhSertadPeli_Rep1_2_part1_Sequence_A 0_S 0_U 1_V 0_X15_Y22_Job(Seq.Scan) 1 01 01 02 01 04 01_138	Cell_CP_20	WT	0	2	3.5239902263324563	0.0	Enh
EnhSertadPeli_Rep1_2_part1_Sequence_A 0_S 0_U 1_V 0_X15_Y22_Job(Seq.Scan) 1 01 01 02 01 04 01_138	Cell_CP_20	WT	0	2	3.5239902263324563	0.0	Enh
EnhSertadPeli_Rep1_2_part1_Sequence_A 0_S 0_U 1_V 0_X15_Y22_Job(Seq.Scan) 1 01 01 02 01 04 01_138	Cell_CP_27	WT	0	2	4.37057664202784	0.7728834893981613	Enh
EnhSertadPeli_Rep1_2_part1_Sequence_A 0_S 0_U 1_V 0_X15_Y22_Job(Seq.Scan) 1 01 01 02 01 04 01_138	Cell_CP_27	WT	0	2	4.37057664202784	0.7728834893981613	Enh
EnhSertadPeli_Rep1_2_part1_Sequence_A 0_S 0_U 1_V 0_X15_Y22_Job(Seq.Scan) 1 01 01 02 01 04 01_138	Cell_CP_27	WT	0	2	4.37057664202784	0.7728834893981613	Enh
EnhSertadPeli_Rep1_2_part1_Sequence_A 0_S 0_U 1_V 0_X15_Y22_Job(Seq.Scan) 1 01 01 02 01 04 01_138	Cell_CP_27	WT	0	2	4.37057664202784	0.7728834893981613	Enh
EnhSertadPeli_Rep1_2_part1_Sequence_A 0_S 0_U 1_V 0_X15_Y22_Job(Seq.Scan) 1 01 01 02 01 04 01_138	Cell_CP_32	WT	0	2	3.83469057809972	0.0	Enh
EnhSertadPeli_Rep1_2_part1_Sequence_A 0_S 0_U 1_V 0_X15_Y22_Job(Seq.Scan) 1 01 01 02 01 04 01_138	Cell_CP_32	WT	0	2	3.83469057809972	0.0	Enh
EnhSertadPeli_Rep1_2_part1_Sequence_A 0_S 0_U 1_V 0_X15_Y22_Job(Seq.Scan) 1 01 01 02 01 04 01_138	Cell_CP_32	WT	0	2	3.83469057809972	0.0	Enh
EnhSertadPeli_Rep1_2_part1_Sequence_A 0_S 0_U 1_V 0_X15_Y22_Job(Seq.Scan) 1 01 01 02 01 04 01_138	Cell_CP_32	WT	0	2	3.83469057809972	0.0	Enh
EnhSertadPeli_Rep1_2_part1_Sequence_A 0_S 0_U 1_V 0_X15_Y22_Job(Seq.Scan) 1 01 01 02 01 04 01_138	Cell_CP_36	WT	0	2	3.8526091006336407	0.0	Enh
EnhSertadPeli_Rep1_2_part1_Sequence_A 0_S 0_U 1_V 0_X15_Y22_Job(Seq.Scan) 1 01 01 02 01 04 01_138	Cell_CP_36	WT	0	2	3.8526091006336407	0.0	Enh
EnhSertadPeli_Rep1_2_part1_Sequence_A 0_S 0_U 1_V 0_X15_Y22_Job(Seq.Scan) 1 01 01 02 01 04 01_138	Cell_CP_36	WT	0	2	3.8526091006336407	0.0	Enh
EnhSertadPeli_Rep1_2_part1_Sequence_A 0_S 0_U 1_V 0_X15_Y22_Job(Seq.Scan) 1 01 01 02 01 04 01_138	Cell_CP_36	WT	0	2	3.8526091006336407	0.0	Enh
EnhSertadPeli_Rep1_2_part1_Sequence_A 0_S 0_U 1_V 0_X15_Y23_Job(Seq.Scan) 1 01 01 02 01 04 01_152	Cell_CP_1	WT	0	2	1.3971352585829053	0.0	Enh
EnhSertadPeli_Rep1_2_part1_Sequence_A 0_S 0_U 1_V 0_X15_Y23_Job(Seq.Scan) 1 01 01 02 01 04 01_152	Cell_CP_1	WT	0	2	1.3971352585829053	0.0	Enh
EnhSertadPeli_Rep1_2_part1_Sequence_A 0_S 0_U 1_V 0_X15_Y23_Job(Seq.Scan) 1 01 01 02 01 04 01_152	Cell_CP_1	WT	0	2	1.3971352585829053	0.0	Enh
EnhSertadPeli_Rep1_2_part1_Sequence_A 0_S 0_U 1_V 0_X15_Y23_Job(Seq.Scan) 1 01 01 02 01 04 01_152	Cell_CP_1	WT	0	2	1.3971352585829053	0.0	Enh
EnhSertadPeli_Rep1_2_part1_Sequence_A 0_S 0_U 1_V 0_X15_Y23_Job(Seq.Scan) 1 01 01 02 01 04 01_152	Cell_CP_6	WT	0	2	4.285063190757439	0.0	Enh
EnhSertadPeli_Rep1_2_part1_Sequence_A 0_S 0_U 1_V 0_X15_Y23_Job(Seq.Scan) 1 01 01 02 01 04 01_152	Cell_CP_6	WT	0	2	4.285063190757439	0.0	Enh
EnhSertadPeli_Rep1_2_part1_Sequence_A 0_S 0_U 1_V 0_X15_Y23_Job(Seq.Scan) 1 01 01 02 01 04 01_152	Cell_CP_6	WT	0	2	4.285063190757439	0.0	Enh
EnhSertadPeli_Rep1_2_part1_Sequence_A 0_S 0_U 1_V 0_X15_Y23_Job(Seq.Scan) 1 01 01 02 01 04 01_152	Cell_CP_6	WT	0	2	4.285063190757439	0.0	Enh
EnhSertadPeli_Rep1_2_part1_Sequence_A 0_S 0_U 1_V 0_X15_Y23_Job(Seq.Scan) 1 01 01 02 01 04 01_152	Cell_CP_17	WT	0	2	4.536311884330542	0.0	Enh
EnhSertadPeli_Rep1_2_part1_Sequence_A 0_S 0_U 1_V 0_X15_Y23_Job(Seq.Scan) 1 01 01 02 01 04 01_152	Cell_CP_17	WT	0	2	4.536311884330542	0.0	Enh
EnhSertadPeli_Rep1_2_part1_Sequence_A 0_S 0_U 1_V 0_X15_Y23_Job(Seq.Scan) 1 01 01 02 01 04 01_152	Cell_CP_17	WT	0	2	4.536311884330542	0.0	Enh
EnhSertadPeli_Rep1_2_part1_Sequence_A 0_S 0_U 1_V 0_X15_Y23_Job(Seq.Scan) 1 01 01 02 01 04 01_152	Cell_CP_17	WT	0	2	4.536311884330542	0.0	Enh
EnhSertadPeli_Rep1_2_part1_Sequence_A 0_S 0_U 1_V 0_X15_Y23_Job(Seq.Scan) 1 01 01 02 01 04 01_152	Cell_CP_33	WT	0	2	3.624978189082876	0.0	Enh
EnhSertadPeli_Rep1_2_part1_Sequence_A 0_S 0_U 1_V 0_X15_Y23_Job(Seq.Scan) 1 01 01 02 01 04 01_152	Cell_CP_33	WT	0	2	3.624978189082876	0.0	Enh
EnhSertadPeli_Rep1_2_part1_Sequence_A 0_S 0_U 1_V 0_X15_Y23_Job(Seq.Scan) 1 01 01 02 01 04 01_152	Cell_CP_33	WT	0	2	3.624978189082876	0.0	Enh
EnhSertadPeli_Rep1_2_part1_Sequence_A 0_S 0_U 1_V 0_X15_Y23_Job(Seq.Scan) 1 01 01 02 01 04 01_152	Cell_CP_33	WT	0	2	3.624978189082876	0.0	Enh
EnhSertadPeli_Rep1_2_part1_Sequence_A 0_S 0_U 1_V 0_X16_Y19_Job(Seq.Scan) 1 01 01 02 01 04 01_110	Cell_CP_5	WT	0	2	3.905544716390738	0.0	Enh
EnhSertadPeli_Rep1_2_part1_Sequence_A 0_S 0_U 1_V 0_X16_Y19_Job(Seq.Scan) 1 01 01 02 01 04 01_110	Cell_CP_5	WT	0	2	3.905544716390738	0.0	Enh
EnhSertadPeli_Rep1_2_part1_Sequence_A 0_S 0_U 1_V 0_X16_Y19_Job(Seq.Scan) 1 01 01 02 01 04 01_110	Cell_CP_5	WT	0	2	3.905544716390738	0.0	Enh
EnhSertadPeli_Rep1_2_part1_Sequence_A 0_S 0_U 1_V 0_X16_Y19_Job(Seq.Scan) 1 01 01 02 01 04 01_110	Cell_CP_5	WT	0	2	3.905544716390738	0.0	Enh
EnhSertadPeli_Rep1_2_part1_Sequence_A 0_S 0_U 1_V 0_X16_Y19_Job(Seq.Scan) 1 01 01 02 01 04 01_110	Cell_CP_34	WT	0	2	2.481533555538963	0.0	Enh
EnhSertadPeli_Rep1_2_part1_Sequence_A 0_S 0_U 1_V 0_X16_Y19_Job(Seq.Scan) 1 01 01 02 01 04 01_110	Cell_CP_34	WT	0	2	2.481533555538963	0.0	Enh
EnhSertadPeli_Rep1_2_part1_Sequence_A 0_S 0_U 1_V 0_X16_Y19_Job(Seq.Scan) 1 01 01 02 01 04 01_110	Cell_CP_34	WT	0	2	2.481533555538963	0.0	Enh
EnhSertadPeli_Rep1_2_part1_Sequence_A 0_S 0_U 1_V 0_X16_Y19_Job(Seq.Scan) 1 01 01 02 01 04 01_110	Cell_CP_34	WT	0	2	2.481533555538963	0.0	Enh
EnhSertadPeli_Rep1_2_part1_Sequence_A 0_S 0_U 1_V 0_X16_Y20_Job(Seq.Scan) 1 01 01 02 01 04 01_120	Cell_CP_31	WT	0	2	2.3357532475737646	0.0	Enh
EnhSertadPeli_Rep1_2_part1_Sequence_A 0_S 0_U 1_V 0_X16_Y20_Job(Seq.Scan) 1 01 01 02 01 04 01_120	Cell_CP_31	WT	0	2	2.3357532475737646	0.0	Enh
EnhSertadPeli_Rep1_2_part1_Sequence_A 0_S 0_U 1_V 0_X16_Y20_Job(Seq.Scan) 1 01 01 02 01 04 01_120	Cell_CP_31	WT	0	2	2.3357532475737646	0.0	Enh
EnhSertadPeli_Rep1_2_part1_Sequence_A 0_S 0_U 1_V 0_X16_Y20_Job(Seq.Scan) 1 01 01 02 01 04 01_120	Cell_CP_31	WT	0	2	2.3357532475737646	0.0	Enh
EnhSertadPeli_Rep1_2_part1_Sequence_A 0_S 0_U 1_V 0_X16_Y21_Job(Seq.Scan) 1 01 01 02 01 04 01_130	Cell_CP_27	WT	0	2	3.027194475346682	0.0	Enh
EnhSertadPeli_Rep1_2_part1_Sequence_A 0_S 0_U 1_V 0_X16_Y21_Job(Seq.Scan) 1 01 01 02 01 04 01_130	Cell_CP_27	WT	0	2	3.027194475346682	0.0	Enh
EnhSertadPeli_Rep1_2_part1_Sequence_A 0_S 0_U 1_V 0_X16_Y21_Job(Seq.Scan) 1 01 01 02 01 04 01_130	Cell_CP_27	WT	0	2	3.027194475346682	0.0	Enh
EnhSertadPeli_Rep1_2_part1_Sequence_A 0_S 0_U 1_V 0_X16_Y21_Job(Seq.Scan) 1 01 01 02 01 04 01_130	Cell_CP_27	WT	0	2	3.027194475346682	0.0	Enh
EnhSertadPeli_Rep1_2_part1_Sequence_A 0_S 0_U 1_V 0_X16_Y21_Job(Seq.Scan) 1 01 01 02 01 04 01_130	Cell_CP_30	WT	0	2	2.4086432035003624	0.0	Enh
EnhSertadPeli_Rep1_2_part1_Sequence_A 0_S 0_U 1_V 0_X16_Y21_Job(Seq.Scan) 1 01 01 02 01 04 01_130	Cell_CP_30	WT	0	2	2.4086432035003624	0.0	Enh
EnhSertadPeli_Rep1_2_part1_Sequence_A 0_S 0_U 1_V 0_X16_Y21_Job(Seq.Scan) 1 01 01 02 01 04 01_130	Cell_CP_30	WT	0	2	2.4086432035003624	0.0	Enh
EnhSertadPeli_Rep1_2_part1_Sequence_A 0_S 0_U 1_V 0_X16_Y21_Job(Seq.Scan) 1 01 01 02 01 04 01_130	Cell_CP_30	WT	0	2	2.4086432035003624	0.0	Enh
EnhSertadPeli_Rep1_2_part1_Sequence_A 0_S 0_U 1_V 0_X16_Y22_Job(Seq.Scan) 1 01 01 02 01 04 01_140	Cell_CP_7	WT	0	2	3.877854110761234	0.0	Enh
EnhSertadPeli_Rep1_2_part1_Sequence_A 0_S 0_U 1_V 0_X16_Y22_Job(Seq.Scan) 1 01 01 02 01 04 01_140	Cell_CP_7	WT	0	2	3.877854110761234	0.0	Enh
EnhSertadPeli_Rep1_2_part1_Sequence_A 0_S 0_U 1_V 0_X16_Y22_Job(Seq.Scan) 1 01 01 02 01 04 01_140	Cell_CP_7	WT	0	2	3.877854110761234	0.0	Enh
EnhSertadPeli_Rep1_2_part1_Sequence_A 0_S 0_U 1_V 0_X16_Y22_Job(Seq.Scan) 1 01 01 02 01 04 01_140	Cell_CP_7	WT	0	2	3.877854110761234	0.0	Enh
EnhSertadPeli_Rep1_2_part1_Sequence_A 0_S 0_U 1_V 0_X16_Y22_Job(Seq.Scan) 1 01 01 02 01 04 01_140	Cell_CP_12	WT	0	2	1.9016677701686864	0.0	Enh
EnhSertadPeli_Rep1_2_part1_Sequence_A 0_S 0_U 1_V 0_X16_Y22_Job(Seq.Scan) 1 01 01 02 01 04 01_140	Cell_CP_12	WT	0	2	1.9016677701686864	0.0	Enh
EnhSertadPeli_Rep1_2_part1_Sequence_A 0_S 0_U 1_V 0_X16_Y22_Job(Seq.Scan) 1 01 01 02 01 04 01_140	Cell_CP_12	WT	0	2	1.9016677701686864	0.0	Enh
EnhSertadPeli_Rep1_2_part1_Sequence_A 0_S 0_U 1_V 0_X16_Y22_Job(Seq.Scan) 1 01 01 02 01 04 01_140	Cell_CP_12	WT	0	2	1.9016677701686864	0.0	Enh
EnhSertadPeli_Rep1_2_part1_Sequence_A 0_S 0_U 1_V 0_X16_Y22_Job(Seq.Scan) 1 01 01 02 01 04 01_140	Cell_CP_22	WT	0	2	2.9673348217902005	0.0	Enh
EnhSertadPeli_Rep1_2_part1_Sequence_A 0_S 0_U 1_V 0_X16_Y22_Job(Seq.Scan) 1 01 01 02 01 04 01_140	Cell_CP_22	WT	0	2	2.9673348217902005	0.0	Enh
EnhSertadPeli_Rep1_2_part1_Sequence_A 0_S 0_U 1_V 0_X16_Y22_Job(Seq.Scan) 1 01 01 02 01 04 01_140	Cell_CP_22	WT	0	2	2.9673348217902005	0.0	Enh
EnhSertadPeli_Rep1_2_part1_Sequence_A 0_S 0_U 1_V 0_X16_Y22_Job(Seq.Scan) 1 01 01 02 01 04 01_140	Cell_CP_22	WT	0	2	2.9673348217902005	0.0	Enh
EnhSertadPeli_Rep1_2_part1_Sequence_A 0_S 0_U 1_V 0_X16_Y22_Job(Seq.Scan) 1 01 01 02 01 04 01_140	Cell_CP_27	WT	0	2	1.1845721505138465	0.0	Enh
EnhSertadPeli_Rep1_2_part1_Sequence_A 0_S 0_U 1_V 0_X16_Y22_Job(Seq.Scan) 1 01 01 02 01 04 01_140	Cell_CP_27	WT	0	2	1.1845721505138465	0.0	Enh
EnhSertadPeli_Rep1_2_part1_Sequence_A 0_S 0_U 1_V 0_X16_Y22_Job(Seq.Scan) 1 01 01 02 01 04 01_140	Cell_CP_27	WT	0	2	1.1845721505138465	0.0	Enh
EnhSertadPeli_Rep1_2_part1_Sequence_A 0_S 0_U 1_V 0_X16_Y22_Job(Seq.Scan) 1 01 01 02 01 04 01_140	Cell_CP_27	WT	0	2	1.1845721505138465	0.0	Enh
EnhSertadPeli_Rep1_2_part1_Sequence_A 0_S 0_U 1_V 0_X16_Y22_Job(Seq.Scan) 1 01 01 02 01 04 01_140	Cell_CP_28	WT	0	2	3.3835023708293614	0.0	Enh
EnhSertadPeli_Rep1_2_part1_Sequence_A 0_S 0_U 1_V 0_X16_Y22_Job(Seq.Scan) 1 01 01 02 01 04 01_140	Cell_CP_28	WT	0	2	3.3835023708293614	0.0	Enh
EnhSertadPeli_Rep1_2_part1_Sequence_A 0_S 0_U 1_V 0_X16_Y22_Job(Seq.Scan) 1 01 01 02 01 04 01_140	Cell_CP_28	WT	0	2	3.3835023708293614	0.0	Enh
EnhSertadPeli_Rep1_2_part1_Sequence_A 0_S 0_U 1_V 0_X16_Y22_Job(Seq.Scan) 1 01 01 02 01 04 01_140	Cell_CP_28	WT	0	2	3.3835023708293614	0.0	Enh
EnhSertadPeli_Rep1_2_part1_Sequence_A 0_S 0_U 1_V 0_X16_Y22_Job(Seq.Scan) 1 01 01 02 01 04 01_140	Cell_CP_30	WT	0	2	2.3801387857622296	0.0	Enh
EnhSertadPeli_Rep1_2_part1_Sequence_A 0_S 0_U 1_V 0_X16_Y22_Job(Seq.Scan) 1 01 01 02 01 04 01_140	Cell_CP_30	WT	0	2	2.3801387857622296	0.0	Enh
EnhSertadPeli_Rep1_2_part1_Sequence_A 0_S 0_U 1_V 0_X16_Y22_Job(Seq.Scan) 1 01 01 02 01 04 01_140	Cell_CP_30	WT	0	2	2.3801387857622296	0.0	Enh
EnhSertadPeli_Rep1_2_part1_Sequence_A 0_S 0_U 1_V 0_X16_Y22_Job(Seq.Scan) 1 01 01 02 01 04 01_140	Cell_CP_30	WT	0	2	2.3801387857622296	0.0	Enh
EnhSertadPeli_Rep1_2_part1_Sequence_A 0_S 0_U 1_V 0_X16_Y23_Job(Seq.Scan) 1 01 01 02 01 04 01_150	Cell_CP_2	WT	0	2	2.1325549204339724	0.0	Enh
EnhSertadPeli_Rep1_2_part1_Sequence_A 0_S 0_U 1_V 0_X16_Y23_Job(Seq.Scan) 1 01 01 02 01 04 01_150	Cell_CP_2	WT	0	2	2.1325549204339724	0.0	Enh
EnhSertadPeli_Rep1_2_part1_Sequence_A 0_S 0_U 1_V 0_X16_Y23_Job(Seq.Scan) 1 01 01 02 01 04 01_150	Cell_CP_2	WT	0	2	2.1325549204339724	0.0	Enh
EnhSertadPeli_Rep1_2_part1_Sequence_A 0_S 0_U 1_V 0_X16_Y23_Job(Seq.Scan) 1 01 01 02 01 04 01_150	Cell_CP_2	WT	0	2	2.1325549204339724	0.0	Enh
EnhSertadPeli_Rep1_2_part1_Sequence_A 0_S 0_U 1_V 0_X16_Y23_Job(Seq.Scan) 1 01 01 02 01 04 01_150	Cell_CP_8	WT	0	2	4.041145342010035	0.0	Enh
EnhSertadPeli_Rep1_2_part1_Sequence_A 0_S 0_U 1_V 0_X16_Y23_Job(Seq.Scan) 1 01 01 02 01 04 01_150	Cell_CP_8	WT	0	2	4.041145342010035	0.0	Enh
EnhSertadPeli_Rep1_2_part1_Sequence_A 0_S 0_U 1_V 0_X16_Y23_Job(Seq.Scan) 1 01 01 02 01 04 01_150	Cell_CP_8	WT	0	2	4.041145342010035	0.0	Enh
EnhSertadPeli_Rep1_2_part1_Sequence_A 0_S 0_U 1_V 0_X16_Y23_Job(Seq.Scan) 1 01 01 02 01 04 01_150	Cell_CP_8	WT	0	2	4.041145342010035	0.0	Enh
EnhSertadPeli_Rep1_2_part1_Sequence_A 0_S 0_U 1_V 0_X16_Y23_Job(Seq.Scan) 1 01 01 02 01 04 01_150	Cell_CP_11	WT	0	2	5.012339879150189	0.0	Enh
EnhSertadPeli_Rep1_2_part1_Sequence_A 0_S 0_U 1_V 0_X16_Y23_Job(Seq.Scan) 1 01 01 02 01 04 01_150	Cell_CP_11	WT	0	2	5.012339879150189	0.0	Enh
EnhSertadPeli_Rep1_2_part1_Sequence_A 0_S 0_U 1_V 0_X16_Y23_Job(Seq.Scan) 1 01 01 02 01 04 01_150	Cell_CP_11	WT	0	2	5.012339879150189	0.0	Enh
EnhSertadPeli_Rep1_2_part1_Sequence_A 0_S 0_U 1_V 0_X16_Y23_Job(Seq.Scan) 1 01 01 02 01 04 01_150	Cell_CP_11	WT	0	2	5.012339879150189	0.0	Enh
EnhSertadPeli_Rep1_2_part1_Sequence_A 0_S 0_U 1_V 0_X17_Y19_Job(Seq.Scan) 1 01 01 02 01 04 01_108	Cell_CP_12	WT	0	2	4.035445686409615	0.0	Enh
EnhSertadPeli_Rep1_2_part1_Sequence_A 0_S 0_U 1_V 0_X17_Y19_Job(Seq.Scan) 1 01 01 02 01 04 01_108	Cell_CP_12	WT	0	2	4.035445686409615	0.0	Enh
EnhSertadPeli_Rep1_2_part1_Sequence_A 0_S 0_U 1_V 0_X17_Y19_Job(Seq.Scan) 1 01 01 02 01 04 01_108	Cell_CP_12	WT	0	2	4.035445686409615	0.0	Enh
EnhSertadPeli_Rep1_2_part1_Sequence_A 0_S 0_U 1_V 0_X17_Y19_Job(Seq.Scan) 1 01 01 02 01 04 01_108	Cell_CP_12	WT	0	2	4.035445686409615	0.0	Enh
EnhSertadPeli_Rep1_2_part1_Sequence_A 0_S 0_U 1_V 0_X17_Y19_Job(Seq.Scan) 1 01 01 02 01 04 01_108	Cell_CP_21	WT	0	2	1.649197962320638	0.0	Enh
EnhSertadPeli_Rep1_2_part1_Sequence_A 0_S 0_U 1_V 0_X17_Y19_Job(Seq.Scan) 1 01 01 02 01 04 01_108	Cell_CP_21	WT	0	2	1.649197962320638	0.0	Enh
EnhSertadPeli_Rep1_2_part1_Sequence_A 0_S 0_U 1_V 0_X17_Y19_Job(Seq.Scan) 1 01 01 02 01 04 01_108	Cell_CP_21	WT	0	2	1.649197962320638	0.0	Enh
EnhSertadPeli_Rep1_2_part1_Sequence_A 0_S 0_U 1_V 0_X17_Y19_Job(Seq.Scan) 1 01 01 02 01 04 01_108	Cell_CP_21	WT	0	2	1.649197962320638	0.0	Enh
EnhSertadPeli_Rep1_2_part1_Sequence_A 0_S 0_U 1_V 0_X17_Y20_Job(Seq.Scan) 1 01 01 02 01 04 01_122	Cell_CP_11	WT	0	2	1.0681103694794118	0.0	Enh
EnhSertadPeli_Rep1_2_part1_Sequence_A 0_S 0_U 1_V 0_X17_Y20_Job(Seq.Scan) 1 01 01 02 01 04 01_122	Cell_CP_11	WT	0	2	1.0681103694794118	0.0	Enh
EnhSertadPeli_Rep1_2_part1_Sequence_A 0_S 0_U 1_V 0_X17_Y20_Job(Seq.Scan) 1 01 01 02 01 04 01_122	Cell_CP_11	WT	0	2	1.0681103694794118	0.0	Enh
EnhSertadPeli_Rep1_2_part1_Sequence_A 0_S 0_U 1_V 0_X17_Y20_Job(Seq.Scan) 1 01 01 02 01 04 01_122	Cell_CP_11	WT	0	2	1.0681103694794118	0.0	Enh
EnhSertadPeli_Rep1_2_part1_Sequence_A 0_S 0_U 1_V 0_X17_Y20_Job(Seq.Scan) 1 01 01 02 01 04 01_122	Cell_CP_15	WT	0	2	1.2130765682519795	0.0	Enh
EnhSertadPeli_Rep1_2_part1_Sequence_A 0_S 0_U 1_V 0_X17_Y20_Job(Seq.Scan) 1 01 01 02 01 04 01_122	Cell_CP_15	WT	0	2	1.2130765682519795	0.0	Enh
EnhSertadPeli_Rep1_2_part1_Sequence_A 0_S 0_U 1_V 0_X17_Y20_Job(Seq.Scan) 1 01 01 02 01 04 01_122	Cell_CP_15	WT	0	2	1.2130765682519795	0.0	Enh
EnhSertadPeli_Rep1_2_part1_Sequence_A 0_S 0_U 1_V 0_X17_Y20_Job(Seq.Scan) 1 01 01 02 01 04 01_122	Cell_CP_15	WT	0	2	1.2130765682519795	0.0	Enh
EnhSertadPeli_Rep1_2_part1_Sequence_A 0_S 0_U 1_V 0_X17_Y21_Job(Seq.Scan) 1 01 01 02 01 04 01_128	Cell_CP_6	WT	0	2	2.028717129883343	0.0	Enh
EnhSertadPeli_Rep1_2_part1_Sequence_A 0_S 0_U 1_V 0_X17_Y21_Job(Seq.Scan) 1 01 01 02 01 04 01_128	Cell_CP_6	WT	0	2	2.028717129883343	0.0	Enh
EnhSertadPeli_Rep1_2_part1_Sequence_A 0_S 0_U 1_V 0_X17_Y21_Job(Seq.Scan) 1 01 01 02 01 04 01_128	Cell_CP_6	WT	0	2	2.028717129883343	0.0	Enh
EnhSertadPeli_Rep1_2_part1_Sequence_A 0_S 0_U 1_V 0_X17_Y21_Job(Seq.Scan) 1 01 01 02 01 04 01_128	Cell_CP_6	WT	0	2	2.028717129883343	0.0	Enh
EnhSertadPeli_Rep1_2_part1_Sequence_A 0_S 0_U 1_V 0_X17_Y21_Job(Seq.Scan) 1 01 01 02 01 04 01_128	Cell_CP_8	WT	0	2	3.7915266493262036	0.0	Enh
EnhSertadPeli_Rep1_2_part1_Sequence_A 0_S 0_U 1_V 0_X17_Y21_Job(Seq.Scan) 1 01 01 02 01 04 01_128	Cell_CP_8	WT	0	2	3.7915266493262036	0.0	Enh
EnhSertadPeli_Rep1_2_part1_Sequence_A 0_S 0_U 1_V 0_X17_Y21_Job(Seq.Scan) 1 01 01 02 01 04 01_128	Cell_CP_8	WT	0	2	3.7915266493262036	0.0	Enh
EnhSertadPeli_Rep1_2_part1_Sequence_A 0_S 0_U 1_V 0_X17_Y21_Job(Seq.Scan) 1 01 01 02 01 04 01_128	Cell_CP_8	WT	0	2	3.7915266493262036	0.0	Enh
EnhSertadPeli_Rep1_2_part1_Sequence_A 0_S 0_U 1_V 0_X17_Y21_Job(Seq.Scan) 1 01 01 02 01 04 01_128	Cell_CP_10	WT	0	2	3.264597073881028	0.0	Enh
EnhSertadPeli_Rep1_2_part1_Sequence_A 0_S 0_U 1_V 0_X17_Y21_Job(Seq.Scan) 1 01 01 02 01 04 01_128	Cell_CP_10	WT	0	2	3.264597073881028	0.0	Enh
EnhSertadPeli_Rep1_2_part1_Sequence_A 0_S 0_U 1_V 0_X17_Y21_Job(Seq.Scan) 1 01 01 02 01 04 01_128	Cell_CP_10	WT	0	2	3.264597073881028	0.0	Enh
EnhSertadPeli_Rep1_2_part1_Sequence_A 0_S 0_U 1_V 0_X17_Y21_Job(Seq.Scan) 1 01 01 02 01 04 01_128	Cell_CP_10	WT	0	2	3.264597073881028	0.0	Enh
EnhSertadPeli_Rep1_2_part1_Sequence_A 0_S 0_U 1_V 0_X17_Y22_Job(Seq.Scan) 1 01 01 02 01 04 01_142	Cell_CP_3	WT	0	2	1.7253464346057705	0.0	Enh
EnhSertadPeli_Rep1_2_part1_Sequence_A 0_S 0_U 1_V 0_X17_Y22_Job(Seq.Scan) 1 01 01 02 01 04 01_142	Cell_CP_3	WT	0	2	1.7253464346057705	0.0	Enh
EnhSertadPeli_Rep1_2_part1_Sequence_A 0_S 0_U 1_V 0_X17_Y22_Job(Seq.Scan) 1 01 01 02 01 04 01_142	Cell_CP_3	WT	0	2	1.7253464346057705	0.0	Enh
EnhSertadPeli_Rep1_2_part1_Sequence_A 0_S 0_U 1_V 0_X17_Y22_Job(Seq.Scan) 1 01 01 02 01 04 01_142	Cell_CP_3	WT	0	2	1.7253464346057705	0.0	Enh
EnhSertadPeli_Rep1_2_part1_Sequence_A 0_S 0_U 1_V 0_X17_Y22_Job(Seq.Scan) 1 01 01 02 01 04 01_142	Cell_CP_17	WT	0	2	1.7420417632767335	0.0	Enh
EnhSertadPeli_Rep1_2_part1_Sequence_A 0_S 0_U 1_V 0_X17_Y22_Job(Seq.Scan) 1 01 01 02 01 04 01_142	Cell_CP_17	WT	0	2	1.7420417632767335	0.0	Enh
EnhSertadPeli_Rep1_2_part1_Sequence_A 0_S 0_U 1_V 0_X17_Y22_Job(Seq.Scan) 1 01 01 02 01 04 01_142	Cell_CP_17	WT	0	2	1.7420417632767335	0.0	Enh
EnhSertadPeli_Rep1_2_part1_Sequence_A 0_S 0_U 1_V 0_X17_Y22_Job(Seq.Scan) 1 01 01 02 01 04 01_142	Cell_CP_17	WT	0	2	1.7420417632767335	0.0	Enh
EnhSertadPeli_Rep1_2_part1_Sequence_A 0_S 0_U 1_V 0_X17_Y22_Job(Seq.Scan) 1 01 01 02 01 04 01_142	Cell_CP_27	WT	0	2	1.4048725143229148	0.0	Enh
EnhSertadPeli_Rep1_2_part1_Sequence_A 0_S 0_U 1_V 0_X17_Y22_Job(Seq.Scan) 1 01 01 02 01 04 01_142	Cell_CP_27	WT	0	2	1.4048725143229148	0.0	Enh
EnhSertadPeli_Rep1_2_part1_Sequence_A 0_S 0_U 1_V 0_X17_Y22_Job(Seq.Scan) 1 01 01 02 01 04 01_142	Cell_CP_27	WT	0	2	1.4048725143229148	0.0	Enh
EnhSertadPeli_Rep1_2_part1_Sequence_A 0_S 0_U 1_V 0_X17_Y22_Job(Seq.Scan) 1 01 01 02 01 04 01_142	Cell_CP_27	WT	0	2	1.4048725143229148	0.0	Enh
EnhSertadPeli_Rep1_2_part1_Sequence_A 0_S 0_U 1_V 0_X17_Y22_Job(Seq.Scan) 1 01 01 02 01 04 01_142	Cell_CP_31	WT	0	2	3.520324209751604	0.0	Enh
EnhSertadPeli_Rep1_2_part1_Sequence_A 0_S 0_U 1_V 0_X17_Y22_Job(Seq.Scan) 1 01 01 02 01 04 01_142	Cell_CP_31	WT	0	2	3.520324209751604	0.0	Enh
EnhSertadPeli_Rep1_2_part1_Sequence_A 0_S 0_U 1_V 0_X17_Y22_Job(Seq.Scan) 1 01 01 02 01 04 01_142	Cell_CP_31	WT	0	2	3.520324209751604	0.0	Enh
EnhSertadPeli_Rep1_2_part1_Sequence_A 0_S 0_U 1_V 0_X17_Y22_Job(Seq.Scan) 1 01 01 02 01 04 01_142	Cell_CP_31	WT	0	2	3.520324209751604	0.0	Enh
EnhSertadPeli_Rep1_2_part1_Sequence_A 0_S 0_U 1_V 0_X17_Y22_Job(Seq.Scan) 1 01 01 02 01 04 01_142	Cell_CP_41	WT	0	2	4.663361640157201	0.0	Enh
EnhSertadPeli_Rep1_2_part1_Sequence_A 0_S 0_U 1_V 0_X17_Y22_Job(Seq.Scan) 1 01 01 02 01 04 01_142	Cell_CP_41	WT	0	2	4.663361640157201	0.0	Enh
EnhSertadPeli_Rep1_2_part1_Sequence_A 0_S 0_U 1_V 0_X17_Y22_Job(Seq.Scan) 1 01 01 02 01 04 01_142	Cell_CP_41	WT	0	2	4.663361640157201	0.0	Enh
EnhSertadPeli_Rep1_2_part1_Sequence_A 0_S 0_U 1_V 0_X17_Y22_Job(Seq.Scan) 1 01 01 02 01 04 01_142	Cell_CP_41	WT	0	2	4.663361640157201	0.0	Enh
EnhSertadPeli_Rep1_2_part1_Sequence_A 0_S 0_U 1_V 0_X17_Y23_Job(Seq.Scan) 1 01 01 02 01 04 01_148	Cell_CP_2	WT	0	2	2.164725354752958	0.0	Enh
EnhSertadPeli_Rep1_2_part1_Sequence_A 0_S 0_U 1_V 0_X17_Y23_Job(Seq.Scan) 1 01 01 02 01 04 01_148	Cell_CP_2	WT	0	2	2.164725354752958	0.0	Enh
EnhSertadPeli_Rep1_2_part1_Sequence_A 0_S 0_U 1_V 0_X17_Y23_Job(Seq.Scan) 1 01 01 02 01 04 01_148	Cell_CP_2	WT	0	2	2.164725354752958	0.0	Enh
EnhSertadPeli_Rep1_2_part1_Sequence_A 0_S 0_U 1_V 0_X17_Y23_Job(Seq.Scan) 1 01 01 02 01 04 01_148	Cell_CP_2	WT	0	2	2.164725354752958	0.0	Enh
EnhSertadPeli_Rep1_2_part1_Sequence_A 0_S 0_U 1_V 0_X17_Y23_Job(Seq.Scan) 1 01 01 02 01 04 01_148	Cell_CP_7	WT	0	2	4.912981917289041	0.0	Enh
EnhSertadPeli_Rep1_2_part1_Sequence_A 0_S 0_U 1_V 0_X17_Y23_Job(Seq.Scan) 1 01 01 02 01 04 01_148	Cell_CP_7	WT	0	2	4.912981917289041	0.0	Enh
EnhSertadPeli_Rep1_2_part1_Sequence_A 0_S 0_U 1_V 0_X17_Y23_Job(Seq.Scan) 1 01 01 02 01 04 01_148	Cell_CP_7	WT	0	2	4.912981917289041	0.0	Enh
EnhSertadPeli_Rep1_2_part1_Sequence_A 0_S 0_U 1_V 0_X17_Y23_Job(Seq.Scan) 1 01 01 02 01 04 01_148	Cell_CP_7	WT	0	2	4.912981917289041	0.0	Enh
EnhSertadPeli_Rep1_2_part1_Sequence_A 0_S 0_U 1_V 0_X18_Y19_Job(Seq.Scan) 1 01 01 02 01 04 01_106	Cell_CP_21	WT	0	2	2.9665206135695694	0.0	Enh
EnhSertadPeli_Rep1_2_part1_Sequence_A 0_S 0_U 1_V 0_X18_Y19_Job(Seq.Scan) 1 01 01 02 01 04 01_106	Cell_CP_21	WT	0	2	2.9665206135695694	0.0	Enh
EnhSertadPeli_Rep1_2_part1_Sequence_A 0_S 0_U 1_V 0_X18_Y19_Job(Seq.Scan) 1 01 01 02 01 04 01_106	Cell_CP_21	WT	0	2	2.9665206135695694	0.0	Enh
EnhSertadPeli_Rep1_2_part1_Sequence_A 0_S 0_U 1_V 0_X18_Y19_Job(Seq.Scan) 1 01 01 02 01 04 01_106	Cell_CP_21	WT	0	2	2.9665206135695694	0.0	Enh
EnhSertadPeli_Rep1_2_part1_Sequence_A 0_S 0_U 1_V 0_X18_Y19_Job(Seq.Scan) 1 01 01 02 01 04 01_106	Cell_CP_38	WT	0	2	3.41241379364981	0.0	Enh
EnhSertadPeli_Rep1_2_part1_Sequence_A 0_S 0_U 1_V 0_X18_Y19_Job(Seq.Scan) 1 01 01 02 01 04 01_106	Cell_CP_38	WT	0	2	3.41241379364981	0.0	Enh
EnhSertadPeli_Rep1_2_part1_Sequence_A 0_S 0_U 1_V 0_X18_Y19_Job(Seq.Scan) 1 01 01 02 01 04 01_106	Cell_CP_38	WT	0	2	3.41241379364981	0.0	Enh
EnhSertadPeli_Rep1_2_part1_Sequence_A 0_S 0_U 1_V 0_X18_Y19_Job(Seq.Scan) 1 01 01 02 01 04 01_106	Cell_CP_38	WT	0	2	3.41241379364981	0.0	Enh
EnhSertadPeli_Rep1_2_part1_Sequence_A 0_S 0_U 1_V 0_X18_Y22_Job(Seq.Scan) 1 01 01 02 01 04 01_144	Cell_CP_1	WT	0	2	1.973336314736337	0.0	Enh
EnhSertadPeli_Rep1_2_part1_Sequence_A 0_S 0_U 1_V 0_X18_Y22_Job(Seq.Scan) 1 01 01 02 01 04 01_144	Cell_CP_1	WT	0	2	1.973336314736337	0.0	Enh
EnhSertadPeli_Rep1_2_part1_Sequence_A 0_S 0_U 1_V 0_X18_Y22_Job(Seq.Scan) 1 01 01 02 01 04 01_144	Cell_CP_1	WT	0	2	1.973336314736337	0.0	Enh
EnhSertadPeli_Rep1_2_part1_Sequence_A 0_S 0_U 1_V 0_X18_Y22_Job(Seq.Scan) 1 01 01 02 01 04 01_144	Cell_CP_1	WT	0	2	1.973336314736337	0.0	Enh
EnhSertadPeli_Rep1_2_part1_Sequence_A 0_S 0_U 1_V 0_X18_Y22_Job(Seq.Scan) 1 01 01 02 01 04 01_144	Cell_CP_21	WT	0	2	3.5020000685273764	0.0	Enh
EnhSertadPeli_Rep1_2_part1_Sequence_A 0_S 0_U 1_V 0_X18_Y22_Job(Seq.Scan) 1 01 01 02 01 04 01_144	Cell_CP_21	WT	0	2	3.5020000685273764	0.0	Enh
EnhSertadPeli_Rep1_2_part1_Sequence_A 0_S 0_U 1_V 0_X18_Y22_Job(Seq.Scan) 1 01 01 02 01 04 01_144	Cell_CP_21	WT	0	2	3.5020000685273764	0.0	Enh
EnhSertadPeli_Rep1_2_part1_Sequence_A 0_S 0_U 1_V 0_X18_Y22_Job(Seq.Scan) 1 01 01 02 01 04 01_144	Cell_CP_21	WT	0	2	3.5020000685273764	0.0	Enh
EnhSertadPeli_Rep1_2_part1_Sequence_A 0_S 0_U 1_V 0_X18_Y23_Job(Seq.Scan) 1 01 01 02 01 04 01_146	Cell_CP_6	WT	0	2	2.102422284310578	0.0	Enh
EnhSertadPeli_Rep1_2_part1_Sequence_A 0_S 0_U 1_V 0_X18_Y23_Job(Seq.Scan) 1 01 01 02 01 04 01_146	Cell_CP_6	WT	0	2	2.102422284310578	0.0	Enh
EnhSertadPeli_Rep1_2_part1_Sequence_A 0_S 0_U 1_V 0_X18_Y23_Job(Seq.Scan) 1 01 01 02 01 04 01_146	Cell_CP_6	WT	0	2	2.102422284310578	0.0	Enh
EnhSertadPeli_Rep1_2_part1_Sequence_A 0_S 0_U 1_V 0_X18_Y23_Job(Seq.Scan) 1 01 01 02 01 04 01_146	Cell_CP_6	WT	0	2	2.102422284310578	0.0	Enh
EnhSertadPeli_Rep1_2_part1_Sequence_A 0_S 0_U 1_V 0_X18_Y23_Job(Seq.Scan) 1 01 01 02 01 04 01_146	Cell_CP_22	WT	0	2	1.8295916263507173	0.0	Enh
EnhSertadPeli_Rep1_2_part1_Sequence_A 0_S 0_U 1_V 0_X18_Y23_Job(Seq.Scan) 1 01 01 02 01 04 01_146	Cell_CP_22	WT	0	2	1.8295916263507173	0.0	Enh
EnhSertadPeli_Rep1_2_part1_Sequence_A 0_S 0_U 1_V 0_X18_Y23_Job(Seq.Scan) 1 01 01 02 01 04 01_146	Cell_CP_22	WT	0	2	1.8295916263507173	0.0	Enh
EnhSertadPeli_Rep1_2_part1_Sequence_A 0_S 0_U 1_V 0_X18_Y23_Job(Seq.Scan) 1 01 01 02 01 04 01_146	Cell_CP_22	WT	0	2	1.8295916263507173	0.0	Enh
EnhSertadPeli_Rep3_4_part2_Sequence_A 0_S 0_U 1_V 0_X13_Y22_Job(Seq.Scan) 1 01 01 02 01 04_170	Cell_CP_17	WT	0	4	1.2322069480340914	0.0	Enh
EnhSertadPeli_Rep3_4_part2_Sequence_A 0_S 0_U 1_V 0_X13_Y22_Job(Seq.Scan) 1 01 01 02 01 04_170	Cell_CP_17	WT	0	4	1.2322069480340914	0.0	Enh
EnhSertadPeli_Rep3_4_part2_Sequence_A 0_S 0_U 1_V 0_X13_Y22_Job(Seq.Scan) 1 01 01 02 01 04_170	Cell_CP_17	WT	0	4	1.2322069480340914	0.0	Enh
EnhSertadPeli_Rep3_4_part2_Sequence_A 0_S 0_U 1_V 0_X13_Y22_Job(Seq.Scan) 1 01 01 02 01 04_170	Cell_CP_17	WT	0	4	1.2322069480340914	0.0	Enh
EnhSertadPeli_Rep3_4_part2_Sequence_A 0_S 0_U 1_V 0_X14_Y20_Job(Seq.Scan) 1 01 01 02 01 04_144	Cell_CP_30	WT	0	4	1.76391794604126	0.0	Enh
EnhSertadPeli_Rep3_4_part2_Sequence_A 0_S 0_U 1_V 0_X14_Y20_Job(Seq.Scan) 1 01 01 02 01 04_144	Cell_CP_30	WT	0	4	1.76391794604126	0.0	Enh
EnhSertadPeli_Rep3_4_part2_Sequence_A 0_S 0_U 1_V 0_X14_Y20_Job(Seq.Scan) 1 01 01 02 01 04_144	Cell_CP_30	WT	0	4	1.76391794604126	0.0	Enh
EnhSertadPeli_Rep3_4_part2_Sequence_A 0_S 0_U 1_V 0_X14_Y20_Job(Seq.Scan) 1 01 01 02 01 04_144	Cell_CP_30	WT	0	4	1.76391794604126	0.0	Enh
EnhSertadPeli_Rep3_4_part2_Sequence_A 0_S 0_U 1_V 0_X15_Y19_Job(Seq.Scan) 1 01 01 02 01 04_136	Cell_CP_18	WT	0	4	1.0731547622569728	0.11269403168910458	Enh
EnhSertadPeli_Rep3_4_part2_Sequence_A 0_S 0_U 1_V 0_X15_Y19_Job(Seq.Scan) 1 01 01 02 01 04_136	Cell_CP_18	WT	0	4	1.0731547622569728	0.11269403168910458	Enh
EnhSertadPeli_Rep3_4_part2_Sequence_A 0_S 0_U 1_V 0_X15_Y19_Job(Seq.Scan) 1 01 01 02 01 04_136	Cell_CP_18	WT	0	4	1.0731547622569728	0.11269403168910458	Enh
EnhSertadPeli_Rep3_4_part2_Sequence_A 0_S 0_U 1_V 0_X15_Y19_Job(Seq.Scan) 1 01 01 02 01 04_136	Cell_CP_18	WT	0	4	1.0731547622569728	0.11269403168910458	Enh
EnhSertadPeli_Rep3_4_part2_Sequence_A 0_S 0_U 1_V 0_X15_Y21_Job(Seq.Scan) 1 01 01 02 01 04_160	Cell_CP_38	WT	0	4	2.2572099922485425	0.0	Enh
EnhSertadPeli_Rep3_4_part2_Sequence_A 0_S 0_U 1_V 0_X15_Y21_Job(Seq.Scan) 1 01 01 02 01 04_160	Cell_CP_38	WT	0	4	2.2572099922485425	0.0	Enh
EnhSertadPeli_Rep3_4_part2_Sequence_A 0_S 0_U 1_V 0_X15_Y21_Job(Seq.Scan) 1 01 01 02 01 04_160	Cell_CP_38	WT	0	4	2.2572099922485425	0.0	Enh
EnhSertadPeli_Rep3_4_part2_Sequence_A 0_S 0_U 1_V 0_X15_Y21_Job(Seq.Scan) 1 01 01 02 01 04_160	Cell_CP_38	WT	0	4	2.2572099922485425	0.0	Enh
EnhSertadPeli_Rep3_4_part2_Sequence_A 0_S 0_U 1_V 0_X15_Y23_Job(Seq.Scan) 1 01 01 02 01 04_188	Cell_CP_7	WT	0	4	1.8230821526816026	0.0	Enh
EnhSertadPeli_Rep3_4_part2_Sequence_A 0_S 0_U 1_V 0_X15_Y23_Job(Seq.Scan) 1 01 01 02 01 04_188	Cell_CP_7	WT	0	4	1.8230821526816026	0.0	Enh
EnhSertadPeli_Rep3_4_part2_Sequence_A 0_S 0_U 1_V 0_X15_Y23_Job(Seq.Scan) 1 01 01 02 01 04_188	Cell_CP_7	WT	0	4	1.8230821526816026	0.0	Enh
EnhSertadPeli_Rep3_4_part2_Sequence_A 0_S 0_U 1_V 0_X15_Y23_Job(Seq.Scan) 1 01 01 02 01 04_188	Cell_CP_7	WT	0	4	1.8230821526816026	0.0	Enh
EnhSertadPeli_Rep3_4_part2_Sequence_A 0_S 0_U 1_V 0_X18_Y21_Job(Seq.Scan) 1 01 01 02 01 04_154	Cell_CP_22	WT	0	4	1.03243123890341	0.0	Enh
EnhSertadPeli_Rep3_4_part2_Sequence_A 0_S 0_U 1_V 0_X18_Y21_Job(Seq.Scan) 1 01 01 02 01 04_154	Cell_CP_22	WT	0	4	1.03243123890341	0.0	Enh
EnhSertadPeli_Rep3_4_part2_Sequence_A 0_S 0_U 1_V 0_X18_Y21_Job(Seq.Scan) 1 01 01 02 01 04_154	Cell_CP_22	WT	0	4	1.03243123890341	0.0	Enh
EnhSertadPeli_Rep3_4_part2_Sequence_A 0_S 0_U 1_V 0_X18_Y21_Job(Seq.Scan) 1 01 01 02 01 04_154	Cell_CP_22	WT	0	4	1.03243123890341	0.0	Enh
EnhSertadPeli_Rep3_4_part2_Sequence_A 0_S 0_U 1_V 0_X18_Y23_Job(Seq.Scan) 1 01 01 02 01 04_182	Cell_CP_20	WT	0	4	1.006306740342366	0.0	Enh
EnhSertadPeli_Rep3_4_part2_Sequence_A 0_S 0_U 1_V 0_X18_Y23_Job(Seq.Scan) 1 01 01 02 01 04_182	Cell_CP_20	WT	0	4	1.006306740342366	0.0	Enh
EnhSertadPeli_Rep3_4_part2_Sequence_A 0_S 0_U 1_V 0_X18_Y23_Job(Seq.Scan) 1 01 01 02 01 04_182	Cell_CP_20	WT	0	4	1.006306740342366	0.0	Enh
EnhSertadPeli_Rep3_4_part2_Sequence_A 0_S 0_U 1_V 0_X18_Y23_Job(Seq.Scan) 1 01 01 02 01 04_182	Cell_CP_20	WT	0	4	1.006306740342366	0.0	Enh
EnhSertadPeli_Rep1_2_part1_Sequence_A 0_S 0_U 2_V 0_X12_Y21_Job(Seq.Scan) 1 01 01 02 01 04 01_230	Cell_CP_21	Rad21KO	0	1	2.3552989982129406	0.0	Enh
EnhSertadPeli_Rep1_2_part1_Sequence_A 0_S 0_U 2_V 0_X12_Y21_Job(Seq.Scan) 1 01 01 02 01 04 01_230	Cell_CP_21	Rad21KO	0	1	2.3552989982129406	0.0	Enh
EnhSertadPeli_Rep1_2_part1_Sequence_A 0_S 0_U 2_V 0_X12_Y21_Job(Seq.Scan) 1 01 01 02 01 04 01_230	Cell_CP_21	Rad21KO	0	1	2.3552989982129406	0.0	Enh
EnhSertadPeli_Rep1_2_part1_Sequence_A 0_S 0_U 2_V 0_X12_Y21_Job(Seq.Scan) 1 01 01 02 01 04 01_230	Cell_CP_21	Rad21KO	0	1	2.3552989982129406	0.0	Enh
EnhSertadPeli_Rep1_2_part1_Sequence_A 0_S 0_U 2_V 0_X12_Y22_Job(Seq.Scan) 1 01 01 02 01 04 01_232	Cell_CP_4	Rad21KO	0	1	3.2743703453126187	0.0	Enh
EnhSertadPeli_Rep1_2_part1_Sequence_A 0_S 0_U 2_V 0_X12_Y22_Job(Seq.Scan) 1 01 01 02 01 04 01_232	Cell_CP_4	Rad21KO	0	1	3.2743703453126187	0.0	Enh
EnhSertadPeli_Rep1_2_part1_Sequence_A 0_S 0_U 2_V 0_X12_Y22_Job(Seq.Scan) 1 01 01 02 01 04 01_232	Cell_CP_4	Rad21KO	0	1	3.2743703453126187	0.0	Enh
EnhSertadPeli_Rep1_2_part1_Sequence_A 0_S 0_U 2_V 0_X12_Y22_Job(Seq.Scan) 1 01 01 02 01 04 01_232	Cell_CP_4	Rad21KO	0	1	3.2743703453126187	0.0	Enh
EnhSertadPeli_Rep1_2_part1_Sequence_A 0_S 0_U 2_V 0_X12_Y22_Job(Seq.Scan) 1 01 01 02 01 04 01_232	Cell_CP_24	Rad21KO	0	1	3.7096780263006486	0.0	Enh
EnhSertadPeli_Rep1_2_part1_Sequence_A 0_S 0_U 2_V 0_X12_Y22_Job(Seq.Scan) 1 01 01 02 01 04 01_232	Cell_CP_24	Rad21KO	0	1	3.7096780263006486	0.0	Enh
EnhSertadPeli_Rep1_2_part1_Sequence_A 0_S 0_U 2_V 0_X12_Y22_Job(Seq.Scan) 1 01 01 02 01 04 01_232	Cell_CP_24	Rad21KO	0	1	3.7096780263006486	0.0	Enh
EnhSertadPeli_Rep1_2_part1_Sequence_A 0_S 0_U 2_V 0_X12_Y22_Job(Seq.Scan) 1 01 01 02 01 04 01_232	Cell_CP_24	Rad21KO	0	1	3.7096780263006486	0.0	Enh
EnhSertadPeli_Rep1_2_part1_Sequence_A 0_S 0_U 2_V 0_X12_Y22_Job(Seq.Scan) 1 01 01 02 01 04 01_232	Cell_CP_28	Rad21KO	0	1	3.9930957678007286	0.0	Enh
EnhSertadPeli_Rep1_2_part1_Sequence_A 0_S 0_U 2_V 0_X12_Y22_Job(Seq.Scan) 1 01 01 02 01 04 01_232	Cell_CP_28	Rad21KO	0	1	3.9930957678007286	0.0	Enh
EnhSertadPeli_Rep1_2_part1_Sequence_A 0_S 0_U 2_V 0_X12_Y22_Job(Seq.Scan) 1 01 01 02 01 04 01_232	Cell_CP_28	Rad21KO	0	1	3.9930957678007286	0.0	Enh
EnhSertadPeli_Rep1_2_part1_Sequence_A 0_S 0_U 2_V 0_X12_Y22_Job(Seq.Scan) 1 01 01 02 01 04 01_232	Cell_CP_28	Rad21KO	0	1	3.9930957678007286	0.0	Enh
EnhSertadPeli_Rep1_2_part1_Sequence_A 0_S 0_U 2_V 0_X12_Y23_Job(Seq.Scan) 1 01 01 02 01 04 01_256	Cell_CP_1	Rad21KO	0	1	2.041340427171144	0.0	Enh
EnhSertadPeli_Rep1_2_part1_Sequence_A 0_S 0_U 2_V 0_X12_Y23_Job(Seq.Scan) 1 01 01 02 01 04 01_256	Cell_CP_1	Rad21KO	0	1	2.041340427171144	0.0	Enh
EnhSertadPeli_Rep1_2_part1_Sequence_A 0_S 0_U 2_V 0_X12_Y23_Job(Seq.Scan) 1 01 01 02 01 04 01_256	Cell_CP_1	Rad21KO	0	1	2.041340427171144	0.0	Enh
EnhSertadPeli_Rep1_2_part1_Sequence_A 0_S 0_U 2_V 0_X12_Y23_Job(Seq.Scan) 1 01 01 02 01 04 01_256	Cell_CP_1	Rad21KO	0	1	2.041340427171144	0.0	Enh
EnhSertadPeli_Rep1_2_part1_Sequence_A 0_S 0_U 2_V 0_X12_Y23_Job(Seq.Scan) 1 01 01 02 01 04 01_256	Cell_CP_4	Rad21KO	0	1	3.3590701825303912	0.0	Enh
EnhSertadPeli_Rep1_2_part1_Sequence_A 0_S 0_U 2_V 0_X12_Y23_Job(Seq.Scan) 1 01 01 02 01 04 01_256	Cell_CP_4	Rad21KO	0	1	3.3590701825303912	0.0	Enh
EnhSertadPeli_Rep1_2_part1_Sequence_A 0_S 0_U 2_V 0_X12_Y23_Job(Seq.Scan) 1 01 01 02 01 04 01_256	Cell_CP_4	Rad21KO	0	1	3.3590701825303912	0.0	Enh
EnhSertadPeli_Rep1_2_part1_Sequence_A 0_S 0_U 2_V 0_X12_Y23_Job(Seq.Scan) 1 01 01 02 01 04 01_256	Cell_CP_4	Rad21KO	0	1	3.3590701825303912	0.0	Enh
EnhSertadPeli_Rep1_2_part1_Sequence_A 0_S 0_U 2_V 0_X12_Y23_Job(Seq.Scan) 1 01 01 02 01 04 01_256	Cell_CP_7	Rad21KO	0	1	3.9829141048948156	0.0	Enh
EnhSertadPeli_Rep1_2_part1_Sequence_A 0_S 0_U 2_V 0_X12_Y23_Job(Seq.Scan) 1 01 01 02 01 04 01_256	Cell_CP_7	Rad21KO	0	1	3.9829141048948156	0.0	Enh
EnhSertadPeli_Rep1_2_part1_Sequence_A 0_S 0_U 2_V 0_X12_Y23_Job(Seq.Scan) 1 01 01 02 01 04 01_256	Cell_CP_7	Rad21KO	0	1	3.9829141048948156	0.0	Enh
EnhSertadPeli_Rep1_2_part1_Sequence_A 0_S 0_U 2_V 0_X12_Y23_Job(Seq.Scan) 1 01 01 02 01 04 01_256	Cell_CP_7	Rad21KO	0	1	3.9829141048948156	0.0	Enh
EnhSertadPeli_Rep1_2_part1_Sequence_A 0_S 0_U 2_V 0_X12_Y23_Job(Seq.Scan) 1 01 01 02 01 04 01_256	Cell_CP_12	Rad21KO	0	1	1.1462942632881217	0.0	Enh
EnhSertadPeli_Rep1_2_part1_Sequence_A 0_S 0_U 2_V 0_X12_Y23_Job(Seq.Scan) 1 01 01 02 01 04 01_256	Cell_CP_12	Rad21KO	0	1	1.1462942632881217	0.0	Enh
EnhSertadPeli_Rep1_2_part1_Sequence_A 0_S 0_U 2_V 0_X12_Y23_Job(Seq.Scan) 1 01 01 02 01 04 01_256	Cell_CP_12	Rad21KO	0	1	1.1462942632881217	0.0	Enh
EnhSertadPeli_Rep1_2_part1_Sequence_A 0_S 0_U 2_V 0_X12_Y23_Job(Seq.Scan) 1 01 01 02 01 04 01_256	Cell_CP_12	Rad21KO	0	1	1.1462942632881217	0.0	Enh
EnhSertadPeli_Rep1_2_part1_Sequence_A 0_S 0_U 2_V 0_X13_Y21_Job(Seq.Scan) 1 01 01 02 01 04 01_228	Cell_CP_18	Rad21KO	0	1	1.362522298630027	1.4252329683227252	Enh
EnhSertadPeli_Rep1_2_part1_Sequence_A 0_S 0_U 2_V 0_X13_Y21_Job(Seq.Scan) 1 01 01 02 01 04 01_228	Cell_CP_18	Rad21KO	0	1	1.362522298630027	1.4252329683227252	Enh
EnhSertadPeli_Rep1_2_part1_Sequence_A 0_S 0_U 2_V 0_X13_Y21_Job(Seq.Scan) 1 01 01 02 01 04 01_228	Cell_CP_18	Rad21KO	0	1	1.362522298630027	1.4252329683227252	Enh
EnhSertadPeli_Rep1_2_part1_Sequence_A 0_S 0_U 2_V 0_X13_Y21_Job(Seq.Scan) 1 01 01 02 01 04 01_228	Cell_CP_18	Rad21KO	0	1	1.362522298630027	1.4252329683227252	Enh
EnhSertadPeli_Rep1_2_part1_Sequence_A 0_S 0_U 2_V 0_X13_Y21_Job(Seq.Scan) 1 01 01 02 01 04 01_228	Cell_CP_21	Rad21KO	0	1	7.4869509813377775	0.0	Enh
EnhSertadPeli_Rep1_2_part1_Sequence_A 0_S 0_U 2_V 0_X13_Y21_Job(Seq.Scan) 1 01 01 02 01 04 01_228	Cell_CP_21	Rad21KO	0	1	7.4869509813377775	0.0	Enh
EnhSertadPeli_Rep1_2_part1_Sequence_A 0_S 0_U 2_V 0_X13_Y21_Job(Seq.Scan) 1 01 01 02 01 04 01_228	Cell_CP_21	Rad21KO	0	1	7.4869509813377775	0.0	Enh
EnhSertadPeli_Rep1_2_part1_Sequence_A 0_S 0_U 2_V 0_X13_Y21_Job(Seq.Scan) 1 01 01 02 01 04 01_228	Cell_CP_21	Rad21KO	0	1	7.4869509813377775	0.0	Enh
EnhSertadPeli_Rep1_2_part1_Sequence_A 0_S 0_U 2_V 0_X13_Y21_Job(Seq.Scan) 1 01 01 02 01 04 01_228	Cell_CP_23	Rad21KO	0	1	2.1231896443647025	0.0	Enh
EnhSertadPeli_Rep1_2_part1_Sequence_A 0_S 0_U 2_V 0_X13_Y21_Job(Seq.Scan) 1 01 01 02 01 04 01_228	Cell_CP_23	Rad21KO	0	1	2.1231896443647025	0.0	Enh
EnhSertadPeli_Rep1_2_part1_Sequence_A 0_S 0_U 2_V 0_X13_Y21_Job(Seq.Scan) 1 01 01 02 01 04 01_228	Cell_CP_23	Rad21KO	0	1	2.1231896443647025	0.0	Enh
EnhSertadPeli_Rep1_2_part1_Sequence_A 0_S 0_U 2_V 0_X13_Y21_Job(Seq.Scan) 1 01 01 02 01 04 01_228	Cell_CP_23	Rad21KO	0	1	2.1231896443647025	0.0	Enh
EnhSertadPeli_Rep1_2_part1_Sequence_A 0_S 0_U 2_V 0_X13_Y22_Job(Seq.Scan) 1 01 01 02 01 04 01_234	Cell_CP_10	Rad21KO	0	1	4.604315600653347	0.0	Enh
EnhSertadPeli_Rep1_2_part1_Sequence_A 0_S 0_U 2_V 0_X13_Y22_Job(Seq.Scan) 1 01 01 02 01 04 01_234	Cell_CP_10	Rad21KO	0	1	4.604315600653347	0.0	Enh
EnhSertadPeli_Rep1_2_part1_Sequence_A 0_S 0_U 2_V 0_X13_Y22_Job(Seq.Scan) 1 01 01 02 01 04 01_234	Cell_CP_10	Rad21KO	0	1	4.604315600653347	0.0	Enh
EnhSertadPeli_Rep1_2_part1_Sequence_A 0_S 0_U 2_V 0_X13_Y22_Job(Seq.Scan) 1 01 01 02 01 04 01_234	Cell_CP_10	Rad21KO	0	1	4.604315600653347	0.0	Enh
EnhSertadPeli_Rep1_2_part1_Sequence_A 0_S 0_U 2_V 0_X13_Y23_Job(Seq.Scan) 1 01 01 02 01 04 01_254	Cell_CP_1	Rad21KO	0	1	3.2336498334250003	0.0	Enh
EnhSertadPeli_Rep1_2_part1_Sequence_A 0_S 0_U 2_V 0_X13_Y23_Job(Seq.Scan) 1 01 01 02 01 04 01_254	Cell_CP_1	Rad21KO	0	1	3.2336498334250003	0.0	Enh
EnhSertadPeli_Rep1_2_part1_Sequence_A 0_S 0_U 2_V 0_X13_Y23_Job(Seq.Scan) 1 01 01 02 01 04 01_254	Cell_CP_1	Rad21KO	0	1	3.2336498334250003	0.0	Enh
EnhSertadPeli_Rep1_2_part1_Sequence_A 0_S 0_U 2_V 0_X13_Y23_Job(Seq.Scan) 1 01 01 02 01 04 01_254	Cell_CP_1	Rad21KO	0	1	3.2336498334250003	0.0	Enh
EnhSertadPeli_Rep1_2_part1_Sequence_A 0_S 0_U 2_V 0_X13_Y23_Job(Seq.Scan) 1 01 01 02 01 04 01_254	Cell_CP_6	Rad21KO	0	1	2.0918350027143573	0.0	Enh
EnhSertadPeli_Rep1_2_part1_Sequence_A 0_S 0_U 2_V 0_X13_Y23_Job(Seq.Scan) 1 01 01 02 01 04 01_254	Cell_CP_6	Rad21KO	0	1	2.0918350027143573	0.0	Enh
EnhSertadPeli_Rep1_2_part1_Sequence_A 0_S 0_U 2_V 0_X13_Y23_Job(Seq.Scan) 1 01 01 02 01 04 01_254	Cell_CP_6	Rad21KO	0	1	2.0918350027143573	0.0	Enh
EnhSertadPeli_Rep1_2_part1_Sequence_A 0_S 0_U 2_V 0_X13_Y23_Job(Seq.Scan) 1 01 01 02 01 04 01_254	Cell_CP_6	Rad21KO	0	1	2.0918350027143573	0.0	Enh
EnhSertadPeli_Rep1_2_part1_Sequence_A 0_S 0_U 2_V 0_X13_Y23_Job(Seq.Scan) 1 01 01 02 01 04 01_254	Cell_CP_19	Rad21KO	0	1	4.221945912094428	0.0	Enh
EnhSertadPeli_Rep1_2_part1_Sequence_A 0_S 0_U 2_V 0_X13_Y23_Job(Seq.Scan) 1 01 01 02 01 04 01_254	Cell_CP_19	Rad21KO	0	1	4.221945912094428	0.0	Enh
EnhSertadPeli_Rep1_2_part1_Sequence_A 0_S 0_U 2_V 0_X13_Y23_Job(Seq.Scan) 1 01 01 02 01 04 01_254	Cell_CP_19	Rad21KO	0	1	4.221945912094428	0.0	Enh
EnhSertadPeli_Rep1_2_part1_Sequence_A 0_S 0_U 2_V 0_X13_Y23_Job(Seq.Scan) 1 01 01 02 01 04 01_254	Cell_CP_19	Rad21KO	0	1	4.221945912094428	0.0	Enh
EnhSertadPeli_Rep1_2_part1_Sequence_A 0_S 0_U 2_V 0_X14_Y21_Job(Seq.Scan) 1 01 01 02 01 04 01_226	Cell_CP_3	Rad21KO	0	1	2.5438376162613485	0.0	Enh
EnhSertadPeli_Rep1_2_part1_Sequence_A 0_S 0_U 2_V 0_X14_Y21_Job(Seq.Scan) 1 01 01 02 01 04 01_226	Cell_CP_3	Rad21KO	0	1	2.5438376162613485	0.0	Enh
EnhSertadPeli_Rep1_2_part1_Sequence_A 0_S 0_U 2_V 0_X14_Y21_Job(Seq.Scan) 1 01 01 02 01 04 01_226	Cell_CP_3	Rad21KO	0	1	2.5438376162613485	0.0	Enh
EnhSertadPeli_Rep1_2_part1_Sequence_A 0_S 0_U 2_V 0_X14_Y21_Job(Seq.Scan) 1 01 01 02 01 04 01_226	Cell_CP_3	Rad21KO	0	1	2.5438376162613485	0.0	Enh
EnhSertadPeli_Rep1_2_part1_Sequence_A 0_S 0_U 2_V 0_X14_Y21_Job(Seq.Scan) 1 01 01 02 01 04 01_226	Cell_CP_17	Rad21KO	0	1	1.1788710094934183	0.0	Enh
EnhSertadPeli_Rep1_2_part1_Sequence_A 0_S 0_U 2_V 0_X14_Y21_Job(Seq.Scan) 1 01 01 02 01 04 01_226	Cell_CP_17	Rad21KO	0	1	1.1788710094934183	0.0	Enh
EnhSertadPeli_Rep1_2_part1_Sequence_A 0_S 0_U 2_V 0_X14_Y21_Job(Seq.Scan) 1 01 01 02 01 04 01_226	Cell_CP_17	Rad21KO	0	1	1.1788710094934183	0.0	Enh
EnhSertadPeli_Rep1_2_part1_Sequence_A 0_S 0_U 2_V 0_X14_Y21_Job(Seq.Scan) 1 01 01 02 01 04 01_226	Cell_CP_17	Rad21KO	0	1	1.1788710094934183	0.0	Enh
EnhSertadPeli_Rep1_2_part1_Sequence_A 0_S 0_U 2_V 0_X14_Y21_Job(Seq.Scan) 1 01 01 02 01 04 01_226	Cell_CP_27	Rad21KO	0	1	2.3251655698655416	0.0	Enh
EnhSertadPeli_Rep1_2_part1_Sequence_A 0_S 0_U 2_V 0_X14_Y21_Job(Seq.Scan) 1 01 01 02 01 04 01_226	Cell_CP_27	Rad21KO	0	1	2.3251655698655416	0.0	Enh
EnhSertadPeli_Rep1_2_part1_Sequence_A 0_S 0_U 2_V 0_X14_Y21_Job(Seq.Scan) 1 01 01 02 01 04 01_226	Cell_CP_27	Rad21KO	0	1	2.3251655698655416	0.0	Enh
EnhSertadPeli_Rep1_2_part1_Sequence_A 0_S 0_U 2_V 0_X14_Y21_Job(Seq.Scan) 1 01 01 02 01 04 01_226	Cell_CP_27	Rad21KO	0	1	2.3251655698655416	0.0	Enh
EnhSertadPeli_Rep1_2_part1_Sequence_A 0_S 0_U 2_V 0_X14_Y22_Job(Seq.Scan) 1 01 01 02 01 04 01_236	Cell_CP_4	Rad21KO	0	1	2.904216750903185	0.0	Enh
EnhSertadPeli_Rep1_2_part1_Sequence_A 0_S 0_U 2_V 0_X14_Y22_Job(Seq.Scan) 1 01 01 02 01 04 01_236	Cell_CP_4	Rad21KO	0	1	2.904216750903185	0.0	Enh
EnhSertadPeli_Rep1_2_part1_Sequence_A 0_S 0_U 2_V 0_X14_Y22_Job(Seq.Scan) 1 01 01 02 01 04 01_236	Cell_CP_4	Rad21KO	0	1	2.904216750903185	0.0	Enh
EnhSertadPeli_Rep1_2_part1_Sequence_A 0_S 0_U 2_V 0_X14_Y22_Job(Seq.Scan) 1 01 01 02 01 04 01_236	Cell_CP_4	Rad21KO	0	1	2.904216750903185	0.0	Enh
EnhSertadPeli_Rep1_2_part1_Sequence_A 0_S 0_U 2_V 0_X14_Y22_Job(Seq.Scan) 1 01 01 02 01 04 01_236	Cell_CP_11	Rad21KO	0	1	1.7176089808097599	0.0	Enh
EnhSertadPeli_Rep1_2_part1_Sequence_A 0_S 0_U 2_V 0_X14_Y22_Job(Seq.Scan) 1 01 01 02 01 04 01_236	Cell_CP_11	Rad21KO	0	1	1.7176089808097599	0.0	Enh
EnhSertadPeli_Rep1_2_part1_Sequence_A 0_S 0_U 2_V 0_X14_Y22_Job(Seq.Scan) 1 01 01 02 01 04 01_236	Cell_CP_11	Rad21KO	0	1	1.7176089808097599	0.0	Enh
EnhSertadPeli_Rep1_2_part1_Sequence_A 0_S 0_U 2_V 0_X14_Y22_Job(Seq.Scan) 1 01 01 02 01 04 01_236	Cell_CP_11	Rad21KO	0	1	1.7176089808097599	0.0	Enh
EnhSertadPeli_Rep1_2_part1_Sequence_A 0_S 0_U 2_V 0_X14_Y22_Job(Seq.Scan) 1 01 01 02 01 04 01_236	Cell_CP_12	Rad21KO	0	1	2.407421396029413	0.0	Enh
EnhSertadPeli_Rep1_2_part1_Sequence_A 0_S 0_U 2_V 0_X14_Y22_Job(Seq.Scan) 1 01 01 02 01 04 01_236	Cell_CP_12	Rad21KO	0	1	2.407421396029413	0.0	Enh
EnhSertadPeli_Rep1_2_part1_Sequence_A 0_S 0_U 2_V 0_X14_Y22_Job(Seq.Scan) 1 01 01 02 01 04 01_236	Cell_CP_12	Rad21KO	0	1	2.407421396029413	0.0	Enh
EnhSertadPeli_Rep1_2_part1_Sequence_A 0_S 0_U 2_V 0_X14_Y22_Job(Seq.Scan) 1 01 01 02 01 04 01_236	Cell_CP_12	Rad21KO	0	1	2.407421396029413	0.0	Enh
EnhSertadPeli_Rep1_2_part1_Sequence_A 0_S 0_U 2_V 0_X14_Y22_Job(Seq.Scan) 1 01 01 02 01 04 01_236	Cell_CP_14	Rad21KO	0	1	1.2949258844735385	0.0	Enh
EnhSertadPeli_Rep1_2_part1_Sequence_A 0_S 0_U 2_V 0_X14_Y22_Job(Seq.Scan) 1 01 01 02 01 04 01_236	Cell_CP_14	Rad21KO	0	1	1.2949258844735385	0.0	Enh
EnhSertadPeli_Rep1_2_part1_Sequence_A 0_S 0_U 2_V 0_X14_Y22_Job(Seq.Scan) 1 01 01 02 01 04 01_236	Cell_CP_14	Rad21KO	0	1	1.2949258844735385	0.0	Enh
EnhSertadPeli_Rep1_2_part1_Sequence_A 0_S 0_U 2_V 0_X14_Y22_Job(Seq.Scan) 1 01 01 02 01 04 01_236	Cell_CP_14	Rad21KO	0	1	1.2949258844735385	0.0	Enh
EnhSertadPeli_Rep1_2_part1_Sequence_A 0_S 0_U 2_V 0_X14_Y22_Job(Seq.Scan) 1 01 01 02 01 04 01_236	Cell_CP_18	Rad21KO	0	1	4.416592577217578	0.0	Enh
EnhSertadPeli_Rep1_2_part1_Sequence_A 0_S 0_U 2_V 0_X14_Y22_Job(Seq.Scan) 1 01 01 02 01 04 01_236	Cell_CP_18	Rad21KO	0	1	4.416592577217578	0.0	Enh
EnhSertadPeli_Rep1_2_part1_Sequence_A 0_S 0_U 2_V 0_X14_Y22_Job(Seq.Scan) 1 01 01 02 01 04 01_236	Cell_CP_18	Rad21KO	0	1	4.416592577217578	0.0	Enh
EnhSertadPeli_Rep1_2_part1_Sequence_A 0_S 0_U 2_V 0_X14_Y22_Job(Seq.Scan) 1 01 01 02 01 04 01_236	Cell_CP_18	Rad21KO	0	1	4.416592577217578	0.0	Enh
EnhSertadPeli_Rep1_2_part1_Sequence_A 0_S 0_U 2_V 0_X14_Y22_Job(Seq.Scan) 1 01 01 02 01 04 01_236	Cell_CP_26	Rad21KO	0	1	2.1085297372173173	0.0	Enh
EnhSertadPeli_Rep1_2_part1_Sequence_A 0_S 0_U 2_V 0_X14_Y22_Job(Seq.Scan) 1 01 01 02 01 04 01_236	Cell_CP_26	Rad21KO	0	1	2.1085297372173173	0.0	Enh
EnhSertadPeli_Rep1_2_part1_Sequence_A 0_S 0_U 2_V 0_X14_Y22_Job(Seq.Scan) 1 01 01 02 01 04 01_236	Cell_CP_26	Rad21KO	0	1	2.1085297372173173	0.0	Enh
EnhSertadPeli_Rep1_2_part1_Sequence_A 0_S 0_U 2_V 0_X14_Y22_Job(Seq.Scan) 1 01 01 02 01 04 01_236	Cell_CP_26	Rad21KO	0	1	2.1085297372173173	0.0	Enh
EnhSertadPeli_Rep1_2_part1_Sequence_A 0_S 0_U 2_V 0_X14_Y23_Job(Seq.Scan) 1 01 01 02 01 04 01_252	Cell_CP_20	Rad21KO	0	1	2.7983429446609747	0.0	Enh
EnhSertadPeli_Rep1_2_part1_Sequence_A 0_S 0_U 2_V 0_X14_Y23_Job(Seq.Scan) 1 01 01 02 01 04 01_252	Cell_CP_20	Rad21KO	0	1	2.7983429446609747	0.0	Enh
EnhSertadPeli_Rep1_2_part1_Sequence_A 0_S 0_U 2_V 0_X14_Y23_Job(Seq.Scan) 1 01 01 02 01 04 01_252	Cell_CP_20	Rad21KO	0	1	2.7983429446609747	0.0	Enh
EnhSertadPeli_Rep1_2_part1_Sequence_A 0_S 0_U 2_V 0_X14_Y23_Job(Seq.Scan) 1 01 01 02 01 04 01_252	Cell_CP_20	Rad21KO	0	1	2.7983429446609747	0.0	Enh
EnhSertadPeli_Rep1_2_part1_Sequence_A 0_S 0_U 2_V 0_X15_Y20_Job(Seq.Scan) 1 01 01 02 01 04 01_210	Cell_CP_8	Rad21KO	0	1	1.9273221620506085	0.0	Enh
EnhSertadPeli_Rep1_2_part1_Sequence_A 0_S 0_U 2_V 0_X15_Y20_Job(Seq.Scan) 1 01 01 02 01 04 01_210	Cell_CP_8	Rad21KO	0	1	1.9273221620506085	0.0	Enh
EnhSertadPeli_Rep1_2_part1_Sequence_A 0_S 0_U 2_V 0_X15_Y20_Job(Seq.Scan) 1 01 01 02 01 04 01_210	Cell_CP_8	Rad21KO	0	1	1.9273221620506085	0.0	Enh
EnhSertadPeli_Rep1_2_part1_Sequence_A 0_S 0_U 2_V 0_X15_Y20_Job(Seq.Scan) 1 01 01 02 01 04 01_210	Cell_CP_8	Rad21KO	0	1	1.9273221620506085	0.0	Enh
EnhSertadPeli_Rep1_2_part1_Sequence_A 0_S 0_U 2_V 0_X15_Y20_Job(Seq.Scan) 1 01 01 02 01 04 01_210	Cell_CP_16	Rad21KO	0	1	1.1743917749719404	0.0	Enh
EnhSertadPeli_Rep1_2_part1_Sequence_A 0_S 0_U 2_V 0_X15_Y20_Job(Seq.Scan) 1 01 01 02 01 04 01_210	Cell_CP_16	Rad21KO	0	1	1.1743917749719404	0.0	Enh
EnhSertadPeli_Rep1_2_part1_Sequence_A 0_S 0_U 2_V 0_X15_Y20_Job(Seq.Scan) 1 01 01 02 01 04 01_210	Cell_CP_16	Rad21KO	0	1	1.1743917749719404	0.0	Enh
EnhSertadPeli_Rep1_2_part1_Sequence_A 0_S 0_U 2_V 0_X15_Y20_Job(Seq.Scan) 1 01 01 02 01 04 01_210	Cell_CP_16	Rad21KO	0	1	1.1743917749719404	0.0	Enh
EnhSertadPeli_Rep1_2_part1_Sequence_A 0_S 0_U 2_V 0_X15_Y20_Job(Seq.Scan) 1 01 01 02 01 04 01_210	Cell_CP_21	Rad21KO	0	1	2.2929965219385644	1.6630431661073894	Enh
EnhSertadPeli_Rep1_2_part1_Sequence_A 0_S 0_U 2_V 0_X15_Y20_Job(Seq.Scan) 1 01 01 02 01 04 01_210	Cell_CP_21	Rad21KO	0	1	2.2929965219385644	1.6630431661073894	Enh
EnhSertadPeli_Rep1_2_part1_Sequence_A 0_S 0_U 2_V 0_X15_Y20_Job(Seq.Scan) 1 01 01 02 01 04 01_210	Cell_CP_21	Rad21KO	0	1	2.2929965219385644	1.6630431661073894	Enh
EnhSertadPeli_Rep1_2_part1_Sequence_A 0_S 0_U 2_V 0_X15_Y20_Job(Seq.Scan) 1 01 01 02 01 04 01_210	Cell_CP_21	Rad21KO	0	1	2.2929965219385644	1.6630431661073894	Enh
EnhSertadPeli_Rep1_2_part1_Sequence_A 0_S 0_U 2_V 0_X15_Y20_Job(Seq.Scan) 1 01 01 02 01 04 01_210	Cell_CP_26	Rad21KO	0	1	3.0442974032679637	0.0	Enh
EnhSertadPeli_Rep1_2_part1_Sequence_A 0_S 0_U 2_V 0_X15_Y20_Job(Seq.Scan) 1 01 01 02 01 04 01_210	Cell_CP_26	Rad21KO	0	1	3.0442974032679637	0.0	Enh
EnhSertadPeli_Rep1_2_part1_Sequence_A 0_S 0_U 2_V 0_X15_Y20_Job(Seq.Scan) 1 01 01 02 01 04 01_210	Cell_CP_26	Rad21KO	0	1	3.0442974032679637	0.0	Enh
EnhSertadPeli_Rep1_2_part1_Sequence_A 0_S 0_U 2_V 0_X15_Y20_Job(Seq.Scan) 1 01 01 02 01 04 01_210	Cell_CP_26	Rad21KO	0	1	3.0442974032679637	0.0	Enh
EnhSertadPeli_Rep1_2_part1_Sequence_A 0_S 0_U 2_V 0_X15_Y20_Job(Seq.Scan) 1 01 01 02 01 04 01_210	Cell_CP_31	Rad21KO	0	1	2.167575380609169	1.7835770775529864	Enh
EnhSertadPeli_Rep1_2_part1_Sequence_A 0_S 0_U 2_V 0_X15_Y20_Job(Seq.Scan) 1 01 01 02 01 04 01_210	Cell_CP_31	Rad21KO	0	1	2.167575380609169	1.7835770775529864	Enh
EnhSertadPeli_Rep1_2_part1_Sequence_A 0_S 0_U 2_V 0_X15_Y20_Job(Seq.Scan) 1 01 01 02 01 04 01_210	Cell_CP_31	Rad21KO	0	1	2.167575380609169	1.7835770775529864	Enh
EnhSertadPeli_Rep1_2_part1_Sequence_A 0_S 0_U 2_V 0_X15_Y20_Job(Seq.Scan) 1 01 01 02 01 04 01_210	Cell_CP_31	Rad21KO	0	1	2.167575380609169	1.7835770775529864	Enh
EnhSertadPeli_Rep1_2_part1_Sequence_A 0_S 0_U 2_V 0_X15_Y21_Job(Seq.Scan) 1 01 01 02 01 04 01_224	Cell_CP_1	Rad21KO	0	1	1.1035373395969204	0.0	Enh
EnhSertadPeli_Rep1_2_part1_Sequence_A 0_S 0_U 2_V 0_X15_Y21_Job(Seq.Scan) 1 01 01 02 01 04 01_224	Cell_CP_1	Rad21KO	0	1	1.1035373395969204	0.0	Enh
EnhSertadPeli_Rep1_2_part1_Sequence_A 0_S 0_U 2_V 0_X15_Y21_Job(Seq.Scan) 1 01 01 02 01 04 01_224	Cell_CP_1	Rad21KO	0	1	1.1035373395969204	0.0	Enh
EnhSertadPeli_Rep1_2_part1_Sequence_A 0_S 0_U 2_V 0_X15_Y21_Job(Seq.Scan) 1 01 01 02 01 04 01_224	Cell_CP_1	Rad21KO	0	1	1.1035373395969204	0.0	Enh
EnhSertadPeli_Rep1_2_part1_Sequence_A 0_S 0_U 2_V 0_X15_Y22_Job(Seq.Scan) 1 01 01 02 01 04 01_238	Cell_CP_4	Rad21KO	0	1	3.0064269172365563	0.0	Enh
EnhSertadPeli_Rep1_2_part1_Sequence_A 0_S 0_U 2_V 0_X15_Y22_Job(Seq.Scan) 1 01 01 02 01 04 01_238	Cell_CP_4	Rad21KO	0	1	3.0064269172365563	0.0	Enh
EnhSertadPeli_Rep1_2_part1_Sequence_A 0_S 0_U 2_V 0_X15_Y22_Job(Seq.Scan) 1 01 01 02 01 04 01_238	Cell_CP_4	Rad21KO	0	1	3.0064269172365563	0.0	Enh
EnhSertadPeli_Rep1_2_part1_Sequence_A 0_S 0_U 2_V 0_X15_Y22_Job(Seq.Scan) 1 01 01 02 01 04 01_238	Cell_CP_4	Rad21KO	0	1	3.0064269172365563	0.0	Enh
EnhSertadPeli_Rep1_2_part1_Sequence_A 0_S 0_U 2_V 0_X15_Y22_Job(Seq.Scan) 1 01 01 02 01 04 01_238	Cell_CP_17	Rad21KO	0	1	2.553202892330618	0.0	Enh
EnhSertadPeli_Rep1_2_part1_Sequence_A 0_S 0_U 2_V 0_X15_Y22_Job(Seq.Scan) 1 01 01 02 01 04 01_238	Cell_CP_17	Rad21KO	0	1	2.553202892330618	0.0	Enh
EnhSertadPeli_Rep1_2_part1_Sequence_A 0_S 0_U 2_V 0_X15_Y22_Job(Seq.Scan) 1 01 01 02 01 04 01_238	Cell_CP_17	Rad21KO	0	1	2.553202892330618	0.0	Enh
EnhSertadPeli_Rep1_2_part1_Sequence_A 0_S 0_U 2_V 0_X15_Y22_Job(Seq.Scan) 1 01 01 02 01 04 01_238	Cell_CP_17	Rad21KO	0	1	2.553202892330618	0.0	Enh
EnhSertadPeli_Rep1_2_part1_Sequence_A 0_S 0_U 2_V 0_X15_Y22_Job(Seq.Scan) 1 01 01 02 01 04 01_238	Cell_CP_18	Rad21KO	0	1	2.7299320251998536	0.0	Enh
EnhSertadPeli_Rep1_2_part1_Sequence_A 0_S 0_U 2_V 0_X15_Y22_Job(Seq.Scan) 1 01 01 02 01 04 01_238	Cell_CP_18	Rad21KO	0	1	2.7299320251998536	0.0	Enh
EnhSertadPeli_Rep1_2_part1_Sequence_A 0_S 0_U 2_V 0_X15_Y22_Job(Seq.Scan) 1 01 01 02 01 04 01_238	Cell_CP_18	Rad21KO	0	1	2.7299320251998536	0.0	Enh
EnhSertadPeli_Rep1_2_part1_Sequence_A 0_S 0_U 2_V 0_X15_Y22_Job(Seq.Scan) 1 01 01 02 01 04 01_238	Cell_CP_18	Rad21KO	0	1	2.7299320251998536	0.0	Enh
EnhSertadPeli_Rep1_2_part1_Sequence_A 0_S 0_U 2_V 0_X15_Y22_Job(Seq.Scan) 1 01 01 02 01 04 01_238	Cell_CP_22	Rad21KO	0	1	1.1348923773592678	0.0	Enh
EnhSertadPeli_Rep1_2_part1_Sequence_A 0_S 0_U 2_V 0_X15_Y22_Job(Seq.Scan) 1 01 01 02 01 04 01_238	Cell_CP_22	Rad21KO	0	1	1.1348923773592678	0.0	Enh
EnhSertadPeli_Rep1_2_part1_Sequence_A 0_S 0_U 2_V 0_X15_Y22_Job(Seq.Scan) 1 01 01 02 01 04 01_238	Cell_CP_22	Rad21KO	0	1	1.1348923773592678	0.0	Enh
EnhSertadPeli_Rep1_2_part1_Sequence_A 0_S 0_U 2_V 0_X15_Y22_Job(Seq.Scan) 1 01 01 02 01 04 01_238	Cell_CP_22	Rad21KO	0	1	1.1348923773592678	0.0	Enh
EnhSertadPeli_Rep1_2_part1_Sequence_A 0_S 0_U 2_V 0_X15_Y22_Job(Seq.Scan) 1 01 01 02 01 04 01_238	Cell_CP_35	Rad21KO	0	1	4.452833656527718	0.0	Enh
EnhSertadPeli_Rep1_2_part1_Sequence_A 0_S 0_U 2_V 0_X15_Y22_Job(Seq.Scan) 1 01 01 02 01 04 01_238	Cell_CP_35	Rad21KO	0	1	4.452833656527718	0.0	Enh
EnhSertadPeli_Rep1_2_part1_Sequence_A 0_S 0_U 2_V 0_X15_Y22_Job(Seq.Scan) 1 01 01 02 01 04 01_238	Cell_CP_35	Rad21KO	0	1	4.452833656527718	0.0	Enh
EnhSertadPeli_Rep1_2_part1_Sequence_A 0_S 0_U 2_V 0_X15_Y22_Job(Seq.Scan) 1 01 01 02 01 04 01_238	Cell_CP_35	Rad21KO	0	1	4.452833656527718	0.0	Enh
EnhSertadPeli_Rep1_2_part1_Sequence_A 0_S 0_U 2_V 0_X15_Y23_Job(Seq.Scan) 1 01 01 02 01 04 01_250	Cell_CP_1	Rad21KO	0	1	1.4447786199339008	1.2277361783153633	Enh
EnhSertadPeli_Rep1_2_part1_Sequence_A 0_S 0_U 2_V 0_X15_Y23_Job(Seq.Scan) 1 01 01 02 01 04 01_250	Cell_CP_1	Rad21KO	0	1	1.4447786199339008	1.2277361783153633	Enh
EnhSertadPeli_Rep1_2_part1_Sequence_A 0_S 0_U 2_V 0_X15_Y23_Job(Seq.Scan) 1 01 01 02 01 04 01_250	Cell_CP_1	Rad21KO	0	1	1.4447786199339008	1.2277361783153633	Enh
EnhSertadPeli_Rep1_2_part1_Sequence_A 0_S 0_U 2_V 0_X15_Y23_Job(Seq.Scan) 1 01 01 02 01 04 01_250	Cell_CP_1	Rad21KO	0	1	1.4447786199339008	1.2277361783153633	Enh
EnhSertadPeli_Rep1_2_part1_Sequence_A 0_S 0_U 2_V 0_X15_Y23_Job(Seq.Scan) 1 01 01 02 01 04 01_250	Cell_CP_11	Rad21KO	0	1	5.805992263536484	4.914201546143978	Enh
EnhSertadPeli_Rep1_2_part1_Sequence_A 0_S 0_U 2_V 0_X15_Y23_Job(Seq.Scan) 1 01 01 02 01 04 01_250	Cell_CP_11	Rad21KO	0	1	5.805992263536484	4.914201546143978	Enh
EnhSertadPeli_Rep1_2_part1_Sequence_A 0_S 0_U 2_V 0_X15_Y23_Job(Seq.Scan) 1 01 01 02 01 04 01_250	Cell_CP_11	Rad21KO	0	1	5.805992263536484	4.914201546143978	Enh
EnhSertadPeli_Rep1_2_part1_Sequence_A 0_S 0_U 2_V 0_X15_Y23_Job(Seq.Scan) 1 01 01 02 01 04 01_250	Cell_CP_11	Rad21KO	0	1	5.805992263536484	4.914201546143978	Enh
EnhSertadPeli_Rep1_2_part1_Sequence_A 0_S 0_U 2_V 0_X15_Y23_Job(Seq.Scan) 1 01 01 02 01 04 01_250	Cell_CP_12	Rad21KO	0	1	2.750292380171663	0.0	Enh
EnhSertadPeli_Rep1_2_part1_Sequence_A 0_S 0_U 2_V 0_X15_Y23_Job(Seq.Scan) 1 01 01 02 01 04 01_250	Cell_CP_12	Rad21KO	0	1	2.750292380171663	0.0	Enh
EnhSertadPeli_Rep1_2_part1_Sequence_A 0_S 0_U 2_V 0_X15_Y23_Job(Seq.Scan) 1 01 01 02 01 04 01_250	Cell_CP_12	Rad21KO	0	1	2.750292380171663	0.0	Enh
EnhSertadPeli_Rep1_2_part1_Sequence_A 0_S 0_U 2_V 0_X15_Y23_Job(Seq.Scan) 1 01 01 02 01 04 01_250	Cell_CP_12	Rad21KO	0	1	2.750292380171663	0.0	Enh
EnhSertadPeli_Rep1_2_part1_Sequence_A 0_S 0_U 2_V 0_X16_Y20_Job(Seq.Scan) 1 01 01 02 01 04 01_212	Cell_CP_8	Rad21KO	0	1	3.1424343498821665	0.0	Enh
EnhSertadPeli_Rep1_2_part1_Sequence_A 0_S 0_U 2_V 0_X16_Y20_Job(Seq.Scan) 1 01 01 02 01 04 01_212	Cell_CP_8	Rad21KO	0	1	3.1424343498821665	0.0	Enh
EnhSertadPeli_Rep1_2_part1_Sequence_A 0_S 0_U 2_V 0_X16_Y20_Job(Seq.Scan) 1 01 01 02 01 04 01_212	Cell_CP_8	Rad21KO	0	1	3.1424343498821665	0.0	Enh
EnhSertadPeli_Rep1_2_part1_Sequence_A 0_S 0_U 2_V 0_X16_Y20_Job(Seq.Scan) 1 01 01 02 01 04 01_212	Cell_CP_8	Rad21KO	0	1	3.1424343498821665	0.0	Enh
EnhSertadPeli_Rep1_2_part1_Sequence_A 0_S 0_U 2_V 0_X16_Y20_Job(Seq.Scan) 1 01 01 02 01 04 01_212	Cell_CP_30	Rad21KO	0	1	2.409457609776995	0.0	Enh
EnhSertadPeli_Rep1_2_part1_Sequence_A 0_S 0_U 2_V 0_X16_Y20_Job(Seq.Scan) 1 01 01 02 01 04 01_212	Cell_CP_30	Rad21KO	0	1	2.409457609776995	0.0	Enh
EnhSertadPeli_Rep1_2_part1_Sequence_A 0_S 0_U 2_V 0_X16_Y20_Job(Seq.Scan) 1 01 01 02 01 04 01_212	Cell_CP_30	Rad21KO	0	1	2.409457609776995	0.0	Enh
EnhSertadPeli_Rep1_2_part1_Sequence_A 0_S 0_U 2_V 0_X16_Y20_Job(Seq.Scan) 1 01 01 02 01 04 01_212	Cell_CP_30	Rad21KO	0	1	2.409457609776995	0.0	Enh
EnhSertadPeli_Rep1_2_part1_Sequence_A 0_S 0_U 2_V 0_X16_Y20_Job(Seq.Scan) 1 01 01 02 01 04 01_212	Cell_CP_31	Rad21KO	0	1	4.782266937105534	0.0	Enh
EnhSertadPeli_Rep1_2_part1_Sequence_A 0_S 0_U 2_V 0_X16_Y20_Job(Seq.Scan) 1 01 01 02 01 04 01_212	Cell_CP_31	Rad21KO	0	1	4.782266937105534	0.0	Enh
EnhSertadPeli_Rep1_2_part1_Sequence_A 0_S 0_U 2_V 0_X16_Y20_Job(Seq.Scan) 1 01 01 02 01 04 01_212	Cell_CP_31	Rad21KO	0	1	4.782266937105534	0.0	Enh
EnhSertadPeli_Rep1_2_part1_Sequence_A 0_S 0_U 2_V 0_X16_Y20_Job(Seq.Scan) 1 01 01 02 01 04 01_212	Cell_CP_31	Rad21KO	0	1	4.782266937105534	0.0	Enh
EnhSertadPeli_Rep1_2_part1_Sequence_A 0_S 0_U 2_V 0_X16_Y20_Job(Seq.Scan) 1 01 01 02 01 04 01_212	Cell_CP_32	Rad21KO	0	1	1.7082433086284878	0.0	Enh
EnhSertadPeli_Rep1_2_part1_Sequence_A 0_S 0_U 2_V 0_X16_Y20_Job(Seq.Scan) 1 01 01 02 01 04 01_212	Cell_CP_32	Rad21KO	0	1	1.7082433086284878	0.0	Enh
EnhSertadPeli_Rep1_2_part1_Sequence_A 0_S 0_U 2_V 0_X16_Y20_Job(Seq.Scan) 1 01 01 02 01 04 01_212	Cell_CP_32	Rad21KO	0	1	1.7082433086284878	0.0	Enh
EnhSertadPeli_Rep1_2_part1_Sequence_A 0_S 0_U 2_V 0_X16_Y20_Job(Seq.Scan) 1 01 01 02 01 04 01_212	Cell_CP_32	Rad21KO	0	1	1.7082433086284878	0.0	Enh
EnhSertadPeli_Rep1_2_part1_Sequence_A 0_S 0_U 2_V 0_X16_Y21_Job(Seq.Scan) 1 01 01 02 01 04 01_222	Cell_CP_8	Rad21KO	0	1	2.4668742425595807	0.0	Enh
EnhSertadPeli_Rep1_2_part1_Sequence_A 0_S 0_U 2_V 0_X16_Y21_Job(Seq.Scan) 1 01 01 02 01 04 01_222	Cell_CP_8	Rad21KO	0	1	2.4668742425595807	0.0	Enh
EnhSertadPeli_Rep1_2_part1_Sequence_A 0_S 0_U 2_V 0_X16_Y21_Job(Seq.Scan) 1 01 01 02 01 04 01_222	Cell_CP_8	Rad21KO	0	1	2.4668742425595807	0.0	Enh
EnhSertadPeli_Rep1_2_part1_Sequence_A 0_S 0_U 2_V 0_X16_Y21_Job(Seq.Scan) 1 01 01 02 01 04 01_222	Cell_CP_8	Rad21KO	0	1	2.4668742425595807	0.0	Enh
EnhSertadPeli_Rep1_2_part1_Sequence_A 0_S 0_U 2_V 0_X16_Y21_Job(Seq.Scan) 1 01 01 02 01 04 01_222	Cell_CP_21	Rad21KO	0	1	4.274475513049217	0.0	Enh
EnhSertadPeli_Rep1_2_part1_Sequence_A 0_S 0_U 2_V 0_X16_Y21_Job(Seq.Scan) 1 01 01 02 01 04 01_222	Cell_CP_21	Rad21KO	0	1	4.274475513049217	0.0	Enh
EnhSertadPeli_Rep1_2_part1_Sequence_A 0_S 0_U 2_V 0_X16_Y21_Job(Seq.Scan) 1 01 01 02 01 04 01_222	Cell_CP_21	Rad21KO	0	1	4.274475513049217	0.0	Enh
EnhSertadPeli_Rep1_2_part1_Sequence_A 0_S 0_U 2_V 0_X16_Y21_Job(Seq.Scan) 1 01 01 02 01 04 01_222	Cell_CP_21	Rad21KO	0	1	4.274475513049217	0.0	Enh
EnhSertadPeli_Rep1_2_part1_Sequence_A 0_S 0_U 2_V 0_X16_Y21_Job(Seq.Scan) 1 01 01 02 01 04 01_222	Cell_CP_32	Rad21KO	0	1	1.446815031737484	0.0	Enh
EnhSertadPeli_Rep1_2_part1_Sequence_A 0_S 0_U 2_V 0_X16_Y21_Job(Seq.Scan) 1 01 01 02 01 04 01_222	Cell_CP_32	Rad21KO	0	1	1.446815031737484	0.0	Enh
EnhSertadPeli_Rep1_2_part1_Sequence_A 0_S 0_U 2_V 0_X16_Y21_Job(Seq.Scan) 1 01 01 02 01 04 01_222	Cell_CP_32	Rad21KO	0	1	1.446815031737484	0.0	Enh
EnhSertadPeli_Rep1_2_part1_Sequence_A 0_S 0_U 2_V 0_X16_Y21_Job(Seq.Scan) 1 01 01 02 01 04 01_222	Cell_CP_32	Rad21KO	0	1	1.446815031737484	0.0	Enh
EnhSertadPeli_Rep1_2_part1_Sequence_A 0_S 0_U 2_V 0_X16_Y22_Job(Seq.Scan) 1 01 01 02 01 04 01_240	Cell_CP_13	Rad21KO	0	1	4.7203708717454695	0.0	Enh
EnhSertadPeli_Rep1_2_part1_Sequence_A 0_S 0_U 2_V 0_X16_Y22_Job(Seq.Scan) 1 01 01 02 01 04 01_240	Cell_CP_13	Rad21KO	0	1	4.7203708717454695	0.0	Enh
EnhSertadPeli_Rep1_2_part1_Sequence_A 0_S 0_U 2_V 0_X16_Y22_Job(Seq.Scan) 1 01 01 02 01 04 01_240	Cell_CP_13	Rad21KO	0	1	4.7203708717454695	0.0	Enh
EnhSertadPeli_Rep1_2_part1_Sequence_A 0_S 0_U 2_V 0_X16_Y22_Job(Seq.Scan) 1 01 01 02 01 04 01_240	Cell_CP_13	Rad21KO	0	1	4.7203708717454695	0.0	Enh
EnhSertadPeli_Rep1_2_part1_Sequence_A 0_S 0_U 2_V 0_X16_Y22_Job(Seq.Scan) 1 01 01 02 01 04 01_240	Cell_CP_18	Rad21KO	0	1	3.443362024385843	0.0	Enh
EnhSertadPeli_Rep1_2_part1_Sequence_A 0_S 0_U 2_V 0_X16_Y22_Job(Seq.Scan) 1 01 01 02 01 04 01_240	Cell_CP_18	Rad21KO	0	1	3.443362024385843	0.0	Enh
EnhSertadPeli_Rep1_2_part1_Sequence_A 0_S 0_U 2_V 0_X16_Y22_Job(Seq.Scan) 1 01 01 02 01 04 01_240	Cell_CP_18	Rad21KO	0	1	3.443362024385843	0.0	Enh
EnhSertadPeli_Rep1_2_part1_Sequence_A 0_S 0_U 2_V 0_X16_Y22_Job(Seq.Scan) 1 01 01 02 01 04 01_240	Cell_CP_18	Rad21KO	0	1	3.443362024385843	0.0	Enh
EnhSertadPeli_Rep1_2_part1_Sequence_A 0_S 0_U 2_V 0_X16_Y22_Job(Seq.Scan) 1 01 01 02 01 04 01_240	Cell_CP_37	Rad21KO	0	1	4.003274657922626	0.0	Enh
EnhSertadPeli_Rep1_2_part1_Sequence_A 0_S 0_U 2_V 0_X16_Y22_Job(Seq.Scan) 1 01 01 02 01 04 01_240	Cell_CP_37	Rad21KO	0	1	4.003274657922626	0.0	Enh
EnhSertadPeli_Rep1_2_part1_Sequence_A 0_S 0_U 2_V 0_X16_Y22_Job(Seq.Scan) 1 01 01 02 01 04 01_240	Cell_CP_37	Rad21KO	0	1	4.003274657922626	0.0	Enh
EnhSertadPeli_Rep1_2_part1_Sequence_A 0_S 0_U 2_V 0_X16_Y22_Job(Seq.Scan) 1 01 01 02 01 04 01_240	Cell_CP_37	Rad21KO	0	1	4.003274657922626	0.0	Enh
EnhSertadPeli_Rep1_2_part1_Sequence_A 0_S 0_U 2_V 0_X16_Y22_Job(Seq.Scan) 1 01 01 02 01 04 01_240	Cell_CP_40	Rad21KO	0	1	1.8552462162886405	2.7661727083979906	Enh
EnhSertadPeli_Rep1_2_part1_Sequence_A 0_S 0_U 2_V 0_X16_Y22_Job(Seq.Scan) 1 01 01 02 01 04 01_240	Cell_CP_40	Rad21KO	0	1	1.8552462162886405	2.7661727083979906	Enh
EnhSertadPeli_Rep1_2_part1_Sequence_A 0_S 0_U 2_V 0_X16_Y22_Job(Seq.Scan) 1 01 01 02 01 04 01_240	Cell_CP_40	Rad21KO	0	1	1.8552462162886405	2.7661727083979906	Enh
EnhSertadPeli_Rep1_2_part1_Sequence_A 0_S 0_U 2_V 0_X16_Y22_Job(Seq.Scan) 1 01 01 02 01 04 01_240	Cell_CP_40	Rad21KO	0	1	1.8552462162886405	2.7661727083979906	Enh
EnhSertadPeli_Rep1_2_part1_Sequence_A 0_S 0_U 2_V 0_X16_Y22_Job(Seq.Scan) 1 01 01 02 01 04 01_240	Cell_CP_42	Rad21KO	0	1	3.358254984029754	0.0	Enh
EnhSertadPeli_Rep1_2_part1_Sequence_A 0_S 0_U 2_V 0_X16_Y22_Job(Seq.Scan) 1 01 01 02 01 04 01_240	Cell_CP_42	Rad21KO	0	1	3.358254984029754	0.0	Enh
EnhSertadPeli_Rep1_2_part1_Sequence_A 0_S 0_U 2_V 0_X16_Y22_Job(Seq.Scan) 1 01 01 02 01 04 01_240	Cell_CP_42	Rad21KO	0	1	3.358254984029754	0.0	Enh
EnhSertadPeli_Rep1_2_part1_Sequence_A 0_S 0_U 2_V 0_X16_Y22_Job(Seq.Scan) 1 01 01 02 01 04 01_240	Cell_CP_42	Rad21KO	0	1	3.358254984029754	0.0	Enh
EnhSertadPeli_Rep1_2_part1_Sequence_A 0_S 0_U 2_V 0_X16_Y22_Job(Seq.Scan) 1 01 01 02 01 04 01_240	Cell_CP_43	Rad21KO	0	1	2.5153318121312074	0.0	Enh
EnhSertadPeli_Rep1_2_part1_Sequence_A 0_S 0_U 2_V 0_X16_Y22_Job(Seq.Scan) 1 01 01 02 01 04 01_240	Cell_CP_43	Rad21KO	0	1	2.5153318121312074	0.0	Enh
EnhSertadPeli_Rep1_2_part1_Sequence_A 0_S 0_U 2_V 0_X16_Y22_Job(Seq.Scan) 1 01 01 02 01 04 01_240	Cell_CP_43	Rad21KO	0	1	2.5153318121312074	0.0	Enh
EnhSertadPeli_Rep1_2_part1_Sequence_A 0_S 0_U 2_V 0_X16_Y22_Job(Seq.Scan) 1 01 01 02 01 04 01_240	Cell_CP_43	Rad21KO	0	1	2.5153318121312074	0.0	Enh
EnhSertadPeli_Rep1_2_part1_Sequence_A 0_S 0_U 2_V 0_X16_Y23_Job(Seq.Scan) 1 01 01 02 01 04 01_248	Cell_CP_1	Rad21KO	0	1	4.324971078872435	0.0	Enh
EnhSertadPeli_Rep1_2_part1_Sequence_A 0_S 0_U 2_V 0_X16_Y23_Job(Seq.Scan) 1 01 01 02 01 04 01_248	Cell_CP_1	Rad21KO	0	1	4.324971078872435	0.0	Enh
EnhSertadPeli_Rep1_2_part1_Sequence_A 0_S 0_U 2_V 0_X16_Y23_Job(Seq.Scan) 1 01 01 02 01 04 01_248	Cell_CP_1	Rad21KO	0	1	4.324971078872435	0.0	Enh
EnhSertadPeli_Rep1_2_part1_Sequence_A 0_S 0_U 2_V 0_X16_Y23_Job(Seq.Scan) 1 01 01 02 01 04 01_248	Cell_CP_1	Rad21KO	0	1	4.324971078872435	0.0	Enh
EnhSertadPeli_Rep1_2_part1_Sequence_A 0_S 0_U 2_V 0_X16_Y23_Job(Seq.Scan) 1 01 01 02 01 04 01_248	Cell_CP_2	Rad21KO	0	1	2.1012002787836273	0.0	Enh
EnhSertadPeli_Rep1_2_part1_Sequence_A 0_S 0_U 2_V 0_X16_Y23_Job(Seq.Scan) 1 01 01 02 01 04 01_248	Cell_CP_2	Rad21KO	0	1	2.1012002787836273	0.0	Enh
EnhSertadPeli_Rep1_2_part1_Sequence_A 0_S 0_U 2_V 0_X16_Y23_Job(Seq.Scan) 1 01 01 02 01 04 01_248	Cell_CP_2	Rad21KO	0	1	2.1012002787836273	0.0	Enh
EnhSertadPeli_Rep1_2_part1_Sequence_A 0_S 0_U 2_V 0_X16_Y23_Job(Seq.Scan) 1 01 01 02 01 04 01_248	Cell_CP_2	Rad21KO	0	1	2.1012002787836273	0.0	Enh
EnhSertadPeli_Rep1_2_part1_Sequence_A 0_S 0_U 2_V 0_X16_Y23_Job(Seq.Scan) 1 01 01 02 01 04 01_248	Cell_CP_12	Rad21KO	0	1	1.0937643652493316	0.0	Enh
EnhSertadPeli_Rep1_2_part1_Sequence_A 0_S 0_U 2_V 0_X16_Y23_Job(Seq.Scan) 1 01 01 02 01 04 01_248	Cell_CP_12	Rad21KO	0	1	1.0937643652493316	0.0	Enh
EnhSertadPeli_Rep1_2_part1_Sequence_A 0_S 0_U 2_V 0_X16_Y23_Job(Seq.Scan) 1 01 01 02 01 04 01_248	Cell_CP_12	Rad21KO	0	1	1.0937643652493316	0.0	Enh
EnhSertadPeli_Rep1_2_part1_Sequence_A 0_S 0_U 2_V 0_X16_Y23_Job(Seq.Scan) 1 01 01 02 01 04 01_248	Cell_CP_12	Rad21KO	0	1	1.0937643652493316	0.0	Enh
EnhSertadPeli_Rep1_2_part1_Sequence_A 0_S 0_U 2_V 0_X16_Y23_Job(Seq.Scan) 1 01 01 02 01 04 01_248	Cell_CP_39	Rad21KO	0	1	1.060373410823404	0.0	Enh
EnhSertadPeli_Rep1_2_part1_Sequence_A 0_S 0_U 2_V 0_X16_Y23_Job(Seq.Scan) 1 01 01 02 01 04 01_248	Cell_CP_39	Rad21KO	0	1	1.060373410823404	0.0	Enh
EnhSertadPeli_Rep1_2_part1_Sequence_A 0_S 0_U 2_V 0_X16_Y23_Job(Seq.Scan) 1 01 01 02 01 04 01_248	Cell_CP_39	Rad21KO	0	1	1.060373410823404	0.0	Enh
EnhSertadPeli_Rep1_2_part1_Sequence_A 0_S 0_U 2_V 0_X16_Y23_Job(Seq.Scan) 1 01 01 02 01 04 01_248	Cell_CP_39	Rad21KO	0	1	1.060373410823404	0.0	Enh
EnhSertadPeli_Rep1_2_part1_Sequence_A 0_S 0_U 2_V 0_X17_Y20_Job(Seq.Scan) 1 01 01 02 01 04 01_214	Cell_CP_6	Rad21KO	0	1	1.6589710356962273	4.012234315301589	Enh
EnhSertadPeli_Rep1_2_part1_Sequence_A 0_S 0_U 2_V 0_X17_Y20_Job(Seq.Scan) 1 01 01 02 01 04 01_214	Cell_CP_6	Rad21KO	0	1	1.6589710356962273	4.012234315301589	Enh
EnhSertadPeli_Rep1_2_part1_Sequence_A 0_S 0_U 2_V 0_X17_Y20_Job(Seq.Scan) 1 01 01 02 01 04 01_214	Cell_CP_6	Rad21KO	0	1	1.6589710356962273	4.012234315301589	Enh
EnhSertadPeli_Rep1_2_part1_Sequence_A 0_S 0_U 2_V 0_X17_Y20_Job(Seq.Scan) 1 01 01 02 01 04 01_214	Cell_CP_6	Rad21KO	0	1	1.6589710356962273	4.012234315301589	Enh
EnhSertadPeli_Rep1_2_part1_Sequence_A 0_S 0_U 2_V 0_X17_Y20_Job(Seq.Scan) 1 01 01 02 01 04 01_214	Cell_CP_8	Rad21KO	0	1	3.198222368167489	1.1939378226951183	Enh
EnhSertadPeli_Rep1_2_part1_Sequence_A 0_S 0_U 2_V 0_X17_Y20_Job(Seq.Scan) 1 01 01 02 01 04 01_214	Cell_CP_8	Rad21KO	0	1	3.198222368167489	1.1939378226951183	Enh
EnhSertadPeli_Rep1_2_part1_Sequence_A 0_S 0_U 2_V 0_X17_Y20_Job(Seq.Scan) 1 01 01 02 01 04 01_214	Cell_CP_8	Rad21KO	0	1	3.198222368167489	1.1939378226951183	Enh
EnhSertadPeli_Rep1_2_part1_Sequence_A 0_S 0_U 2_V 0_X17_Y20_Job(Seq.Scan) 1 01 01 02 01 04 01_214	Cell_CP_8	Rad21KO	0	1	3.198222368167489	1.1939378226951183	Enh
EnhSertadPeli_Rep1_2_part1_Sequence_A 0_S 0_U 2_V 0_X17_Y21_Job(Seq.Scan) 1 01 01 02 01 04 01_220	Cell_CP_10	Rad21KO	0	1	1.3722956690896178	1.120640465574203	Enh
EnhSertadPeli_Rep1_2_part1_Sequence_A 0_S 0_U 2_V 0_X17_Y21_Job(Seq.Scan) 1 01 01 02 01 04 01_220	Cell_CP_10	Rad21KO	0	1	1.3722956690896178	1.120640465574203	Enh
[truncated: 23,983 more rows]
