# Supplementary material for: Cohesin couples transcriptional bursting probabilities of inducible enhancers and promoters
Source: Nat Commun. 2022 Jul 27;13:4342. doi: 10.1038/s41467-022-31192-9 (PMC9329429; doi:10.1038/s41467-022-31192-9)
Supplement: Supplementary file 4 — Source Data [file 41467_2022_31192_MOESM4_ESM.zip › SourceData/SupFig7_double-strand_break_repair.csv]

Column1	category	over_represented_pvalue	under_represented_pvalue	numDEInCat	numInCat	term	ontology	over_represented_padj	Test	-log10(overrepresented_padj)
1373	GO:0006302	0.00453372886483594	0.997034726574413	83	225	double-strand break repair	BP	0.159280720237179	Rad21KO_2__vs__Rad21KO_UT_DE	0.7978367891790064
1373	GO:0006302	2.72982236992695e-8	1.0	58	225	double-strand break repair	BP	1.26774656998389e-5	Rad21KO_2__vs__Rad21KO_UT_down	4.896967555805989
1373	GO:0006302	0.990396736179936	0.0161751297927372	25	225	double-strand break repair	BP	1.0	Rad21KO_2__vs__Rad21KO_UT_up	-0.0
1379	GO:0006302	0.669059010930121	0.387001359122726	61	228	double-strand break repair	BP	1.0	Rad21KO_2__vs__WT_2_DE	-0.0
1379	GO:0006302	0.0211165970105058	0.986408958412532	43	228	double-strand break repair	BP	0.24505417353729	Rad21KO_2__vs__WT_2_down	0.6107378965842013
1379	GO:0006302	0.998758550948968	0.00255206181181804	18	228	double-strand break repair	BP	1.0	Rad21KO_2__vs__WT_2_up	-0.0
1385	GO:0006302	0.491927122118433	0.561225043729007	102	230	double-strand break repair	BP	1.0	Rad21KO_8__vs__Rad21KO_2_DE	-0.0
1385	GO:0006302	0.627611109600645	0.433611916489957	52	230	double-strand break repair	BP	1.0	Rad21KO_8__vs__Rad21KO_2_down	-0.0
1385	GO:0006302	0.512730631942748	0.551442382602064	50	230	double-strand break repair	BP	1.0	Rad21KO_8__vs__Rad21KO_2_up	-0.0
1392	GO:0006302	0.0442896216387951	0.966826971170056	125	230	double-strand break repair	BP	0.521785230169166	Rad21KO_8__vs__Rad21KO_UT_DE	0.2825082183496614
1392	GO:0006302	1.41253635320871e-5	0.999992772965596	84	230	double-strand break repair	BP	0.003945684879963	Rad21KO_8__vs__Rad21KO_UT_down	2.4038776023980657
1392	GO:0006302	0.996099181571634	0.00630522936053492	41	230	double-strand break repair	BP	1.0	Rad21KO_8__vs__Rad21KO_UT_up	-0.0
1385	GO:0006302	0.801132152620657	0.238010685279584	113	230	double-strand break repair	BP	1.0	Rad21KO_8__vs__WT_0_DE	-0.0
1385	GO:0006302	0.829641935593392	0.212771990947982	53	230	double-strand break repair	BP	1.0	Rad21KO_8__vs__WT_0_down	-0.0
1385	GO:0006302	0.585145754314905	0.47449440918885	60	230	double-strand break repair	BP	1.0	Rad21KO_8__vs__WT_0_up	-0.0
1385	GO:0006302	0.801132152620657	0.238010685279584	113	230	double-strand break repair	BP	1.0	Rad21KO_8__vs__WT_8_DE	-0.0
1385	GO:0006302	0.829641935593392	0.212771990947982	53	230	double-strand break repair	BP	1.0	Rad21KO_8__vs__WT_8_down	-0.0
1385	GO:0006302	0.585145754314905	0.47449440918885	60	230	double-strand break repair	BP	1.0	Rad21KO_8__vs__WT_8_up	-0.0
1379	GO:0006302	0.997143667020141	0.00503817859717311	28	228	double-strand break repair	BP	1.0	Rad21KO_UT__vs__WT_UT_DE	-0.0
1379	GO:0006302	0.795003961875649	0.276395238229911	20	228	double-strand break repair	BP	1.0	Rad21KO_UT__vs__WT_UT_down	-0.0
1379	GO:0006302	0.999480703054104	0.00148163695155706	8	228	double-strand break repair	BP	1.0	Rad21KO_UT__vs__WT_UT_up	-0.0
1369	GO:0006302	0.20937401448315	0.828927117378269	80	225	double-strand break repair	BP	1.0	WT_2__vs__WT_UT_DE	-0.0
1369	GO:0006302	0.000367696249149173	0.999800921975594	55	225	double-strand break repair	BP	0.0955945739673964	WT_2__vs__WT_UT_down	1.0195667579633927
1369	GO:0006302	0.996800900833217	0.00575072102587648	25	225	double-strand break repair	BP	1.0	WT_2__vs__WT_UT_up	-0.0
