# Supplementary material for: Cohesin couples transcriptional bursting probabilities of inducible enhancers and promoters
Source: Nat Commun. 2022 Jul 27;13:4342. doi: 10.1038/s41467-022-31192-9 (PMC9329429; doi:10.1038/s41467-022-31192-9)
Supplement: Supplementary file 4 — Source Data [file 41467_2022_31192_MOESM4_ESM.zip › SourceData/Fig8_Il12b_BF.csv]

Sample	Rep	Genotype	Timepoint	N_cells	N_TSS1	N_TSS2	N_TSS	BF
WT_DMSO	1	WT	DMSO	465	0	0	0	0.0
WT_DMSO-LPS	1	WT	DMSO-LPS	1262	231	26	257	0.10182250396196514
WT_BD1-LPS	1	WT	BD1-LPS	1354	85	3	88	0.03249630723781388
WT_BD2-LPS	1	WT	BD2-LPS	944	90	7	97	0.0513771186440678
Rad21KO_DMSO	1	Rad21KO	DMSO	230	0	0	0	0.0
Rad21KO_BD1-LPS	1	Rad21KO	BD1-LPS	518	4	0	4	0.003861003861003861
Rad21KO_BD2-LPS	1	Rad21KO	BD2-LPS	842	35	4	39	0.02315914489311164
WT_DMSO	2	WT	DMSO	328	1	0	1	0.001524390243902439
WT_DMSO-LPS	2	WT	DMSO-LPS	1653	216	13	229	0.0692679975801573
WT_BD1-LPS	2	WT	BD1-LPS	1273	51	0	51	0.020031421838177535
WT_BD2-LPS	2	WT	BD2-LPS	962	109	7	116	0.060291060291060294
Rad21KO_DMSO	2	Rad21KO	DMSO	610	0	0	0	0.0
Rad21KO_DMSO-LPS	2	Rad21KO	DMSO-LPS	1215	28	1	29	0.011934156378600824
Rad21KO_BD1-LPS	2	Rad21KO	BD1-LPS	1549	11	0	11	0.0035506778566817302
Rad21KO_BD2-LPS	2	Rad21KO	BD2-LPS	1306	34	0	34	0.013016845329249618
WT_BD2-LPS	7	WT	BD2-LPS	1783	91	28	119	0.033370723499719576
WT_DMSO-LPS	7	WT	DMSO-LPS	2069	194	81	275	0.06645722571290479
WT_DMSO	7	WT	DMSO	2069	194	81	275	0.06645722571290479
WT_BD1-LPS	7	WT	BD1-LPS	1944	40	10	50	0.01286008230452675
Rad21KO_BD2-LPS	7	Rad21KO	BD2-LPS	1760	21	3	24	0.006818181818181818
Rad21KO_BD1-LPS	7	Rad21KO	BD1-LPS	1830	10	1	11	0.003005464480874317
Rad21KO_DMSO-LPS	7	Rad21KO	DMSO-LPS	1765	23	3	26	0.0073654390934844195
Rad21KO_DMSO	7	Rad21KO	DMSO	1765	23	3	26	0.0073654390934844195
WT_BD2-LPS	8	WT	BD2-LPS	1783	91	28	119	0.033370723499719576
WT_DMSO-LPS	8	WT	DMSO-LPS	2069	194	81	275	0.06645722571290479
WT_BD1-LPS	8	WT	BD1-LPS	1944	40	10	50	0.01286008230452675
WT_DMSO	8	WT	DMSO	1944	40	10	50	0.01286008230452675
Rad21KO_BD2-LPS	8	Rad21KO	BD2-LPS	1760	21	3	24	0.006818181818181818
Rad21KO_BD1-LPS	8	Rad21KO	BD1-LPS	1830	10	1	11	0.003005464480874317
Rad21KO_DMSO	8	Rad21KO	DMSO	1830	10	1	11	0.003005464480874317
WT_DMSO	9	WT	DMSO	899	7	3	10	0.0055617352614015575
WT_BD1-LPS	9	WT	BD1-LPS	1139	61	31	92	0.04038630377524144
WT_DMSO-LPS	9	WT	DMSO-LPS	1668	220	100	320	0.09592326139088729
WT_BD2-LPS	9	WT	BD2-LPS	1311	155	76	231	0.08810068649885583
Rad21KO_DMSO	9	Rad21KO	DMSO	700	2	0	2	0.0014285714285714286
Rad21KO_BD1-LPS	9	Rad21KO	BD1-LPS	1298	14	1	15	0.005778120184899846
Rad21KO_DMSO-LPS	9	Rad21KO	DMSO-LPS	1260	42	5	47	0.01865079365079365
Rad21KO_BD2-LPS	9	Rad21KO	BD2-LPS	1087	28	8	36	0.01655933762649494
