# Supplementary material for: Cohesin couples transcriptional bursting probabilities of inducible enhancers and promoters
Source: Nat Commun. 2022 Jul 27;13:4342. doi: 10.1038/s41467-022-31192-9 (PMC9329429; doi:10.1038/s41467-022-31192-9)
Supplement: Supplementary file 4 — Source Data [file 41467_2022_31192_MOESM4_ESM.zip › SourceData/Fig8_Il12b_BS.csv]

Image	Cell	AREA_cell	AREA_nuc	N_total	N_thres_Total	N_thres_Nuc	Image_Cell	Cell_1	Image_1	Image_BF	N_TSS2	locus1_TSS2	locus1_int1_TSS2	locus1_int2_TSS2	locus1_int3_TSS2	locus1_x_TSS2	locus1_y_TSS2	locus1_z_TSS2	locus2_TSS2	locus2_int1_TSS2	locus2_int2_TSS2	locus2_int3_TSS2	locus2_x_TSS2	locus2_y_TSS2	locus2_z_TSS2	locus_dist_TSS2	TSS1_r1	TSS1_r2	TSS1_r3	TSS2_r1	TSS2_r2	TSS2_r3	Well	Genotype	Rep	Timepoint	Probe (type)	Set	Name	type1	type4	type6	Sample
Il12bBD_failedu1v1_25May21_WTRad21_Sequence_A 0_S 0_U 1_V 0_X 4_Y21_Job(Seq.Scan) 1 01 01 02 01 04 01_174	Cell_CP_1	6211.5	4389.0	10	10	10	Il12bBD_failedu1v1_25May21_WTRad21_Sequence_A 0_S 0_U 1_V 0_X 4_Y21_Job(Seq.Scan) 1 01 01 02 01 04 01_174__Cell_CP_1	Cell_CP_1	Il12bBD_failedu1v1_25May21_WTRad21_Sequence_A 0_S 0_U 1_V 0_X 4_Y21_Job(Seq.Scan) 1 01 01 02 01 04 01_174	0.10294117647058823	1	TxS_auto_2	15.623529434204102	49.87451934814453	88.04310607910156	9.828	144.963	10.0	0	0.0	0.0	0.0	0.0	0.0	0.0	0.0	Gray{Float64}(8.883293049106992)	9.537017765781206	Gray{Float64}(8.430362491416215)	Gray{Float64}(0.0)	0.0	Gray{Float64}(0.0)	U 1_V 0	WT	1	DMSO-LPS	Il12b_intron(4),HSS1(1)	Il12b_HSS1_BD	WT_DMSO-LPS_1	HSS1	Il12b_intron	NA	WT_DMSO-LPS
Il12bBD_failedu1v1_25May21_WTRad21_Sequence_A 0_S 0_U 1_V 0_X 4_Y21_Job(Seq.Scan) 1 01 01 02 01 04 01_174	Cell_CP_3	3635.5	3013.5	3	3	3	Il12bBD_failedu1v1_25May21_WTRad21_Sequence_A 0_S 0_U 1_V 0_X 4_Y21_Job(Seq.Scan) 1 01 01 02 01 04 01_174__Cell_CP_3	Cell_CP_3	Il12bBD_failedu1v1_25May21_WTRad21_Sequence_A 0_S 0_U 1_V 0_X 4_Y21_Job(Seq.Scan) 1 01 01 02 01 04 01_174	0.10294117647058823	1	TxS_auto_3	18.058822631835938	49.75686264038086	78.30978393554688	13.986	183.897	10.0	0	0.0	0.0	0.0	0.0	0.0	0.0	0.0	Gray{Float64}(10.267962449588234)	9.51451942139872	Gray{Float64}(7.498370907178236)	Gray{Float64}(0.0)	0.0	Gray{Float64}(0.0)	U 1_V 0	WT	1	DMSO-LPS	Il12b_intron(4),HSS1(1)	Il12b_HSS1_BD	WT_DMSO-LPS_1	HSS1	Il12b_intron	NA	WT_DMSO-LPS
Il12bBD_failedu1v1_25May21_WTRad21_Sequence_A 0_S 0_U 1_V 0_X 4_Y21_Job(Seq.Scan) 1 01 01 02 01 04 01_174	Cell_CP_10	4834.5	4141.0	11	11	11	Il12bBD_failedu1v1_25May21_WTRad21_Sequence_A 0_S 0_U 1_V 0_X 4_Y21_Job(Seq.Scan) 1 01 01 02 01 04 01_174__Cell_CP_10	Cell_CP_10	Il12bBD_failedu1v1_25May21_WTRad21_Sequence_A 0_S 0_U 1_V 0_X 4_Y21_Job(Seq.Scan) 1 01 01 02 01 04 01_174	0.10294117647058823	2	TxS_auto_1	17.721572875976562	48.13726043701172	76.6666259765625	41.013	147.42	9.5	TxS_auto_9	1.670588493347168	3.439215898513794	5.8313727378845215	37.989	148.176	11.0	8.585808756314108	Gray{Float64}(10.076207543972616)	9.204818692671708	Gray{Float64}(7.3410341452011165)	Gray{Float64}(0.9498703358525096)	0.6576477037407975	Gray{Float64}(0.5583695100302442)	U 1_V 0	WT	1	DMSO-LPS	Il12b_intron(4),HSS1(1)	Il12b_HSS1_BD	WT_DMSO-LPS_1	HSS1	Il12b_intron	NA	WT_DMSO-LPS
Il12bBD_failedu1v1_25May21_WTRad21_Sequence_A 0_S 0_U 1_V 0_X 4_Y21_Job(Seq.Scan) 1 01 01 02 01 04 01_174	Cell_CP_20	3835.5	3170.5	1	1	1	Il12bBD_failedu1v1_25May21_WTRad21_Sequence_A 0_S 0_U 1_V 0_X 4_Y21_Job(Seq.Scan) 1 01 01 02 01 04 01_174__Cell_CP_20	Cell_CP_20	Il12bBD_failedu1v1_25May21_WTRad21_Sequence_A 0_S 0_U 1_V 0_X 4_Y21_Job(Seq.Scan) 1 01 01 02 01 04 01_174	0.10294117647058823	1	TxS_auto_6	4.6431379318237305	10.086276054382324	14.137253761291504	82.971	30.240000000000002	10.0	0	0.0	0.0	0.0	0.0	0.0	0.0	0.0	Gray{Float64}(2.6400151828379705)	1.9287001695144443	Gray{Float64}(1.3536797955963356)	Gray{Float64}(0.0)	0.0	Gray{Float64}(0.0)	U 1_V 0	WT	1	DMSO-LPS	Il12b_intron(4),HSS1(1)	Il12b_HSS1_BD	WT_DMSO-LPS_1	HSS1	Il12b_intron	NA	WT_DMSO-LPS
Il12bBD_failedu1v1_25May21_WTRad21_Sequence_A 0_S 0_U 1_V 0_X 4_Y21_Job(Seq.Scan) 1 01 01 02 01 04 01_174	Cell_CP_28	3767.5	3058.5	3	3	3	Il12bBD_failedu1v1_25May21_WTRad21_Sequence_A 0_S 0_U 1_V 0_X 4_Y21_Job(Seq.Scan) 1 01 01 02 01 04 01_174__Cell_CP_28	Cell_CP_28	Il12bBD_failedu1v1_25May21_WTRad21_Sequence_A 0_S 0_U 1_V 0_X 4_Y21_Job(Seq.Scan) 1 01 01 02 01 04 01_174	0.10294117647058823	1	TxS_auto_4	14.745098114013672	45.631370544433594	76.61175537109375	137.97	122.094	10.0	0	0.0	0.0	0.0	0.0	0.0	0.0	0.0	Gray{Float64}(8.38383081980547)	8.725641815641849	Gray{Float64}(7.335780138217203)	Gray{Float64}(0.0)	0.0	Gray{Float64}(0.0)	U 1_V 0	WT	1	DMSO-LPS	Il12b_intron(4),HSS1(1)	Il12b_HSS1_BD	WT_DMSO-LPS_1	HSS1	Il12b_intron	NA	WT_DMSO-LPS
Il12bBD_failedu1v1_25May21_WTRad21_Sequence_A 0_S 0_U 1_V 0_X 4_Y21_Job(Seq.Scan) 1 01 01 02 01 04 01_174	Cell_CP_29	4094.5	3286.5	11	11	11	Il12bBD_failedu1v1_25May21_WTRad21_Sequence_A 0_S 0_U 1_V 0_X 4_Y21_Job(Seq.Scan) 1 01 01 02 01 04 01_174__Cell_CP_29	Cell_CP_29	Il12bBD_failedu1v1_25May21_WTRad21_Sequence_A 0_S 0_U 1_V 0_X 4_Y21_Job(Seq.Scan) 1 01 01 02 01 04 01_174	0.10294117647058823	1	TxS_auto_5	12.737255096435547	33.49019241333008	54.27057647705078	146.286	143.451	10.5	0	0.0	0.0	0.0	0.0	0.0	0.0	0.0	Gray{Float64}(7.242202867116277)	6.404002769346835	Gray{Float64}(5.19655260581798)	Gray{Float64}(0.0)	0.0	Gray{Float64}(0.0)	U 1_V 0	WT	1	DMSO-LPS	Il12b_intron(4),HSS1(1)	Il12b_HSS1_BD	WT_DMSO-LPS_1	HSS1	Il12b_intron	NA	WT_DMSO-LPS
Il12bBD_failedu1v1_25May21_WTRad21_Sequence_A 0_S 0_U 1_V 0_X 4_Y22_Job(Seq.Scan) 1 01 01 02 01 04 01_176	Cell_CP_10	3329.0	2694.5	4	4	4	Il12bBD_failedu1v1_25May21_WTRad21_Sequence_A 0_S 0_U 1_V 0_X 4_Y22_Job(Seq.Scan) 1 01 01 02 01 04 01_176__Cell_CP_10	Cell_CP_10	Il12bBD_failedu1v1_25May21_WTRad21_Sequence_A 0_S 0_U 1_V 0_X 4_Y22_Job(Seq.Scan) 1 01 01 02 01 04 01_176	0.078125	1	TxS_auto_3	14.039215087890625	40.8705940246582	70.44310760498047	57.834	65.205	10.0	0	0.0	0.0	0.0	0.0	0.0	0.0	0.0	Gray{Float64}(7.982476836005016)	7.815284967266506	Gray{Float64}(6.745115643674298)	Gray{Float64}(0.0)	0.0	Gray{Float64}(0.0)	U 1_V 0	WT	1	DMSO-LPS	Il12b_intron(4),HSS1(1)	Il12b_HSS1_BD	WT_DMSO-LPS_1	HSS1	Il12b_intron	NA	WT_DMSO-LPS
Il12bBD_failedu1v1_25May21_WTRad21_Sequence_A 0_S 0_U 1_V 0_X 4_Y22_Job(Seq.Scan) 1 01 01 02 01 04 01_176	Cell_CP_13	3850.0	3222.0	7	7	7	Il12bBD_failedu1v1_25May21_WTRad21_Sequence_A 0_S 0_U 1_V 0_X 4_Y22_Job(Seq.Scan) 1 01 01 02 01 04 01_176__Cell_CP_13	Cell_CP_13	Il12bBD_failedu1v1_25May21_WTRad21_Sequence_A 0_S 0_U 1_V 0_X 4_Y22_Job(Seq.Scan) 1 01 01 02 01 04 01_176	0.078125	1	TxS_auto_4	8.603921890258789	25.556861877441406	43.960777282714844	77.301	100.17	10.0	0	0.0	0.0	0.0	0.0	0.0	0.0	0.0	Gray{Float64}(4.892054631104483)	4.886989367484356	Gray{Float64}(4.209361804713411)	Gray{Float64}(0.0)	0.0	Gray{Float64}(0.0)	U 1_V 0	WT	1	DMSO-LPS	Il12b_intron(4),HSS1(1)	Il12b_HSS1_BD	WT_DMSO-LPS_1	HSS1	Il12b_intron	NA	WT_DMSO-LPS
Il12bBD_failedu1v1_25May21_WTRad21_Sequence_A 0_S 0_U 1_V 0_X 4_Y22_Job(Seq.Scan) 1 01 01 02 01 04 01_176	Cell_CP_16	4232.0	3007.5	5	5	5	Il12bBD_failedu1v1_25May21_WTRad21_Sequence_A 0_S 0_U 1_V 0_X 4_Y22_Job(Seq.Scan) 1 01 01 02 01 04 01_176__Cell_CP_16	Cell_CP_16	Il12bBD_failedu1v1_25May21_WTRad21_Sequence_A 0_S 0_U 1_V 0_X 4_Y22_Job(Seq.Scan) 1 01 01 02 01 04 01_176	0.078125	1	TxS_auto_2	14.960785865783691	43.882354736328125	74.07057189941406	87.696	8.127	10.0	0	0.0	0.0	0.0	0.0	0.0	0.0	0.0	Gray{Float64}(8.506467482292338)	8.39119458582299	Gray{Float64}(7.09245503557705)	Gray{Float64}(0.0)	0.0	Gray{Float64}(0.0)	U 1_V 0	WT	1	DMSO-LPS	Il12b_intron(4),HSS1(1)	Il12b_HSS1_BD	WT_DMSO-LPS_1	HSS1	Il12b_intron	NA	WT_DMSO-LPS
Il12bBD_failedu1v1_25May21_WTRad21_Sequence_A 0_S 0_U 1_V 0_X 4_Y22_Job(Seq.Scan) 1 01 01 02 01 04 01_176	Cell_CP_22	5524.0	4492.0	20	20	20	Il12bBD_failedu1v1_25May21_WTRad21_Sequence_A 0_S 0_U 1_V 0_X 4_Y22_Job(Seq.Scan) 1 01 01 02 01 04 01_176__Cell_CP_22	Cell_CP_22	Il12bBD_failedu1v1_25May21_WTRad21_Sequence_A 0_S 0_U 1_V 0_X 4_Y22_Job(Seq.Scan) 1 01 01 02 01 04 01_176	0.078125	1	TxS_auto_5	3.1450982093811035	7.505882740020752	11.949021339416504	123.795	187.488	9.5	0	0.0	0.0	0.0	0.0	0.0	0.0	0.0	Gray{Float64}(1.7882533636086353)	1.435276729982392	Gray{Float64}(1.144150698391362)	Gray{Float64}(0.0)	0.0	Gray{Float64}(0.0)	U 1_V 0	WT	1	DMSO-LPS	Il12b_intron(4),HSS1(1)	Il12b_HSS1_BD	WT_DMSO-LPS_1	HSS1	Il12b_intron	NA	WT_DMSO-LPS
Il12bBD_failedu1v1_25May21_WTRad21_Sequence_A 0_S 0_U 1_V 0_X 4_Y22_Job(Seq.Scan) 1 01 01 02 01 04 01_176	Cell_CP_31	5779.5	4739.0	13	13	13	Il12bBD_failedu1v1_25May21_WTRad21_Sequence_A 0_S 0_U 1_V 0_X 4_Y22_Job(Seq.Scan) 1 01 01 02 01 04 01_176__Cell_CP_31	Cell_CP_31	Il12bBD_failedu1v1_25May21_WTRad21_Sequence_A 0_S 0_U 1_V 0_X 4_Y22_Job(Seq.Scan) 1 01 01 02 01 04 01_176	0.078125	1	TxS_auto_1	11.145097732543945	37.709808349609375	73.6078109741211	185.976	75.978	9.0	0	0.0	0.0	0.0	0.0	0.0	0.0	0.0	Gray{Float64}(6.336927237604637)	7.210878758830758	Gray{Float64}(7.048144441359963)	Gray{Float64}(0.0)	0.0	Gray{Float64}(0.0)	U 1_V 0	WT	1	DMSO-LPS	Il12b_intron(4),HSS1(1)	Il12b_HSS1_BD	WT_DMSO-LPS_1	HSS1	Il12b_intron	NA	WT_DMSO-LPS
Il12bBD_failedu1v1_25May21_WTRad21_Sequence_A 0_S 0_U 1_V 0_X 4_Y23_Job(Seq.Scan) 1 01 01 02 01 04 01_206	Cell_CP_1	4259.5	3400.0	3	3	3	Il12bBD_failedu1v1_25May21_WTRad21_Sequence_A 0_S 0_U 1_V 0_X 4_Y23_Job(Seq.Scan) 1 01 01 02 01 04 01_206__Cell_CP_1	Cell_CP_1	Il12bBD_failedu1v1_25May21_WTRad21_Sequence_A 0_S 0_U 1_V 0_X 4_Y23_Job(Seq.Scan) 1 01 01 02 01 04 01_206	0.057692307692307696	1	TxS_auto_3	11.325490951538086	29.964704513549805	46.20783233642578	22.491	103.194	10.5	0	0.0	0.0	0.0	0.0	0.0	0.0	0.0	Gray{Float64}(6.439495984003796)	5.729858112461997	Gray{Float64}(4.424523325979282)	Gray{Float64}(0.0)	0.0	Gray{Float64}(0.0)	U 1_V 0	WT	1	DMSO-LPS	Il12b_intron(4),HSS1(1)	Il12b_HSS1_BD	WT_DMSO-LPS_1	HSS1	Il12b_intron	NA	WT_DMSO-LPS
Il12bBD_failedu1v1_25May21_WTRad21_Sequence_A 0_S 0_U 1_V 0_X 4_Y23_Job(Seq.Scan) 1 01 01 02 01 04 01_206	Cell_CP_16	4265.5	3339.0	3	3	3	Il12bBD_failedu1v1_25May21_WTRad21_Sequence_A 0_S 0_U 1_V 0_X 4_Y23_Job(Seq.Scan) 1 01 01 02 01 04 01_206__Cell_CP_16	Cell_CP_16	Il12bBD_failedu1v1_25May21_WTRad21_Sequence_A 0_S 0_U 1_V 0_X 4_Y23_Job(Seq.Scan) 1 01 01 02 01 04 01_206	0.057692307692307696	1	TxS_auto_1	16.192157745361328	47.70195770263672	78.72152709960938	107.163	180.117	10.0	0	0.0	0.0	0.0	0.0	0.0	0.0	0.0	Gray{Float64}(9.206606161249873)	9.121579997532644	Gray{Float64}(7.537796414534722)	Gray{Float64}(0.0)	0.0	Gray{Float64}(0.0)	U 1_V 0	WT	1	DMSO-LPS	Il12b_intron(4),HSS1(1)	Il12b_HSS1_BD	WT_DMSO-LPS_1	HSS1	Il12b_intron	NA	WT_DMSO-LPS
Il12bBD_failedu1v1_25May21_WTRad21_Sequence_A 0_S 0_U 1_V 0_X 4_Y23_Job(Seq.Scan) 1 01 01 02 01 04 01_206	Cell_CP_19	4374.0	3405.5	5	5	5	Il12bBD_failedu1v1_25May21_WTRad21_Sequence_A 0_S 0_U 1_V 0_X 4_Y23_Job(Seq.Scan) 1 01 01 02 01 04 01_206__Cell_CP_19	Cell_CP_19	Il12bBD_failedu1v1_25May21_WTRad21_Sequence_A 0_S 0_U 1_V 0_X 4_Y23_Job(Seq.Scan) 1 01 01 02 01 04 01_206	0.057692307692307696	1	TxS_auto_2	6.741176128387451	16.305883407592773	24.85489845275879	143.262	178.038	9.5	0	0.0	0.0	0.0	0.0	0.0	0.0	0.0	Gray{Float64}(3.832926695360423)	3.1180150060083665	Gray{Float64}(2.3799228920415527)	Gray{Float64}(0.0)	0.0	Gray{Float64}(0.0)	U 1_V 0	WT	1	DMSO-LPS	Il12b_intron(4),HSS1(1)	Il12b_HSS1_BD	WT_DMSO-LPS_1	HSS1	Il12b_intron	NA	WT_DMSO-LPS
Il12bBD_failedu1v1_25May21_WTRad21_Sequence_A 0_S 0_U 1_V 0_X 5_Y21_Job(Seq.Scan) 1 01 01 02 01 04 01_172	Cell_CP_2	3389.5	2838.0	12	12	12	Il12bBD_failedu1v1_25May21_WTRad21_Sequence_A 0_S 0_U 1_V 0_X 5_Y21_Job(Seq.Scan) 1 01 01 02 01 04 01_172__Cell_CP_2	Cell_CP_2	Il12bBD_failedu1v1_25May21_WTRad21_Sequence_A 0_S 0_U 1_V 0_X 5_Y21_Job(Seq.Scan) 1 01 01 02 01 04 01_172	0.10294117647058823	1	TxS_auto_8	4.894118785858154	11.894119262695312	21.086267471313477	17.01	92.61	11.0	0	0.0	0.0	0.0	0.0	0.0	0.0	0.0	Gray{Float64}(2.7827189480462264)	2.2743963891627104	Gray{Float64}(2.0190664129275455)	Gray{Float64}(0.0)	0.0	Gray{Float64}(0.0)	U 1_V 0	WT	1	DMSO-LPS	Il12b_intron(4),HSS1(1)	Il12b_HSS1_BD	WT_DMSO-LPS_1	HSS1	Il12b_intron	NA	WT_DMSO-LPS
Il12bBD_failedu1v1_25May21_WTRad21_Sequence_A 0_S 0_U 1_V 0_X 5_Y21_Job(Seq.Scan) 1 01 01 02 01 04 01_172	Cell_CP_8	4656.5	3812.0	4	4	4	Il12bBD_failedu1v1_25May21_WTRad21_Sequence_A 0_S 0_U 1_V 0_X 5_Y21_Job(Seq.Scan) 1 01 01 02 01 04 01_172__Cell_CP_8	Cell_CP_8	Il12bBD_failedu1v1_25May21_WTRad21_Sequence_A 0_S 0_U 1_V 0_X 5_Y21_Job(Seq.Scan) 1 01 01 02 01 04 01_172	0.10294117647058823	1	TxS_auto_3	17.003923416137695	50.6274528503418	86.16860961914062	42.147	69.552	10.0	0	0.0	0.0	0.0	0.0	0.0	0.0	0.0	Gray{Float64}(9.668163351069238)	9.680993893887477	Gray{Float64}(8.25087445027249)	Gray{Float64}(0.0)	0.0	Gray{Float64}(0.0)	U 1_V 0	WT	1	DMSO-LPS	Il12b_intron(4),HSS1(1)	Il12b_HSS1_BD	WT_DMSO-LPS_1	HSS1	Il12b_intron	NA	WT_DMSO-LPS
Il12bBD_failedu1v1_25May21_WTRad21_Sequence_A 0_S 0_U 1_V 0_X 5_Y21_Job(Seq.Scan) 1 01 01 02 01 04 01_172	Cell_CP_16	3742.0	2836.0	12	12	12	Il12bBD_failedu1v1_25May21_WTRad21_Sequence_A 0_S 0_U 1_V 0_X 5_Y21_Job(Seq.Scan) 1 01 01 02 01 04 01_172__Cell_CP_16	Cell_CP_16	Il12bBD_failedu1v1_25May21_WTRad21_Sequence_A 0_S 0_U 1_V 0_X 5_Y21_Job(Seq.Scan) 1 01 01 02 01 04 01_172	0.10294117647058823	2	TxS_auto_4	14.882353782653809	45.5333366394043	76.42350006103516	77.112	71.82000000000001	10.5	TxS_auto_1	16.729412078857422	50.117652893066406	83.53330993652344	74.088	72.009	9.5	11.89244705685083	Gray{Float64}(8.461872233707256)	8.70689574838881	Gray{Float64}(7.317754189617638)	Gray{Float64}(9.512080523265666)	9.583509821598152	Gray{Float64}(7.9985374691349005)	U 1_V 0	WT	1	DMSO-LPS	Il12b_intron(4),HSS1(1)	Il12b_HSS1_BD	WT_DMSO-LPS_1	HSS1	Il12b_intron	NA	WT_DMSO-LPS
Il12bBD_failedu1v1_25May21_WTRad21_Sequence_A 0_S 0_U 1_V 0_X 5_Y21_Job(Seq.Scan) 1 01 01 02 01 04 01_172	Cell_CP_22	4380.0	3511.0	5	5	5	Il12bBD_failedu1v1_25May21_WTRad21_Sequence_A 0_S 0_U 1_V 0_X 5_Y21_Job(Seq.Scan) 1 01 01 02 01 04 01_172__Cell_CP_22	Cell_CP_22	Il12bBD_failedu1v1_25May21_WTRad21_Sequence_A 0_S 0_U 1_V 0_X 5_Y21_Job(Seq.Scan) 1 01 01 02 01 04 01_172	0.10294117647058823	2	TxS_auto_5	16.207841873168945	50.36863327026367	87.99606323242188	106.785	105.273	11.0	TxS_auto_9	3.309804677963257	8.086275100708008	13.039215087890625	108.486	106.596	11.0	11.209091399395405	Gray{Float64}(9.215523909580778)	9.63150235059847	Gray{Float64}(8.425858013237292)	Gray{Float64}(1.8819028705053038)	1.5462594988860883	Gray{Float64}(1.2485396607395935)	U 1_V 0	WT	1	DMSO-LPS	Il12b_intron(4),HSS1(1)	Il12b_HSS1_BD	WT_DMSO-LPS_1	HSS1	Il12b_intron	NA	WT_DMSO-LPS
Il12bBD_failedu1v1_25May21_WTRad21_Sequence_A 0_S 0_U 1_V 0_X 5_Y21_Job(Seq.Scan) 1 01 01 02 01 04 01_172	Cell_CP_25	3468.5	2719.0	1	1	1	Il12bBD_failedu1v1_25May21_WTRad21_Sequence_A 0_S 0_U 1_V 0_X 5_Y21_Job(Seq.Scan) 1 01 01 02 01 04 01_172__Cell_CP_25	Cell_CP_25	Il12bBD_failedu1v1_25May21_WTRad21_Sequence_A 0_S 0_U 1_V 0_X 5_Y21_Job(Seq.Scan) 1 01 01 02 01 04 01_172	0.10294117647058823	1	TxS_auto_7	5.949019432067871	15.674510955810547	0.0	141.183	68.607	11.5	0	0.0	0.0	0.0	0.0	0.0	0.0	0.0	Gray{Float64}(3.3825188599315417)	2.997283811639554	Gray{Float64}(0.0)	Gray{Float64}(0.0)	0.0	Gray{Float64}(0.0)	U 1_V 0	WT	1	DMSO-LPS	Il12b_intron(4),HSS1(1)	Il12b_HSS1_BD	WT_DMSO-LPS_1	HSS1	Il12b_intron	NA	WT_DMSO-LPS
Il12bBD_failedu1v1_25May21_WTRad21_Sequence_A 0_S 0_U 1_V 0_X 5_Y22_Job(Seq.Scan) 1 01 01 02 01 04 01_178	Cell_CP_1	4117.5	3175.5	5	5	5	Il12bBD_failedu1v1_25May21_WTRad21_Sequence_A 0_S 0_U 1_V 0_X 5_Y22_Job(Seq.Scan) 1 01 01 02 01 04 01_178__Cell_CP_1	Cell_CP_1	Il12bBD_failedu1v1_25May21_WTRad21_Sequence_A 0_S 0_U 1_V 0_X 5_Y22_Job(Seq.Scan) 1 01 01 02 01 04 01_178	0.125	2	TxS_auto_2	9.862744331359863	30.90196418762207	52.58822250366211	19.845	46.872	9.5	TxS_auto_6	3.843137502670288	10.521568298339844	19.203916549682617	17.577	43.848	9.5	10.22440218301295	Gray{Float64}(5.607801267495849)	5.909081136154356	Gray{Float64}(5.035462720804173)	Gray{Float64}(2.185147524316264)	2.011936858673316	Gray{Float64}(1.8388262861066873)	U 1_V 0	WT	1	DMSO-LPS	Il12b_intron(4),HSS1(1)	Il12b_HSS1_BD	WT_DMSO-LPS_1	HSS1	Il12b_intron	NA	WT_DMSO-LPS
Il12bBD_failedu1v1_25May21_WTRad21_Sequence_A 0_S 0_U 1_V 0_X 5_Y22_Job(Seq.Scan) 1 01 01 02 01 04 01_178	Cell_CP_2	4573.5	3442.5	5	5	5	Il12bBD_failedu1v1_25May21_WTRad21_Sequence_A 0_S 0_U 1_V 0_X 5_Y22_Job(Seq.Scan) 1 01 01 02 01 04 01_178__Cell_CP_2	Cell_CP_2	Il12bBD_failedu1v1_25May21_WTRad21_Sequence_A 0_S 0_U 1_V 0_X 5_Y22_Job(Seq.Scan) 1 01 01 02 01 04 01_178	0.125	1	TxS_auto_12	8.454902648925781	19.960786819458008	29.5019588470459	22.302	153.846	11.0	0	0.0	0.0	0.0	0.0	0.0	0.0	0.0	Gray{Float64}(4.807324634832413)	3.8169065287087225	Gray{Float64}(2.824891332933974)	Gray{Float64}(0.0)	0.0	Gray{Float64}(0.0)	U 1_V 0	WT	1	DMSO-LPS	Il12b_intron(4),HSS1(1)	Il12b_HSS1_BD	WT_DMSO-LPS_1	HSS1	Il12b_intron	NA	WT_DMSO-LPS
Il12bBD_failedu1v1_25May21_WTRad21_Sequence_A 0_S 0_U 1_V 0_X 5_Y22_Job(Seq.Scan) 1 01 01 02 01 04 01_178	Cell_CP_6	3915.5	3130.0	17	17	17	Il12bBD_failedu1v1_25May21_WTRad21_Sequence_A 0_S 0_U 1_V 0_X 5_Y22_Job(Seq.Scan) 1 01 01 02 01 04 01_178__Cell_CP_6	Cell_CP_6	Il12bBD_failedu1v1_25May21_WTRad21_Sequence_A 0_S 0_U 1_V 0_X 5_Y22_Job(Seq.Scan) 1 01 01 02 01 04 01_178	0.125	1	TxS_auto_3	18.152938842773438	52.733333587646484	89.6627197265625	48.384	166.32	10.0	0	0.0	0.0	0.0	0.0	0.0	0.0	0.0	Gray{Float64}(10.32147544650422)	10.08368092259041	Gray{Float64}(8.58544482269918)	Gray{Float64}(0.0)	0.0	Gray{Float64}(0.0)	U 1_V 0	WT	1	DMSO-LPS	Il12b_intron(4),HSS1(1)	Il12b_HSS1_BD	WT_DMSO-LPS_1	HSS1	Il12b_intron	NA	WT_DMSO-LPS
Il12bBD_failedu1v1_25May21_WTRad21_Sequence_A 0_S 0_U 1_V 0_X 5_Y22_Job(Seq.Scan) 1 01 01 02 01 04 01_178	Cell_CP_13	3753.0	2974.0	0	0	0	Il12bBD_failedu1v1_25May21_WTRad21_Sequence_A 0_S 0_U 1_V 0_X 5_Y22_Job(Seq.Scan) 1 01 01 02 01 04 01_178__Cell_CP_13	Cell_CP_13	Il12bBD_failedu1v1_25May21_WTRad21_Sequence_A 0_S 0_U 1_V 0_X 5_Y22_Job(Seq.Scan) 1 01 01 02 01 04 01_178	0.125	1	TxS_auto_9	4.066667079925537	9.807844161987305	14.564704895019531	85.806	10.773	10.0	0	0.0	0.0	0.0	0.0	0.0	0.0	0.0	Gray{Float64}(2.3122429254075305)	1.875458355076183	Gray{Float64}(1.3946093829902255)	Gray{Float64}(0.0)	0.0	Gray{Float64}(0.0)	U 1_V 0	WT	1	DMSO-LPS	Il12b_intron(4),HSS1(1)	Il12b_HSS1_BD	WT_DMSO-LPS_1	HSS1	Il12b_intron	NA	WT_DMSO-LPS
Il12bBD_failedu1v1_25May21_WTRad21_Sequence_A 0_S 0_U 1_V 0_X 5_Y22_Job(Seq.Scan) 1 01 01 02 01 04 01_178	Cell_CP_14	4278.0	3472.0	5	5	5	Il12bBD_failedu1v1_25May21_WTRad21_Sequence_A 0_S 0_U 1_V 0_X 5_Y22_Job(Seq.Scan) 1 01 01 02 01 04 01_178__Cell_CP_14	Cell_CP_14	Il12bBD_failedu1v1_25May21_WTRad21_Sequence_A 0_S 0_U 1_V 0_X 5_Y22_Job(Seq.Scan) 1 01 01 02 01 04 01_178	0.125	1	TxS_auto_7	16.105884552001953	49.03137969970703	84.7490005493164	88.074	134.757	10.5	0	0.0	0.0	0.0	0.0	0.0	0.0	0.0	Gray{Float64}(9.157552580743552)	9.375792396368556	Gray{Float64}(8.114943091331472)	Gray{Float64}(0.0)	0.0	Gray{Float64}(0.0)	U 1_V 0	WT	1	DMSO-LPS	Il12b_intron(4),HSS1(1)	Il12b_HSS1_BD	WT_DMSO-LPS_1	HSS1	Il12b_intron	NA	WT_DMSO-LPS
Il12bBD_failedu1v1_25May21_WTRad21_Sequence_A 0_S 0_U 1_V 0_X 5_Y22_Job(Seq.Scan) 1 01 01 02 01 04 01_178	Cell_CP_18	3895.5	2797.0	8	8	8	Il12bBD_failedu1v1_25May21_WTRad21_Sequence_A 0_S 0_U 1_V 0_X 5_Y22_Job(Seq.Scan) 1 01 01 02 01 04 01_178__Cell_CP_18	Cell_CP_18	Il12bBD_failedu1v1_25May21_WTRad21_Sequence_A 0_S 0_U 1_V 0_X 5_Y22_Job(Seq.Scan) 1 01 01 02 01 04 01_178	0.125	1	TxS_auto_5	13.603922843933105	39.66666793823242	69.05880737304688	110.754	92.232	10.5	0	0.0	0.0	0.0	0.0	0.0	0.0	0.0	Gray{Float64}(7.734976514047514)	7.585069927101768	Gray{Float64}(6.612565200239615)	Gray{Float64}(0.0)	0.0	Gray{Float64}(0.0)	U 1_V 0	WT	1	DMSO-LPS	Il12b_intron(4),HSS1(1)	Il12b_HSS1_BD	WT_DMSO-LPS_1	HSS1	Il12b_intron	NA	WT_DMSO-LPS
Il12bBD_failedu1v1_25May21_WTRad21_Sequence_A 0_S 0_U 1_V 0_X 5_Y22_Job(Seq.Scan) 1 01 01 02 01 04 01_178	Cell_CP_29	3719.5	2854.0	2	2	2	Il12bBD_failedu1v1_25May21_WTRad21_Sequence_A 0_S 0_U 1_V 0_X 5_Y22_Job(Seq.Scan) 1 01 01 02 01 04 01_178__Cell_CP_29	Cell_CP_29	Il12bBD_failedu1v1_25May21_WTRad21_Sequence_A 0_S 0_U 1_V 0_X 5_Y22_Job(Seq.Scan) 1 01 01 02 01 04 01_178	0.125	1	TxS_auto_4	13.73725700378418	38.89804458618164	60.47450637817383	177.66	179.928	9.5	0	0.0	0.0	0.0	0.0	0.0	0.0	0.0	Gray{Float64}(7.810788219744468)	7.4380935820760925	Gray{Float64}(5.790595458995076)	Gray{Float64}(0.0)	0.0	Gray{Float64}(0.0)	U 1_V 0	WT	1	DMSO-LPS	Il12b_intron(4),HSS1(1)	Il12b_HSS1_BD	WT_DMSO-LPS_1	HSS1	Il12b_intron	NA	WT_DMSO-LPS
Il12bBD_failedu1v1_25May21_WTRad21_Sequence_A 0_S 0_U 1_V 0_X 5_Y23_Job(Seq.Scan) 1 01 01 02 01 04 01_204	Cell_CP_1	3567.0	2808.5	9	9	9	Il12bBD_failedu1v1_25May21_WTRad21_Sequence_A 0_S 0_U 1_V 0_X 5_Y23_Job(Seq.Scan) 1 01 01 02 01 04 01_204__Cell_CP_1	Cell_CP_1	Il12bBD_failedu1v1_25May21_WTRad21_Sequence_A 0_S 0_U 1_V 0_X 5_Y23_Job(Seq.Scan) 1 01 01 02 01 04 01_204	0.10606060606060606	1	TxS_auto_8	10.27450942993164	29.50588607788086	51.27058792114258	10.395	173.691	10.5	0	0.0	0.0	0.0	0.0	0.0	0.0	0.0	Gray{Float64}(5.84192442471278)	5.64212273918054	Gray{Float64}(4.909295691305173)	Gray{Float64}(0.0)	0.0	Gray{Float64}(0.0)	U 1_V 0	WT	1	DMSO-LPS	Il12b_intron(4),HSS1(1)	Il12b_HSS1_BD	WT_DMSO-LPS_1	HSS1	Il12b_intron	NA	WT_DMSO-LPS
Il12bBD_failedu1v1_25May21_WTRad21_Sequence_A 0_S 0_U 1_V 0_X 5_Y23_Job(Seq.Scan) 1 01 01 02 01 04 01_204	Cell_CP_4	5285.0	4363.5	8	8	8	Il12bBD_failedu1v1_25May21_WTRad21_Sequence_A 0_S 0_U 1_V 0_X 5_Y23_Job(Seq.Scan) 1 01 01 02 01 04 01_204__Cell_CP_4	Cell_CP_4	Il12bBD_failedu1v1_25May21_WTRad21_Sequence_A 0_S 0_U 1_V 0_X 5_Y23_Job(Seq.Scan) 1 01 01 02 01 04 01_204	0.10606060606060606	2	TxS_auto_4	10.576470375061035	31.6274471282959	57.180381774902344	43.092	83.916	10.0	TxS_auto_10	1.3882354497909546	4.2078423500061035	8.011764526367188	39.879	89.208	10.5	11.339251871265583	Gray{Float64}(6.013614667705968)	6.047808161184521	Gray{Float64}(5.47517423257309)	Gray{Float64}(0.7893288372250652)	0.8046246414424384	Gray{Float64}(0.7671478456525869)	U 1_V 0	WT	1	DMSO-LPS	Il12b_intron(4),HSS1(1)	Il12b_HSS1_BD	WT_DMSO-LPS_1	HSS1	Il12b_intron	NA	WT_DMSO-LPS
Il12bBD_failedu1v1_25May21_WTRad21_Sequence_A 0_S 0_U 1_V 0_X 5_Y23_Job(Seq.Scan) 1 01 01 02 01 04 01_204	Cell_CP_14	5280.5	4144.5	8	8	8	Il12bBD_failedu1v1_25May21_WTRad21_Sequence_A 0_S 0_U 1_V 0_X 5_Y23_Job(Seq.Scan) 1 01 01 02 01 04 01_204__Cell_CP_14	Cell_CP_14	Il12bBD_failedu1v1_25May21_WTRad21_Sequence_A 0_S 0_U 1_V 0_X 5_Y23_Job(Seq.Scan) 1 01 01 02 01 04 01_204	0.10606060606060606	1	TxS_auto_7	6.184314727783203	18.305883407592773	33.27450180053711	112.644	96.39	10.5	0	0.0	0.0	0.0	0.0	0.0	0.0	0.0	Gray{Float64}(3.516304063442573)	3.500455494274887	Gray{Float64}(3.1861223938167527)	Gray{Float64}(0.0)	0.0	Gray{Float64}(0.0)	U 1_V 0	WT	1	DMSO-LPS	Il12b_intron(4),HSS1(1)	Il12b_HSS1_BD	WT_DMSO-LPS_1	HSS1	Il12b_intron	NA	WT_DMSO-LPS
Il12bBD_failedu1v1_25May21_WTRad21_Sequence_A 0_S 0_U 1_V 0_X 5_Y23_Job(Seq.Scan) 1 01 01 02 01 04 01_204	Cell_CP_16	4262.5	3490.0	2	2	2	Il12bBD_failedu1v1_25May21_WTRad21_Sequence_A 0_S 0_U 1_V 0_X 5_Y23_Job(Seq.Scan) 1 01 01 02 01 04 01_204__Cell_CP_16	Cell_CP_16	Il12bBD_failedu1v1_25May21_WTRad21_Sequence_A 0_S 0_U 1_V 0_X 5_Y23_Job(Seq.Scan) 1 01 01 02 01 04 01_204	0.10606060606060606	1	TxS_auto_1	13.333334922790527	37.8117561340332	58.94902038574219	116.235	167.076	9.5	0	0.0	0.0	0.0	0.0	0.0	0.0	0.0	Gray{Float64}(7.581124478937201)	7.230373239057127	Gray{Float64}(5.644526102011893)	Gray{Float64}(0.0)	0.0	Gray{Float64}(0.0)	U 1_V 0	WT	1	DMSO-LPS	Il12b_intron(4),HSS1(1)	Il12b_HSS1_BD	WT_DMSO-LPS_1	HSS1	Il12b_intron	NA	WT_DMSO-LPS
Il12bBD_failedu1v1_25May21_WTRad21_Sequence_A 0_S 0_U 1_V 0_X 5_Y23_Job(Seq.Scan) 1 01 01 02 01 04 01_204	Cell_CP_29	3977.0	3137.0	6	6	6	Il12bBD_failedu1v1_25May21_WTRad21_Sequence_A 0_S 0_U 1_V 0_X 5_Y23_Job(Seq.Scan) 1 01 01 02 01 04 01_204__Cell_CP_29	Cell_CP_29	Il12bBD_failedu1v1_25May21_WTRad21_Sequence_A 0_S 0_U 1_V 0_X 5_Y23_Job(Seq.Scan) 1 01 01 02 01 04 01_204	0.10606060606060606	1	TxS_auto_6	12.450981140136719	33.60392379760742	58.14509201049805	175.203	90.909	10.5	0	0.0	0.0	0.0	0.0	0.0	0.0	0.0	Gray{Float64}(7.0794319991866335)	6.425750512413963	Gray{Float64}(5.5675478135090515)	Gray{Float64}(0.0)	0.0	Gray{Float64}(0.0)	U 1_V 0	WT	1	DMSO-LPS	Il12b_intron(4),HSS1(1)	Il12b_HSS1_BD	WT_DMSO-LPS_1	HSS1	Il12b_intron	NA	WT_DMSO-LPS
Il12bBD_failedu1v1_25May21_WTRad21_Sequence_A 0_S 0_U 1_V 0_X 5_Y23_Job(Seq.Scan) 1 01 01 02 01 04 01_204	Cell_CP_32	4053.0	3146.0	2	2	1	Il12bBD_failedu1v1_25May21_WTRad21_Sequence_A 0_S 0_U 1_V 0_X 5_Y23_Job(Seq.Scan) 1 01 01 02 01 04 01_204__Cell_CP_32	Cell_CP_32	Il12bBD_failedu1v1_25May21_WTRad21_Sequence_A 0_S 0_U 1_V 0_X 5_Y23_Job(Seq.Scan) 1 01 01 02 01 04 01_204	0.10606060606060606	1	TxS_auto_5	6.8392157554626465	14.701959609985352	21.427446365356445	179.172	127.575	10.0	0	0.0	0.0	0.0	0.0	0.0	0.0	0.0	Gray{Float64}(3.8886704849696683)	2.8113123058587295	Gray{Float64}(2.051735203015648)	Gray{Float64}(0.0)	0.0	Gray{Float64}(0.0)	U 1_V 0	WT	1	DMSO-LPS	Il12b_intron(4),HSS1(1)	Il12b_HSS1_BD	WT_DMSO-LPS_1	HSS1	Il12b_intron	NA	WT_DMSO-LPS
Il12bBD_failedu1v1_25May21_WTRad21_Sequence_A 0_S 0_U 1_V 0_X 6_Y14_Job(Seq.Scan) 1 01 01 02 01 04 01_120	Cell_CP_7	6830.5	5714.0	1	1	1	Il12bBD_failedu1v1_25May21_WTRad21_Sequence_A 0_S 0_U 1_V 0_X 6_Y14_Job(Seq.Scan) 1 01 01 02 01 04 01_120__Cell_CP_7	Cell_CP_7	Il12bBD_failedu1v1_25May21_WTRad21_Sequence_A 0_S 0_U 1_V 0_X 6_Y14_Job(Seq.Scan) 1 01 01 02 01 04 01_120	0.04411764705882353	1	TxS_auto_4	5.17647123336792	12.760787010192871	19.168621063232422	43.47	118.503	8.5	0	0.0	0.0	0.0	0.0	0.0	0.0	0.0	Gray{Float64}(2.9432601077710374)	2.440120807421616	Gray{Float64}(1.8354466490364245)	Gray{Float64}(0.0)	0.0	Gray{Float64}(0.0)	U 1_V 0	WT	1	DMSO-LPS	Il12b_intron(4),HSS1(1)	Il12b_HSS1_BD	WT_DMSO-LPS_1	HSS1	Il12b_intron	NA	WT_DMSO-LPS
Il12bBD_failedu1v1_25May21_WTRad21_Sequence_A 0_S 0_U 1_V 0_X 6_Y14_Job(Seq.Scan) 1 01 01 02 01 04 01_120	Cell_CP_13	4276.5	3483.5	13	13	13	Il12bBD_failedu1v1_25May21_WTRad21_Sequence_A 0_S 0_U 1_V 0_X 6_Y14_Job(Seq.Scan) 1 01 01 02 01 04 01_120__Cell_CP_13	Cell_CP_13	Il12bBD_failedu1v1_25May21_WTRad21_Sequence_A 0_S 0_U 1_V 0_X 6_Y14_Job(Seq.Scan) 1 01 01 02 01 04 01_120	0.04411764705882353	1	TxS_auto_2	20.811767578125	63.79216384887695	114.25881958007812	79.38	82.404	9.0	0	0.0	0.0	0.0	0.0	0.0	0.0	0.0	Gray{Float64}(11.83324363710306)	12.198353144971186	Gray{Float64}(10.940587057843754)	Gray{Float64}(0.0)	0.0	Gray{Float64}(0.0)	U 1_V 0	WT	1	DMSO-LPS	Il12b_intron(4),HSS1(1)	Il12b_HSS1_BD	WT_DMSO-LPS_1	HSS1	Il12b_intron	NA	WT_DMSO-LPS
Il12bBD_failedu1v1_25May21_WTRad21_Sequence_A 0_S 0_U 1_V 0_X 6_Y14_Job(Seq.Scan) 1 01 01 02 01 04 01_120	Cell_CP_24	4575.5	3169.5	10	10	10	Il12bBD_failedu1v1_25May21_WTRad21_Sequence_A 0_S 0_U 1_V 0_X 6_Y14_Job(Seq.Scan) 1 01 01 02 01 04 01_120__Cell_CP_24	Cell_CP_24	Il12bBD_failedu1v1_25May21_WTRad21_Sequence_A 0_S 0_U 1_V 0_X 6_Y14_Job(Seq.Scan) 1 01 01 02 01 04 01_120	0.04411764705882353	1	TxS_auto_3	19.070589065551758	62.866668701171875	114.36862182617188	137.025	30.240000000000002	10.0	0	0.0	0.0	0.0	0.0	0.0	0.0	0.0	Gray{Float64}(10.843236926830922)	12.021379736882873	Gray{Float64}(10.95110091609076)	Gray{Float64}(0.0)	0.0	Gray{Float64}(0.0)	U 1_V 0	WT	1	DMSO-LPS	Il12b_intron(4),HSS1(1)	Il12b_HSS1_BD	WT_DMSO-LPS_1	HSS1	Il12b_intron	NA	WT_DMSO-LPS
Il12bBD_failedu1v1_25May21_WTRad21_Sequence_A 0_S 0_U 1_V 0_X 6_Y15_Job(Seq.Scan) 1 01 01 02 01 04 01_134	Cell_CP_1	3956.0	3249.0	12	12	12	Il12bBD_failedu1v1_25May21_WTRad21_Sequence_A 0_S 0_U 1_V 0_X 6_Y15_Job(Seq.Scan) 1 01 01 02 01 04 01_134__Cell_CP_1	Cell_CP_1	Il12bBD_failedu1v1_25May21_WTRad21_Sequence_A 0_S 0_U 1_V 0_X 6_Y15_Job(Seq.Scan) 1 01 01 02 01 04 01_134	0.1111111111111111	1	TxS_auto_3	13.79608154296875	39.88627624511719	66.53724670410156	50.274	55.755	9.5	0	0.0	0.0	0.0	0.0	0.0	0.0	0.0	Gray{Float64}(7.8442349273053855)	7.627063481157965	Gray{Float64}(6.371119033356224)	Gray{Float64}(0.0)	0.0	Gray{Float64}(0.0)	U 1_V 0	WT	1	DMSO-LPS	Il12b_intron(4),HSS1(1)	Il12b_HSS1_BD	WT_DMSO-LPS_1	HSS1	Il12b_intron	NA	WT_DMSO-LPS
Il12bBD_failedu1v1_25May21_WTRad21_Sequence_A 0_S 0_U 1_V 0_X 6_Y15_Job(Seq.Scan) 1 01 01 02 01 04 01_134	Cell_CP_5	4094.0	3304.5	13	13	13	Il12bBD_failedu1v1_25May21_WTRad21_Sequence_A 0_S 0_U 1_V 0_X 6_Y15_Job(Seq.Scan) 1 01 01 02 01 04 01_134__Cell_CP_5	Cell_CP_5	Il12bBD_failedu1v1_25May21_WTRad21_Sequence_A 0_S 0_U 1_V 0_X 6_Y15_Job(Seq.Scan) 1 01 01 02 01 04 01_134	0.1111111111111111	1	TxS_auto_2	17.109804153442383	55.18824005126953	99.8901596069336	59.157000000000004	64.449	9.5	0	0.0	0.0	0.0	0.0	0.0	0.0	0.0	Gray{Float64}(9.728365472599721)	10.553108735888728	Gray{Float64}(9.564749499583595)	Gray{Float64}(0.0)	0.0	Gray{Float64}(0.0)	U 1_V 0	WT	1	DMSO-LPS	Il12b_intron(4),HSS1(1)	Il12b_HSS1_BD	WT_DMSO-LPS_1	HSS1	Il12b_intron	NA	WT_DMSO-LPS
Il12bBD_failedu1v1_25May21_WTRad21_Sequence_A 0_S 0_U 1_V 0_X 6_Y15_Job(Seq.Scan) 1 01 01 02 01 04 01_134	Cell_CP_15	4824.0	3616.5	7	7	7	Il12bBD_failedu1v1_25May21_WTRad21_Sequence_A 0_S 0_U 1_V 0_X 6_Y15_Job(Seq.Scan) 1 01 01 02 01 04 01_134__Cell_CP_15	Cell_CP_15	Il12bBD_failedu1v1_25May21_WTRad21_Sequence_A 0_S 0_U 1_V 0_X 6_Y15_Job(Seq.Scan) 1 01 01 02 01 04 01_134	0.1111111111111111	1	TxS_auto_4	9.305883407592773	23.701963424682617	35.86273956298828	124.74	79.38	9.5	0	0.0	0.0	0.0	0.0	0.0	0.0	0.0	Gray{Float64}(5.291178906700105)	4.5322952325054136	Gray{Float64}(3.4339530704381747)	Gray{Float64}(0.0)	0.0	Gray{Float64}(0.0)	U 1_V 0	WT	1	DMSO-LPS	Il12b_intron(4),HSS1(1)	Il12b_HSS1_BD	WT_DMSO-LPS_1	HSS1	Il12b_intron	NA	WT_DMSO-LPS
Il12bBD_failedu1v1_25May21_WTRad21_Sequence_A 0_S 0_U 1_V 0_X 6_Y15_Job(Seq.Scan) 1 01 01 02 01 04 01_134	Cell_CP_16	3603.5	2966.5	12	12	12	Il12bBD_failedu1v1_25May21_WTRad21_Sequence_A 0_S 0_U 1_V 0_X 6_Y15_Job(Seq.Scan) 1 01 01 02 01 04 01_134__Cell_CP_16	Cell_CP_16	Il12bBD_failedu1v1_25May21_WTRad21_Sequence_A 0_S 0_U 1_V 0_X 6_Y15_Job(Seq.Scan) 1 01 01 02 01 04 01_134	0.1111111111111111	2	TxS_auto_5	18.333332061767578	56.42746353149414	100.92939758300781	124.173	159.138	9.5	TxS_auto_6	12.945098876953125	43.50981140136719	78.72938537597656	126.819	152.334	11.0	10.830315415536154	Gray{Float64}(10.424044192903379)	10.790073352312945	Gray{Float64}(9.664259310667271)	Gray{Float64}(7.3603795709492665)	8.31995675836154	Gray{Float64}(7.538548865479304)	U 1_V 0	WT	1	DMSO-LPS	Il12b_intron(4),HSS1(1)	Il12b_HSS1_BD	WT_DMSO-LPS_1	HSS1	Il12b_intron	NA	WT_DMSO-LPS
Il12bBD_failedu1v1_25May21_WTRad21_Sequence_A 0_S 0_U 1_V 0_X 6_Y15_Job(Seq.Scan) 1 01 01 02 01 04 01_134	Cell_CP_18	3588.0	2813.0	11	11	11	Il12bBD_failedu1v1_25May21_WTRad21_Sequence_A 0_S 0_U 1_V 0_X 6_Y15_Job(Seq.Scan) 1 01 01 02 01 04 01_134__Cell_CP_18	Cell_CP_18	Il12bBD_failedu1v1_25May21_WTRad21_Sequence_A 0_S 0_U 1_V 0_X 6_Y15_Job(Seq.Scan) 1 01 01 02 01 04 01_134	0.1111111111111111	1	TxS_auto_7	16.078432083129883	49.70194625854492	83.6587905883789	135.513	154.98	11.0	0	0.0	0.0	0.0	0.0	0.0	0.0	0.0	Gray{Float64}(9.141943538821296)	9.504018297457138	Gray{Float64}(8.010552576596584)	Gray{Float64}(0.0)	0.0	Gray{Float64}(0.0)	U 1_V 0	WT	1	DMSO-LPS	Il12b_intron(4),HSS1(1)	Il12b_HSS1_BD	WT_DMSO-LPS_1	HSS1	Il12b_intron	NA	WT_DMSO-LPS
Il12bBD_failedu1v1_25May21_WTRad21_Sequence_A 0_S 0_U 1_V 0_X 6_Y21_Job(Seq.Scan) 1 01 01 02 01 04 01_170	Cell_CP_27	4475.0	3558.0	15	15	15	Il12bBD_failedu1v1_25May21_WTRad21_Sequence_A 0_S 0_U 1_V 0_X 6_Y21_Job(Seq.Scan) 1 01 01 02 01 04 01_170__Cell_CP_27	Cell_CP_27	Il12bBD_failedu1v1_25May21_WTRad21_Sequence_A 0_S 0_U 1_V 0_X 6_Y21_Job(Seq.Scan) 1 01 01 02 01 04 01_170	0.02857142857142857	1	TxS_auto_1	17.81568717956543	52.89411544799805	92.5999755859375	144.774	178.983	9.0	0	0.0	0.0	0.0	0.0	0.0	0.0	0.0	Gray{Float64}(10.129719456400176)	10.114425669179035	Gray{Float64}(8.866694914016042)	Gray{Float64}(0.0)	0.0	Gray{Float64}(0.0)	U 1_V 0	WT	1	DMSO-LPS	Il12b_intron(4),HSS1(1)	Il12b_HSS1_BD	WT_DMSO-LPS_1	HSS1	Il12b_intron	NA	WT_DMSO-LPS
Il12bBD_failedu1v1_25May21_WTRad21_Sequence_A 0_S 0_U 1_V 0_X 6_Y21_Job(Seq.Scan) 1 01 01 02 01 04 01_170	Cell_CP_30	3782.0	2985.5	4	4	4	Il12bBD_failedu1v1_25May21_WTRad21_Sequence_A 0_S 0_U 1_V 0_X 6_Y21_Job(Seq.Scan) 1 01 01 02 01 04 01_170__Cell_CP_30	Cell_CP_30	Il12bBD_failedu1v1_25May21_WTRad21_Sequence_A 0_S 0_U 1_V 0_X 6_Y21_Job(Seq.Scan) 1 01 01 02 01 04 01_170	0.02857142857142857	1	TxS_auto_2	12.341176986694336	36.12942123413086	66.68624114990234	159.327	30.429	9.0	0	0.0	0.0	0.0	0.0	0.0	0.0	0.0	Gray{Float64}(7.01699908496289)	6.908676748783897	Gray{Float64}(6.385385649372471)	Gray{Float64}(0.0)	0.0	Gray{Float64}(0.0)	U 1_V 0	WT	1	DMSO-LPS	Il12b_intron(4),HSS1(1)	Il12b_HSS1_BD	WT_DMSO-LPS_1	HSS1	Il12b_intron	NA	WT_DMSO-LPS
Il12bBD_failedu1v1_25May21_WTRad21_Sequence_A 0_S 0_U 1_V 0_X 6_Y22_Job(Seq.Scan) 1 01 01 02 01 04 01_180	Cell_CP_3	3119.5	2667.5	11	11	11	Il12bBD_failedu1v1_25May21_WTRad21_Sequence_A 0_S 0_U 1_V 0_X 6_Y22_Job(Seq.Scan) 1 01 01 02 01 04 01_180__Cell_CP_3	Cell_CP_3	Il12bBD_failedu1v1_25May21_WTRad21_Sequence_A 0_S 0_U 1_V 0_X 6_Y22_Job(Seq.Scan) 1 01 01 02 01 04 01_180	0.125	1	TxS_auto_2	14.933335304260254	45.611759185791016	79.66271209716797	16.632	17.577	10.0	0	0.0	0.0	0.0	0.0	0.0	0.0	0.0	Gray{Float64}(8.490859524858509)	8.72189172685443	Gray{Float64}(7.627917391113773)	Gray{Float64}(0.0)	0.0	Gray{Float64}(0.0)	U 1_V 0	WT	1	DMSO-LPS	Il12b_intron(4),HSS1(1)	Il12b_HSS1_BD	WT_DMSO-LPS_1	HSS1	Il12b_intron	NA	WT_DMSO-LPS
Il12bBD_failedu1v1_25May21_WTRad21_Sequence_A 0_S 0_U 1_V 0_X 6_Y22_Job(Seq.Scan) 1 01 01 02 01 04 01_180	Cell_CP_5	3981.0	3221.0	2	2	2	Il12bBD_failedu1v1_25May21_WTRad21_Sequence_A 0_S 0_U 1_V 0_X 6_Y22_Job(Seq.Scan) 1 01 01 02 01 04 01_180__Cell_CP_5	Cell_CP_5	Il12bBD_failedu1v1_25May21_WTRad21_Sequence_A 0_S 0_U 1_V 0_X 6_Y22_Job(Seq.Scan) 1 01 01 02 01 04 01_180	0.125	1	TxS_auto_4	11.070590019226074	34.1215705871582	62.94509506225586	26.649	13.608	10.0	0	0.0	0.0	0.0	0.0	0.0	0.0	0.0	Gray{Float64}(6.294563323957028)	6.524735057886661	Gray{Float64}(6.027160922227255)	Gray{Float64}(0.0)	0.0	Gray{Float64}(0.0)	U 1_V 0	WT	1	DMSO-LPS	Il12b_intron(4),HSS1(1)	Il12b_HSS1_BD	WT_DMSO-LPS_1	HSS1	Il12b_intron	NA	WT_DMSO-LPS
Il12bBD_failedu1v1_25May21_WTRad21_Sequence_A 0_S 0_U 1_V 0_X 6_Y22_Job(Seq.Scan) 1 01 01 02 01 04 01_180	Cell_CP_8	5774.0	4776.5	14	14	14	Il12bBD_failedu1v1_25May21_WTRad21_Sequence_A 0_S 0_U 1_V 0_X 6_Y22_Job(Seq.Scan) 1 01 01 02 01 04 01_180__Cell_CP_8	Cell_CP_8	Il12bBD_failedu1v1_25May21_WTRad21_Sequence_A 0_S 0_U 1_V 0_X 6_Y22_Job(Seq.Scan) 1 01 01 02 01 04 01_180	0.125	2	TxS_auto_9	15.007843971252441	45.474510192871094	85.8862533569336	38.934	149.688	11.0	TxS_auto_6	8.211764335632324	21.396076202392578	32.07843017578125	48.006	160.65	10.0	18.61361404993669	Gray{Float64}(8.53322398075033)	8.69564694092124	Gray{Float64}(8.223838084245285)	Gray{Float64}(4.6690800149117155)	4.091362914915347	Gray{Float64}(3.0715953421094926)	U 1_V 0	WT	1	DMSO-LPS	Il12b_intron(4),HSS1(1)	Il12b_HSS1_BD	WT_DMSO-LPS_1	HSS1	Il12b_intron	NA	WT_DMSO-LPS
Il12bBD_failedu1v1_25May21_WTRad21_Sequence_A 0_S 0_U 1_V 0_X 6_Y22_Job(Seq.Scan) 1 01 01 02 01 04 01_180	Cell_CP_10	4127.0	3428.0	13	13	13	Il12bBD_failedu1v1_25May21_WTRad21_Sequence_A 0_S 0_U 1_V 0_X 6_Y22_Job(Seq.Scan) 1 01 01 02 01 04 01_180__Cell_CP_10	Cell_CP_10	Il12bBD_failedu1v1_25May21_WTRad21_Sequence_A 0_S 0_U 1_V 0_X 6_Y22_Job(Seq.Scan) 1 01 01 02 01 04 01_180	0.125	1	TxS_auto_8	13.329410552978516	37.98432540893555	64.59215545654297	51.219	120.96000000000001	11.0	0	0.0	0.0	0.0	0.0	0.0	0.0	0.0	Gray{Float64}(7.5788931439997285)	7.263371977933853	Gray{Float64}(6.184871352804524)	Gray{Float64}(0.0)	0.0	Gray{Float64}(0.0)	U 1_V 0	WT	1	DMSO-LPS	Il12b_intron(4),HSS1(1)	Il12b_HSS1_BD	WT_DMSO-LPS_1	HSS1	Il12b_intron	NA	WT_DMSO-LPS
Il12bBD_failedu1v1_25May21_WTRad21_Sequence_A 0_S 0_U 1_V 0_X 6_Y22_Job(Seq.Scan) 1 01 01 02 01 04 01_180	Cell_CP_27	4080.5	3129.5	24	24	24	Il12bBD_failedu1v1_25May21_WTRad21_Sequence_A 0_S 0_U 1_V 0_X 6_Y22_Job(Seq.Scan) 1 01 01 02 01 04 01_180__Cell_CP_27	Cell_CP_27	Il12bBD_failedu1v1_25May21_WTRad21_Sequence_A 0_S 0_U 1_V 0_X 6_Y22_Job(Seq.Scan) 1 01 01 02 01 04 01_180	0.125	2	TxS_auto_3	12.12156867980957	35.69804000854492	61.478424072265625	149.121	167.454	9.5	TxS_auto_7	14.454904556274414	46.07451629638672	75.6980209350586	150.822	161.217	10.0	11.081226015202466	Gray{Float64}(6.892133256515403)	6.8261879255128495	Gray{Float64}(5.886723258770071)	Gray{Float64}(8.21883132815942)	8.810380254516943	Gray{Float64}(7.248287626199904)	U 1_V 0	WT	1	DMSO-LPS	Il12b_intron(4),HSS1(1)	Il12b_HSS1_BD	WT_DMSO-LPS_1	HSS1	Il12b_intron	NA	WT_DMSO-LPS
Il12bBD_failedu1v1_25May21_WTRad21_Sequence_A 0_S 0_U 1_V 0_X 6_Y22_Job(Seq.Scan) 1 01 01 02 01 04 01_180	Cell_CP_33	4301.0	3458.5	7	7	7	Il12bBD_failedu1v1_25May21_WTRad21_Sequence_A 0_S 0_U 1_V 0_X 6_Y22_Job(Seq.Scan) 1 01 01 02 01 04 01_180__Cell_CP_33	Cell_CP_33	Il12bBD_failedu1v1_25May21_WTRad21_Sequence_A 0_S 0_U 1_V 0_X 6_Y22_Job(Seq.Scan) 1 01 01 02 01 04 01_180	0.125	1	TxS_auto_1	9.513726234436035	28.65097999572754	49.88233947753906	172.746	139.104	9.5	0	0.0	0.0	0.0	0.0	0.0	0.0	0.0	Gray{Float64}(5.409355068288881)	5.478647389440174	Gray{Float64}(4.7763671960609555)	Gray{Float64}(0.0)	0.0	Gray{Float64}(0.0)	U 1_V 0	WT	1	DMSO-LPS	Il12b_intron(4),HSS1(1)	Il12b_HSS1_BD	WT_DMSO-LPS_1	HSS1	Il12b_intron	NA	WT_DMSO-LPS
Il12bBD_failedu1v1_25May21_WTRad21_Sequence_A 0_S 0_U 1_V 0_X 6_Y22_Job(Seq.Scan) 1 01 01 02 01 04 01_180	Cell_CP_36	3761.0	2838.0	12	12	12	Il12bBD_failedu1v1_25May21_WTRad21_Sequence_A 0_S 0_U 1_V 0_X 6_Y22_Job(Seq.Scan) 1 01 01 02 01 04 01_180__Cell_CP_36	Cell_CP_36	Il12bBD_failedu1v1_25May21_WTRad21_Sequence_A 0_S 0_U 1_V 0_X 6_Y22_Job(Seq.Scan) 1 01 01 02 01 04 01_180	0.125	1	TxS_auto_5	15.64313793182373	47.39216232299805	83.9097900390625	180.495	115.29	10.5	0	0.0	0.0	0.0	0.0	0.0	0.0	0.0	Gray{Float64}(8.894442132375369)	9.062340849406782	Gray{Float64}(8.034586444194439)	Gray{Float64}(0.0)	0.0	Gray{Float64}(0.0)	U 1_V 0	WT	1	DMSO-LPS	Il12b_intron(4),HSS1(1)	Il12b_HSS1_BD	WT_DMSO-LPS_1	HSS1	Il12b_intron	NA	WT_DMSO-LPS
Il12bBD_failedu1v1_25May21_WTRad21_Sequence_A 0_S 0_U 1_V 0_X 6_Y23_Job(Seq.Scan) 1 01 01 02 01 04 01_202	Cell_CP_3	4311.0	3307.0	6	6	6	Il12bBD_failedu1v1_25May21_WTRad21_Sequence_A 0_S 0_U 1_V 0_X 6_Y23_Job(Seq.Scan) 1 01 01 02 01 04 01_202__Cell_CP_3	Cell_CP_3	Il12bBD_failedu1v1_25May21_WTRad21_Sequence_A 0_S 0_U 1_V 0_X 6_Y23_Job(Seq.Scan) 1 01 01 02 01 04 01_202	0.1388888888888889	1	TxS_auto_17	6.290196418762207	20.670591354370117	38.199981689453125	27.216	30.807	10.5	0	0.0	0.0	0.0	0.0	0.0	0.0	0.0	Gray{Float64}(3.5765067272172706)	3.952635525161511	Gray{Float64}(3.6577502447291907)	Gray{Float64}(0.0)	0.0	Gray{Float64}(0.0)	U 1_V 0	WT	1	DMSO-LPS	Il12b_intron(4),HSS1(1)	Il12b_HSS1_BD	WT_DMSO-LPS_1	HSS1	Il12b_intron	NA	WT_DMSO-LPS
Il12bBD_failedu1v1_25May21_WTRad21_Sequence_A 0_S 0_U 1_V 0_X 6_Y23_Job(Seq.Scan) 1 01 01 02 01 04 01_202	Cell_CP_5	4110.0	3275.5	5	5	5	Il12bBD_failedu1v1_25May21_WTRad21_Sequence_A 0_S 0_U 1_V 0_X 6_Y23_Job(Seq.Scan) 1 01 01 02 01 04 01_202__Cell_CP_5	Cell_CP_5	Il12bBD_failedu1v1_25May21_WTRad21_Sequence_A 0_S 0_U 1_V 0_X 6_Y23_Job(Seq.Scan) 1 01 01 02 01 04 01_202	0.1388888888888889	1	TxS_auto_9	19.45490074157715	55.843135833740234	91.3882064819336	46.683	99.414	10.0	0	0.0	0.0	0.0	0.0	0.0	0.0	0.0	Gray{Float64}(11.061750499881384)	10.678338067294618	Gray{Float64}(8.750664786756863)	Gray{Float64}(0.0)	0.0	Gray{Float64}(0.0)	U 1_V 0	WT	1	DMSO-LPS	Il12b_intron(4),HSS1(1)	Il12b_HSS1_BD	WT_DMSO-LPS_1	HSS1	Il12b_intron	NA	WT_DMSO-LPS
Il12bBD_failedu1v1_25May21_WTRad21_Sequence_A 0_S 0_U 1_V 0_X 6_Y23_Job(Seq.Scan) 1 01 01 02 01 04 01_202	Cell_CP_8	4213.5	3196.5	5	5	5	Il12bBD_failedu1v1_25May21_WTRad21_Sequence_A 0_S 0_U 1_V 0_X 6_Y23_Job(Seq.Scan) 1 01 01 02 01 04 01_202__Cell_CP_8	Cell_CP_8	Il12bBD_failedu1v1_25May21_WTRad21_Sequence_A 0_S 0_U 1_V 0_X 6_Y23_Job(Seq.Scan) 1 01 01 02 01 04 01_202	0.1388888888888889	1	TxS_auto_8	9.945098876953125	28.317649841308594	46.19214630126953	53.298	71.253	10.0	0	0.0	0.0	0.0	0.0	0.0	0.0	0.0	Gray{Float64}(5.654626766529976)	5.414907915935205	Gray{Float64}(4.423021346229709)	Gray{Float64}(0.0)	0.0	Gray{Float64}(0.0)	U 1_V 0	WT	1	DMSO-LPS	Il12b_intron(4),HSS1(1)	Il12b_HSS1_BD	WT_DMSO-LPS_1	HSS1	Il12b_intron	NA	WT_DMSO-LPS
Il12bBD_failedu1v1_25May21_WTRad21_Sequence_A 0_S 0_U 1_V 0_X 6_Y23_Job(Seq.Scan) 1 01 01 02 01 04 01_202	Cell_CP_13	3442.0	2890.0	7	7	7	Il12bBD_failedu1v1_25May21_WTRad21_Sequence_A 0_S 0_U 1_V 0_X 6_Y23_Job(Seq.Scan) 1 01 01 02 01 04 01_202__Cell_CP_13	Cell_CP_13	Il12bBD_failedu1v1_25May21_WTRad21_Sequence_A 0_S 0_U 1_V 0_X 6_Y23_Job(Seq.Scan) 1 01 01 02 01 04 01_202	0.1388888888888889	1	TxS_auto_3	6.733333587646484	21.705886840820312	42.04704666137695	74.466	37.422	9.5	0	0.0	0.0	0.0	0.0	0.0	0.0	0.0	Gray{Float64}(3.828467550072864)	4.15060498083058	Gray{Float64}(4.02611698785851)	Gray{Float64}(0.0)	0.0	Gray{Float64}(0.0)	U 1_V 0	WT	1	DMSO-LPS	Il12b_intron(4),HSS1(1)	Il12b_HSS1_BD	WT_DMSO-LPS_1	HSS1	Il12b_intron	NA	WT_DMSO-LPS
Il12bBD_failedu1v1_25May21_WTRad21_Sequence_A 0_S 0_U 1_V 0_X 6_Y23_Job(Seq.Scan) 1 01 01 02 01 04 01_202	Cell_CP_14	3896.0	2887.5	2	2	2	Il12bBD_failedu1v1_25May21_WTRad21_Sequence_A 0_S 0_U 1_V 0_X 6_Y23_Job(Seq.Scan) 1 01 01 02 01 04 01_202__Cell_CP_14	Cell_CP_14	Il12bBD_failedu1v1_25May21_WTRad21_Sequence_A 0_S 0_U 1_V 0_X 6_Y23_Job(Seq.Scan) 1 01 01 02 01 04 01_202	0.1388888888888889	1	TxS_auto_15	14.039216041564941	43.850982666015625	73.76863098144531	82.215	148.365	10.5	0	0.0	0.0	0.0	0.0	0.0	0.0	0.0	Gray{Float64}(7.982477378249229)	8.385195610878869	Gray{Float64}(7.063543386467572)	Gray{Float64}(0.0)	0.0	Gray{Float64}(0.0)	U 1_V 0	WT	1	DMSO-LPS	Il12b_intron(4),HSS1(1)	Il12b_HSS1_BD	WT_DMSO-LPS_1	HSS1	Il12b_intron	NA	WT_DMSO-LPS
Il12bBD_failedu1v1_25May21_WTRad21_Sequence_A 0_S 0_U 1_V 0_X 6_Y23_Job(Seq.Scan) 1 01 01 02 01 04 01_202	Cell_CP_20	6805.0	5343.0	8	8	8	Il12bBD_failedu1v1_25May21_WTRad21_Sequence_A 0_S 0_U 1_V 0_X 6_Y23_Job(Seq.Scan) 1 01 01 02 01 04 01_202__Cell_CP_20	Cell_CP_20	Il12bBD_failedu1v1_25May21_WTRad21_Sequence_A 0_S 0_U 1_V 0_X 6_Y23_Job(Seq.Scan) 1 01 01 02 01 04 01_202	0.1388888888888889	1	TxS_auto_6	15.81176471710205	49.717647552490234	86.90191650390625	99.414	105.84	9.5	0	0.0	0.0	0.0	0.0	0.0	0.0	0.0	Gray{Float64}(8.990320669671604)	9.507020702718568	Gray{Float64}(8.321090542495215)	Gray{Float64}(0.0)	0.0	Gray{Float64}(0.0)	U 1_V 0	WT	1	DMSO-LPS	Il12b_intron(4),HSS1(1)	Il12b_HSS1_BD	WT_DMSO-LPS_1	HSS1	Il12b_intron	NA	WT_DMSO-LPS
Il12bBD_failedu1v1_25May21_WTRad21_Sequence_A 0_S 0_U 1_V 0_X 6_Y23_Job(Seq.Scan) 1 01 01 02 01 04 01_202	Cell_CP_22	3990.0	2852.5	1	1	1	Il12bBD_failedu1v1_25May21_WTRad21_Sequence_A 0_S 0_U 1_V 0_X 6_Y23_Job(Seq.Scan) 1 01 01 02 01 04 01_202__Cell_CP_22	Cell_CP_22	Il12bBD_failedu1v1_25May21_WTRad21_Sequence_A 0_S 0_U 1_V 0_X 6_Y23_Job(Seq.Scan) 1 01 01 02 01 04 01_202	0.1388888888888889	1	TxS_auto_5	11.909805297851562	32.08235168457031	52.42744827270508	118.125	65.772	8.5	0	0.0	0.0	0.0	0.0	0.0	0.0	0.0	Gray{Float64}(6.771727928966008)	6.134795121492647	Gray{Float64}(5.020068158905951)	Gray{Float64}(0.0)	0.0	Gray{Float64}(0.0)	U 1_V 0	WT	1	DMSO-LPS	Il12b_intron(4),HSS1(1)	Il12b_HSS1_BD	WT_DMSO-LPS_1	HSS1	Il12b_intron	NA	WT_DMSO-LPS
Il12bBD_failedu1v1_25May21_WTRad21_Sequence_A 0_S 0_U 1_V 0_X 6_Y23_Job(Seq.Scan) 1 01 01 02 01 04 01_202	Cell_CP_24	4241.0	3317.5	1	1	1	Il12bBD_failedu1v1_25May21_WTRad21_Sequence_A 0_S 0_U 1_V 0_X 6_Y23_Job(Seq.Scan) 1 01 01 02 01 04 01_202__Cell_CP_24	Cell_CP_24	Il12bBD_failedu1v1_25May21_WTRad21_Sequence_A 0_S 0_U 1_V 0_X 6_Y23_Job(Seq.Scan) 1 01 01 02 01 04 01_202	0.1388888888888889	1	TxS_auto_4	14.800000190734863	44.32155990600586	76.7490005493164	129.276	43.281	9.0	0	0.0	0.0	0.0	0.0	0.0	0.0	0.0	Gray{Float64}(8.415047276917342)	8.475179505593356	Gray{Float64}(7.348921730491066)	Gray{Float64}(0.0)	0.0	Gray{Float64}(0.0)	U 1_V 0	WT	1	DMSO-LPS	Il12b_intron(4),HSS1(1)	Il12b_HSS1_BD	WT_DMSO-LPS_1	HSS1	Il12b_intron	NA	WT_DMSO-LPS
Il12bBD_failedu1v1_25May21_WTRad21_Sequence_A 0_S 0_U 1_V 0_X 6_Y23_Job(Seq.Scan) 1 01 01 02 01 04 01_202	Cell_CP_26	3180.5	2526.0	14	14	14	Il12bBD_failedu1v1_25May21_WTRad21_Sequence_A 0_S 0_U 1_V 0_X 6_Y23_Job(Seq.Scan) 1 01 01 02 01 04 01_202__Cell_CP_26	Cell_CP_26	Il12bBD_failedu1v1_25May21_WTRad21_Sequence_A 0_S 0_U 1_V 0_X 6_Y23_Job(Seq.Scan) 1 01 01 02 01 04 01_202	0.1388888888888889	1	TxS_auto_1	8.937253952026367	26.160783767700195	46.023536682128906	136.836	12.474	8.0	0	0.0	0.0	0.0	0.0	0.0	0.0	0.0	Gray{Float64}(5.081581997492121)	5.002471458777062	Gray{Float64}(4.406876524991599)	Gray{Float64}(0.0)	0.0	Gray{Float64}(0.0)	U 1_V 0	WT	1	DMSO-LPS	Il12b_intron(4),HSS1(1)	Il12b_HSS1_BD	WT_DMSO-LPS_1	HSS1	Il12b_intron	NA	WT_DMSO-LPS
Il12bBD_failedu1v1_25May21_WTRad21_Sequence_A 0_S 0_U 1_V 0_X 6_Y23_Job(Seq.Scan) 1 01 01 02 01 04 01_202	Cell_CP_30	3842.5	2757.5	2	2	2	Il12bBD_failedu1v1_25May21_WTRad21_Sequence_A 0_S 0_U 1_V 0_X 6_Y23_Job(Seq.Scan) 1 01 01 02 01 04 01_202__Cell_CP_30	Cell_CP_30	Il12bBD_failedu1v1_25May21_WTRad21_Sequence_A 0_S 0_U 1_V 0_X 6_Y23_Job(Seq.Scan) 1 01 01 02 01 04 01_202	0.1388888888888889	1	TxS_auto_14	4.215686798095703	9.772552490234375	14.160782814025879	158.571	131.355	9.5	0	0.0	0.0	0.0	0.0	0.0	0.0	0.0	Gray{Float64}(2.396973192801708)	1.868709872987717	Gray{Float64}(1.3559327652206945)	Gray{Float64}(0.0)	0.0	Gray{Float64}(0.0)	U 1_V 0	WT	1	DMSO-LPS	Il12b_intron(4),HSS1(1)	Il12b_HSS1_BD	WT_DMSO-LPS_1	HSS1	Il12b_intron	NA	WT_DMSO-LPS
Il12bBD_failedu1v1_25May21_WTRad21_Sequence_A 0_S 0_U 1_V 0_X 7_Y14_Job(Seq.Scan) 1 01 01 02 01 04 01_122	Cell_CP_17	6680.5	5492.5	7	7	7	Il12bBD_failedu1v1_25May21_WTRad21_Sequence_A 0_S 0_U 1_V 0_X 7_Y14_Job(Seq.Scan) 1 01 01 02 01 04 01_122__Cell_CP_17	Cell_CP_17	Il12bBD_failedu1v1_25May21_WTRad21_Sequence_A 0_S 0_U 1_V 0_X 7_Y14_Job(Seq.Scan) 1 01 01 02 01 04 01_122	0.05	1	TxS_auto_1	17.007843017578125	53.082359313964844	96.88627624511719	139.671	64.449	7.5	0	0.0	0.0	0.0	0.0	0.0	0.0	0.0	Gray{Float64}(9.670391974785645)	10.150421707185794	Gray{Float64}(9.277119647005538)	Gray{Float64}(0.0)	0.0	Gray{Float64}(0.0)	U 1_V 0	WT	1	DMSO-LPS	Il12b_intron(4),HSS1(1)	Il12b_HSS1_BD	WT_DMSO-LPS_1	HSS1	Il12b_intron	NA	WT_DMSO-LPS
Il12bBD_failedu1v1_25May21_WTRad21_Sequence_A 0_S 0_U 1_V 0_X 7_Y14_Job(Seq.Scan) 1 01 01 02 01 04 01_122	Cell_CP_20	3405.0	2706.5	3	3	3	Il12bBD_failedu1v1_25May21_WTRad21_Sequence_A 0_S 0_U 1_V 0_X 7_Y14_Job(Seq.Scan) 1 01 01 02 01 04 01_122__Cell_CP_20	Cell_CP_20	Il12bBD_failedu1v1_25May21_WTRad21_Sequence_A 0_S 0_U 1_V 0_X 7_Y14_Job(Seq.Scan) 1 01 01 02 01 04 01_122	0.05	1	TxS_auto_2	11.478433609008789	29.541170120239258	46.14508819580078	176.904	37.989	7.5	0	0.0	0.0	0.0	0.0	0.0	0.0	0.0	Gray{Float64}(6.526456772969126)	5.648869762374322	Gray{Float64}(4.418515406980991)	Gray{Float64}(0.0)	0.0	Gray{Float64}(0.0)	U 1_V 0	WT	1	DMSO-LPS	Il12b_intron(4),HSS1(1)	Il12b_HSS1_BD	WT_DMSO-LPS_1	HSS1	Il12b_intron	NA	WT_DMSO-LPS
Il12bBD_failedu1v1_25May21_WTRad21_Sequence_A 0_S 0_U 1_V 0_X 7_Y15_Job(Seq.Scan) 1 01 01 02 01 04 01_132	Cell_CP_10	3814.0	3007.0	10	10	10	Il12bBD_failedu1v1_25May21_WTRad21_Sequence_A 0_S 0_U 1_V 0_X 7_Y15_Job(Seq.Scan) 1 01 01 02 01 04 01_132__Cell_CP_10	Cell_CP_10	Il12bBD_failedu1v1_25May21_WTRad21_Sequence_A 0_S 0_U 1_V 0_X 7_Y15_Job(Seq.Scan) 1 01 01 02 01 04 01_132	0.140625	1	TxS_auto_1	18.835294723510742	58.60392761230469	103.0627212524414	57.456	20.79	8.5	0	0.0	0.0	0.0	0.0	0.0	0.0	0.0	Gray{Float64}(10.709452265564103)	11.20625734519281	Gray{Float64}(9.868530748213843)	Gray{Float64}(0.0)	0.0	Gray{Float64}(0.0)	U 1_V 0	WT	1	DMSO-LPS	Il12b_intron(4),HSS1(1)	Il12b_HSS1_BD	WT_DMSO-LPS_1	HSS1	Il12b_intron	NA	WT_DMSO-LPS
Il12bBD_failedu1v1_25May21_WTRad21_Sequence_A 0_S 0_U 1_V 0_X 7_Y15_Job(Seq.Scan) 1 01 01 02 01 04 01_132	Cell_CP_11	3572.0	2918.0	7	7	7	Il12bBD_failedu1v1_25May21_WTRad21_Sequence_A 0_S 0_U 1_V 0_X 7_Y15_Job(Seq.Scan) 1 01 01 02 01 04 01_132__Cell_CP_11	Cell_CP_11	Il12bBD_failedu1v1_25May21_WTRad21_Sequence_A 0_S 0_U 1_V 0_X 7_Y15_Job(Seq.Scan) 1 01 01 02 01 04 01_132	0.140625	1	TxS_auto_2	17.035293579101562	50.486289978027344	88.45488739013672	60.858	24.759	8.0	0	0.0	0.0	0.0	0.0	0.0	0.0	0.0	Gray{Float64}(9.685999932219474)	9.654000694980956	Gray{Float64}(8.46979165144719)	Gray{Float64}(0.0)	0.0	Gray{Float64}(0.0)	U 1_V 0	WT	1	DMSO-LPS	Il12b_intron(4),HSS1(1)	Il12b_HSS1_BD	WT_DMSO-LPS_1	HSS1	Il12b_intron	NA	WT_DMSO-LPS
Il12bBD_failedu1v1_25May21_WTRad21_Sequence_A 0_S 0_U 1_V 0_X 7_Y15_Job(Seq.Scan) 1 01 01 02 01 04 01_132	Cell_CP_12	4394.0	3491.0	15	15	15	Il12bBD_failedu1v1_25May21_WTRad21_Sequence_A 0_S 0_U 1_V 0_X 7_Y15_Job(Seq.Scan) 1 01 01 02 01 04 01_132__Cell_CP_12	Cell_CP_12	Il12bBD_failedu1v1_25May21_WTRad21_Sequence_A 0_S 0_U 1_V 0_X 7_Y15_Job(Seq.Scan) 1 01 01 02 01 04 01_132	0.140625	1	TxS_auto_7	21.768627166748047	70.54119873046875	123.44703674316406	66.15	190.323	10.0	0	0.0	0.0	0.0	0.0	0.0	0.0	0.0	Gray{Float64}(12.37729894601281)	13.488905242693058	Gray{Float64}(11.820383384714289)	Gray{Float64}(0.0)	0.0	Gray{Float64}(0.0)	U 1_V 0	WT	1	DMSO-LPS	Il12b_intron(4),HSS1(1)	Il12b_HSS1_BD	WT_DMSO-LPS_1	HSS1	Il12b_intron	NA	WT_DMSO-LPS
Il12bBD_failedu1v1_25May21_WTRad21_Sequence_A 0_S 0_U 1_V 0_X 7_Y15_Job(Seq.Scan) 1 01 01 02 01 04 01_132	Cell_CP_18	4147.5	3193.5	12	12	12	Il12bBD_failedu1v1_25May21_WTRad21_Sequence_A 0_S 0_U 1_V 0_X 7_Y15_Job(Seq.Scan) 1 01 01 02 01 04 01_132__Cell_CP_18	Cell_CP_18	Il12bBD_failedu1v1_25May21_WTRad21_Sequence_A 0_S 0_U 1_V 0_X 7_Y15_Job(Seq.Scan) 1 01 01 02 01 04 01_132	0.140625	2	TxS_auto_3	16.839214324951172	52.560791015625	97.58820343017578	93.366	38.934	8.5	TxS_auto_9	4.388235569000244	12.262747764587402	20.007837295532227	93.933	36.288	9.5	7.973255608595526	Gray{Float64}(9.574512353000983)	10.050687289845081	Gray{Float64}(9.34433104919422)	Gray{Float64}(2.4950817094248823)	2.3448856212889937	Gray{Float64}(1.9158038440746314)	U 1_V 0	WT	1	DMSO-LPS	Il12b_intron(4),HSS1(1)	Il12b_HSS1_BD	WT_DMSO-LPS_1	HSS1	Il12b_intron	NA	WT_DMSO-LPS
Il12bBD_failedu1v1_25May21_WTRad21_Sequence_A 0_S 0_U 1_V 0_X 7_Y15_Job(Seq.Scan) 1 01 01 02 01 04 01_132	Cell_CP_24	4400.5	3285.5	1	1	1	Il12bBD_failedu1v1_25May21_WTRad21_Sequence_A 0_S 0_U 1_V 0_X 7_Y15_Job(Seq.Scan) 1 01 01 02 01 04 01_132__Cell_CP_24	Cell_CP_24	Il12bBD_failedu1v1_25May21_WTRad21_Sequence_A 0_S 0_U 1_V 0_X 7_Y15_Job(Seq.Scan) 1 01 01 02 01 04 01_132	0.140625	1	TxS_auto_4	5.929411888122559	18.23529624938965	30.694116592407227	129.087	77.868	9.5	0	0.0	0.0	0.0	0.0	0.0	0.0	0.0	Gray{Float64}(3.371370318907378)	3.4869578006506123	Gray{Float64}(2.939043620238739)	Gray{Float64}(0.0)	0.0	Gray{Float64}(0.0)	U 1_V 0	WT	1	DMSO-LPS	Il12b_intron(4),HSS1(1)	Il12b_HSS1_BD	WT_DMSO-LPS_1	HSS1	Il12b_intron	NA	WT_DMSO-LPS
Il12bBD_failedu1v1_25May21_WTRad21_Sequence_A 0_S 0_U 1_V 0_X 7_Y15_Job(Seq.Scan) 1 01 01 02 01 04 01_132	Cell_CP_25	4306.0	3467.5	11	11	11	Il12bBD_failedu1v1_25May21_WTRad21_Sequence_A 0_S 0_U 1_V 0_X 7_Y15_Job(Seq.Scan) 1 01 01 02 01 04 01_132__Cell_CP_25	Cell_CP_25	Il12bBD_failedu1v1_25May21_WTRad21_Sequence_A 0_S 0_U 1_V 0_X 7_Y15_Job(Seq.Scan) 1 01 01 02 01 04 01_132	0.140625	1	TxS_auto_8	19.066667556762695	57.537254333496094	98.87840270996094	132.678	133.056	10.0	0	0.0	0.0	0.0	0.0	0.0	0.0	0.0	Gray{Float64}(10.841007218626089)	11.002287820408606	Gray{Float64}(9.467871075201263)	Gray{Float64}(0.0)	0.0	Gray{Float64}(0.0)	U 1_V 0	WT	1	DMSO-LPS	Il12b_intron(4),HSS1(1)	Il12b_HSS1_BD	WT_DMSO-LPS_1	HSS1	Il12b_intron	NA	WT_DMSO-LPS
Il12bBD_failedu1v1_25May21_WTRad21_Sequence_A 0_S 0_U 1_V 0_X 7_Y15_Job(Seq.Scan) 1 01 01 02 01 04 01_132	Cell_CP_27	3564.5	2832.0	4	4	4	Il12bBD_failedu1v1_25May21_WTRad21_Sequence_A 0_S 0_U 1_V 0_X 7_Y15_Job(Seq.Scan) 1 01 01 02 01 04 01_132__Cell_CP_27	Cell_CP_27	Il12bBD_failedu1v1_25May21_WTRad21_Sequence_A 0_S 0_U 1_V 0_X 7_Y15_Job(Seq.Scan) 1 01 01 02 01 04 01_132	0.140625	1	TxS_auto_12	5.556863307952881	17.13725471496582	0.0	160.083	103.383	10.0	0	0.0	0.0	0.0	0.0	0.0	0.0	0.0	Gray{Float64}(3.1595450571050936)	3.276990030369628	Gray{Float64}(0.0)	Gray{Float64}(0.0)	0.0	Gray{Float64}(0.0)	U 1_V 0	WT	1	DMSO-LPS	Il12b_intron(4),HSS1(1)	Il12b_HSS1_BD	WT_DMSO-LPS_1	HSS1	Il12b_intron	NA	WT_DMSO-LPS
Il12bBD_failedu1v1_25May21_WTRad21_Sequence_A 0_S 0_U 1_V 0_X 7_Y15_Job(Seq.Scan) 1 01 01 02 01 04 01_132	Cell_CP_32	3717.0	2533.0	0	0	0	Il12bBD_failedu1v1_25May21_WTRad21_Sequence_A 0_S 0_U 1_V 0_X 7_Y15_Job(Seq.Scan) 1 01 01 02 01 04 01_132__Cell_CP_32	Cell_CP_32	Il12bBD_failedu1v1_25May21_WTRad21_Sequence_A 0_S 0_U 1_V 0_X 7_Y15_Job(Seq.Scan) 1 01 01 02 01 04 01_132	0.140625	1	TxS_auto_11	4.972550392150879	12.309805870056152	17.92548370361328	177.66	79.38	10.0	0	0.0	0.0	0.0	0.0	0.0	0.0	0.0	Gray{Float64}(2.827313925509201)	2.353884083705177	Gray{Float64}(1.7164129275455489)	Gray{Float64}(0.0)	0.0	Gray{Float64}(0.0)	U 1_V 0	WT	1	DMSO-LPS	Il12b_intron(4),HSS1(1)	Il12b_HSS1_BD	WT_DMSO-LPS_1	HSS1	Il12b_intron	NA	WT_DMSO-LPS
Il12bBD_failedu1v1_25May21_WTRad21_Sequence_A 0_S 0_U 1_V 0_X 7_Y21_Job(Seq.Scan) 1 01 01 02 01 04 01_168	Cell_CP_4	3814.0	2891.0	4	4	4	Il12bBD_failedu1v1_25May21_WTRad21_Sequence_A 0_S 0_U 1_V 0_X 7_Y21_Job(Seq.Scan) 1 01 01 02 01 04 01_168__Cell_CP_4	Cell_CP_4	Il12bBD_failedu1v1_25May21_WTRad21_Sequence_A 0_S 0_U 1_V 0_X 7_Y21_Job(Seq.Scan) 1 01 01 02 01 04 01_168	0.15789473684210525	1	TxS_auto_5	20.772552490234375	64.03529357910156	108.17647552490234	32.697	138.726	10.5	0	0.0	0.0	0.0	0.0	0.0	0.0	0.0	Gray{Float64}(11.810946555054732)	12.24484447134079	Gray{Float64}(10.35818637406309)	Gray{Float64}(0.0)	0.0	Gray{Float64}(0.0)	U 1_V 0	WT	1	DMSO-LPS	Il12b_intron(4),HSS1(1)	Il12b_HSS1_BD	WT_DMSO-LPS_1	HSS1	Il12b_intron	NA	WT_DMSO-LPS
Il12bBD_failedu1v1_25May21_WTRad21_Sequence_A 0_S 0_U 1_V 0_X 7_Y21_Job(Seq.Scan) 1 01 01 02 01 04 01_168	Cell_CP_6	4578.0	3161.0	12	12	12	Il12bBD_failedu1v1_25May21_WTRad21_Sequence_A 0_S 0_U 1_V 0_X 7_Y21_Job(Seq.Scan) 1 01 01 02 01 04 01_168__Cell_CP_6	Cell_CP_6	Il12bBD_failedu1v1_25May21_WTRad21_Sequence_A 0_S 0_U 1_V 0_X 7_Y21_Job(Seq.Scan) 1 01 01 02 01 04 01_168	0.15789473684210525	2	TxS_auto_4	7.490196704864502	17.26667022705078	25.23137092590332	48.573	94.68900000000001	10.5	TxS_auto_6	10.509803771972656	33.392154693603516	60.211761474609375	52.731	98.091	11.0	11.351764972901787	Gray{Float64}(4.2588080116582505)	3.301736896185145	Gray{Float64}(2.4159711365661938)	Gray{Float64}(5.975709085979598)	6.385255972646454	Gray{Float64}(5.765436932922285)	U 1_V 0	WT	1	DMSO-LPS	Il12b_intron(4),HSS1(1)	Il12b_HSS1_BD	WT_DMSO-LPS_1	HSS1	Il12b_intron	NA	WT_DMSO-LPS
Il12bBD_failedu1v1_25May21_WTRad21_Sequence_A 0_S 0_U 1_V 0_X 7_Y21_Job(Seq.Scan) 1 01 01 02 01 04 01_168	Cell_CP_8	5759.5	4566.0	13	13	13	Il12bBD_failedu1v1_25May21_WTRad21_Sequence_A 0_S 0_U 1_V 0_X 7_Y21_Job(Seq.Scan) 1 01 01 02 01 04 01_168__Cell_CP_8	Cell_CP_8	Il12bBD_failedu1v1_25May21_WTRad21_Sequence_A 0_S 0_U 1_V 0_X 7_Y21_Job(Seq.Scan) 1 01 01 02 01 04 01_168	0.15789473684210525	1	TxS_auto_3	17.52549171447754	51.380401611328125	87.59605407714844	67.095	64.449	10.5	0	0.0	0.0	0.0	0.0	0.0	0.0	0.0	Gray{Float64}(9.9647188802657)	9.82497293978312	Gray{Float64}(8.387556068553394)	Gray{Float64}(0.0)	0.0	Gray{Float64}(0.0)	U 1_V 0	WT	1	DMSO-LPS	Il12b_intron(4),HSS1(1)	Il12b_HSS1_BD	WT_DMSO-LPS_1	HSS1	Il12b_intron	NA	WT_DMSO-LPS
Il12bBD_failedu1v1_25May21_WTRad21_Sequence_A 0_S 0_U 1_V 0_X 7_Y21_Job(Seq.Scan) 1 01 01 02 01 04 01_168	Cell_CP_13	5282.5	3879.0	4	4	4	Il12bBD_failedu1v1_25May21_WTRad21_Sequence_A 0_S 0_U 1_V 0_X 7_Y21_Job(Seq.Scan) 1 01 01 02 01 04 01_168__Cell_CP_13	Cell_CP_13	Il12bBD_failedu1v1_25May21_WTRad21_Sequence_A 0_S 0_U 1_V 0_X 7_Y21_Job(Seq.Scan) 1 01 01 02 01 04 01_168	0.15789473684210525	1	TxS_auto_1	18.63921546936035	60.250980377197266	111.66275787353516	128.52	13.986	8.5	0	0.0	0.0	0.0	0.0	0.0	0.0	0.0	Gray{Float64}(10.597964686345613)	11.52120717699593	Gray{Float64}(10.69200721768479)	Gray{Float64}(0.0)	0.0	Gray{Float64}(0.0)	U 1_V 0	WT	1	DMSO-LPS	Il12b_intron(4),HSS1(1)	Il12b_HSS1_BD	WT_DMSO-LPS_1	HSS1	Il12b_intron	NA	WT_DMSO-LPS
Il12bBD_failedu1v1_25May21_WTRad21_Sequence_A 0_S 0_U 1_V 0_X 7_Y21_Job(Seq.Scan) 1 01 01 02 01 04 01_168	Cell_CP_17	3460.0	2769.0	5	5	5	Il12bBD_failedu1v1_25May21_WTRad21_Sequence_A 0_S 0_U 1_V 0_X 7_Y21_Job(Seq.Scan) 1 01 01 02 01 04 01_168__Cell_CP_17	Cell_CP_17	Il12bBD_failedu1v1_25May21_WTRad21_Sequence_A 0_S 0_U 1_V 0_X 7_Y21_Job(Seq.Scan) 1 01 01 02 01 04 01_168	0.15789473684210525	1	TxS_auto_2	16.384313583374023	51.674503326416016	95.6509780883789	166.698	34.965	9.5	0	0.0	0.0	0.0	0.0	0.0	0.0	0.0	Gray{Float64}(9.315862947775104)	9.881211141542236	Gray{Float64}(9.158836550121999)	Gray{Float64}(0.0)	0.0	Gray{Float64}(0.0)	U 1_V 0	WT	1	DMSO-LPS	Il12b_intron(4),HSS1(1)	Il12b_HSS1_BD	WT_DMSO-LPS_1	HSS1	Il12b_intron	NA	WT_DMSO-LPS
Il12bBD_failedu1v1_25May21_WTRad21_Sequence_A 0_S 0_U 1_V 0_X 7_Y22_Job(Seq.Scan) 1 01 01 02 01 04 01_182	Cell_CP_3	3696.0	3080.5	2	2	2	Il12bBD_failedu1v1_25May21_WTRad21_Sequence_A 0_S 0_U 1_V 0_X 7_Y22_Job(Seq.Scan) 1 01 01 02 01 04 01_182__Cell_CP_3	Cell_CP_3	Il12bBD_failedu1v1_25May21_WTRad21_Sequence_A 0_S 0_U 1_V 0_X 7_Y22_Job(Seq.Scan) 1 01 01 02 01 04 01_182	0.16	1	TxS_auto_6	15.639215469360352	50.37255096435547	91.21958923339844	30.996	63.882	10.5	0	0.0	0.0	0.0	0.0	0.0	0.0	0.0	Gray{Float64}(8.892211881926322)	9.632251493019144	Gray{Float64}(8.734519234983855)	Gray{Float64}(0.0)	0.0	Gray{Float64}(0.0)	U 1_V 0	WT	1	DMSO-LPS	Il12b_intron(4),HSS1(1)	Il12b_HSS1_BD	WT_DMSO-LPS_1	HSS1	Il12b_intron	NA	WT_DMSO-LPS
Il12bBD_failedu1v1_25May21_WTRad21_Sequence_A 0_S 0_U 1_V 0_X 7_Y22_Job(Seq.Scan) 1 01 01 02 01 04 01_182	Cell_CP_10	3636.5	2895.0	6	6	6	Il12bBD_failedu1v1_25May21_WTRad21_Sequence_A 0_S 0_U 1_V 0_X 7_Y22_Job(Seq.Scan) 1 01 01 02 01 04 01_182__Cell_CP_10	Cell_CP_10	Il12bBD_failedu1v1_25May21_WTRad21_Sequence_A 0_S 0_U 1_V 0_X 7_Y22_Job(Seq.Scan) 1 01 01 02 01 04 01_182	0.16	1	TxS_auto_14	12.854904174804688	36.984317779541016	61.98430633544922	81.459	148.743	11.0	0	0.0	0.0	0.0	0.0	0.0	0.0	0.0	Gray{Float64}(7.309096282238113)	7.072150274905908	Gray{Float64}(5.935162836228686)	Gray{Float64}(0.0)	0.0	Gray{Float64}(0.0)	U 1_V 0	WT	1	DMSO-LPS	Il12b_intron(4),HSS1(1)	Il12b_HSS1_BD	WT_DMSO-LPS_1	HSS1	Il12b_intron	NA	WT_DMSO-LPS
Il12bBD_failedu1v1_25May21_WTRad21_Sequence_A 0_S 0_U 1_V 0_X 7_Y22_Job(Seq.Scan) 1 01 01 02 01 04 01_182	Cell_CP_17	4017.0	3107.5	8	8	8	Il12bBD_failedu1v1_25May21_WTRad21_Sequence_A 0_S 0_U 1_V 0_X 7_Y22_Job(Seq.Scan) 1 01 01 02 01 04 01_182__Cell_CP_17	Cell_CP_17	Il12bBD_failedu1v1_25May21_WTRad21_Sequence_A 0_S 0_U 1_V 0_X 7_Y22_Job(Seq.Scan) 1 01 01 02 01 04 01_182	0.16	1	TxS_auto_2	16.85882568359375	54.337257385253906	100.25486755371094	133.056	91.665	9.5	0	0.0	0.0	0.0	0.0	0.0	0.0	0.0	Gray{Float64}(9.585663063002)	10.390383622740046	Gray{Float64}(9.599671259296057)	Gray{Float64}(0.0)	0.0	Gray{Float64}(0.0)	U 1_V 0	WT	1	DMSO-LPS	Il12b_intron(4),HSS1(1)	Il12b_HSS1_BD	WT_DMSO-LPS_1	HSS1	Il12b_intron	NA	WT_DMSO-LPS
Il12bBD_failedu1v1_25May21_WTRad21_Sequence_A 0_S 0_U 1_V 0_X 7_Y22_Job(Seq.Scan) 1 01 01 02 01 04 01_182	Cell_CP_21	3519.0	2712.5	0	0	0	Il12bBD_failedu1v1_25May21_WTRad21_Sequence_A 0_S 0_U 1_V 0_X 7_Y22_Job(Seq.Scan) 1 01 01 02 01 04 01_182__Cell_CP_21	Cell_CP_21	Il12bBD_failedu1v1_25May21_WTRad21_Sequence_A 0_S 0_U 1_V 0_X 7_Y22_Job(Seq.Scan) 1 01 01 02 01 04 01_182	0.16	1	TxS_auto_4	4.0039215087890625	9.807843208312988	14.741177558898926	171.612	37.8	8.5	0	0.0	0.0	0.0	0.0	0.0	0.0	0.0	Gray{Float64}(2.2765667807638867)	1.8754581727143473	Gray{Float64}(1.4115071117572286)	Gray{Float64}(0.0)	0.0	Gray{Float64}(0.0)	U 1_V 0	WT	1	DMSO-LPS	Il12b_intron(4),HSS1(1)	Il12b_HSS1_BD	WT_DMSO-LPS_1	HSS1	Il12b_intron	NA	WT_DMSO-LPS
Il12bBD_failedu1v1_25May21_WTRad21_Sequence_A 0_S 0_U 1_V 0_X 7_Y22_Job(Seq.Scan) 1 01 01 02 01 04 01_182	Cell_CP_23	4626.0	3677.5	11	11	11	Il12bBD_failedu1v1_25May21_WTRad21_Sequence_A 0_S 0_U 1_V 0_X 7_Y22_Job(Seq.Scan) 1 01 01 02 01 04 01_182__Cell_CP_23	Cell_CP_23	Il12bBD_failedu1v1_25May21_WTRad21_Sequence_A 0_S 0_U 1_V 0_X 7_Y22_Job(Seq.Scan) 1 01 01 02 01 04 01_182	0.16	1	TxS_auto_1	16.552942276000977	55.07451248168945	101.3411636352539	171.234	67.095	9.0	0	0.0	0.0	0.0	0.0	0.0	0.0	0.0	Gray{Float64}(9.411742569559765)	10.531361722268942	Gray{Float64}(9.70368700962845)	Gray{Float64}(0.0)	0.0	Gray{Float64}(0.0)	U 1_V 0	WT	1	DMSO-LPS	Il12b_intron(4),HSS1(1)	Il12b_HSS1_BD	WT_DMSO-LPS_1	HSS1	Il12b_intron	NA	WT_DMSO-LPS
Il12bBD_failedu1v1_25May21_WTRad21_Sequence_A 0_S 0_U 1_V 0_X 7_Y22_Job(Seq.Scan) 1 01 01 02 01 04 01_182	Cell_CP_24	4372.0	3294.0	6	6	6	Il12bBD_failedu1v1_25May21_WTRad21_Sequence_A 0_S 0_U 1_V 0_X 7_Y22_Job(Seq.Scan) 1 01 01 02 01 04 01_182__Cell_CP_24	Cell_CP_24	Il12bBD_failedu1v1_25May21_WTRad21_Sequence_A 0_S 0_U 1_V 0_X 7_Y22_Job(Seq.Scan) 1 01 01 02 01 04 01_182	0.16	1	TxS_auto_5	9.078431129455566	26.92549705505371	46.76469421386719	181.44	116.235	10.0	0	0.0	0.0	0.0	0.0	0.0	0.0	0.0	Gray{Float64}(5.16185311959874)	5.148700120276748	Gray{Float64}(4.477844337624008)	Gray{Float64}(0.0)	0.0	Gray{Float64}(0.0)	U 1_V 0	WT	1	DMSO-LPS	Il12b_intron(4),HSS1(1)	Il12b_HSS1_BD	WT_DMSO-LPS_1	HSS1	Il12b_intron	NA	WT_DMSO-LPS
Il12bBD_failedu1v1_25May21_WTRad21_Sequence_A 0_S 0_U 1_V 0_X 7_Y23_Job(Seq.Scan) 1 01 01 02 01 04 01_200	Cell_CP_1	4151.5	3183.0	19	19	18	Il12bBD_failedu1v1_25May21_WTRad21_Sequence_A 0_S 0_U 1_V 0_X 7_Y23_Job(Seq.Scan) 1 01 01 02 01 04 01_200__Cell_CP_1	Cell_CP_1	Il12bBD_failedu1v1_25May21_WTRad21_Sequence_A 0_S 0_U 1_V 0_X 7_Y23_Job(Seq.Scan) 1 01 01 02 01 04 01_200	0.14705882352941177	1	TxS_auto_3	15.639216423034668	47.63137435913086	83.14898681640625	6.426	117.558	9.0	0	0.0	0.0	0.0	0.0	0.0	0.0	0.0	Gray{Float64}(8.892212424170536)	9.108083033355712	Gray{Float64}(7.961737504200576)	Gray{Float64}(0.0)	0.0	Gray{Float64}(0.0)	U 1_V 0	WT	1	DMSO-LPS	Il12b_intron(4),HSS1(1)	Il12b_HSS1_BD	WT_DMSO-LPS_1	HSS1	Il12b_intron	NA	WT_DMSO-LPS
Il12bBD_failedu1v1_25May21_WTRad21_Sequence_A 0_S 0_U 1_V 0_X 7_Y23_Job(Seq.Scan) 1 01 01 02 01 04 01_200	Cell_CP_4	3425.5	2793.0	9	9	9	Il12bBD_failedu1v1_25May21_WTRad21_Sequence_A 0_S 0_U 1_V 0_X 7_Y23_Job(Seq.Scan) 1 01 01 02 01 04 01_200__Cell_CP_4	Cell_CP_4	Il12bBD_failedu1v1_25May21_WTRad21_Sequence_A 0_S 0_U 1_V 0_X 7_Y23_Job(Seq.Scan) 1 01 01 02 01 04 01_200	0.14705882352941177	1	TxS_auto_10	7.172549724578857	22.756866455078125	40.713706970214844	19.089	77.49	10.5	0	0.0	0.0	0.0	0.0	0.0	0.0	0.0	Gray{Float64}(4.078198935845731)	4.351573559248038	Gray{Float64}(3.898446152272694)	Gray{Float64}(0.0)	0.0	Gray{Float64}(0.0)	U 1_V 0	WT	1	DMSO-LPS	Il12b_intron(4),HSS1(1)	Il12b_HSS1_BD	WT_DMSO-LPS_1	HSS1	Il12b_intron	NA	WT_DMSO-LPS
Il12bBD_failedu1v1_25May21_WTRad21_Sequence_A 0_S 0_U 1_V 0_X 7_Y23_Job(Seq.Scan) 1 01 01 02 01 04 01_200	Cell_CP_7	5107.0	4343.0	12	12	12	Il12bBD_failedu1v1_25May21_WTRad21_Sequence_A 0_S 0_U 1_V 0_X 7_Y23_Job(Seq.Scan) 1 01 01 02 01 04 01_200__Cell_CP_7	Cell_CP_7	Il12bBD_failedu1v1_25May21_WTRad21_Sequence_A 0_S 0_U 1_V 0_X 7_Y23_Job(Seq.Scan) 1 01 01 02 01 04 01_200	0.14705882352941177	1	TxS_auto_14	7.650979995727539	24.250980377197266	0.0	34.965	184.464	11.0	0	0.0	0.0	0.0	0.0	0.0	0.0	0.0	Gray{Float64}(4.350226861422713)	4.637278388198563	Gray{Float64}(0.0)	Gray{Float64}(0.0)	0.0	Gray{Float64}(0.0)	U 1_V 0	WT	1	DMSO-LPS	Il12b_intron(4),HSS1(1)	Il12b_HSS1_BD	WT_DMSO-LPS_1	HSS1	Il12b_intron	NA	WT_DMSO-LPS
Il12bBD_failedu1v1_25May21_WTRad21_Sequence_A 0_S 0_U 1_V 0_X 7_Y23_Job(Seq.Scan) 1 01 01 02 01 04 01_200	Cell_CP_13	3422.0	2813.0	10	10	10	Il12bBD_failedu1v1_25May21_WTRad21_Sequence_A 0_S 0_U 1_V 0_X 7_Y23_Job(Seq.Scan) 1 01 01 02 01 04 01_200__Cell_CP_13	Cell_CP_13	Il12bBD_failedu1v1_25May21_WTRad21_Sequence_A 0_S 0_U 1_V 0_X 7_Y23_Job(Seq.Scan) 1 01 01 02 01 04 01_200	0.14705882352941177	1	TxS_auto_4	16.760784149169922	48.26666259765625	82.17644500732422	78.435	127.386	9.5	0	0.0	0.0	0.0	0.0	0.0	0.0	0.0	Gray{Float64}(9.529918188904327)	9.229563005421527	Gray{Float64}(7.868614029192175)	Gray{Float64}(0.0)	0.0	Gray{Float64}(0.0)	U 1_V 0	WT	1	DMSO-LPS	Il12b_intron(4),HSS1(1)	Il12b_HSS1_BD	WT_DMSO-LPS_1	HSS1	Il12b_intron	NA	WT_DMSO-LPS
Il12bBD_failedu1v1_25May21_WTRad21_Sequence_A 0_S 0_U 1_V 0_X 7_Y23_Job(Seq.Scan) 1 01 01 02 01 04 01_200	Cell_CP_14	5296.5	4455.5	3	3	3	Il12bBD_failedu1v1_25May21_WTRad21_Sequence_A 0_S 0_U 1_V 0_X 7_Y23_Job(Seq.Scan) 1 01 01 02 01 04 01_200__Cell_CP_14	Cell_CP_14	Il12bBD_failedu1v1_25May21_WTRad21_Sequence_A 0_S 0_U 1_V 0_X 7_Y23_Job(Seq.Scan) 1 01 01 02 01 04 01_200	0.14705882352941177	1	TxS_auto_5	14.560784339904785	43.086280822753906	74.02350616455078	88.83	170.289	9.0	0	0.0	0.0	0.0	0.0	0.0	0.0	0.0	Gray{Float64}(8.279032907445691)	8.238969137721208	Gray{Float64}(7.087948365793434)	Gray{Float64}(0.0)	0.0	Gray{Float64}(0.0)	U 1_V 0	WT	1	DMSO-LPS	Il12b_intron(4),HSS1(1)	Il12b_HSS1_BD	WT_DMSO-LPS_1	HSS1	Il12b_intron	NA	WT_DMSO-LPS
Il12bBD_failedu1v1_25May21_WTRad21_Sequence_A 0_S 0_U 1_V 0_X 7_Y23_Job(Seq.Scan) 1 01 01 02 01 04 01_200	Cell_CP_16	5258.0	3651.5	9	9	9	Il12bBD_failedu1v1_25May21_WTRad21_Sequence_A 0_S 0_U 1_V 0_X 7_Y23_Job(Seq.Scan) 1 01 01 02 01 04 01_200__Cell_CP_16	Cell_CP_16	Il12bBD_failedu1v1_25May21_WTRad21_Sequence_A 0_S 0_U 1_V 0_X 7_Y23_Job(Seq.Scan) 1 01 01 02 01 04 01_200	0.14705882352941177	1	TxS_auto_1	16.78823471069336	50.32941436767578	86.98037719726562	86.373	18.711	7.5	0	0.0	0.0	0.0	0.0	0.0	0.0	0.0	Gray{Float64}(9.545526146338156)	9.624002902470975	Gray{Float64}(8.328603363382669)	Gray{Float64}(0.0)	0.0	Gray{Float64}(0.0)	U 1_V 0	WT	1	DMSO-LPS	Il12b_intron(4),HSS1(1)	Il12b_HSS1_BD	WT_DMSO-LPS_1	HSS1	Il12b_intron	NA	WT_DMSO-LPS
Il12bBD_failedu1v1_25May21_WTRad21_Sequence_A 0_S 0_U 1_V 0_X 7_Y23_Job(Seq.Scan) 1 01 01 02 01 04 01_200	Cell_CP_22	4316.0	3303.0	10	10	10	Il12bBD_failedu1v1_25May21_WTRad21_Sequence_A 0_S 0_U 1_V 0_X 7_Y23_Job(Seq.Scan) 1 01 01 02 01 04 01_200__Cell_CP_22	Cell_CP_22	Il12bBD_failedu1v1_25May21_WTRad21_Sequence_A 0_S 0_U 1_V 0_X 7_Y23_Job(Seq.Scan) 1 01 01 02 01 04 01_200	0.14705882352941177	1	TxS_auto_8	7.066666603088379	19.749025344848633	33.58822250366211	123.417	109.62	9.0	0	0.0	0.0	0.0	0.0	0.0	0.0	0.0	Gray{Float64}(4.017995458704714)	3.7764134478358984	Gray{Float64}(3.2161619888082056)	Gray{Float64}(0.0)	0.0	Gray{Float64}(0.0)	U 1_V 0	WT	1	DMSO-LPS	Il12b_intron(4),HSS1(1)	Il12b_HSS1_BD	WT_DMSO-LPS_1	HSS1	Il12b_intron	NA	WT_DMSO-LPS
Il12bBD_failedu1v1_25May21_WTRad21_Sequence_A 0_S 0_U 1_V 0_X 7_Y23_Job(Seq.Scan) 1 01 01 02 01 04 01_200	Cell_CP_30	4604.0	3723.5	8	8	8	Il12bBD_failedu1v1_25May21_WTRad21_Sequence_A 0_S 0_U 1_V 0_X 7_Y23_Job(Seq.Scan) 1 01 01 02 01 04 01_200__Cell_CP_30	Cell_CP_30	Il12bBD_failedu1v1_25May21_WTRad21_Sequence_A 0_S 0_U 1_V 0_X 7_Y23_Job(Seq.Scan) 1 01 01 02 01 04 01_200	0.14705882352941177	2	TxS_auto_11	3.17647123336792	7.450981140136719	11.431373596191406	165.186	90.342	9.5	TxS_auto_9	13.75294303894043	37.37646484375	60.55686569213867	162.351	91.098	10.5	8.992149965386478	Gray{Float64}(1.8060915714915105)	1.4247784326492607	Gray{Float64}(1.0945845448037053)	Gray{Float64}(7.819707052563799)	7.147136732260091	Gray{Float64}(5.7984815832152306)	U 1_V 0	WT	1	DMSO-LPS	Il12b_intron(4),HSS1(1)	Il12b_HSS1_BD	WT_DMSO-LPS_1	HSS1	Il12b_intron	NA	WT_DMSO-LPS
Il12bBD_failedu1v1_25May21_WTRad21_Sequence_A 0_S 0_U 1_V 0_X 7_Y23_Job(Seq.Scan) 1 01 01 02 01 04 01_200	Cell_CP_32	3806.0	2815.5	6	6	6	Il12bBD_failedu1v1_25May21_WTRad21_Sequence_A 0_S 0_U 1_V 0_X 7_Y23_Job(Seq.Scan) 1 01 01 02 01 04 01_200__Cell_CP_32	Cell_CP_32	Il12bBD_failedu1v1_25May21_WTRad21_Sequence_A 0_S 0_U 1_V 0_X 7_Y23_Job(Seq.Scan) 1 01 01 02 01 04 01_200	0.14705882352941177	1	TxS_auto_6	5.4549031257629395	14.745099067687988	23.64706039428711	175.959	24.948	9.0	0	0.0	0.0	0.0	0.0	0.0	0.0	0.0	Gray{Float64}(3.101572101535229)	2.8195614434924043	Gray{Float64}(2.264269172888389)	Gray{Float64}(0.0)	0.0	Gray{Float64}(0.0)	U 1_V 0	WT	1	DMSO-LPS	Il12b_intron(4),HSS1(1)	Il12b_HSS1_BD	WT_DMSO-LPS_1	HSS1	Il12b_intron	NA	WT_DMSO-LPS
Il12bBD_failedu1v1_25May21_WTRad21_Sequence_A 0_S 0_U 1_V 0_X 8_Y14_Job(Seq.Scan) 1 01 01 02 01 04 01_124	Cell_CP_4	4888.0	3900.5	1	1	1	Il12bBD_failedu1v1_25May21_WTRad21_Sequence_A 0_S 0_U 1_V 0_X 8_Y14_Job(Seq.Scan) 1 01 01 02 01 04 01_124__Cell_CP_4	Cell_CP_4	Il12bBD_failedu1v1_25May21_WTRad21_Sequence_A 0_S 0_U 1_V 0_X 8_Y14_Job(Seq.Scan) 1 01 01 02 01 04 01_124	0.11666666666666667	1	TxS_auto_3	17.682353973388672	58.82744216918945	103.79605102539062	48.573	86.94	9.0	0	0.0	0.0	0.0	0.0	0.0	0.0	0.0	Gray{Float64}(10.053908292947437)	11.248997853327651	Gray{Float64}(9.93874903204126)	Gray{Float64}(0.0)	0.0	Gray{Float64}(0.0)	U 1_V 0	WT	1	DMSO-LPS	Il12b_intron(4),HSS1(1)	Il12b_HSS1_BD	WT_DMSO-LPS_1	HSS1	Il12b_intron	NA	WT_DMSO-LPS
Il12bBD_failedu1v1_25May21_WTRad21_Sequence_A 0_S 0_U 1_V 0_X 8_Y14_Job(Seq.Scan) 1 01 01 02 01 04 01_124	Cell_CP_14	5450.5	4028.0	6	6	6	Il12bBD_failedu1v1_25May21_WTRad21_Sequence_A 0_S 0_U 1_V 0_X 8_Y14_Job(Seq.Scan) 1 01 01 02 01 04 01_124__Cell_CP_14	Cell_CP_14	Il12bBD_failedu1v1_25May21_WTRad21_Sequence_A 0_S 0_U 1_V 0_X 8_Y14_Job(Seq.Scan) 1 01 01 02 01 04 01_124	0.11666666666666667	1	TxS_auto_8	5.917647361755371	18.7490177154541	32.06666564941406	91.665	70.497	9.5	0	0.0	0.0	0.0	0.0	0.0	0.0	0.0	Gray{Float64}(3.3646811942928796)	3.5851917448079536	Gray{Float64}(3.070468857297313)	Gray{Float64}(0.0)	0.0	Gray{Float64}(0.0)	U 1_V 0	WT	1	DMSO-LPS	Il12b_intron(4),HSS1(1)	Il12b_HSS1_BD	WT_DMSO-LPS_1	HSS1	Il12b_intron	NA	WT_DMSO-LPS
Il12bBD_failedu1v1_25May21_WTRad21_Sequence_A 0_S 0_U 1_V 0_X 8_Y14_Job(Seq.Scan) 1 01 01 02 01 04 01_124	Cell_CP_16	5187.5	4258.0	13	13	13	Il12bBD_failedu1v1_25May21_WTRad21_Sequence_A 0_S 0_U 1_V 0_X 8_Y14_Job(Seq.Scan) 1 01 01 02 01 04 01_124__Cell_CP_16	Cell_CP_16	Il12bBD_failedu1v1_25May21_WTRad21_Sequence_A 0_S 0_U 1_V 0_X 8_Y14_Job(Seq.Scan) 1 01 01 02 01 04 01_124	0.11666666666666667	1	TxS_auto_2	16.77254867553711	51.79608154296875	96.96861267089844	95.06700000000001	40.446	8.5	0	0.0	0.0	0.0	0.0	0.0	0.0	0.0	Gray{Float64}(9.536607313518825)	9.904459357792737	Gray{Float64}(9.285003579620998)	Gray{Float64}(0.0)	0.0	Gray{Float64}(0.0)	U 1_V 0	WT	1	DMSO-LPS	Il12b_intron(4),HSS1(1)	Il12b_HSS1_BD	WT_DMSO-LPS_1	HSS1	Il12b_intron	NA	WT_DMSO-LPS
Il12bBD_failedu1v1_25May21_WTRad21_Sequence_A 0_S 0_U 1_V 0_X 8_Y14_Job(Seq.Scan) 1 01 01 02 01 04 01_124	Cell_CP_19	3694.0	2800.5	7	7	7	Il12bBD_failedu1v1_25May21_WTRad21_Sequence_A 0_S 0_U 1_V 0_X 8_Y14_Job(Seq.Scan) 1 01 01 02 01 04 01_124__Cell_CP_19	Cell_CP_19	Il12bBD_failedu1v1_25May21_WTRad21_Sequence_A 0_S 0_U 1_V 0_X 8_Y14_Job(Seq.Scan) 1 01 01 02 01 04 01_124	0.11666666666666667	1	TxS_auto_4	16.062746047973633	49.32549285888672	88.23133850097656	116.802	181.062	9.0	0	0.0	0.0	0.0	0.0	0.0	0.0	0.0	Gray{Float64}(9.133024706001965)	9.4320327864697	Gray{Float64}(8.448386248411087)	Gray{Float64}(0.0)	0.0	Gray{Float64}(0.0)	U 1_V 0	WT	1	DMSO-LPS	Il12b_intron(4),HSS1(1)	Il12b_HSS1_BD	WT_DMSO-LPS_1	HSS1	Il12b_intron	NA	WT_DMSO-LPS
Il12bBD_failedu1v1_25May21_WTRad21_Sequence_A 0_S 0_U 1_V 0_X 8_Y14_Job(Seq.Scan) 1 01 01 02 01 04 01_124	Cell_CP_22	3202.5	2658.5	0	0	0	Il12bBD_failedu1v1_25May21_WTRad21_Sequence_A 0_S 0_U 1_V 0_X 8_Y14_Job(Seq.Scan) 1 01 01 02 01 04 01_124__Cell_CP_22	Cell_CP_22	Il12bBD_failedu1v1_25May21_WTRad21_Sequence_A 0_S 0_U 1_V 0_X 8_Y14_Job(Seq.Scan) 1 01 01 02 01 04 01_124	0.11666666666666667	1	TxS_auto_7	4.843137264251709	10.584312438964844	14.564702987670898	124.362	105.462	10.0	0	0.0	0.0	0.0	0.0	0.0	0.0	0.0	Gray{Float64}(2.753731656894974)	2.02393480856156	Gray{Float64}(1.394609200356501)	Gray{Float64}(0.0)	0.0	Gray{Float64}(0.0)	U 1_V 0	WT	1	DMSO-LPS	Il12b_intron(4),HSS1(1)	Il12b_HSS1_BD	WT_DMSO-LPS_1	HSS1	Il12b_intron	NA	WT_DMSO-LPS
Il12bBD_failedu1v1_25May21_WTRad21_Sequence_A 0_S 0_U 1_V 0_X 8_Y14_Job(Seq.Scan) 1 01 01 02 01 04 01_124	Cell_CP_28	3825.0	3208.0	0	0	0	Il12bBD_failedu1v1_25May21_WTRad21_Sequence_A 0_S 0_U 1_V 0_X 8_Y14_Job(Seq.Scan) 1 01 01 02 01 04 01_124__Cell_CP_28	Cell_CP_28	Il12bBD_failedu1v1_25May21_WTRad21_Sequence_A 0_S 0_U 1_V 0_X 8_Y14_Job(Seq.Scan) 1 01 01 02 01 04 01_124	0.11666666666666667	1	TxS_auto_9	3.894118070602417	8.792159080505371	12.427451133728027	161.217	147.987	10.5	0	0.0	0.0	0.0	0.0	0.0	0.0	0.0	Gray{Float64}(2.214134273223303)	1.6812388058326975	Gray{Float64}(1.1899616286545007)	Gray{Float64}(0.0)	0.0	Gray{Float64}(0.0)	U 1_V 0	WT	1	DMSO-LPS	Il12b_intron(4),HSS1(1)	Il12b_HSS1_BD	WT_DMSO-LPS_1	HSS1	Il12b_intron	NA	WT_DMSO-LPS
Il12bBD_failedu1v1_25May21_WTRad21_Sequence_A 0_S 0_U 1_V 0_X 8_Y14_Job(Seq.Scan) 1 01 01 02 01 04 01_124	Cell_CP_30	4980.0	3811.5	10	10	10	Il12bBD_failedu1v1_25May21_WTRad21_Sequence_A 0_S 0_U 1_V 0_X 8_Y14_Job(Seq.Scan) 1 01 01 02 01 04 01_124__Cell_CP_30	Cell_CP_30	Il12bBD_failedu1v1_25May21_WTRad21_Sequence_A 0_S 0_U 1_V 0_X 8_Y14_Job(Seq.Scan) 1 01 01 02 01 04 01_124	0.11666666666666667	1	TxS_auto_1	20.564706802368164	68.42744445800781	126.24312591552734	170.856	92.61	8.5	0	0.0	0.0	0.0	0.0	0.0	0.0	0.0	Gray{Float64}(11.692768766733318)	13.084712634675356	Gray{Float64}(12.088116388819895)	Gray{Float64}(0.0)	0.0	Gray{Float64}(0.0)	U 1_V 0	WT	1	DMSO-LPS	Il12b_intron(4),HSS1(1)	Il12b_HSS1_BD	WT_DMSO-LPS_1	HSS1	Il12b_intron	NA	WT_DMSO-LPS
Il12bBD_failedu1v1_25May21_WTRad21_Sequence_A 0_S 0_U 1_V 0_X 8_Y15_Job(Seq.Scan) 1 01 01 02 01 04 01_130	Cell_CP_2	4313.0	3249.5	11	11	11	Il12bBD_failedu1v1_25May21_WTRad21_Sequence_A 0_S 0_U 1_V 0_X 8_Y15_Job(Seq.Scan) 1 01 01 02 01 04 01_130__Cell_CP_2	Cell_CP_2	Il12bBD_failedu1v1_25May21_WTRad21_Sequence_A 0_S 0_U 1_V 0_X 8_Y15_Job(Seq.Scan) 1 01 01 02 01 04 01_130	0.07407407407407407	1	TxS_auto_2	20.541175842285156	61.741180419921875	104.41175842285156	10.962	139.293	9.5	0	0.0	0.0	0.0	0.0	0.0	0.0	0.0	Gray{Float64}(11.679389433015894)	11.806163592973125	Gray{Float64}(9.997704659351577)	Gray{Float64}(0.0)	0.0	Gray{Float64}(0.0)	U 1_V 0	WT	1	DMSO-LPS	Il12b_intron(4),HSS1(1)	Il12b_HSS1_BD	WT_DMSO-LPS_1	HSS1	Il12b_intron	NA	WT_DMSO-LPS
Il12bBD_failedu1v1_25May21_WTRad21_Sequence_A 0_S 0_U 1_V 0_X 8_Y15_Job(Seq.Scan) 1 01 01 02 01 04 01_130	Cell_CP_9	3554.0	2553.5	0	0	0	Il12bBD_failedu1v1_25May21_WTRad21_Sequence_A 0_S 0_U 1_V 0_X 8_Y15_Job(Seq.Scan) 1 01 01 02 01 04 01_130__Cell_CP_9	Cell_CP_9	Il12bBD_failedu1v1_25May21_WTRad21_Sequence_A 0_S 0_U 1_V 0_X 8_Y15_Job(Seq.Scan) 1 01 01 02 01 04 01_130	0.07407407407407407	1	TxS_auto_1	15.270588874816895	41.32940673828125	64.38823699951172	63.882	28.539	9.0	0	0.0	0.0	0.0	0.0	0.0	0.0	0.0	Gray{Float64}(8.682616599450977)	7.903019246376949	Gray{Float64}(6.165345616060079)	Gray{Float64}(0.0)	0.0	Gray{Float64}(0.0)	U 1_V 0	WT	1	DMSO-LPS	Il12b_intron(4),HSS1(1)	Il12b_HSS1_BD	WT_DMSO-LPS_1	HSS1	Il12b_intron	NA	WT_DMSO-LPS
Il12bBD_failedu1v1_25May21_WTRad21_Sequence_A 0_S 0_U 1_V 0_X 8_Y15_Job(Seq.Scan) 1 01 01 02 01 04 01_130	Cell_CP_20	3794.5	2929.0	5	5	5	Il12bBD_failedu1v1_25May21_WTRad21_Sequence_A 0_S 0_U 1_V 0_X 8_Y15_Job(Seq.Scan) 1 01 01 02 01 04 01_130__Cell_CP_20	Cell_CP_20	Il12bBD_failedu1v1_25May21_WTRad21_Sequence_A 0_S 0_U 1_V 0_X 8_Y15_Job(Seq.Scan) 1 01 01 02 01 04 01_130	0.07407407407407407	1	TxS_auto_3	14.007843971252441	39.21961212158203	68.49408721923828	136.458	64.638	10.0	0	0.0	0.0	0.0	0.0	0.0	0.0	0.0	Gray{Float64}(7.964639712610567)	7.499583804700686	Gray{Float64}(6.558491737650307)	Gray{Float64}(0.0)	0.0	Gray{Float64}(0.0)	U 1_V 0	WT	1	DMSO-LPS	Il12b_intron(4),HSS1(1)	Il12b_HSS1_BD	WT_DMSO-LPS_1	HSS1	Il12b_intron	NA	WT_DMSO-LPS
Il12bBD_failedu1v1_25May21_WTRad21_Sequence_A 0_S 0_U 1_V 0_X 8_Y15_Job(Seq.Scan) 1 01 01 02 01 04 01_130	Cell_CP_26	3547.0	2877.0	0	0	0	Il12bBD_failedu1v1_25May21_WTRad21_Sequence_A 0_S 0_U 1_V 0_X 8_Y15_Job(Seq.Scan) 1 01 01 02 01 04 01_130__Cell_CP_26	Cell_CP_26	Il12bBD_failedu1v1_25May21_WTRad21_Sequence_A 0_S 0_U 1_V 0_X 8_Y15_Job(Seq.Scan) 1 01 01 02 01 04 01_130	0.07407407407407407	1	TxS_auto_4	7.345098972320557	17.003921508789062	25.380390167236328	180.873	108.297	9.0	0	0.0	0.0	0.0	0.0	0.0	0.0	0.0	Gray{Float64}(4.176307723591012)	3.2514940221334383	Gray{Float64}(2.430240126820858)	Gray{Float64}(0.0)	0.0	Gray{Float64}(0.0)	U 1_V 0	WT	1	DMSO-LPS	Il12b_intron(4),HSS1(1)	Il12b_HSS1_BD	WT_DMSO-LPS_1	HSS1	Il12b_intron	NA	WT_DMSO-LPS
Il12bBD_failedu1v1_25May21_WTRad21_Sequence_A 0_S 0_U 1_V 0_X 9_Y14_Job(Seq.Scan) 1 01 01 02 01 04 01_126	Cell_CP_3	5266.0	3903.5	0	0	0	Il12bBD_failedu1v1_25May21_WTRad21_Sequence_A 0_S 0_U 1_V 0_X 9_Y14_Job(Seq.Scan) 1 01 01 02 01 04 01_126__Cell_CP_3	Cell_CP_3	Il12bBD_failedu1v1_25May21_WTRad21_Sequence_A 0_S 0_U 1_V 0_X 9_Y14_Job(Seq.Scan) 1 01 01 02 01 04 01_126	0.125	1	TxS_auto_1	19.01568603515625	55.92940902709961	90.73724365234375	43.848	33.831	7.5	0	0.0	0.0	0.0	0.0	0.0	0.0	0.0	Gray{Float64}(10.812019927474836)	10.694835248390953	Gray{Float64}(8.688333357684497)	Gray{Float64}(0.0)	0.0	Gray{Float64}(0.0)	U 1_V 0	WT	1	DMSO-LPS	Il12b_intron(4),HSS1(1)	Il12b_HSS1_BD	WT_DMSO-LPS_1	HSS1	Il12b_intron	NA	WT_DMSO-LPS
Il12bBD_failedu1v1_25May21_WTRad21_Sequence_A 0_S 0_U 1_V 0_X 9_Y14_Job(Seq.Scan) 1 01 01 02 01 04 01_126	Cell_CP_5	4201.5	3492.0	0	0	0	Il12bBD_failedu1v1_25May21_WTRad21_Sequence_A 0_S 0_U 1_V 0_X 9_Y14_Job(Seq.Scan) 1 01 01 02 01 04 01_126__Cell_CP_5	Cell_CP_5	Il12bBD_failedu1v1_25May21_WTRad21_Sequence_A 0_S 0_U 1_V 0_X 9_Y14_Job(Seq.Scan) 1 01 01 02 01 04 01_126	0.125	1	TxS_auto_5	9.686273574829102	25.08234977722168	37.682350158691406	67.662	131.733	9.0	0	0.0	0.0	0.0	0.0	0.0	0.0	0.0	Gray{Float64}(5.507462771545735)	4.796253047836154	Gray{Float64}(3.6081856435281914)	Gray{Float64}(0.0)	0.0	Gray{Float64}(0.0)	U 1_V 0	WT	1	DMSO-LPS	Il12b_intron(4),HSS1(1)	Il12b_HSS1_BD	WT_DMSO-LPS_1	HSS1	Il12b_intron	NA	WT_DMSO-LPS
Il12bBD_failedu1v1_25May21_WTRad21_Sequence_A 0_S 0_U 1_V 0_X 9_Y14_Job(Seq.Scan) 1 01 01 02 01 04 01_126	Cell_CP_11	4157.0	3219.5	1	1	1	Il12bBD_failedu1v1_25May21_WTRad21_Sequence_A 0_S 0_U 1_V 0_X 9_Y14_Job(Seq.Scan) 1 01 01 02 01 04 01_126__Cell_CP_11	Cell_CP_11	Il12bBD_failedu1v1_25May21_WTRad21_Sequence_A 0_S 0_U 1_V 0_X 9_Y14_Job(Seq.Scan) 1 01 01 02 01 04 01_126	0.125	1	TxS_auto_7	11.78823471069336	29.552940368652344	45.53724670410156	87.885	80.325	10.5	0	0.0	0.0	0.0	0.0	0.0	0.0	0.0	Gray{Float64}(6.70260480563934)	5.6511204721493815	Gray{Float64}(4.3603129611501545)	Gray{Float64}(0.0)	0.0	Gray{Float64}(0.0)	U 1_V 0	WT	1	DMSO-LPS	Il12b_intron(4),HSS1(1)	Il12b_HSS1_BD	WT_DMSO-LPS_1	HSS1	Il12b_intron	NA	WT_DMSO-LPS
Il12bBD_failedu1v1_25May21_WTRad21_Sequence_A 0_S 0_U 1_V 0_X 9_Y14_Job(Seq.Scan) 1 01 01 02 01 04 01_126	Cell_CP_19	4382.0	3390.0	1	1	1	Il12bBD_failedu1v1_25May21_WTRad21_Sequence_A 0_S 0_U 1_V 0_X 9_Y14_Job(Seq.Scan) 1 01 01 02 01 04 01_126__Cell_CP_19	Cell_CP_19	Il12bBD_failedu1v1_25May21_WTRad21_Sequence_A 0_S 0_U 1_V 0_X 9_Y14_Job(Seq.Scan) 1 01 01 02 01 04 01_126	0.125	1	TxS_auto_4	17.41176414489746	56.49412155151367	101.16078186035156	157.437	48.762	10.0	0	0.0	0.0	0.0	0.0	0.0	0.0	0.0	Gray{Float64}(9.900055173348697)	10.80281971517452	Gray{Float64}(9.686414973043263)	Gray{Float64}(0.0)	0.0	Gray{Float64}(0.0)	U 1_V 0	WT	1	DMSO-LPS	Il12b_intron(4),HSS1(1)	Il12b_HSS1_BD	WT_DMSO-LPS_1	HSS1	Il12b_intron	NA	WT_DMSO-LPS
Il12bBD_failedu1v1_25May21_WTRad21_Sequence_A 0_S 0_U 1_V 0_X 9_Y14_Job(Seq.Scan) 1 01 01 02 01 04 01_126	Cell_CP_21	4067.0	3079.5	8	8	8	Il12bBD_failedu1v1_25May21_WTRad21_Sequence_A 0_S 0_U 1_V 0_X 9_Y14_Job(Seq.Scan) 1 01 01 02 01 04 01_126__Cell_CP_21	Cell_CP_21	Il12bBD_failedu1v1_25May21_WTRad21_Sequence_A 0_S 0_U 1_V 0_X 9_Y14_Job(Seq.Scan) 1 01 01 02 01 04 01_126	0.125	1	TxS_auto_8	6.556862831115723	19.964702606201172	37.36469268798828	163.674	178.227	9.5	0	0.0	0.0	0.0	0.0	0.0	0.0	0.0	Gray{Float64}(3.7281290541227508)	3.8176553064057237	Gray{Float64}(3.57776909252955)	Gray{Float64}(0.0)	0.0	Gray{Float64}(0.0)	U 1_V 0	WT	1	DMSO-LPS	Il12b_intron(4),HSS1(1)	Il12b_HSS1_BD	WT_DMSO-LPS_1	HSS1	Il12b_intron	NA	WT_DMSO-LPS
Il12bBD_failedu1v1_25May21_WTRad21_Sequence_A 0_S 0_U 1_V 0_X 9_Y14_Job(Seq.Scan) 1 01 01 02 01 04 01_126	Cell_CP_24	4297.5	3313.0	13	13	13	Il12bBD_failedu1v1_25May21_WTRad21_Sequence_A 0_S 0_U 1_V 0_X 9_Y14_Job(Seq.Scan) 1 01 01 02 01 04 01_126__Cell_CP_24	Cell_CP_24	Il12bBD_failedu1v1_25May21_WTRad21_Sequence_A 0_S 0_U 1_V 0_X 9_Y14_Job(Seq.Scan) 1 01 01 02 01 04 01_126	0.125	1	TxS_auto_3	22.42745018005371	82.99604797363281	163.53717041015625	176.715	151.2	9.5	0	0.0	0.0	0.0	0.0	0.0	0.0	0.0	Gray{Float64}(12.751895346866846)	15.87052455561384	Gray{Float64}(15.659120728197186)	Gray{Float64}(0.0)	0.0	Gray{Float64}(0.0)	U 1_V 0	WT	1	DMSO-LPS	Il12b_intron(4),HSS1(1)	Il12b_HSS1_BD	WT_DMSO-LPS_1	HSS1	Il12b_intron	NA	WT_DMSO-LPS
Il12bBD_failedu1v1_25May21_WTRad21_Sequence_A 0_S 0_U 1_V 0_X 9_Y15_Job(Seq.Scan) 1 01 01 02 01 04 01_128	Cell_CP_1	4616.5	3342.0	18	18	18	Il12bBD_failedu1v1_25May21_WTRad21_Sequence_A 0_S 0_U 1_V 0_X 9_Y15_Job(Seq.Scan) 1 01 01 02 01 04 01_128__Cell_CP_1	Cell_CP_1	Il12bBD_failedu1v1_25May21_WTRad21_Sequence_A 0_S 0_U 1_V 0_X 9_Y15_Job(Seq.Scan) 1 01 01 02 01 04 01_128	0.12857142857142856	2	TxS_auto_5	10.392157554626465	30.858829498291016	54.98430252075195	16.065	177.093	8.5	TxS_auto_7	10.215685844421387	28.011760711669922	42.72939682006836	18.144	178.416	9.0	8.370936028903817	Gray{Float64}(5.908817297590402)	5.900832910329859	Gray{Float64}(5.264893780225881)	Gray{Float64}(5.808478259396075)	5.356415721887989	Gray{Float64}(4.0914538374998175)	U 1_V 0	WT	1	DMSO-LPS	Il12b_intron(4),HSS1(1)	Il12b_HSS1_BD	WT_DMSO-LPS_1	HSS1	Il12b_intron	NA	WT_DMSO-LPS
Il12bBD_failedu1v1_25May21_WTRad21_Sequence_A 0_S 0_U 1_V 0_X 9_Y15_Job(Seq.Scan) 1 01 01 02 01 04 01_128	Cell_CP_8	3827.5	3148.0	2	2	2	Il12bBD_failedu1v1_25May21_WTRad21_Sequence_A 0_S 0_U 1_V 0_X 9_Y15_Job(Seq.Scan) 1 01 01 02 01 04 01_128__Cell_CP_8	Cell_CP_8	Il12bBD_failedu1v1_25May21_WTRad21_Sequence_A 0_S 0_U 1_V 0_X 9_Y15_Job(Seq.Scan) 1 01 01 02 01 04 01_128	0.12857142857142856	1	TxS_auto_12	14.227450370788574	39.88626480102539	64.4117660522461	48.951	122.283	10.5	0	0.0	0.0	0.0	0.0	0.0	0.0	0.0	Gray{Float64}(8.089504456569628)	7.627061292815937	Gray{Float64}(6.167598585684438)	Gray{Float64}(0.0)	0.0	Gray{Float64}(0.0)	U 1_V 0	WT	1	DMSO-LPS	Il12b_intron(4),HSS1(1)	Il12b_HSS1_BD	WT_DMSO-LPS_1	HSS1	Il12b_intron	NA	WT_DMSO-LPS
Il12bBD_failedu1v1_25May21_WTRad21_Sequence_A 0_S 0_U 1_V 0_X 9_Y15_Job(Seq.Scan) 1 01 01 02 01 04 01_128	Cell_CP_9	4188.5	3312.5	8	8	8	Il12bBD_failedu1v1_25May21_WTRad21_Sequence_A 0_S 0_U 1_V 0_X 9_Y15_Job(Seq.Scan) 1 01 01 02 01 04 01_128__Cell_CP_9	Cell_CP_9	Il12bBD_failedu1v1_25May21_WTRad21_Sequence_A 0_S 0_U 1_V 0_X 9_Y15_Job(Seq.Scan) 1 01 01 02 01 04 01_128	0.12857142857142856	1	TxS_auto_1	13.678433418273926	45.76862335205078	83.54117584228516	58.212	20.979	7.5	0	0.0	0.0	0.0	0.0	0.0	0.0	0.0	Gray{Float64}(7.777342054427763)	8.751887331022383	Gray{Float64}(7.9992906506143795)	Gray{Float64}(0.0)	0.0	Gray{Float64}(0.0)	U 1_V 0	WT	1	DMSO-LPS	Il12b_intron(4),HSS1(1)	Il12b_HSS1_BD	WT_DMSO-LPS_1	HSS1	Il12b_intron	NA	WT_DMSO-LPS
Il12bBD_failedu1v1_25May21_WTRad21_Sequence_A 0_S 0_U 1_V 0_X 9_Y15_Job(Seq.Scan) 1 01 01 02 01 04 01_128	Cell_CP_11	3971.0	3134.5	9	9	9	Il12bBD_failedu1v1_25May21_WTRad21_Sequence_A 0_S 0_U 1_V 0_X 9_Y15_Job(Seq.Scan) 1 01 01 02 01 04 01_128__Cell_CP_11	Cell_CP_11	Il12bBD_failedu1v1_25May21_WTRad21_Sequence_A 0_S 0_U 1_V 0_X 9_Y15_Job(Seq.Scan) 1 01 01 02 01 04 01_128	0.12857142857142856	2	TxS_auto_9	21.913724899291992	69.9058837890625	115.54901123046875	69.363	148.176	10.0	TxS_auto_6	19.235294342041016	65.20391845703125	121.20391082763672	65.205	145.53	9.5	11.599149968855475	Gray{Float64}(12.459799234080048)	13.367420164495847	Gray{Float64}(11.064126353315897)	Gray{Float64}(10.936885755922324)	12.468309205798706	Gray{Float64}(11.605598088920708)	U 1_V 0	WT	1	DMSO-LPS	Il12b_intron(4),HSS1(1)	Il12b_HSS1_BD	WT_DMSO-LPS_1	HSS1	Il12b_intron	NA	WT_DMSO-LPS
Il12bBD_failedu1v1_25May21_WTRad21_Sequence_A 0_S 0_U 1_V 0_X 9_Y15_Job(Seq.Scan) 1 01 01 02 01 04 01_128	Cell_CP_16	3089.5	2584.0	1	1	1	Il12bBD_failedu1v1_25May21_WTRad21_Sequence_A 0_S 0_U 1_V 0_X 9_Y15_Job(Seq.Scan) 1 01 01 02 01 04 01_128__Cell_CP_16	Cell_CP_16	Il12bBD_failedu1v1_25May21_WTRad21_Sequence_A 0_S 0_U 1_V 0_X 9_Y15_Job(Seq.Scan) 1 01 01 02 01 04 01_128	0.12857142857142856	1	TxS_auto_10	16.854900360107422	47.58040237426758	76.67449188232422	87.318	153.468	10.0	0	0.0	0.0	0.0	0.0	0.0	0.0	0.0	Gray{Float64}(9.583431185820313)	9.098336157966198	Gray{Float64}(7.3417873266805955)	Gray{Float64}(0.0)	0.0	Gray{Float64}(0.0)	U 1_V 0	WT	1	DMSO-LPS	Il12b_intron(4),HSS1(1)	Il12b_HSS1_BD	WT_DMSO-LPS_1	HSS1	Il12b_intron	NA	WT_DMSO-LPS
Il12bBD_failedu1v1_25May21_WTRad21_Sequence_A 0_S 0_U 1_V 0_X 9_Y15_Job(Seq.Scan) 1 01 01 02 01 04 01_128	Cell_CP_26	5606.5	4486.0	5	5	5	Il12bBD_failedu1v1_25May21_WTRad21_Sequence_A 0_S 0_U 1_V 0_X 9_Y15_Job(Seq.Scan) 1 01 01 02 01 04 01_128__Cell_CP_26	Cell_CP_26	Il12bBD_failedu1v1_25May21_WTRad21_Sequence_A 0_S 0_U 1_V 0_X 9_Y15_Job(Seq.Scan) 1 01 01 02 01 04 01_128	0.12857142857142856	1	TxS_auto_13	12.64706039428711	32.905879974365234	50.882347106933594	126.63	160.083	10.0	0	0.0	0.0	0.0	0.0	0.0	0.0	0.0	Gray{Float64}(7.190919578405124)	6.292270402117877	Gray{Float64}(4.8721205967009045)	Gray{Float64}(0.0)	0.0	Gray{Float64}(0.0)	U 1_V 0	WT	1	DMSO-LPS	Il12b_intron(4),HSS1(1)	Il12b_HSS1_BD	WT_DMSO-LPS_1	HSS1	Il12b_intron	NA	WT_DMSO-LPS
Il12bBD_failedu1v1_25May21_WTRad21_Sequence_A 0_S 0_U 1_V 0_X 9_Y15_Job(Seq.Scan) 1 01 01 02 01 04 01_128	Cell_CP_29	3931.0	3122.0	1	1	1	Il12bBD_failedu1v1_25May21_WTRad21_Sequence_A 0_S 0_U 1_V 0_X 9_Y15_Job(Seq.Scan) 1 01 01 02 01 04 01_128__Cell_CP_29	Cell_CP_29	Il12bBD_failedu1v1_25May21_WTRad21_Sequence_A 0_S 0_U 1_V 0_X 9_Y15_Job(Seq.Scan) 1 01 01 02 01 04 01_128	0.12857142857142856	1	TxS_auto_2	19.674510955810547	62.38823318481445	109.33332824707031	143.262	104.895	8.5	0	0.0	0.0	0.0	0.0	0.0	0.0	0.0	Gray{Float64}(11.186617412817297)	11.929893180642985	Gray{Float64}(10.468958111128968)	Gray{Float64}(0.0)	0.0	Gray{Float64}(0.0)	U 1_V 0	WT	1	DMSO-LPS	Il12b_intron(4),HSS1(1)	Il12b_HSS1_BD	WT_DMSO-LPS_1	HSS1	Il12b_intron	NA	WT_DMSO-LPS
Il12bBD_failedu1v1_25May21_WTRad21_Sequence_A 0_S 0_U 1_V 0_X13_Y16_Job(Seq.Scan) 1 01 01 02 01 04 01_136	Cell_CP_2	5214.0	4240.5	10	10	10	Il12bBD_failedu1v1_25May21_WTRad21_Sequence_A 0_S 0_U 1_V 0_X13_Y16_Job(Seq.Scan) 1 01 01 02 01 04 01_136__Cell_CP_2	Cell_CP_2	Il12bBD_failedu1v1_25May21_WTRad21_Sequence_A 0_S 0_U 1_V 0_X13_Y16_Job(Seq.Scan) 1 01 01 02 01 04 01_136	0.3392857142857143	1	TxS_auto_14	4.525491237640381	14.478433609008789	30.70587921142578	14.931000000000001	25.326	9.5	0	0.0	0.0	0.0	0.0	0.0	0.0	0.0	Gray{Float64}(2.5731231233266683)	2.76856960938186	Gray{Float64}(2.9401699224171938)	Gray{Float64}(0.0)	0.0	Gray{Float64}(0.0)	U 1_V 0	WT	1	DMSO-LPS	Il12b_intron(4),HSS1(1)	Il12b_HSS1_BD	WT_DMSO-LPS_1	HSS1	Il12b_intron	NA	WT_DMSO-LPS
Il12bBD_failedu1v1_25May21_WTRad21_Sequence_A 0_S 0_U 1_V 0_X13_Y16_Job(Seq.Scan) 1 01 01 02 01 04 01_136	Cell_CP_3	6037.5	4939.5	22	22	22	Il12bBD_failedu1v1_25May21_WTRad21_Sequence_A 0_S 0_U 1_V 0_X13_Y16_Job(Seq.Scan) 1 01 01 02 01 04 01_136__Cell_CP_3	Cell_CP_3	Il12bBD_failedu1v1_25May21_WTRad21_Sequence_A 0_S 0_U 1_V 0_X13_Y16_Job(Seq.Scan) 1 01 01 02 01 04 01_136	0.3392857142857143	2	TxS_auto_1	18.184314727783203	58.243141174316406	102.6705551147461	17.388	85.617	8.5	TxS_auto_8	6.078431129455566	18.584318161010742	32.5921516418457	21.168	88.074	8.5	9.621603244782023	Gray{Float64}(10.339315281119735)	11.137267674440722	Gray{Float64}(9.830979793404731)	Gray{Float64}(3.456100315179449)	3.553697855798655	Gray{Float64}(3.1207855441754453)	U 1_V 0	WT	1	DMSO-LPS	Il12b_intron(4),HSS1(1)	Il12b_HSS1_BD	WT_DMSO-LPS_1	HSS1	Il12b_intron	NA	WT_DMSO-LPS
Il12bBD_failedu1v1_25May21_WTRad21_Sequence_A 0_S 0_U 1_V 0_X13_Y16_Job(Seq.Scan) 1 01 01 02 01 04 01_136	Cell_CP_5	3324.5	2620.5	1	1	1	Il12bBD_failedu1v1_25May21_WTRad21_Sequence_A 0_S 0_U 1_V 0_X13_Y16_Job(Seq.Scan) 1 01 01 02 01 04 01_136__Cell_CP_5	Cell_CP_5	Il12bBD_failedu1v1_25May21_WTRad21_Sequence_A 0_S 0_U 1_V 0_X13_Y16_Job(Seq.Scan) 1 01 01 02 01 04 01_136	0.3392857142857143	1	TxS_auto_9	13.556862831115723	40.639217376708984	68.27448272705078	47.817	115.101	9.0	0	0.0	0.0	0.0	0.0	0.0	0.0	0.0	Gray{Float64}(7.7082189311010945)	7.7710410681589215	Gray{Float64}(6.537464021156291)	Gray{Float64}(0.0)	0.0	Gray{Float64}(0.0)	U 1_V 0	WT	1	DMSO-LPS	Il12b_intron(4),HSS1(1)	Il12b_HSS1_BD	WT_DMSO-LPS_1	HSS1	Il12b_intron	NA	WT_DMSO-LPS
Il12bBD_failedu1v1_25May21_WTRad21_Sequence_A 0_S 0_U 1_V 0_X13_Y16_Job(Seq.Scan) 1 01 01 02 01 04 01_136	Cell_CP_8	3914.5	3043.0	15	15	15	Il12bBD_failedu1v1_25May21_WTRad21_Sequence_A 0_S 0_U 1_V 0_X13_Y16_Job(Seq.Scan) 1 01 01 02 01 04 01_136__Cell_CP_8	Cell_CP_8	Il12bBD_failedu1v1_25May21_WTRad21_Sequence_A 0_S 0_U 1_V 0_X13_Y16_Job(Seq.Scan) 1 01 01 02 01 04 01_136	0.3392857142857143	2	TxS_auto_12	5.0705885887146	11.027451515197754	16.560779571533203	64.449	102.816	9.0	TxS_auto_11	4.84705924987793	13.772551536560059	26.15294075012207	62.181	100.17	8.5	10.119048374229664	Gray{Float64}(2.8830569017521266)	2.108671970903804	Gray{Float64}(1.5857388629954854)	Gray{Float64}(2.7559616362219135)	2.633590667158922	Gray{Float64}(2.5042139079233814)	U 1_V 0	WT	1	DMSO-LPS	Il12b_intron(4),HSS1(1)	Il12b_HSS1_BD	WT_DMSO-LPS_1	HSS1	Il12b_intron	NA	WT_DMSO-LPS
Il12bBD_failedu1v1_25May21_WTRad21_Sequence_A 0_S 0_U 1_V 0_X13_Y16_Job(Seq.Scan) 1 01 01 02 01 04 01_136	Cell_CP_10	5263.5	4289.0	7	7	7	Il12bBD_failedu1v1_25May21_WTRad21_Sequence_A 0_S 0_U 1_V 0_X13_Y16_Job(Seq.Scan) 1 01 01 02 01 04 01_136__Cell_CP_10	Cell_CP_10	Il12bBD_failedu1v1_25May21_WTRad21_Sequence_A 0_S 0_U 1_V 0_X13_Y16_Job(Seq.Scan) 1 01 01 02 01 04 01_136	0.3392857142857143	1	TxS_auto_2	19.30588150024414	64.94902038574219	117.99608612060547	73.521	21.924	9.0	0	0.0	0.0	0.0	0.0	0.0	0.0	0.0	Gray{Float64}(10.977020503609314)	12.419567534377714	Gray{Float64}(11.298440307993513)	Gray{Float64}(0.0)	0.0	Gray{Float64}(0.0)	U 1_V 0	WT	1	DMSO-LPS	Il12b_intron(4),HSS1(1)	Il12b_HSS1_BD	WT_DMSO-LPS_1	HSS1	Il12b_intron	NA	WT_DMSO-LPS
Il12bBD_failedu1v1_25May21_WTRad21_Sequence_A 0_S 0_U 1_V 0_X13_Y16_Job(Seq.Scan) 1 01 01 02 01 04 01_136	Cell_CP_11	5733.0	4712.5	11	11	11	Il12bBD_failedu1v1_25May21_WTRad21_Sequence_A 0_S 0_U 1_V 0_X13_Y16_Job(Seq.Scan) 1 01 01 02 01 04 01_136__Cell_CP_11	Cell_CP_11	Il12bBD_failedu1v1_25May21_WTRad21_Sequence_A 0_S 0_U 1_V 0_X13_Y16_Job(Seq.Scan) 1 01 01 02 01 04 01_136	0.3392857142857143	1	TxS_auto_7	17.345096588134766	55.337257385253906	100.14116668701172	84.483	132.678	8.5	0	0.0	0.0	0.0	0.0	0.0	0.0	0.0	Gray{Float64}(9.862149049378115)	10.581603866873307	Gray{Float64}(9.588784097716347)	Gray{Float64}(0.0)	0.0	Gray{Float64}(0.0)	U 1_V 0	WT	1	DMSO-LPS	Il12b_intron(4),HSS1(1)	Il12b_HSS1_BD	WT_DMSO-LPS_1	HSS1	Il12b_intron	NA	WT_DMSO-LPS
Il12bBD_failedu1v1_25May21_WTRad21_Sequence_A 0_S 0_U 1_V 0_X13_Y16_Job(Seq.Scan) 1 01 01 02 01 04 01_136	Cell_CP_12	3898.5	3114.0	12	12	12	Il12bBD_failedu1v1_25May21_WTRad21_Sequence_A 0_S 0_U 1_V 0_X13_Y16_Job(Seq.Scan) 1 01 01 02 01 04 01_136__Cell_CP_12	Cell_CP_12	Il12bBD_failedu1v1_25May21_WTRad21_Sequence_A 0_S 0_U 1_V 0_X13_Y16_Job(Seq.Scan) 1 01 01 02 01 04 01_136	0.3392857142857143	2	TxS_auto_5	16.003921508789062	48.364715576171875	80.11369323730469	90.72	97.713	9.0	TxS_auto_6	11.494117736816406	36.90980529785156	67.75291442871094	93.366	102.627	9.0	10.590028895144716	Gray{Float64}(9.099577998441047)	9.248312719911278	Gray{Float64}(7.671100039448884)	Gray{Float64}(6.535374521300031)	7.057901979966275	Gray{Float64}(6.487522463948102)	U 1_V 0	WT	1	DMSO-LPS	Il12b_intron(4),HSS1(1)	Il12b_HSS1_BD	WT_DMSO-LPS_1	HSS1	Il12b_intron	NA	WT_DMSO-LPS
Il12bBD_failedu1v1_25May21_WTRad21_Sequence_A 0_S 0_U 1_V 0_X13_Y16_Job(Seq.Scan) 1 01 01 02 01 04 01_136	Cell_CP_14	3630.5	2905.0	12	12	12	Il12bBD_failedu1v1_25May21_WTRad21_Sequence_A 0_S 0_U 1_V 0_X13_Y16_Job(Seq.Scan) 1 01 01 02 01 04 01_136__Cell_CP_14	Cell_CP_14	Il12bBD_failedu1v1_25May21_WTRad21_Sequence_A 0_S 0_U 1_V 0_X13_Y16_Job(Seq.Scan) 1 01 01 02 01 04 01_136	0.3392857142857143	1	TxS_auto_15	7.180392742156982	17.447050094604492	27.75293731689453	97.146	87.318	9.5	0	0.0	0.0	0.0	0.0	0.0	0.0	0.0	Gray{Float64}(4.082658352255397)	3.336229178495491	Gray{Float64}(2.657417851350759)	Gray{Float64}(0.0)	0.0	Gray{Float64}(0.0)	U 1_V 0	WT	1	DMSO-LPS	Il12b_intron(4),HSS1(1)	Il12b_HSS1_BD	WT_DMSO-LPS_1	HSS1	Il12b_intron	NA	WT_DMSO-LPS
Il12bBD_failedu1v1_25May21_WTRad21_Sequence_A 0_S 0_U 1_V 0_X13_Y16_Job(Seq.Scan) 1 01 01 02 01 04 01_136	Cell_CP_15	4343.5	3310.0	21	21	21	Il12bBD_failedu1v1_25May21_WTRad21_Sequence_A 0_S 0_U 1_V 0_X13_Y16_Job(Seq.Scan) 1 01 01 02 01 04 01_136__Cell_CP_15	Cell_CP_15	Il12bBD_failedu1v1_25May21_WTRad21_Sequence_A 0_S 0_U 1_V 0_X13_Y16_Job(Seq.Scan) 1 01 01 02 01 04 01_136	0.3392857142857143	1	TxS_auto_4	21.964706420898438	68.8196029663086	120.90194702148438	112.833	68.796	9.0	0	0.0	0.0	0.0	0.0	0.0	0.0	0.0	Gray{Float64}(12.488786525231301)	13.159701280371566	Gray{Float64}(11.576684248206536)	Gray{Float64}(0.0)	0.0	Gray{Float64}(0.0)	U 1_V 0	WT	1	DMSO-LPS	Il12b_intron(4),HSS1(1)	Il12b_HSS1_BD	WT_DMSO-LPS_1	HSS1	Il12b_intron	NA	WT_DMSO-LPS
Il12bBD_failedu1v1_25May21_WTRad21_Sequence_A 0_S 0_U 1_V 0_X13_Y16_Job(Seq.Scan) 1 01 01 02 01 04 01_136	Cell_CP_18	3671.0	3039.5	5	5	5	Il12bBD_failedu1v1_25May21_WTRad21_Sequence_A 0_S 0_U 1_V 0_X13_Y16_Job(Seq.Scan) 1 01 01 02 01 04 01_136__Cell_CP_18	Cell_CP_18	Il12bBD_failedu1v1_25May21_WTRad21_Sequence_A 0_S 0_U 1_V 0_X13_Y16_Job(Seq.Scan) 1 01 01 02 01 04 01_136	0.3392857142857143	1	TxS_auto_24	9.364706039428711	25.501962661743164	40.67450714111328	107.352	190.13400000000001	10.5	0	0.0	0.0	0.0	0.0	0.0	0.0	0.0	Gray{Float64}(5.3246245297725965)	4.876491526055814	Gray{Float64}(3.894692663968558)	Gray{Float64}(0.0)	0.0	Gray{Float64}(0.0)	U 1_V 0	WT	1	DMSO-LPS	Il12b_intron(4),HSS1(1)	Il12b_HSS1_BD	WT_DMSO-LPS_1	HSS1	Il12b_intron	NA	WT_DMSO-LPS
Il12bBD_failedu1v1_25May21_WTRad21_Sequence_A 0_S 0_U 1_V 0_X13_Y16_Job(Seq.Scan) 1 01 01 02 01 04 01_136	Cell_CP_19	3687.0	3039.5	1	1	1	Il12bBD_failedu1v1_25May21_WTRad21_Sequence_A 0_S 0_U 1_V 0_X13_Y16_Job(Seq.Scan) 1 01 01 02 01 04 01_136__Cell_CP_19	Cell_CP_19	Il12bBD_failedu1v1_25May21_WTRad21_Sequence_A 0_S 0_U 1_V 0_X13_Y16_Job(Seq.Scan) 1 01 01 02 01 04 01_136	0.3392857142857143	1	TxS_auto_19	5.341176986694336	16.19607925415039	26.670581817626953	114.912	153.846	10.0	0	0.0	0.0	0.0	0.0	0.0	0.0	0.0	Gray{Float64}(3.036909207984546)	3.0970182289802684	Gray{Float64}(2.553779422293003)	Gray{Float64}(0.0)	0.0	Gray{Float64}(0.0)	U 1_V 0	WT	1	DMSO-LPS	Il12b_intron(4),HSS1(1)	Il12b_HSS1_BD	WT_DMSO-LPS_1	HSS1	Il12b_intron	NA	WT_DMSO-LPS
Il12bBD_failedu1v1_25May21_WTRad21_Sequence_A 0_S 0_U 1_V 0_X13_Y16_Job(Seq.Scan) 1 01 01 02 01 04 01_136	Cell_CP_22	3958.5	3011.0	6	6	6	Il12bBD_failedu1v1_25May21_WTRad21_Sequence_A 0_S 0_U 1_V 0_X13_Y16_Job(Seq.Scan) 1 01 01 02 01 04 01_136__Cell_CP_22	Cell_CP_22	Il12bBD_failedu1v1_25May21_WTRad21_Sequence_A 0_S 0_U 1_V 0_X13_Y16_Job(Seq.Scan) 1 01 01 02 01 04 01_136	0.3392857142857143	1	TxS_auto_3	15.266667366027832	45.105873107910156	76.58427429199219	146.664	54.81	8.5	0	0.0	0.0	0.0	0.0	0.0	0.0	0.0	Gray{Float64}(8.680386891246146)	8.625156067538436	Gray{Float64}(7.33314875151586)	Gray{Float64}(0.0)	0.0	Gray{Float64}(0.0)	U 1_V 0	WT	1	DMSO-LPS	Il12b_intron(4),HSS1(1)	Il12b_HSS1_BD	WT_DMSO-LPS_1	HSS1	Il12b_intron	NA	WT_DMSO-LPS
Il12bBD_failedu1v1_25May21_WTRad21_Sequence_A 0_S 0_U 1_V 0_X13_Y16_Job(Seq.Scan) 1 01 01 02 01 04 01_136	Cell_CP_24	6929.0	5535.0	9	9	9	Il12bBD_failedu1v1_25May21_WTRad21_Sequence_A 0_S 0_U 1_V 0_X13_Y16_Job(Seq.Scan) 1 01 01 02 01 04 01_136__Cell_CP_24	Cell_CP_24	Il12bBD_failedu1v1_25May21_WTRad21_Sequence_A 0_S 0_U 1_V 0_X13_Y16_Job(Seq.Scan) 1 01 01 02 01 04 01_136	0.3392857142857143	2	TxS_auto_17	8.09019660949707	24.71373176574707	48.0980339050293	161.406	128.52	10.0	TxS_auto_13	13.70588493347168	36.67058563232422	56.52156066894531	169.344	136.836	9.5	15.569768784410378	Gray{Float64}(4.599958518317687)	4.725765821690062	Gray{Float64}(4.605515173209824)	Gray{Float64}(7.792950554105805)	7.01215833712266	Gray{Float64}(5.412090352556142)	U 1_V 0	WT	1	DMSO-LPS	Il12b_intron(4),HSS1(1)	Il12b_HSS1_BD	WT_DMSO-LPS_1	HSS1	Il12b_intron	NA	WT_DMSO-LPS
Il12bBD_failedu1v1_25May21_WTRad21_Sequence_A 0_S 0_U 1_V 0_X13_Y16_Job(Seq.Scan) 1 01 01 02 01 04 01_136	Cell_CP_26	4041.0	3210.5	7	7	7	Il12bBD_failedu1v1_25May21_WTRad21_Sequence_A 0_S 0_U 1_V 0_X13_Y16_Job(Seq.Scan) 1 01 01 02 01 04 01_136__Cell_CP_26	Cell_CP_26	Il12bBD_failedu1v1_25May21_WTRad21_Sequence_A 0_S 0_U 1_V 0_X13_Y16_Job(Seq.Scan) 1 01 01 02 01 04 01_136	0.3392857142857143	1	TxS_auto_21	7.282352924346924	18.262744903564453	27.207839965820312	173.691	170.478	9.5	0	0.0	0.0	0.0	0.0	0.0	0.0	0.0	Gray{Float64}(4.140631307825262)	3.492206539003048	Gray{Float64}(2.6052233245182124)	Gray{Float64}(0.0)	0.0	Gray{Float64}(0.0)	U 1_V 0	WT	1	DMSO-LPS	Il12b_intron(4),HSS1(1)	Il12b_HSS1_BD	WT_DMSO-LPS_1	HSS1	Il12b_intron	NA	WT_DMSO-LPS
Il12bBD_failedu1v1_25May21_WTRad21_Sequence_A 0_S 0_U 1_V 0_X13_Y16_Job(Seq.Scan) 1 01 01 02 01 04 01_136	Cell_CP_27	3405.0	2711.5	2	2	2	Il12bBD_failedu1v1_25May21_WTRad21_Sequence_A 0_S 0_U 1_V 0_X13_Y16_Job(Seq.Scan) 1 01 01 02 01 04 01_136__Cell_CP_27	Cell_CP_27	Il12bBD_failedu1v1_25May21_WTRad21_Sequence_A 0_S 0_U 1_V 0_X13_Y16_Job(Seq.Scan) 1 01 01 02 01 04 01_136	0.3392857142857143	1	TxS_auto_23	4.933333873748779	12.513726234436035	19.5647029876709	177.282	99.036	10.0	0	0.0	0.0	0.0	0.0	0.0	0.0	0.0	Gray{Float64}(2.8050160300945537)	2.3928777855656413	Gray{Float64}(1.8733725508817556)	Gray{Float64}(0.0)	0.0	Gray{Float64}(0.0)	U 1_V 0	WT	1	DMSO-LPS	Il12b_intron(4),HSS1(1)	Il12b_HSS1_BD	WT_DMSO-LPS_1	HSS1	Il12b_intron	NA	WT_DMSO-LPS
Il12bBD_failedu1v1_25May21_WTRad21_Sequence_A 0_S 0_U 1_V 0_X13_Y17_Job(Seq.Scan) 1 01 01 02 01 04 01_158	Cell_CP_3	4723.0	3828.5	11	11	11	Il12bBD_failedu1v1_25May21_WTRad21_Sequence_A 0_S 0_U 1_V 0_X13_Y17_Job(Seq.Scan) 1 01 01 02 01 04 01_158__Cell_CP_3	Cell_CP_3	Il12bBD_failedu1v1_25May21_WTRad21_Sequence_A 0_S 0_U 1_V 0_X13_Y17_Job(Seq.Scan) 1 01 01 02 01 04 01_158	0.1111111111111111	1	TxS_auto_3	16.52941131591797	53.564697265625	96.53330993652344	17.577	82.215	9.5	0	0.0	0.0	0.0	0.0	0.0	0.0	0.0	Gray{Float64}(9.398363235842343)	10.242654488056987	Gray{Float64}(9.243322180500563)	Gray{Float64}(0.0)	0.0	Gray{Float64}(0.0)	U 1_V 0	WT	1	DMSO-LPS	Il12b_intron(4),HSS1(1)	Il12b_HSS1_BD	WT_DMSO-LPS_1	HSS1	Il12b_intron	NA	WT_DMSO-LPS
Il12bBD_failedu1v1_25May21_WTRad21_Sequence_A 0_S 0_U 1_V 0_X13_Y17_Job(Seq.Scan) 1 01 01 02 01 04 01_158	Cell_CP_13	4841.0	3679.0	8	8	8	Il12bBD_failedu1v1_25May21_WTRad21_Sequence_A 0_S 0_U 1_V 0_X13_Y17_Job(Seq.Scan) 1 01 01 02 01 04 01_158__Cell_CP_13	Cell_CP_13	Il12bBD_failedu1v1_25May21_WTRad21_Sequence_A 0_S 0_U 1_V 0_X13_Y17_Job(Seq.Scan) 1 01 01 02 01 04 01_158	0.1111111111111111	1	TxS_auto_2	11.007843017578125	31.788236618041992	56.99607849121094	94.5	77.868	9.5	0	0.0	0.0	0.0	0.0	0.0	0.0	0.0	Gray{Float64}(6.258886365947063)	6.078554366667831	Gray{Float64}(5.457526701050509)	Gray{Float64}(0.0)	0.0	Gray{Float64}(0.0)	U 1_V 0	WT	1	DMSO-LPS	Il12b_intron(4),HSS1(1)	Il12b_HSS1_BD	WT_DMSO-LPS_1	HSS1	Il12b_intron	NA	WT_DMSO-LPS
Il12bBD_failedu1v1_25May21_WTRad21_Sequence_A 0_S 0_U 1_V 0_X13_Y17_Job(Seq.Scan) 1 01 01 02 01 04 01_158	Cell_CP_18	4193.5	3467.0	14	14	14	Il12bBD_failedu1v1_25May21_WTRad21_Sequence_A 0_S 0_U 1_V 0_X13_Y17_Job(Seq.Scan) 1 01 01 02 01 04 01_158__Cell_CP_18	Cell_CP_18	Il12bBD_failedu1v1_25May21_WTRad21_Sequence_A 0_S 0_U 1_V 0_X13_Y17_Job(Seq.Scan) 1 01 01 02 01 04 01_158	0.1111111111111111	1	TxS_auto_1	10.70588207244873	32.584320068359375	55.96078109741211	123.228	77.301	8.5	0	0.0	0.0	0.0	0.0	0.0	0.0	0.0	Gray{Float64}(6.087196122953875)	6.230781638387969	Gray{Float64}(5.358394211241471)	Gray{Float64}(0.0)	0.0	Gray{Float64}(0.0)	U 1_V 0	WT	1	DMSO-LPS	Il12b_intron(4),HSS1(1)	Il12b_HSS1_BD	WT_DMSO-LPS_1	HSS1	Il12b_intron	NA	WT_DMSO-LPS
Il12bBD_failedu1v1_25May21_WTRad21_Sequence_A 0_S 0_U 1_V 0_X13_Y17_Job(Seq.Scan) 1 01 01 02 01 04 01_158	Cell_CP_19	4441.0	3516.5	16	16	16	Il12bBD_failedu1v1_25May21_WTRad21_Sequence_A 0_S 0_U 1_V 0_X13_Y17_Job(Seq.Scan) 1 01 01 02 01 04 01_158__Cell_CP_19	Cell_CP_19	Il12bBD_failedu1v1_25May21_WTRad21_Sequence_A 0_S 0_U 1_V 0_X13_Y17_Job(Seq.Scan) 1 01 01 02 01 04 01_158	0.1111111111111111	2	TxS_auto_4	11.36862850189209	30.39215850830078	48.38823318481445	139.293	92.799	9.0	TxS_auto_5	7.188235282897949	18.619609832763672	29.419607162475586	134.568	88.83	9.0	10.91231350356101	Gray{Float64}(6.464023316501169)	5.811595969694016	Gray{Float64}(4.633302529111815)	Gray{Float64}(4.087117497542956)	3.560446337887121	Gray{Float64}(2.817005939248718)	U 1_V 0	WT	1	DMSO-LPS	Il12b_intron(4),HSS1(1)	Il12b_HSS1_BD	WT_DMSO-LPS_1	HSS1	Il12b_intron	NA	WT_DMSO-LPS
Il12bBD_failedu1v1_25May21_WTRad21_Sequence_A 0_S 0_U 1_V 0_X13_Y17_Job(Seq.Scan) 1 01 01 02 01 04 01_158	Cell_CP_22	4317.5	3421.5	10	10	10	Il12bBD_failedu1v1_25May21_WTRad21_Sequence_A 0_S 0_U 1_V 0_X13_Y17_Job(Seq.Scan) 1 01 01 02 01 04 01_158__Cell_CP_22	Cell_CP_22	Il12bBD_failedu1v1_25May21_WTRad21_Sequence_A 0_S 0_U 1_V 0_X13_Y17_Job(Seq.Scan) 1 01 01 02 01 04 01_158	0.1111111111111111	1	TxS_auto_6	12.662744522094727	38.22746658325195	66.08624267578125	164.808	90.909	10.0	0	0.0	0.0	0.0	0.0	0.0	0.0	0.0	Gray{Float64}(7.199837326736029)	7.309865492645484	Gray{Float64}(6.32793419341642)	Gray{Float64}(0.0)	0.0	Gray{Float64}(0.0)	U 1_V 0	WT	1	DMSO-LPS	Il12b_intron(4),HSS1(1)	Il12b_HSS1_BD	WT_DMSO-LPS_1	HSS1	Il12b_intron	NA	WT_DMSO-LPS
Il12bBD_failedu1v1_25May21_WTRad21_Sequence_A 0_S 0_U 1_V 0_X13_Y21_Job(Seq.Scan) 1 01 01 02 01 04 01_166	Cell_CP_1	4003.5	3106.0	3	3	3	Il12bBD_failedu1v1_25May21_WTRad21_Sequence_A 0_S 0_U 1_V 0_X13_Y21_Job(Seq.Scan) 1 01 01 02 01 04 01_166__Cell_CP_1	Cell_CP_1	Il12bBD_failedu1v1_25May21_WTRad21_Sequence_A 0_S 0_U 1_V 0_X13_Y21_Job(Seq.Scan) 1 01 01 02 01 04 01_166	0.09090909090909091	1	TxS_auto_2	20.68235206604004	60.94117736816406	97.64704132080078	17.01	61.803	10.0	0	0.0	0.0	0.0	0.0	0.0	0.0	0.0	Gray{Float64}(11.7596600128783)	11.653186814108642	Gray{Float64}(9.349964934324912)	Gray{Float64}(0.0)	0.0	Gray{Float64}(0.0)	U 1_V 0	WT	1	DMSO-LPS	Il12b_intron(4),HSS1(1)	Il12b_HSS1_BD	WT_DMSO-LPS_1	HSS1	Il12b_intron	NA	WT_DMSO-LPS
Il12bBD_failedu1v1_25May21_WTRad21_Sequence_A 0_S 0_U 1_V 0_X13_Y21_Job(Seq.Scan) 1 01 01 02 01 04 01_166	Cell_CP_2	3762.5	3061.0	5	5	5	Il12bBD_failedu1v1_25May21_WTRad21_Sequence_A 0_S 0_U 1_V 0_X13_Y21_Job(Seq.Scan) 1 01 01 02 01 04 01_166__Cell_CP_2	Cell_CP_2	Il12bBD_failedu1v1_25May21_WTRad21_Sequence_A 0_S 0_U 1_V 0_X13_Y21_Job(Seq.Scan) 1 01 01 02 01 04 01_166	0.09090909090909091	1	TxS_auto_1	16.784313201904297	52.729408264160156	93.74508666992188	17.01	20.79	9.5	0	0.0	0.0	0.0	0.0	0.0	0.0	0.0	Gray{Float64}(9.543296438133325)	10.082930321275052	Gray{Float64}(8.976342357874435)	Gray{Float64}(0.0)	0.0	Gray{Float64}(0.0)	U 1_V 0	WT	1	DMSO-LPS	Il12b_intron(4),HSS1(1)	Il12b_HSS1_BD	WT_DMSO-LPS_1	HSS1	Il12b_intron	NA	WT_DMSO-LPS
Il12bBD_failedu1v1_25May21_WTRad21_Sequence_A 0_S 0_U 1_V 0_X13_Y21_Job(Seq.Scan) 1 01 01 02 01 04 01_166	Cell_CP_3	3494.0	2833.0	3	3	3	Il12bBD_failedu1v1_25May21_WTRad21_Sequence_A 0_S 0_U 1_V 0_X13_Y21_Job(Seq.Scan) 1 01 01 02 01 04 01_166__Cell_CP_3	Cell_CP_3	Il12bBD_failedu1v1_25May21_WTRad21_Sequence_A 0_S 0_U 1_V 0_X13_Y21_Job(Seq.Scan) 1 01 01 02 01 04 01_166	0.09090909090909091	1	TxS_auto_4	17.725494384765625	53.60000228881836	93.13333129882812	23.058	158.949	10.0	0	0.0	0.0	0.0	0.0	0.0	0.0	0.0	Gray{Float64}(10.07843725217745)	10.249405523211152	Gray{Float64}(8.917765147641102)	Gray{Float64}(0.0)	0.0	Gray{Float64}(0.0)	U 1_V 0	WT	1	DMSO-LPS	Il12b_intron(4),HSS1(1)	Il12b_HSS1_BD	WT_DMSO-LPS_1	HSS1	Il12b_intron	NA	WT_DMSO-LPS
Il12bBD_failedu1v1_25May21_WTRad21_Sequence_A 0_S 0_U 1_V 0_X13_Y21_Job(Seq.Scan) 1 01 01 02 01 04 01_166	Cell_CP_10	5296.0	4403.0	9	9	9	Il12bBD_failedu1v1_25May21_WTRad21_Sequence_A 0_S 0_U 1_V 0_X13_Y21_Job(Seq.Scan) 1 01 01 02 01 04 01_166__Cell_CP_10	Cell_CP_10	Il12bBD_failedu1v1_25May21_WTRad21_Sequence_A 0_S 0_U 1_V 0_X13_Y21_Job(Seq.Scan) 1 01 01 02 01 04 01_166	0.09090909090909091	1	TxS_auto_3	10.93725299835205	32.63529586791992	52.431365966796875	56.322	170.667	9.0	0	0.0	0.0	0.0	0.0	0.0	0.0	0.0	Gray{Float64}(6.218749991527434)	6.240529243224825	Gray{Float64}(5.020443288575895)	Gray{Float64}(0.0)	0.0	Gray{Float64}(0.0)	U 1_V 0	WT	1	DMSO-LPS	Il12b_intron(4),HSS1(1)	Il12b_HSS1_BD	WT_DMSO-LPS_1	HSS1	Il12b_intron	NA	WT_DMSO-LPS
Il12bBD_failedu1v1_25May21_WTRad21_Sequence_A 0_S 0_U 1_V 0_X13_Y21_Job(Seq.Scan) 1 01 01 02 01 04 01_166	Cell_CP_18	4578.5	3310.0	2	2	2	Il12bBD_failedu1v1_25May21_WTRad21_Sequence_A 0_S 0_U 1_V 0_X13_Y21_Job(Seq.Scan) 1 01 01 02 01 04 01_166__Cell_CP_18	Cell_CP_18	Il12bBD_failedu1v1_25May21_WTRad21_Sequence_A 0_S 0_U 1_V 0_X13_Y21_Job(Seq.Scan) 1 01 01 02 01 04 01_166	0.09090909090909091	1	TxS_auto_6	8.890195846557617	20.843141555786133	29.599994659423828	106.785	86.751	10.5	0	0.0	0.0	0.0	0.0	0.0	0.0	0.0	Gray{Float64}(5.054825499034128)	3.985630616801525	Gray{Float64}(2.8342785237350787)	Gray{Float64}(0.0)	0.0	Gray{Float64}(0.0)	U 1_V 0	WT	1	DMSO-LPS	Il12b_intron(4),HSS1(1)	Il12b_HSS1_BD	WT_DMSO-LPS_1	HSS1	Il12b_intron	NA	WT_DMSO-LPS
Il12bBD_failedu1v1_25May21_WTRad21_Sequence_A 0_S 0_U 1_V 0_X13_Y21_Job(Seq.Scan) 1 01 01 02 01 04 01_166	Cell_CP_19	6973.5	5231.5	1	1	1	Il12bBD_failedu1v1_25May21_WTRad21_Sequence_A 0_S 0_U 1_V 0_X13_Y21_Job(Seq.Scan) 1 01 01 02 01 04 01_166__Cell_CP_19	Cell_CP_19	Il12bBD_failedu1v1_25May21_WTRad21_Sequence_A 0_S 0_U 1_V 0_X13_Y21_Job(Seq.Scan) 1 01 01 02 01 04 01_166	0.09090909090909091	1	TxS_auto_5	11.898039817810059	36.32548904418945	60.5019645690918	120.771	129.654	10.0	0	0.0	0.0	0.0	0.0	0.0	0.0	0.0	Gray{Float64}(6.765038262107296)	6.9461688832899755	Gray{Float64}(5.793224654091726)	Gray{Float64}(0.0)	0.0	Gray{Float64}(0.0)	U 1_V 0	WT	1	DMSO-LPS	Il12b_intron(4),HSS1(1)	Il12b_HSS1_BD	WT_DMSO-LPS_1	HSS1	Il12b_intron	NA	WT_DMSO-LPS
Il12bBD_failedu1v1_25May21_WTRad21_Sequence_A 0_S 0_U 1_V 0_X13_Y22_Job(Seq.Scan) 1 01 01 02 01 04 01_184	Cell_CP_5	4625.0	3397.0	19	19	19	Il12bBD_failedu1v1_25May21_WTRad21_Sequence_A 0_S 0_U 1_V 0_X13_Y22_Job(Seq.Scan) 1 01 01 02 01 04 01_184__Cell_CP_5	Cell_CP_5	Il12bBD_failedu1v1_25May21_WTRad21_Sequence_A 0_S 0_U 1_V 0_X13_Y22_Job(Seq.Scan) 1 01 01 02 01 04 01_184	0.07608695652173914	1	TxS_auto_4	18.062746047973633	53.505882263183594	90.5999755859375	20.979	68.985	10.0	0	0.0	0.0	0.0	0.0	0.0	0.0	0.0	Gray{Float64}(10.270193242281492)	10.231407868931443	Gray{Float64}(8.675189573805941)	Gray{Float64}(0.0)	0.0	Gray{Float64}(0.0)	U 1_V 0	WT	1	DMSO-LPS	Il12b_intron(4),HSS1(1)	Il12b_HSS1_BD	WT_DMSO-LPS_1	HSS1	Il12b_intron	NA	WT_DMSO-LPS
Il12bBD_failedu1v1_25May21_WTRad21_Sequence_A 0_S 0_U 1_V 0_X13_Y22_Job(Seq.Scan) 1 01 01 02 01 04 01_184	Cell_CP_6	3319.5	2743.5	0	0	0	Il12bBD_failedu1v1_25May21_WTRad21_Sequence_A 0_S 0_U 1_V 0_X13_Y22_Job(Seq.Scan) 1 01 01 02 01 04 01_184__Cell_CP_6	Cell_CP_6	Il12bBD_failedu1v1_25May21_WTRad21_Sequence_A 0_S 0_U 1_V 0_X13_Y22_Job(Seq.Scan) 1 01 01 02 01 04 01_184	0.07608695652173914	1	TxS_auto_3	7.223529815673828	19.1254940032959	29.619600296020508	34.587	127.197	9.0	0	0.0	0.0	0.0	0.0	0.0	0.0	0.0	Gray{Float64}(4.107185413630664)	3.6571816324794453	Gray{Float64}(2.83615581578832)	Gray{Float64}(0.0)	0.0	Gray{Float64}(0.0)	U 1_V 0	WT	1	DMSO-LPS	Il12b_intron(4),HSS1(1)	Il12b_HSS1_BD	WT_DMSO-LPS_1	HSS1	Il12b_intron	NA	WT_DMSO-LPS
Il12bBD_failedu1v1_25May21_WTRad21_Sequence_A 0_S 0_U 1_V 0_X13_Y22_Job(Seq.Scan) 1 01 01 02 01 04 01_184	Cell_CP_12	3699.0	2747.0	9	9	9	Il12bBD_failedu1v1_25May21_WTRad21_Sequence_A 0_S 0_U 1_V 0_X13_Y22_Job(Seq.Scan) 1 01 01 02 01 04 01_184__Cell_CP_12	Cell_CP_12	Il12bBD_failedu1v1_25May21_WTRad21_Sequence_A 0_S 0_U 1_V 0_X13_Y22_Job(Seq.Scan) 1 01 01 02 01 04 01_184	0.07608695652173914	1	TxS_auto_5	10.26274585723877	30.215682983398438	49.13331985473633	57.078	75.789	9.5	0	0.0	0.0	0.0	0.0	0.0	0.0	0.0	Gray{Float64}(5.835235842342495)	5.777850276738644	Gray{Float64}(4.704646567216516)	Gray{Float64}(0.0)	0.0	Gray{Float64}(0.0)	U 1_V 0	WT	1	DMSO-LPS	Il12b_intron(4),HSS1(1)	Il12b_HSS1_BD	WT_DMSO-LPS_1	HSS1	Il12b_intron	NA	WT_DMSO-LPS
Il12bBD_failedu1v1_25May21_WTRad21_Sequence_A 0_S 0_U 1_V 0_X13_Y22_Job(Seq.Scan) 1 01 01 02 01 04 01_184	Cell_CP_24	4057.5	2842.5	4	4	4	Il12bBD_failedu1v1_25May21_WTRad21_Sequence_A 0_S 0_U 1_V 0_X13_Y22_Job(Seq.Scan) 1 01 01 02 01 04 01_184__Cell_CP_24	Cell_CP_24	Il12bBD_failedu1v1_25May21_WTRad21_Sequence_A 0_S 0_U 1_V 0_X13_Y22_Job(Seq.Scan) 1 01 01 02 01 04 01_184	0.07608695652173914	1	TxS_auto_1	18.95686149597168	63.29412078857422	114.34507751464844	99.414	15.309	8.5	0	0.0	0.0	0.0	0.0	0.0	0.0	0.0	Gray{Float64}(10.778573219913918)	12.10311722939122	Gray{Float64}(10.948846485396608)	Gray{Float64}(0.0)	0.0	Gray{Float64}(0.0)	U 1_V 0	WT	1	DMSO-LPS	Il12b_intron(4),HSS1(1)	Il12b_HSS1_BD	WT_DMSO-LPS_1	HSS1	Il12b_intron	NA	WT_DMSO-LPS
Il12bBD_failedu1v1_25May21_WTRad21_Sequence_A 0_S 0_U 1_V 0_X13_Y22_Job(Seq.Scan) 1 01 01 02 01 04 01_184	Cell_CP_30	3798.5	2911.0	2	2	2	Il12bBD_failedu1v1_25May21_WTRad21_Sequence_A 0_S 0_U 1_V 0_X13_Y22_Job(Seq.Scan) 1 01 01 02 01 04 01_184__Cell_CP_30	Cell_CP_30	Il12bBD_failedu1v1_25May21_WTRad21_Sequence_A 0_S 0_U 1_V 0_X13_Y22_Job(Seq.Scan) 1 01 01 02 01 04 01_184	0.07608695652173914	1	TxS_auto_7	6.360784530639648	15.937257766723633	24.67450714111328	119.637	139.293	11.0	0	0.0	0.0	0.0	0.0	0.0	0.0	0.0	Gray{Float64}(3.6166420171484734)	3.04752632096759	Gray{Float64}(2.362649942287743)	Gray{Float64}(0.0)	0.0	Gray{Float64}(0.0)	U 1_V 0	WT	1	DMSO-LPS	Il12b_intron(4),HSS1(1)	Il12b_HSS1_BD	WT_DMSO-LPS_1	HSS1	Il12b_intron	NA	WT_DMSO-LPS
Il12bBD_failedu1v1_25May21_WTRad21_Sequence_A 0_S 0_U 1_V 0_X13_Y22_Job(Seq.Scan) 1 01 01 02 01 04 01_184	Cell_CP_37	3733.0	2734.5	4	4	4	Il12bBD_failedu1v1_25May21_WTRad21_Sequence_A 0_S 0_U 1_V 0_X13_Y22_Job(Seq.Scan) 1 01 01 02 01 04 01_184__Cell_CP_37	Cell_CP_37	Il12bBD_failedu1v1_25May21_WTRad21_Sequence_A 0_S 0_U 1_V 0_X13_Y22_Job(Seq.Scan) 1 01 01 02 01 04 01_184	0.07608695652173914	1	TxS_auto_2	16.101961135864258	51.62351608276367	94.12153625488281	160.083	88.074	9.0	0	0.0	0.0	0.0	0.0	0.0	0.0	0.0	Gray{Float64}(9.155321788050292)	9.871461348363352	Gray{Float64}(9.012388410794383)	Gray{Float64}(0.0)	0.0	Gray{Float64}(0.0)	U 1_V 0	WT	1	DMSO-LPS	Il12b_intron(4),HSS1(1)	Il12b_HSS1_BD	WT_DMSO-LPS_1	HSS1	Il12b_intron	NA	WT_DMSO-LPS
Il12bBD_failedu1v1_25May21_WTRad21_Sequence_A 0_S 0_U 1_V 0_X13_Y22_Job(Seq.Scan) 1 01 01 02 01 04 01_184	Cell_CP_40	3240.5	2554.0	0	0	0	Il12bBD_failedu1v1_25May21_WTRad21_Sequence_A 0_S 0_U 1_V 0_X13_Y22_Job(Seq.Scan) 1 01 01 02 01 04 01_184__Cell_CP_40	Cell_CP_40	Il12bBD_failedu1v1_25May21_WTRad21_Sequence_A 0_S 0_U 1_V 0_X13_Y22_Job(Seq.Scan) 1 01 01 02 01 04 01_184	0.07608695652173914	1	TxS_auto_6	7.607843399047852	19.364709854125977	29.137250900268555	168.02100000000002	129.843	9.5	0	0.0	0.0	0.0	0.0	0.0	0.0	0.0	Gray{Float64}(4.325700071169553)	3.7029245458757183	Gray{Float64}(2.7899695732215126)	Gray{Float64}(0.0)	0.0	Gray{Float64}(0.0)	U 1_V 0	WT	1	DMSO-LPS	Il12b_intron(4),HSS1(1)	Il12b_HSS1_BD	WT_DMSO-LPS_1	HSS1	Il12b_intron	NA	WT_DMSO-LPS
Il12bBD_failedu1v1_25May21_WTRad21_Sequence_A 0_S 0_U 1_V 0_X13_Y23_Job(Seq.Scan) 1 01 01 02 01 04 01_198	Cell_CP_10	3462.5	2706.5	9	9	8	Il12bBD_failedu1v1_25May21_WTRad21_Sequence_A 0_S 0_U 1_V 0_X13_Y23_Job(Seq.Scan) 1 01 01 02 01 04 01_198__Cell_CP_10	Cell_CP_10	Il12bBD_failedu1v1_25May21_WTRad21_Sequence_A 0_S 0_U 1_V 0_X13_Y23_Job(Seq.Scan) 1 01 01 02 01 04 01_198	0.1	1	TxS_auto_9	12.643136024475098	41.19999694824219	79.16859436035156	45.738	81.837	10.5	0	0.0	0.0	0.0	0.0	0.0	0.0	0.0	Gray{Float64}(7.188688243467651)	7.878273474732445	Gray{Float64}(7.580604298467338)	Gray{Float64}(0.0)	0.0	Gray{Float64}(0.0)	U 1_V 0	WT	1	DMSO-LPS	Il12b_intron(4),HSS1(1)	Il12b_HSS1_BD	WT_DMSO-LPS_1	HSS1	Il12b_intron	NA	WT_DMSO-LPS
Il12bBD_failedu1v1_25May21_WTRad21_Sequence_A 0_S 0_U 1_V 0_X13_Y23_Job(Seq.Scan) 1 01 01 02 01 04 01_198	Cell_CP_12	5509.0	4703.5	4	4	4	Il12bBD_failedu1v1_25May21_WTRad21_Sequence_A 0_S 0_U 1_V 0_X13_Y23_Job(Seq.Scan) 1 01 01 02 01 04 01_198__Cell_CP_12	Cell_CP_12	Il12bBD_failedu1v1_25May21_WTRad21_Sequence_A 0_S 0_U 1_V 0_X13_Y23_Job(Seq.Scan) 1 01 01 02 01 04 01_198	0.1	1	TxS_auto_11	9.95294189453125	23.83922004699707	35.49803161621094	60.669	165.942	11.0	0	0.0	0.0	0.0	0.0	0.0	0.0	0.0	Gray{Float64}(5.6590861829396415)	4.55854147733329	Gray{Float64}(3.3990313107257135)	Gray{Float64}(0.0)	0.0	Gray{Float64}(0.0)	U 1_V 0	WT	1	DMSO-LPS	Il12b_intron(4),HSS1(1)	Il12b_HSS1_BD	WT_DMSO-LPS_1	HSS1	Il12b_intron	NA	WT_DMSO-LPS
Il12bBD_failedu1v1_25May21_WTRad21_Sequence_A 0_S 0_U 1_V 0_X13_Y23_Job(Seq.Scan) 1 01 01 02 01 04 01_198	Cell_CP_19	3886.5	3176.5	11	11	11	Il12bBD_failedu1v1_25May21_WTRad21_Sequence_A 0_S 0_U 1_V 0_X13_Y23_Job(Seq.Scan) 1 01 01 02 01 04 01_198__Cell_CP_19	Cell_CP_19	Il12bBD_failedu1v1_25May21_WTRad21_Sequence_A 0_S 0_U 1_V 0_X13_Y23_Job(Seq.Scan) 1 01 01 02 01 04 01_198	0.1	1	TxS_auto_6	17.49411964416504	54.474517822265625	99.47059631347656	97.146	111.699	9.5	0	0.0	0.0	0.0	0.0	0.0	0.0	0.0	Gray{Float64}(9.946881214627037)	10.416630597015265	Gray{Float64}(9.524575193957014)	Gray{Float64}(0.0)	0.0	Gray{Float64}(0.0)	U 1_V 0	WT	1	DMSO-LPS	Il12b_intron(4),HSS1(1)	Il12b_HSS1_BD	WT_DMSO-LPS_1	HSS1	Il12b_intron	NA	WT_DMSO-LPS
Il12bBD_failedu1v1_25May21_WTRad21_Sequence_A 0_S 0_U 1_V 0_X13_Y23_Job(Seq.Scan) 1 01 01 02 01 04 01_198	Cell_CP_23	3451.5	3006.5	6	6	6	Il12bBD_failedu1v1_25May21_WTRad21_Sequence_A 0_S 0_U 1_V 0_X13_Y23_Job(Seq.Scan) 1 01 01 02 01 04 01_198__Cell_CP_23	Cell_CP_23	Il12bBD_failedu1v1_25May21_WTRad21_Sequence_A 0_S 0_U 1_V 0_X13_Y23_Job(Seq.Scan) 1 01 01 02 01 04 01_198	0.1	1	TxS_auto_10	5.1843132972717285	14.28235149383545	24.737255096435547	98.469	160.839	10.0	0	0.0	0.0	0.0	0.0	0.0	0.0	0.0	Gray{Float64}(2.9477189819364895)	2.731074739448248	Gray{Float64}(2.3686582265534826)	Gray{Float64}(0.0)	0.0	Gray{Float64}(0.0)	U 1_V 0	WT	1	DMSO-LPS	Il12b_intron(4),HSS1(1)	Il12b_HSS1_BD	WT_DMSO-LPS_1	HSS1	Il12b_intron	NA	WT_DMSO-LPS
Il12bBD_failedu1v1_25May21_WTRad21_Sequence_A 0_S 0_U 1_V 0_X13_Y23_Job(Seq.Scan) 1 01 01 02 01 04 01_198	Cell_CP_25	4068.0	3283.5	8	8	8	Il12bBD_failedu1v1_25May21_WTRad21_Sequence_A 0_S 0_U 1_V 0_X13_Y23_Job(Seq.Scan) 1 01 01 02 01 04 01_198__Cell_CP_25	Cell_CP_25	Il12bBD_failedu1v1_25May21_WTRad21_Sequence_A 0_S 0_U 1_V 0_X13_Y23_Job(Seq.Scan) 1 01 01 02 01 04 01_198	0.1	1	TxS_auto_3	10.792157173156738	35.47058868408203	68.61956787109375	109.62	58.212	9.0	0	0.0	0.0	0.0	0.0	0.0	0.0	0.0	Gray{Float64}(6.136250787948622)	6.782694627720622	Gray{Float64}(6.570506845111991)	Gray{Float64}(0.0)	0.0	Gray{Float64}(0.0)	U 1_V 0	WT	1	DMSO-LPS	Il12b_intron(4),HSS1(1)	Il12b_HSS1_BD	WT_DMSO-LPS_1	HSS1	Il12b_intron	NA	WT_DMSO-LPS
Il12bBD_failedu1v1_25May21_WTRad21_Sequence_A 0_S 0_U 1_V 0_X13_Y23_Job(Seq.Scan) 1 01 01 02 01 04 01_198	Cell_CP_28	4023.5	3126.5	1	1	1	Il12bBD_failedu1v1_25May21_WTRad21_Sequence_A 0_S 0_U 1_V 0_X13_Y23_Job(Seq.Scan) 1 01 01 02 01 04 01_198__Cell_CP_28	Cell_CP_28	Il12bBD_failedu1v1_25May21_WTRad21_Sequence_A 0_S 0_U 1_V 0_X13_Y23_Job(Seq.Scan) 1 01 01 02 01 04 01_198	0.1	1	TxS_auto_4	10.349020004272461	29.54901695251465	52.08235168457031	134.568	92.043	9.0	0	0.0	0.0	0.0	0.0	0.0	0.0	0.0	Gray{Float64}(5.8842899650930285)	5.650370235557695	Gray{Float64}(4.987024239147904)	Gray{Float64}(0.0)	0.0	Gray{Float64}(0.0)	U 1_V 0	WT	1	DMSO-LPS	Il12b_intron(4),HSS1(1)	Il12b_HSS1_BD	WT_DMSO-LPS_1	HSS1	Il12b_intron	NA	WT_DMSO-LPS
Il12bBD_failedu1v1_25May21_WTRad21_Sequence_A 0_S 0_U 1_V 0_X13_Y23_Job(Seq.Scan) 1 01 01 02 01 04 01_198	Cell_CP_30	5352.5	4023.0	8	8	8	Il12bBD_failedu1v1_25May21_WTRad21_Sequence_A 0_S 0_U 1_V 0_X13_Y23_Job(Seq.Scan) 1 01 01 02 01 04 01_198__Cell_CP_30	Cell_CP_30	Il12bBD_failedu1v1_25May21_WTRad21_Sequence_A 0_S 0_U 1_V 0_X13_Y23_Job(Seq.Scan) 1 01 01 02 01 04 01_198	0.1	1	TxS_auto_1	16.650981903076172	49.56077575683594	84.47449493408203	137.025	52.731	8.5	0	0.0	0.0	0.0	0.0	0.0	0.0	0.0	Gray{Float64}(9.46748635916901)	9.47702363965593	Gray{Float64}(8.088658445713952)	Gray{Float64}(0.0)	0.0	Gray{Float64}(0.0)	U 1_V 0	WT	1	DMSO-LPS	Il12b_intron(4),HSS1(1)	Il12b_HSS1_BD	WT_DMSO-LPS_1	HSS1	Il12b_intron	NA	WT_DMSO-LPS
Il12bBD_failedu1v1_25May21_WTRad21_Sequence_A 0_S 0_U 1_V 0_X13_Y23_Job(Seq.Scan) 1 01 01 02 01 04 01_198	Cell_CP_35	3328.0	2611.0	13	13	13	Il12bBD_failedu1v1_25May21_WTRad21_Sequence_A 0_S 0_U 1_V 0_X13_Y23_Job(Seq.Scan) 1 01 01 02 01 04 01_198__Cell_CP_35	Cell_CP_35	Il12bBD_failedu1v1_25May21_WTRad21_Sequence_A 0_S 0_U 1_V 0_X13_Y23_Job(Seq.Scan) 1 01 01 02 01 04 01_198	0.1	1	TxS_auto_8	12.854903221130371	40.141170501708984	70.87057495117188	174.825	95.44500000000001	9.5	0	0.0	0.0	0.0	0.0	0.0	0.0	0.0	Gray{Float64}(7.3090957399939)	7.6758044231316145	Gray{Float64}(6.786046783454846)	Gray{Float64}(0.0)	0.0	Gray{Float64}(0.0)	U 1_V 0	WT	1	DMSO-LPS	Il12b_intron(4),HSS1(1)	Il12b_HSS1_BD	WT_DMSO-LPS_1	HSS1	Il12b_intron	NA	WT_DMSO-LPS
Il12bBD_failedu1v1_25May21_WTRad21_Sequence_A 0_S 0_U 1_V 0_X14_Y16_Job(Seq.Scan) 1 01 01 02 01 04 01_138	Cell_CP_7	5271.5	3625.0	8	8	8	Il12bBD_failedu1v1_25May21_WTRad21_Sequence_A 0_S 0_U 1_V 0_X14_Y16_Job(Seq.Scan) 1 01 01 02 01 04 01_138__Cell_CP_7	Cell_CP_7	Il12bBD_failedu1v1_25May21_WTRad21_Sequence_A 0_S 0_U 1_V 0_X14_Y16_Job(Seq.Scan) 1 01 01 02 01 04 01_138	0.075	1	TxS_auto_2	9.73725414276123	29.505884170532227	52.17646026611328	65.394	48.006	9.0	0	0.0	0.0	0.0	0.0	0.0	0.0	0.0	Gray{Float64}(5.5364495204527735)	5.64212237445687	Gray{Float64}(4.996035387110442)	Gray{Float64}(0.0)	0.0	Gray{Float64}(0.0)	U 1_V 0	WT	1	DMSO-LPS	Il12b_intron(4),HSS1(1)	Il12b_HSS1_BD	WT_DMSO-LPS_1	HSS1	Il12b_intron	NA	WT_DMSO-LPS
Il12bBD_failedu1v1_25May21_WTRad21_Sequence_A 0_S 0_U 1_V 0_X14_Y16_Job(Seq.Scan) 1 01 01 02 01 04 01_138	Cell_CP_13	4760.5	3615.5	2	2	2	Il12bBD_failedu1v1_25May21_WTRad21_Sequence_A 0_S 0_U 1_V 0_X14_Y16_Job(Seq.Scan) 1 01 01 02 01 04 01_138__Cell_CP_13	Cell_CP_13	Il12bBD_failedu1v1_25May21_WTRad21_Sequence_A 0_S 0_U 1_V 0_X14_Y16_Job(Seq.Scan) 1 01 01 02 01 04 01_138	0.075	1	TxS_auto_1	6.733334064483643	17.686275482177734	29.447059631347656	128.331	43.281	8.5	0	0.0	0.0	0.0	0.0	0.0	0.0	0.0	Gray{Float64}(3.8284678211949705)	3.3819739155101205	Gray{Float64}(2.8196345864441943)	Gray{Float64}(0.0)	0.0	Gray{Float64}(0.0)	U 1_V 0	WT	1	DMSO-LPS	Il12b_intron(4),HSS1(1)	Il12b_HSS1_BD	WT_DMSO-LPS_1	HSS1	Il12b_intron	NA	WT_DMSO-LPS
Il12bBD_failedu1v1_25May21_WTRad21_Sequence_A 0_S 0_U 1_V 0_X14_Y16_Job(Seq.Scan) 1 01 01 02 01 04 01_138	Cell_CP_18	3727.0	2687.5	5	5	5	Il12bBD_failedu1v1_25May21_WTRad21_Sequence_A 0_S 0_U 1_V 0_X14_Y16_Job(Seq.Scan) 1 01 01 02 01 04 01_138__Cell_CP_18	Cell_CP_18	Il12bBD_failedu1v1_25May21_WTRad21_Sequence_A 0_S 0_U 1_V 0_X14_Y16_Job(Seq.Scan) 1 01 01 02 01 04 01_138	0.075	1	TxS_auto_4	13.478431701660156	36.87058639526367	59.76470184326172	157.626	30.051000000000002	9.5	0	0.0	0.0	0.0	0.0	0.0	0.0	0.0	Gray{Float64}(7.663624224760226)	7.050402531838781	Gray{Float64}(5.722629779524568)	Gray{Float64}(0.0)	0.0	Gray{Float64}(0.0)	U 1_V 0	WT	1	DMSO-LPS	Il12b_intron(4),HSS1(1)	Il12b_HSS1_BD	WT_DMSO-LPS_1	HSS1	Il12b_intron	NA	WT_DMSO-LPS
Il12bBD_failedu1v1_25May21_WTRad21_Sequence_A 0_S 0_U 1_V 0_X14_Y17_Job(Seq.Scan) 1 01 01 02 01 04 01_156	Cell_CP_2	4227.5	3502.0	15	15	15	Il12bBD_failedu1v1_25May21_WTRad21_Sequence_A 0_S 0_U 1_V 0_X14_Y17_Job(Seq.Scan) 1 01 01 02 01 04 01_156__Cell_CP_2	Cell_CP_2	Il12bBD_failedu1v1_25May21_WTRad21_Sequence_A 0_S 0_U 1_V 0_X14_Y17_Job(Seq.Scan) 1 01 01 02 01 04 01_156	0.08333333333333333	1	TxS_auto_2	14.988235473632812	46.15293502807617	79.20390319824219	19.467	145.908	10.0	0	0.0	0.0	0.0	0.0	0.0	0.0	0.0	Gray{Float64}(8.522074897481954)	8.825375503535222	Gray{Float64}(7.583985213973672)	Gray{Float64}(0.0)	0.0	Gray{Float64}(0.0)	U 1_V 0	WT	1	DMSO-LPS	Il12b_intron(4),HSS1(1)	Il12b_HSS1_BD	WT_DMSO-LPS_1	HSS1	Il12b_intron	NA	WT_DMSO-LPS
Il12bBD_failedu1v1_25May21_WTRad21_Sequence_A 0_S 0_U 1_V 0_X14_Y17_Job(Seq.Scan) 1 01 01 02 01 04 01_156	Cell_CP_4	4615.5	3412.5	14	14	14	Il12bBD_failedu1v1_25May21_WTRad21_Sequence_A 0_S 0_U 1_V 0_X14_Y17_Job(Seq.Scan) 1 01 01 02 01 04 01_156__Cell_CP_4	Cell_CP_4	Il12bBD_failedu1v1_25May21_WTRad21_Sequence_A 0_S 0_U 1_V 0_X14_Y17_Job(Seq.Scan) 1 01 01 02 01 04 01_156	0.08333333333333333	1	TxS_auto_3	13.003922462463379	36.3411750793457	62.501953125	32.319	181.251	9.5	0	0.0	0.0	0.0	0.0	0.0	0.0	0.0	Gray{Float64}(7.3938257362659705)	6.949168370762036	Gray{Float64}(5.9847288984994815)	Gray{Float64}(0.0)	0.0	Gray{Float64}(0.0)	U 1_V 0	WT	1	DMSO-LPS	Il12b_intron(4),HSS1(1)	Il12b_HSS1_BD	WT_DMSO-LPS_1	HSS1	Il12b_intron	NA	WT_DMSO-LPS
Il12bBD_failedu1v1_25May21_WTRad21_Sequence_A 0_S 0_U 1_V 0_X14_Y17_Job(Seq.Scan) 1 01 01 02 01 04 01_156	Cell_CP_8	3603.5	3074.0	6	6	6	Il12bBD_failedu1v1_25May21_WTRad21_Sequence_A 0_S 0_U 1_V 0_X14_Y17_Job(Seq.Scan) 1 01 01 02 01 04 01_156__Cell_CP_8	Cell_CP_8	Il12bBD_failedu1v1_25May21_WTRad21_Sequence_A 0_S 0_U 1_V 0_X14_Y17_Job(Seq.Scan) 1 01 01 02 01 04 01_156	0.08333333333333333	1	TxS_auto_1	11.572548866271973	37.874507904052734	69.5999755859375	80.703	128.898	9.5	0	0.0	0.0	0.0	0.0	0.0	0.0	0.0	Gray{Float64}(6.579969227640899)	7.242372647840056	Gray{Float64}(6.664383501599872)	Gray{Float64}(0.0)	0.0	Gray{Float64}(0.0)	U 1_V 0	WT	1	DMSO-LPS	Il12b_intron(4),HSS1(1)	Il12b_HSS1_BD	WT_DMSO-LPS_1	HSS1	Il12b_intron	NA	WT_DMSO-LPS
Il12bBD_failedu1v1_25May21_WTRad21_Sequence_A 0_S 0_U 1_V 0_X14_Y17_Job(Seq.Scan) 1 01 01 02 01 04 01_156	Cell_CP_10	3866.5	3143.0	5	5	5	Il12bBD_failedu1v1_25May21_WTRad21_Sequence_A 0_S 0_U 1_V 0_X14_Y17_Job(Seq.Scan) 1 01 01 02 01 04 01_156__Cell_CP_10	Cell_CP_10	Il12bBD_failedu1v1_25May21_WTRad21_Sequence_A 0_S 0_U 1_V 0_X14_Y17_Job(Seq.Scan) 1 01 01 02 01 04 01_156	0.08333333333333333	1	TxS_auto_4	9.698039054870605	28.78823471069336	52.011756896972656	92.043	130.41	10.0	0	0.0	0.0	0.0	0.0	0.0	0.0	0.0	Gray{Float64}(5.514152438404446)	5.504893269544379	Gray{Float64}(4.98026459973993)	Gray{Float64}(0.0)	0.0	Gray{Float64}(0.0)	U 1_V 0	WT	1	DMSO-LPS	Il12b_intron(4),HSS1(1)	Il12b_HSS1_BD	WT_DMSO-LPS_1	HSS1	Il12b_intron	NA	WT_DMSO-LPS
Il12bBD_failedu1v1_25May21_WTRad21_Sequence_A 0_S 0_U 1_V 0_X14_Y21_Job(Seq.Scan) 1 01 01 02 01 04 01_164	Cell_CP_6	4051.0	2914.5	14	14	14	Il12bBD_failedu1v1_25May21_WTRad21_Sequence_A 0_S 0_U 1_V 0_X14_Y21_Job(Seq.Scan) 1 01 01 02 01 04 01_164__Cell_CP_6	Cell_CP_6	Il12bBD_failedu1v1_25May21_WTRad21_Sequence_A 0_S 0_U 1_V 0_X14_Y21_Job(Seq.Scan) 1 01 01 02 01 04 01_164	0.07352941176470588	1	TxS_auto_2	19.286277770996094	61.87451171875	111.26665496826172	43.659	54.621	9.0	0	0.0	0.0	0.0	0.0	0.0	0.0	0.0	Gray{Float64}(10.965874131562002)	11.831659236485644	Gray{Float64}(10.65407930686849)	Gray{Float64}(0.0)	0.0	Gray{Float64}(0.0)	U 1_V 0	WT	1	DMSO-LPS	Il12b_intron(4),HSS1(1)	Il12b_HSS1_BD	WT_DMSO-LPS_1	HSS1	Il12b_intron	NA	WT_DMSO-LPS
Il12bBD_failedu1v1_25May21_WTRad21_Sequence_A 0_S 0_U 1_V 0_X14_Y21_Job(Seq.Scan) 1 01 01 02 01 04 01_164	Cell_CP_20	4432.5	3648.0	7	7	7	Il12bBD_failedu1v1_25May21_WTRad21_Sequence_A 0_S 0_U 1_V 0_X14_Y21_Job(Seq.Scan) 1 01 01 02 01 04 01_164__Cell_CP_20	Cell_CP_20	Il12bBD_failedu1v1_25May21_WTRad21_Sequence_A 0_S 0_U 1_V 0_X14_Y21_Job(Seq.Scan) 1 01 01 02 01 04 01_164	0.07352941176470588	1	TxS_auto_6	12.917645454406738	37.71764373779297	64.97254180908203	109.431	130.221	10.0	0	0.0	0.0	0.0	0.0	0.0	0.0	0.0	Gray{Float64}(7.344769986782797)	7.212377043672103	Gray{Float64}(6.22129436173166)	Gray{Float64}(0.0)	0.0	Gray{Float64}(0.0)	U 1_V 0	WT	1	DMSO-LPS	Il12b_intron(4),HSS1(1)	Il12b_HSS1_BD	WT_DMSO-LPS_1	HSS1	Il12b_intron	NA	WT_DMSO-LPS
Il12bBD_failedu1v1_25May21_WTRad21_Sequence_A 0_S 0_U 1_V 0_X14_Y21_Job(Seq.Scan) 1 01 01 02 01 04 01_164	Cell_CP_24	4889.0	4225.5	7	7	7	Il12bBD_failedu1v1_25May21_WTRad21_Sequence_A 0_S 0_U 1_V 0_X14_Y21_Job(Seq.Scan) 1 01 01 02 01 04 01_164__Cell_CP_24	Cell_CP_24	Il12bBD_failedu1v1_25May21_WTRad21_Sequence_A 0_S 0_U 1_V 0_X14_Y21_Job(Seq.Scan) 1 01 01 02 01 04 01_164	0.07352941176470588	1	TxS_auto_4	16.101959228515625	53.239219665527344	100.70979309082031	125.118	84.672	9.0	0	0.0	0.0	0.0	0.0	0.0	0.0	0.0	Gray{Float64}(9.155320703561866)	10.180416581906405	Gray{Float64}(9.643231594173253)	Gray{Float64}(0.0)	0.0	Gray{Float64}(0.0)	U 1_V 0	WT	1	DMSO-LPS	Il12b_intron(4),HSS1(1)	Il12b_HSS1_BD	WT_DMSO-LPS_1	HSS1	Il12b_intron	NA	WT_DMSO-LPS
Il12bBD_failedu1v1_25May21_WTRad21_Sequence_A 0_S 0_U 1_V 0_X14_Y21_Job(Seq.Scan) 1 01 01 02 01 04 01_164	Cell_CP_29	3653.0	2872.5	8	8	8	Il12bBD_failedu1v1_25May21_WTRad21_Sequence_A 0_S 0_U 1_V 0_X14_Y21_Job(Seq.Scan) 1 01 01 02 01 04 01_164__Cell_CP_29	Cell_CP_29	Il12bBD_failedu1v1_25May21_WTRad21_Sequence_A 0_S 0_U 1_V 0_X14_Y21_Job(Seq.Scan) 1 01 01 02 01 04 01_164	0.07352941176470588	1	TxS_auto_3	9.26274585723877	28.298044204711914	48.6588134765625	162.162	55.566	9.0	0	0.0	0.0	0.0	0.0	0.0	0.0	0.0	Gray{Float64}(5.266651574202731)	5.4111589213188	Gray{Float64}(4.659211314524494)	Gray{Float64}(0.0)	0.0	Gray{Float64}(0.0)	U 1_V 0	WT	1	DMSO-LPS	Il12b_intron(4),HSS1(1)	Il12b_HSS1_BD	WT_DMSO-LPS_1	HSS1	Il12b_intron	NA	WT_DMSO-LPS
Il12bBD_failedu1v1_25May21_WTRad21_Sequence_A 0_S 0_U 1_V 0_X14_Y21_Job(Seq.Scan) 1 01 01 02 01 04 01_164	Cell_CP_34	3357.0	2556.5	2	2	2	Il12bBD_failedu1v1_25May21_WTRad21_Sequence_A 0_S 0_U 1_V 0_X14_Y21_Job(Seq.Scan) 1 01 01 02 01 04 01_164__Cell_CP_34	Cell_CP_34	Il12bBD_failedu1v1_25May21_WTRad21_Sequence_A 0_S 0_U 1_V 0_X14_Y21_Job(Seq.Scan) 1 01 01 02 01 04 01_164	0.07352941176470588	1	TxS_auto_1	13.666666984558105	45.23529815673828	84.95686340332031	183.141	17.388	9.0	0	0.0	0.0	0.0	0.0	0.0	0.0	0.0	Gray{Float64}(7.7706518453248385)	8.649904756972308	Gray{Float64}(8.134846514618003)	Gray{Float64}(0.0)	0.0	Gray{Float64}(0.0)	U 1_V 0	WT	1	DMSO-LPS	Il12b_intron(4),HSS1(1)	Il12b_HSS1_BD	WT_DMSO-LPS_1	HSS1	Il12b_intron	NA	WT_DMSO-LPS
Il12bBD_failedu1v1_25May21_WTRad21_Sequence_A 0_S 0_U 1_V 0_X14_Y22_Job(Seq.Scan) 1 01 01 02 01 04 01_186	Cell_CP_1	4176.5	3204.5	11	11	11	Il12bBD_failedu1v1_25May21_WTRad21_Sequence_A 0_S 0_U 1_V 0_X14_Y22_Job(Seq.Scan) 1 01 01 02 01 04 01_186__Cell_CP_1	Cell_CP_1	Il12bBD_failedu1v1_25May21_WTRad21_Sequence_A 0_S 0_U 1_V 0_X14_Y22_Job(Seq.Scan) 1 01 01 02 01 04 01_186	0.13333333333333333	1	TxS_auto_2	21.686277389526367	70.58039093017578	129.3450927734375	9.261	14.553	9.5	0	0.0	0.0	0.0	0.0	0.0	0.0	0.0	Gray{Float64}(12.33047615819975)	13.496399584689156	Gray{Float64}(12.385137998042167)	Gray{Float64}(0.0)	0.0	Gray{Float64}(0.0)	U 1_V 0	WT	1	DMSO-LPS	Il12b_intron(4),HSS1(1)	Il12b_HSS1_BD	WT_DMSO-LPS_1	HSS1	Il12b_intron	NA	WT_DMSO-LPS
Il12bBD_failedu1v1_25May21_WTRad21_Sequence_A 0_S 0_U 1_V 0_X14_Y22_Job(Seq.Scan) 1 01 01 02 01 04 01_186	Cell_CP_10	3889.5	2966.0	10	10	10	Il12bBD_failedu1v1_25May21_WTRad21_Sequence_A 0_S 0_U 1_V 0_X14_Y22_Job(Seq.Scan) 1 01 01 02 01 04 01_186__Cell_CP_10	Cell_CP_10	Il12bBD_failedu1v1_25May21_WTRad21_Sequence_A 0_S 0_U 1_V 0_X14_Y22_Job(Seq.Scan) 1 01 01 02 01 04 01_186	0.13333333333333333	1	TxS_auto_3	17.57646942138672	54.89803695678711	97.1215591430664	64.071	24.192	8.5	0	0.0	0.0	0.0	0.0	0.0	0.0	0.0	Gray{Float64}(9.993704002440099)	10.497616029313571	Gray{Float64}(9.299648612714229)	Gray{Float64}(0.0)	0.0	Gray{Float64}(0.0)	U 1_V 0	WT	1	DMSO-LPS	Il12b_intron(4),HSS1(1)	Il12b_HSS1_BD	WT_DMSO-LPS_1	HSS1	Il12b_intron	NA	WT_DMSO-LPS
Il12bBD_failedu1v1_25May21_WTRad21_Sequence_A 0_S 0_U 1_V 0_X14_Y22_Job(Seq.Scan) 1 01 01 02 01 04 01_186	Cell_CP_11	3970.5	3089.5	2	2	2	Il12bBD_failedu1v1_25May21_WTRad21_Sequence_A 0_S 0_U 1_V 0_X14_Y22_Job(Seq.Scan) 1 01 01 02 01 04 01_186__Cell_CP_11	Cell_CP_11	Il12bBD_failedu1v1_25May21_WTRad21_Sequence_A 0_S 0_U 1_V 0_X14_Y22_Job(Seq.Scan) 1 01 01 02 01 04 01_186	0.13333333333333333	1	TxS_auto_10	11.431371688842773	31.258819580078125	51.97254943847656	63.693	65.394	10.5	0	0.0	0.0	0.0	0.0	0.0	0.0	0.0	Gray{Float64}(6.49969810553428)	5.977319111420073	Gray{Float64}(4.976510380900896)	Gray{Float64}(0.0)	0.0	Gray{Float64}(0.0)	U 1_V 0	WT	1	DMSO-LPS	Il12b_intron(4),HSS1(1)	Il12b_HSS1_BD	WT_DMSO-LPS_1	HSS1	Il12b_intron	NA	WT_DMSO-LPS
Il12bBD_failedu1v1_25May21_WTRad21_Sequence_A 0_S 0_U 1_V 0_X14_Y22_Job(Seq.Scan) 1 01 01 02 01 04 01_186	Cell_CP_14	3498.0	2723.0	1	1	1	Il12bBD_failedu1v1_25May21_WTRad21_Sequence_A 0_S 0_U 1_V 0_X14_Y22_Job(Seq.Scan) 1 01 01 02 01 04 01_186__Cell_CP_14	Cell_CP_14	Il12bBD_failedu1v1_25May21_WTRad21_Sequence_A 0_S 0_U 1_V 0_X14_Y22_Job(Seq.Scan) 1 01 01 02 01 04 01_186	0.13333333333333333	1	TxS_auto_7	8.113725662231445	22.133338928222656	35.4744987487793	96.012	89.775	9.0	0	0.0	0.0	0.0	0.0	0.0	0.0	0.0	Gray{Float64}(4.613336767546683)	4.232342473338927	Gray{Float64}(3.3967779758339054)	Gray{Float64}(0.0)	0.0	Gray{Float64}(0.0)	U 1_V 0	WT	1	DMSO-LPS	Il12b_intron(4),HSS1(1)	Il12b_HSS1_BD	WT_DMSO-LPS_1	HSS1	Il12b_intron	NA	WT_DMSO-LPS
Il12bBD_failedu1v1_25May21_WTRad21_Sequence_A 0_S 0_U 1_V 0_X14_Y22_Job(Seq.Scan) 1 01 01 02 01 04 01_186	Cell_CP_17	4888.0	3974.5	9	9	9	Il12bBD_failedu1v1_25May21_WTRad21_Sequence_A 0_S 0_U 1_V 0_X14_Y22_Job(Seq.Scan) 1 01 01 02 01 04 01_186__Cell_CP_17	Cell_CP_17	Il12bBD_failedu1v1_25May21_WTRad21_Sequence_A 0_S 0_U 1_V 0_X14_Y22_Job(Seq.Scan) 1 01 01 02 01 04 01_186	0.13333333333333333	1	TxS_auto_8	20.10588264465332	64.67059326171875	114.99607849121094	112.077	154.413	9.5	0	0.0	0.0	0.0	0.0	0.0	0.0	0.0	Gray{Float64}(11.43188856881418)	12.366326631748631	Gray{Float64}(11.011181567143462)	Gray{Float64}(0.0)	0.0	Gray{Float64}(0.0)	U 1_V 0	WT	1	DMSO-LPS	Il12b_intron(4),HSS1(1)	Il12b_HSS1_BD	WT_DMSO-LPS_1	HSS1	Il12b_intron	NA	WT_DMSO-LPS
Il12bBD_failedu1v1_25May21_WTRad21_Sequence_A 0_S 0_U 1_V 0_X14_Y22_Job(Seq.Scan) 1 01 01 02 01 04 01_186	Cell_CP_18	3680.5	2667.0	10	10	10	Il12bBD_failedu1v1_25May21_WTRad21_Sequence_A 0_S 0_U 1_V 0_X14_Y22_Job(Seq.Scan) 1 01 01 02 01 04 01_186__Cell_CP_18	Cell_CP_18	Il12bBD_failedu1v1_25May21_WTRad21_Sequence_A 0_S 0_U 1_V 0_X14_Y22_Job(Seq.Scan) 1 01 01 02 01 04 01_186	0.13333333333333333	2	TxS_auto_4	12.105881690979004	36.086280822753906	63.694114685058594	121.716	32.697	8.5	TxS_auto_6	8.588234901428223	22.996084213256836	36.64312744140625	118.125	31.374	9.0	8.868236013999626	Gray{Float64}(6.883213881451859)	6.900427428788387	Gray{Float64}(6.0988815510716945)	Gray{Float64}(4.88313525604094)	4.397316837367983	Gray{Float64}(3.508677293514311)	U 1_V 0	WT	1	DMSO-LPS	Il12b_intron(4),HSS1(1)	Il12b_HSS1_BD	WT_DMSO-LPS_1	HSS1	Il12b_intron	NA	WT_DMSO-LPS
Il12bBD_failedu1v1_25May21_WTRad21_Sequence_A 0_S 0_U 1_V 0_X14_Y22_Job(Seq.Scan) 1 01 01 02 01 04 01_186	Cell_CP_29	3864.0	2938.5	12	12	12	Il12bBD_failedu1v1_25May21_WTRad21_Sequence_A 0_S 0_U 1_V 0_X14_Y22_Job(Seq.Scan) 1 01 01 02 01 04 01_186__Cell_CP_29	Cell_CP_29	Il12bBD_failedu1v1_25May21_WTRad21_Sequence_A 0_S 0_U 1_V 0_X14_Y22_Job(Seq.Scan) 1 01 01 02 01 04 01_186	0.13333333333333333	1	TxS_auto_5	17.47843360900879	56.6901969909668	104.47842407226562	182.385	105.651	8.5	0	0.0	0.0	0.0	0.0	0.0	0.0	0.0	Gray{Float64}(9.937962381807706)	10.840313308575283	Gray{Float64}(10.00408807328726)	Gray{Float64}(0.0)	0.0	Gray{Float64}(0.0)	U 1_V 0	WT	1	DMSO-LPS	Il12b_intron(4),HSS1(1)	Il12b_HSS1_BD	WT_DMSO-LPS_1	HSS1	Il12b_intron	NA	WT_DMSO-LPS
Il12bBD_failedu1v1_25May21_WTRad21_Sequence_A 0_S 0_U 1_V 0_X14_Y23_Job(Seq.Scan) 1 01 01 02 01 04 01_196	Cell_CP_4	4059.0	3073.0	12	12	12	Il12bBD_failedu1v1_25May21_WTRad21_Sequence_A 0_S 0_U 1_V 0_X14_Y23_Job(Seq.Scan) 1 01 01 02 01 04 01_196__Cell_CP_4	Cell_CP_4	Il12bBD_failedu1v1_25May21_WTRad21_Sequence_A 0_S 0_U 1_V 0_X14_Y23_Job(Seq.Scan) 1 01 01 02 01 04 01_196	0.037037037037037035	1	TxS_auto_2	17.09019660949707	57.64314270019531	108.10980224609375	32.319	104.328	10.0	0	0.0	0.0	0.0	0.0	0.0	0.0	0.0	Gray{Float64}(9.717216931575559)	11.022535819739701	Gray{Float64}(10.351802229592508)	Gray{Float64}(0.0)	0.0	Gray{Float64}(0.0)	U 1_V 0	WT	1	DMSO-LPS	Il12b_intron(4),HSS1(1)	Il12b_HSS1_BD	WT_DMSO-LPS_1	HSS1	Il12b_intron	NA	WT_DMSO-LPS
Il12bBD_failedu1v1_25May21_WTRad21_Sequence_A 0_S 0_U 1_V 0_X14_Y23_Job(Seq.Scan) 1 01 01 02 01 04 01_196	Cell_CP_18	3618.5	2822.0	3	3	3	Il12bBD_failedu1v1_25May21_WTRad21_Sequence_A 0_S 0_U 1_V 0_X14_Y23_Job(Seq.Scan) 1 01 01 02 01 04 01_196__Cell_CP_18	Cell_CP_18	Il12bBD_failedu1v1_25May21_WTRad21_Sequence_A 0_S 0_U 1_V 0_X14_Y23_Job(Seq.Scan) 1 01 01 02 01 04 01_196	0.037037037037037035	1	TxS_auto_1	13.313724517822266	42.43529510498047	77.29411315917969	144.207	35.721000000000004	8.5	0	0.0	0.0	0.0	0.0	0.0	0.0	0.0	Gray{Float64}(7.569974311180398)	8.114487489841306	Gray{Float64}(7.401117718393408)	Gray{Float64}(0.0)	0.0	Gray{Float64}(0.0)	U 1_V 0	WT	1	DMSO-LPS	Il12b_intron(4),HSS1(1)	Il12b_HSS1_BD	WT_DMSO-LPS_1	HSS1	Il12b_intron	NA	WT_DMSO-LPS
Il12bBD_failedu1v1_25May21_WTRad21_Sequence_A 0_S 0_U 1_V 0_X15_Y16_Job(Seq.Scan) 1 01 01 02 01 04 01_140	Cell_CP_10	3570.0	3001.0	5	5	5	Il12bBD_failedu1v1_25May21_WTRad21_Sequence_A 0_S 0_U 1_V 0_X15_Y16_Job(Seq.Scan) 1 01 01 02 01 04 01_140__Cell_CP_10	Cell_CP_10	Il12bBD_failedu1v1_25May21_WTRad21_Sequence_A 0_S 0_U 1_V 0_X15_Y16_Job(Seq.Scan) 1 01 01 02 01 04 01_140	0.043478260869565216	1	TxS_auto_1	15.650982856750488	42.858829498291016	69.51762390136719	78.246	125.307	10.0	0	0.0	0.0	0.0	0.0	0.0	0.0	0.0	Gray{Float64}(8.89890263327346)	8.195475839928982	Gray{Float64}(6.656498107914615)	Gray{Float64}(0.0)	0.0	Gray{Float64}(0.0)	U 1_V 0	WT	1	DMSO-LPS	Il12b_intron(4),HSS1(1)	Il12b_HSS1_BD	WT_DMSO-LPS_1	HSS1	Il12b_intron	NA	WT_DMSO-LPS
Il12bBD_failedu1v1_25May21_WTRad21_Sequence_A 0_S 0_U 1_V 0_X15_Y17_Job(Seq.Scan) 1 01 01 02 01 04 01_154	Cell_CP_1	5731.0	4827.0	8	8	8	Il12bBD_failedu1v1_25May21_WTRad21_Sequence_A 0_S 0_U 1_V 0_X15_Y17_Job(Seq.Scan) 1 01 01 02 01 04 01_154__Cell_CP_1	Cell_CP_1	Il12bBD_failedu1v1_25May21_WTRad21_Sequence_A 0_S 0_U 1_V 0_X15_Y17_Job(Seq.Scan) 1 01 01 02 01 04 01_154	0.15384615384615385	1	TxS_auto_11	18.278430938720703	56.3137321472168	97.64311981201172	18.333	158.949	10.0	0	0.0	0.0	0.0	0.0	0.0	0.0	0.0	Gray{Float64}(10.39282827803572)	10.768325609245817	Gray{Float64}(9.34958943938752)	Gray{Float64}(0.0)	0.0	Gray{Float64}(0.0)	U 1_V 0	WT	1	DMSO-LPS	Il12b_intron(4),HSS1(1)	Il12b_HSS1_BD	WT_DMSO-LPS_1	HSS1	Il12b_intron	NA	WT_DMSO-LPS
Il12bBD_failedu1v1_25May21_WTRad21_Sequence_A 0_S 0_U 1_V 0_X15_Y17_Job(Seq.Scan) 1 01 01 02 01 04 01_154	Cell_CP_4	3568.0	2932.5	3	3	3	Il12bBD_failedu1v1_25May21_WTRad21_Sequence_A 0_S 0_U 1_V 0_X15_Y17_Job(Seq.Scan) 1 01 01 02 01 04 01_154__Cell_CP_4	Cell_CP_4	Il12bBD_failedu1v1_25May21_WTRad21_Sequence_A 0_S 0_U 1_V 0_X15_Y17_Job(Seq.Scan) 1 01 01 02 01 04 01_154	0.15384615384615385	1	TxS_auto_10	17.29804039001465	51.921573638916016	88.76860809326172	49.707	108.864	9.5	0	0.0	0.0	0.0	0.0	0.0	0.0	0.0	Gray{Float64}(9.835393635408547)	9.928455987016568	Gray{Float64}(8.499831246438642)	Gray{Float64}(0.0)	0.0	Gray{Float64}(0.0)	U 1_V 0	WT	1	DMSO-LPS	Il12b_intron(4),HSS1(1)	Il12b_HSS1_BD	WT_DMSO-LPS_1	HSS1	Il12b_intron	NA	WT_DMSO-LPS
Il12bBD_failedu1v1_25May21_WTRad21_Sequence_A 0_S 0_U 1_V 0_X15_Y17_Job(Seq.Scan) 1 01 01 02 01 04 01_154	Cell_CP_8	5069.5	4057.5	17	17	17	Il12bBD_failedu1v1_25May21_WTRad21_Sequence_A 0_S 0_U 1_V 0_X15_Y17_Job(Seq.Scan) 1 01 01 02 01 04 01_154__Cell_CP_8	Cell_CP_8	Il12bBD_failedu1v1_25May21_WTRad21_Sequence_A 0_S 0_U 1_V 0_X15_Y17_Job(Seq.Scan) 1 01 01 02 01 04 01_154	0.15384615384615385	2	TxS_auto_13	9.011764526367188	23.658823013305664	39.45488739013672	87.696	163.485	10.0	TxS_auto_7	21.600000381469727	77.8548812866211	144.32936096191406	89.586	162.729	9.5	10.695496061426978	Gray{Float64}(5.123947537872369)	4.524045912509903	Gray{Float64}(3.777910816299695)	Gray{Float64}(12.281420408716576)	14.887429406593675	Gray{Float64}(13.819921686658972)	U 1_V 0	WT	1	DMSO-LPS	Il12b_intron(4),HSS1(1)	Il12b_HSS1_BD	WT_DMSO-LPS_1	HSS1	Il12b_intron	NA	WT_DMSO-LPS
Il12bBD_failedu1v1_25May21_WTRad21_Sequence_A 0_S 0_U 1_V 0_X15_Y17_Job(Seq.Scan) 1 01 01 02 01 04 01_154	Cell_CP_11	4745.0	3799.5	16	16	16	Il12bBD_failedu1v1_25May21_WTRad21_Sequence_A 0_S 0_U 1_V 0_X15_Y17_Job(Seq.Scan) 1 01 01 02 01 04 01_154__Cell_CP_11	Cell_CP_11	Il12bBD_failedu1v1_25May21_WTRad21_Sequence_A 0_S 0_U 1_V 0_X15_Y17_Job(Seq.Scan) 1 01 01 02 01 04 01_154	0.15384615384615385	2	TxS_auto_15	3.2313730716705322	6.521568775177002	9.372549057006836	110.187	137.781	9.5	TxS_auto_6	17.48235321044922	56.345096588134766	100.60784149169922	106.974	138.537	9.5	10.057082330377929	Gray{Float64}(1.837307893042329)	1.247055973321193	Gray{Float64}(0.8974465978989816)	Gray{Float64}(9.940191005524113)	10.774323125295256	Gray{Float64}(9.633469456335929)	U 1_V 0	WT	1	DMSO-LPS	Il12b_intron(4),HSS1(1)	Il12b_HSS1_BD	WT_DMSO-LPS_1	HSS1	Il12b_intron	NA	WT_DMSO-LPS
Il12bBD_failedu1v1_25May21_WTRad21_Sequence_A 0_S 0_U 1_V 0_X15_Y17_Job(Seq.Scan) 1 01 01 02 01 04 01_154	Cell_CP_19	2705.0	2127.0	8	8	8	Il12bBD_failedu1v1_25May21_WTRad21_Sequence_A 0_S 0_U 1_V 0_X15_Y17_Job(Seq.Scan) 1 01 01 02 01 04 01_154__Cell_CP_19	Cell_CP_19	Il12bBD_failedu1v1_25May21_WTRad21_Sequence_A 0_S 0_U 1_V 0_X15_Y17_Job(Seq.Scan) 1 01 01 02 01 04 01_154	0.15384615384615385	1	TxS_auto_5	9.482353210449219	30.41960906982422	59.254905700683594	144.585	85.995	9.0	0	0.0	0.0	0.0	0.0	0.0	0.0	0.0	Gray{Float64}(5.391516860406005)	5.816845072770123	Gray{Float64}(5.673815437663457)	Gray{Float64}(0.0)	0.0	Gray{Float64}(0.0)	U 1_V 0	WT	1	DMSO-LPS	Il12b_intron(4),HSS1(1)	Il12b_HSS1_BD	WT_DMSO-LPS_1	HSS1	Il12b_intron	NA	WT_DMSO-LPS
Il12bBD_failedu1v1_25May21_WTRad21_Sequence_A 0_S 0_U 1_V 0_X15_Y17_Job(Seq.Scan) 1 01 01 02 01 04 01_154	Cell_CP_20	3401.0	2788.5	10	10	9	Il12bBD_failedu1v1_25May21_WTRad21_Sequence_A 0_S 0_U 1_V 0_X15_Y17_Job(Seq.Scan) 1 01 01 02 01 04 01_154__Cell_CP_20	Cell_CP_20	Il12bBD_failedu1v1_25May21_WTRad21_Sequence_A 0_S 0_U 1_V 0_X15_Y17_Job(Seq.Scan) 1 01 01 02 01 04 01_154	0.15384615384615385	1	TxS_auto_2	19.047060012817383	67.87845611572266	135.28622436523438	147.231	77.49	9.0	0	0.0	0.0	0.0	0.0	0.0	0.0	0.0	Gray{Float64}(10.829858677601925)	12.979734949837274	Gray{Float64}(12.954017211402189)	Gray{Float64}(0.0)	0.0	Gray{Float64}(0.0)	U 1_V 0	WT	1	DMSO-LPS	Il12b_intron(4),HSS1(1)	Il12b_HSS1_BD	WT_DMSO-LPS_1	HSS1	Il12b_intron	NA	WT_DMSO-LPS
Il12bBD_failedu1v1_25May21_WTRad21_Sequence_A 0_S 0_U 1_V 0_X15_Y21_Job(Seq.Scan) 1 01 01 02 01 04 01_162	Cell_CP_12	3284.0	2651.5	5	5	5	Il12bBD_failedu1v1_25May21_WTRad21_Sequence_A 0_S 0_U 1_V 0_X15_Y21_Job(Seq.Scan) 1 01 01 02 01 04 01_162__Cell_CP_12	Cell_CP_12	Il12bBD_failedu1v1_25May21_WTRad21_Sequence_A 0_S 0_U 1_V 0_X15_Y21_Job(Seq.Scan) 1 01 01 02 01 04 01_162	0.030303030303030304	1	TxS_auto_2	10.431373596191406	29.592159271240234	49.85881423950195	70.308	41.958	8.0	0	0.0	0.0	0.0	0.0	0.0	0.0	0.0	Gray{Float64}(5.931114921882943)	5.658619920276877	Gray{Float64}(4.774114591704046)	Gray{Float64}(0.0)	0.0	Gray{Float64}(0.0)	U 1_V 0	WT	1	DMSO-LPS	Il12b_intron(4),HSS1(1)	Il12b_HSS1_BD	WT_DMSO-LPS_1	HSS1	Il12b_intron	NA	WT_DMSO-LPS
Il12bBD_failedu1v1_25May21_WTRad21_Sequence_A 0_S 0_U 1_V 0_X15_Y21_Job(Seq.Scan) 1 01 01 02 01 04 01_162	Cell_CP_33	4287.5	3027.0	5	5	5	Il12bBD_failedu1v1_25May21_WTRad21_Sequence_A 0_S 0_U 1_V 0_X15_Y21_Job(Seq.Scan) 1 01 01 02 01 04 01_162__Cell_CP_33	Cell_CP_33	Il12bBD_failedu1v1_25May21_WTRad21_Sequence_A 0_S 0_U 1_V 0_X15_Y21_Job(Seq.Scan) 1 01 01 02 01 04 01_162	0.030303030303030304	1	TxS_auto_3	8.513725280761719	26.403921127319336	48.501956939697266	180.306	94.122	9.0	0	0.0	0.0	0.0	0.0	0.0	0.0	0.0	Gray{Float64}(4.840770257904904)	5.04896424404135	Gray{Float64}(4.644191882296218)	Gray{Float64}(0.0)	0.0	Gray{Float64}(0.0)	U 1_V 0	WT	1	DMSO-LPS	Il12b_intron(4),HSS1(1)	Il12b_HSS1_BD	WT_DMSO-LPS_1	HSS1	Il12b_intron	NA	WT_DMSO-LPS
Il12bBD_failedu1v1_25May21_WTRad21_Sequence_A 0_S 0_U 1_V 0_X15_Y22_Job(Seq.Scan) 1 01 01 02 01 04 01_188	Cell_CP_1	3807.5	2675.5	3	3	3	Il12bBD_failedu1v1_25May21_WTRad21_Sequence_A 0_S 0_U 1_V 0_X15_Y22_Job(Seq.Scan) 1 01 01 02 01 04 01_188__Cell_CP_1	Cell_CP_1	Il12bBD_failedu1v1_25May21_WTRad21_Sequence_A 0_S 0_U 1_V 0_X15_Y22_Job(Seq.Scan) 1 01 01 02 01 04 01_188	0.16666666666666666	1	TxS_auto_5	7.529412746429443	21.258825302124023	35.45882034301758	42.714	33.453	8.5	0	0.0	0.0	0.0	0.0	0.0	0.0	0.0	Gray{Float64}(4.281105635950792)	4.065117764258485	Gray{Float64}(3.3952767266192305)	Gray{Float64}(0.0)	0.0	Gray{Float64}(0.0)	U 1_V 0	WT	1	DMSO-LPS	Il12b_intron(4),HSS1(1)	Il12b_HSS1_BD	WT_DMSO-LPS_1	HSS1	Il12b_intron	NA	WT_DMSO-LPS
Il12bBD_failedu1v1_25May21_WTRad21_Sequence_A 0_S 0_U 1_V 0_X15_Y22_Job(Seq.Scan) 1 01 01 02 01 04 01_188	Cell_CP_4	4220.0	3201.0	4	4	4	Il12bBD_failedu1v1_25May21_WTRad21_Sequence_A 0_S 0_U 1_V 0_X15_Y22_Job(Seq.Scan) 1 01 01 02 01 04 01_188__Cell_CP_4	Cell_CP_4	Il12bBD_failedu1v1_25May21_WTRad21_Sequence_A 0_S 0_U 1_V 0_X15_Y22_Job(Seq.Scan) 1 01 01 02 01 04 01_188	0.16666666666666666	1	TxS_auto_6	10.039215087890625	29.20784568786621	50.4980354309082	68.607	72.009	9.5	0	0.0	0.0	0.0	0.0	0.0	0.0	0.0	Gray{Float64}(5.708139763445962)	5.585131383040368	Gray{Float64}(4.8353217275689255)	Gray{Float64}(0.0)	0.0	Gray{Float64}(0.0)	U 1_V 0	WT	1	DMSO-LPS	Il12b_intron(4),HSS1(1)	Il12b_HSS1_BD	WT_DMSO-LPS_1	HSS1	Il12b_intron	NA	WT_DMSO-LPS
Il12bBD_failedu1v1_25May21_WTRad21_Sequence_A 0_S 0_U 1_V 0_X15_Y22_Job(Seq.Scan) 1 01 01 02 01 04 01_188	Cell_CP_6	5511.0	4137.5	7	7	7	Il12bBD_failedu1v1_25May21_WTRad21_Sequence_A 0_S 0_U 1_V 0_X15_Y22_Job(Seq.Scan) 1 01 01 02 01 04 01_188__Cell_CP_6	Cell_CP_6	Il12bBD_failedu1v1_25May21_WTRad21_Sequence_A 0_S 0_U 1_V 0_X15_Y22_Job(Seq.Scan) 1 01 01 02 01 04 01_188	0.16666666666666666	2	TxS_auto_3	7.36862850189209	19.35294532775879	30.47451400756836	81.081	21.735	8.5	TxS_auto_1	13.560783386230469	42.01568603515625	81.87451934814453	78.813	14.553	7.5	12.123322481894144	Gray{Float64}(4.189686243942115)	3.700674930271673	Gray{Float64}(2.9180160863784463)	Gray{Float64}(7.710448097061714)	8.034249741068988	Gray{Float64}(7.839703841152492)	U 1_V 0	WT	1	DMSO-LPS	Il12b_intron(4),HSS1(1)	Il12b_HSS1_BD	WT_DMSO-LPS_1	HSS1	Il12b_intron	NA	WT_DMSO-LPS
Il12bBD_failedu1v1_25May21_WTRad21_Sequence_A 0_S 0_U 1_V 0_X15_Y22_Job(Seq.Scan) 1 01 01 02 01 04 01_188	Cell_CP_17	4613.5	3549.0	2	2	2	Il12bBD_failedu1v1_25May21_WTRad21_Sequence_A 0_S 0_U 1_V 0_X15_Y22_Job(Seq.Scan) 1 01 01 02 01 04 01_188__Cell_CP_17	Cell_CP_17	Il12bBD_failedu1v1_25May21_WTRad21_Sequence_A 0_S 0_U 1_V 0_X15_Y22_Job(Seq.Scan) 1 01 01 02 01 04 01_188	0.16666666666666666	1	TxS_auto_8	7.592156887054443	21.701967239379883	36.650970458984375	153.657	52.92	10.0	0	0.0	0.0	0.0	0.0	0.0	0.0	0.0	Gray{Float64}(4.316780967228115)	4.149855473686236	Gray{Float64}(3.5094282833890973)	Gray{Float64}(0.0)	0.0	Gray{Float64}(0.0)	U 1_V 0	WT	1	DMSO-LPS	Il12b_intron(4),HSS1(1)	Il12b_HSS1_BD	WT_DMSO-LPS_1	HSS1	Il12b_intron	NA	WT_DMSO-LPS
Il12bBD_failedu1v1_25May21_WTRad21_Sequence_A 0_S 0_U 1_V 0_X15_Y22_Job(Seq.Scan) 1 01 01 02 01 04 01_188	Cell_CP_19	3671.5	2935.0	6	6	6	Il12bBD_failedu1v1_25May21_WTRad21_Sequence_A 0_S 0_U 1_V 0_X15_Y22_Job(Seq.Scan) 1 01 01 02 01 04 01_188__Cell_CP_19	Cell_CP_19	Il12bBD_failedu1v1_25May21_WTRad21_Sequence_A 0_S 0_U 1_V 0_X15_Y22_Job(Seq.Scan) 1 01 01 02 01 04 01_188	0.16666666666666666	1	TxS_auto_7	11.400001525878906	29.77254867553711	46.36470413208008	165.186	97.713	9.5	0	0.0	0.0	0.0	0.0	0.0	0.0	0.0	Gray{Float64}(6.481861524384044)	5.693114026205578	Gray{Float64}(4.439544219277355)	Gray{Float64}(0.0)	0.0	Gray{Float64}(0.0)	U 1_V 0	WT	1	DMSO-LPS	Il12b_intron(4),HSS1(1)	Il12b_HSS1_BD	WT_DMSO-LPS_1	HSS1	Il12b_intron	NA	WT_DMSO-LPS
Il12bBD_failedu1v1_25May21_WTRad21_Sequence_A 0_S 0_U 1_V 0_X15_Y22_Job(Seq.Scan) 1 01 01 02 01 04 01_188	Cell_CP_20	4106.0	3252.5	3	3	3	Il12bBD_failedu1v1_25May21_WTRad21_Sequence_A 0_S 0_U 1_V 0_X15_Y22_Job(Seq.Scan) 1 01 01 02 01 04 01_188__Cell_CP_20	Cell_CP_20	Il12bBD_failedu1v1_25May21_WTRad21_Sequence_A 0_S 0_U 1_V 0_X15_Y22_Job(Seq.Scan) 1 01 01 02 01 04 01_188	0.16666666666666666	1	TxS_auto_2	10.839216232299805	32.19215393066406	56.30195617675781	168.02100000000002	28.161	7.5	0	0.0	0.0	0.0	0.0	0.0	0.0	0.0	Gray{Float64}(6.163007828650828)	6.155791533797073	Gray{Float64}(5.3910626360621245)	Gray{Float64}(0.0)	0.0	Gray{Float64}(0.0)	U 1_V 0	WT	1	DMSO-LPS	Il12b_intron(4),HSS1(1)	Il12b_HSS1_BD	WT_DMSO-LPS_1	HSS1	Il12b_intron	NA	WT_DMSO-LPS
Il12bBD_failedu1v1_25May21_WTRad21_Sequence_A 0_S 0_U 1_V 0_X15_Y23_Job(Seq.Scan) 1 01 01 02 01 04 01_194	Cell_CP_15	4562.5	3145.5	7	7	7	Il12bBD_failedu1v1_25May21_WTRad21_Sequence_A 0_S 0_U 1_V 0_X15_Y23_Job(Seq.Scan) 1 01 01 02 01 04 01_194__Cell_CP_15	Cell_CP_15	Il12bBD_failedu1v1_25May21_WTRad21_Sequence_A 0_S 0_U 1_V 0_X15_Y23_Job(Seq.Scan) 1 01 01 02 01 04 01_194	0.0625	2	TxS_auto_1	6.894118785858154	18.568626403808594	29.35293960571289	174.447	178.038	10.0	TxS_auto_2	5.83137321472168	14.003923416137695	21.850976943969727	178.416	177.282	11.0	9.865317886413997	Gray{Float64}(3.9198874843257534)	3.5506972741555805	Gray{Float64}(2.8106223426793098)	Gray{Float64}(3.315627071542346)	2.677833654457329	Gray{Float64}(2.092289386789007)	U 1_V 0	WT	1	DMSO-LPS	Il12b_intron(4),HSS1(1)	Il12b_HSS1_BD	WT_DMSO-LPS_1	HSS1	Il12b_intron	NA	WT_DMSO-LPS
Il12bBD_failedu1v1_25May21_WTRad21_Sequence_A 0_S 0_U 1_V 0_X16_Y16_Job(Seq.Scan) 1 01 01 02 01 04 01_142	Cell_CP_6	3504.5	2887.0	8	8	8	Il12bBD_failedu1v1_25May21_WTRad21_Sequence_A 0_S 0_U 1_V 0_X16_Y16_Job(Seq.Scan) 1 01 01 02 01 04 01_142__Cell_CP_6	Cell_CP_6	Il12bBD_failedu1v1_25May21_WTRad21_Sequence_A 0_S 0_U 1_V 0_X16_Y16_Job(Seq.Scan) 1 01 01 02 01 04 01_142	0.1111111111111111	1	TxS_auto_3	15.905881881713867	48.721580505371094	87.82352447509766	56.7	120.393	9.5	0	0.0	0.0	0.0	0.0	0.0	0.0	0.0	Gray{Float64}(9.043834208831802)	9.316552518795351	Gray{Float64}(8.40933696652689)	Gray{Float64}(0.0)	0.0	Gray{Float64}(0.0)	U 1_V 0	WT	1	DMSO-LPS	Il12b_intron(4),HSS1(1)	Il12b_HSS1_BD	WT_DMSO-LPS_1	HSS1	Il12b_intron	NA	WT_DMSO-LPS
Il12bBD_failedu1v1_25May21_WTRad21_Sequence_A 0_S 0_U 1_V 0_X16_Y16_Job(Seq.Scan) 1 01 01 02 01 04 01_142	Cell_CP_7	3705.5	2998.0	12	12	12	Il12bBD_failedu1v1_25May21_WTRad21_Sequence_A 0_S 0_U 1_V 0_X16_Y16_Job(Seq.Scan) 1 01 01 02 01 04 01_142__Cell_CP_7	Cell_CP_7	Il12bBD_failedu1v1_25May21_WTRad21_Sequence_A 0_S 0_U 1_V 0_X16_Y16_Job(Seq.Scan) 1 01 01 02 01 04 01_142	0.1111111111111111	1	TxS_auto_5	14.90980339050293	45.78431701660156	82.18820190429688	61.425	111.132	10.0	0	0.0	0.0	0.0	0.0	0.0	0.0	0.0	Gray{Float64}(8.477479648896871)	8.75488827738913	Gray{Float64}(7.8697397834694565)	Gray{Float64}(0.0)	0.0	Gray{Float64}(0.0)	U 1_V 0	WT	1	DMSO-LPS	Il12b_intron(4),HSS1(1)	Il12b_HSS1_BD	WT_DMSO-LPS_1	HSS1	Il12b_intron	NA	WT_DMSO-LPS
Il12bBD_failedu1v1_25May21_WTRad21_Sequence_A 0_S 0_U 1_V 0_X16_Y16_Job(Seq.Scan) 1 01 01 02 01 04 01_142	Cell_CP_8	2270.5	1557.0	8	8	8	Il12bBD_failedu1v1_25May21_WTRad21_Sequence_A 0_S 0_U 1_V 0_X16_Y16_Job(Seq.Scan) 1 01 01 02 01 04 01_142__Cell_CP_8	Cell_CP_8	Il12bBD_failedu1v1_25May21_WTRad21_Sequence_A 0_S 0_U 1_V 0_X16_Y16_Job(Seq.Scan) 1 01 01 02 01 04 01_142	0.1111111111111111	1	TxS_auto_4	17.16470718383789	52.360782623291016	93.8940658569336	53.676	168.966	9.5	0	0.0	0.0	0.0	0.0	0.0	0.0	0.0	Gray{Float64}(9.759582471955808)	10.012441636234275	Gray{Float64}(8.990607512820887)	Gray{Float64}(0.0)	0.0	Gray{Float64}(0.0)	U 1_V 0	WT	1	DMSO-LPS	Il12b_intron(4),HSS1(1)	Il12b_HSS1_BD	WT_DMSO-LPS_1	HSS1	Il12b_intron	NA	WT_DMSO-LPS
Il12bBD_failedu1v1_25May21_WTRad21_Sequence_A 0_S 0_U 1_V 0_X16_Y16_Job(Seq.Scan) 1 01 01 02 01 04 01_142	Cell_CP_9	3887.5	2992.5	6	6	6	Il12bBD_failedu1v1_25May21_WTRad21_Sequence_A 0_S 0_U 1_V 0_X16_Y16_Job(Seq.Scan) 1 01 01 02 01 04 01_142__Cell_CP_9	Cell_CP_9	Il12bBD_failedu1v1_25May21_WTRad21_Sequence_A 0_S 0_U 1_V 0_X16_Y16_Job(Seq.Scan) 1 01 01 02 01 04 01_142	0.1111111111111111	1	TxS_auto_2	6.517647743225098	18.11372947692871	36.05097579956055	61.425	88.83	8.5	0	0.0	0.0	0.0	0.0	0.0	0.0	0.0	Gray{Float64}(3.705831972074423)	3.463711772742139	Gray{Float64}(3.4519771927004954)	Gray{Float64}(0.0)	0.0	Gray{Float64}(0.0)	U 1_V 0	WT	1	DMSO-LPS	Il12b_intron(4),HSS1(1)	Il12b_HSS1_BD	WT_DMSO-LPS_1	HSS1	Il12b_intron	NA	WT_DMSO-LPS
Il12bBD_failedu1v1_25May21_WTRad21_Sequence_A 0_S 0_U 1_V 0_X16_Y17_Job(Seq.Scan) 1 01 01 02 01 04 01_152	Cell_CP_4	5500.5	4201.5	10	10	10	Il12bBD_failedu1v1_25May21_WTRad21_Sequence_A 0_S 0_U 1_V 0_X16_Y17_Job(Seq.Scan) 1 01 01 02 01 04 01_152__Cell_CP_4	Cell_CP_4	Il12bBD_failedu1v1_25May21_WTRad21_Sequence_A 0_S 0_U 1_V 0_X16_Y17_Job(Seq.Scan) 1 01 01 02 01 04 01_152	0.11290322580645161	1	TxS_auto_4	19.733335494995117	62.13725280761719	113.07059478759766	16.065	139.482	10.0	0	0.0	0.0	0.0	0.0	0.0	0.0	0.0	Gray{Float64}(11.220064120378215)	11.881900651642665	Gray{Float64}(10.826811361278729)	Gray{Float64}(0.0)	0.0	Gray{Float64}(0.0)	U 1_V 0	WT	1	DMSO-LPS	Il12b_intron(4),HSS1(1)	Il12b_HSS1_BD	WT_DMSO-LPS_1	HSS1	Il12b_intron	NA	WT_DMSO-LPS
Il12bBD_failedu1v1_25May21_WTRad21_Sequence_A 0_S 0_U 1_V 0_X16_Y17_Job(Seq.Scan) 1 01 01 02 01 04 01_152	Cell_CP_7	3582.5	2679.0	11	11	11	Il12bBD_failedu1v1_25May21_WTRad21_Sequence_A 0_S 0_U 1_V 0_X16_Y17_Job(Seq.Scan) 1 01 01 02 01 04 01_152__Cell_CP_7	Cell_CP_7	Il12bBD_failedu1v1_25May21_WTRad21_Sequence_A 0_S 0_U 1_V 0_X16_Y17_Job(Seq.Scan) 1 01 01 02 01 04 01_152	0.11290322580645161	2	TxS_auto_1	15.7333345413208	47.650978088378906	85.01175689697266	35.532000000000004	61.236	9.0	TxS_auto_7	7.694118499755859	20.360788345336914	35.74900817871094	31.941	62.748	9.5	9.350477260546652	Gray{Float64}(8.945726505574948)	9.111831663248447	Gray{Float64}(8.140102713206609)	Gray{Float64}(4.3747547361643)	3.8933949181409635	Gray{Float64}(3.4230629867188758)	U 1_V 0	WT	1	DMSO-LPS	Il12b_intron(4),HSS1(1)	Il12b_HSS1_BD	WT_DMSO-LPS_1	HSS1	Il12b_intron	NA	WT_DMSO-LPS
Il12bBD_failedu1v1_25May21_WTRad21_Sequence_A 0_S 0_U 1_V 0_X16_Y17_Job(Seq.Scan) 1 01 01 02 01 04 01_152	Cell_CP_18	2264.5	1968.0	11	11	11	Il12bBD_failedu1v1_25May21_WTRad21_Sequence_A 0_S 0_U 1_V 0_X16_Y17_Job(Seq.Scan) 1 01 01 02 01 04 01_152__Cell_CP_18	Cell_CP_18	Il12bBD_failedu1v1_25May21_WTRad21_Sequence_A 0_S 0_U 1_V 0_X16_Y17_Job(Seq.Scan) 1 01 01 02 01 04 01_152	0.11290322580645161	1	TxS_auto_6	21.749021530151367	70.20392608642578	122.94900512695312	91.476	164.997	10.5	0	0.0	0.0	0.0	0.0	0.0	0.0	0.0	Gray{Float64}(12.366151489477073)	13.42441188535969	Gray{Float64}(11.772695527665357)	Gray{Float64}(0.0)	0.0	Gray{Float64}(0.0)	U 1_V 0	WT	1	DMSO-LPS	Il12b_intron(4),HSS1(1)	Il12b_HSS1_BD	WT_DMSO-LPS_1	HSS1	Il12b_intron	NA	WT_DMSO-LPS
Il12bBD_failedu1v1_25May21_WTRad21_Sequence_A 0_S 0_U 1_V 0_X16_Y17_Job(Seq.Scan) 1 01 01 02 01 04 01_152	Cell_CP_23	6253.5	5040.5	17	17	17	Il12bBD_failedu1v1_25May21_WTRad21_Sequence_A 0_S 0_U 1_V 0_X16_Y17_Job(Seq.Scan) 1 01 01 02 01 04 01_152__Cell_CP_23	Cell_CP_23	Il12bBD_failedu1v1_25May21_WTRad21_Sequence_A 0_S 0_U 1_V 0_X16_Y17_Job(Seq.Scan) 1 01 01 02 01 04 01_152	0.11290322580645161	2	TxS_auto_5	8.533334732055664	23.43529510498047	38.4391975402832	114.345	142.12800000000001	9.0	TxS_auto_8	8.27843189239502	21.866666793823242	33.92155838012695	116.046	138.348	9.5	9.456838848156398	Gray{Float64}(4.851919883417494)	4.481302851309363	Gray{Float64}(3.6806558011776223)	Gray{Float64}(4.706986138882299)	4.181349362695534	Gray{Float64}(3.2480797890215216)	U 1_V 0	WT	1	DMSO-LPS	Il12b_intron(4),HSS1(1)	Il12b_HSS1_BD	WT_DMSO-LPS_1	HSS1	Il12b_intron	NA	WT_DMSO-LPS
Il12bBD_failedu1v1_25May21_WTRad21_Sequence_A 0_S 0_U 1_V 0_X16_Y17_Job(Seq.Scan) 1 01 01 02 01 04 01_152	Cell_CP_28	4533.0	3357.5	0	0	0	Il12bBD_failedu1v1_25May21_WTRad21_Sequence_A 0_S 0_U 1_V 0_X16_Y17_Job(Seq.Scan) 1 01 01 02 01 04 01_152__Cell_CP_28	Cell_CP_28	Il12bBD_failedu1v1_25May21_WTRad21_Sequence_A 0_S 0_U 1_V 0_X16_Y17_Job(Seq.Scan) 1 01 01 02 01 04 01_152	0.11290322580645161	1	TxS_auto_3	13.364706993103027	42.874507904052734	76.6705551147461	161.784	87.318	10.0	0	0.0	0.0	0.0	0.0	0.0	0.0	0.0	Gray{Float64}(7.5989621445758635)	8.198473868506357	Gray{Float64}(7.341410370673407)	Gray{Float64}(0.0)	0.0	Gray{Float64}(0.0)	U 1_V 0	WT	1	DMSO-LPS	Il12b_intron(4),HSS1(1)	Il12b_HSS1_BD	WT_DMSO-LPS_1	HSS1	Il12b_intron	NA	WT_DMSO-LPS
Il12bBD_failedu1v1_25May21_WTRad21_Sequence_A 0_S 0_U 1_V 0_X16_Y21_Job(Seq.Scan) 1 01 01 02 01 04 01_160	Cell_CP_6	3864.0	3129.0	2	2	2	Il12bBD_failedu1v1_25May21_WTRad21_Sequence_A 0_S 0_U 1_V 0_X16_Y21_Job(Seq.Scan) 1 01 01 02 01 04 01_160__Cell_CP_6	Cell_CP_6	Il12bBD_failedu1v1_25May21_WTRad21_Sequence_A 0_S 0_U 1_V 0_X16_Y21_Job(Seq.Scan) 1 01 01 02 01 04 01_160	0.1590909090909091	1	TxS_auto_4	17.69411849975586	57.32157897949219	107.59215545654297	36.855	111.51	8.5	0	0.0	0.0	0.0	0.0	0.0	0.0	0.0	Gray{Float64}(10.060597417561935)	10.961046326562451	Gray{Float64}(10.302236167321713)	Gray{Float64}(0.0)	0.0	Gray{Float64}(0.0)	U 1_V 0	WT	1	DMSO-LPS	Il12b_intron(4),HSS1(1)	Il12b_HSS1_BD	WT_DMSO-LPS_1	HSS1	Il12b_intron	NA	WT_DMSO-LPS
Il12bBD_failedu1v1_25May21_WTRad21_Sequence_A 0_S 0_U 1_V 0_X16_Y21_Job(Seq.Scan) 1 01 01 02 01 04 01_160	Cell_CP_8	4290.5	3290.5	7	7	7	Il12bBD_failedu1v1_25May21_WTRad21_Sequence_A 0_S 0_U 1_V 0_X16_Y21_Job(Seq.Scan) 1 01 01 02 01 04 01_160__Cell_CP_8	Cell_CP_8	Il12bBD_failedu1v1_25May21_WTRad21_Sequence_A 0_S 0_U 1_V 0_X16_Y21_Job(Seq.Scan) 1 01 01 02 01 04 01_160	0.1590909090909091	1	TxS_auto_1	18.890193939208984	57.72157287597656	98.2196044921875	38.934	74.277	8.5	0	0.0	0.0	0.0	0.0	0.0	0.0	0.0	Gray{Float64}(10.740667095943335)	11.037533257100007	Gray{Float64}(9.404789386789007)	Gray{Float64}(0.0)	0.0	Gray{Float64}(0.0)	U 1_V 0	WT	1	DMSO-LPS	Il12b_intron(4),HSS1(1)	Il12b_HSS1_BD	WT_DMSO-LPS_1	HSS1	Il12b_intron	NA	WT_DMSO-LPS
Il12bBD_failedu1v1_25May21_WTRad21_Sequence_A 0_S 0_U 1_V 0_X16_Y21_Job(Seq.Scan) 1 01 01 02 01 04 01_160	Cell_CP_9	3678.0	2822.5	12	12	12	Il12bBD_failedu1v1_25May21_WTRad21_Sequence_A 0_S 0_U 1_V 0_X16_Y21_Job(Seq.Scan) 1 01 01 02 01 04 01_160__Cell_CP_9	Cell_CP_9	Il12bBD_failedu1v1_25May21_WTRad21_Sequence_A 0_S 0_U 1_V 0_X16_Y21_Job(Seq.Scan) 1 01 01 02 01 04 01_160	0.1590909090909091	1	TxS_auto_2	7.125490188598633	20.972551345825195	37.74508285522461	58.779	13.041	8.5	0	0.0	0.0	0.0	0.0	0.0	0.0	0.0	Gray{Float64}(4.051441624021419)	4.010376388446028	Gray{Float64}(3.6141924667241354)	Gray{Float64}(0.0)	0.0	Gray{Float64}(0.0)	U 1_V 0	WT	1	DMSO-LPS	Il12b_intron(4),HSS1(1)	Il12b_HSS1_BD	WT_DMSO-LPS_1	HSS1	Il12b_intron	NA	WT_DMSO-LPS
Il12bBD_failedu1v1_25May21_WTRad21_Sequence_A 0_S 0_U 1_V 0_X16_Y21_Job(Seq.Scan) 1 01 01 02 01 04 01_160	Cell_CP_12	4410.0	3311.5	2	2	2	Il12bBD_failedu1v1_25May21_WTRad21_Sequence_A 0_S 0_U 1_V 0_X16_Y21_Job(Seq.Scan) 1 01 01 02 01 04 01_160__Cell_CP_12	Cell_CP_12	Il12bBD_failedu1v1_25May21_WTRad21_Sequence_A 0_S 0_U 1_V 0_X16_Y21_Job(Seq.Scan) 1 01 01 02 01 04 01_160	0.1590909090909091	1	TxS_auto_3	15.749018669128418	48.32549285888672	84.03527069091797	85.806	34.965	9.0	0	0.0	0.0	0.0	0.0	0.0	0.0	0.0	Gray{Float64}(8.954644253905853)	9.24081254233644	Gray{Float64}(8.046601551656122)	Gray{Float64}(0.0)	0.0	Gray{Float64}(0.0)	U 1_V 0	WT	1	DMSO-LPS	Il12b_intron(4),HSS1(1)	Il12b_HSS1_BD	WT_DMSO-LPS_1	HSS1	Il12b_intron	NA	WT_DMSO-LPS
Il12bBD_failedu1v1_25May21_WTRad21_Sequence_A 0_S 0_U 1_V 0_X16_Y21_Job(Seq.Scan) 1 01 01 02 01 04 01_160	Cell_CP_20	5009.5	3882.5	4	4	4	Il12bBD_failedu1v1_25May21_WTRad21_Sequence_A 0_S 0_U 1_V 0_X16_Y21_Job(Seq.Scan) 1 01 01 02 01 04 01_160__Cell_CP_20	Cell_CP_20	Il12bBD_failedu1v1_25May21_WTRad21_Sequence_A 0_S 0_U 1_V 0_X16_Y21_Job(Seq.Scan) 1 01 01 02 01 04 01_160	0.1590909090909091	1	TxS_auto_6	11.874510765075684	33.11372375488281	52.72156524658203	125.307	180.117	8.5	0	0.0	0.0	0.0	0.0	0.0	0.0	0.0	Gray{Float64}(6.7516600128783)	6.332014340570028	Gray{Float64}(5.048230644477886)	Gray{Float64}(0.0)	0.0	Gray{Float64}(0.0)	U 1_V 0	WT	1	DMSO-LPS	Il12b_intron(4),HSS1(1)	Il12b_HSS1_BD	WT_DMSO-LPS_1	HSS1	Il12b_intron	NA	WT_DMSO-LPS
Il12bBD_failedu1v1_25May21_WTRad21_Sequence_A 0_S 0_U 1_V 0_X16_Y21_Job(Seq.Scan) 1 01 01 02 01 04 01_160	Cell_CP_21	5637.5	4639.5	15	15	15	Il12bBD_failedu1v1_25May21_WTRad21_Sequence_A 0_S 0_U 1_V 0_X16_Y21_Job(Seq.Scan) 1 01 01 02 01 04 01_160__Cell_CP_21	Cell_CP_21	Il12bBD_failedu1v1_25May21_WTRad21_Sequence_A 0_S 0_U 1_V 0_X16_Y21_Job(Seq.Scan) 1 01 01 02 01 04 01_160	0.1590909090909091	1	TxS_auto_10	19.019607543945312	59.36862564086914	103.9725341796875	135.135	144.774	10.5	0	0.0	0.0	0.0	0.0	0.0	0.0	0.0	Gray{Float64}(10.81424963567967)	11.352483088903128	Gray{Float64}(9.955647765293747)	Gray{Float64}(0.0)	0.0	Gray{Float64}(0.0)	U 1_V 0	WT	1	DMSO-LPS	Il12b_intron(4),HSS1(1)	Il12b_HSS1_BD	WT_DMSO-LPS_1	HSS1	Il12b_intron	NA	WT_DMSO-LPS
Il12bBD_failedu1v1_25May21_WTRad21_Sequence_A 0_S 0_U 1_V 0_X16_Y21_Job(Seq.Scan) 1 01 01 02 01 04 01_160	Cell_CP_22	4511.5	3424.5	5	5	5	Il12bBD_failedu1v1_25May21_WTRad21_Sequence_A 0_S 0_U 1_V 0_X16_Y21_Job(Seq.Scan) 1 01 01 02 01 04 01_160__Cell_CP_22	Cell_CP_22	Il12bBD_failedu1v1_25May21_WTRad21_Sequence_A 0_S 0_U 1_V 0_X16_Y21_Job(Seq.Scan) 1 01 01 02 01 04 01_160	0.1590909090909091	1	TxS_auto_9	11.686275482177734	35.1843147277832	59.00784683227539	143.073	111.321	9.5	0	0.0	0.0	0.0	0.0	0.0	0.0	0.0	Gray{Float64}(6.644632392313688)	6.727953251908166	Gray{Float64}(5.650158891340239)	Gray{Float64}(0.0)	0.0	Gray{Float64}(0.0)	U 1_V 0	WT	1	DMSO-LPS	Il12b_intron(4),HSS1(1)	Il12b_HSS1_BD	WT_DMSO-LPS_1	HSS1	Il12b_intron	NA	WT_DMSO-LPS
Il12bBD_failedu1v1_25May21_WTRad21_Sequence_A 0_S 0_U 1_V 0_X16_Y22_Job(Seq.Scan) 1 01 01 02 01 04 01_190	Cell_CP_9	3622.0	2981.0	3	3	3	Il12bBD_failedu1v1_25May21_WTRad21_Sequence_A 0_S 0_U 1_V 0_X16_Y22_Job(Seq.Scan) 1 01 01 02 01 04 01_190__Cell_CP_9	Cell_CP_9	Il12bBD_failedu1v1_25May21_WTRad21_Sequence_A 0_S 0_U 1_V 0_X16_Y22_Job(Seq.Scan) 1 01 01 02 01 04 01_190	0.038461538461538464	1	TxS_auto_1	4.878432273864746	14.054903030395508	25.019601821899414	77.49	82.215	10.0	0	0.0	0.0	0.0	0.0	0.0	0.0	0.0	Gray{Float64}(2.7737998441047886)	2.6875819887415275	Gray{Float64}(2.3956936794120653)	Gray{Float64}(0.0)	0.0	Gray{Float64}(0.0)	U 1_V 0	WT	1	DMSO-LPS	Il12b_intron(4),HSS1(1)	Il12b_HSS1_BD	WT_DMSO-LPS_1	HSS1	Il12b_intron	NA	WT_DMSO-LPS
Il12bBD_failedu1v1_25May21_WTRad21_Sequence_A 0_S 0_U 1_V 0_X16_Y22_Job(Seq.Scan) 1 01 01 02 01 04 01_190	Cell_CP_13	4310.0	3131.0	5	5	5	Il12bBD_failedu1v1_25May21_WTRad21_Sequence_A 0_S 0_U 1_V 0_X16_Y22_Job(Seq.Scan) 1 01 01 02 01 04 01_190__Cell_CP_13	Cell_CP_13	Il12bBD_failedu1v1_25May21_WTRad21_Sequence_A 0_S 0_U 1_V 0_X16_Y22_Job(Seq.Scan) 1 01 01 02 01 04 01_190	0.038461538461538464	1	TxS_auto_2	7.329412460327148	23.35294532775879	42.37254333496094	98.847	114.534	11.0	0	0.0	0.0	0.0	0.0	0.0	0.0	0.0	Gray{Float64}(4.167388619649575)	4.465555906804713	Gray{Float64}(4.057284163464488)	Gray{Float64}(0.0)	0.0	Gray{Float64}(0.0)	U 1_V 0	WT	1	DMSO-LPS	Il12b_intron(4),HSS1(1)	Il12b_HSS1_BD	WT_DMSO-LPS_1	HSS1	Il12b_intron	NA	WT_DMSO-LPS
Il12bBD_failedu1v1_25May21_WTRad21_Sequence_A 0_S 0_U 1_V 0_X16_Y23_Job(Seq.Scan) 1 01 01 02 01 04 01_192	Cell_CP_2	3775.0	3063.0	13	13	13	Il12bBD_failedu1v1_25May21_WTRad21_Sequence_A 0_S 0_U 1_V 0_X16_Y23_Job(Seq.Scan) 1 01 01 02 01 04 01_192__Cell_CP_2	Cell_CP_2	Il12bBD_failedu1v1_25May21_WTRad21_Sequence_A 0_S 0_U 1_V 0_X16_Y23_Job(Seq.Scan) 1 01 01 02 01 04 01_192	0.09574468085106383	1	TxS_auto_6	19.713726043701172	65.41567993164062	120.35684204101562	13.23	134.757	10.0	0	0.0	0.0	0.0	0.0	0.0	0.0	0.0	Gray{Float64}(11.208914494865626)	12.508802286671528	Gray{Float64}(11.524488990839092)	Gray{Float64}(0.0)	0.0	Gray{Float64}(0.0)	U 1_V 0	WT	1	DMSO-LPS	Il12b_intron(4),HSS1(1)	Il12b_HSS1_BD	WT_DMSO-LPS_1	HSS1	Il12b_intron	NA	WT_DMSO-LPS
Il12bBD_failedu1v1_25May21_WTRad21_Sequence_A 0_S 0_U 1_V 0_X16_Y23_Job(Seq.Scan) 1 01 01 02 01 04 01_192	Cell_CP_3	4235.0	3253.0	3	3	3	Il12bBD_failedu1v1_25May21_WTRad21_Sequence_A 0_S 0_U 1_V 0_X16_Y23_Job(Seq.Scan) 1 01 01 02 01 04 01_192__Cell_CP_3	Cell_CP_3	Il12bBD_failedu1v1_25May21_WTRad21_Sequence_A 0_S 0_U 1_V 0_X16_Y23_Job(Seq.Scan) 1 01 01 02 01 04 01_192	0.09574468085106383	1	TxS_auto_7	10.800000190734863	34.5960807800293	64.91764068603516	21.357	39.879	10.0	0	0.0	0.0	0.0	0.0	0.0	0.0	0.0	Gray{Float64}(6.140710204358288)	6.615471012811192	Gray{Float64}(6.2160374326081556)	Gray{Float64}(0.0)	0.0	Gray{Float64}(0.0)	U 1_V 0	WT	1	DMSO-LPS	Il12b_intron(4),HSS1(1)	Il12b_HSS1_BD	WT_DMSO-LPS_1	HSS1	Il12b_intron	NA	WT_DMSO-LPS
Il12bBD_failedu1v1_25May21_WTRad21_Sequence_A 0_S 0_U 1_V 0_X16_Y23_Job(Seq.Scan) 1 01 01 02 01 04 01_192	Cell_CP_4	3620.5	2919.5	1	1	1	Il12bBD_failedu1v1_25May21_WTRad21_Sequence_A 0_S 0_U 1_V 0_X16_Y23_Job(Seq.Scan) 1 01 01 02 01 04 01_192__Cell_CP_4	Cell_CP_4	Il12bBD_failedu1v1_25May21_WTRad21_Sequence_A 0_S 0_U 1_V 0_X16_Y23_Job(Seq.Scan) 1 01 01 02 01 04 01_192	0.09574468085106383	1	TxS_auto_9	10.560784339904785	27.952945709228516	42.49018859863281	20.034	189.37800000000001	10.5	0	0.0	0.0	0.0	0.0	0.0	0.0	0.0	Gray{Float64}(6.004695834886637)	5.345169102762444	Gray{Float64}(4.068549011586284)	Gray{Float64}(0.0)	0.0	Gray{Float64}(0.0)	U 1_V 0	WT	1	DMSO-LPS	Il12b_intron(4),HSS1(1)	Il12b_HSS1_BD	WT_DMSO-LPS_1	HSS1	Il12b_intron	NA	WT_DMSO-LPS
Il12bBD_failedu1v1_25May21_WTRad21_Sequence_A 0_S 0_U 1_V 0_X16_Y23_Job(Seq.Scan) 1 01 01 02 01 04 01_192	Cell_CP_6	6344.5	4938.0	4	4	4	Il12bBD_failedu1v1_25May21_WTRad21_Sequence_A 0_S 0_U 1_V 0_X16_Y23_Job(Seq.Scan) 1 01 01 02 01 04 01_192__Cell_CP_6	Cell_CP_6	Il12bBD_failedu1v1_25May21_WTRad21_Sequence_A 0_S 0_U 1_V 0_X16_Y23_Job(Seq.Scan) 1 01 01 02 01 04 01_192	0.09574468085106383	1	TxS_auto_10	8.054903030395508	21.90196418762207	35.29802703857422	39.501	140.994	10.5	0	0.0	0.0	0.0	0.0	0.0	0.0	0.0	Gray{Float64}(4.5798911444741925)	4.188098938955013	Gray{Float64}(3.3798803383837646)	Gray{Float64}(0.0)	0.0	Gray{Float64}(0.0)	U 1_V 0	WT	1	DMSO-LPS	Il12b_intron(4),HSS1(1)	Il12b_HSS1_BD	WT_DMSO-LPS_1	HSS1	Il12b_intron	NA	WT_DMSO-LPS
Il12bBD_failedu1v1_25May21_WTRad21_Sequence_A 0_S 0_U 1_V 0_X16_Y23_Job(Seq.Scan) 1 01 01 02 01 04 01_192	Cell_CP_10	3788.5	3031.0	8	8	8	Il12bBD_failedu1v1_25May21_WTRad21_Sequence_A 0_S 0_U 1_V 0_X16_Y23_Job(Seq.Scan) 1 01 01 02 01 04 01_192__Cell_CP_10	Cell_CP_10	Il12bBD_failedu1v1_25May21_WTRad21_Sequence_A 0_S 0_U 1_V 0_X16_Y23_Job(Seq.Scan) 1 01 01 02 01 04 01_192	0.09574468085106383	1	TxS_auto_5	8.352941513061523	26.73725700378418	49.368629455566406	57.267	14.364	8.0	0	0.0	0.0	0.0	0.0	0.0	0.0	0.0	Gray{Float64}(4.749351137018334)	5.1127048117173315	Gray{Float64}(4.727178089797349)	Gray{Float64}(0.0)	0.0	Gray{Float64}(0.0)	U 1_V 0	WT	1	DMSO-LPS	Il12b_intron(4),HSS1(1)	Il12b_HSS1_BD	WT_DMSO-LPS_1	HSS1	Il12b_intron	NA	WT_DMSO-LPS
Il12bBD_failedu1v1_25May21_WTRad21_Sequence_A 0_S 0_U 1_V 0_X16_Y23_Job(Seq.Scan) 1 01 01 02 01 04 01_192	Cell_CP_16	5076.5	4145.0	5	5	5	Il12bBD_failedu1v1_25May21_WTRad21_Sequence_A 0_S 0_U 1_V 0_X16_Y23_Job(Seq.Scan) 1 01 01 02 01 04 01_192__Cell_CP_16	Cell_CP_16	Il12bBD_failedu1v1_25May21_WTRad21_Sequence_A 0_S 0_U 1_V 0_X16_Y23_Job(Seq.Scan) 1 01 01 02 01 04 01_192	0.09574468085106383	2	TxS_auto_4	8.384313583374023	25.956863403320312	45.482357025146484	79.38	66.906	8.5	TxS_auto_2	17.01568603515625	57.58040237426758	106.12938690185547	83.727	72.387	8.5	11.00853169137465	Gray{Float64}(4.767188802656997)	4.963477756916597	Gray{Float64}(4.355057127828997)	Gray{Float64}(9.67485139119531)	11.010538599298801	Gray{Float64}(10.162172172464679)	U 1_V 0	WT	1	DMSO-LPS	Il12b_intron(4),HSS1(1)	Il12b_HSS1_BD	WT_DMSO-LPS_1	HSS1	Il12b_intron	NA	WT_DMSO-LPS
Il12bBD_failedu1v1_25May21_WTRad21_Sequence_A 0_S 0_U 1_V 0_X16_Y23_Job(Seq.Scan) 1 01 01 02 01 04 01_192	Cell_CP_19	5059.0	4017.5	5	5	5	Il12bBD_failedu1v1_25May21_WTRad21_Sequence_A 0_S 0_U 1_V 0_X16_Y23_Job(Seq.Scan) 1 01 01 02 01 04 01_192__Cell_CP_19	Cell_CP_19	Il12bBD_failedu1v1_25May21_WTRad21_Sequence_A 0_S 0_U 1_V 0_X16_Y23_Job(Seq.Scan) 1 01 01 02 01 04 01_192	0.09574468085106383	1	TxS_auto_3	4.5176472663879395	10.996081352233887	17.074504852294922	89.397	11.718	7.5	0	0.0	0.0	0.0	0.0	0.0	0.0	0.0	Gray{Float64}(2.5686631646727895)	2.1026733606833536	Gray{Float64}(1.6349294303288868)	Gray{Float64}(0.0)	0.0	Gray{Float64}(0.0)	U 1_V 0	WT	1	DMSO-LPS	Il12b_intron(4),HSS1(1)	Il12b_HSS1_BD	WT_DMSO-LPS_1	HSS1	Il12b_intron	NA	WT_DMSO-LPS
Il12bBD_failedu1v1_25May21_WTRad21_Sequence_A 0_S 0_U 1_V 0_X16_Y23_Job(Seq.Scan) 1 01 01 02 01 04 01_192	Cell_CP_41	7675.5	5581.0	1	1	1	Il12bBD_failedu1v1_25May21_WTRad21_Sequence_A 0_S 0_U 1_V 0_X16_Y23_Job(Seq.Scan) 1 01 01 02 01 04 01_192__Cell_CP_41	Cell_CP_41	Il12bBD_failedu1v1_25May21_WTRad21_Sequence_A 0_S 0_U 1_V 0_X16_Y23_Job(Seq.Scan) 1 01 01 02 01 04 01_192	0.09574468085106383	1	TxS_auto_1	9.474509239196777	29.549020767211914	50.96078109741211	167.076	28.917	7.0	0	0.0	0.0	0.0	0.0	0.0	0.0	0.0	Gray{Float64}(5.387056901752127)	5.650370965005037	Gray{Float64}(4.879630860716216)	Gray{Float64}(0.0)	0.0	Gray{Float64}(0.0)	U 1_V 0	WT	1	DMSO-LPS	Il12b_intron(4),HSS1(1)	Il12b_HSS1_BD	WT_DMSO-LPS_1	HSS1	Il12b_intron	NA	WT_DMSO-LPS
Il12bBD_failedu1v1_25May21_WTRad21_Sequence_A 0_S 0_U 1_V 0_X17_Y16_Job(Seq.Scan) 1 01 01 02 01 04 01_144	Cell_CP_9	4338.0	3291.5	14	14	14	Il12bBD_failedu1v1_25May21_WTRad21_Sequence_A 0_S 0_U 1_V 0_X17_Y16_Job(Seq.Scan) 1 01 01 02 01 04 01_144__Cell_CP_9	Cell_CP_9	Il12bBD_failedu1v1_25May21_WTRad21_Sequence_A 0_S 0_U 1_V 0_X17_Y16_Job(Seq.Scan) 1 01 01 02 01 04 01_144	0.037037037037037035	1	TxS_auto_3	18.290197372436523	61.13725662231445	111.36469268798828	65.772	160.65	10.0	0	0.0	0.0	0.0	0.0	0.0	0.0	0.0	Gray{Float64}(10.399518487138645)	11.690681136956748	Gray{Float64}(10.663466680303317)	Gray{Float64}(0.0)	0.0	Gray{Float64}(0.0)	U 1_V 0	WT	1	DMSO-LPS	Il12b_intron(4),HSS1(1)	Il12b_HSS1_BD	WT_DMSO-LPS_1	HSS1	Il12b_intron	NA	WT_DMSO-LPS
Il12bBD_failedu1v1_25May21_WTRad21_Sequence_A 0_S 0_U 1_V 0_X17_Y16_Job(Seq.Scan) 1 01 01 02 01 04 01_144	Cell_CP_22	3986.0	3015.0	8	8	8	Il12bBD_failedu1v1_25May21_WTRad21_Sequence_A 0_S 0_U 1_V 0_X17_Y16_Job(Seq.Scan) 1 01 01 02 01 04 01_144__Cell_CP_22	Cell_CP_22	Il12bBD_failedu1v1_25May21_WTRad21_Sequence_A 0_S 0_U 1_V 0_X17_Y16_Job(Seq.Scan) 1 01 01 02 01 04 01_144	0.037037037037037035	1	TxS_auto_2	16.113723754882812	48.572547912597656	80.41175079345703	135.513	89.397	9.5	0	0.0	0.0	0.0	0.0	0.0	0.0	0.0	Gray{Float64}(9.162009828176364)	9.2880544700214	Gray{Float64}(7.699639846295457)	Gray{Float64}(0.0)	0.0	Gray{Float64}(0.0)	U 1_V 0	WT	1	DMSO-LPS	Il12b_intron(4),HSS1(1)	Il12b_HSS1_BD	WT_DMSO-LPS_1	HSS1	Il12b_intron	NA	WT_DMSO-LPS
Il12bBD_failedu1v1_25May21_WTRad21_Sequence_A 0_S 0_U 1_V 0_X17_Y17_Job(Seq.Scan) 1 01 01 02 01 04 01_150	Cell_CP_11	5130.5	4036.0	12	12	12	Il12bBD_failedu1v1_25May21_WTRad21_Sequence_A 0_S 0_U 1_V 0_X17_Y17_Job(Seq.Scan) 1 01 01 02 01 04 01_150__Cell_CP_11	Cell_CP_11	Il12bBD_failedu1v1_25May21_WTRad21_Sequence_A 0_S 0_U 1_V 0_X17_Y17_Job(Seq.Scan) 1 01 01 02 01 04 01_150	0.10344827586206896	1	TxS_auto_6	17.847061157226562	54.454898834228516	95.87841796875	79.947	137.025	10.0	0	0.0	0.0	0.0	0.0	0.0	0.0	0.0	Gray{Float64}(10.147558206527265)	10.412879049333162	Gray{Float64}(9.180614525955905)	Gray{Float64}(0.0)	0.0	Gray{Float64}(0.0)	U 1_V 0	WT	1	DMSO-LPS	Il12b_intron(4),HSS1(1)	Il12b_HSS1_BD	WT_DMSO-LPS_1	HSS1	Il12b_intron	NA	WT_DMSO-LPS
Il12bBD_failedu1v1_25May21_WTRad21_Sequence_A 0_S 0_U 1_V 0_X17_Y17_Job(Seq.Scan) 1 01 01 02 01 04 01_150	Cell_CP_23	4237.5	3096.5	12	12	12	Il12bBD_failedu1v1_25May21_WTRad21_Sequence_A 0_S 0_U 1_V 0_X17_Y17_Job(Seq.Scan) 1 01 01 02 01 04 01_150__Cell_CP_23	Cell_CP_23	Il12bBD_failedu1v1_25May21_WTRad21_Sequence_A 0_S 0_U 1_V 0_X17_Y17_Job(Seq.Scan) 1 01 01 02 01 04 01_150	0.10344827586206896	2	TxS_auto_2	20.254899978637695	70.89020538330078	129.43922424316406	151.578	55.377	9.0	TxS_auto_5	5.380392551422119	14.380393028259277	24.588228225708008	159.705	55.566	9.5	11.761541140513863	Gray{Float64}(11.516617480597825)	13.555642380051731	Gray{Float64}(12.394151337609397)	Gray{Float64}(3.0592065611549804)	2.749822265595972	Gray{Float64}(2.3543885057639202)	U 1_V 0	WT	1	DMSO-LPS	Il12b_intron(4),HSS1(1)	Il12b_HSS1_BD	WT_DMSO-LPS_1	HSS1	Il12b_intron	NA	WT_DMSO-LPS
Il12bBD_failedu1v1_25May21_WTRad21_Sequence_A 0_S 0_U 1_V 0_X17_Y17_Job(Seq.Scan) 1 01 01 02 01 04 01_150	Cell_CP_25	3266.0	2674.5	10	10	8	Il12bBD_failedu1v1_25May21_WTRad21_Sequence_A 0_S 0_U 1_V 0_X17_Y17_Job(Seq.Scan) 1 01 01 02 01 04 01_150__Cell_CP_25	Cell_CP_25	Il12bBD_failedu1v1_25May21_WTRad21_Sequence_A 0_S 0_U 1_V 0_X17_Y17_Job(Seq.Scan) 1 01 01 02 01 04 01_150	0.10344827586206896	1	TxS_auto_3	5.407843112945557	13.396079063415527	20.917646408081055	175.203	41.391	8.0	0	0.0	0.0	0.0	0.0	0.0	0.0	0.0	Gray{Float64}(3.0748145185888096)	2.5616015089347726	Gray{Float64}(2.0029204958870883)	Gray{Float64}(0.0)	0.0	Gray{Float64}(0.0)	U 1_V 0	WT	1	DMSO-LPS	Il12b_intron(4),HSS1(1)	Il12b_HSS1_BD	WT_DMSO-LPS_1	HSS1	Il12b_intron	NA	WT_DMSO-LPS
Il12bBD_failedu1v1_25May21_WTRad21_Sequence_A 0_S 0_U 1_V 0_X17_Y17_Job(Seq.Scan) 1 01 01 02 01 04 01_150	Cell_CP_26	2553.5	2026.0	3	3	3	Il12bBD_failedu1v1_25May21_WTRad21_Sequence_A 0_S 0_U 1_V 0_X17_Y17_Job(Seq.Scan) 1 01 01 02 01 04 01_150__Cell_CP_26	Cell_CP_26	Il12bBD_failedu1v1_25May21_WTRad21_Sequence_A 0_S 0_U 1_V 0_X17_Y17_Job(Seq.Scan) 1 01 01 02 01 04 01_150	0.10344827586206896	1	TxS_auto_1	19.984315872192383	62.96078872680664	107.76075744628906	176.715	34.02	8.0	0	0.0	0.0	0.0	0.0	0.0	0.0	0.0	Gray{Float64}(11.362767614464364)	12.039377391162581	Gray{Float64}(10.318380258024925)	Gray{Float64}(0.0)	0.0	Gray{Float64}(0.0)	U 1_V 0	WT	1	DMSO-LPS	Il12b_intron(4),HSS1(1)	Il12b_HSS1_BD	WT_DMSO-LPS_1	HSS1	Il12b_intron	NA	WT_DMSO-LPS
Il12bBD_failedu1v1_25May21_WTRad21_Sequence_A 0_S 0_U 1_V 0_X17_Y17_Job(Seq.Scan) 1 01 01 02 01 04 01_150	Cell_CP_29	5802.5	4588.5	11	11	11	Il12bBD_failedu1v1_25May21_WTRad21_Sequence_A 0_S 0_U 1_V 0_X17_Y17_Job(Seq.Scan) 1 01 01 02 01 04 01_150__Cell_CP_29	Cell_CP_29	Il12bBD_failedu1v1_25May21_WTRad21_Sequence_A 0_S 0_U 1_V 0_X17_Y17_Job(Seq.Scan) 1 01 01 02 01 04 01_150	0.10344827586206896	1	TxS_auto_4	14.7960786819458	45.60392379760742	79.29408264160156	175.203	100.359	10.0	0	0.0	0.0	0.0	0.0	0.0	0.0	0.0	Gray{Float64}(8.412817568712509)	8.720393442013085	Gray{Float64}(7.5926201364639185)	Gray{Float64}(0.0)	0.0	Gray{Float64}(0.0)	U 1_V 0	WT	1	DMSO-LPS	Il12b_intron(4),HSS1(1)	Il12b_HSS1_BD	WT_DMSO-LPS_1	HSS1	Il12b_intron	NA	WT_DMSO-LPS
Il12bBD_failedu1v1_25May21_WTRad21_Sequence_A 0_S 0_U 1_V 0_X18_Y16_Job(Seq.Scan) 1 01 01 02 01 04 01_146	Cell_CP_2	4295.5	3257.0	13	13	13	Il12bBD_failedu1v1_25May21_WTRad21_Sequence_A 0_S 0_U 1_V 0_X18_Y16_Job(Seq.Scan) 1 01 01 02 01 04 01_146__Cell_CP_2	Cell_CP_2	Il12bBD_failedu1v1_25May21_WTRad21_Sequence_A 0_S 0_U 1_V 0_X18_Y16_Job(Seq.Scan) 1 01 01 02 01 04 01_146	0.11538461538461539	1	TxS_auto_1	17.164705276489258	55.098026275634766	102.56468963623047	19.467	74.466	8.5	0	0.0	0.0	0.0	0.0	0.0	0.0	0.0	Gray{Float64}(9.75958138746738)	10.535858035687664	Gray{Float64}(9.820842891164911)	Gray{Float64}(0.0)	0.0	Gray{Float64}(0.0)	U 1_V 0	WT	1	DMSO-LPS	Il12b_intron(4),HSS1(1)	Il12b_HSS1_BD	WT_DMSO-LPS_1	HSS1	Il12b_intron	NA	WT_DMSO-LPS
Il12bBD_failedu1v1_25May21_WTRad21_Sequence_A 0_S 0_U 1_V 0_X18_Y16_Job(Seq.Scan) 1 01 01 02 01 04 01_146	Cell_CP_4	6667.5	5567.0	0	0	0	Il12bBD_failedu1v1_25May21_WTRad21_Sequence_A 0_S 0_U 1_V 0_X18_Y16_Job(Seq.Scan) 1 01 01 02 01 04 01_146__Cell_CP_4	Cell_CP_4	Il12bBD_failedu1v1_25May21_WTRad21_Sequence_A 0_S 0_U 1_V 0_X18_Y16_Job(Seq.Scan) 1 01 01 02 01 04 01_146	0.11538461538461539	1	TxS_auto_9	7.556863784790039	20.576473236083984	31.164701461791992	23.436	141.561	10.0	0	0.0	0.0	0.0	0.0	0.0	0.0	0.0	Gray{Float64}(4.296713864506727)	3.934638235605474	Gray{Float64}(2.9841033779933666)	Gray{Float64}(0.0)	0.0	Gray{Float64}(0.0)	U 1_V 0	WT	1	DMSO-LPS	Il12b_intron(4),HSS1(1)	Il12b_HSS1_BD	WT_DMSO-LPS_1	HSS1	Il12b_intron	NA	WT_DMSO-LPS
Il12bBD_failedu1v1_25May21_WTRad21_Sequence_A 0_S 0_U 1_V 0_X18_Y16_Job(Seq.Scan) 1 01 01 02 01 04 01_146	Cell_CP_5	3707.5	3079.5	7	7	7	Il12bBD_failedu1v1_25May21_WTRad21_Sequence_A 0_S 0_U 1_V 0_X18_Y16_Job(Seq.Scan) 1 01 01 02 01 04 01_146__Cell_CP_5	Cell_CP_5	Il12bBD_failedu1v1_25May21_WTRad21_Sequence_A 0_S 0_U 1_V 0_X18_Y16_Job(Seq.Scan) 1 01 01 02 01 04 01_146	0.11538461538461539	1	TxS_auto_2	10.776469230651855	32.2156867980957	56.580387115478516	40.446	101.682	8.0	0	0.0	0.0	0.0	0.0	0.0	0.0	0.0	Gray{Float64}(6.127330870640865)	6.160291494452507	Gray{Float64}(5.417723141884488)	Gray{Float64}(0.0)	0.0	Gray{Float64}(0.0)	U 1_V 0	WT	1	DMSO-LPS	Il12b_intron(4),HSS1(1)	Il12b_HSS1_BD	WT_DMSO-LPS_1	HSS1	Il12b_intron	NA	WT_DMSO-LPS
Il12bBD_failedu1v1_25May21_WTRad21_Sequence_A 0_S 0_U 1_V 0_X18_Y16_Job(Seq.Scan) 1 01 01 02 01 04 01_146	Cell_CP_13	4284.0	3136.0	8	8	8	Il12bBD_failedu1v1_25May21_WTRad21_Sequence_A 0_S 0_U 1_V 0_X18_Y16_Job(Seq.Scan) 1 01 01 02 01 04 01_146__Cell_CP_13	Cell_CP_13	Il12bBD_failedu1v1_25May21_WTRad21_Sequence_A 0_S 0_U 1_V 0_X18_Y16_Job(Seq.Scan) 1 01 01 02 01 04 01_146	0.11538461538461539	1	TxS_auto_5	20.101961135864258	64.49019622802734	112.39606475830078	94.122	160.839	9.5	0	0.0	0.0	0.0	0.0	0.0	0.0	0.0	Gray{Float64}(11.429658860609347)	12.331831066925243	Gray{Float64}(10.762223309907514)	Gray{Float64}(0.0)	0.0	Gray{Float64}(0.0)	U 1_V 0	WT	1	DMSO-LPS	Il12b_intron(4),HSS1(1)	Il12b_HSS1_BD	WT_DMSO-LPS_1	HSS1	Il12b_intron	NA	WT_DMSO-LPS
Il12bBD_failedu1v1_25May21_WTRad21_Sequence_A 0_S 0_U 1_V 0_X18_Y16_Job(Seq.Scan) 1 01 01 02 01 04 01_146	Cell_CP_17	3762.0	2989.5	7	7	7	Il12bBD_failedu1v1_25May21_WTRad21_Sequence_A 0_S 0_U 1_V 0_X18_Y16_Job(Seq.Scan) 1 01 01 02 01 04 01_146__Cell_CP_17	Cell_CP_17	Il12bBD_failedu1v1_25May21_WTRad21_Sequence_A 0_S 0_U 1_V 0_X18_Y16_Job(Seq.Scan) 1 01 01 02 01 04 01_146	0.11538461538461539	1	TxS_auto_3	18.807842254638672	61.607845306396484	113.5646743774414	126.252	137.592	10.0	0	0.0	0.0	0.0	0.0	0.0	0.0	0.0	Gray{Float64}(10.693843223641847)	11.780667220013264	Gray{Float64}(10.874120801250676)	Gray{Float64}(0.0)	0.0	Gray{Float64}(0.0)	U 1_V 0	WT	1	DMSO-LPS	Il12b_intron(4),HSS1(1)	Il12b_HSS1_BD	WT_DMSO-LPS_1	HSS1	Il12b_intron	NA	WT_DMSO-LPS
Il12bBD_failedu1v1_25May21_WTRad21_Sequence_A 0_S 0_U 1_V 0_X18_Y16_Job(Seq.Scan) 1 01 01 02 01 04 01_146	Cell_CP_19	4028.5	2973.5	5	5	5	Il12bBD_failedu1v1_25May21_WTRad21_Sequence_A 0_S 0_U 1_V 0_X18_Y16_Job(Seq.Scan) 1 01 01 02 01 04 01_146__Cell_CP_19	Cell_CP_19	Il12bBD_failedu1v1_25May21_WTRad21_Sequence_A 0_S 0_U 1_V 0_X18_Y16_Job(Seq.Scan) 1 01 01 02 01 04 01_146	0.11538461538461539	1	TxS_auto_4	16.552940368652344	47.98040008544922	80.38037872314453	130.032	152.145	9.0	0	0.0	0.0	0.0	0.0	0.0	0.0	0.0	Gray{Float64}(9.411741485071339)	9.174823817951097	Gray{Float64}(7.6966358867963125)	Gray{Float64}(0.0)	0.0	Gray{Float64}(0.0)	U 1_V 0	WT	1	DMSO-LPS	Il12b_intron(4),HSS1(1)	Il12b_HSS1_BD	WT_DMSO-LPS_1	HSS1	Il12b_intron	NA	WT_DMSO-LPS
Il12bBD_failedu1v1_25May21_WTRad21_Sequence_A 0_S 0_U 1_V 0_X18_Y17_Job(Seq.Scan) 1 01 01 02 01 04 01_148	Cell_CP_2	4574.0	3355.0	0	0	0	Il12bBD_failedu1v1_25May21_WTRad21_Sequence_A 0_S 0_U 1_V 0_X18_Y17_Job(Seq.Scan) 1 01 01 02 01 04 01_148__Cell_CP_2	Cell_CP_2	Il12bBD_failedu1v1_25May21_WTRad21_Sequence_A 0_S 0_U 1_V 0_X18_Y17_Job(Seq.Scan) 1 01 01 02 01 04 01_148	0.038461538461538464	1	TxS_auto_2	6.462745189666748	13.592155456542969	19.305875778198242	45.171	185.598	10.5	0	0.0	0.0	0.0	0.0	0.0	0.0	0.0	Gray{Float64}(3.6746152438404445)	2.599095284697371	Gray{Float64}(1.8485891544789095)	Gray{Float64}(0.0)	0.0	Gray{Float64}(0.0)	U 1_V 0	WT	1	DMSO-LPS	Il12b_intron(4),HSS1(1)	Il12b_HSS1_BD	WT_DMSO-LPS_1	HSS1	Il12b_intron	NA	WT_DMSO-LPS
Il12bBD_failedu1v1_25May21_WTRad21_Sequence_A 0_S 0_U 2_V 0_X 5_Y18_Job(Seq.Scan) 1 01 01 02 01 04 01_234	Cell_CP_9	3961.0	3105.0	1	1	1	Il12bBD_failedu1v1_25May21_WTRad21_Sequence_A 0_S 0_U 2_V 0_X 5_Y18_Job(Seq.Scan) 1 01 01 02 01 04 01_234__Cell_CP_9	Cell_CP_9	Il12bBD_failedu1v1_25May21_WTRad21_Sequence_A 0_S 0_U 2_V 0_X 5_Y18_Job(Seq.Scan) 1 01 01 02 01 04 01_234	0.043478260869565216	1	TxS_auto_4	10.282354354858398	30.76078987121582	54.5921516418457	46.305	52.92	9.5	0	0.0	0.0	0.0	0.0	0.0	0.0	0.0	Gray{Float64}(5.846384925610872)	5.882085748905806	Gray{Float64}(5.227344286486566)	Gray{Float64}(0.0)	0.0	Gray{Float64}(0.0)	U 2_V 0	WT	1	BD1-LPS	Il12b_intron(4),HSS1(1)	Il12b_HSS1_BD	WT_BD1-LPS_1	HSS1	Il12b_intron	NA	WT_BD1-LPS
Il12bBD_failedu1v1_25May21_WTRad21_Sequence_A 0_S 0_U 2_V 0_X 5_Y18_Job(Seq.Scan) 1 01 01 02 01 04 01_234	Cell_CP_28	3705.0	2788.0	4	4	4	Il12bBD_failedu1v1_25May21_WTRad21_Sequence_A 0_S 0_U 2_V 0_X 5_Y18_Job(Seq.Scan) 1 01 01 02 01 04 01_234__Cell_CP_28	Cell_CP_28	Il12bBD_failedu1v1_25May21_WTRad21_Sequence_A 0_S 0_U 2_V 0_X 5_Y18_Job(Seq.Scan) 1 01 01 02 01 04 01_234	0.043478260869565216	1	TxS_auto_1	9.439215660095215	26.988235473632812	42.92155838012695	111.321	66.339	7.5	0	0.0	0.0	0.0	0.0	0.0	0.0	0.0	Gray{Float64}(5.366989527908632)	5.16069697599398	Gray{Float64}(4.10985381996698)	Gray{Float64}(0.0)	0.0	Gray{Float64}(0.0)	U 2_V 0	WT	1	BD1-LPS	Il12b_intron(4),HSS1(1)	Il12b_HSS1_BD	WT_BD1-LPS_1	HSS1	Il12b_intron	NA	WT_BD1-LPS
Il12bBD_failedu1v1_25May21_WTRad21_Sequence_A 0_S 0_U 2_V 0_X 5_Y18_Job(Seq.Scan) 1 01 01 02 01 04 01_234	Cell_CP_43	4027.0	3144.0	3	3	3	Il12bBD_failedu1v1_25May21_WTRad21_Sequence_A 0_S 0_U 2_V 0_X 5_Y18_Job(Seq.Scan) 1 01 01 02 01 04 01_234__Cell_CP_43	Cell_CP_43	Il12bBD_failedu1v1_25May21_WTRad21_Sequence_A 0_S 0_U 2_V 0_X 5_Y18_Job(Seq.Scan) 1 01 01 02 01 04 01_234	0.043478260869565216	1	TxS_auto_3	10.788235664367676	27.576473236083984	44.533329010009766	175.77	124.362	9.0	0	0.0	0.0	0.0	0.0	0.0	0.0	0.0	Gray{Float64}(6.13402107974379)	5.2731799445382945	Gray{Float64}(4.264185161375159)	Gray{Float64}(0.0)	0.0	Gray{Float64}(0.0)	U 2_V 0	WT	1	BD1-LPS	Il12b_intron(4),HSS1(1)	Il12b_HSS1_BD	WT_BD1-LPS_1	HSS1	Il12b_intron	NA	WT_BD1-LPS
Il12bBD_failedu1v1_25May21_WTRad21_Sequence_A 0_S 0_U 2_V 0_X 5_Y18_Job(Seq.Scan) 1 01 01 02 01 04 01_234	Cell_CP_44	4645.5	3331.0	7	7	7	Il12bBD_failedu1v1_25May21_WTRad21_Sequence_A 0_S 0_U 2_V 0_X 5_Y18_Job(Seq.Scan) 1 01 01 02 01 04 01_234__Cell_CP_44	Cell_CP_44	Il12bBD_failedu1v1_25May21_WTRad21_Sequence_A 0_S 0_U 2_V 0_X 5_Y18_Job(Seq.Scan) 1 01 01 02 01 04 01_234	0.043478260869565216	1	TxS_auto_2	13.901961326599121	39.760799407958984	67.10978698730469	176.148	76.734	7.5	0	0.0	0.0	0.0	0.0	0.0	0.0	0.0	Gray{Float64}(7.904436506591656)	7.603069769723504	Gray{Float64}(6.425941294215625)	Gray{Float64}(0.0)	0.0	Gray{Float64}(0.0)	U 2_V 0	WT	1	BD1-LPS	Il12b_intron(4),HSS1(1)	Il12b_HSS1_BD	WT_BD1-LPS_1	HSS1	Il12b_intron	NA	WT_BD1-LPS
Il12bBD_failedu1v1_25May21_WTRad21_Sequence_A 0_S 0_U 2_V 0_X 5_Y20_Job(Seq.Scan) 1 01 01 02 01 04 01_258	Cell_CP_2	4900.0	3597.0	13	13	13	Il12bBD_failedu1v1_25May21_WTRad21_Sequence_A 0_S 0_U 2_V 0_X 5_Y20_Job(Seq.Scan) 1 01 01 02 01 04 01_258__Cell_CP_2	Cell_CP_2	Il12bBD_failedu1v1_25May21_WTRad21_Sequence_A 0_S 0_U 2_V 0_X 5_Y20_Job(Seq.Scan) 1 01 01 02 01 04 01_258	0.024390243902439025	1	TxS_auto_1	12.662744522094727	35.929420471191406	58.945106506347656	20.979	28.35	8.0	0	0.0	0.0	0.0	0.0	0.0	0.0	0.0	Gray{Float64}(7.199837326736029)	6.870432554067777	Gray{Float64}(5.644151337609397)	Gray{Float64}(0.0)	0.0	Gray{Float64}(0.0)	U 2_V 0	WT	1	BD1-LPS	Il12b_intron(4),HSS1(1)	Il12b_HSS1_BD	WT_BD1-LPS_1	HSS1	Il12b_intron	NA	WT_BD1-LPS
Il12bBD_failedu1v1_25May21_WTRad21_Sequence_A 0_S 0_U 2_V 0_X 5_Y20_Job(Seq.Scan) 1 01 01 02 01 04 01_258	Cell_CP_28	3823.0	3059.0	8	8	8	Il12bBD_failedu1v1_25May21_WTRad21_Sequence_A 0_S 0_U 2_V 0_X 5_Y20_Job(Seq.Scan) 1 01 01 02 01 04 01_258__Cell_CP_28	Cell_CP_28	Il12bBD_failedu1v1_25May21_WTRad21_Sequence_A 0_S 0_U 2_V 0_X 5_Y20_Job(Seq.Scan) 1 01 01 02 01 04 01_258	0.024390243902439025	1	TxS_auto_3	9.14902114868164	26.368629455566406	44.03136444091797	135.135	102.249	9.0	0	0.0	0.0	0.0	0.0	0.0	0.0	0.0	Gray{Float64}(5.201989494018369)	5.042215761952884	Gray{Float64}(4.216120713586488)	Gray{Float64}(0.0)	0.0	Gray{Float64}(0.0)	U 2_V 0	WT	1	BD1-LPS	Il12b_intron(4),HSS1(1)	Il12b_HSS1_BD	WT_BD1-LPS_1	HSS1	Il12b_intron	NA	WT_BD1-LPS
Il12bBD_failedu1v1_25May21_WTRad21_Sequence_A 0_S 0_U 2_V 0_X 6_Y18_Job(Seq.Scan) 1 01 01 02 01 04 01_236	Cell_CP_2	3607.0	2800.5	2	2	2	Il12bBD_failedu1v1_25May21_WTRad21_Sequence_A 0_S 0_U 2_V 0_X 6_Y18_Job(Seq.Scan) 1 01 01 02 01 04 01_236__Cell_CP_2	Cell_CP_2	Il12bBD_failedu1v1_25May21_WTRad21_Sequence_A 0_S 0_U 2_V 0_X 6_Y18_Job(Seq.Scan) 1 01 01 02 01 04 01_236	0.03409090909090909	1	TxS_auto_3	7.058823108673096	19.192161560058594	30.411760330200195	9.45	130.977	9.0	0	0.0	0.0	0.0	0.0	0.0	0.0	0.0	Gray{Float64}(4.013535771172942)	3.669929818959376	Gray{Float64}(2.9120072542115336)	Gray{Float64}(0.0)	0.0	Gray{Float64}(0.0)	U 2_V 0	WT	1	BD1-LPS	Il12b_intron(4),HSS1(1)	Il12b_HSS1_BD	WT_BD1-LPS_1	HSS1	Il12b_intron	NA	WT_BD1-LPS
Il12bBD_failedu1v1_25May21_WTRad21_Sequence_A 0_S 0_U 2_V 0_X 6_Y18_Job(Seq.Scan) 1 01 01 02 01 04 01_236	Cell_CP_10	3919.0	3168.5	5	5	5	Il12bBD_failedu1v1_25May21_WTRad21_Sequence_A 0_S 0_U 2_V 0_X 6_Y18_Job(Seq.Scan) 1 01 01 02 01 04 01_236__Cell_CP_10	Cell_CP_10	Il12bBD_failedu1v1_25May21_WTRad21_Sequence_A 0_S 0_U 2_V 0_X 6_Y18_Job(Seq.Scan) 1 01 01 02 01 04 01_236	0.03409090909090909	1	TxS_auto_2	9.678430557250977	26.447059631347656	44.568634033203125	38.556	141.183	7.5	0	0.0	0.0	0.0	0.0	0.0	0.0	0.0	Gray{Float64}(5.5030033551360695)	5.057213199313189	Gray{Float64}(4.2675657116140435)	Gray{Float64}(0.0)	0.0	Gray{Float64}(0.0)	U 2_V 0	WT	1	BD1-LPS	Il12b_intron(4),HSS1(1)	Il12b_HSS1_BD	WT_BD1-LPS_1	HSS1	Il12b_intron	NA	WT_BD1-LPS
Il12bBD_failedu1v1_25May21_WTRad21_Sequence_A 0_S 0_U 2_V 0_X 6_Y18_Job(Seq.Scan) 1 01 01 02 01 04 01_236	Cell_CP_30	6630.5	4795.5	4	4	4	Il12bBD_failedu1v1_25May21_WTRad21_Sequence_A 0_S 0_U 2_V 0_X 6_Y18_Job(Seq.Scan) 1 01 01 02 01 04 01_236__Cell_CP_30	Cell_CP_30	Il12bBD_failedu1v1_25May21_WTRad21_Sequence_A 0_S 0_U 2_V 0_X 6_Y18_Job(Seq.Scan) 1 01 01 02 01 04 01_236	0.03409090909090909	1	TxS_auto_1	11.925491333007812	39.301963806152344	72.2313461303711	127.953	85.617	9.5	0	0.0	0.0	0.0	0.0	0.0	0.0	0.0	Gray{Float64}(6.780646761785339)	7.515331113929006	Gray{Float64}(6.91634425726517)	Gray{Float64}(0.0)	0.0	Gray{Float64}(0.0)	U 2_V 0	WT	1	BD1-LPS	Il12b_intron(4),HSS1(1)	Il12b_HSS1_BD	WT_BD1-LPS_1	HSS1	Il12b_intron	NA	WT_BD1-LPS
Il12bBD_failedu1v1_25May21_WTRad21_Sequence_A 0_S 0_U 2_V 0_X 6_Y19_Job(Seq.Scan) 1 01 01 02 01 04 01_254	Cell_CP_4	3213.0	2573.5	4	4	4	Il12bBD_failedu1v1_25May21_WTRad21_Sequence_A 0_S 0_U 2_V 0_X 6_Y19_Job(Seq.Scan) 1 01 01 02 01 04 01_254__Cell_CP_4	Cell_CP_4	Il12bBD_failedu1v1_25May21_WTRad21_Sequence_A 0_S 0_U 2_V 0_X 6_Y19_Job(Seq.Scan) 1 01 01 02 01 04 01_254	0.06578947368421052	1	TxS_auto_1	12.960784912109375	37.53725814819336	64.09019470214844	17.199	23.247	8.0	0	0.0	0.0	0.0	0.0	0.0	0.0	0.0	Gray{Float64}(7.369298403768597)	7.177883667190744	Gray{Float64}(6.136807270283302)	Gray{Float64}(0.0)	0.0	Gray{Float64}(0.0)	U 2_V 0	WT	1	BD1-LPS	Il12b_intron(4),HSS1(1)	Il12b_HSS1_BD	WT_BD1-LPS_1	HSS1	Il12b_intron	NA	WT_BD1-LPS
Il12bBD_failedu1v1_25May21_WTRad21_Sequence_A 0_S 0_U 2_V 0_X 6_Y19_Job(Seq.Scan) 1 01 01 02 01 04 01_254	Cell_CP_9	5315.5	4071.0	3	3	3	Il12bBD_failedu1v1_25May21_WTRad21_Sequence_A 0_S 0_U 2_V 0_X 6_Y19_Job(Seq.Scan) 1 01 01 02 01 04 01_254__Cell_CP_9	Cell_CP_9	Il12bBD_failedu1v1_25May21_WTRad21_Sequence_A 0_S 0_U 2_V 0_X 6_Y19_Job(Seq.Scan) 1 01 01 02 01 04 01_254	0.06578947368421052	1	TxS_auto_5	5.615685939788818	13.415687561035156	21.341169357299805	48.573	81.648	10.0	0	0.0	0.0	0.0	0.0	0.0	0.0	0.0	Gray{Float64}(3.192990680177585)	2.5653510506366843	Gray{Float64}(2.04347394912555)	Gray{Float64}(0.0)	0.0	Gray{Float64}(0.0)	U 2_V 0	WT	1	BD1-LPS	Il12b_intron(4),HSS1(1)	Il12b_HSS1_BD	WT_BD1-LPS_1	HSS1	Il12b_intron	NA	WT_BD1-LPS
Il12bBD_failedu1v1_25May21_WTRad21_Sequence_A 0_S 0_U 2_V 0_X 6_Y19_Job(Seq.Scan) 1 01 01 02 01 04 01_254	Cell_CP_20	6062.0	4867.0	3	3	3	Il12bBD_failedu1v1_25May21_WTRad21_Sequence_A 0_S 0_U 2_V 0_X 6_Y19_Job(Seq.Scan) 1 01 01 02 01 04 01_254__Cell_CP_20	Cell_CP_20	Il12bBD_failedu1v1_25May21_WTRad21_Sequence_A 0_S 0_U 2_V 0_X 6_Y19_Job(Seq.Scan) 1 01 01 02 01 04 01_254	0.06578947368421052	1	TxS_auto_2	19.38431167602539	57.01961135864258	93.38821411132812	86.751	185.409	8.5	0	0.0	0.0	0.0	0.0	0.0	0.0	0.0	Gray{Float64}(11.021614667705968)	10.90330400438325	Gray{Float64}(8.942170857501862)	Gray{Float64}(0.0)	0.0	Gray{Float64}(0.0)	U 2_V 0	WT	1	BD1-LPS	Il12b_intron(4),HSS1(1)	Il12b_HSS1_BD	WT_BD1-LPS_1	HSS1	Il12b_intron	NA	WT_BD1-LPS
Il12bBD_failedu1v1_25May21_WTRad21_Sequence_A 0_S 0_U 2_V 0_X 6_Y19_Job(Seq.Scan) 1 01 01 02 01 04 01_254	Cell_CP_21	4289.0	3382.0	6	6	6	Il12bBD_failedu1v1_25May21_WTRad21_Sequence_A 0_S 0_U 2_V 0_X 6_Y19_Job(Seq.Scan) 1 01 01 02 01 04 01_254__Cell_CP_21	Cell_CP_21	Il12bBD_failedu1v1_25May21_WTRad21_Sequence_A 0_S 0_U 2_V 0_X 6_Y19_Job(Seq.Scan) 1 01 01 02 01 04 01_254	0.06578947368421052	1	TxS_auto_3	15.443138122558594	46.317657470703125	81.27841186523438	103.383	43.092	9.0	0	0.0	0.0	0.0	0.0	0.0	0.0	0.0	Gray{Float64}(8.78072538719626)	8.856873769228574	Gray{Float64}(7.782624957994243)	Gray{Float64}(0.0)	0.0	Gray{Float64}(0.0)	U 2_V 0	WT	1	BD1-LPS	Il12b_intron(4),HSS1(1)	Il12b_HSS1_BD	WT_BD1-LPS_1	HSS1	Il12b_intron	NA	WT_BD1-LPS
Il12bBD_failedu1v1_25May21_WTRad21_Sequence_A 0_S 0_U 2_V 0_X 6_Y19_Job(Seq.Scan) 1 01 01 02 01 04 01_254	Cell_CP_24	4304.0	3339.5	0	0	0	Il12bBD_failedu1v1_25May21_WTRad21_Sequence_A 0_S 0_U 2_V 0_X 6_Y19_Job(Seq.Scan) 1 01 01 02 01 04 01_254__Cell_CP_24	Cell_CP_24	Il12bBD_failedu1v1_25May21_WTRad21_Sequence_A 0_S 0_U 2_V 0_X 6_Y19_Job(Seq.Scan) 1 01 01 02 01 04 01_254	0.06578947368421052	1	TxS_auto_4	4.823530197143555	10.945098876953125	15.823529243469238	113.211	72.765	8.0	0	0.0	0.0	0.0	0.0	0.0	0.0	0.0	Gray{Float64}(2.742583386992917)	2.0929244793136483	Gray{Float64}(1.5151451755475358)	Gray{Float64}(0.0)	0.0	Gray{Float64}(0.0)	U 2_V 0	WT	1	BD1-LPS	Il12b_intron(4),HSS1(1)	Il12b_HSS1_BD	WT_BD1-LPS_1	HSS1	Il12b_intron	NA	WT_BD1-LPS
Il12bBD_failedu1v1_25May21_WTRad21_Sequence_A 0_S 0_U 2_V 0_X 6_Y20_Job(Seq.Scan) 1 01 01 02 01 04 01_260	Cell_CP_4	3535.5	2861.0	1	1	1	Il12bBD_failedu1v1_25May21_WTRad21_Sequence_A 0_S 0_U 2_V 0_X 6_Y20_Job(Seq.Scan) 1 01 01 02 01 04 01_260__Cell_CP_4	Cell_CP_4	Il12bBD_failedu1v1_25May21_WTRad21_Sequence_A 0_S 0_U 2_V 0_X 6_Y20_Job(Seq.Scan) 1 01 01 02 01 04 01_260	0.07575757575757576	1	TxS_auto_6	5.423530578613281	14.035294532775879	22.45097541809082	36.666	168.588	9.0	0	0.0	0.0	0.0	0.0	0.0	0.0	0.0	Gray{Float64}(3.0837341647744605)	2.6838324470396153	Gray{Float64}(2.1497408427450577)	Gray{Float64}(0.0)	0.0	Gray{Float64}(0.0)	U 2_V 0	WT	1	BD1-LPS	Il12b_intron(4),HSS1(1)	Il12b_HSS1_BD	WT_BD1-LPS_1	HSS1	Il12b_intron	NA	WT_BD1-LPS
Il12bBD_failedu1v1_25May21_WTRad21_Sequence_A 0_S 0_U 2_V 0_X 6_Y20_Job(Seq.Scan) 1 01 01 02 01 04 01_260	Cell_CP_7	3784.0	3064.0	0	0	0	Il12bBD_failedu1v1_25May21_WTRad21_Sequence_A 0_S 0_U 2_V 0_X 6_Y20_Job(Seq.Scan) 1 01 01 02 01 04 01_260__Cell_CP_7	Cell_CP_7	Il12bBD_failedu1v1_25May21_WTRad21_Sequence_A 0_S 0_U 2_V 0_X 6_Y20_Job(Seq.Scan) 1 01 01 02 01 04 01_260	0.07575757575757576	1	TxS_auto_4	11.576471328735352	30.92156982421875	48.976463317871094	46.494	120.771	9.5	0	0.0	0.0	0.0	0.0	0.0	0.0	0.0	Gray{Float64}(6.582199478089945)	5.912830130770761	Gray{Float64}(4.689627134988238)	Gray{Float64}(0.0)	0.0	Gray{Float64}(0.0)	U 2_V 0	WT	1	BD1-LPS	Il12b_intron(4),HSS1(1)	Il12b_HSS1_BD	WT_BD1-LPS_1	HSS1	Il12b_intron	NA	WT_BD1-LPS
Il12bBD_failedu1v1_25May21_WTRad21_Sequence_A 0_S 0_U 2_V 0_X 6_Y20_Job(Seq.Scan) 1 01 01 02 01 04 01_260	Cell_CP_15	4518.5	3313.5	0	0	0	Il12bBD_failedu1v1_25May21_WTRad21_Sequence_A 0_S 0_U 2_V 0_X 6_Y20_Job(Seq.Scan) 1 01 01 02 01 04 01_260__Cell_CP_15	Cell_CP_15	Il12bBD_failedu1v1_25May21_WTRad21_Sequence_A 0_S 0_U 2_V 0_X 6_Y20_Job(Seq.Scan) 1 01 01 02 01 04 01_260	0.07575757575757576	1	TxS_auto_5	4.231372833251953	9.8588228225708	14.380391120910645	91.476	33.831	9.0	0	0.0	0.0	0.0	0.0	0.0	0.0	0.0	Gray{Float64}(2.405892025621039)	1.8852065069985458	Gray{Float64}(1.3769608469821604)	Gray{Float64}(0.0)	0.0	Gray{Float64}(0.0)	U 2_V 0	WT	1	BD1-LPS	Il12b_intron(4),HSS1(1)	Il12b_HSS1_BD	WT_BD1-LPS_1	HSS1	Il12b_intron	NA	WT_BD1-LPS
Il12bBD_failedu1v1_25May21_WTRad21_Sequence_A 0_S 0_U 2_V 0_X 6_Y20_Job(Seq.Scan) 1 01 01 02 01 04 01_260	Cell_CP_26	3678.0	2813.5	0	0	0	Il12bBD_failedu1v1_25May21_WTRad21_Sequence_A 0_S 0_U 2_V 0_X 6_Y20_Job(Seq.Scan) 1 01 01 02 01 04 01_260__Cell_CP_26	Cell_CP_26	Il12bBD_failedu1v1_25May21_WTRad21_Sequence_A 0_S 0_U 2_V 0_X 6_Y20_Job(Seq.Scan) 1 01 01 02 01 04 01_260	0.07575757575757576	1	TxS_auto_2	10.603921890258789	28.513729095458984	45.06273651123047	137.781	108.486	9.0	0	0.0	0.0	0.0	0.0	0.0	0.0	0.0	Gray{Float64}(6.029223167384011)	5.452402238783311	Gray{Float64}(4.314877343190684)	Gray{Float64}(0.0)	0.0	Gray{Float64}(0.0)	U 2_V 0	WT	1	BD1-LPS	Il12b_intron(4),HSS1(1)	Il12b_HSS1_BD	WT_BD1-LPS_1	HSS1	Il12b_intron	NA	WT_BD1-LPS
Il12bBD_failedu1v1_25May21_WTRad21_Sequence_A 0_S 0_U 2_V 0_X 6_Y20_Job(Seq.Scan) 1 01 01 02 01 04 01_260	Cell_CP_31	3347.0	2595.0	4	4	4	Il12bBD_failedu1v1_25May21_WTRad21_Sequence_A 0_S 0_U 2_V 0_X 6_Y20_Job(Seq.Scan) 1 01 01 02 01 04 01_260__Cell_CP_31	Cell_CP_31	Il12bBD_failedu1v1_25May21_WTRad21_Sequence_A 0_S 0_U 2_V 0_X 6_Y20_Job(Seq.Scan) 1 01 01 02 01 04 01_260	0.07575757575757576	1	TxS_auto_1	8.72549057006836	28.929412841796875	53.26665496826172	173.88	67.662	8.5	0	0.0	0.0	0.0	0.0	0.0	0.0	0.0	Gray{Float64}(4.961176669942725)	5.5318893862402705	Gray{Float64}(5.1004244407755355)	Gray{Float64}(0.0)	0.0	Gray{Float64}(0.0)	U 2_V 0	WT	1	BD1-LPS	Il12b_intron(4),HSS1(1)	Il12b_HSS1_BD	WT_BD1-LPS_1	HSS1	Il12b_intron	NA	WT_BD1-LPS
Il12bBD_failedu1v1_25May21_WTRad21_Sequence_A 0_S 0_U 2_V 0_X 7_Y18_Job(Seq.Scan) 1 01 01 02 01 04 01_238	Cell_CP_31	4510.5	3272.0	10	10	10	Il12bBD_failedu1v1_25May21_WTRad21_Sequence_A 0_S 0_U 2_V 0_X 7_Y18_Job(Seq.Scan) 1 01 01 02 01 04 01_238__Cell_CP_31	Cell_CP_31	Il12bBD_failedu1v1_25May21_WTRad21_Sequence_A 0_S 0_U 2_V 0_X 7_Y18_Job(Seq.Scan) 1 01 01 02 01 04 01_238	0.0375	1	TxS_auto_1	13.831371307373047	45.88627243041992	82.53722381591797	147.231	15.876	7.5	0	0.0	0.0	0.0	0.0	0.0	0.0	0.0	Gray{Float64}(7.864300132172027)	8.774384216510184	Gray{Float64}(7.903159563432345)	Gray{Float64}(0.0)	0.0	Gray{Float64}(0.0)	U 2_V 0	WT	1	BD1-LPS	Il12b_intron(4),HSS1(1)	Il12b_HSS1_BD	WT_BD1-LPS_1	HSS1	Il12b_intron	NA	WT_BD1-LPS
Il12bBD_failedu1v1_25May21_WTRad21_Sequence_A 0_S 0_U 2_V 0_X 7_Y18_Job(Seq.Scan) 1 01 01 02 01 04 01_238	Cell_CP_37	4176.0	3356.0	1	1	1	Il12bBD_failedu1v1_25May21_WTRad21_Sequence_A 0_S 0_U 2_V 0_X 7_Y18_Job(Seq.Scan) 1 01 01 02 01 04 01_238__Cell_CP_37	Cell_CP_37	Il12bBD_failedu1v1_25May21_WTRad21_Sequence_A 0_S 0_U 2_V 0_X 7_Y18_Job(Seq.Scan) 1 01 01 02 01 04 01_238	0.0375	1	TxS_auto_4	6.69804048538208	19.839214324951172	34.48234558105469	171.612	124.362	9.5	0	0.0	0.0	0.0	0.0	0.0	0.0	0.0	Gray{Float64}(3.808400447351476)	3.7936594066292355	Gray{Float64}(3.3017766608710897)	Gray{Float64}(0.0)	0.0	Gray{Float64}(0.0)	U 2_V 0	WT	1	BD1-LPS	Il12b_intron(4),HSS1(1)	Il12b_HSS1_BD	WT_BD1-LPS_1	HSS1	Il12b_intron	NA	WT_BD1-LPS
Il12bBD_failedu1v1_25May21_WTRad21_Sequence_A 0_S 0_U 2_V 0_X 7_Y18_Job(Seq.Scan) 1 01 01 02 01 04 01_238	Cell_CP_40	3955.5	2934.0	5	5	5	Il12bBD_failedu1v1_25May21_WTRad21_Sequence_A 0_S 0_U 2_V 0_X 7_Y18_Job(Seq.Scan) 1 01 01 02 01 04 01_238__Cell_CP_40	Cell_CP_40	Il12bBD_failedu1v1_25May21_WTRad21_Sequence_A 0_S 0_U 2_V 0_X 7_Y18_Job(Seq.Scan) 1 01 01 02 01 04 01_238	0.0375	1	TxS_auto_2	7.392157554626465	22.99216079711914	43.807830810546875	182.007	27.027	8.0	0	0.0	0.0	0.0	0.0	0.0	0.0	0.0	Gray{Float64}(4.203064493171112)	4.396566600776296	Gray{Float64}(4.19471677162018)	Gray{Float64}(0.0)	0.0	Gray{Float64}(0.0)	U 2_V 0	WT	1	BD1-LPS	Il12b_intron(4),HSS1(1)	Il12b_HSS1_BD	WT_BD1-LPS_1	HSS1	Il12b_intron	NA	WT_BD1-LPS
Il12bBD_failedu1v1_25May21_WTRad21_Sequence_A 0_S 0_U 2_V 0_X 7_Y19_Job(Seq.Scan) 1 01 01 02 01 04 01_252	Cell_CP_14	3679.5	2825.0	9	9	9	Il12bBD_failedu1v1_25May21_WTRad21_Sequence_A 0_S 0_U 2_V 0_X 7_Y19_Job(Seq.Scan) 1 01 01 02 01 04 01_252__Cell_CP_14	Cell_CP_14	Il12bBD_failedu1v1_25May21_WTRad21_Sequence_A 0_S 0_U 2_V 0_X 7_Y19_Job(Seq.Scan) 1 01 01 02 01 04 01_252	0.03571428571428571	1	TxS_auto_3	9.827451705932617	29.36863136291504	52.694114685058594	121.716	163.674	9.5	0	0.0	0.0	0.0	0.0	0.0	0.0	0.0	Gray{Float64}(5.587734435896567)	5.6158768590763355	Gray{Float64}(5.045602179916135)	Gray{Float64}(0.0)	0.0	Gray{Float64}(0.0)	U 2_V 0	WT	1	BD1-LPS	Il12b_intron(4),HSS1(1)	Il12b_HSS1_BD	WT_BD1-LPS_1	HSS1	Il12b_intron	NA	WT_BD1-LPS
Il12bBD_failedu1v1_25May21_WTRad21_Sequence_A 0_S 0_U 2_V 0_X 7_Y19_Job(Seq.Scan) 1 01 01 02 01 04 01_252	Cell_CP_15	4009.0	2835.5	1	1	1	Il12bBD_failedu1v1_25May21_WTRad21_Sequence_A 0_S 0_U 2_V 0_X 7_Y19_Job(Seq.Scan) 1 01 01 02 01 04 01_252__Cell_CP_15	Cell_CP_15	Il12bBD_failedu1v1_25May21_WTRad21_Sequence_A 0_S 0_U 2_V 0_X 7_Y19_Job(Seq.Scan) 1 01 01 02 01 04 01_252	0.03571428571428571	1	TxS_auto_1	7.745097637176514	19.698040008544922	29.73725700378418	132.867	160.65	8.0	0	0.0	0.0	0.0	0.0	0.0	0.0	0.0	Gray{Float64}(4.403740671705019)	3.7666640193806864	Gray{Float64}(2.8474217597124616)	Gray{Float64}(0.0)	0.0	Gray{Float64}(0.0)	U 2_V 0	WT	1	BD1-LPS	Il12b_intron(4),HSS1(1)	Il12b_HSS1_BD	WT_BD1-LPS_1	HSS1	Il12b_intron	NA	WT_BD1-LPS
Il12bBD_failedu1v1_25May21_WTRad21_Sequence_A 0_S 0_U 2_V 0_X 7_Y20_Job(Seq.Scan) 1 01 01 02 01 04 01_262	Cell_CP_20	4050.0	3066.5	5	5	5	Il12bBD_failedu1v1_25May21_WTRad21_Sequence_A 0_S 0_U 2_V 0_X 7_Y20_Job(Seq.Scan) 1 01 01 02 01 04 01_262__Cell_CP_20	Cell_CP_20	Il12bBD_failedu1v1_25May21_WTRad21_Sequence_A 0_S 0_U 2_V 0_X 7_Y20_Job(Seq.Scan) 1 01 01 02 01 04 01_262	0.013513513513513514	1	TxS_auto_1	10.486275672912598	28.250980377197266	45.72157287597656	111.699	171.99	9.5	0	0.0	0.0	0.0	0.0	0.0	0.0	0.0	Gray{Float64}(5.962331378994815)	5.402159364731604	Gray{Float64}(4.377962684277428)	Gray{Float64}(0.0)	0.0	Gray{Float64}(0.0)	U 2_V 0	WT	1	BD1-LPS	Il12b_intron(4),HSS1(1)	Il12b_HSS1_BD	WT_BD1-LPS_1	HSS1	Il12b_intron	NA	WT_BD1-LPS
Il12bBD_failedu1v1_25May21_WTRad21_Sequence_A 0_S 0_U 2_V 0_X 8_Y18_Job(Seq.Scan) 1 01 01 02 01 04 01_240	Cell_CP_20	3476.0	2732.5	8	8	8	Il12bBD_failedu1v1_25May21_WTRad21_Sequence_A 0_S 0_U 2_V 0_X 8_Y18_Job(Seq.Scan) 1 01 01 02 01 04 01_240__Cell_CP_20	Cell_CP_20	Il12bBD_failedu1v1_25May21_WTRad21_Sequence_A 0_S 0_U 2_V 0_X 8_Y18_Job(Seq.Scan) 1 01 01 02 01 04 01_240	0.015151515151515152	1	TxS_auto_1	10.815688133239746	29.51764678955078	52.58823013305664	119.07000000000001	171.99	9.0	0	0.0	0.0	0.0	0.0	0.0	0.0	0.0	Gray{Float64}(6.149630121666045)	5.644371625337244	Gray{Float64}(5.03546345133907)	Gray{Float64}(0.0)	0.0	Gray{Float64}(0.0)	U 2_V 0	WT	1	BD1-LPS	Il12b_intron(4),HSS1(1)	Il12b_HSS1_BD	WT_BD1-LPS_1	HSS1	Il12b_intron	NA	WT_BD1-LPS
Il12bBD_failedu1v1_25May21_WTRad21_Sequence_A 0_S 0_U 2_V 0_X 8_Y19_Job(Seq.Scan) 1 01 01 02 01 04 01_250	Cell_CP_23	3788.0	2960.0	10	10	10	Il12bBD_failedu1v1_25May21_WTRad21_Sequence_A 0_S 0_U 2_V 0_X 8_Y19_Job(Seq.Scan) 1 01 01 02 01 04 01_250__Cell_CP_23	Cell_CP_23	Il12bBD_failedu1v1_25May21_WTRad21_Sequence_A 0_S 0_U 2_V 0_X 8_Y19_Job(Seq.Scan) 1 01 01 02 01 04 01_250	0.016666666666666666	1	TxS_auto_1	10.13725471496582	33.36471176147461	59.0666618347168	121.716	138.726	8.0	0	0.0	0.0	0.0	0.0	0.0	0.0	0.0	Gray{Float64}(5.763883553055207)	6.380008328465032	Gray{Float64}(5.655790584866239)	Gray{Float64}(0.0)	0.0	Gray{Float64}(0.0)	U 2_V 0	WT	1	BD1-LPS	Il12b_intron(4),HSS1(1)	Il12b_HSS1_BD	WT_BD1-LPS_1	HSS1	Il12b_intron	NA	WT_BD1-LPS
Il12bBD_failedu1v1_25May21_WTRad21_Sequence_A 0_S 0_U 2_V 0_X 8_Y20_Job(Seq.Scan) 1 01 01 02 01 04 01_264	Cell_CP_4	7165.0	5577.0	9	9	8	Il12bBD_failedu1v1_25May21_WTRad21_Sequence_A 0_S 0_U 2_V 0_X 8_Y20_Job(Seq.Scan) 1 01 01 02 01 04 01_264__Cell_CP_4	Cell_CP_4	Il12bBD_failedu1v1_25May21_WTRad21_Sequence_A 0_S 0_U 2_V 0_X 8_Y20_Job(Seq.Scan) 1 01 01 02 01 04 01_264	0.045454545454545456	1	TxS_auto_1	13.831371307373047	45.13725662231445	79.6627197265625	33.642	110.187	9.0	0	0.0	0.0	0.0	0.0	0.0	0.0	0.0	Gray{Float64}(7.864300132172027)	8.631157230824584	Gray{Float64}(7.627918121648671)	Gray{Float64}(0.0)	0.0	Gray{Float64}(0.0)	U 2_V 0	WT	1	BD1-LPS	Il12b_intron(4),HSS1(1)	Il12b_HSS1_BD	WT_BD1-LPS_1	HSS1	Il12b_intron	NA	WT_BD1-LPS
Il12bBD_failedu1v1_25May21_WTRad21_Sequence_A 0_S 0_U 2_V 0_X 8_Y20_Job(Seq.Scan) 1 01 01 02 01 04 01_264	Cell_CP_5	3713.0	2970.0	5	5	4	Il12bBD_failedu1v1_25May21_WTRad21_Sequence_A 0_S 0_U 2_V 0_X 8_Y20_Job(Seq.Scan) 1 01 01 02 01 04 01_264__Cell_CP_5	Cell_CP_5	Il12bBD_failedu1v1_25May21_WTRad21_Sequence_A 0_S 0_U 2_V 0_X 8_Y20_Job(Seq.Scan) 1 01 01 02 01 04 01_264	0.045454545454545456	1	TxS_auto_2	12.494118690490723	39.600006103515625	66.43525695800781	37.611	158.949	9.0	0	0.0	0.0	0.0	0.0	0.0	0.0	0.0	Gray{Float64}(7.103959331684007)	7.5723228347928515	Gray{Float64}(6.361353242844411)	Gray{Float64}(0.0)	0.0	Gray{Float64}(0.0)	U 2_V 0	WT	1	BD1-LPS	Il12b_intron(4),HSS1(1)	Il12b_HSS1_BD	WT_BD1-LPS_1	HSS1	Il12b_intron	NA	WT_BD1-LPS
Il12bBD_failedu1v1_25May21_WTRad21_Sequence_A 0_S 0_U 2_V 0_X 8_Y20_Job(Seq.Scan) 1 01 01 02 01 04 01_264	Cell_CP_27	3303.0	2463.0	0	0	0	Il12bBD_failedu1v1_25May21_WTRad21_Sequence_A 0_S 0_U 2_V 0_X 8_Y20_Job(Seq.Scan) 1 01 01 02 01 04 01_264__Cell_CP_27	Cell_CP_27	Il12bBD_failedu1v1_25May21_WTRad21_Sequence_A 0_S 0_U 2_V 0_X 8_Y20_Job(Seq.Scan) 1 01 01 02 01 04 01_264	0.045454545454545456	1	TxS_auto_3	5.407843589782715	15.407845497131348	28.878433227539062	149.121	99.603	9.0	0	0.0	0.0	0.0	0.0	0.0	0.0	0.0	Gray{Float64}(3.074814789710916)	2.9462919775290097	Gray{Float64}(2.765187089987289)	Gray{Float64}(0.0)	0.0	Gray{Float64}(0.0)	U 2_V 0	WT	1	BD1-LPS	Il12b_intron(4),HSS1(1)	Il12b_HSS1_BD	WT_BD1-LPS_1	HSS1	Il12b_intron	NA	WT_BD1-LPS
Il12bBD_failedu1v1_25May21_WTRad21_Sequence_A 0_S 0_U 2_V 0_X10_Y23_Job(Seq.Scan) 1 01 01 02 01 04 01_294	Cell_CP_22	4364.5	3377.0	10	10	10	Il12bBD_failedu1v1_25May21_WTRad21_Sequence_A 0_S 0_U 2_V 0_X10_Y23_Job(Seq.Scan) 1 01 01 02 01 04 01_294__Cell_CP_22	Cell_CP_22	Il12bBD_failedu1v1_25May21_WTRad21_Sequence_A 0_S 0_U 2_V 0_X10_Y23_Job(Seq.Scan) 1 01 01 02 01 04 01_294	0.014705882352941176	1	TxS_auto_1	13.082352638244629	38.01960754394531	63.576473236083984	131.166	90.153	9.0	0	0.0	0.0	0.0	0.0	0.0	0.0	0.0	Gray{Float64}(7.438419900362626)	7.270118636403963	Gray{Float64}(6.087617068217349)	Gray{Float64}(0.0)	0.0	Gray{Float64}(0.0)	U 2_V 0	WT	1	BD1-LPS	Il12b_intron(4),HSS1(1)	Il12b_HSS1_BD	WT_BD1-LPS_1	HSS1	Il12b_intron	NA	WT_BD1-LPS
Il12bBD_failedu1v1_25May21_WTRad21_Sequence_A 0_S 0_U 2_V 0_X11_Y23_Job(Seq.Scan) 1 01 01 02 01 04 01_292	Cell_CP_2	5356.5	4291.0	7	7	7	Il12bBD_failedu1v1_25May21_WTRad21_Sequence_A 0_S 0_U 2_V 0_X11_Y23_Job(Seq.Scan) 1 01 01 02 01 04 01_292__Cell_CP_2	Cell_CP_2	Il12bBD_failedu1v1_25May21_WTRad21_Sequence_A 0_S 0_U 2_V 0_X11_Y23_Job(Seq.Scan) 1 01 01 02 01 04 01_292	0.021739130434782608	1	TxS_auto_1	13.372550964355469	41.1882438659668	73.14115142822266	27.972	17.199	10.0	0	0.0	0.0	0.0	0.0	0.0	0.0	0.0	Gray{Float64}(7.603422103229742)	7.876026047470427	Gray{Float64}(7.003460543810178)	Gray{Float64}(0.0)	0.0	Gray{Float64}(0.0)	U 2_V 0	WT	1	BD1-LPS	Il12b_intron(4),HSS1(1)	Il12b_HSS1_BD	WT_BD1-LPS_1	HSS1	Il12b_intron	NA	WT_BD1-LPS
Il12bBD_failedu1v1_25May21_WTRad21_Sequence_A 0_S 0_U 2_V 0_X12_Y23_Job(Seq.Scan) 1 01 01 02 01 04 01_290	Cell_CP_8	3341.0	2601.0	8	8	8	Il12bBD_failedu1v1_25May21_WTRad21_Sequence_A 0_S 0_U 2_V 0_X12_Y23_Job(Seq.Scan) 1 01 01 02 01 04 01_290__Cell_CP_8	Cell_CP_8	Il12bBD_failedu1v1_25May21_WTRad21_Sequence_A 0_S 0_U 2_V 0_X12_Y23_Job(Seq.Scan) 1 01 01 02 01 04 01_290	0.05555555555555555	2	TxS_auto_3	6.772548675537109	21.113731384277344	37.752933502197266	45.36	116.046	11.0	TxS_auto_2	7.219608306884766	20.443138122558594	32.3803825378418	41.769	112.266	10.0	13.083718164191707	Gray{Float64}(3.8507646321211917)	4.0373728698655915	Gray{Float64}(3.6149441871338195)	Gray{Float64}(4.104955705425831)	3.9091418626456127	Gray{Float64}(3.100508087021317)	U 2_V 0	WT	1	BD1-LPS	Il12b_intron(4),HSS1(1)	Il12b_HSS1_BD	WT_BD1-LPS_1	HSS1	Il12b_intron	NA	WT_BD1-LPS
Il12bBD_failedu1v1_25May21_WTRad21_Sequence_A 0_S 0_U 2_V 0_X12_Y23_Job(Seq.Scan) 1 01 01 02 01 04 01_290	Cell_CP_20	3638.5	2939.5	6	6	6	Il12bBD_failedu1v1_25May21_WTRad21_Sequence_A 0_S 0_U 2_V 0_X12_Y23_Job(Seq.Scan) 1 01 01 02 01 04 01_290__Cell_CP_20	Cell_CP_20	Il12bBD_failedu1v1_25May21_WTRad21_Sequence_A 0_S 0_U 2_V 0_X12_Y23_Job(Seq.Scan) 1 01 01 02 01 04 01_290	0.05555555555555555	1	TxS_auto_4	6.227450847625732	20.46666717529297	37.831363677978516	146.097	179.55	10.5	0	0.0	0.0	0.0	0.0	0.0	0.0	0.0	Gray{Float64}(3.540830582573627)	3.913641093853704	Gray{Float64}(3.6224540858816825)	Gray{Float64}(0.0)	0.0	Gray{Float64}(0.0)	U 2_V 0	WT	1	BD1-LPS	Il12b_intron(4),HSS1(1)	Il12b_HSS1_BD	WT_BD1-LPS_1	HSS1	Il12b_intron	NA	WT_BD1-LPS
Il12bBD_failedu1v1_25May21_WTRad21_Sequence_A 0_S 0_U 2_V 0_X13_Y15_Job(Seq.Scan) 1 01 01 02 01 04 01_224	Cell_CP_9	4574.5	3459.5	7	7	7	Il12bBD_failedu1v1_25May21_WTRad21_Sequence_A 0_S 0_U 2_V 0_X13_Y15_Job(Seq.Scan) 1 01 01 02 01 04 01_224__Cell_CP_9	Cell_CP_9	Il12bBD_failedu1v1_25May21_WTRad21_Sequence_A 0_S 0_U 2_V 0_X13_Y15_Job(Seq.Scan) 1 01 01 02 01 04 01_224	0.047619047619047616	1	TxS_auto_1	17.929414749145508	57.14902114868164	98.35684204101562	73.899	94.122	8.5	0	0.0	0.0	0.0	0.0	0.0	0.0	0.0	Gray{Float64}(10.194383163317179)	10.928049776027752	Gray{Float64}(9.417930248527972)	Gray{Float64}(0.0)	0.0	Gray{Float64}(0.0)	U 2_V 0	WT	1	BD1-LPS	Il12b_intron(4),HSS1(1)	Il12b_HSS1_BD	WT_BD1-LPS_1	HSS1	Il12b_intron	NA	WT_BD1-LPS
Il12bBD_failedu1v1_25May21_WTRad21_Sequence_A 0_S 0_U 2_V 0_X13_Y15_Job(Seq.Scan) 1 01 01 02 01 04 01_224	Cell_CP_16	4729.5	3585.0	8	8	8	Il12bBD_failedu1v1_25May21_WTRad21_Sequence_A 0_S 0_U 2_V 0_X13_Y15_Job(Seq.Scan) 1 01 01 02 01 04 01_224__Cell_CP_16	Cell_CP_16	Il12bBD_failedu1v1_25May21_WTRad21_Sequence_A 0_S 0_U 2_V 0_X13_Y15_Job(Seq.Scan) 1 01 01 02 01 04 01_224	0.047619047619047616	1	TxS_auto_2	13.560785293579102	41.8431396484375	74.91763305664062	150.444	100.17	9.0	0	0.0	0.0	0.0	0.0	0.0	0.0	0.0	Gray{Float64}(7.710449181550141)	8.001255378876317	Gray{Float64}(7.173563403123767)	Gray{Float64}(0.0)	0.0	Gray{Float64}(0.0)	U 2_V 0	WT	1	BD1-LPS	Il12b_intron(4),HSS1(1)	Il12b_HSS1_BD	WT_BD1-LPS_1	HSS1	Il12b_intron	NA	WT_BD1-LPS
Il12bBD_failedu1v1_25May21_WTRad21_Sequence_A 0_S 0_U 2_V 0_X13_Y16_Job(Seq.Scan) 1 01 01 02 01 04 01_226	Cell_CP_8	4028.0	3155.5	12	12	12	Il12bBD_failedu1v1_25May21_WTRad21_Sequence_A 0_S 0_U 2_V 0_X13_Y16_Job(Seq.Scan) 1 01 01 02 01 04 01_226__Cell_CP_8	Cell_CP_8	Il12bBD_failedu1v1_25May21_WTRad21_Sequence_A 0_S 0_U 2_V 0_X13_Y16_Job(Seq.Scan) 1 01 01 02 01 04 01_226	0.06818181818181818	1	TxS_auto_3	19.498037338256836	61.694114685058594	114.90586853027344	66.339	128.331	9.5	0	0.0	0.0	0.0	0.0	0.0	0.0	0.0	Gray{Float64}(11.086277290134545)	11.797163671662256	Gray{Float64}(11.002543722513625)	Gray{Float64}(0.0)	0.0	Gray{Float64}(0.0)	U 2_V 0	WT	1	BD1-LPS	Il12b_intron(4),HSS1(1)	Il12b_HSS1_BD	WT_BD1-LPS_1	HSS1	Il12b_intron	NA	WT_BD1-LPS
Il12bBD_failedu1v1_25May21_WTRad21_Sequence_A 0_S 0_U 2_V 0_X13_Y16_Job(Seq.Scan) 1 01 01 02 01 04 01_226	Cell_CP_10	3989.0	3170.5	11	11	11	Il12bBD_failedu1v1_25May21_WTRad21_Sequence_A 0_S 0_U 2_V 0_X13_Y16_Job(Seq.Scan) 1 01 01 02 01 04 01_226__Cell_CP_10	Cell_CP_10	Il12bBD_failedu1v1_25May21_WTRad21_Sequence_A 0_S 0_U 2_V 0_X13_Y16_Job(Seq.Scan) 1 01 01 02 01 04 01_226	0.06818181818181818	1	TxS_auto_4	11.98431396484375	37.67059326171875	68.09017944335938	66.528	140.994	9.5	0	0.0	0.0	0.0	0.0	0.0	0.0	0.0	Gray{Float64}(6.8140923848578305)	7.203380040150606	Gray{Float64}(6.51981648963371)	Gray{Float64}(0.0)	0.0	Gray{Float64}(0.0)	U 2_V 0	WT	1	BD1-LPS	Il12b_intron(4),HSS1(1)	Il12b_HSS1_BD	WT_BD1-LPS_1	HSS1	Il12b_intron	NA	WT_BD1-LPS
Il12bBD_failedu1v1_25May21_WTRad21_Sequence_A 0_S 0_U 2_V 0_X13_Y16_Job(Seq.Scan) 1 01 01 02 01 04 01_226	Cell_CP_15	3755.5	2920.5	0	0	0	Il12bBD_failedu1v1_25May21_WTRad21_Sequence_A 0_S 0_U 2_V 0_X13_Y16_Job(Seq.Scan) 1 01 01 02 01 04 01_226__Cell_CP_15	Cell_CP_15	Il12bBD_failedu1v1_25May21_WTRad21_Sequence_A 0_S 0_U 2_V 0_X13_Y16_Job(Seq.Scan) 1 01 01 02 01 04 01_226	0.06818181818181818	1	TxS_auto_1	12.278432846069336	33.95686721801758	54.670589447021484	126.441	12.096	7.5	0	0.0	0.0	0.0	0.0	0.0	0.0	0.0	Gray{Float64}(6.981323753685566)	6.4932404394300205	Gray{Float64}(5.2348549157693265)	Gray{Float64}(0.0)	0.0	Gray{Float64}(0.0)	U 2_V 0	WT	1	BD1-LPS	Il12b_intron(4),HSS1(1)	Il12b_HSS1_BD	WT_BD1-LPS_1	HSS1	Il12b_intron	NA	WT_BD1-LPS
Il12bBD_failedu1v1_25May21_WTRad21_Sequence_A 0_S 0_U 2_V 0_X13_Y17_Job(Seq.Scan) 1 01 01 02 01 04 01_232	Cell_CP_4	3481.0	2772.5	9	9	9	Il12bBD_failedu1v1_25May21_WTRad21_Sequence_A 0_S 0_U 2_V 0_X13_Y17_Job(Seq.Scan) 1 01 01 02 01 04 01_232__Cell_CP_4	Cell_CP_4	Il12bBD_failedu1v1_25May21_WTRad21_Sequence_A 0_S 0_U 2_V 0_X13_Y17_Job(Seq.Scan) 1 01 01 02 01 04 01_232	0.038461538461538464	1	TxS_auto_2	13.027451515197754	43.42353057861328	81.65878295898438	20.412	102.438	9.5	0	0.0	0.0	0.0	0.0	0.0	0.0	0.0	Gray{Float64}(7.407203985494967)	8.30345811837052	Gray{Float64}(7.819046505851585)	Gray{Float64}(0.0)	0.0	Gray{Float64}(0.0)	U 2_V 0	WT	1	BD1-LPS	Il12b_intron(4),HSS1(1)	Il12b_HSS1_BD	WT_BD1-LPS_1	HSS1	Il12b_intron	NA	WT_BD1-LPS
Il12bBD_failedu1v1_25May21_WTRad21_Sequence_A 0_S 0_U 2_V 0_X13_Y17_Job(Seq.Scan) 1 01 01 02 01 04 01_232	Cell_CP_23	3857.0	2973.0	4	4	4	Il12bBD_failedu1v1_25May21_WTRad21_Sequence_A 0_S 0_U 2_V 0_X13_Y17_Job(Seq.Scan) 1 01 01 02 01 04 01_232__Cell_CP_23	Cell_CP_23	Il12bBD_failedu1v1_25May21_WTRad21_Sequence_A 0_S 0_U 2_V 0_X13_Y17_Job(Seq.Scan) 1 01 01 02 01 04 01_232	0.038461538461538464	1	TxS_auto_1	13.466667175292969	41.929405212402344	73.10977172851562	161.028	79.38	8.5	0	0.0	0.0	0.0	0.0	0.0	0.0	0.0	Gray{Float64}(7.656935100145728)	8.017751101077968	Gray{Float64}(7.000455853776135)	Gray{Float64}(0.0)	0.0	Gray{Float64}(0.0)	U 2_V 0	WT	1	BD1-LPS	Il12b_intron(4),HSS1(1)	Il12b_HSS1_BD	WT_BD1-LPS_1	HSS1	Il12b_intron	NA	WT_BD1-LPS
Il12bBD_failedu1v1_25May21_WTRad21_Sequence_A 0_S 0_U 2_V 0_X13_Y18_Job(Seq.Scan) 1 01 01 02 01 04 01_242	Cell_CP_18	3897.0	2965.0	5	5	5	Il12bBD_failedu1v1_25May21_WTRad21_Sequence_A 0_S 0_U 2_V 0_X13_Y18_Job(Seq.Scan) 1 01 01 02 01 04 01_242__Cell_CP_18	Cell_CP_18	Il12bBD_failedu1v1_25May21_WTRad21_Sequence_A 0_S 0_U 2_V 0_X13_Y18_Job(Seq.Scan) 1 01 01 02 01 04 01_242	0.018518518518518517	1	TxS_auto_1	11.980393409729004	35.49412536621094	58.89018630981445	139.104	144.585	9.5	0	0.0	0.0	0.0	0.0	0.0	0.0	0.0	Gray{Float64}(6.811863218897211)	6.787195317823398	Gray{Float64}(5.6388925821486495)	Gray{Float64}(0.0)	0.0	Gray{Float64}(0.0)	U 2_V 0	WT	1	BD1-LPS	Il12b_intron(4),HSS1(1)	Il12b_HSS1_BD	WT_BD1-LPS_1	HSS1	Il12b_intron	NA	WT_BD1-LPS
Il12bBD_failedu1v1_25May21_WTRad21_Sequence_A 0_S 0_U 2_V 0_X13_Y19_Job(Seq.Scan) 1 01 01 02 01 04 01_248	Cell_CP_27	4121.0	3180.0	8	8	8	Il12bBD_failedu1v1_25May21_WTRad21_Sequence_A 0_S 0_U 2_V 0_X13_Y19_Job(Seq.Scan) 1 01 01 02 01 04 01_248__Cell_CP_27	Cell_CP_27	Il12bBD_failedu1v1_25May21_WTRad21_Sequence_A 0_S 0_U 2_V 0_X13_Y19_Job(Seq.Scan) 1 01 01 02 01 04 01_248	0.017857142857142856	1	TxS_auto_1	14.086274147033691	46.99607467651367	82.51763916015625	179.928	44.415	8.0	0	0.0	0.0	0.0	0.0	0.0	0.0	0.0	Gray{Float64}(8.009233876707222)	8.986600872947871	Gray{Float64}(7.9012842803500725)	Gray{Float64}(0.0)	0.0	Gray{Float64}(0.0)	U 2_V 0	WT	1	BD1-LPS	Il12b_intron(4),HSS1(1)	Il12b_HSS1_BD	WT_BD1-LPS_1	HSS1	Il12b_intron	NA	WT_BD1-LPS
Il12bBD_failedu1v1_25May21_WTRad21_Sequence_A 0_S 0_U 2_V 0_X14_Y16_Job(Seq.Scan) 1 01 01 02 01 04 01_228	Cell_CP_9	3936.0	3053.5	1	1	1	Il12bBD_failedu1v1_25May21_WTRad21_Sequence_A 0_S 0_U 2_V 0_X14_Y16_Job(Seq.Scan) 1 01 01 02 01 04 01_228__Cell_CP_9	Cell_CP_9	Il12bBD_failedu1v1_25May21_WTRad21_Sequence_A 0_S 0_U 2_V 0_X14_Y16_Job(Seq.Scan) 1 01 01 02 01 04 01_228	0.016666666666666666	1	TxS_auto_1	18.607845306396484	56.141178131103516	95.68234252929688	55.566	182.385	10.5	0	0.0	0.0	0.0	0.0	0.0	0.0	0.0	Gray{Float64}(10.580128105195378)	10.735329788158461	Gray{Float64}(9.161839779086247)	Gray{Float64}(0.0)	0.0	Gray{Float64}(0.0)	U 2_V 0	WT	1	BD1-LPS	Il12b_intron(4),HSS1(1)	Il12b_HSS1_BD	WT_BD1-LPS_1	HSS1	Il12b_intron	NA	WT_BD1-LPS
Il12bBD_failedu1v1_25May21_WTRad21_Sequence_A 0_S 0_U 2_V 0_X14_Y19_Job(Seq.Scan) 1 01 01 02 01 04 01_246	Cell_CP_16	5859.0	4581.0	6	6	5	Il12bBD_failedu1v1_25May21_WTRad21_Sequence_A 0_S 0_U 2_V 0_X14_Y19_Job(Seq.Scan) 1 01 01 02 01 04 01_246__Cell_CP_16	Cell_CP_16	Il12bBD_failedu1v1_25May21_WTRad21_Sequence_A 0_S 0_U 2_V 0_X14_Y19_Job(Seq.Scan) 1 01 01 02 01 04 01_246	0.019230769230769232	1	TxS_auto_1	15.321569442749023	47.4078369140625	83.27449035644531	108.297	82.215	7.0	0	0.0	0.0	0.0	0.0	0.0	0.0	0.0	Gray{Float64}(8.711603348358016)	9.065338148536815	Gray{Float64}(7.973754803266952)	Gray{Float64}(0.0)	0.0	Gray{Float64}(0.0)	U 2_V 0	WT	1	BD1-LPS	Il12b_intron(4),HSS1(1)	Il12b_HSS1_BD	WT_BD1-LPS_1	HSS1	Il12b_intron	NA	WT_BD1-LPS
Il12bBD_failedu1v1_25May21_WTRad21_Sequence_A 0_S 0_U 2_V 0_X15_Y15_Job(Seq.Scan) 1 01 01 02 01 04 01_220	Cell_CP_15	4395.5	3479.0	10	10	10	Il12bBD_failedu1v1_25May21_WTRad21_Sequence_A 0_S 0_U 2_V 0_X15_Y15_Job(Seq.Scan) 1 01 01 02 01 04 01_220__Cell_CP_15	Cell_CP_15	Il12bBD_failedu1v1_25May21_WTRad21_Sequence_A 0_S 0_U 2_V 0_X15_Y15_Job(Seq.Scan) 1 01 01 02 01 04 01_220	0.015625	1	TxS_auto_1	15.482353210449219	46.98039627075195	81.39212799072266	82.215	182.007	9.5	0	0.0	0.0	0.0	0.0	0.0	0.0	0.0	Gray{Float64}(8.803022469244587)	8.983602844370495	Gray{Float64}(7.793513580643747)	Gray{Float64}(0.0)	0.0	Gray{Float64}(0.0)	U 2_V 0	WT	1	BD1-LPS	Il12b_intron(4),HSS1(1)	Il12b_HSS1_BD	WT_BD1-LPS_1	HSS1	Il12b_intron	NA	WT_BD1-LPS
Il12bBD_failedu1v1_25May21_WTRad21_Sequence_A 0_S 0_U 2_V 0_X15_Y16_Job(Seq.Scan) 1 01 01 02 01 04 01_230	Cell_CP_14	3805.5	2783.5	2	2	2	Il12bBD_failedu1v1_25May21_WTRad21_Sequence_A 0_S 0_U 2_V 0_X15_Y16_Job(Seq.Scan) 1 01 01 02 01 04 01_230__Cell_CP_14	Cell_CP_14	Il12bBD_failedu1v1_25May21_WTRad21_Sequence_A 0_S 0_U 2_V 0_X15_Y16_Job(Seq.Scan) 1 01 01 02 01 04 01_230	0.06756756756756757	1	TxS_auto_4	5.882352828979492	18.04313850402832	32.4352912902832	86.751	24.192	8.0	0	0.0	0.0	0.0	0.0	0.0	0.0	0.0	Gray{Float64}(3.3446132782051716)	3.4502133496705225	Gray{Float64}(3.105765746679719)	Gray{Float64}(0.0)	0.0	Gray{Float64}(0.0)	U 2_V 0	WT	1	BD1-LPS	Il12b_intron(4),HSS1(1)	Il12b_HSS1_BD	WT_BD1-LPS_1	HSS1	Il12b_intron	NA	WT_BD1-LPS
Il12bBD_failedu1v1_25May21_WTRad21_Sequence_A 0_S 0_U 2_V 0_X15_Y16_Job(Seq.Scan) 1 01 01 02 01 04 01_230	Cell_CP_26	5998.5	4888.5	7	7	6	Il12bBD_failedu1v1_25May21_WTRad21_Sequence_A 0_S 0_U 2_V 0_X15_Y16_Job(Seq.Scan) 1 01 01 02 01 04 01_230__Cell_CP_26	Cell_CP_26	Il12bBD_failedu1v1_25May21_WTRad21_Sequence_A 0_S 0_U 2_V 0_X15_Y16_Job(Seq.Scan) 1 01 01 02 01 04 01_230	0.06756756756756757	1	TxS_auto_5	4.282353401184082	13.349020004272461	23.321569442749023	122.85	84.105	8.5	0	0.0	0.0	0.0	0.0	0.0	0.0	0.0	Gray{Float64}(2.434878774528078)	2.552602864156754	Gray{Float64}(2.2331025451835833)	Gray{Float64}(0.0)	0.0	Gray{Float64}(0.0)	U 2_V 0	WT	1	BD1-LPS	Il12b_intron(4),HSS1(1)	Il12b_HSS1_BD	WT_BD1-LPS_1	HSS1	Il12b_intron	NA	WT_BD1-LPS
Il12bBD_failedu1v1_25May21_WTRad21_Sequence_A 0_S 0_U 2_V 0_X15_Y16_Job(Seq.Scan) 1 01 01 02 01 04 01_230	Cell_CP_27	4328.0	3147.5	0	0	0	Il12bBD_failedu1v1_25May21_WTRad21_Sequence_A 0_S 0_U 2_V 0_X15_Y16_Job(Seq.Scan) 1 01 01 02 01 04 01_230__Cell_CP_27	Cell_CP_27	Il12bBD_failedu1v1_25May21_WTRad21_Sequence_A 0_S 0_U 2_V 0_X15_Y16_Job(Seq.Scan) 1 01 01 02 01 04 01_230	0.06756756756756757	1	TxS_auto_2	5.047059535980225	12.168628692626953	18.352937698364258	122.85	11.529	8.0	0	0.0	0.0	0.0	0.0	0.0	0.0	0.0	Gray{Float64}(2.86967865252313)	2.3268881493711207	Gray{Float64}(1.7573427888900253)	Gray{Float64}(0.0)	0.0	Gray{Float64}(0.0)	U 2_V 0	WT	1	BD1-LPS	Il12b_intron(4),HSS1(1)	Il12b_HSS1_BD	WT_BD1-LPS_1	HSS1	Il12b_intron	NA	WT_BD1-LPS
Il12bBD_failedu1v1_25May21_WTRad21_Sequence_A 0_S 0_U 2_V 0_X15_Y16_Job(Seq.Scan) 1 01 01 02 01 04 01_230	Cell_CP_30	5314.0	4394.5	13	13	13	Il12bBD_failedu1v1_25May21_WTRad21_Sequence_A 0_S 0_U 2_V 0_X15_Y16_Job(Seq.Scan) 1 01 01 02 01 04 01_230__Cell_CP_30	Cell_CP_30	Il12bBD_failedu1v1_25May21_WTRad21_Sequence_A 0_S 0_U 2_V 0_X15_Y16_Job(Seq.Scan) 1 01 01 02 01 04 01_230	0.06756756756756757	1	TxS_auto_1	17.270587921142578	53.607845306396484	94.10585021972656	143.262	178.794	8.0	0	0.0	0.0	0.0	0.0	0.0	0.0	0.0	Gray{Float64}(9.819784593486292)	10.250905266947182	Gray{Float64}(9.010886431044812)	Gray{Float64}(0.0)	0.0	Gray{Float64}(0.0)	U 2_V 0	WT	1	BD1-LPS	Il12b_intron(4),HSS1(1)	Il12b_HSS1_BD	WT_BD1-LPS_1	HSS1	Il12b_intron	NA	WT_BD1-LPS
Il12bBD_failedu1v1_25May21_WTRad21_Sequence_A 0_S 0_U 2_V 0_X15_Y16_Job(Seq.Scan) 1 01 01 02 01 04 01_230	Cell_CP_32	3942.5	2812.5	11	11	11	Il12bBD_failedu1v1_25May21_WTRad21_Sequence_A 0_S 0_U 2_V 0_X15_Y16_Job(Seq.Scan) 1 01 01 02 01 04 01_230__Cell_CP_32	Cell_CP_32	Il12bBD_failedu1v1_25May21_WTRad21_Sequence_A 0_S 0_U 2_V 0_X15_Y16_Job(Seq.Scan) 1 01 01 02 01 04 01_230	0.06756756756756757	1	TxS_auto_3	8.411764144897461	27.658824920654297	54.88628005981445	151.767	50.652	8.5	0	0.0	0.0	0.0	0.0	0.0	0.0	0.0	Gray{Float64}(4.782796760090826)	5.288927253766615	Gray{Float64}(5.255507867860848)	Gray{Float64}(0.0)	0.0	Gray{Float64}(0.0)	U 2_V 0	WT	1	BD1-LPS	Il12b_intron(4),HSS1(1)	Il12b_HSS1_BD	WT_BD1-LPS_1	HSS1	Il12b_intron	NA	WT_BD1-LPS
Il12bBD_failedu1v1_25May21_WTRad21_Sequence_A 0_S 0_U 2_V 0_X15_Y19_Job(Seq.Scan) 1 01 01 02 01 04 01_244	Cell_CP_4	3506.5	2871.0	6	6	5	Il12bBD_failedu1v1_25May21_WTRad21_Sequence_A 0_S 0_U 2_V 0_X15_Y19_Job(Seq.Scan) 1 01 01 02 01 04 01_244__Cell_CP_4	Cell_CP_4	Il12bBD_failedu1v1_25May21_WTRad21_Sequence_A 0_S 0_U 2_V 0_X15_Y19_Job(Seq.Scan) 1 01 01 02 01 04 01_244	0.03333333333333333	1	TxS_auto_2	14.658823013305664	42.47059631347656	70.63134002685547	26.082	151.2	8.5	0	0.0	0.0	0.0	0.0	0.0	0.0	0.0	Gray{Float64}(8.334776154810722)	8.121237795548128	Gray{Float64}(6.76313940066917)	Gray{Float64}(0.0)	0.0	Gray{Float64}(0.0)	U 2_V 0	WT	1	BD1-LPS	Il12b_intron(4),HSS1(1)	Il12b_HSS1_BD	WT_BD1-LPS_1	HSS1	Il12b_intron	NA	WT_BD1-LPS
Il12bBD_failedu1v1_25May21_WTRad21_Sequence_A 0_S 0_U 2_V 0_X15_Y19_Job(Seq.Scan) 1 01 01 02 01 04 01_244	Cell_CP_8	3710.5	3025.0	8	8	8	Il12bBD_failedu1v1_25May21_WTRad21_Sequence_A 0_S 0_U 2_V 0_X15_Y19_Job(Seq.Scan) 1 01 01 02 01 04 01_244__Cell_CP_8	Cell_CP_8	Il12bBD_failedu1v1_25May21_WTRad21_Sequence_A 0_S 0_U 2_V 0_X15_Y19_Job(Seq.Scan) 1 01 01 02 01 04 01_244	0.03333333333333333	1	TxS_auto_1	15.478431701660156	48.349037170410156	87.63525390625	58.212	108.108	8.5	0	0.0	0.0	0.0	0.0	0.0	0.0	0.0	Gray{Float64}(8.800792761039753)	9.2453146913339	Gray{Float64}(8.39130955685753)	Gray{Float64}(0.0)	0.0	Gray{Float64}(0.0)	U 2_V 0	WT	1	BD1-LPS	Il12b_intron(4),HSS1(1)	Il12b_HSS1_BD	WT_BD1-LPS_1	HSS1	Il12b_intron	NA	WT_BD1-LPS
Il12bBD_failedu1v1_25May21_WTRad21_Sequence_A 0_S 0_U 2_V 0_X18_Y14_Job(Seq.Scan) 1 01 01 02 01 04 01_208	Cell_CP_10	3553.0	2988.0	5	5	5	Il12bBD_failedu1v1_25May21_WTRad21_Sequence_A 0_S 0_U 2_V 0_X18_Y14_Job(Seq.Scan) 1 01 01 02 01 04 01_208__Cell_CP_10	Cell_CP_10	Il12bBD_failedu1v1_25May21_WTRad21_Sequence_A 0_S 0_U 2_V 0_X18_Y14_Job(Seq.Scan) 1 01 01 02 01 04 01_208	0.02	1	TxS_auto_1	20.00391960144043	66.74117279052734	125.96469116210938	68.418	123.795	10.5	0	0.0	0.0	0.0	0.0	0.0	0.0	0.0	Gray{Float64}(11.373913986511676)	12.762263354744741	Gray{Float64}(12.061455517730082)	Gray{Float64}(0.0)	0.0	Gray{Float64}(0.0)	U 2_V 0	WT	1	BD1-LPS	Il12b_intron(4),HSS1(1)	Il12b_HSS1_BD	WT_BD1-LPS_1	HSS1	Il12b_intron	NA	WT_BD1-LPS
Il12bBD_failedu1v1_25May21_WTRad21_Sequence_A 0_S 0_U 2_V 0_X18_Y15_Job(Seq.Scan) 1 01 01 02 01 04 01_218	Cell_CP_1	3419.5	2725.5	7	7	7	Il12bBD_failedu1v1_25May21_WTRad21_Sequence_A 0_S 0_U 2_V 0_X18_Y15_Job(Seq.Scan) 1 01 01 02 01 04 01_218__Cell_CP_1	Cell_CP_1	Il12bBD_failedu1v1_25May21_WTRad21_Sequence_A 0_S 0_U 2_V 0_X18_Y15_Job(Seq.Scan) 1 01 01 02 01 04 01_218	0.09259259259259259	1	TxS_auto_7	17.21176528930664	50.7490119934082	85.45882415771484	7.938	185.598	10.5	0	0.0	0.0	0.0	0.0	0.0	0.0	0.0	Gray{Float64}(9.7863389704138)	9.704238462901266	Gray{Float64}(8.182910597139225)	Gray{Float64}(0.0)	0.0	Gray{Float64}(0.0)	U 2_V 0	WT	1	BD1-LPS	Il12b_intron(4),HSS1(1)	Il12b_HSS1_BD	WT_BD1-LPS_1	HSS1	Il12b_intron	NA	WT_BD1-LPS
Il12bBD_failedu1v1_25May21_WTRad21_Sequence_A 0_S 0_U 2_V 0_X18_Y15_Job(Seq.Scan) 1 01 01 02 01 04 01_218	Cell_CP_3	8042.0	6041.5	7	7	7	Il12bBD_failedu1v1_25May21_WTRad21_Sequence_A 0_S 0_U 2_V 0_X18_Y15_Job(Seq.Scan) 1 01 01 02 01 04 01_218__Cell_CP_3	Cell_CP_3	Il12bBD_failedu1v1_25May21_WTRad21_Sequence_A 0_S 0_U 2_V 0_X18_Y15_Job(Seq.Scan) 1 01 01 02 01 04 01_218	0.09259259259259259	1	TxS_auto_6	17.48235321044922	54.325496673583984	92.46273040771484	19.467	150.633	10.0	0	0.0	0.0	0.0	0.0	0.0	0.0	0.0	Gray{Float64}(9.940191005524113)	10.388134736583343	Gray{Float64}(8.85355332174218)	Gray{Float64}(0.0)	0.0	Gray{Float64}(0.0)	U 2_V 0	WT	1	BD1-LPS	Il12b_intron(4),HSS1(1)	Il12b_HSS1_BD	WT_BD1-LPS_1	HSS1	Il12b_intron	NA	WT_BD1-LPS
Il12bBD_failedu1v1_25May21_WTRad21_Sequence_A 0_S 0_U 2_V 0_X18_Y15_Job(Seq.Scan) 1 01 01 02 01 04 01_218	Cell_CP_14	4074.5	3053.0	8	8	8	Il12bBD_failedu1v1_25May21_WTRad21_Sequence_A 0_S 0_U 2_V 0_X18_Y15_Job(Seq.Scan) 1 01 01 02 01 04 01_218__Cell_CP_14	Cell_CP_14	Il12bBD_failedu1v1_25May21_WTRad21_Sequence_A 0_S 0_U 2_V 0_X18_Y15_Job(Seq.Scan) 1 01 01 02 01 04 01_218	0.09259259259259259	1	TxS_auto_4	11.674509048461914	30.501962661743164	48.75685119628906	100.17	174.636	9.5	0	0.0	0.0	0.0	0.0	0.0	0.0	0.0	Gray{Float64}(6.637942183210764)	5.832592746722114	Gray{Float64}(4.6685986879593235)	Gray{Float64}(0.0)	0.0	Gray{Float64}(0.0)	U 2_V 0	WT	1	BD1-LPS	Il12b_intron(4),HSS1(1)	Il12b_HSS1_BD	WT_BD1-LPS_1	HSS1	Il12b_intron	NA	WT_BD1-LPS
Il12bBD_failedu1v1_25May21_WTRad21_Sequence_A 0_S 0_U 2_V 0_X18_Y15_Job(Seq.Scan) 1 01 01 02 01 04 01_218	Cell_CP_17	4414.0	3135.0	0	0	0	Il12bBD_failedu1v1_25May21_WTRad21_Sequence_A 0_S 0_U 2_V 0_X18_Y15_Job(Seq.Scan) 1 01 01 02 01 04 01_218__Cell_CP_17	Cell_CP_17	Il12bBD_failedu1v1_25May21_WTRad21_Sequence_A 0_S 0_U 2_V 0_X18_Y15_Job(Seq.Scan) 1 01 01 02 01 04 01_218	0.09259259259259259	1	TxS_auto_5	6.062745094299316	13.039216995239258	18.168622970581055	122.094	93.366	9.5	0	0.0	0.0	0.0	0.0	0.0	0.0	0.0	Gray{Float64}(3.447181482360118)	2.493362257136206	Gray{Float64}(1.739694161565098)	Gray{Float64}(0.0)	0.0	Gray{Float64}(0.0)	U 2_V 0	WT	1	BD1-LPS	Il12b_intron(4),HSS1(1)	Il12b_HSS1_BD	WT_BD1-LPS_1	HSS1	Il12b_intron	NA	WT_BD1-LPS
Il12bBD_failedu1v1_25May21_WTRad21_Sequence_A 0_S 0_U 2_V 0_X18_Y15_Job(Seq.Scan) 1 01 01 02 01 04 01_218	Cell_CP_26	4486.0	3577.0	12	12	12	Il12bBD_failedu1v1_25May21_WTRad21_Sequence_A 0_S 0_U 2_V 0_X18_Y15_Job(Seq.Scan) 1 01 01 02 01 04 01_218__Cell_CP_26	Cell_CP_26	Il12bBD_failedu1v1_25May21_WTRad21_Sequence_A 0_S 0_U 2_V 0_X18_Y15_Job(Seq.Scan) 1 01 01 02 01 04 01_218	0.09259259259259259	1	TxS_auto_1	10.160784721374512	29.682353973388672	53.52156448364258	179.739	45.738	8.0	0	0.0	0.0	0.0	0.0	0.0	0.0	0.0	Gray{Float64}(5.777262344528417)	5.675866973241227	Gray{Float64}(5.124832707508438)	Gray{Float64}(0.0)	0.0	Gray{Float64}(0.0)	U 2_V 0	WT	1	BD1-LPS	Il12b_intron(4),HSS1(1)	Il12b_HSS1_BD	WT_BD1-LPS_1	HSS1	Il12b_intron	NA	WT_BD1-LPS
Il12bBD_failedu1v1_25May21_WTRad21_Sequence_A 0_S 0_U 2_V 0_X19_Y14_Job(Seq.Scan) 1 01 01 02 01 04 01_210	Cell_CP_1	5051.5	3101.5	7	7	7	Il12bBD_failedu1v1_25May21_WTRad21_Sequence_A 0_S 0_U 2_V 0_X19_Y14_Job(Seq.Scan) 1 01 01 02 01 04 01_210__Cell_CP_1	Cell_CP_1	Il12bBD_failedu1v1_25May21_WTRad21_Sequence_A 0_S 0_U 2_V 0_X19_Y14_Job(Seq.Scan) 1 01 01 02 01 04 01_210	0.1111111111111111	2	TxS_auto_1	13.83137321472168	42.443153381347656	75.29801940917969	27.972	49.14	7.5	TxS_auto_6	3.149020195007324	7.58431339263916	12.41960620880127	26.46	51.03	8.5	6.936010668965267	Gray{Float64}(7.864301216660453)	8.115990151366706	Gray{Float64}(7.209986412050903)	Gray{Float64}(1.7904833429355747)	1.450274258523615	Gray{Float64}(1.1892104561459902)	U 2_V 0	WT	1	BD1-LPS	Il12b_intron(4),HSS1(1)	Il12b_HSS1_BD	WT_BD1-LPS_1	HSS1	Il12b_intron	NA	WT_BD1-LPS
Il12bBD_failedu1v1_25May21_WTRad21_Sequence_A 0_S 0_U 2_V 0_X19_Y14_Job(Seq.Scan) 1 01 01 02 01 04 01_210	Cell_CP_7	3695.5	2909.5	3	3	3	Il12bBD_failedu1v1_25May21_WTRad21_Sequence_A 0_S 0_U 2_V 0_X19_Y14_Job(Seq.Scan) 1 01 01 02 01 04 01_210__Cell_CP_7	Cell_CP_7	Il12bBD_failedu1v1_25May21_WTRad21_Sequence_A 0_S 0_U 2_V 0_X19_Y14_Job(Seq.Scan) 1 01 01 02 01 04 01_210	0.1111111111111111	1	TxS_auto_3	11.054902076721191	32.858821868896484	59.078426361083984	79.002	24.381	9.0	0	0.0	0.0	0.0	0.0	0.0	0.0	0.0	Gray{Float64}(6.285643406649269)	6.283271939701694	Gray{Float64}(5.656917069678419)	Gray{Float64}(0.0)	0.0	Gray{Float64}(0.0)	U 2_V 0	WT	1	BD1-LPS	Il12b_intron(4),HSS1(1)	Il12b_HSS1_BD	WT_BD1-LPS_1	HSS1	Il12b_intron	NA	WT_BD1-LPS
Il12bBD_failedu1v1_25May21_WTRad21_Sequence_A 0_S 0_U 2_V 0_X19_Y14_Job(Seq.Scan) 1 01 01 02 01 04 01_210	Cell_CP_13	4241.5	3044.0	2	2	2	Il12bBD_failedu1v1_25May21_WTRad21_Sequence_A 0_S 0_U 2_V 0_X19_Y14_Job(Seq.Scan) 1 01 01 02 01 04 01_210__Cell_CP_13	Cell_CP_13	Il12bBD_failedu1v1_25May21_WTRad21_Sequence_A 0_S 0_U 2_V 0_X19_Y14_Job(Seq.Scan) 1 01 01 02 01 04 01_210	0.1111111111111111	1	TxS_auto_2	11.066667556762695	30.64706039428711	48.79606246948242	128.709	13.986	8.5	0	0.0	0.0	0.0	0.0	0.0	0.0	0.0	Gray{Float64}(6.292333073507981)	5.86033837056235	Gray{Float64}(4.6723532720658065)	Gray{Float64}(0.0)	0.0	Gray{Float64}(0.0)	U 2_V 0	WT	1	BD1-LPS	Il12b_intron(4),HSS1(1)	Il12b_HSS1_BD	WT_BD1-LPS_1	HSS1	Il12b_intron	NA	WT_BD1-LPS
Il12bBD_failedu1v1_25May21_WTRad21_Sequence_A 0_S 0_U 2_V 0_X19_Y15_Job(Seq.Scan) 1 01 01 02 01 04 01_216	Cell_CP_1	4175.0	3246.5	3	3	3	Il12bBD_failedu1v1_25May21_WTRad21_Sequence_A 0_S 0_U 2_V 0_X19_Y15_Job(Seq.Scan) 1 01 01 02 01 04 01_216__Cell_CP_1	Cell_CP_1	Il12bBD_failedu1v1_25May21_WTRad21_Sequence_A 0_S 0_U 2_V 0_X19_Y15_Job(Seq.Scan) 1 01 01 02 01 04 01_216	0.06521739130434782	1	TxS_auto_3	4.84705924987793	12.050980567932129	18.309799194335938	21.546	147.042	9.5	0	0.0	0.0	0.0	0.0	0.0	0.0	0.0	Gray{Float64}(2.7559616362219135)	2.3043914462451562	Gray{Float64}(1.753212161944976)	Gray{Float64}(0.0)	0.0	Gray{Float64}(0.0)	U 2_V 0	WT	1	BD1-LPS	Il12b_intron(4),HSS1(1)	Il12b_HSS1_BD	WT_BD1-LPS_1	HSS1	Il12b_intron	NA	WT_BD1-LPS
Il12bBD_failedu1v1_25May21_WTRad21_Sequence_A 0_S 0_U 2_V 0_X19_Y15_Job(Seq.Scan) 1 01 01 02 01 04 01_216	Cell_CP_11	6105.5	4800.5	2	2	2	Il12bBD_failedu1v1_25May21_WTRad21_Sequence_A 0_S 0_U 2_V 0_X19_Y15_Job(Seq.Scan) 1 01 01 02 01 04 01_216__Cell_CP_11	Cell_CP_11	Il12bBD_failedu1v1_25May21_WTRad21_Sequence_A 0_S 0_U 2_V 0_X19_Y15_Job(Seq.Scan) 1 01 01 02 01 04 01_216	0.06521739130434782	1	TxS_auto_1	7.396078586578369	19.14117431640625	28.235292434692383	65.205	97.146	8.5	0	0.0	0.0	0.0	0.0	0.0	0.0	0.0	Gray{Float64}(4.205293930253838)	3.660180025780493	Gray{Float64}(2.70360464181874)	Gray{Float64}(0.0)	0.0	Gray{Float64}(0.0)	U 2_V 0	WT	1	BD1-LPS	Il12b_intron(4),HSS1(1)	Il12b_HSS1_BD	WT_BD1-LPS_1	HSS1	Il12b_intron	NA	WT_BD1-LPS
Il12bBD_failedu1v1_25May21_WTRad21_Sequence_A 0_S 0_U 2_V 0_X19_Y15_Job(Seq.Scan) 1 01 01 02 01 04 01_216	Cell_CP_19	4736.0	3614.0	7	7	7	Il12bBD_failedu1v1_25May21_WTRad21_Sequence_A 0_S 0_U 2_V 0_X19_Y15_Job(Seq.Scan) 1 01 01 02 01 04 01_216__Cell_CP_19	Cell_CP_19	Il12bBD_failedu1v1_25May21_WTRad21_Sequence_A 0_S 0_U 2_V 0_X19_Y15_Job(Seq.Scan) 1 01 01 02 01 04 01_216	0.06521739130434782	1	TxS_auto_2	2.619608163833618	5.533333778381348	9.423530578613281	136.647	182.574	8.5	0	0.0	0.0	0.0	0.0	0.0	0.0	0.0	Gray{Float64}(1.4894679906462873)	1.0580854359728964	Gray{Float64}(0.9023282147188171)	Gray{Float64}(0.0)	0.0	Gray{Float64}(0.0)	U 2_V 0	WT	1	BD1-LPS	Il12b_intron(4),HSS1(1)	Il12b_HSS1_BD	WT_BD1-LPS_1	HSS1	Il12b_intron	NA	WT_BD1-LPS
Il12bBD_failedu1v1_25May21_WTRad21_Sequence_A 0_S 0_U 2_V 0_X19_Y20_Job(Seq.Scan) 1 01 01 02 01 04 01_266	Cell_CP_9	4506.0	3430.5	7	7	7	Il12bBD_failedu1v1_25May21_WTRad21_Sequence_A 0_S 0_U 2_V 0_X19_Y20_Job(Seq.Scan) 1 01 01 02 01 04 01_266__Cell_CP_9	Cell_CP_9	Il12bBD_failedu1v1_25May21_WTRad21_Sequence_A 0_S 0_U 2_V 0_X19_Y20_Job(Seq.Scan) 1 01 01 02 01 04 01_266	0.019230769230769232	1	TxS_auto_1	7.556863307952881	20.8431453704834	34.933311462402344	43.848	54.432	10.0	0	0.0	0.0	0.0	0.0	0.0	0.0	0.0	Gray{Float64}(4.296713593384621)	3.985631346248867	Gray{Float64}(3.3449578481364055)	Gray{Float64}(0.0)	0.0	Gray{Float64}(0.0)	U 2_V 0	WT	1	BD1-LPS	Il12b_intron(4),HSS1(1)	Il12b_HSS1_BD	WT_BD1-LPS_1	HSS1	Il12b_intron	NA	WT_BD1-LPS
Il12bBD_failedu1v1_25May21_WTRad21_Sequence_A 0_S 0_U 2_V 0_X19_Y21_Job(Seq.Scan) 1 01 01 02 01 04 01_276	Cell_CP_32	3782.0	2948.5	5	5	5	Il12bBD_failedu1v1_25May21_WTRad21_Sequence_A 0_S 0_U 2_V 0_X19_Y21_Job(Seq.Scan) 1 01 01 02 01 04 01_276__Cell_CP_32	Cell_CP_32	Il12bBD_failedu1v1_25May21_WTRad21_Sequence_A 0_S 0_U 2_V 0_X19_Y21_Job(Seq.Scan) 1 01 01 02 01 04 01_276	0.013513513513513514	1	TxS_auto_1	9.839218139648438	30.682348251342773	58.96471405029297	143.262	77.301	8.0	0	0.0	0.0	0.0	0.0	0.0	0.0	0.0	Gray{Float64}(5.594424644999491)	5.867086123203474	Gray{Float64}(5.646028812296364)	Gray{Float64}(0.0)	0.0	Gray{Float64}(0.0)	U 2_V 0	WT	1	BD1-LPS	Il12b_intron(4),HSS1(1)	Il12b_HSS1_BD	WT_BD1-LPS_1	HSS1	Il12b_intron	NA	WT_BD1-LPS
Il12bBD_failedu1v1_25May21_WTRad21_Sequence_A 0_S 0_U 2_V 0_X20_Y15_Job(Seq.Scan) 1 01 01 02 01 04 01_214	Cell_CP_4	3326.0	2523.0	10	10	10	Il12bBD_failedu1v1_25May21_WTRad21_Sequence_A 0_S 0_U 2_V 0_X20_Y15_Job(Seq.Scan) 1 01 01 02 01 04 01_214__Cell_CP_4	Cell_CP_4	Il12bBD_failedu1v1_25May21_WTRad21_Sequence_A 0_S 0_U 2_V 0_X20_Y15_Job(Seq.Scan) 1 01 01 02 01 04 01_214	0.027777777777777776	1	TxS_auto_1	11.964705467224121	37.45098876953125	67.63916778564453	37.233	16.632	8.5	0	0.0	0.0	0.0	0.0	0.0	0.0	0.0	Gray{Float64}(6.802943301589453)	7.161387215541751	Gray{Float64}(6.476630919159009)	Gray{Float64}(0.0)	0.0	Gray{Float64}(0.0)	U 2_V 0	WT	1	BD1-LPS	Il12b_intron(4),HSS1(1)	Il12b_HSS1_BD	WT_BD1-LPS_1	HSS1	Il12b_intron	NA	WT_BD1-LPS
Il12bBD_failedu1v1_25May21_WTRad21_Sequence_A 0_S 0_U 2_V 0_X20_Y15_Job(Seq.Scan) 1 01 01 02 01 04 01_214	Cell_CP_5	4782.0	3799.5	2	2	2	Il12bBD_failedu1v1_25May21_WTRad21_Sequence_A 0_S 0_U 2_V 0_X20_Y15_Job(Seq.Scan) 1 01 01 02 01 04 01_214__Cell_CP_5	Cell_CP_5	Il12bBD_failedu1v1_25May21_WTRad21_Sequence_A 0_S 0_U 2_V 0_X20_Y15_Job(Seq.Scan) 1 01 01 02 01 04 01_214	0.027777777777777776	1	TxS_auto_2	10.658823013305664	27.49019432067871	41.039207458496094	41.391	92.043	9.5	0	0.0	0.0	0.0	0.0	0.0	0.0	0.0	Gray{Float64}(6.060439082251669)	5.256681669270946	Gray{Float64}(3.9296136931461216)	Gray{Float64}(0.0)	0.0	Gray{Float64}(0.0)	U 2_V 0	WT	1	BD1-LPS	Il12b_intron(4),HSS1(1)	Il12b_HSS1_BD	WT_BD1-LPS_1	HSS1	Il12b_intron	NA	WT_BD1-LPS
Il12bBD_failedu1v1_25May21_WTRad21_Sequence_A 0_S 0_U 2_V 0_X20_Y20_Job(Seq.Scan) 1 01 01 02 01 04 01_268	Cell_CP_6	4157.0	3131.0	4	4	4	Il12bBD_failedu1v1_25May21_WTRad21_Sequence_A 0_S 0_U 2_V 0_X20_Y20_Job(Seq.Scan) 1 01 01 02 01 04 01_268__Cell_CP_6	Cell_CP_6	Il12bBD_failedu1v1_25May21_WTRad21_Sequence_A 0_S 0_U 2_V 0_X20_Y20_Job(Seq.Scan) 1 01 01 02 01 04 01_268	0.05	1	TxS_auto_1	9.8274507522583	27.227453231811523	47.14509582519531	42.525	24.381	8.0	0	0.0	0.0	0.0	0.0	0.0	0.0	0.0	Gray{Float64}(5.587733893652354)	5.206440254113923	Gray{Float64}(4.51426880762094)	Gray{Float64}(0.0)	0.0	Gray{Float64}(0.0)	U 2_V 0	WT	1	BD1-LPS	Il12b_intron(4),HSS1(1)	Il12b_HSS1_BD	WT_BD1-LPS_1	HSS1	Il12b_intron	NA	WT_BD1-LPS
Il12bBD_failedu1v1_25May21_WTRad21_Sequence_A 0_S 0_U 2_V 0_X20_Y20_Job(Seq.Scan) 1 01 01 02 01 04 01_268	Cell_CP_8	4158.0	3057.0	2	2	2	Il12bBD_failedu1v1_25May21_WTRad21_Sequence_A 0_S 0_U 2_V 0_X20_Y20_Job(Seq.Scan) 1 01 01 02 01 04 01_268__Cell_CP_8	Cell_CP_8	Il12bBD_failedu1v1_25May21_WTRad21_Sequence_A 0_S 0_U 2_V 0_X20_Y20_Job(Seq.Scan) 1 01 01 02 01 04 01_268	0.05	1	TxS_auto_3	19.470584869384766	62.45098114013672	107.25880432128906	58.968	178.038	10.5	0	0.0	0.0	0.0	0.0	0.0	0.0	0.0	Gray{Float64}(11.07066824821229)	11.94189185997857	Gray{Float64}(10.270316906038602)	Gray{Float64}(0.0)	0.0	Gray{Float64}(0.0)	U 2_V 0	WT	1	BD1-LPS	Il12b_intron(4),HSS1(1)	Il12b_HSS1_BD	WT_BD1-LPS_1	HSS1	Il12b_intron	NA	WT_BD1-LPS
Il12bBD_failedu1v1_25May21_WTRad21_Sequence_A 0_S 0_U 2_V 0_X20_Y21_Job(Seq.Scan) 1 01 01 02 01 04 01_274	Cell_CP_24	5562.5	4131.0	3	3	3	Il12bBD_failedu1v1_25May21_WTRad21_Sequence_A 0_S 0_U 2_V 0_X20_Y21_Job(Seq.Scan) 1 01 01 02 01 04 01_274__Cell_CP_24	Cell_CP_24	Il12bBD_failedu1v1_25May21_WTRad21_Sequence_A 0_S 0_U 2_V 0_X20_Y21_Job(Seq.Scan) 1 01 01 02 01 04 01_274	0.046875	1	TxS_auto_3	9.792156219482422	24.79608154296875	36.80391311645508	124.362	182.763	9.5	0	0.0	0.0	0.0	0.0	0.0	0.0	0.0	Gray{Float64}(5.567665977564646)	4.741512766194711	Gray{Float64}(3.5240729512148796)	Gray{Float64}(0.0)	0.0	Gray{Float64}(0.0)	U 2_V 0	WT	1	BD1-LPS	Il12b_intron(4),HSS1(1)	Il12b_HSS1_BD	WT_BD1-LPS_1	HSS1	Il12b_intron	NA	WT_BD1-LPS
Il12bBD_failedu1v1_25May21_WTRad21_Sequence_A 0_S 0_U 2_V 0_X20_Y21_Job(Seq.Scan) 1 01 01 02 01 04 01_274	Cell_CP_27	5096.5	3834.0	8	8	8	Il12bBD_failedu1v1_25May21_WTRad21_Sequence_A 0_S 0_U 2_V 0_X20_Y21_Job(Seq.Scan) 1 01 01 02 01 04 01_274__Cell_CP_27	Cell_CP_27	Il12bBD_failedu1v1_25May21_WTRad21_Sequence_A 0_S 0_U 2_V 0_X20_Y21_Job(Seq.Scan) 1 01 01 02 01 04 01_274	0.046875	1	TxS_auto_2	9.52156925201416	24.866670608520508	41.51763153076172	160.839	148.743	9.5	0	0.0	0.0	0.0	0.0	0.0	0.0	0.0	Gray{Float64}(5.4138144846985465)	4.755010824542657	Gray{Float64}(3.975424075508087)	Gray{Float64}(0.0)	0.0	Gray{Float64}(0.0)	U 2_V 0	WT	1	BD1-LPS	Il12b_intron(4),HSS1(1)	Il12b_HSS1_BD	WT_BD1-LPS_1	HSS1	Il12b_intron	NA	WT_BD1-LPS
Il12bBD_failedu1v1_25May21_WTRad21_Sequence_A 0_S 0_U 2_V 0_X20_Y21_Job(Seq.Scan) 1 01 01 02 01 04 01_274	Cell_CP_32	4115.5	3118.0	6	6	6	Il12bBD_failedu1v1_25May21_WTRad21_Sequence_A 0_S 0_U 2_V 0_X20_Y21_Job(Seq.Scan) 1 01 01 02 01 04 01_274__Cell_CP_32	Cell_CP_32	Il12bBD_failedu1v1_25May21_WTRad21_Sequence_A 0_S 0_U 2_V 0_X20_Y21_Job(Seq.Scan) 1 01 01 02 01 04 01_274	0.046875	1	TxS_auto_1	15.694117546081543	45.8156852722168	77.61174774169922	178.983	126.63	10.0	0	0.0	0.0	0.0	0.0	0.0	0.0	0.0	Gray{Float64}(8.923428339038194)	8.760886522885908	Gray{Float64}(7.431532077787356)	Gray{Float64}(0.0)	0.0	Gray{Float64}(0.0)	U 2_V 0	WT	1	BD1-LPS	Il12b_intron(4),HSS1(1)	Il12b_HSS1_BD	WT_BD1-LPS_1	HSS1	Il12b_intron	NA	WT_BD1-LPS
Il12bBD_failedu1v1_25May21_WTRad21_Sequence_A 0_S 0_U 2_V 0_X20_Y22_Job(Seq.Scan) 1 01 01 02 01 04 01_280	Cell_CP_10	4930.5	3752.5	3	3	3	Il12bBD_failedu1v1_25May21_WTRad21_Sequence_A 0_S 0_U 2_V 0_X20_Y22_Job(Seq.Scan) 1 01 01 02 01 04 01_280__Cell_CP_10	Cell_CP_10	Il12bBD_failedu1v1_25May21_WTRad21_Sequence_A 0_S 0_U 2_V 0_X20_Y22_Job(Seq.Scan) 1 01 01 02 01 04 01_280	0.018518518518518517	1	TxS_auto_1	5.533333778381348	13.152941703796387	19.85097885131836	75.222	161.217	9.5	0	0.0	0.0	0.0	0.0	0.0	0.0	0.0	Gray{Float64}(3.1461665367539906)	2.515108723670484	Gray{Float64}(1.9007842292126296)	Gray{Float64}(0.0)	0.0	Gray{Float64}(0.0)	U 2_V 0	WT	1	BD1-LPS	Il12b_intron(4),HSS1(1)	Il12b_HSS1_BD	WT_BD1-LPS_1	HSS1	Il12b_intron	NA	WT_BD1-LPS
Il12bBD_failedu1v1_25May21_WTRad21_Sequence_A 0_S 0_U 2_V 0_X20_Y23_Job(Seq.Scan) 1 01 01 02 01 04 01_286	Cell_CP_10	4438.0	3388.0	8	8	8	Il12bBD_failedu1v1_25May21_WTRad21_Sequence_A 0_S 0_U 2_V 0_X20_Y23_Job(Seq.Scan) 1 01 01 02 01 04 01_286__Cell_CP_10	Cell_CP_10	Il12bBD_failedu1v1_25May21_WTRad21_Sequence_A 0_S 0_U 2_V 0_X20_Y23_Job(Seq.Scan) 1 01 01 02 01 04 01_286	0.058823529411764705	1	TxS_auto_3	12.247057914733887	32.79608154296875	51.541175842285156	55.755	121.338	10.5	0	0.0	0.0	0.0	0.0	0.0	0.0	0.0	Gray{Float64}(6.963484461314264)	6.271274719260792	Gray{Float64}(4.935205207252751)	Gray{Float64}(0.0)	0.0	Gray{Float64}(0.0)	U 2_V 0	WT	1	BD1-LPS	Il12b_intron(4),HSS1(1)	Il12b_HSS1_BD	WT_BD1-LPS_1	HSS1	Il12b_intron	NA	WT_BD1-LPS
Il12bBD_failedu1v1_25May21_WTRad21_Sequence_A 0_S 0_U 2_V 0_X20_Y23_Job(Seq.Scan) 1 01 01 02 01 04 01_286	Cell_CP_12	6249.0	5235.5	4	4	3	Il12bBD_failedu1v1_25May21_WTRad21_Sequence_A 0_S 0_U 2_V 0_X20_Y23_Job(Seq.Scan) 1 01 01 02 01 04 01_286__Cell_CP_12	Cell_CP_12	Il12bBD_failedu1v1_25May21_WTRad21_Sequence_A 0_S 0_U 2_V 0_X20_Y23_Job(Seq.Scan) 1 01 01 02 01 04 01_286	0.058823529411764705	1	TxS_auto_4	9.0	25.686275482177734	45.47450637817383	72.19800000000001	101.115	10.5	0	0.0	0.0	0.0	0.0	0.0	0.0	0.0	Gray{Float64}(5.117258413257871)	4.911735868576201	Gray{Float64}(4.354305407419313)	Gray{Float64}(0.0)	0.0	Gray{Float64}(0.0)	U 2_V 0	WT	1	BD1-LPS	Il12b_intron(4),HSS1(1)	Il12b_HSS1_BD	WT_BD1-LPS_1	HSS1	Il12b_intron	NA	WT_BD1-LPS
Il12bBD_failedu1v1_25May21_WTRad21_Sequence_A 0_S 0_U 2_V 0_X20_Y23_Job(Seq.Scan) 1 01 01 02 01 04 01_286	Cell_CP_25	3878.0	2973.5	7	7	7	Il12bBD_failedu1v1_25May21_WTRad21_Sequence_A 0_S 0_U 2_V 0_X20_Y23_Job(Seq.Scan) 1 01 01 02 01 04 01_286__Cell_CP_25	Cell_CP_25	Il12bBD_failedu1v1_25May21_WTRad21_Sequence_A 0_S 0_U 2_V 0_X20_Y23_Job(Seq.Scan) 1 01 01 02 01 04 01_286	0.058823529411764705	1	TxS_auto_2	6.333333492279053	19.64706039428711	38.97645950317383	123.606	145.908	9.0	0	0.0	0.0	0.0	0.0	0.0	0.0	0.0	Gray{Float64}(3.601033788592537)	3.756915685096488	Gray{Float64}(3.7321000686702805)	Gray{Float64}(0.0)	0.0	Gray{Float64}(0.0)	U 2_V 0	WT	1	BD1-LPS	Il12b_intron(4),HSS1(1)	Il12b_HSS1_BD	WT_BD1-LPS_1	HSS1	Il12b_intron	NA	WT_BD1-LPS
Il12bBD_failedu1v1_25May21_WTRad21_Sequence_A 0_S 0_U 2_V 0_X20_Y23_Job(Seq.Scan) 1 01 01 02 01 04 01_286	Cell_CP_32	3703.0	2732.0	2	2	2	Il12bBD_failedu1v1_25May21_WTRad21_Sequence_A 0_S 0_U 2_V 0_X20_Y23_Job(Seq.Scan) 1 01 01 02 01 04 01_286__Cell_CP_32	Cell_CP_32	Il12bBD_failedu1v1_25May21_WTRad21_Sequence_A 0_S 0_U 2_V 0_X20_Y23_Job(Seq.Scan) 1 01 01 02 01 04 01_286	0.058823529411764705	1	TxS_auto_1	10.882352828979492	34.95685958862305	67.77252197265625	160.65	68.229	9.0	0	0.0	0.0	0.0	0.0	0.0	0.0	0.0	Gray{Float64}(6.187534618903989)	6.684459224668596	Gray{Float64}(6.489399938635069)	Gray{Float64}(0.0)	0.0	Gray{Float64}(0.0)	U 2_V 0	WT	1	BD1-LPS	Il12b_intron(4),HSS1(1)	Il12b_HSS1_BD	WT_BD1-LPS_1	HSS1	Il12b_intron	NA	WT_BD1-LPS
Il12bBD_failedu1v1_25May21_WTRad21_Sequence_A 0_S 0_U 2_V 0_X21_Y20_Job(Seq.Scan) 1 01 01 02 01 04 01_270	Cell_CP_13	4637.0	3405.0	7	7	7	Il12bBD_failedu1v1_25May21_WTRad21_Sequence_A 0_S 0_U 2_V 0_X21_Y20_Job(Seq.Scan) 1 01 01 02 01 04 01_270__Cell_CP_13	Cell_CP_13	Il12bBD_failedu1v1_25May21_WTRad21_Sequence_A 0_S 0_U 2_V 0_X21_Y20_Job(Seq.Scan) 1 01 01 02 01 04 01_270	0.02631578947368421	1	TxS_auto_1	11.799999237060547	38.380401611328125	71.1019287109375	147.798	38.178	8.0	0	0.0	0.0	0.0	0.0	0.0	0.0	0.0	Gray{Float64}(6.709293930253838)	7.339109766050736	Gray{Float64}(6.808199523691247)	Gray{Float64}(0.0)	0.0	Gray{Float64}(0.0)	U 2_V 0	WT	1	BD1-LPS	Il12b_intron(4),HSS1(1)	Il12b_HSS1_BD	WT_BD1-LPS_1	HSS1	Il12b_intron	NA	WT_BD1-LPS
Il12bBD_failedu1v1_25May21_WTRad21_Sequence_A 0_S 0_U 2_V 0_X21_Y21_Job(Seq.Scan) 1 01 01 02 01 04 01_272	Cell_CP_13	3904.5	3012.5	2	2	2	Il12bBD_failedu1v1_25May21_WTRad21_Sequence_A 0_S 0_U 2_V 0_X21_Y21_Job(Seq.Scan) 1 01 01 02 01 04 01_272__Cell_CP_13	Cell_CP_13	Il12bBD_failedu1v1_25May21_WTRad21_Sequence_A 0_S 0_U 2_V 0_X21_Y21_Job(Seq.Scan) 1 01 01 02 01 04 01_272	0.014705882352941176	1	TxS_auto_1	4.227451324462891	8.568628311157227	12.270587921142578	72.387	177.849	10.5	0	0.0	0.0	0.0	0.0	0.0	0.0	0.0	Gray{Float64}(2.4036623174162064)	1.6384951975466497	Gray{Float64}(1.1749415572081878)	Gray{Float64}(0.0)	0.0	Gray{Float64}(0.0)	U 2_V 0	WT	1	BD1-LPS	Il12b_intron(4),HSS1(1)	Il12b_HSS1_BD	WT_BD1-LPS_1	HSS1	Il12b_intron	NA	WT_BD1-LPS
Il12bBD_failedu1v1_25May21_WTRad21_Sequence_A 0_S 0_U 2_V 0_X21_Y22_Job(Seq.Scan) 1 01 01 02 01 04 01_282	Cell_CP_25	3930.5	2904.0	1	1	1	Il12bBD_failedu1v1_25May21_WTRad21_Sequence_A 0_S 0_U 2_V 0_X21_Y22_Job(Seq.Scan) 1 01 01 02 01 04 01_282__Cell_CP_25	Cell_CP_25	Il12bBD_failedu1v1_25May21_WTRad21_Sequence_A 0_S 0_U 2_V 0_X21_Y22_Job(Seq.Scan) 1 01 01 02 01 04 01_282	0.019230769230769232	1	TxS_auto_1	7.541177272796631	20.258825302124023	30.72549057006836	174.636	156.492	8.5	0	0.0	0.0	0.0	0.0	0.0	0.0	0.0	Gray{Float64}(4.28779476056529)	3.873897520125224	Gray{Float64}(2.9420477623716086)	Gray{Float64}(0.0)	0.0	Gray{Float64}(0.0)	U 2_V 0	WT	1	BD1-LPS	Il12b_intron(4),HSS1(1)	Il12b_HSS1_BD	WT_BD1-LPS_1	HSS1	Il12b_intron	NA	WT_BD1-LPS
Il12bBD_failedu1v1_25May21_WTRad21_Sequence_A 0_S 0_U 2_V 0_X21_Y23_Job(Seq.Scan) 1 01 01 02 01 04 01_284	Cell_CP_5	3678.5	3063.0	1	1	1	Il12bBD_failedu1v1_25May21_WTRad21_Sequence_A 0_S 0_U 2_V 0_X21_Y23_Job(Seq.Scan) 1 01 01 02 01 04 01_284__Cell_CP_5	Cell_CP_5	Il12bBD_failedu1v1_25May21_WTRad21_Sequence_A 0_S 0_U 2_V 0_X21_Y23_Job(Seq.Scan) 1 01 01 02 01 04 01_284	0.09523809523809523	1	TxS_auto_2	10.964705467224121	31.11372184753418	48.86273956298828	85.806	79.569	10.0	0	0.0	0.0	0.0	0.0	0.0	0.0	0.0	Gray{Float64}(6.23435903344969)	5.949573487579837	Gray{Float64}(4.678737781803837)	Gray{Float64}(0.0)	0.0	Gray{Float64}(0.0)	U 2_V 0	WT	1	BD1-LPS	Il12b_intron(4),HSS1(1)	Il12b_HSS1_BD	WT_BD1-LPS_1	HSS1	Il12b_intron	NA	WT_BD1-LPS
Il12bBD_failedu1v1_25May21_WTRad21_Sequence_A 0_S 0_U 2_V 0_X21_Y23_Job(Seq.Scan) 1 01 01 02 01 04 01_284	Cell_CP_7	5089.0	3724.5	9	9	9	Il12bBD_failedu1v1_25May21_WTRad21_Sequence_A 0_S 0_U 2_V 0_X21_Y23_Job(Seq.Scan) 1 01 01 02 01 04 01_284__Cell_CP_7	Cell_CP_7	Il12bBD_failedu1v1_25May21_WTRad21_Sequence_A 0_S 0_U 2_V 0_X21_Y23_Job(Seq.Scan) 1 01 01 02 01 04 01_284	0.09523809523809523	1	TxS_auto_1	13.69019603729248	43.68235778808594	76.72938537597656	105.651	23.247	8.0	0	0.0	0.0	0.0	0.0	0.0	0.0	0.0	Gray{Float64}(7.7840300945538345)	8.352951120554213	Gray{Float64}(7.347043525269202)	Gray{Float64}(0.0)	0.0	Gray{Float64}(0.0)	U 2_V 0	WT	1	BD1-LPS	Il12b_intron(4),HSS1(1)	Il12b_HSS1_BD	WT_BD1-LPS_1	HSS1	Il12b_intron	NA	WT_BD1-LPS
Il12bBD_failedu1v1_25May21_WTRad21_Sequence_A 0_S 0_U 2_V 0_X21_Y23_Job(Seq.Scan) 1 01 01 02 01 04 01_284	Cell_CP_10	3858.0	3054.5	13	13	13	Il12bBD_failedu1v1_25May21_WTRad21_Sequence_A 0_S 0_U 2_V 0_X21_Y23_Job(Seq.Scan) 1 01 01 02 01 04 01_284__Cell_CP_10	Cell_CP_10	Il12bBD_failedu1v1_25May21_WTRad21_Sequence_A 0_S 0_U 2_V 0_X21_Y23_Job(Seq.Scan) 1 01 01 02 01 04 01_284	0.09523809523809523	2	TxS_auto_3	16.788236618041992	50.654911041259766	88.47055053710938	110.565	175.014	10.5	TxS_auto_4	8.866668701171875	26.90981101989746	48.227447509765625	107.541	177.849	9.5	12.224230078004908	Gray{Float64}(9.545527230826584)	9.686244455858269	Gray{Float64}(8.471291439592068)	Gray{Float64}(5.041448334293557)	5.1457006328046875	Gray{Float64}(4.617906871411248)	U 2_V 0	WT	1	BD1-LPS	Il12b_intron(4),HSS1(1)	Il12b_HSS1_BD	WT_BD1-LPS_1	HSS1	Il12b_intron	NA	WT_BD1-LPS
Il12bBD_failedu1v1_25May21_WTRad21_Sequence_A 0_S 0_U 3_V 0_X 4_Y20_Job(Seq.Scan) 1 01 01 02 01 04 01_414	Cell_CP_13	3565.5	2754.0	10	10	10	Il12bBD_failedu1v1_25May21_WTRad21_Sequence_A 0_S 0_U 3_V 0_X 4_Y20_Job(Seq.Scan) 1 01 01 02 01 04 01_414__Cell_CP_13	Cell_CP_13	Il12bBD_failedu1v1_25May21_WTRad21_Sequence_A 0_S 0_U 3_V 0_X 4_Y20_Job(Seq.Scan) 1 01 01 02 01 04 01_414	0.043478260869565216	1	TxS_auto_1	9.988237380981445	26.807844161987305	44.68235778808594	142.88400000000001	16.821	7.5	0	0.0	0.0	0.0	0.0	0.0	0.0	0.0	Gray{Float64}(5.6791546412715626)	5.126202505341606	Gray{Float64}(4.278455064798446)	Gray{Float64}(0.0)	0.0	Gray{Float64}(0.0)	U 3_V 0	WT	1	BD2-LPS	Il12b_intron(4),HSS1(1)	Il12b_HSS1_BD	WT_BD2-LPS_1	HSS1	Il12b_intron	NA	WT_BD2-LPS
Il12bBD_failedu1v1_25May21_WTRad21_Sequence_A 0_S 0_U 3_V 0_X 4_Y20_Job(Seq.Scan) 1 01 01 02 01 04 01_414	Cell_CP_17	3755.5	2846.0	9	9	9	Il12bBD_failedu1v1_25May21_WTRad21_Sequence_A 0_S 0_U 3_V 0_X 4_Y20_Job(Seq.Scan) 1 01 01 02 01 04 01_414__Cell_CP_17	Cell_CP_17	Il12bBD_failedu1v1_25May21_WTRad21_Sequence_A 0_S 0_U 3_V 0_X 4_Y20_Job(Seq.Scan) 1 01 01 02 01 04 01_414	0.043478260869565216	1	TxS_auto_2	9.807844161987305	28.396074295043945	50.63920593261719	152.523	15.498	9.5	0	0.0	0.0	0.0	0.0	0.0	0.0	0.0	Gray{Float64}(5.576585894872403)	5.4299042591244975	Gray{Float64}(4.848839180047631)	Gray{Float64}(0.0)	0.0	Gray{Float64}(0.0)	U 3_V 0	WT	1	BD2-LPS	Il12b_intron(4),HSS1(1)	Il12b_HSS1_BD	WT_BD2-LPS_1	HSS1	Il12b_intron	NA	WT_BD2-LPS
Il12bBD_failedu1v1_25May21_WTRad21_Sequence_A 0_S 0_U 3_V 0_X 4_Y21_Job(Seq.Scan) 1 01 01 02 01 04 01_454	Cell_CP_4	4404.0	3350.5	0	0	0	Il12bBD_failedu1v1_25May21_WTRad21_Sequence_A 0_S 0_U 3_V 0_X 4_Y21_Job(Seq.Scan) 1 01 01 02 01 04 01_454__Cell_CP_4	Cell_CP_4	Il12bBD_failedu1v1_25May21_WTRad21_Sequence_A 0_S 0_U 3_V 0_X 4_Y21_Job(Seq.Scan) 1 01 01 02 01 04 01_454	0.08	1	TxS_auto_4	7.9647064208984375	21.380393981933594	34.4705810546875	82.782	90.72	10.0	0	0.0	0.0	0.0	0.0	0.0	0.0	0.0	Gray{Float64}(4.528606771274613)	4.088364156890629	Gray{Float64}(3.30065017605891)	Gray{Float64}(0.0)	0.0	Gray{Float64}(0.0)	U 3_V 0	WT	1	BD2-LPS	Il12b_intron(4),HSS1(1)	Il12b_HSS1_BD	WT_BD2-LPS_1	HSS1	Il12b_intron	NA	WT_BD2-LPS
Il12bBD_failedu1v1_25May21_WTRad21_Sequence_A 0_S 0_U 3_V 0_X 4_Y21_Job(Seq.Scan) 1 01 01 02 01 04 01_454	Cell_CP_8	4188.0	3226.5	3	3	3	Il12bBD_failedu1v1_25May21_WTRad21_Sequence_A 0_S 0_U 3_V 0_X 4_Y21_Job(Seq.Scan) 1 01 01 02 01 04 01_454__Cell_CP_8	Cell_CP_8	Il12bBD_failedu1v1_25May21_WTRad21_Sequence_A 0_S 0_U 3_V 0_X 4_Y21_Job(Seq.Scan) 1 01 01 02 01 04 01_454	0.08	1	TxS_auto_1	3.8666672706604004	9.756861686706543	15.141180038452148	108.297	140.994	9.0	0	0.0	0.0	0.0	0.0	0.0	0.0	0.0	Gray{Float64}(2.1985261802284204)	1.8657094737064779	Gray{Float64}(1.4498084172230907)	Gray{Float64}(0.0)	0.0	Gray{Float64}(0.0)	U 3_V 0	WT	1	BD2-LPS	Il12b_intron(4),HSS1(1)	Il12b_HSS1_BD	WT_BD2-LPS_1	HSS1	Il12b_intron	NA	WT_BD2-LPS
Il12bBD_failedu1v1_25May21_WTRad21_Sequence_A 0_S 0_U 3_V 0_X 4_Y21_Job(Seq.Scan) 1 01 01 02 01 04 01_454	Cell_CP_12	4004.5	3040.0	3	3	3	Il12bBD_failedu1v1_25May21_WTRad21_Sequence_A 0_S 0_U 3_V 0_X 4_Y21_Job(Seq.Scan) 1 01 01 02 01 04 01_454__Cell_CP_12	Cell_CP_12	Il12bBD_failedu1v1_25May21_WTRad21_Sequence_A 0_S 0_U 3_V 0_X 4_Y21_Job(Seq.Scan) 1 01 01 02 01 04 01_454	0.08	1	TxS_auto_3	7.474510669708252	23.066669464111328	41.95293426513672	129.843	44.793	10.0	0	0.0	0.0	0.0	0.0	0.0	0.0	0.0	Gray{Float64}(4.249889178838919)	4.410814166268586	Gray{Float64}(4.017105474628523)	Gray{Float64}(0.0)	0.0	Gray{Float64}(0.0)	U 3_V 0	WT	1	BD2-LPS	Il12b_intron(4),HSS1(1)	Il12b_HSS1_BD	WT_BD2-LPS_1	HSS1	Il12b_intron	NA	WT_BD2-LPS
Il12bBD_failedu1v1_25May21_WTRad21_Sequence_A 0_S 0_U 3_V 0_X 4_Y21_Job(Seq.Scan) 1 01 01 02 01 04 01_454	Cell_CP_19	2600.5	2120.0	3	3	3	Il12bBD_failedu1v1_25May21_WTRad21_Sequence_A 0_S 0_U 3_V 0_X 4_Y21_Job(Seq.Scan) 1 01 01 02 01 04 01_454__Cell_CP_19	Cell_CP_19	Il12bBD_failedu1v1_25May21_WTRad21_Sequence_A 0_S 0_U 3_V 0_X 4_Y21_Job(Seq.Scan) 1 01 01 02 01 04 01_454	0.08	1	TxS_auto_2	6.498039245605469	18.19607925415039	30.078426361083984	148.743	15.498	10.5	0	0.0	0.0	0.0	0.0	0.0	0.0	0.0	Gray{Float64}(3.694682888806046)	3.4794587172467883	Gray{Float64}(2.8800896366319417)	Gray{Float64}(0.0)	0.0	Gray{Float64}(0.0)	U 3_V 0	WT	1	BD2-LPS	Il12b_intron(4),HSS1(1)	Il12b_HSS1_BD	WT_BD2-LPS_1	HSS1	Il12b_intron	NA	WT_BD2-LPS
Il12bBD_failedu1v1_25May21_WTRad21_Sequence_A 0_S 0_U 3_V 0_X 5_Y19_Job(Seq.Scan) 1 01 01 02 01 04 01_410	Cell_CP_2	5409.5	3804.0	0	0	0	Il12bBD_failedu1v1_25May21_WTRad21_Sequence_A 0_S 0_U 3_V 0_X 5_Y19_Job(Seq.Scan) 1 01 01 02 01 04 01_410__Cell_CP_2	Cell_CP_2	Il12bBD_failedu1v1_25May21_WTRad21_Sequence_A 0_S 0_U 3_V 0_X 5_Y19_Job(Seq.Scan) 1 01 01 02 01 04 01_410	0.14285714285714285	1	TxS_auto_1	11.184313774108887	31.75686264038086	53.13725662231445	16.065	160.272	10.0	0	0.0	0.0	0.0	0.0	0.0	0.0	0.0	Gray{Float64}(6.359224861897177)	6.072555027000037	Gray{Float64}(5.088034203643908)	Gray{Float64}(0.0)	0.0	Gray{Float64}(0.0)	U 3_V 0	WT	1	BD2-LPS	Il12b_intron(4),HSS1(1)	Il12b_HSS1_BD	WT_BD2-LPS_1	HSS1	Il12b_intron	NA	WT_BD2-LPS
Il12bBD_failedu1v1_25May21_WTRad21_Sequence_A 0_S 0_U 3_V 0_X 5_Y19_Job(Seq.Scan) 1 01 01 02 01 04 01_410	Cell_CP_3	6298.5	4514.5	8	8	8	Il12bBD_failedu1v1_25May21_WTRad21_Sequence_A 0_S 0_U 3_V 0_X 5_Y19_Job(Seq.Scan) 1 01 01 02 01 04 01_410__Cell_CP_3	Cell_CP_3	Il12bBD_failedu1v1_25May21_WTRad21_Sequence_A 0_S 0_U 3_V 0_X 5_Y19_Job(Seq.Scan) 1 01 01 02 01 04 01_410	0.14285714285714285	1	TxS_auto_2	7.619607448577881	22.290197372436523	38.4744987487793	23.814	31.185	10.0	0	0.0	0.0	0.0	0.0	0.0	0.0	0.0	Gray{Float64}(4.332388924661944)	4.262336983335866	Gray{Float64}(3.684035986149058)	Gray{Float64}(0.0)	0.0	Gray{Float64}(0.0)	U 3_V 0	WT	1	BD2-LPS	Il12b_intron(4),HSS1(1)	Il12b_HSS1_BD	WT_BD2-LPS_1	HSS1	Il12b_intron	NA	WT_BD2-LPS
Il12bBD_failedu1v1_25May21_WTRad21_Sequence_A 0_S 0_U 3_V 0_X 5_Y21_Job(Seq.Scan) 1 01 01 02 01 04 01_452	Cell_CP_11	4091.0	3147.5	7	7	7	Il12bBD_failedu1v1_25May21_WTRad21_Sequence_A 0_S 0_U 3_V 0_X 5_Y21_Job(Seq.Scan) 1 01 01 02 01 04 01_452__Cell_CP_11	Cell_CP_11	Il12bBD_failedu1v1_25May21_WTRad21_Sequence_A 0_S 0_U 3_V 0_X 5_Y21_Job(Seq.Scan) 1 01 01 02 01 04 01_452	0.038461538461538464	1	TxS_auto_3	8.341175079345703	23.619609832763672	40.76077651977539	55.566	95.44500000000001	10.5	0	0.0	0.0	0.0	0.0	0.0	0.0	0.0	Gray{Float64}(4.74266092791541)	4.516547558553422	Gray{Float64}(3.9029531873237584)	Gray{Float64}(0.0)	0.0	Gray{Float64}(0.0)	U 3_V 0	WT	1	BD2-LPS	Il12b_intron(4),HSS1(1)	Il12b_HSS1_BD	WT_BD2-LPS_1	HSS1	Il12b_intron	NA	WT_BD2-LPS
Il12bBD_failedu1v1_25May21_WTRad21_Sequence_A 0_S 0_U 3_V 0_X 5_Y21_Job(Seq.Scan) 1 01 01 02 01 04 01_452	Cell_CP_14	4033.0	2784.5	8	8	8	Il12bBD_failedu1v1_25May21_WTRad21_Sequence_A 0_S 0_U 3_V 0_X 5_Y21_Job(Seq.Scan) 1 01 01 02 01 04 01_452__Cell_CP_14	Cell_CP_14	Il12bBD_failedu1v1_25May21_WTRad21_Sequence_A 0_S 0_U 3_V 0_X 5_Y21_Job(Seq.Scan) 1 01 01 02 01 04 01_452	0.038461538461538464	1	TxS_auto_1	7.549019813537598	23.694114685058594	43.862728118896484	62.559	49.518	8.5	0	0.0	0.0	0.0	0.0	0.0	0.0	0.0	Gray{Float64}(4.292253905852848)	4.530794394598369	Gray{Float64}(4.199973335476236)	Gray{Float64}(0.0)	0.0	Gray{Float64}(0.0)	U 3_V 0	WT	1	BD2-LPS	Il12b_intron(4),HSS1(1)	Il12b_HSS1_BD	WT_BD2-LPS_1	HSS1	Il12b_intron	NA	WT_BD2-LPS
Il12bBD_failedu1v1_25May21_WTRad21_Sequence_A 0_S 0_U 3_V 0_X 5_Y21_Job(Seq.Scan) 1 01 01 02 01 04 01_452	Cell_CP_17	3596.5	2804.5	3	3	3	Il12bBD_failedu1v1_25May21_WTRad21_Sequence_A 0_S 0_U 3_V 0_X 5_Y21_Job(Seq.Scan) 1 01 01 02 01 04 01_452__Cell_CP_17	Cell_CP_17	Il12bBD_failedu1v1_25May21_WTRad21_Sequence_A 0_S 0_U 3_V 0_X 5_Y21_Job(Seq.Scan) 1 01 01 02 01 04 01_452	0.038461538461538464	1	TxS_auto_2	4.905882835388184	12.913726806640625	23.64705467224121	94.5	40.068	9.0	0	0.0	0.0	0.0	0.0	0.0	0.0	0.0	Gray{Float64}(2.789407801538618)	2.4693659926360465	Gray{Float64}(2.2642686249872157)	Gray{Float64}(0.0)	0.0	Gray{Float64}(0.0)	U 3_V 0	WT	1	BD2-LPS	Il12b_intron(4),HSS1(1)	Il12b_HSS1_BD	WT_BD2-LPS_1	HSS1	Il12b_intron	NA	WT_BD2-LPS
Il12bBD_failedu1v1_25May21_WTRad21_Sequence_A 0_S 0_U 3_V 0_X 6_Y19_Job(Seq.Scan) 1 01 01 02 01 04 01_408	Cell_CP_2	5179.0	3848.5	4	4	4	Il12bBD_failedu1v1_25May21_WTRad21_Sequence_A 0_S 0_U 3_V 0_X 6_Y19_Job(Seq.Scan) 1 01 01 02 01 04 01_408__Cell_CP_2	Cell_CP_2	Il12bBD_failedu1v1_25May21_WTRad21_Sequence_A 0_S 0_U 3_V 0_X 6_Y19_Job(Seq.Scan) 1 01 01 02 01 04 01_408	0.09615384615384616	1	TxS_auto_1	12.34117603302002	31.066661834716797	47.999996185302734	21.357	17.577	9.5	0	0.0	0.0	0.0	0.0	0.0	0.0	0.0	Gray{Float64}(7.016998542718677)	5.9405746604399825	Gray{Float64}(4.596127799774996)	Gray{Float64}(0.0)	0.0	Gray{Float64}(0.0)	U 3_V 0	WT	1	BD2-LPS	Il12b_intron(4),HSS1(1)	Il12b_HSS1_BD	WT_BD2-LPS_1	HSS1	Il12b_intron	NA	WT_BD2-LPS
Il12bBD_failedu1v1_25May21_WTRad21_Sequence_A 0_S 0_U 3_V 0_X 6_Y19_Job(Seq.Scan) 1 01 01 02 01 04 01_408	Cell_CP_15	3747.0	2795.5	0	0	0	Il12bBD_failedu1v1_25May21_WTRad21_Sequence_A 0_S 0_U 3_V 0_X 6_Y19_Job(Seq.Scan) 1 01 01 02 01 04 01_408__Cell_CP_15	Cell_CP_15	Il12bBD_failedu1v1_25May21_WTRad21_Sequence_A 0_S 0_U 3_V 0_X 6_Y19_Job(Seq.Scan) 1 01 01 02 01 04 01_408	0.09615384615384616	2	TxS_auto_2	4.729412078857422	11.564704895019531	17.39215850830078	109.431	72.765	9.0	TxS_auto_5	3.9215691089630127	9.38431453704834	13.717645645141602	111.699	70.497	10.0	8.619028251491	Gray{Float64}(2.689069305588504)	2.211405693354744	Gray{Float64}(1.6653456160600792)	Gray{Float64}(2.229742501779239)	1.794470916797686	Gray{Float64}(1.3135011980772322)	U 3_V 0	WT	1	BD2-LPS	Il12b_intron(4),HSS1(1)	Il12b_HSS1_BD	WT_BD2-LPS_1	HSS1	Il12b_intron	NA	WT_BD2-LPS
Il12bBD_failedu1v1_25May21_WTRad21_Sequence_A 0_S 0_U 3_V 0_X 6_Y19_Job(Seq.Scan) 1 01 01 02 01 04 01_408	Cell_CP_17	4007.0	3247.5	3	3	3	Il12bBD_failedu1v1_25May21_WTRad21_Sequence_A 0_S 0_U 3_V 0_X 6_Y19_Job(Seq.Scan) 1 01 01 02 01 04 01_408__Cell_CP_17	Cell_CP_17	Il12bBD_failedu1v1_25May21_WTRad21_Sequence_A 0_S 0_U 3_V 0_X 6_Y19_Job(Seq.Scan) 1 01 01 02 01 04 01_408	0.09615384615384616	1	TxS_auto_3	10.596078872680664	28.47450828552246	48.26665496826172	115.101	109.809	10.0	0	0.0	0.0	0.0	0.0	0.0	0.0	0.0	Gray{Float64}(6.024763750974345)	5.444902425932145	Gray{Float64}(4.6216610902502815)	Gray{Float64}(0.0)	0.0	Gray{Float64}(0.0)	U 3_V 0	WT	1	BD2-LPS	Il12b_intron(4),HSS1(1)	Il12b_HSS1_BD	WT_BD2-LPS_1	HSS1	Il12b_intron	NA	WT_BD2-LPS
Il12bBD_failedu1v1_25May21_WTRad21_Sequence_A 0_S 0_U 3_V 0_X 6_Y19_Job(Seq.Scan) 1 01 01 02 01 04 01_408	Cell_CP_21	4958.0	2907.0	5	5	5	Il12bBD_failedu1v1_25May21_WTRad21_Sequence_A 0_S 0_U 3_V 0_X 6_Y19_Job(Seq.Scan) 1 01 01 02 01 04 01_408__Cell_CP_21	Cell_CP_21	Il12bBD_failedu1v1_25May21_WTRad21_Sequence_A 0_S 0_U 3_V 0_X 6_Y19_Job(Seq.Scan) 1 01 01 02 01 04 01_408	0.09615384615384616	1	TxS_auto_4	7.011765003204346	22.901962280273438	41.83920669555664	140.238	58.779	10.5	0	0.0	0.0	0.0	0.0	0.0	0.0	0.0	Gray{Float64}(3.986779272714949)	4.379318818364602	Gray{Float64}(4.0062157561766725)	Gray{Float64}(0.0)	0.0	Gray{Float64}(0.0)	U 3_V 0	WT	1	BD2-LPS	Il12b_intron(4),HSS1(1)	Il12b_HSS1_BD	WT_BD2-LPS_1	HSS1	Il12b_intron	NA	WT_BD2-LPS
Il12bBD_failedu1v1_25May21_WTRad21_Sequence_A 0_S 0_U 3_V 0_X 6_Y20_Job(Seq.Scan) 1 01 01 02 01 04 01_418	Cell_CP_20	3935.5	3121.0	3	3	3	Il12bBD_failedu1v1_25May21_WTRad21_Sequence_A 0_S 0_U 3_V 0_X 6_Y20_Job(Seq.Scan) 1 01 01 02 01 04 01_418__Cell_CP_20	Cell_CP_20	Il12bBD_failedu1v1_25May21_WTRad21_Sequence_A 0_S 0_U 3_V 0_X 6_Y20_Job(Seq.Scan) 1 01 01 02 01 04 01_418	0.019230769230769232	1	TxS_auto_1	8.290196418762207	27.905887603759766	52.941165924072266	162.918	77.112	9.0	0	0.0	0.0	0.0	0.0	0.0	0.0	0.0	Gray{Float64}(4.713675263496797)	5.336170640346261	Gray{Float64}(5.069257995704455)	Gray{Float64}(0.0)	0.0	Gray{Float64}(0.0)	U 3_V 0	WT	1	BD2-LPS	Il12b_intron(4),HSS1(1)	Il12b_HSS1_BD	WT_BD2-LPS_1	HSS1	Il12b_intron	NA	WT_BD2-LPS
Il12bBD_failedu1v1_25May21_WTRad21_Sequence_A 0_S 0_U 3_V 0_X 6_Y21_Job(Seq.Scan) 1 01 01 02 01 04 01_450	Cell_CP_2	3297.5	2620.0	0	0	0	Il12bBD_failedu1v1_25May21_WTRad21_Sequence_A 0_S 0_U 3_V 0_X 6_Y21_Job(Seq.Scan) 1 01 01 02 01 04 01_450__Cell_CP_2	Cell_CP_2	Il12bBD_failedu1v1_25May21_WTRad21_Sequence_A 0_S 0_U 3_V 0_X 6_Y21_Job(Seq.Scan) 1 01 01 02 01 04 01_450	0.125	1	TxS_auto_9	5.305881977081299	11.16862964630127	16.24705696105957	20.601	91.854	10.5	0	0.0	0.0	0.0	0.0	0.0	0.0	0.0	Gray{Float64}(3.0168410207747316)	2.1356680875996963	Gray{Float64}(1.555699085370308)	Gray{Float64}(0.0)	0.0	Gray{Float64}(0.0)	U 3_V 0	WT	1	BD2-LPS	Il12b_intron(4),HSS1(1)	Il12b_HSS1_BD	WT_BD2-LPS_1	HSS1	Il12b_intron	NA	WT_BD2-LPS
Il12bBD_failedu1v1_25May21_WTRad21_Sequence_A 0_S 0_U 3_V 0_X 6_Y21_Job(Seq.Scan) 1 01 01 02 01 04 01_450	Cell_CP_8	3929.0	2771.0	2	2	2	Il12bBD_failedu1v1_25May21_WTRad21_Sequence_A 0_S 0_U 3_V 0_X 6_Y21_Job(Seq.Scan) 1 01 01 02 01 04 01_450__Cell_CP_8	Cell_CP_8	Il12bBD_failedu1v1_25May21_WTRad21_Sequence_A 0_S 0_U 3_V 0_X 6_Y21_Job(Seq.Scan) 1 01 01 02 01 04 01_450	0.125	1	TxS_auto_7	9.53725528717041	24.878433227539062	39.678436279296875	42.336	110.943	10.5	0	0.0	0.0	0.0	0.0	0.0	0.0	0.0	Gray{Float64}(5.422733317517877)	4.757260075423032	Gray{Float64}(3.7993162193357977)	Gray{Float64}(0.0)	0.0	Gray{Float64}(0.0)	U 3_V 0	WT	1	BD2-LPS	Il12b_intron(4),HSS1(1)	Il12b_HSS1_BD	WT_BD2-LPS_1	HSS1	Il12b_intron	NA	WT_BD2-LPS
Il12bBD_failedu1v1_25May21_WTRad21_Sequence_A 0_S 0_U 3_V 0_X 6_Y21_Job(Seq.Scan) 1 01 01 02 01 04 01_450	Cell_CP_15	4061.5	3075.0	6	6	6	Il12bBD_failedu1v1_25May21_WTRad21_Sequence_A 0_S 0_U 3_V 0_X 6_Y21_Job(Seq.Scan) 1 01 01 02 01 04 01_450__Cell_CP_15	Cell_CP_15	Il12bBD_failedu1v1_25May21_WTRad21_Sequence_A 0_S 0_U 3_V 0_X 6_Y21_Job(Seq.Scan) 1 01 01 02 01 04 01_450	0.125	2	TxS_auto_3	5.1372551918029785	17.101961135864258	32.05097961425781	75.978	13.041	9.0	TxS_auto_2	8.094118118286133	20.976469039916992	34.878421783447266	80.703	12.663	9.5	9.732343448522565	Gray{Float64}(2.9209624834784966)	3.270241183557491	Gray{Float64}(3.0689668775477403)	Gray{Float64}(4.60218822652252)	4.011125530866701	Gray{Float64}(3.3397020148152476)	U 3_V 0	WT	1	BD2-LPS	Il12b_intron(4),HSS1(1)	Il12b_HSS1_BD	WT_BD2-LPS_1	HSS1	Il12b_intron	NA	WT_BD2-LPS
Il12bBD_failedu1v1_25May21_WTRad21_Sequence_A 0_S 0_U 3_V 0_X 6_Y21_Job(Seq.Scan) 1 01 01 02 01 04 01_450	Cell_CP_21	3691.5	2873.0	3	3	3	Il12bBD_failedu1v1_25May21_WTRad21_Sequence_A 0_S 0_U 3_V 0_X 6_Y21_Job(Seq.Scan) 1 01 01 02 01 04 01_450__Cell_CP_21	Cell_CP_21	Il12bBD_failedu1v1_25May21_WTRad21_Sequence_A 0_S 0_U 3_V 0_X 6_Y21_Job(Seq.Scan) 1 01 01 02 01 04 01_450	0.125	1	TxS_auto_5	5.156863689422607	13.831372261047363	23.552934646606445	113.778	39.879	10.0	0	0.0	0.0	0.0	0.0	0.0	0.0	0.0	Gray{Float64}(2.932111566746874)	2.6448383804554796	Gray{Float64}(2.255256381222331)	Gray{Float64}(0.0)	0.0	Gray{Float64}(0.0)	U 3_V 0	WT	1	BD2-LPS	Il12b_intron(4),HSS1(1)	Il12b_HSS1_BD	WT_BD2-LPS_1	HSS1	Il12b_intron	NA	WT_BD2-LPS
Il12bBD_failedu1v1_25May21_WTRad21_Sequence_A 0_S 0_U 3_V 0_X 6_Y21_Job(Seq.Scan) 1 01 01 02 01 04 01_450	Cell_CP_25	4165.5	2804.0	7	7	5	Il12bBD_failedu1v1_25May21_WTRad21_Sequence_A 0_S 0_U 3_V 0_X 6_Y21_Job(Seq.Scan) 1 01 01 02 01 04 01_450__Cell_CP_25	Cell_CP_25	Il12bBD_failedu1v1_25May21_WTRad21_Sequence_A 0_S 0_U 3_V 0_X 6_Y21_Job(Seq.Scan) 1 01 01 02 01 04 01_450	0.125	2	TxS_auto_4	6.749020099639893	20.113723754882812	34.5960693359375	130.788	160.839	10.5	TxS_auto_8	6.105883598327637	16.541179656982422	26.301958084106445	129.654	164.43	11.0	10.685562081612744	Gray{Float64}(3.837386654014302)	3.8461511668376462	Gray{Float64}(3.3126660140554915)	Gray{Float64}(3.471709357101705)	3.1630084122602957	Gray{Float64}(2.5184827155443217)	U 3_V 0	WT	1	BD2-LPS	Il12b_intron(4),HSS1(1)	Il12b_HSS1_BD	WT_BD2-LPS_1	HSS1	Il12b_intron	NA	WT_BD2-LPS
Il12bBD_failedu1v1_25May21_WTRad21_Sequence_A 0_S 0_U 3_V 0_X 6_Y21_Job(Seq.Scan) 1 01 01 02 01 04 01_450	Cell_CP_27	3909.5	3106.0	1	1	1	Il12bBD_failedu1v1_25May21_WTRad21_Sequence_A 0_S 0_U 3_V 0_X 6_Y21_Job(Seq.Scan) 1 01 01 02 01 04 01_450__Cell_CP_27	Cell_CP_27	Il12bBD_failedu1v1_25May21_WTRad21_Sequence_A 0_S 0_U 3_V 0_X 6_Y21_Job(Seq.Scan) 1 01 01 02 01 04 01_450	0.125	1	TxS_auto_1	8.1098051071167	20.074512481689453	30.63528823852539	132.678	129.276	9.0	0	0.0	0.0	0.0	0.0	0.0	0.0	0.0	Gray{Float64}(4.611107601586064)	3.838653177604836	Gray{Float64}(2.933410648276668)	Gray{Float64}(0.0)	0.0	Gray{Float64}(0.0)	U 3_V 0	WT	1	BD2-LPS	Il12b_intron(4),HSS1(1)	Il12b_HSS1_BD	WT_BD2-LPS_1	HSS1	Il12b_intron	NA	WT_BD2-LPS
Il12bBD_failedu1v1_25May21_WTRad21_Sequence_A 0_S 0_U 3_V 0_X 6_Y21_Job(Seq.Scan) 1 01 01 02 01 04 01_450	Cell_CP_28	3175.0	2506.0	0	0	0	Il12bBD_failedu1v1_25May21_WTRad21_Sequence_A 0_S 0_U 3_V 0_X 6_Y21_Job(Seq.Scan) 1 01 01 02 01 04 01_450__Cell_CP_28	Cell_CP_28	Il12bBD_failedu1v1_25May21_WTRad21_Sequence_A 0_S 0_U 3_V 0_X 6_Y21_Job(Seq.Scan) 1 01 01 02 01 04 01_450	0.125	1	TxS_auto_6	5.694118022918701	14.462745666503906	22.337251663208008	137.592	88.452	10.5	0	0.0	0.0	0.0	0.0	0.0	0.0	0.0	Gray{Float64}(3.2375859287626665)	2.7655697571861277	Gray{Float64}(2.1388514895606563)	Gray{Float64}(0.0)	0.0	Gray{Float64}(0.0)	U 3_V 0	WT	1	BD2-LPS	Il12b_intron(4),HSS1(1)	Il12b_HSS1_BD	WT_BD2-LPS_1	HSS1	Il12b_intron	NA	WT_BD2-LPS
Il12bBD_failedu1v1_25May21_WTRad21_Sequence_A 0_S 0_U 3_V 0_X 7_Y19_Job(Seq.Scan) 1 01 01 02 01 04 01_406	Cell_CP_15	5528.5	4535.0	1	1	1	Il12bBD_failedu1v1_25May21_WTRad21_Sequence_A 0_S 0_U 3_V 0_X 7_Y19_Job(Seq.Scan) 1 01 01 02 01 04 01_406__Cell_CP_15	Cell_CP_15	Il12bBD_failedu1v1_25May21_WTRad21_Sequence_A 0_S 0_U 3_V 0_X 7_Y19_Job(Seq.Scan) 1 01 01 02 01 04 01_406	0.02	1	TxS_auto_1	6.623528957366943	15.42745304107666	22.83529281616211	111.132	51.975	8.5	0	0.0	0.0	0.0	0.0	0.0	0.0	0.0	Gray{Float64}(3.766034364727014)	2.950041336869086	Gray{Float64}(2.1865402597782095)	Gray{Float64}(0.0)	0.0	Gray{Float64}(0.0)	U 3_V 0	WT	1	BD2-LPS	Il12b_intron(4),HSS1(1)	Il12b_HSS1_BD	WT_BD2-LPS_1	HSS1	Il12b_intron	NA	WT_BD2-LPS
Il12bBD_failedu1v1_25May21_WTRad21_Sequence_A 0_S 0_U 3_V 0_X 7_Y20_Job(Seq.Scan) 1 01 01 02 01 04 01_420	Cell_CP_1	3624.5	2968.5	3	3	3	Il12bBD_failedu1v1_25May21_WTRad21_Sequence_A 0_S 0_U 3_V 0_X 7_Y20_Job(Seq.Scan) 1 01 01 02 01 04 01_420__Cell_CP_1	Cell_CP_1	Il12bBD_failedu1v1_25May21_WTRad21_Sequence_A 0_S 0_U 3_V 0_X 7_Y20_Job(Seq.Scan) 1 01 01 02 01 04 01_420	0.058823529411764705	1	TxS_auto_5	4.443138122558594	12.59607982635498	0.0	5.292	128.898	11.5	0	0.0	0.0	0.0	0.0	0.0	0.0	0.0	Gray{Float64}(2.5262984376588604)	2.408625459517633	Gray{Float64}(0.0)	Gray{Float64}(0.0)	0.0	Gray{Float64}(0.0)	U 3_V 0	WT	1	BD2-LPS	Il12b_intron(4),HSS1(1)	Il12b_HSS1_BD	WT_BD2-LPS_1	HSS1	Il12b_intron	NA	WT_BD2-LPS
Il12bBD_failedu1v1_25May21_WTRad21_Sequence_A 0_S 0_U 3_V 0_X 7_Y20_Job(Seq.Scan) 1 01 01 02 01 04 01_420	Cell_CP_5	4329.0	3448.0	1	1	1	Il12bBD_failedu1v1_25May21_WTRad21_Sequence_A 0_S 0_U 3_V 0_X 7_Y20_Job(Seq.Scan) 1 01 01 02 01 04 01_420__Cell_CP_5	Cell_CP_5	Il12bBD_failedu1v1_25May21_WTRad21_Sequence_A 0_S 0_U 3_V 0_X 7_Y20_Job(Seq.Scan) 1 01 01 02 01 04 01_420	0.058823529411764705	1	TxS_auto_4	6.094118118286133	16.568628311157227	28.941171646118164	44.226	96.39	10.5	0	0.0	0.0	0.0	0.0	0.0	0.0	0.0	Gray{Float64}(3.4650196902429933)	3.1682571506127313	Gray{Float64}(2.771194461084406)	Gray{Float64}(0.0)	0.0	Gray{Float64}(0.0)	U 3_V 0	WT	1	BD2-LPS	Il12b_intron(4),HSS1(1)	Il12b_HSS1_BD	WT_BD2-LPS_1	HSS1	Il12b_intron	NA	WT_BD2-LPS
Il12bBD_failedu1v1_25May21_WTRad21_Sequence_A 0_S 0_U 3_V 0_X 7_Y21_Job(Seq.Scan) 1 01 01 02 01 04 01_448	Cell_CP_3	3239.0	2450.0	2	2	2	Il12bBD_failedu1v1_25May21_WTRad21_Sequence_A 0_S 0_U 3_V 0_X 7_Y21_Job(Seq.Scan) 1 01 01 02 01 04 01_448__Cell_CP_3	Cell_CP_3	Il12bBD_failedu1v1_25May21_WTRad21_Sequence_A 0_S 0_U 3_V 0_X 7_Y21_Job(Seq.Scan) 1 01 01 02 01 04 01_448	0.10344827586206896	1	TxS_auto_2	5.149019241333008	16.83137321472168	29.84705352783203	34.587	154.224	10.0	0	0.0	0.0	0.0	0.0	0.0	0.0	0.0	Gray{Float64}(2.927651336970888)	3.2184992952170957	Gray{Float64}(2.857935070058297)	Gray{Float64}(0.0)	0.0	Gray{Float64}(0.0)	U 3_V 0	WT	1	BD2-LPS	Il12b_intron(4),HSS1(1)	Il12b_HSS1_BD	WT_BD2-LPS_1	HSS1	Il12b_intron	NA	WT_BD2-LPS
Il12bBD_failedu1v1_25May21_WTRad21_Sequence_A 0_S 0_U 3_V 0_X 7_Y21_Job(Seq.Scan) 1 01 01 02 01 04 01_448	Cell_CP_7	4372.0	3439.0	3	3	3	Il12bBD_failedu1v1_25May21_WTRad21_Sequence_A 0_S 0_U 3_V 0_X 7_Y21_Job(Seq.Scan) 1 01 01 02 01 04 01_448__Cell_CP_7	Cell_CP_7	Il12bBD_failedu1v1_25May21_WTRad21_Sequence_A 0_S 0_U 3_V 0_X 7_Y21_Job(Seq.Scan) 1 01 01 02 01 04 01_448	0.10344827586206896	1	TxS_auto_7	4.29803991317749	12.882354736328125	22.85097312927246	42.714	175.014	11.0	0	0.0	0.0	0.0	0.0	0.0	0.0	0.0	Gray{Float64}(2.443797878469516)	2.4633670176919247	Gray{Float64}(2.188041691626609)	Gray{Float64}(0.0)	0.0	Gray{Float64}(0.0)	U 3_V 0	WT	1	BD2-LPS	Il12b_intron(4),HSS1(1)	Il12b_HSS1_BD	WT_BD2-LPS_1	HSS1	Il12b_intron	NA	WT_BD2-LPS
Il12bBD_failedu1v1_25May21_WTRad21_Sequence_A 0_S 0_U 3_V 0_X 7_Y21_Job(Seq.Scan) 1 01 01 02 01 04 01_448	Cell_CP_10	3719.0	2785.5	3	3	3	Il12bBD_failedu1v1_25May21_WTRad21_Sequence_A 0_S 0_U 3_V 0_X 7_Y21_Job(Seq.Scan) 1 01 01 02 01 04 01_448__Cell_CP_10	Cell_CP_10	Il12bBD_failedu1v1_25May21_WTRad21_Sequence_A 0_S 0_U 3_V 0_X 7_Y21_Job(Seq.Scan) 1 01 01 02 01 04 01_448	0.10344827586206896	1	TxS_auto_5	6.384314060211182	18.560791015625	32.65097427368164	79.002	71.44200000000001	11.0	0	0.0	0.0	0.0	0.0	0.0	0.0	0.0	Gray{Float64}(3.6300205374995764)	3.5491989893142346	Gray{Float64}(3.1264179682363427)	Gray{Float64}(0.0)	0.0	Gray{Float64}(0.0)	U 3_V 0	WT	1	BD2-LPS	Il12b_intron(4),HSS1(1)	Il12b_HSS1_BD	WT_BD2-LPS_1	HSS1	Il12b_intron	NA	WT_BD2-LPS
Il12bBD_failedu1v1_25May21_WTRad21_Sequence_A 0_S 0_U 3_V 0_X 7_Y21_Job(Seq.Scan) 1 01 01 02 01 04 01_448	Cell_CP_12	3824.5	2661.0	4	4	4	Il12bBD_failedu1v1_25May21_WTRad21_Sequence_A 0_S 0_U 3_V 0_X 7_Y21_Job(Seq.Scan) 1 01 01 02 01 04 01_448__Cell_CP_12	Cell_CP_12	Il12bBD_failedu1v1_25May21_WTRad21_Sequence_A 0_S 0_U 3_V 0_X 7_Y21_Job(Seq.Scan) 1 01 01 02 01 04 01_448	0.10344827586206896	1	TxS_auto_3	6.937255382537842	19.70195960998535	32.1215705871582	92.799	45.738	10.5	0	0.0	0.0	0.0	0.0	0.0	0.0	0.0	Gray{Float64}(3.9444142745789135)	3.7674135265250306	Gray{Float64}(3.0757261516882664)	Gray{Float64}(0.0)	0.0	Gray{Float64}(0.0)	U 3_V 0	WT	1	BD2-LPS	Il12b_intron(4),HSS1(1)	Il12b_HSS1_BD	WT_BD2-LPS_1	HSS1	Il12b_intron	NA	WT_BD2-LPS
Il12bBD_failedu1v1_25May21_WTRad21_Sequence_A 0_S 0_U 3_V 0_X 7_Y21_Job(Seq.Scan) 1 01 01 02 01 04 01_448	Cell_CP_15	3341.0	2602.0	1	1	1	Il12bBD_failedu1v1_25May21_WTRad21_Sequence_A 0_S 0_U 3_V 0_X 7_Y21_Job(Seq.Scan) 1 01 01 02 01 04 01_448__Cell_CP_15	Cell_CP_15	Il12bBD_failedu1v1_25May21_WTRad21_Sequence_A 0_S 0_U 3_V 0_X 7_Y21_Job(Seq.Scan) 1 01 01 02 01 04 01_448	0.10344827586206896	1	TxS_auto_1	7.172548770904541	19.24706268310547	31.729406356811523	92.988	35.721000000000004	10.5	0	0.0	0.0	0.0	0.0	0.0	0.0	0.0	Gray{Float64}(4.078198393601518)	3.6804280251115893	Gray{Float64}(3.038175379512879)	Gray{Float64}(0.0)	0.0	Gray{Float64}(0.0)	U 3_V 0	WT	1	BD2-LPS	Il12b_intron(4),HSS1(1)	Il12b_HSS1_BD	WT_BD2-LPS_1	HSS1	Il12b_intron	NA	WT_BD2-LPS
Il12bBD_failedu1v1_25May21_WTRad21_Sequence_A 0_S 0_U 3_V 0_X11_Y18_Job(Seq.Scan) 1 01 01 02 01 04 01_384	Cell_CP_2	5225.5	4324.0	0	0	0	Il12bBD_failedu1v1_25May21_WTRad21_Sequence_A 0_S 0_U 3_V 0_X11_Y18_Job(Seq.Scan) 1 01 01 02 01 04 01_384__Cell_CP_2	Cell_CP_2	Il12bBD_failedu1v1_25May21_WTRad21_Sequence_A 0_S 0_U 3_V 0_X11_Y18_Job(Seq.Scan) 1 01 01 02 01 04 01_384	0.08333333333333333	1	TxS_auto_1	8.337255477905273	19.917648315429688	31.70587730407715	7.371	140.994	9.5	0	0.0	0.0	0.0	0.0	0.0	0.0	0.0	Gray{Float64}(4.740432304199004)	3.808657573436883	Gray{Float64}(3.0359224098885202)	Gray{Float64}(0.0)	0.0	Gray{Float64}(0.0)	U 3_V 0	WT	1	BD2-LPS	Il12b_intron(4),HSS1(1)	Il12b_HSS1_BD	WT_BD2-LPS_1	HSS1	Il12b_intron	NA	WT_BD2-LPS
Il12bBD_failedu1v1_25May21_WTRad21_Sequence_A 0_S 0_U 3_V 0_X11_Y18_Job(Seq.Scan) 1 01 01 02 01 04 01_384	Cell_CP_4	3865.0	3062.0	6	6	6	Il12bBD_failedu1v1_25May21_WTRad21_Sequence_A 0_S 0_U 3_V 0_X11_Y18_Job(Seq.Scan) 1 01 01 02 01 04 01_384__Cell_CP_4	Cell_CP_4	Il12bBD_failedu1v1_25May21_WTRad21_Sequence_A 0_S 0_U 3_V 0_X11_Y18_Job(Seq.Scan) 1 01 01 02 01 04 01_384	0.08333333333333333	1	TxS_auto_2	9.737255096435547	28.615686416625977	51.70980453491211	34.587	158.949	11.0	0	0.0	0.0	0.0	0.0	0.0	0.0	0.0	Gray{Float64}(5.5364500626969875)	5.471898542628036	Gray{Float64}(4.951351854828105)	Gray{Float64}(0.0)	0.0	Gray{Float64}(0.0)	U 3_V 0	WT	1	BD2-LPS	Il12b_intron(4),HSS1(1)	Il12b_HSS1_BD	WT_BD2-LPS_1	HSS1	Il12b_intron	NA	WT_BD2-LPS
Il12bBD_failedu1v1_25May21_WTRad21_Sequence_A 0_S 0_U 3_V 0_X11_Y18_Job(Seq.Scan) 1 01 01 02 01 04 01_384	Cell_CP_11	4009.0	3204.0	7	7	7	Il12bBD_failedu1v1_25May21_WTRad21_Sequence_A 0_S 0_U 3_V 0_X11_Y18_Job(Seq.Scan) 1 01 01 02 01 04 01_384__Cell_CP_11	Cell_CP_11	Il12bBD_failedu1v1_25May21_WTRad21_Sequence_A 0_S 0_U 3_V 0_X11_Y18_Job(Seq.Scan) 1 01 01 02 01 04 01_384	0.08333333333333333	1	TxS_auto_3	9.09019660949707	25.160791397094727	43.913719177246094	103.572	184.464	10.5	0	0.0	0.0	0.0	0.0	0.0	0.0	0.0	Gray{Float64}(5.168542786457451)	4.811252673538486	Gray{Float64}(4.204855865464693)	Gray{Float64}(0.0)	0.0	Gray{Float64}(0.0)	U 3_V 0	WT	1	BD2-LPS	Il12b_intron(4),HSS1(1)	Il12b_HSS1_BD	WT_BD2-LPS_1	HSS1	Il12b_intron	NA	WT_BD2-LPS
Il12bBD_failedu1v1_25May21_WTRad21_Sequence_A 0_S 0_U 3_V 0_X11_Y18_Job(Seq.Scan) 1 01 01 02 01 04 01_384	Cell_CP_21	6073.0	4955.5	2	2	2	Il12bBD_failedu1v1_25May21_WTRad21_Sequence_A 0_S 0_U 3_V 0_X11_Y18_Job(Seq.Scan) 1 01 01 02 01 04 01_384__Cell_CP_21	Cell_CP_21	Il12bBD_failedu1v1_25May21_WTRad21_Sequence_A 0_S 0_U 3_V 0_X11_Y18_Job(Seq.Scan) 1 01 01 02 01 04 01_384	0.08333333333333333	1	TxS_auto_4	6.3019609451293945	16.054899215698242	26.64706039428711	160.083	154.413	10.5	0	0.0	0.0	0.0	0.0	0.0	0.0	0.0	Gray{Float64}(3.5831958518317686)	3.0700217475607054	Gray{Float64}(2.5515271832035418)	Gray{Float64}(0.0)	0.0	Gray{Float64}(0.0)	U 3_V 0	WT	1	BD2-LPS	Il12b_intron(4),HSS1(1)	Il12b_HSS1_BD	WT_BD2-LPS_1	HSS1	Il12b_intron	NA	WT_BD2-LPS
Il12bBD_failedu1v1_25May21_WTRad21_Sequence_A 0_S 0_U 3_V 0_X11_Y20_Job(Seq.Scan) 1 01 01 02 01 04 01_422	Cell_CP_8	3696.5	2495.5	21	21	21	Il12bBD_failedu1v1_25May21_WTRad21_Sequence_A 0_S 0_U 3_V 0_X11_Y20_Job(Seq.Scan) 1 01 01 02 01 04 01_422__Cell_CP_8	Cell_CP_8	Il12bBD_failedu1v1_25May21_WTRad21_Sequence_A 0_S 0_U 3_V 0_X11_Y20_Job(Seq.Scan) 1 01 01 02 01 04 01_422	0.05	2	TxS_auto_1	7.333333492279053	22.200000762939453	37.34116744995117	42.903	23.247	8.0	TxS_auto_2	9.717647552490234	29.325485229492188	50.36470413208008	43.848	19.278	9.0	8.102221053513661	Gray{Float64}(4.1696180567323005)	4.245089565647844	Gray{Float64}(3.57551648817264)	Gray{Float64}(5.525301521672823)	5.607626444909812	Gray{Float64}(4.8225548996975585)	U 3_V 0	WT	1	BD2-LPS	Il12b_intron(4),HSS1(1)	Il12b_HSS1_BD	WT_BD2-LPS_1	HSS1	Il12b_intron	NA	WT_BD2-LPS
Il12bBD_failedu1v1_25May21_WTRad21_Sequence_A 0_S 0_U 3_V 0_X12_Y18_Job(Seq.Scan) 1 01 01 02 01 04 01_386	Cell_CP_8	2816.0	1979.0	6	6	6	Il12bBD_failedu1v1_25May21_WTRad21_Sequence_A 0_S 0_U 3_V 0_X12_Y18_Job(Seq.Scan) 1 01 01 02 01 04 01_386__Cell_CP_8	Cell_CP_8	Il12bBD_failedu1v1_25May21_WTRad21_Sequence_A 0_S 0_U 3_V 0_X12_Y18_Job(Seq.Scan) 1 01 01 02 01 04 01_386	0.05	1	TxS_auto_2	11.772550582885742	35.133338928222656	63.75293731689453	54.243	117.558	9.0	0	0.0	0.0	0.0	0.0	0.0	0.0	0.0	Gray{Float64}(6.693687057308435)	6.71820564707131	Gray{Float64}(6.104513975132592)	Gray{Float64}(0.0)	0.0	Gray{Float64}(0.0)	U 3_V 0	WT	1	BD2-LPS	Il12b_intron(4),HSS1(1)	Il12b_HSS1_BD	WT_BD2-LPS_1	HSS1	Il12b_intron	NA	WT_BD2-LPS
Il12bBD_failedu1v1_25May21_WTRad21_Sequence_A 0_S 0_U 3_V 0_X12_Y18_Job(Seq.Scan) 1 01 01 02 01 04 01_386	Cell_CP_14	4922.5	3864.5	0	0	0	Il12bBD_failedu1v1_25May21_WTRad21_Sequence_A 0_S 0_U 3_V 0_X12_Y18_Job(Seq.Scan) 1 01 01 02 01 04 01_386__Cell_CP_14	Cell_CP_14	Il12bBD_failedu1v1_25May21_WTRad21_Sequence_A 0_S 0_U 3_V 0_X12_Y18_Job(Seq.Scan) 1 01 01 02 01 04 01_386	0.05	1	TxS_auto_1	6.305882930755615	16.274511337280273	25.298036575317383	111.699	112.077	7.5	0	0.0	0.0	0.0	0.0	0.0	0.0	0.0	Gray{Float64}(3.585425831158708)	3.1120160310642446	Gray{Float64}(2.4223545505018773)	Gray{Float64}(0.0)	0.0	Gray{Float64}(0.0)	U 3_V 0	WT	1	BD2-LPS	Il12b_intron(4),HSS1(1)	Il12b_HSS1_BD	WT_BD2-LPS_1	HSS1	Il12b_intron	NA	WT_BD2-LPS
Il12bBD_failedu1v1_25May21_WTRad21_Sequence_A 0_S 0_U 3_V 0_X13_Y18_Job(Seq.Scan) 1 01 01 02 01 04 01_388	Cell_CP_2	3610.5	2736.5	7	7	7	Il12bBD_failedu1v1_25May21_WTRad21_Sequence_A 0_S 0_U 3_V 0_X13_Y18_Job(Seq.Scan) 1 01 01 02 01 04 01_388__Cell_CP_2	Cell_CP_2	Il12bBD_failedu1v1_25May21_WTRad21_Sequence_A 0_S 0_U 3_V 0_X13_Y18_Job(Seq.Scan) 1 01 01 02 01 04 01_388	0.05	1	TxS_auto_1	8.474510192871094	25.2196102142334	45.32939910888672	45.738	20.979	10.5	0	0.0	0.0	0.0	0.0	0.0	0.0	0.0	Gray{Float64}(4.818473175856576)	4.822500022111373	Gray{Float64}(4.340410998933419)	Gray{Float64}(0.0)	0.0	Gray{Float64}(0.0)	U 3_V 0	WT	1	BD2-LPS	Il12b_intron(4),HSS1(1)	Il12b_HSS1_BD	WT_BD2-LPS_1	HSS1	Il12b_intron	NA	WT_BD2-LPS
Il12bBD_failedu1v1_25May21_WTRad21_Sequence_A 0_S 0_U 3_V 0_X13_Y23_Job(Seq.Scan) 1 01 01 02 01 04 01_460	Cell_CP_12	6875.5	4888.0	3	3	3	Il12bBD_failedu1v1_25May21_WTRad21_Sequence_A 0_S 0_U 3_V 0_X13_Y23_Job(Seq.Scan) 1 01 01 02 01 04 01_460__Cell_CP_12	Cell_CP_12	Il12bBD_failedu1v1_25May21_WTRad21_Sequence_A 0_S 0_U 3_V 0_X13_Y23_Job(Seq.Scan) 1 01 01 02 01 04 01_460	0.04838709677419355	1	TxS_auto_1	5.850980758666992	17.447063446044922	29.839214324951172	69.741	48.006	9.5	0	0.0	0.0	0.0	0.0	0.0	0.0	0.0	Gray{Float64}(3.3267756125665096)	3.3362317315611896	Gray{Float64}(2.8571844454509594)	Gray{Float64}(0.0)	0.0	Gray{Float64}(0.0)	U 3_V 0	WT	1	BD2-LPS	Il12b_intron(4),HSS1(1)	Il12b_HSS1_BD	WT_BD2-LPS_1	HSS1	Il12b_intron	NA	WT_BD2-LPS
Il12bBD_failedu1v1_25May21_WTRad21_Sequence_A 0_S 0_U 3_V 0_X13_Y23_Job(Seq.Scan) 1 01 01 02 01 04 01_460	Cell_CP_15	4484.0	3272.0	2	2	2	Il12bBD_failedu1v1_25May21_WTRad21_Sequence_A 0_S 0_U 3_V 0_X13_Y23_Job(Seq.Scan) 1 01 01 02 01 04 01_460__Cell_CP_15	Cell_CP_15	Il12bBD_failedu1v1_25May21_WTRad21_Sequence_A 0_S 0_U 3_V 0_X13_Y23_Job(Seq.Scan) 1 01 01 02 01 04 01_460	0.04838709677419355	1	TxS_auto_2	9.21176528930664	26.000001907348633	44.2862663269043	80.136	128.52	10.5	0	0.0	0.0	0.0	0.0	0.0	0.0	0.0	Gray{Float64}(5.237664825295693)	4.971726712188436	Gray{Float64}(4.240528249784492)	Gray{Float64}(0.0)	0.0	Gray{Float64}(0.0)	U 3_V 0	WT	1	BD2-LPS	Il12b_intron(4),HSS1(1)	Il12b_HSS1_BD	WT_BD2-LPS_1	HSS1	Il12b_intron	NA	WT_BD2-LPS
Il12bBD_failedu1v1_25May21_WTRad21_Sequence_A 0_S 0_U 3_V 0_X13_Y23_Job(Seq.Scan) 1 01 01 02 01 04 01_460	Cell_CP_22	4056.5	1831.0	0	0	0	Il12bBD_failedu1v1_25May21_WTRad21_Sequence_A 0_S 0_U 3_V 0_X13_Y23_Job(Seq.Scan) 1 01 01 02 01 04 01_460__Cell_CP_22	Cell_CP_22	Il12bBD_failedu1v1_25May21_WTRad21_Sequence_A 0_S 0_U 3_V 0_X13_Y23_Job(Seq.Scan) 1 01 01 02 01 04 01_460	0.04838709677419355	1	TxS_auto_3	4.007843494415283	13.219608306884766	24.184316635131836	135.702	37.989	10.0	0	0.0	0.0	0.0	0.0	0.0	0.0	0.0	Gray{Float64}(2.278796760090826)	2.527856727788579	Gray{Float64}(2.3157128924798736)	Gray{Float64}(0.0)	0.0	Gray{Float64}(0.0)	U 3_V 0	WT	1	BD2-LPS	Il12b_intron(4),HSS1(1)	Il12b_HSS1_BD	WT_BD2-LPS_1	HSS1	Il12b_intron	NA	WT_BD2-LPS
Il12bBD_failedu1v1_25May21_WTRad21_Sequence_A 0_S 0_U 3_V 0_X14_Y23_Job(Seq.Scan) 1 01 01 02 01 04 01_458	Cell_CP_17	7478.5	5011.0	2	2	1	Il12bBD_failedu1v1_25May21_WTRad21_Sequence_A 0_S 0_U 3_V 0_X14_Y23_Job(Seq.Scan) 1 01 01 02 01 04 01_458__Cell_CP_17	Cell_CP_17	Il12bBD_failedu1v1_25May21_WTRad21_Sequence_A 0_S 0_U 3_V 0_X14_Y23_Job(Seq.Scan) 1 01 01 02 01 04 01_458	0.027777777777777776	1	TxS_auto_2	4.043137073516846	12.082351684570312	22.305879592895508	160.839	92.421	10.5	0	0.0	0.0	0.0	0.0	0.0	0.0	0.0	Gray{Float64}(2.2988641339343205)	2.3103902388274427	Gray{Float64}(2.135847530061511)	Gray{Float64}(0.0)	0.0	Gray{Float64}(0.0)	U 3_V 0	WT	1	BD2-LPS	Il12b_intron(4),HSS1(1)	Il12b_HSS1_BD	WT_BD2-LPS_1	HSS1	Il12b_intron	NA	WT_BD2-LPS
Il12bBD_failedu1v1_25May21_WTRad21_Sequence_A 0_S 0_U 3_V 0_X15_Y23_Job(Seq.Scan) 1 01 01 02 01 04 01_456	Cell_CP_3	3629.5	2496.0	3	3	3	Il12bBD_failedu1v1_25May21_WTRad21_Sequence_A 0_S 0_U 3_V 0_X15_Y23_Job(Seq.Scan) 1 01 01 02 01 04 01_456__Cell_CP_3	Cell_CP_3	Il12bBD_failedu1v1_25May21_WTRad21_Sequence_A 0_S 0_U 3_V 0_X15_Y23_Job(Seq.Scan) 1 01 01 02 01 04 01_456	0.0625	1	TxS_auto_3	7.576470851898193	24.698041915893555	45.04704284667969	17.199	9.072	9.5	0	0.0	0.0	0.0	0.0	0.0	0.0	0.0	Gray{Float64}(4.307862134408785)	4.722765604770658	Gray{Float64}(4.313374632906214)	Gray{Float64}(0.0)	0.0	Gray{Float64}(0.0)	U 3_V 0	WT	1	BD2-LPS	Il12b_intron(4),HSS1(1)	Il12b_HSS1_BD	WT_BD2-LPS_1	HSS1	Il12b_intron	NA	WT_BD2-LPS
Il12bBD_failedu1v1_25May21_WTRad21_Sequence_A 0_S 0_U 3_V 0_X15_Y23_Job(Seq.Scan) 1 01 01 02 01 04 01_456	Cell_CP_6	3850.5	2601.5	3	3	3	Il12bBD_failedu1v1_25May21_WTRad21_Sequence_A 0_S 0_U 3_V 0_X15_Y23_Job(Seq.Scan) 1 01 01 02 01 04 01_456__Cell_CP_6	Cell_CP_6	Il12bBD_failedu1v1_25May21_WTRad21_Sequence_A 0_S 0_U 3_V 0_X15_Y23_Job(Seq.Scan) 1 01 01 02 01 04 01_456	0.0625	1	TxS_auto_2	10.862744331359863	33.44706344604492	58.25098419189453	32.697	10.206	9.0	0	0.0	0.0	0.0	0.0	0.0	0.0	0.0	Gray{Float64}(6.176385535635612)	6.395755637693353	Gray{Float64}(5.577687272621013)	Gray{Float64}(0.0)	0.0	Gray{Float64}(0.0)	U 3_V 0	WT	1	BD2-LPS	Il12b_intron(4),HSS1(1)	Il12b_HSS1_BD	WT_BD2-LPS_1	HSS1	Il12b_intron	NA	WT_BD2-LPS
Il12bBD_failedu1v1_25May21_WTRad21_Sequence_A 0_S 0_U 3_V 0_X15_Y23_Job(Seq.Scan) 1 01 01 02 01 04 01_456	Cell_CP_17	5004.5	3559.0	7	7	6	Il12bBD_failedu1v1_25May21_WTRad21_Sequence_A 0_S 0_U 3_V 0_X15_Y23_Job(Seq.Scan) 1 01 01 02 01 04 01_456__Cell_CP_17	Cell_CP_17	Il12bBD_failedu1v1_25May21_WTRad21_Sequence_A 0_S 0_U 3_V 0_X15_Y23_Job(Seq.Scan) 1 01 01 02 01 04 01_456	0.0625	1	TxS_auto_1	14.282352447509766	39.792152404785156	64.70979309082031	84.483	45.171	8.5	0	0.0	0.0	0.0	0.0	0.0	0.0	0.0	Gray{Float64}(8.120720913681499)	7.609065097430914	Gray{Float64}(6.196135470391421)	Gray{Float64}(0.0)	0.0	Gray{Float64}(0.0)	U 3_V 0	WT	1	BD2-LPS	Il12b_intron(4),HSS1(1)	Il12b_HSS1_BD	WT_BD2-LPS_1	HSS1	Il12b_intron	NA	WT_BD2-LPS
Il12bBD_failedu1v1_25May21_WTRad21_Sequence_A 0_S 0_U 3_V 0_X15_Y23_Job(Seq.Scan) 1 01 01 02 01 04 01_456	Cell_CP_23	2798.0	1649.0	0	0	0	Il12bBD_failedu1v1_25May21_WTRad21_Sequence_A 0_S 0_U 3_V 0_X15_Y23_Job(Seq.Scan) 1 01 01 02 01 04 01_456__Cell_CP_23	Cell_CP_23	Il12bBD_failedu1v1_25May21_WTRad21_Sequence_A 0_S 0_U 3_V 0_X15_Y23_Job(Seq.Scan) 1 01 01 02 01 04 01_456	0.0625	1	TxS_auto_4	4.517647743225098	13.317651748657227	0.0	116.424	185.031	11.5	0	0.0	0.0	0.0	0.0	0.0	0.0	0.0	Gray{Float64}(2.568663435794896)	2.5466046186599742	Gray{Float64}(0.0)	Gray{Float64}(0.0)	0.0	Gray{Float64}(0.0)	U 3_V 0	WT	1	BD2-LPS	Il12b_intron(4),HSS1(1)	Il12b_HSS1_BD	WT_BD2-LPS_1	HSS1	Il12b_intron	NA	WT_BD2-LPS
Il12bBD_failedu1v1_25May21_WTRad21_Sequence_A 0_S 0_U 3_V 0_X18_Y18_Job(Seq.Scan) 1 01 01 02 01 04 01_392	Cell_CP_11	3947.0	3026.0	6	6	6	Il12bBD_failedu1v1_25May21_WTRad21_Sequence_A 0_S 0_U 3_V 0_X18_Y18_Job(Seq.Scan) 1 01 01 02 01 04 01_392__Cell_CP_11	Cell_CP_11	Il12bBD_failedu1v1_25May21_WTRad21_Sequence_A 0_S 0_U 3_V 0_X18_Y18_Job(Seq.Scan) 1 01 01 02 01 04 01_392	0.03571428571428571	1	TxS_auto_2	4.9333343505859375	17.258825302124023	34.99998092651367	85.428	15.498	10.5	0	0.0	0.0	0.0	0.0	0.0	0.0	0.0	Gray{Float64}(2.8050163012166602)	3.3002367877254435	Gray{Float64}(3.351341627339538)	Gray{Float64}(0.0)	0.0	Gray{Float64}(0.0)	U 3_V 0	WT	1	BD2-LPS	Il12b_intron(4),HSS1(1)	Il12b_HSS1_BD	WT_BD2-LPS_1	HSS1	Il12b_intron	NA	WT_BD2-LPS
Il12bBD_failedu1v1_25May21_WTRad21_Sequence_A 0_S 0_U 3_V 0_X18_Y18_Job(Seq.Scan) 1 01 01 02 01 04 01_392	Cell_CP_25	4185.5	3355.0	1	1	1	Il12bBD_failedu1v1_25May21_WTRad21_Sequence_A 0_S 0_U 3_V 0_X18_Y18_Job(Seq.Scan) 1 01 01 02 01 04 01_392__Cell_CP_25	Cell_CP_25	Il12bBD_failedu1v1_25May21_WTRad21_Sequence_A 0_S 0_U 3_V 0_X18_Y18_Job(Seq.Scan) 1 01 01 02 01 04 01_392	0.03571428571428571	1	TxS_auto_1	5.772549629211426	17.309804916381836	29.329408645629883	162.351	64.449	10.5	0	0.0	0.0	0.0	0.0	0.0	0.0	0.0	Gray{Float64}(3.2821809062256415)	3.309985122009642	Gray{Float64}(2.8083691904212262)	Gray{Float64}(0.0)	0.0	Gray{Float64}(0.0)	U 3_V 0	WT	1	BD2-LPS	Il12b_intron(4),HSS1(1)	Il12b_HSS1_BD	WT_BD2-LPS_1	HSS1	Il12b_intron	NA	WT_BD2-LPS
Il12bBD_failedu1v1_25May21_WTRad21_Sequence_A 0_S 0_U 3_V 0_X18_Y19_Job(Seq.Scan) 1 01 01 02 01 04 01_402	Cell_CP_5	5245.5	4259.0	7	7	7	Il12bBD_failedu1v1_25May21_WTRad21_Sequence_A 0_S 0_U 3_V 0_X18_Y19_Job(Seq.Scan) 1 01 01 02 01 04 01_402__Cell_CP_5	Cell_CP_5	Il12bBD_failedu1v1_25May21_WTRad21_Sequence_A 0_S 0_U 3_V 0_X18_Y19_Job(Seq.Scan) 1 01 01 02 01 04 01_402	0.07142857142857142	1	TxS_auto_1	6.172550201416016	18.91765022277832	34.97645950317383	32.319	72.954	10.0	0	0.0	0.0	0.0	0.0	0.0	0.0	0.0	Gray{Float64}(3.509614938828075)	3.617437694027294	Gray{Float64}(3.3490893882500767)	Gray{Float64}(0.0)	0.0	Gray{Float64}(0.0)	U 3_V 0	WT	1	BD2-LPS	Il12b_intron(4),HSS1(1)	Il12b_HSS1_BD	WT_BD2-LPS_1	HSS1	Il12b_intron	NA	WT_BD2-LPS
Il12bBD_failedu1v1_25May21_WTRad21_Sequence_A 0_S 0_U 3_V 0_X18_Y19_Job(Seq.Scan) 1 01 01 02 01 04 01_402	Cell_CP_13	3799.5	3243.0	4	4	4	Il12bBD_failedu1v1_25May21_WTRad21_Sequence_A 0_S 0_U 3_V 0_X18_Y19_Job(Seq.Scan) 1 01 01 02 01 04 01_402__Cell_CP_13	Cell_CP_13	Il12bBD_failedu1v1_25May21_WTRad21_Sequence_A 0_S 0_U 3_V 0_X18_Y19_Job(Seq.Scan) 1 01 01 02 01 04 01_402	0.07142857142857142	1	TxS_auto_3	6.0117645263671875	18.184314727783203	33.23920440673828	81.648	90.342	11.0	0	0.0	0.0	0.0	0.0	0.0	0.0	0.0	Gray{Float64}(3.418194733453079)	3.477209101642743	Gray{Float64}(3.1827425741127655)	Gray{Float64}(0.0)	0.0	Gray{Float64}(0.0)	U 3_V 0	WT	1	BD2-LPS	Il12b_intron(4),HSS1(1)	Il12b_HSS1_BD	WT_BD2-LPS_1	HSS1	Il12b_intron	NA	WT_BD2-LPS
Il12bBD_failedu1v1_25May21_WTRad21_Sequence_A 0_S 0_U 3_V 0_X18_Y19_Job(Seq.Scan) 1 01 01 02 01 04 01_402	Cell_CP_21	3440.0	3097.0	2	2	1	Il12bBD_failedu1v1_25May21_WTRad21_Sequence_A 0_S 0_U 3_V 0_X18_Y19_Job(Seq.Scan) 1 01 01 02 01 04 01_402__Cell_CP_21	Cell_CP_21	Il12bBD_failedu1v1_25May21_WTRad21_Sequence_A 0_S 0_U 3_V 0_X18_Y19_Job(Seq.Scan) 1 01 01 02 01 04 01_402	0.07142857142857142	2	TxS_auto_5	5.309804439544678	14.372551918029785	24.439210891723633	113.211	171.612	11.0	TxS_auto_6	4.705882549285889	13.69411849975586	22.925493240356445	101.115	170.856	11.0	16.367185219212256	Gray{Float64}(3.0190712712237775)	2.7483228865836122	Gray{Float64}(2.3401196981429804)	Gray{Float64}(2.6756907852374012)	2.61859268271311	Gray{Float64}(2.1951771912394253)	U 3_V 0	WT	1	BD2-LPS	Il12b_intron(4),HSS1(1)	Il12b_HSS1_BD	WT_BD2-LPS_1	HSS1	Il12b_intron	NA	WT_BD2-LPS
Il12bBD_failedu1v1_25May21_WTRad21_Sequence_A 0_S 0_U 3_V 0_X18_Y19_Job(Seq.Scan) 1 01 01 02 01 04 01_402	Cell_CP_22	2401.5	1963.5	2	2	2	Il12bBD_failedu1v1_25May21_WTRad21_Sequence_A 0_S 0_U 3_V 0_X18_Y19_Job(Seq.Scan) 1 01 01 02 01 04 01_402__Cell_CP_22	Cell_CP_22	Il12bBD_failedu1v1_25May21_WTRad21_Sequence_A 0_S 0_U 3_V 0_X18_Y19_Job(Seq.Scan) 1 01 01 02 01 04 01_402	0.07142857142857142	1	TxS_auto_2	6.470588207244873	18.976470947265625	32.94508361816406	112.644	166.131	10.5	0	0.0	0.0	0.0	0.0	0.0	0.0	0.0	Gray{Float64}(3.67907466025011)	3.628685407323852	Gray{Float64}(3.1545797232733808)	Gray{Float64}(0.0)	0.0	Gray{Float64}(0.0)	U 3_V 0	WT	1	BD2-LPS	Il12b_intron(4),HSS1(1)	Il12b_HSS1_BD	WT_BD2-LPS_1	HSS1	Il12b_intron	NA	WT_BD2-LPS
Il12bBD_failedu1v1_25May21_WTRad21_Sequence_A 0_S 0_U 3_V 0_X18_Y20_Job(Seq.Scan) 1 01 01 02 01 04 01_424	Cell_CP_8	3439.5	2580.0	3	3	3	Il12bBD_failedu1v1_25May21_WTRad21_Sequence_A 0_S 0_U 3_V 0_X18_Y20_Job(Seq.Scan) 1 01 01 02 01 04 01_424__Cell_CP_8	Cell_CP_8	Il12bBD_failedu1v1_25May21_WTRad21_Sequence_A 0_S 0_U 3_V 0_X18_Y20_Job(Seq.Scan) 1 01 01 02 01 04 01_424	0.06756756756756757	1	TxS_auto_2	18.149019241333008	60.98039245605469	109.39607238769531	49.896	111.51	10.5	0	0.0	0.0	0.0	0.0	0.0	0.0	0.0	Gray{Float64}(10.319246822787813)	11.660685532788795	Gray{Float64}(10.47496603012726)	Gray{Float64}(0.0)	0.0	Gray{Float64}(0.0)	U 3_V 0	WT	1	BD2-LPS	Il12b_intron(4),HSS1(1)	Il12b_HSS1_BD	WT_BD2-LPS_1	HSS1	Il12b_intron	NA	WT_BD2-LPS
Il12bBD_failedu1v1_25May21_WTRad21_Sequence_A 0_S 0_U 3_V 0_X18_Y20_Job(Seq.Scan) 1 01 01 02 01 04 01_424	Cell_CP_13	3320.0	2666.5	5	5	5	Il12bBD_failedu1v1_25May21_WTRad21_Sequence_A 0_S 0_U 3_V 0_X18_Y20_Job(Seq.Scan) 1 01 01 02 01 04 01_424__Cell_CP_13	Cell_CP_13	Il12bBD_failedu1v1_25May21_WTRad21_Sequence_A 0_S 0_U 3_V 0_X18_Y20_Job(Seq.Scan) 1 01 01 02 01 04 01_424	0.06756756756756757	1	TxS_auto_4	11.015685081481934	32.07450485229492	54.13724899291992	70.875	141.372	10.0	0	0.0	0.0	0.0	0.0	0.0	0.0	0.0	Gray{Float64}(6.263345240112516)	6.133294648309273	Gray{Float64}(5.1837861432140615)	Gray{Float64}(0.0)	0.0	Gray{Float64}(0.0)	U 3_V 0	WT	1	BD2-LPS	Il12b_intron(4),HSS1(1)	Il12b_HSS1_BD	WT_BD2-LPS_1	HSS1	Il12b_intron	NA	WT_BD2-LPS
Il12bBD_failedu1v1_25May21_WTRad21_Sequence_A 0_S 0_U 3_V 0_X18_Y20_Job(Seq.Scan) 1 01 01 02 01 04 01_424	Cell_CP_18	3918.5	3077.0	22	22	22	Il12bBD_failedu1v1_25May21_WTRad21_Sequence_A 0_S 0_U 3_V 0_X18_Y20_Job(Seq.Scan) 1 01 01 02 01 04 01_424__Cell_CP_18	Cell_CP_18	Il12bBD_failedu1v1_25May21_WTRad21_Sequence_A 0_S 0_U 3_V 0_X18_Y20_Job(Seq.Scan) 1 01 01 02 01 04 01_424	0.06756756756756757	1	TxS_auto_5	15.850979804992676	47.54509735107422	81.37645721435547	105.84	184.842	11.0	0	0.0	0.0	0.0	0.0	0.0	0.0	0.0	Gray{Float64}(9.012617751719931)	9.091585122812035	Gray{Float64}(7.79201306196397)	Gray{Float64}(0.0)	0.0	Gray{Float64}(0.0)	U 3_V 0	WT	1	BD2-LPS	Il12b_intron(4),HSS1(1)	Il12b_HSS1_BD	WT_BD2-LPS_1	HSS1	Il12b_intron	NA	WT_BD2-LPS
Il12bBD_failedu1v1_25May21_WTRad21_Sequence_A 0_S 0_U 3_V 0_X18_Y20_Job(Seq.Scan) 1 01 01 02 01 04 01_424	Cell_CP_30	3931.0	2659.5	5	5	5	Il12bBD_failedu1v1_25May21_WTRad21_Sequence_A 0_S 0_U 3_V 0_X18_Y20_Job(Seq.Scan) 1 01 01 02 01 04 01_424__Cell_CP_30	Cell_CP_30	Il12bBD_failedu1v1_25May21_WTRad21_Sequence_A 0_S 0_U 3_V 0_X18_Y20_Job(Seq.Scan) 1 01 01 02 01 04 01_424	0.06756756756756757	1	TxS_auto_3	9.019609451293945	28.02745246887207	49.07059097290039	145.152	75.789	10.5	0	0.0	0.0	0.0	0.0	0.0	0.0	0.0	Gray{Float64}(5.128408038770461)	5.359416303531063	Gray{Float64}(4.698640109288021)	Gray{Float64}(0.0)	0.0	Gray{Float64}(0.0)	U 3_V 0	WT	1	BD2-LPS	Il12b_intron(4),HSS1(1)	Il12b_HSS1_BD	WT_BD2-LPS_1	HSS1	Il12b_intron	NA	WT_BD2-LPS
Il12bBD_failedu1v1_25May21_WTRad21_Sequence_A 0_S 0_U 3_V 0_X18_Y20_Job(Seq.Scan) 1 01 01 02 01 04 01_424	Cell_CP_36	4473.0	3380.5	14	14	14	Il12bBD_failedu1v1_25May21_WTRad21_Sequence_A 0_S 0_U 3_V 0_X18_Y20_Job(Seq.Scan) 1 01 01 02 01 04 01_424__Cell_CP_36	Cell_CP_36	Il12bBD_failedu1v1_25May21_WTRad21_Sequence_A 0_S 0_U 3_V 0_X18_Y20_Job(Seq.Scan) 1 01 01 02 01 04 01_424	0.06756756756756757	1	TxS_auto_1	13.070589065551758	42.71372985839844	79.23133850097656	181.062	160.272	9.0	0	0.0	0.0	0.0	0.0	0.0	0.0	0.0	Gray{Float64}(7.431731317992341)	8.167729851365074	Gray{Float64}(7.586612217465628)	Gray{Float64}(0.0)	0.0	Gray{Float64}(0.0)	U 3_V 0	WT	1	BD2-LPS	Il12b_intron(4),HSS1(1)	Il12b_HSS1_BD	WT_BD2-LPS_1	HSS1	Il12b_intron	NA	WT_BD2-LPS
Il12bBD_failedu1v1_25May21_WTRad21_Sequence_A 0_S 0_U 3_V 0_X18_Y21_Job(Seq.Scan) 1 01 01 02 01 04 01_446	Cell_CP_8	4301.0	3440.5	1	1	1	Il12bBD_failedu1v1_25May21_WTRad21_Sequence_A 0_S 0_U 3_V 0_X18_Y21_Job(Seq.Scan) 1 01 01 02 01 04 01_446__Cell_CP_8	Cell_CP_8	Il12bBD_failedu1v1_25May21_WTRad21_Sequence_A 0_S 0_U 3_V 0_X18_Y21_Job(Seq.Scan) 1 01 01 02 01 04 01_446	0.05263157894736842	1	TxS_auto_4	7.819607734680176	19.760784149169922	28.894115447998047	101.304	96.20100000000001	11.0	0	0.0	0.0	0.0	0.0	0.0	0.0	0.0	Gray{Float64}(4.446105940963161)	3.7786619692689305	Gray{Float64}(2.7666887044694124)	Gray{Float64}(0.0)	0.0	Gray{Float64}(0.0)	U 3_V 0	WT	1	BD2-LPS	Il12b_intron(4),HSS1(1)	Il12b_HSS1_BD	WT_BD2-LPS_1	HSS1	Il12b_intron	NA	WT_BD2-LPS
Il12bBD_failedu1v1_25May21_WTRad21_Sequence_A 0_S 0_U 3_V 0_X18_Y21_Job(Seq.Scan) 1 01 01 02 01 04 01_446	Cell_CP_11	4305.0	3349.5	1	1	1	Il12bBD_failedu1v1_25May21_WTRad21_Sequence_A 0_S 0_U 3_V 0_X18_Y21_Job(Seq.Scan) 1 01 01 02 01 04 01_446__Cell_CP_11	Cell_CP_11	Il12bBD_failedu1v1_25May21_WTRad21_Sequence_A 0_S 0_U 3_V 0_X18_Y21_Job(Seq.Scan) 1 01 01 02 01 04 01_446	0.05263157894736842	1	TxS_auto_1	9.898039817810059	24.870588302612305	37.32548141479492	122.283	151.389	9.0	0	0.0	0.0	0.0	0.0	0.0	0.0	0.0	Gray{Float64}(5.62786972582777)	4.75575996696333	Gray{Float64}(3.5740145084230672)	Gray{Float64}(0.0)	0.0	Gray{Float64}(0.0)	U 3_V 0	WT	1	BD2-LPS	Il12b_intron(4),HSS1(1)	Il12b_HSS1_BD	WT_BD2-LPS_1	HSS1	Il12b_intron	NA	WT_BD2-LPS
Il12bBD_failedu1v1_25May21_WTRad21_Sequence_A 0_S 0_U 3_V 0_X19_Y18_Job(Seq.Scan) 1 01 01 02 01 04 01_394	Cell_CP_2	3165.0	2582.5	2	2	2	Il12bBD_failedu1v1_25May21_WTRad21_Sequence_A 0_S 0_U 3_V 0_X19_Y18_Job(Seq.Scan) 1 01 01 02 01 04 01_394__Cell_CP_2	Cell_CP_2	Il12bBD_failedu1v1_25May21_WTRad21_Sequence_A 0_S 0_U 3_V 0_X19_Y18_Job(Seq.Scan) 1 01 01 02 01 04 01_394	0.02	1	TxS_auto_1	9.368626594543457	30.419614791870117	54.92156982421875	22.113	26.271	9.5	0	0.0	0.0	0.0	0.0	0.0	0.0	0.0	Gray{Float64}(5.326853695733216)	5.816846166941136	Gray{Float64}(5.2588869570299375)	Gray{Float64}(0.0)	0.0	Gray{Float64}(0.0)	U 3_V 0	WT	1	BD2-LPS	Il12b_intron(4),HSS1(1)	Il12b_HSS1_BD	WT_BD2-LPS_1	HSS1	Il12b_intron	NA	WT_BD2-LPS
Il12bBD_failedu1v1_25May21_WTRad21_Sequence_A 0_S 0_U 3_V 0_X19_Y19_Job(Seq.Scan) 1 01 01 02 01 04 01_400	Cell_CP_21	3621.0	2947.0	4	4	4	Il12bBD_failedu1v1_25May21_WTRad21_Sequence_A 0_S 0_U 3_V 0_X19_Y19_Job(Seq.Scan) 1 01 01 02 01 04 01_400__Cell_CP_21	Cell_CP_21	Il12bBD_failedu1v1_25May21_WTRad21_Sequence_A 0_S 0_U 3_V 0_X19_Y19_Job(Seq.Scan) 1 01 01 02 01 04 01_400	0.027777777777777776	1	TxS_auto_3	5.407843589782715	16.70588493347168	31.058822631835938	119.637	182.196	11.0	0	0.0	0.0	0.0	0.0	0.0	0.0	0.0	Gray{Float64}(3.074814789710916)	3.1945033954406075	Gray{Float64}(2.973965197317476)	Gray{Float64}(0.0)	0.0	Gray{Float64}(0.0)	U 3_V 0	WT	1	BD2-LPS	Il12b_intron(4),HSS1(1)	Il12b_HSS1_BD	WT_BD2-LPS_1	HSS1	Il12b_intron	NA	WT_BD2-LPS
Il12bBD_failedu1v1_25May21_WTRad21_Sequence_A 0_S 0_U 3_V 0_X19_Y19_Job(Seq.Scan) 1 01 01 02 01 04 01_400	Cell_CP_28	3848.0	2807.0	1	1	1	Il12bBD_failedu1v1_25May21_WTRad21_Sequence_A 0_S 0_U 3_V 0_X19_Y19_Job(Seq.Scan) 1 01 01 02 01 04 01_400__Cell_CP_28	Cell_CP_28	Il12bBD_failedu1v1_25May21_WTRad21_Sequence_A 0_S 0_U 3_V 0_X19_Y19_Job(Seq.Scan) 1 01 01 02 01 04 01_400	0.027777777777777776	1	TxS_auto_2	4.592157363891602	14.172551155090332	23.447052001953125	140.427	176.526	10.5	0	0.0	0.0	0.0	0.0	0.0	0.0	0.0	Gray{Float64}(2.6110284339309318)	2.710078691867492	Gray{Float64}(2.2451178352789913)	Gray{Float64}(0.0)	0.0	Gray{Float64}(0.0)	U 3_V 0	WT	1	BD2-LPS	Il12b_intron(4),HSS1(1)	Il12b_HSS1_BD	WT_BD2-LPS_1	HSS1	Il12b_intron	NA	WT_BD2-LPS
Il12bBD_failedu1v1_25May21_WTRad21_Sequence_A 0_S 0_U 3_V 0_X19_Y20_Job(Seq.Scan) 1 01 01 02 01 04 01_426	Cell_CP_19	3541.0	2883.5	17	17	17	Il12bBD_failedu1v1_25May21_WTRad21_Sequence_A 0_S 0_U 3_V 0_X19_Y20_Job(Seq.Scan) 1 01 01 02 01 04 01_426__Cell_CP_19	Cell_CP_19	Il12bBD_failedu1v1_25May21_WTRad21_Sequence_A 0_S 0_U 3_V 0_X19_Y20_Job(Seq.Scan) 1 01 01 02 01 04 01_426	0.037037037037037035	2	TxS_auto_3	7.992156505584717	18.819612503051758	30.196075439453125	140.049	118.881	10.5	TxS_auto_2	11.176471710205078	37.16862487792969	71.70191955566406	138.348	119.259	11.0	10.150679041325263	Gray{Float64}(4.544214457586335)	3.5986908973269127	Gray{Float64}(2.8913548500211856)	Gray{Float64}(6.354765987731724)	7.107393523255283	Gray{Float64}(6.8656502491124005)	U 3_V 0	WT	1	BD2-LPS	Il12b_intron(4),HSS1(1)	Il12b_HSS1_BD	WT_BD2-LPS_1	HSS1	Il12b_intron	NA	WT_BD2-LPS
Il12bBD_failedu1v1_25May21_WTRad21_Sequence_A 0_S 0_U 3_V 0_X19_Y21_Job(Seq.Scan) 1 01 01 02 01 04 01_444	Cell_CP_12	4419.5	3347.0	3	3	3	Il12bBD_failedu1v1_25May21_WTRad21_Sequence_A 0_S 0_U 3_V 0_X19_Y21_Job(Seq.Scan) 1 01 01 02 01 04 01_444__Cell_CP_12	Cell_CP_12	Il12bBD_failedu1v1_25May21_WTRad21_Sequence_A 0_S 0_U 3_V 0_X19_Y21_Job(Seq.Scan) 1 01 01 02 01 04 01_444	0.09523809523809523	1	TxS_auto_2	12.364706993103027	37.06666946411133	65.00391387939453	73.332	67.662	9.5	0	0.0	0.0	0.0	0.0	0.0	0.0	0.0	Gray{Float64}(7.0303778764361)	7.087897584134229	Gray{Float64}(6.224298321230806)	Gray{Float64}(0.0)	0.0	Gray{Float64}(0.0)	U 3_V 0	WT	1	BD2-LPS	Il12b_intron(4),HSS1(1)	Il12b_HSS1_BD	WT_BD2-LPS_1	HSS1	Il12b_intron	NA	WT_BD2-LPS
Il12bBD_failedu1v1_25May21_WTRad21_Sequence_A 0_S 0_U 3_V 0_X19_Y21_Job(Seq.Scan) 1 01 01 02 01 04 01_444	Cell_CP_16	4679.5	3480.0	3	3	3	Il12bBD_failedu1v1_25May21_WTRad21_Sequence_A 0_S 0_U 3_V 0_X19_Y21_Job(Seq.Scan) 1 01 01 02 01 04 01_444__Cell_CP_16	Cell_CP_16	Il12bBD_failedu1v1_25May21_WTRad21_Sequence_A 0_S 0_U 3_V 0_X19_Y21_Job(Seq.Scan) 1 01 01 02 01 04 01_444	0.09523809523809523	1	TxS_auto_6	16.411766052246094	50.941184997558594	85.90586853027344	130.221	186.921	11.0	0	0.0	0.0	0.0	0.0	0.0	0.0	0.0	Gray{Float64}(9.33147198969736)	9.740985831670725	Gray{Float64}(8.225716289467147)	Gray{Float64}(0.0)	0.0	Gray{Float64}(0.0)	U 3_V 0	WT	1	BD2-LPS	Il12b_intron(4),HSS1(1)	Il12b_HSS1_BD	WT_BD2-LPS_1	HSS1	Il12b_intron	NA	WT_BD2-LPS
Il12bBD_failedu1v1_25May21_WTRad21_Sequence_A 0_S 0_U 3_V 0_X19_Y21_Job(Seq.Scan) 1 01 01 02 01 04 01_444	Cell_CP_17	3366.5	2552.5	9	9	9	Il12bBD_failedu1v1_25May21_WTRad21_Sequence_A 0_S 0_U 3_V 0_X19_Y21_Job(Seq.Scan) 1 01 01 02 01 04 01_444__Cell_CP_17	Cell_CP_17	Il12bBD_failedu1v1_25May21_WTRad21_Sequence_A 0_S 0_U 3_V 0_X19_Y21_Job(Seq.Scan) 1 01 01 02 01 04 01_444	0.09523809523809523	1	TxS_auto_4	19.850984573364258	65.5843276977539	112.0980224609375	137.781	160.839	11.0	0	0.0	0.0	0.0	0.0	0.0	0.0	0.0	Gray{Float64}(11.28695753550005)	12.54105115368024	Gray{Float64}(10.733684964130736)	Gray{Float64}(0.0)	0.0	Gray{Float64}(0.0)	U 3_V 0	WT	1	BD2-LPS	Il12b_intron(4),HSS1(1)	Il12b_HSS1_BD	WT_BD2-LPS_1	HSS1	Il12b_intron	NA	WT_BD2-LPS
Il12bBD_failedu1v1_25May21_WTRad21_Sequence_A 0_S 0_U 3_V 0_X19_Y21_Job(Seq.Scan) 1 01 01 02 01 04 01_444	Cell_CP_20	5829.0	4370.0	0	0	0	Il12bBD_failedu1v1_25May21_WTRad21_Sequence_A 0_S 0_U 3_V 0_X19_Y21_Job(Seq.Scan) 1 01 01 02 01 04 01_444__Cell_CP_20	Cell_CP_20	Il12bBD_failedu1v1_25May21_WTRad21_Sequence_A 0_S 0_U 3_V 0_X19_Y21_Job(Seq.Scan) 1 01 01 02 01 04 01_444	0.09523809523809523	1	TxS_auto_1	6.247058391571045	17.513723373413086	28.109800338745117	176.148	137.97	8.0	0	0.0	0.0	0.0	0.0	0.0	0.0	0.0	Gray{Float64}(3.5519791235977904)	3.3489784591464353	Gray{Float64}(2.6915884385547098)	Gray{Float64}(0.0)	0.0	Gray{Float64}(0.0)	U 3_V 0	WT	1	BD2-LPS	Il12b_intron(4),HSS1(1)	Il12b_HSS1_BD	WT_BD2-LPS_1	HSS1	Il12b_intron	NA	WT_BD2-LPS
Il12bBD_failedu1v1_25May21_WTRad21_Sequence_A 0_S 0_U 3_V 0_X20_Y20_Job(Seq.Scan) 1 01 01 02 01 04 01_428	Cell_CP_9	3696.5	2911.0	6	6	6	Il12bBD_failedu1v1_25May21_WTRad21_Sequence_A 0_S 0_U 3_V 0_X20_Y20_Job(Seq.Scan) 1 01 01 02 01 04 01_428__Cell_CP_9	Cell_CP_9	Il12bBD_failedu1v1_25May21_WTRad21_Sequence_A 0_S 0_U 3_V 0_X20_Y20_Job(Seq.Scan) 1 01 01 02 01 04 01_428	0.06896551724137931	1	TxS_auto_5	6.482353210449219	19.498044967651367	36.53724670410156	45.549	144.774	11.0	0	0.0	0.0	0.0	0.0	0.0	0.0	0.0	Gray{Float64}(3.685764055986715)	3.7284209188355795	Gray{Float64}(3.498538930204696)	Gray{Float64}(0.0)	0.0	Gray{Float64}(0.0)	U 3_V 0	WT	1	BD2-LPS	Il12b_intron(4),HSS1(1)	Il12b_HSS1_BD	WT_BD2-LPS_1	HSS1	Il12b_intron	NA	WT_BD2-LPS
Il12bBD_failedu1v1_25May21_WTRad21_Sequence_A 0_S 0_U 3_V 0_X20_Y20_Job(Seq.Scan) 1 01 01 02 01 04 01_428	Cell_CP_15	4251.5	3284.5	3	3	3	Il12bBD_failedu1v1_25May21_WTRad21_Sequence_A 0_S 0_U 3_V 0_X20_Y20_Job(Seq.Scan) 1 01 01 02 01 04 01_428__Cell_CP_15	Cell_CP_15	Il12bBD_failedu1v1_25May21_WTRad21_Sequence_A 0_S 0_U 3_V 0_X20_Y20_Job(Seq.Scan) 1 01 01 02 01 04 01_428	0.06896551724137931	1	TxS_auto_1	8.427451133728027	22.882352828979492	38.21567153930664	99.036	43.281	8.0	0	0.0	0.0	0.0	0.0	0.0	0.0	0.0	Gray{Float64}(4.7917161351543704)	4.375569094300856	Gray{Float64}(3.6592525897462123)	Gray{Float64}(0.0)	0.0	Gray{Float64}(0.0)	U 3_V 0	WT	1	BD2-LPS	Il12b_intron(4),HSS1(1)	Il12b_HSS1_BD	WT_BD2-LPS_1	HSS1	Il12b_intron	NA	WT_BD2-LPS
Il12bBD_failedu1v1_25May21_WTRad21_Sequence_A 0_S 0_U 3_V 0_X20_Y20_Job(Seq.Scan) 1 01 01 02 01 04 01_428	Cell_CP_24	3211.0	2641.5	3	3	3	Il12bBD_failedu1v1_25May21_WTRad21_Sequence_A 0_S 0_U 3_V 0_X20_Y20_Job(Seq.Scan) 1 01 01 02 01 04 01_428__Cell_CP_24	Cell_CP_24	Il12bBD_failedu1v1_25May21_WTRad21_Sequence_A 0_S 0_U 3_V 0_X20_Y20_Job(Seq.Scan) 1 01 01 02 01 04 01_428	0.06896551724137931	1	TxS_auto_3	12.094117164611816	34.811771392822266	57.61568069458008	138.726	154.035	10.5	0	0.0	0.0	0.0	0.0	0.0	0.0	0.0	Gray{Float64}(6.876524756837361)	6.656715424446716	Gray{Float64}(5.516855266426077)	Gray{Float64}(0.0)	0.0	Gray{Float64}(0.0)	U 3_V 0	WT	1	BD2-LPS	Il12b_intron(4),HSS1(1)	Il12b_HSS1_BD	WT_BD2-LPS_1	HSS1	Il12b_intron	NA	WT_BD2-LPS
Il12bBD_failedu1v1_25May21_WTRad21_Sequence_A 0_S 0_U 3_V 0_X20_Y20_Job(Seq.Scan) 1 01 01 02 01 04 01_428	Cell_CP_26	8478.5	3326.5	8	8	8	Il12bBD_failedu1v1_25May21_WTRad21_Sequence_A 0_S 0_U 3_V 0_X20_Y20_Job(Seq.Scan) 1 01 01 02 01 04 01_428__Cell_CP_26	Cell_CP_26	Il12bBD_failedu1v1_25May21_WTRad21_Sequence_A 0_S 0_U 3_V 0_X20_Y20_Job(Seq.Scan) 1 01 01 02 01 04 01_428	0.06896551724137931	1	TxS_auto_2	7.745098114013672	21.63137435913086	37.54508590698242	163.296	137.97	10.0	0	0.0	0.0	0.0	0.0	0.0	0.0	0.0	Gray{Float64}(4.403740942827126)	4.136356685890948	Gray{Float64}(3.5950422249170844)	Gray{Float64}(0.0)	0.0	Gray{Float64}(0.0)	U 3_V 0	WT	1	BD2-LPS	Il12b_intron(4),HSS1(1)	Il12b_HSS1_BD	WT_BD2-LPS_1	HSS1	Il12b_intron	NA	WT_BD2-LPS
Il12bBD_failedu1v1_25May21_WTRad21_Sequence_A 0_S 0_U 3_V 0_X20_Y21_Job(Seq.Scan) 1 01 01 02 01 04 01_442	Cell_CP_1	2891.0	2178.5	21	21	19	Il12bBD_failedu1v1_25May21_WTRad21_Sequence_A 0_S 0_U 3_V 0_X20_Y21_Job(Seq.Scan) 1 01 01 02 01 04 01_442__Cell_CP_1	Cell_CP_1	Il12bBD_failedu1v1_25May21_WTRad21_Sequence_A 0_S 0_U 3_V 0_X20_Y21_Job(Seq.Scan) 1 01 01 02 01 04 01_442	0.1388888888888889	2	TxS_auto_3	17.39607810974121	52.094120025634766	91.32546997070312	15.876	125.496	9.5	TxS_auto_10	2.1215689182281494	6.564706325531006	13.47843074798584	15.876	122.472	11.0	8.552460230834166	Gray{Float64}(9.891136340529366)	9.961450349209239	Gray{Float64}(8.74465759829347)	Gray{Float64}(1.2062907106788219)	1.2553047462311964	Gray{Float64}(1.2905957329456628)	U 3_V 0	WT	1	BD2-LPS	Il12b_intron(4),HSS1(1)	Il12b_HSS1_BD	WT_BD2-LPS_1	HSS1	Il12b_intron	NA	WT_BD2-LPS
Il12bBD_failedu1v1_25May21_WTRad21_Sequence_A 0_S 0_U 3_V 0_X20_Y21_Job(Seq.Scan) 1 01 01 02 01 04 01_442	Cell_CP_2	3666.5	3026.0	6	6	4	Il12bBD_failedu1v1_25May21_WTRad21_Sequence_A 0_S 0_U 3_V 0_X20_Y21_Job(Seq.Scan) 1 01 01 02 01 04 01_442__Cell_CP_2	Cell_CP_2	Il12bBD_failedu1v1_25May21_WTRad21_Sequence_A 0_S 0_U 3_V 0_X20_Y21_Job(Seq.Scan) 1 01 01 02 01 04 01_442	0.1388888888888889	1	TxS_auto_2	18.807844161987305	57.4039306640625	100.0274429321289	18.711	129.465	8.5	0	0.0	0.0	0.0	0.0	0.0	0.0	0.0	Gray{Float64}(10.693844308130274)	10.976793635790772	Gray{Float64}(9.577894744531946)	Gray{Float64}(0.0)	0.0	Gray{Float64}(0.0)	U 3_V 0	WT	1	BD2-LPS	Il12b_intron(4),HSS1(1)	Il12b_HSS1_BD	WT_BD2-LPS_1	HSS1	Il12b_intron	NA	WT_BD2-LPS
Il12bBD_failedu1v1_25May21_WTRad21_Sequence_A 0_S 0_U 3_V 0_X20_Y21_Job(Seq.Scan) 1 01 01 02 01 04 01_442	Cell_CP_14	4715.5	2700.0	14	14	14	Il12bBD_failedu1v1_25May21_WTRad21_Sequence_A 0_S 0_U 3_V 0_X20_Y21_Job(Seq.Scan) 1 01 01 02 01 04 01_442__Cell_CP_14	Cell_CP_14	Il12bBD_failedu1v1_25May21_WTRad21_Sequence_A 0_S 0_U 3_V 0_X20_Y21_Job(Seq.Scan) 1 01 01 02 01 04 01_442	0.1388888888888889	1	TxS_auto_1	14.078432083129883	42.97648239135742	78.61565399169922	128.331	49.518	8.0	0	0.0	0.0	0.0	0.0	0.0	0.0	0.0	Gray{Float64}(8.00477500254177)	8.217973454864124	Gray{Float64}(7.527658781760005)	Gray{Float64}(0.0)	0.0	Gray{Float64}(0.0)	U 3_V 0	WT	1	BD2-LPS	Il12b_intron(4),HSS1(1)	Il12b_HSS1_BD	WT_BD2-LPS_1	HSS1	Il12b_intron	NA	WT_BD2-LPS
Il12bBD_failedu1v1_25May21_WTRad21_Sequence_A 0_S 0_U 3_V 0_X20_Y21_Job(Seq.Scan) 1 01 01 02 01 04 01_442	Cell_CP_18	3339.0	2625.5	0	0	0	Il12bBD_failedu1v1_25May21_WTRad21_Sequence_A 0_S 0_U 3_V 0_X20_Y21_Job(Seq.Scan) 1 01 01 02 01 04 01_442__Cell_CP_18	Cell_CP_18	Il12bBD_failedu1v1_25May21_WTRad21_Sequence_A 0_S 0_U 3_V 0_X20_Y21_Job(Seq.Scan) 1 01 01 02 01 04 01_442	0.1388888888888889	1	TxS_auto_6	4.9960784912109375	13.666666030883789	20.51764488220215	166.32	140.616	10.0	0	0.0	0.0	0.0	0.0	0.0	0.0	0.0	Gray{Float64}(2.8406916324939844)	2.613343214913332	Gray{Float64}(1.9646192817380885)	Gray{Float64}(0.0)	0.0	Gray{Float64}(0.0)	U 3_V 0	WT	1	BD2-LPS	Il12b_intron(4),HSS1(1)	Il12b_HSS1_BD	WT_BD2-LPS_1	HSS1	Il12b_intron	NA	WT_BD2-LPS
Il12bBD_failedu1v1_25May21_WTRad21_Sequence_A 0_S 0_U 3_V 0_X21_Y20_Job(Seq.Scan) 1 01 01 02 01 04 01_430	Cell_CP_10	3538.5	2805.5	8	8	8	Il12bBD_failedu1v1_25May21_WTRad21_Sequence_A 0_S 0_U 3_V 0_X21_Y20_Job(Seq.Scan) 1 01 01 02 01 04 01_430__Cell_CP_10	Cell_CP_10	Il12bBD_failedu1v1_25May21_WTRad21_Sequence_A 0_S 0_U 3_V 0_X21_Y20_Job(Seq.Scan) 1 01 01 02 01 04 01_430	0.07407407407407407	1	TxS_auto_2	9.356863021850586	23.274511337280273	37.215675354003906	92.988	32.13	9.5	0	0.0	0.0	0.0	0.0	0.0	0.0	0.0	Gray{Float64}(5.320165113362931)	4.450557739997066	Gray{Float64}(3.56350028490861)	Gray{Float64}(0.0)	0.0	Gray{Float64}(0.0)	U 3_V 0	WT	1	BD2-LPS	Il12b_intron(4),HSS1(1)	Il12b_HSS1_BD	WT_BD2-LPS_1	HSS1	Il12b_intron	NA	WT_BD2-LPS
Il12bBD_failedu1v1_25May21_WTRad21_Sequence_A 0_S 0_U 3_V 0_X21_Y20_Job(Seq.Scan) 1 01 01 02 01 04 01_430	Cell_CP_19	3992.5	3054.5	12	12	12	Il12bBD_failedu1v1_25May21_WTRad21_Sequence_A 0_S 0_U 3_V 0_X21_Y20_Job(Seq.Scan) 1 01 01 02 01 04 01_430__Cell_CP_19	Cell_CP_19	Il12bBD_failedu1v1_25May21_WTRad21_Sequence_A 0_S 0_U 3_V 0_X21_Y20_Job(Seq.Scan) 1 01 01 02 01 04 01_430	0.07407407407407407	1	TxS_auto_1	8.372549057006836	27.764707565307617	51.84313201904297	130.41	23.625	9.0	0	0.0	0.0	0.0	0.0	0.0	0.0	0.0	Gray{Float64}(4.760499678042498)	5.309174158926698	Gray{Float64}(4.964118317432024)	Gray{Float64}(0.0)	0.0	Gray{Float64}(0.0)	U 3_V 0	WT	1	BD2-LPS	Il12b_intron(4),HSS1(1)	Il12b_HSS1_BD	WT_BD2-LPS_1	HSS1	Il12b_intron	NA	WT_BD2-LPS
Il12bBD_failedu1v1_25May21_WTRad21_Sequence_A 0_S 0_U 3_V 0_X21_Y20_Job(Seq.Scan) 1 01 01 02 01 04 01_430	Cell_CP_22	3540.0	2805.0	0	0	0	Il12bBD_failedu1v1_25May21_WTRad21_Sequence_A 0_S 0_U 3_V 0_X21_Y20_Job(Seq.Scan) 1 01 01 02 01 04 01_430__Cell_CP_22	Cell_CP_22	Il12bBD_failedu1v1_25May21_WTRad21_Sequence_A 0_S 0_U 3_V 0_X21_Y20_Job(Seq.Scan) 1 01 01 02 01 04 01_430	0.07407407407407407	1	TxS_auto_4	4.5176472663879395	10.235296249389648	15.917646408081055	150.822	171.612	9.0	0	0.0	0.0	0.0	0.0	0.0	0.0	0.0	Gray{Float64}(2.5686631646727895)	1.9571958475845308	Gray{Float64}(1.5241571453618339)	Gray{Float64}(0.0)	0.0	Gray{Float64}(0.0)	U 3_V 0	WT	1	BD2-LPS	Il12b_intron(4),HSS1(1)	Il12b_HSS1_BD	WT_BD2-LPS_1	HSS1	Il12b_intron	NA	WT_BD2-LPS
Il12bBD_failedu1v1_25May21_WTRad21_Sequence_A 0_S 0_U 3_V 0_X21_Y20_Job(Seq.Scan) 1 01 01 02 01 04 01_430	Cell_CP_25	3148.5	2637.0	7	7	7	Il12bBD_failedu1v1_25May21_WTRad21_Sequence_A 0_S 0_U 3_V 0_X21_Y20_Job(Seq.Scan) 1 01 01 02 01 04 01_430__Cell_CP_25	Cell_CP_25	Il12bBD_failedu1v1_25May21_WTRad21_Sequence_A 0_S 0_U 3_V 0_X21_Y20_Job(Seq.Scan) 1 01 01 02 01 04 01_430	0.07407407407407407	1	TxS_auto_3	16.25882339477539	51.68627166748047	90.09407806396484	165.186	130.032	11.0	0	0.0	0.0	0.0	0.0	0.0	0.0	0.0	Gray{Float64}(9.24451120073203)	9.883461486593625	Gray{Float64}(8.62674853527753)	Gray{Float64}(0.0)	0.0	Gray{Float64}(0.0)	U 3_V 0	WT	1	BD2-LPS	Il12b_intron(4),HSS1(1)	Il12b_HSS1_BD	WT_BD2-LPS_1	HSS1	Il12b_intron	NA	WT_BD2-LPS
Il12bBD_failedu1v1_25May21_WTRad21_Sequence_A 0_S 0_U 3_V 0_X21_Y21_Job(Seq.Scan) 1 01 01 02 01 04 01_440	Cell_CP_26	3578.0	2663.0	0	0	0	Il12bBD_failedu1v1_25May21_WTRad21_Sequence_A 0_S 0_U 3_V 0_X21_Y21_Job(Seq.Scan) 1 01 01 02 01 04 01_440__Cell_CP_26	Cell_CP_26	Il12bBD_failedu1v1_25May21_WTRad21_Sequence_A 0_S 0_U 3_V 0_X21_Y21_Job(Seq.Scan) 1 01 01 02 01 04 01_440	0.019230769230769232	1	TxS_auto_1	5.454902172088623	13.8274507522583	21.01959991455078	169.155	142.317	10.5	0	0.0	0.0	0.0	0.0	0.0	0.0	0.0	Gray{Float64}(3.1015715592910156)	2.6440885085874646	Gray{Float64}(2.0126828163581374)	Gray{Float64}(0.0)	0.0	Gray{Float64}(0.0)	U 3_V 0	WT	1	BD2-LPS	Il12b_intron(4),HSS1(1)	Il12b_HSS1_BD	WT_BD2-LPS_1	HSS1	Il12b_intron	NA	WT_BD2-LPS
Il12bBD_failedu1v1_25May21_WTRad21_Sequence_A 0_S 0_U 3_V 0_X22_Y20_Job(Seq.Scan) 1 01 01 02 01 04 01_432	Cell_CP_2	3562.0	2921.5	9	9	9	Il12bBD_failedu1v1_25May21_WTRad21_Sequence_A 0_S 0_U 3_V 0_X22_Y20_Job(Seq.Scan) 1 01 01 02 01 04 01_432__Cell_CP_2	Cell_CP_2	Il12bBD_failedu1v1_25May21_WTRad21_Sequence_A 0_S 0_U 3_V 0_X22_Y20_Job(Seq.Scan) 1 01 01 02 01 04 01_432	0.038461538461538464	1	TxS_auto_3	4.490196228027344	11.890198707580566	20.70195960998535	22.302	75.789	10.5	0	0.0	0.0	0.0	0.0	0.0	0.0	0.0	Gray{Float64}(2.5530549361168537)	2.2736466996565308	Gray{Float64}(1.982267909063016)	Gray{Float64}(0.0)	0.0	Gray{Float64}(0.0)	U 3_V 0	WT	1	BD2-LPS	Il12b_intron(4),HSS1(1)	Il12b_HSS1_BD	WT_BD2-LPS_1	HSS1	Il12b_intron	NA	WT_BD2-LPS
Il12bBD_failedu1v1_25May21_WTRad21_Sequence_A 0_S 0_U 3_V 0_X22_Y20_Job(Seq.Scan) 1 01 01 02 01 04 01_432	Cell_CP_17	4434.5	3416.0	0	0	0	Il12bBD_failedu1v1_25May21_WTRad21_Sequence_A 0_S 0_U 3_V 0_X22_Y20_Job(Seq.Scan) 1 01 01 02 01 04 01_432__Cell_CP_17	Cell_CP_17	Il12bBD_failedu1v1_25May21_WTRad21_Sequence_A 0_S 0_U 3_V 0_X22_Y20_Job(Seq.Scan) 1 01 01 02 01 04 01_432	0.038461538461538464	1	TxS_auto_1	5.588234901428223	13.976471900939941	20.69803810119629	151.389	99.981	8.0	0	0.0	0.0	0.0	0.0	0.0	0.0	0.0	Gray{Float64}(3.177382451621649)	2.6725843690193867	Gray{Float64}(1.9818924141256227)	Gray{Float64}(0.0)	0.0	Gray{Float64}(0.0)	U 3_V 0	WT	1	BD2-LPS	Il12b_intron(4),HSS1(1)	Il12b_HSS1_BD	WT_BD2-LPS_1	HSS1	Il12b_intron	NA	WT_BD2-LPS
Il12bBD_failedu1v1_25May21_WTRad21_Sequence_A 0_S 0_U 3_V 0_X22_Y21_Job(Seq.Scan) 1 01 01 02 01 04 01_438	Cell_CP_8	3575.0	2813.5	12	12	12	Il12bBD_failedu1v1_25May21_WTRad21_Sequence_A 0_S 0_U 3_V 0_X22_Y21_Job(Seq.Scan) 1 01 01 02 01 04 01_438__Cell_CP_8	Cell_CP_8	Il12bBD_failedu1v1_25May21_WTRad21_Sequence_A 0_S 0_U 3_V 0_X22_Y21_Job(Seq.Scan) 1 01 01 02 01 04 01_438	0.05555555555555555	1	TxS_auto_1	13.63137435913086	46.82353973388672	85.69801330566406	67.284	18.333	9.0	0	0.0	0.0	0.0	0.0	0.0	0.0	0.0	Gray{Float64}(7.750585013725557)	8.953608699097227	Gray{Float64}(8.205813596715515)	Gray{Float64}(0.0)	0.0	Gray{Float64}(0.0)	U 3_V 0	WT	1	BD2-LPS	Il12b_intron(4),HSS1(1)	Il12b_HSS1_BD	WT_BD2-LPS_1	HSS1	Il12b_intron	NA	WT_BD2-LPS
Il12bBD_failedu1v1_25May21_WTRad21_Sequence_A 0_S 0_U 3_V 0_X22_Y21_Job(Seq.Scan) 1 01 01 02 01 04 01_438	Cell_CP_13	3629.0	2570.5	10	10	10	Il12bBD_failedu1v1_25May21_WTRad21_Sequence_A 0_S 0_U 3_V 0_X22_Y21_Job(Seq.Scan) 1 01 01 02 01 04 01_438__Cell_CP_13	Cell_CP_13	Il12bBD_failedu1v1_25May21_WTRad21_Sequence_A 0_S 0_U 3_V 0_X22_Y21_Job(Seq.Scan) 1 01 01 02 01 04 01_438	0.05555555555555555	1	TxS_auto_3	15.141175270080566	47.298038482666016	85.74508666992188	122.094	34.02	9.5	0	0.0	0.0	0.0	0.0	0.0	0.0	0.0	Gray{Float64}(8.609034059714643)	9.04434246567973	Gray{Float64}(8.210320997034028)	Gray{Float64}(0.0)	0.0	Gray{Float64}(0.0)	U 3_V 0	WT	1	BD2-LPS	Il12b_intron(4),HSS1(1)	Il12b_HSS1_BD	WT_BD2-LPS_1	HSS1	Il12b_intron	NA	WT_BD2-LPS
Il12bBD_failedu1v1_25May21_WTRad21_Sequence_A 0_S 0_U 3_V 0_X23_Y18_Job(Seq.Scan) 1 01 01 02 01 04 01_396	Cell_CP_15	4091.5	3160.0	10	10	10	Il12bBD_failedu1v1_25May21_WTRad21_Sequence_A 0_S 0_U 3_V 0_X23_Y18_Job(Seq.Scan) 1 01 01 02 01 04 01_396__Cell_CP_15	Cell_CP_15	Il12bBD_failedu1v1_25May21_WTRad21_Sequence_A 0_S 0_U 3_V 0_X23_Y18_Job(Seq.Scan) 1 01 01 02 01 04 01_396	0.014285714285714285	1	TxS_auto_2	9.239216804504395	30.058822631835938	56.34116744995117	80.703	141.561	10.5	0	0.0	0.0	0.0	0.0	0.0	0.0	0.0	Gray{Float64}(5.253273324973735)	5.747855402018034	Gray{Float64}(5.3948172201686075)	Gray{Float64}(0.0)	0.0	Gray{Float64}(0.0)	U 3_V 0	WT	1	BD2-LPS	Il12b_intron(4),HSS1(1)	Il12b_HSS1_BD	WT_BD2-LPS_1	HSS1	Il12b_intron	NA	WT_BD2-LPS
Il12bBD_failedu1v1_25May21_WTRad21_Sequence_A 0_S 0_U 3_V 0_X23_Y19_Job(Seq.Scan) 1 01 01 02 01 04 01_398	Cell_CP_5	4259.5	3364.0	6	6	6	Il12bBD_failedu1v1_25May21_WTRad21_Sequence_A 0_S 0_U 3_V 0_X23_Y19_Job(Seq.Scan) 1 01 01 02 01 04 01_398__Cell_CP_5	Cell_CP_5	Il12bBD_failedu1v1_25May21_WTRad21_Sequence_A 0_S 0_U 3_V 0_X23_Y19_Job(Seq.Scan) 1 01 01 02 01 04 01_398	0.013157894736842105	1	TxS_auto_1	8.403921127319336	23.180395126342773	0.0	38.367	175.392	11.5	0	0.0	0.0	0.0	0.0	0.0	0.0	0.0	Gray{Float64}(4.7783373436811605)	4.4325608151647	Gray{Float64}(0.0)	Gray{Float64}(0.0)	0.0	Gray{Float64}(0.0)	U 3_V 0	WT	1	BD2-LPS	Il12b_intron(4),HSS1(1)	Il12b_HSS1_BD	WT_BD2-LPS_1	HSS1	Il12b_intron	NA	WT_BD2-LPS
Il12bBD_failedu1v1_25May21_WTRad21_Sequence_A 0_S 0_U 3_V 0_X23_Y20_Job(Seq.Scan) 1 01 01 02 01 04 01_434	Cell_CP_12	2759.0	2182.0	13	13	13	Il12bBD_failedu1v1_25May21_WTRad21_Sequence_A 0_S 0_U 3_V 0_X23_Y20_Job(Seq.Scan) 1 01 01 02 01 04 01_434__Cell_CP_12	Cell_CP_12	Il12bBD_failedu1v1_25May21_WTRad21_Sequence_A 0_S 0_U 3_V 0_X23_Y20_Job(Seq.Scan) 1 01 01 02 01 04 01_434	0.041666666666666664	1	TxS_auto_1	5.866666793823242	18.8431396484375	34.76862335205078	46.872	175.203	8.0	0	0.0	0.0	0.0	0.0	0.0	0.0	0.0	Gray{Float64}(3.335694445385841)	3.6031897638113333	Gray{Float64}(3.3291885218356883)	Gray{Float64}(0.0)	0.0	Gray{Float64}(0.0)	U 3_V 0	WT	1	BD2-LPS	Il12b_intron(4),HSS1(1)	Il12b_HSS1_BD	WT_BD2-LPS_1	HSS1	Il12b_intron	NA	WT_BD2-LPS
Il12bBD_failedu1v1_25May21_WTRad21_Sequence_A 0_S 0_U 3_V 0_X23_Y20_Job(Seq.Scan) 1 01 01 02 01 04 01_434	Cell_CP_14	3810.5	2913.5	9	9	7	Il12bBD_failedu1v1_25May21_WTRad21_Sequence_A 0_S 0_U 3_V 0_X23_Y20_Job(Seq.Scan) 1 01 01 02 01 04 01_434__Cell_CP_14	Cell_CP_14	Il12bBD_failedu1v1_25May21_WTRad21_Sequence_A 0_S 0_U 3_V 0_X23_Y20_Job(Seq.Scan) 1 01 01 02 01 04 01_434	0.041666666666666664	1	TxS_auto_3	13.960783004760742	42.54901885986328	76.90977478027344	57.645	5.292	10.5	0	0.0	0.0	0.0	0.0	0.0	0.0	0.0	Gray{Float64}(7.937881587419934)	8.136233774013748	Gray{Float64}(7.3643162923892875)	Gray{Float64}(0.0)	0.0	Gray{Float64}(0.0)	U 3_V 0	WT	1	BD2-LPS	Il12b_intron(4),HSS1(1)	Il12b_HSS1_BD	WT_BD2-LPS_1	HSS1	Il12b_intron	NA	WT_BD2-LPS
Il12bBD_failedu1v1_25May21_WTRad21_Sequence_A 0_S 0_U 3_V 0_X23_Y20_Job(Seq.Scan) 1 01 01 02 01 04 01_434	Cell_CP_22	4281.5	3444.5	8	8	8	Il12bBD_failedu1v1_25May21_WTRad21_Sequence_A 0_S 0_U 3_V 0_X23_Y20_Job(Seq.Scan) 1 01 01 02 01 04 01_434__Cell_CP_22	Cell_CP_22	Il12bBD_failedu1v1_25May21_WTRad21_Sequence_A 0_S 0_U 3_V 0_X23_Y20_Job(Seq.Scan) 1 01 01 02 01 04 01_434	0.041666666666666664	1	TxS_auto_2	4.113725662231445	9.541177749633789	15.27450942993164	104.706	148.365	8.0	0	0.0	0.0	0.0	0.0	0.0	0.0	0.0	Gray{Float64}(2.33899969498763)	1.8244663386038031	Gray{Float64}(1.4625750624607337)	Gray{Float64}(0.0)	0.0	Gray{Float64}(0.0)	U 3_V 0	WT	1	BD2-LPS	Il12b_intron(4),HSS1(1)	Il12b_HSS1_BD	WT_BD2-LPS_1	HSS1	Il12b_intron	NA	WT_BD2-LPS
Il12bBD_failedu1v1_25May21_WTRad21_Sequence_A 0_S 0_U 2_V 1_X 8_Y 3_Job(Seq.Scan) 1 01 01 02 01 04 01_308	Cell_CP_3	4649.5	3259.5	0	0	0	Il12bBD_failedu1v1_25May21_WTRad21_Sequence_A 0_S 0_U 2_V 1_X 8_Y 3_Job(Seq.Scan) 1 01 01 02 01 04 01_308__Cell_CP_3	Cell_CP_3	Il12bBD_failedu1v1_25May21_WTRad21_Sequence_A 0_S 0_U 2_V 1_X 8_Y 3_Job(Seq.Scan) 1 01 01 02 01 04 01_308	0.05555555555555555	1	TxS_auto_1	5.686275482177734	15.176471710205078	22.23137092590332	27.027	133.623	10.5	0	0.0	0.0	0.0	0.0	0.0	0.0	0.0	Gray{Float64}(3.2331267834751074)	2.9020486255069318	Gray{Float64}(2.128713126251041)	Gray{Float64}(0.0)	0.0	Gray{Float64}(0.0)	U 2_V 1	Rad21KO	1	BD1-LPS	Il12b_intron(4),HSS1(1)	Il12b_HSS1_BD	Rad21KO_BD1-LPS_1	HSS1	Il12b_intron	NA	Rad21KO_BD1-LPS
Il12bBD_failedu1v1_25May21_WTRad21_Sequence_A 0_S 0_U 2_V 1_X10_Y 9_Job(Seq.Scan) 1 01 01 02 01 04 01_368	Cell_CP_5	4856.0	3408.5	9	9	9	Il12bBD_failedu1v1_25May21_WTRad21_Sequence_A 0_S 0_U 2_V 1_X10_Y 9_Job(Seq.Scan) 1 01 01 02 01 04 01_368__Cell_CP_5	Cell_CP_5	Il12bBD_failedu1v1_25May21_WTRad21_Sequence_A 0_S 0_U 2_V 1_X10_Y 9_Job(Seq.Scan) 1 01 01 02 01 04 01_368	0.03571428571428571	1	TxS_auto_1	14.40000057220459	46.00784683227539	83.10977172851562	45.738	100.737	9.5	0	0.0	0.0	0.0	0.0	0.0	0.0	0.0	Gray{Float64}(8.18761378655912)	8.79763170331334	Gray{Float64}(7.957982554826644)	Gray{Float64}(0.0)	0.0	Gray{Float64}(0.0)	U 2_V 1	Rad21KO	1	BD1-LPS	Il12b_intron(4),HSS1(1)	Il12b_HSS1_BD	Rad21KO_BD1-LPS_1	HSS1	Il12b_intron	NA	Rad21KO_BD1-LPS
Il12bBD_failedu1v1_25May21_WTRad21_Sequence_A 0_S 0_U 2_V 1_X12_Y 9_Job(Seq.Scan) 1 01 01 02 01 04 01_364	Cell_CP_18	4254.5	3315.0	9	9	9	Il12bBD_failedu1v1_25May21_WTRad21_Sequence_A 0_S 0_U 2_V 1_X12_Y 9_Job(Seq.Scan) 1 01 01 02 01 04 01_364__Cell_CP_18	Cell_CP_18	Il12bBD_failedu1v1_25May21_WTRad21_Sequence_A 0_S 0_U 2_V 1_X12_Y 9_Job(Seq.Scan) 1 01 01 02 01 04 01_364	0.016129032258064516	1	TxS_auto_1	16.352941513061523	51.06275939941406	90.8862533569336	121.149	139.671	10.5	0	0.0	0.0	0.0	0.0	0.0	0.0	0.0	Gray{Float64}(9.298025282136443)	9.764233318473883	Gray{Float64}(8.70260143477054)	Gray{Float64}(0.0)	0.0	Gray{Float64}(0.0)	U 2_V 1	Rad21KO	1	BD1-LPS	Il12b_intron(4),HSS1(1)	Il12b_HSS1_BD	Rad21KO_BD1-LPS_1	HSS1	Il12b_intron	NA	Rad21KO_BD1-LPS
Il12bBD_failedu1v1_25May21_WTRad21_Sequence_A 0_S 0_U 2_V 1_X16_Y 3_Job(Seq.Scan) 1 01 01 02 01 04 01_306	Cell_CP_1	4476.0	3329.0	0	0	0	Il12bBD_failedu1v1_25May21_WTRad21_Sequence_A 0_S 0_U 2_V 1_X16_Y 3_Job(Seq.Scan) 1 01 01 02 01 04 01_306__Cell_CP_1	Cell_CP_1	Il12bBD_failedu1v1_25May21_WTRad21_Sequence_A 0_S 0_U 2_V 1_X16_Y 3_Job(Seq.Scan) 1 01 01 02 01 04 01_306	0.08333333333333333	1	TxS_auto_1	5.611765384674072	12.533334732055664	17.392154693603516	63.693	173.502	9.5	0	0.0	0.0	0.0	0.0	0.0	0.0	0.0	Gray{Float64}(3.1907615142169656)	2.396627327267553	Gray{Float64}(1.6653452507926303)	Gray{Float64}(0.0)	0.0	Gray{Float64}(0.0)	U 2_V 1	Rad21KO	1	BD1-LPS	Il12b_intron(4),HSS1(1)	Il12b_HSS1_BD	Rad21KO_BD1-LPS_1	HSS1	Il12b_intron	NA	Rad21KO_BD1-LPS
Il12bBD_failedu1v1_25May21_WTRad21_Sequence_A 0_S 0_U 3_V 1_X 4_Y 3_Job(Seq.Scan) 1 01 01 02 01 04 01_478	Cell_CP_11	6668.5	5586.5	2	2	2	Il12bBD_failedu1v1_25May21_WTRad21_Sequence_A 0_S 0_U 3_V 1_X 4_Y 3_Job(Seq.Scan) 1 01 01 02 01 04 01_478__Cell_CP_11	Cell_CP_11	Il12bBD_failedu1v1_25May21_WTRad21_Sequence_A 0_S 0_U 3_V 1_X 4_Y 3_Job(Seq.Scan) 1 01 01 02 01 04 01_478	0.0641025641025641	2	TxS_auto_3	6.035294055938721	14.129412651062012	21.54117202758789	59.535000000000004	27.594	10.0	TxS_auto_1	9.474510192871094	25.270593643188477	37.86665344238281	52.353	30.240000000000002	8.0	14.233145822340191	Gray{Float64}(3.431573253804182)	2.701829736595653	Gray{Float64}(2.062624738833774)	Gray{Float64}(5.38705744399634)	4.832249085842913	Gray{Float64}(3.625833175050772)	U 3_V 1	Rad21KO	1	BD2-LPS	Il12b_intron(4),HSS1(1)	Il12b_HSS1_BD	Rad21KO_BD2-LPS_1	HSS1	Il12b_intron	NA	Rad21KO_BD2-LPS
Il12bBD_failedu1v1_25May21_WTRad21_Sequence_A 0_S 0_U 3_V 1_X 4_Y 3_Job(Seq.Scan) 1 01 01 02 01 04 01_478	Cell_CP_13	4221.5	3029.5	5	5	5	Il12bBD_failedu1v1_25May21_WTRad21_Sequence_A 0_S 0_U 3_V 1_X 4_Y 3_Job(Seq.Scan) 1 01 01 02 01 04 01_478__Cell_CP_13	Cell_CP_13	Il12bBD_failedu1v1_25May21_WTRad21_Sequence_A 0_S 0_U 3_V 1_X 4_Y 3_Job(Seq.Scan) 1 01 01 02 01 04 01_478	0.0641025641025641	2	TxS_auto_4	4.654902458190918	12.40000057220459	22.17646598815918	64.449	97.335	9.5	TxS_auto_6	4.231372833251953	7.258822917938232	10.498039245605469	61.236	93.366	10.0	10.347769324835182	Gray{Float64}(2.646704307452469)	2.371131136669528	Gray{Float64}(2.123455831860088)	Gray{Float64}(2.405892025621039)	1.3880338904882528	Gray{Float64}(1.005215288634338)	U 3_V 1	Rad21KO	1	BD2-LPS	Il12b_intron(4),HSS1(1)	Il12b_HSS1_BD	Rad21KO_BD2-LPS_1	HSS1	Il12b_intron	NA	Rad21KO_BD2-LPS
Il12bBD_failedu1v1_25May21_WTRad21_Sequence_A 0_S 0_U 3_V 1_X 4_Y 3_Job(Seq.Scan) 1 01 01 02 01 04 01_478	Cell_CP_32	4657.5	3735.5	1	1	1	Il12bBD_failedu1v1_25May21_WTRad21_Sequence_A 0_S 0_U 3_V 1_X 4_Y 3_Job(Seq.Scan) 1 01 01 02 01 04 01_478__Cell_CP_32	Cell_CP_32	Il12bBD_failedu1v1_25May21_WTRad21_Sequence_A 0_S 0_U 3_V 1_X 4_Y 3_Job(Seq.Scan) 1 01 01 02 01 04 01_478	0.0641025641025641	1	TxS_auto_2	6.047059535980225	17.223533630371094	28.69019317626953	141.75	16.632	9.0	0	0.0	0.0	0.0	0.0	0.0	0.0	0.0	Gray{Float64}(3.4382629206628934)	3.2934883056369775	Gray{Float64}(2.7471626024575193)	Gray{Float64}(0.0)	0.0	Gray{Float64}(0.0)	U 3_V 1	Rad21KO	1	BD2-LPS	Il12b_intron(4),HSS1(1)	Il12b_HSS1_BD	Rad21KO_BD2-LPS_1	HSS1	Il12b_intron	NA	Rad21KO_BD2-LPS
Il12bBD_failedu1v1_25May21_WTRad21_Sequence_A 0_S 0_U 3_V 1_X 4_Y 4_Job(Seq.Scan) 1 01 01 02 01 04 01_480	Cell_CP_5	4897.0	3786.5	9	9	9	Il12bBD_failedu1v1_25May21_WTRad21_Sequence_A 0_S 0_U 3_V 1_X 4_Y 4_Job(Seq.Scan) 1 01 01 02 01 04 01_480__Cell_CP_5	Cell_CP_5	Il12bBD_failedu1v1_25May21_WTRad21_Sequence_A 0_S 0_U 3_V 1_X 4_Y 4_Job(Seq.Scan) 1 01 01 02 01 04 01_480	0.023809523809523808	1	TxS_auto_1	5.9803924560546875	16.34902000427246	27.964704513549805	59.346000000000004	21.735	9.5	0	0.0	0.0	0.0	0.0	0.0	0.0	0.0	Gray{Float64}(3.400357067814417)	3.126263596556534	Gray{Float64}(2.6776951258711628)	Gray{Float64}(0.0)	0.0	Gray{Float64}(0.0)	U 3_V 1	Rad21KO	1	BD2-LPS	Il12b_intron(4),HSS1(1)	Il12b_HSS1_BD	Rad21KO_BD2-LPS_1	HSS1	Il12b_intron	NA	Rad21KO_BD2-LPS
Il12bBD_failedu1v1_25May21_WTRad21_Sequence_A 0_S 0_U 3_V 1_X 5_Y 4_Job(Seq.Scan) 1 01 01 02 01 04 01_482	Cell_CP_1	5025.5	3782.0	12	12	12	Il12bBD_failedu1v1_25May21_WTRad21_Sequence_A 0_S 0_U 3_V 1_X 5_Y 4_Job(Seq.Scan) 1 01 01 02 01 04 01_482__Cell_CP_1	Cell_CP_1	Il12bBD_failedu1v1_25May21_WTRad21_Sequence_A 0_S 0_U 3_V 1_X 5_Y 4_Job(Seq.Scan) 1 01 01 02 01 04 01_482	0.021739130434782608	1	TxS_auto_1	12.172550201416016	32.541175842285156	53.84706115722656	14.364	74.466	10.0	0	0.0	0.0	0.0	0.0	0.0	0.0	0.0	Gray{Float64}(6.921120547666655)	6.222531588945116	Gray{Float64}(5.155999883114417)	Gray{Float64}(0.0)	0.0	Gray{Float64}(0.0)	U 3_V 1	Rad21KO	1	BD2-LPS	Il12b_intron(4),HSS1(1)	Il12b_HSS1_BD	Rad21KO_BD2-LPS_1	HSS1	Il12b_intron	NA	Rad21KO_BD2-LPS
Il12bBD_failedu1v1_25May21_WTRad21_Sequence_A 0_S 0_U 3_V 1_X 5_Y 5_Job(Seq.Scan) 1 01 01 02 01 04 01_506	Cell_CP_18	4813.5	3530.5	4	4	4	Il12bBD_failedu1v1_25May21_WTRad21_Sequence_A 0_S 0_U 3_V 1_X 5_Y 5_Job(Seq.Scan) 1 01 01 02 01 04 01_506__Cell_CP_18	Cell_CP_18	Il12bBD_failedu1v1_25May21_WTRad21_Sequence_A 0_S 0_U 3_V 1_X 5_Y 5_Job(Seq.Scan) 1 01 01 02 01 04 01_506	0.04	1	TxS_auto_4	4.752941608428955	12.73725700378418	23.21176528930664	153.468	53.865	10.0	0	0.0	0.0	0.0	0.0	0.0	0.0	0.0	Gray{Float64}(2.7024478259396076)	2.435621393851689	Gray{Float64}(2.2225885043028506)	Gray{Float64}(0.0)	0.0	Gray{Float64}(0.0)	U 3_V 1	Rad21KO	1	BD2-LPS	Il12b_intron(4),HSS1(1)	Il12b_HSS1_BD	Rad21KO_BD2-LPS_1	HSS1	Il12b_intron	NA	Rad21KO_BD2-LPS
Il12bBD_failedu1v1_25May21_WTRad21_Sequence_A 0_S 0_U 3_V 1_X 5_Y 5_Job(Seq.Scan) 1 01 01 02 01 04 01_506	Cell_CP_19	3783.5	3088.0	4	4	4	Il12bBD_failedu1v1_25May21_WTRad21_Sequence_A 0_S 0_U 3_V 1_X 5_Y 5_Job(Seq.Scan) 1 01 01 02 01 04 01_506__Cell_CP_19	Cell_CP_19	Il12bBD_failedu1v1_25May21_WTRad21_Sequence_A 0_S 0_U 3_V 1_X 5_Y 5_Job(Seq.Scan) 1 01 01 02 01 04 01_506	0.04	1	TxS_auto_2	8.8588228225708	26.737255096435547	45.68626022338867	153.468	106.029	10.0	0	0.0	0.0	0.0	0.0	0.0	0.0	0.0	Gray{Float64}(5.036987291151252)	5.112704446993661	Gray{Float64}(4.374581403503646)	Gray{Float64}(0.0)	0.0	Gray{Float64}(0.0)	U 3_V 1	Rad21KO	1	BD2-LPS	Il12b_intron(4),HSS1(1)	Il12b_HSS1_BD	Rad21KO_BD2-LPS_1	HSS1	Il12b_intron	NA	Rad21KO_BD2-LPS
Il12bBD_failedu1v1_25May21_WTRad21_Sequence_A 0_S 0_U 3_V 1_X 6_Y 3_Job(Seq.Scan) 1 01 01 02 01 04 01_474	Cell_CP_1	3593.0	2715.5	3	3	3	Il12bBD_failedu1v1_25May21_WTRad21_Sequence_A 0_S 0_U 3_V 1_X 6_Y 3_Job(Seq.Scan) 1 01 01 02 01 04 01_474__Cell_CP_1	Cell_CP_1	Il12bBD_failedu1v1_25May21_WTRad21_Sequence_A 0_S 0_U 3_V 1_X 6_Y 3_Job(Seq.Scan) 1 01 01 02 01 04 01_474	0.047619047619047616	1	TxS_auto_2	4.513725757598877	12.215690612792969	19.682353973388672	7.182	63.882	9.0	0	0.0	0.0	0.0	0.0	0.0	0.0	0.0	Gray{Float64}(2.5664334564679567)	2.3358873412346464	Gray{Float64}(1.8846379469047236)	Gray{Float64}(0.0)	0.0	Gray{Float64}(0.0)	U 3_V 1	Rad21KO	1	BD2-LPS	Il12b_intron(4),HSS1(1)	Il12b_HSS1_BD	Rad21KO_BD2-LPS_1	HSS1	Il12b_intron	NA	Rad21KO_BD2-LPS
Il12bBD_failedu1v1_25May21_WTRad21_Sequence_A 0_S 0_U 3_V 1_X 6_Y 3_Job(Seq.Scan) 1 01 01 02 01 04 01_474	Cell_CP_3	3932.5	2846.0	0	0	0	Il12bBD_failedu1v1_25May21_WTRad21_Sequence_A 0_S 0_U 3_V 1_X 6_Y 3_Job(Seq.Scan) 1 01 01 02 01 04 01_474__Cell_CP_3	Cell_CP_3	Il12bBD_failedu1v1_25May21_WTRad21_Sequence_A 0_S 0_U 3_V 1_X 6_Y 3_Job(Seq.Scan) 1 01 01 02 01 04 01_474	0.047619047619047616	1	TxS_auto_1	7.211766719818115	18.443138122558594	27.517642974853516	12.474	85.05	9.0	0	0.0	0.0	0.0	0.0	0.0	0.0	0.0	Gray{Float64}(4.100497102382485)	3.5267013743790923	Gray{Float64}(2.6348877898397207)	Gray{Float64}(0.0)	0.0	Gray{Float64}(0.0)	U 3_V 1	Rad21KO	1	BD2-LPS	Il12b_intron(4),HSS1(1)	Il12b_HSS1_BD	Rad21KO_BD2-LPS_1	HSS1	Il12b_intron	NA	Rad21KO_BD2-LPS
Il12bBD_failedu1v1_25May21_WTRad21_Sequence_A 0_S 0_U 3_V 1_X 6_Y 4_Job(Seq.Scan) 1 01 01 02 01 04 01_484	Cell_CP_10	4215.5	3436.5	4	4	4	Il12bBD_failedu1v1_25May21_WTRad21_Sequence_A 0_S 0_U 3_V 1_X 6_Y 4_Job(Seq.Scan) 1 01 01 02 01 04 01_484__Cell_CP_10	Cell_CP_10	Il12bBD_failedu1v1_25May21_WTRad21_Sequence_A 0_S 0_U 3_V 1_X 6_Y 4_Job(Seq.Scan) 1 01 01 02 01 04 01_484	0.025	1	TxS_auto_2	4.929412364959717	13.384315490722656	24.02352523803711	147.609	188.433	11.0	0	0.0	0.0	0.0	0.0	0.0	0.0	0.0	Gray{Float64}(2.802786321889721)	2.5593520756925625	Gray{Float64}(2.300316686878132)	Gray{Float64}(0.0)	0.0	Gray{Float64}(0.0)	U 3_V 1	Rad21KO	1	BD2-LPS	Il12b_intron(4),HSS1(1)	Il12b_HSS1_BD	Rad21KO_BD2-LPS_1	HSS1	Il12b_intron	NA	Rad21KO_BD2-LPS
Il12bBD_failedu1v1_25May21_WTRad21_Sequence_A 0_S 0_U 3_V 1_X 6_Y 5_Job(Seq.Scan) 1 01 01 02 01 04 01_504	Cell_CP_39	4770.0	3702.0	16	16	16	Il12bBD_failedu1v1_25May21_WTRad21_Sequence_A 0_S 0_U 3_V 1_X 6_Y 5_Job(Seq.Scan) 1 01 01 02 01 04 01_504__Cell_CP_39	Cell_CP_39	Il12bBD_failedu1v1_25May21_WTRad21_Sequence_A 0_S 0_U 3_V 1_X 6_Y 5_Job(Seq.Scan) 1 01 01 02 01 04 01_504	0.0125	1	TxS_auto_3	10.40000057220459	31.247055053710938	52.686279296875	179.928	144.774	11.0	0	0.0	0.0	0.0	0.0	0.0	0.0	0.0	Gray{Float64}(5.913276714000068)	5.975069495816027	Gray{Float64}(5.044851920576246)	Gray{Float64}(0.0)	0.0	Gray{Float64}(0.0)	U 3_V 1	Rad21KO	1	BD2-LPS	Il12b_intron(4),HSS1(1)	Il12b_HSS1_BD	Rad21KO_BD2-LPS_1	HSS1	Il12b_intron	NA	Rad21KO_BD2-LPS
Il12bBD_failedu1v1_25May21_WTRad21_Sequence_A 0_S 0_U 3_V 1_X10_Y 5_Job(Seq.Scan) 1 01 01 02 01 04 01_502	Cell_CP_12	4805.0	3213.5	9	9	9	Il12bBD_failedu1v1_25May21_WTRad21_Sequence_A 0_S 0_U 3_V 1_X10_Y 5_Job(Seq.Scan) 1 01 01 02 01 04 01_502__Cell_CP_12	Cell_CP_12	Il12bBD_failedu1v1_25May21_WTRad21_Sequence_A 0_S 0_U 3_V 1_X10_Y 5_Job(Seq.Scan) 1 01 01 02 01 04 01_502	0.025	1	TxS_auto_1	8.823529243469238	26.313724517822266	45.15293502807617	88.83	183.141	9.0	0	0.0	0.0	0.0	0.0	0.0	0.0	0.0	Gray{Float64}(5.016919917307757)	5.031716826353327	Gray{Float64}(4.323514092018176)	Gray{Float64}(0.0)	0.0	Gray{Float64}(0.0)	U 3_V 1	Rad21KO	1	BD2-LPS	Il12b_intron(4),HSS1(1)	Il12b_HSS1_BD	Rad21KO_BD2-LPS_1	HSS1	Il12b_intron	NA	Rad21KO_BD2-LPS
Il12bBD_failedu1v1_25May21_WTRad21_Sequence_A 0_S 0_U 3_V 1_X10_Y 6_Job(Seq.Scan) 1 01 01 02 01 04 01_510	Cell_CP_9	3363.0	2687.0	7	7	7	Il12bBD_failedu1v1_25May21_WTRad21_Sequence_A 0_S 0_U 3_V 1_X10_Y 6_Job(Seq.Scan) 1 01 01 02 01 04 01_510__Cell_CP_9	Cell_CP_9	Il12bBD_failedu1v1_25May21_WTRad21_Sequence_A 0_S 0_U 3_V 1_X10_Y 6_Job(Seq.Scan) 1 01 01 02 01 04 01_510	0.014705882352941176	1	TxS_auto_1	9.050981521606445	26.027450561523438	43.5372428894043	100.17	92.988	8.5	0	0.0	0.0	0.0	0.0	0.0	0.0	0.0	Gray{Float64}(5.146245704409123)	4.976975450540872	Gray{Float64}(4.168807255672603)	Gray{Float64}(0.0)	0.0	Gray{Float64}(0.0)	U 3_V 1	Rad21KO	1	BD2-LPS	Il12b_intron(4),HSS1(1)	Il12b_HSS1_BD	Rad21KO_BD2-LPS_1	HSS1	Il12b_intron	NA	Rad21KO_BD2-LPS
Il12bBD_failedu1v1_25May21_WTRad21_Sequence_A 0_S 0_U 3_V 1_X11_Y 4_Job(Seq.Scan) 1 01 01 02 01 04 01_488	Cell_CP_1	3539.0	2736.5	0	0	0	Il12bBD_failedu1v1_25May21_WTRad21_Sequence_A 0_S 0_U 3_V 1_X11_Y 4_Job(Seq.Scan) 1 01 01 02 01 04 01_488__Cell_CP_1	Cell_CP_1	Il12bBD_failedu1v1_25May21_WTRad21_Sequence_A 0_S 0_U 3_V 1_X11_Y 4_Job(Seq.Scan) 1 01 01 02 01 04 01_488	0.1	1	TxS_auto_2	4.905882835388184	10.399999618530273	14.149019241333008	13.608	164.052	10.0	0	0.0	0.0	0.0	0.0	0.0	0.0	0.0	Gray{Float64}(2.789407801538618)	1.9886904660411717	Gray{Float64}(1.3548063717253773)	Gray{Float64}(0.0)	0.0	Gray{Float64}(0.0)	U 3_V 1	Rad21KO	1	BD2-LPS	Il12b_intron(4),HSS1(1)	Il12b_HSS1_BD	Rad21KO_BD2-LPS_1	HSS1	Il12b_intron	NA	Rad21KO_BD2-LPS
Il12bBD_failedu1v1_25May21_WTRad21_Sequence_A 0_S 0_U 3_V 1_X11_Y 4_Job(Seq.Scan) 1 01 01 02 01 04 01_488	Cell_CP_9	7869.5	5059.5	1	1	0	Il12bBD_failedu1v1_25May21_WTRad21_Sequence_A 0_S 0_U 3_V 1_X11_Y 4_Job(Seq.Scan) 1 01 01 02 01 04 01_488__Cell_CP_9	Cell_CP_9	Il12bBD_failedu1v1_25May21_WTRad21_Sequence_A 0_S 0_U 3_V 1_X11_Y 4_Job(Seq.Scan) 1 01 01 02 01 04 01_488	0.1	1	TxS_auto_1	4.580392837524414	13.517647743225098	22.305879592895508	180.306	144.018	9.0	0	0.0	0.0	0.0	0.0	0.0	0.0	0.0	Gray{Float64}(2.6043393093164333)	2.5848479015669166	Gray{Float64}(2.135847530061511)	Gray{Float64}(0.0)	0.0	Gray{Float64}(0.0)	U 3_V 1	Rad21KO	1	BD2-LPS	Il12b_intron(4),HSS1(1)	Il12b_HSS1_BD	Rad21KO_BD2-LPS_1	HSS1	Il12b_intron	NA	Rad21KO_BD2-LPS
Il12bBD_failedu1v1_25May21_WTRad21_Sequence_A 0_S 0_U 3_V 1_X11_Y 6_Job(Seq.Scan) 1 01 01 02 01 04 01_512	Cell_CP_9	4917.5	3139.0	10	10	10	Il12bBD_failedu1v1_25May21_WTRad21_Sequence_A 0_S 0_U 3_V 1_X11_Y 6_Job(Seq.Scan) 1 01 01 02 01 04 01_512__Cell_CP_9	Cell_CP_9	Il12bBD_failedu1v1_25May21_WTRad21_Sequence_A 0_S 0_U 3_V 1_X11_Y 6_Job(Seq.Scan) 1 01 01 02 01 04 01_512	0.045454545454545456	1	TxS_auto_1	8.035294532775879	24.027454376220703	44.89802932739258	164.997	162.918	10.0	0	0.0	0.0	0.0	0.0	0.0	0.0	0.0	Gray{Float64}(4.568742061205816)	4.594535691721694	Gray{Float64}(4.299106190552723)	Gray{Float64}(0.0)	0.0	Gray{Float64}(0.0)	U 3_V 1	Rad21KO	1	BD2-LPS	Il12b_intron(4),HSS1(1)	Il12b_HSS1_BD	Rad21KO_BD2-LPS_1	HSS1	Il12b_intron	NA	Rad21KO_BD2-LPS
Il12bBD_failedu1v1_25May21_WTRad21_Sequence_A 0_S 0_U 3_V 1_X11_Y10_Job(Seq.Scan) 1 01 01 02 01 04 01_542	Cell_CP_4	5217.0	3614.5	0	0	0	Il12bBD_failedu1v1_25May21_WTRad21_Sequence_A 0_S 0_U 3_V 1_X11_Y10_Job(Seq.Scan) 1 01 01 02 01 04 01_542__Cell_CP_4	Cell_CP_4	Il12bBD_failedu1v1_25May21_WTRad21_Sequence_A 0_S 0_U 3_V 1_X11_Y10_Job(Seq.Scan) 1 01 01 02 01 04 01_542	0.03571428571428571	1	TxS_auto_1	7.478431224822998	19.611766815185547	29.921567916870117	41.013	54.054	7.0	0	0.0	0.0	0.0	0.0	0.0	0.0	0.0	Gray{Float64}(4.252118344799539)	3.750166838284351	Gray{Float64}(2.86507002176994)	Gray{Float64}(0.0)	0.0	Gray{Float64}(0.0)	U 3_V 1	Rad21KO	1	BD2-LPS	Il12b_intron(4),HSS1(1)	Il12b_HSS1_BD	Rad21KO_BD2-LPS_1	HSS1	Il12b_intron	NA	Rad21KO_BD2-LPS
Il12bBD_failedu1v1_25May21_WTRad21_Sequence_A 0_S 0_U 3_V 1_X11_Y11_Job(Seq.Scan) 1 01 01 02 01 04 01_548	Cell_CP_1	4833.0	3015.0	3	3	3	Il12bBD_failedu1v1_25May21_WTRad21_Sequence_A 0_S 0_U 3_V 1_X11_Y11_Job(Seq.Scan) 1 01 01 02 01 04 01_548__Cell_CP_1	Cell_CP_1	Il12bBD_failedu1v1_25May21_WTRad21_Sequence_A 0_S 0_U 3_V 1_X11_Y11_Job(Seq.Scan) 1 01 01 02 01 04 01_548	0.1111111111111111	1	TxS_auto_1	9.839217185974121	32.63921356201172	61.79999923706055	16.821	34.02	9.0	0	0.0	0.0	0.0	0.0	0.0	0.0	0.0	Gray{Float64}(5.594424102755278)	6.241278385645497	Gray{Float64}(5.917514939438657)	Gray{Float64}(0.0)	0.0	Gray{Float64}(0.0)	U 3_V 1	Rad21KO	1	BD2-LPS	Il12b_intron(4),HSS1(1)	Il12b_HSS1_BD	Rad21KO_BD2-LPS_1	HSS1	Il12b_intron	NA	Rad21KO_BD2-LPS
Il12bBD_failedu1v1_25May21_WTRad21_Sequence_A 0_S 0_U 3_V 1_X11_Y11_Job(Seq.Scan) 1 01 01 02 01 04 01_548	Cell_CP_5	4734.5	3470.5	2	2	2	Il12bBD_failedu1v1_25May21_WTRad21_Sequence_A 0_S 0_U 3_V 1_X11_Y11_Job(Seq.Scan) 1 01 01 02 01 04 01_548__Cell_CP_5	Cell_CP_5	Il12bBD_failedu1v1_25May21_WTRad21_Sequence_A 0_S 0_U 3_V 1_X11_Y11_Job(Seq.Scan) 1 01 01 02 01 04 01_548	0.1111111111111111	1	TxS_auto_2	9.27450942993164	30.721572875976562	54.27842330932617	128.898	49.14	10.0	0	0.0	0.0	0.0	0.0	0.0	0.0	0.0	Gray{Float64}(5.273340156573017)	5.874586665501982	Gray{Float64}(5.197303960960215)	Gray{Float64}(0.0)	0.0	Gray{Float64}(0.0)	U 3_V 1	Rad21KO	1	BD2-LPS	Il12b_intron(4),HSS1(1)	Il12b_HSS1_BD	Rad21KO_BD2-LPS_1	HSS1	Il12b_intron	NA	Rad21KO_BD2-LPS
Il12bBD_failedu1v1_25May21_WTRad21_Sequence_A 0_S 0_U 3_V 1_X12_Y12_Job(Seq.Scan) 1 01 01 02 01 04 01_560	Cell_CP_3	4626.5	3653.0	10	10	10	Il12bBD_failedu1v1_25May21_WTRad21_Sequence_A 0_S 0_U 3_V 1_X12_Y12_Job(Seq.Scan) 1 01 01 02 01 04 01_560__Cell_CP_3	Cell_CP_3	Il12bBD_failedu1v1_25May21_WTRad21_Sequence_A 0_S 0_U 3_V 1_X12_Y12_Job(Seq.Scan) 1 01 01 02 01 04 01_560	0.07142857142857142	1	TxS_auto_1	5.02353048324585	13.749022483825684	23.08234977722168	23.436	26.082	10.5	0	0.0	0.0	0.0	0.0	0.0	0.0	0.0	Gray{Float64}(2.8563004032941337)	2.6290914359508304	Gray{Float64}(2.210196623467703)	Gray{Float64}(0.0)	0.0	Gray{Float64}(0.0)	U 3_V 1	Rad21KO	1	BD2-LPS	Il12b_intron(4),HSS1(1)	Il12b_HSS1_BD	Rad21KO_BD2-LPS_1	HSS1	Il12b_intron	NA	Rad21KO_BD2-LPS
Il12bBD_failedu1v1_25May21_WTRad21_Sequence_A 0_S 0_U 3_V 1_X16_Y 3_Job(Seq.Scan) 1 01 01 02 01 04 01_472	Cell_CP_6	4343.5	3327.0	5	5	5	Il12bBD_failedu1v1_25May21_WTRad21_Sequence_A 0_S 0_U 3_V 1_X16_Y 3_Job(Seq.Scan) 1 01 01 02 01 04 01_472__Cell_CP_6	Cell_CP_6	Il12bBD_failedu1v1_25May21_WTRad21_Sequence_A 0_S 0_U 3_V 1_X16_Y 3_Job(Seq.Scan) 1 01 01 02 01 04 01_472	0.027777777777777776	1	TxS_auto_1	14.76862907409668	45.937255859375	78.89802551269531	57.267	72.009	9.5	0	0.0	0.0	0.0	0.0	0.0	0.0	0.0	Gray{Float64}(8.397210153522893)	8.784133280241724	Gray{Float64}(7.554696608857005)	Gray{Float64}(0.0)	0.0	Gray{Float64}(0.0)	U 3_V 1	Rad21KO	1	BD2-LPS	Il12b_intron(4),HSS1(1)	Il12b_HSS1_BD	Rad21KO_BD2-LPS_1	HSS1	Il12b_intron	NA	Rad21KO_BD2-LPS
Il12bBD_failedu1v1_25May21_WTRad21_Sequence_A 0_S 0_U 3_V 1_X16_Y 4_Job(Seq.Scan) 1 01 01 02 01 04 01_490	Cell_CP_1	4271.5	3497.0	2	2	2	Il12bBD_failedu1v1_25May21_WTRad21_Sequence_A 0_S 0_U 3_V 1_X16_Y 4_Job(Seq.Scan) 1 01 01 02 01 04 01_490__Cell_CP_1	Cell_CP_1	Il12bBD_failedu1v1_25May21_WTRad21_Sequence_A 0_S 0_U 3_V 1_X16_Y 4_Job(Seq.Scan) 1 01 01 02 01 04 01_490	0.07142857142857142	1	TxS_auto_3	8.8274507522583	22.321569442749023	34.21567916870117	24.003	92.421	10.5	0	0.0	0.0	0.0	0.0	0.0	0.0	0.0	Gray{Float64}(5.01914962551259)	4.268335958279989	Gray{Float64}(3.2762426398609064)	Gray{Float64}(0.0)	0.0	Gray{Float64}(0.0)	U 3_V 1	Rad21KO	1	BD2-LPS	Il12b_intron(4),HSS1(1)	Il12b_HSS1_BD	Rad21KO_BD2-LPS_1	HSS1	Il12b_intron	NA	Rad21KO_BD2-LPS
Il12bBD_failedu1v1_25May21_WTRad21_Sequence_A 0_S 0_U 3_V 1_X16_Y 4_Job(Seq.Scan) 1 01 01 02 01 04 01_490	Cell_CP_9	5964.5	4823.5	0	0	0	Il12bBD_failedu1v1_25May21_WTRad21_Sequence_A 0_S 0_U 3_V 1_X16_Y 4_Job(Seq.Scan) 1 01 01 02 01 04 01_490__Cell_CP_9	Cell_CP_9	Il12bBD_failedu1v1_25May21_WTRad21_Sequence_A 0_S 0_U 3_V 1_X16_Y 4_Job(Seq.Scan) 1 01 01 02 01 04 01_490	0.07142857142857142	1	TxS_auto_2	3.125490665435791	8.541177749633789	13.678431510925293	119.259	65.205	8.0	0	0.0	0.0	0.0	0.0	0.0	0.0	0.0	Gray{Float64}(1.7771048225844714)	1.633246094470543	Gray{Float64}(1.3097463400201628)	Gray{Float64}(0.0)	0.0	Gray{Float64}(0.0)	U 3_V 1	Rad21KO	1	BD2-LPS	Il12b_intron(4),HSS1(1)	Il12b_HSS1_BD	Rad21KO_BD2-LPS_1	HSS1	Il12b_intron	NA	Rad21KO_BD2-LPS
Il12bBD_failedu1v1_25May21_WTRad21_Sequence_A 0_S 0_U 3_V 1_X17_Y 7_Job(Seq.Scan) 1 01 01 02 01 04 01_520	Cell_CP_6	4593.5	3563.5	7	7	7	Il12bBD_failedu1v1_25May21_WTRad21_Sequence_A 0_S 0_U 3_V 1_X17_Y 7_Job(Seq.Scan) 1 01 01 02 01 04 01_520__Cell_CP_6	Cell_CP_6	Il12bBD_failedu1v1_25May21_WTRad21_Sequence_A 0_S 0_U 3_V 1_X17_Y 7_Job(Seq.Scan) 1 01 01 02 01 04 01_520	0.027777777777777776	1	TxS_auto_1	8.258824348449707	23.9960880279541	40.039207458496094	63.504	67.662	9.0	0	0.0	0.0	0.0	0.0	0.0	0.0	0.0	Gray{Float64}(4.6958375978581355)	4.588537810948585	Gray{Float64}(3.8338610230410706)	Gray{Float64}(0.0)	0.0	Gray{Float64}(0.0)	U 3_V 1	Rad21KO	1	BD2-LPS	Il12b_intron(4),HSS1(1)	Il12b_HSS1_BD	Rad21KO_BD2-LPS_1	HSS1	Il12b_intron	NA	Rad21KO_BD2-LPS
Il12bBD_failedu1v1_25May21_WTRad21_Sequence_A 0_S 0_U 3_V 1_X17_Y 8_Job(Seq.Scan) 1 01 01 02 01 04 01_522	Cell_CP_13	4583.5	3147.5	9	9	9	Il12bBD_failedu1v1_25May21_WTRad21_Sequence_A 0_S 0_U 3_V 1_X17_Y 8_Job(Seq.Scan) 1 01 01 02 01 04 01_522__Cell_CP_13	Cell_CP_13	Il12bBD_failedu1v1_25May21_WTRad21_Sequence_A 0_S 0_U 3_V 1_X17_Y 8_Job(Seq.Scan) 1 01 01 02 01 04 01_522	0.07142857142857142	2	TxS_auto_1	7.717648029327393	22.384313583374023	39.882347106933594	170.289	155.358	8.5	TxS_auto_2	4.686275005340576	14.584311485290527	27.447053909301758	164.619	153.468	9.0	9.986040256277757	Gray{Float64}(4.388133256515403)	4.280333908168233	Gray{Float64}(3.818841225545344)	Gray{Float64}(2.6645422442132376)	2.788815602732765	Gray{Float64}(2.6281286983329193)	U 3_V 1	Rad21KO	1	BD2-LPS	Il12b_intron(4),HSS1(1)	Il12b_HSS1_BD	Rad21KO_BD2-LPS_1	HSS1	Il12b_intron	NA	Rad21KO_BD2-LPS
Il12bBD_failedu1v1_25May21_WTRad21_Sequence_A 0_S 0_U 3_V 1_X18_Y 3_Job(Seq.Scan) 1 01 01 02 01 04 01_468	Cell_CP_14	5549.5	3837.5	4	4	4	Il12bBD_failedu1v1_25May21_WTRad21_Sequence_A 0_S 0_U 3_V 1_X18_Y 3_Job(Seq.Scan) 1 01 01 02 01 04 01_468__Cell_CP_14	Cell_CP_14	Il12bBD_failedu1v1_25May21_WTRad21_Sequence_A 0_S 0_U 3_V 1_X18_Y 3_Job(Seq.Scan) 1 01 01 02 01 04 01_468	0.029411764705882353	1	TxS_auto_1	3.7333335876464844	10.101961135864258	17.054899215698242	145.719	46.872	9.5	0	0.0	0.0	0.0	0.0	0.0	0.0	0.0	Gray{Float64}(2.1227147456535738)	1.9316994746246696	Gray{Float64}(1.6330521382756453)	Gray{Float64}(0.0)	0.0	Gray{Float64}(0.0)	U 3_V 1	Rad21KO	1	BD2-LPS	Il12b_intron(4),HSS1(1)	Il12b_HSS1_BD	Rad21KO_BD2-LPS_1	HSS1	Il12b_intron	NA	Rad21KO_BD2-LPS
Il12bBD_failedu1v1_25May21_WTRad21_Sequence_A 0_S 0_U 3_V 1_X18_Y 7_Job(Seq.Scan) 1 01 01 02 01 04 01_518	Cell_CP_12	4192.0	2910.5	3	3	3	Il12bBD_failedu1v1_25May21_WTRad21_Sequence_A 0_S 0_U 3_V 1_X18_Y 7_Job(Seq.Scan) 1 01 01 02 01 04 01_518__Cell_CP_12	Cell_CP_12	Il12bBD_failedu1v1_25May21_WTRad21_Sequence_A 0_S 0_U 3_V 1_X18_Y 7_Job(Seq.Scan) 1 01 01 02 01 04 01_518	0.10714285714285714	2	TxS_auto_3	8.749019622802734	25.92156982421875	45.062740325927734	136.836	167.454	10.0	TxS_auto_2	9.925491333007812	25.180397033691406	38.858821868896484	134.568	172.368	9.0	12.25933195569807	Gray{Float64}(4.974554919171722)	4.956728910104459	Gray{Float64}(4.314877708458133)	Gray{Float64}(5.643478225505812)	4.815001668154891	Gray{Float64}(3.7208359510833833)	U 3_V 1	Rad21KO	1	BD2-LPS	Il12b_intron(4),HSS1(1)	Il12b_HSS1_BD	Rad21KO_BD2-LPS_1	HSS1	Il12b_intron	NA	Rad21KO_BD2-LPS
Il12bBD_failedu1v1_25May21_WTRad21_Sequence_A 0_S 0_U 3_V 1_X18_Y 7_Job(Seq.Scan) 1 01 01 02 01 04 01_518	Cell_CP_13	5226.5	3736.5	7	7	7	Il12bBD_failedu1v1_25May21_WTRad21_Sequence_A 0_S 0_U 3_V 1_X18_Y 7_Job(Seq.Scan) 1 01 01 02 01 04 01_518__Cell_CP_13	Cell_CP_13	Il12bBD_failedu1v1_25May21_WTRad21_Sequence_A 0_S 0_U 3_V 1_X18_Y 7_Job(Seq.Scan) 1 01 01 02 01 04 01_518	0.10714285714285714	1	TxS_auto_1	12.882351875305176	40.7803840637207	76.95683288574219	176.526	27.972	8.5	0	0.0	0.0	0.0	0.0	0.0	0.0	0.0	Gray{Float64}(7.324702612939302)	7.7980349965127855	Gray{Float64}(7.368822231638005)	Gray{Float64}(0.0)	0.0	Gray{Float64}(0.0)	U 3_V 1	Rad21KO	1	BD2-LPS	Il12b_intron(4),HSS1(1)	Il12b_HSS1_BD	Rad21KO_BD2-LPS_1	HSS1	Il12b_intron	NA	Rad21KO_BD2-LPS
Il12bBD_failedu1v1_25May21_WTRad21_Sequence_A 0_S 0_U 3_V 1_X18_Y 8_Job(Seq.Scan) 1 01 01 02 01 04 01_524	Cell_CP_2	5342.0	3558.5	0	0	0	Il12bBD_failedu1v1_25May21_WTRad21_Sequence_A 0_S 0_U 3_V 1_X18_Y 8_Job(Seq.Scan) 1 01 01 02 01 04 01_524__Cell_CP_2	Cell_CP_2	Il12bBD_failedu1v1_25May21_WTRad21_Sequence_A 0_S 0_U 3_V 1_X18_Y 8_Job(Seq.Scan) 1 01 01 02 01 04 01_524	0.09375	1	TxS_auto_3	5.749020099639893	16.082353591918945	26.44313621520996	13.797	43.281	9.0	0	0.0	0.0	0.0	0.0	0.0	0.0	0.0	Gray{Float64}(3.268802385874538)	3.0752715800841544	Gray{Float64}(2.532000898557924)	Gray{Float64}(0.0)	0.0	Gray{Float64}(0.0)	U 3_V 1	Rad21KO	1	BD2-LPS	Il12b_intron(4),HSS1(1)	Il12b_HSS1_BD	Rad21KO_BD2-LPS_1	HSS1	Il12b_intron	NA	Rad21KO_BD2-LPS
Il12bBD_failedu1v1_25May21_WTRad21_Sequence_A 0_S 0_U 3_V 1_X18_Y 8_Job(Seq.Scan) 1 01 01 02 01 04 01_524	Cell_CP_3	4771.0	3238.5	7	7	7	Il12bBD_failedu1v1_25May21_WTRad21_Sequence_A 0_S 0_U 3_V 1_X18_Y 8_Job(Seq.Scan) 1 01 01 02 01 04 01_524__Cell_CP_3	Cell_CP_3	Il12bBD_failedu1v1_25May21_WTRad21_Sequence_A 0_S 0_U 3_V 1_X18_Y 8_Job(Seq.Scan) 1 01 01 02 01 04 01_524	0.09375	1	TxS_auto_1	16.866666793823242	47.447059631347656	78.90585327148438	29.295	136.647	8.5	0	0.0	0.0	0.0	0.0	0.0	0.0	0.0	Gray{Float64}(9.590121394923239)	9.072838326111652	Gray{Float64}(7.555446137661996)	Gray{Float64}(0.0)	0.0	Gray{Float64}(0.0)	U 3_V 1	Rad21KO	1	BD2-LPS	Il12b_intron(4),HSS1(1)	Il12b_HSS1_BD	Rad21KO_BD2-LPS_1	HSS1	Il12b_intron	NA	Rad21KO_BD2-LPS
Il12bBD_failedu1v1_25May21_WTRad21_Sequence_A 0_S 0_U 3_V 1_X18_Y 8_Job(Seq.Scan) 1 01 01 02 01 04 01_524	Cell_CP_15	4748.0	3497.5	1	1	1	Il12bBD_failedu1v1_25May21_WTRad21_Sequence_A 0_S 0_U 3_V 1_X18_Y 8_Job(Seq.Scan) 1 01 01 02 01 04 01_524__Cell_CP_15	Cell_CP_15	Il12bBD_failedu1v1_25May21_WTRad21_Sequence_A 0_S 0_U 3_V 1_X18_Y 8_Job(Seq.Scan) 1 01 01 02 01 04 01_524	0.09375	1	TxS_auto_2	12.392157554626465	38.66274642944336	64.31764221191406	116.802	150.255	9.0	0	0.0	0.0	0.0	0.0	0.0	0.0	0.0	Gray{Float64}(7.0459858338699295)	7.393099811100493	Gray{Float64}(6.1585859766521045)	Gray{Float64}(0.0)	0.0	Gray{Float64}(0.0)	U 3_V 1	Rad21KO	1	BD2-LPS	Il12b_intron(4),HSS1(1)	Il12b_HSS1_BD	Rad21KO_BD2-LPS_1	HSS1	Il12b_intron	NA	Rad21KO_BD2-LPS
Il12bBD_failedu1v1_25May21_WTRad21_Sequence_A 0_S 0_U 3_V 1_X19_Y 3_Job(Seq.Scan) 1 01 01 02 01 04 01_466	Cell_CP_10	5152.0	3695.5	3	3	3	Il12bBD_failedu1v1_25May21_WTRad21_Sequence_A 0_S 0_U 3_V 1_X19_Y 3_Job(Seq.Scan) 1 01 01 02 01 04 01_466__Cell_CP_10	Cell_CP_10	Il12bBD_failedu1v1_25May21_WTRad21_Sequence_A 0_S 0_U 3_V 1_X19_Y 3_Job(Seq.Scan) 1 01 01 02 01 04 01_466	0.038461538461538464	1	TxS_auto_1	14.325490951538086	43.02744674682617	76.86662292480469	111.132	113.589	8.5	0	0.0	0.0	0.0	0.0	0.0	0.0	0.0	Gray{Float64}(8.145248788423086)	8.227718871358952	Gray{Float64}(7.360184387008167)	Gray{Float64}(0.0)	0.0	Gray{Float64}(0.0)	U 3_V 1	Rad21KO	1	BD2-LPS	Il12b_intron(4),HSS1(1)	Il12b_HSS1_BD	Rad21KO_BD2-LPS_1	HSS1	Il12b_intron	NA	Rad21KO_BD2-LPS
Il12bBD_failedu1v1_25May21_WTRad21_Sequence_A 0_S 0_U 3_V 1_X19_Y 9_Job(Seq.Scan) 1 01 01 02 01 04 01_532	Cell_CP_4	4335.0	2968.0	3	3	3	Il12bBD_failedu1v1_25May21_WTRad21_Sequence_A 0_S 0_U 3_V 1_X19_Y 9_Job(Seq.Scan) 1 01 01 02 01 04 01_532__Cell_CP_4	Cell_CP_4	Il12bBD_failedu1v1_25May21_WTRad21_Sequence_A 0_S 0_U 3_V 1_X19_Y 9_Job(Seq.Scan) 1 01 01 02 01 04 01_532	0.045454545454545456	1	TxS_auto_1	5.200000762939453	15.086274147033691	26.290193557739258	62.181	135.324	9.5	0	0.0	0.0	0.0	0.0	0.0	0.0	0.0	Gray{Float64}(2.9566386281221404)	2.884801025457074	Gray{Float64}(2.517356230732142)	Gray{Float64}(0.0)	0.0	Gray{Float64}(0.0)	U 3_V 1	Rad21KO	1	BD2-LPS	Il12b_intron(4),HSS1(1)	Il12b_HSS1_BD	Rad21KO_BD2-LPS_1	HSS1	Il12b_intron	NA	Rad21KO_BD2-LPS
Il12bBD_failedu1v1_25May21_WTRad21_Sequence_A 0_S 0_U 3_V 1_X20_Y 4_Job(Seq.Scan) 1 01 01 02 01 04 01_498	Cell_CP_13	4528.5	3124.5	6	6	6	Il12bBD_failedu1v1_25May21_WTRad21_Sequence_A 0_S 0_U 3_V 1_X20_Y 4_Job(Seq.Scan) 1 01 01 02 01 04 01_498__Cell_CP_13	Cell_CP_13	Il12bBD_failedu1v1_25May21_WTRad21_Sequence_A 0_S 0_U 3_V 1_X20_Y 4_Job(Seq.Scan) 1 01 01 02 01 04 01_498	0.038461538461538464	1	TxS_auto_1	14.176470756530762	43.49020004272461	75.18035888671875	182.007	102.438	8.5	0	0.0	0.0	0.0	0.0	0.0	0.0	0.0	Gray{Float64}(8.060518249906801)	8.316206669574122	Gray{Float64}(7.198720102859314)	Gray{Float64}(0.0)	0.0	Gray{Float64}(0.0)	U 3_V 1	Rad21KO	1	BD2-LPS	Il12b_intron(4),HSS1(1)	Il12b_HSS1_BD	Rad21KO_BD2-LPS_1	HSS1	Il12b_intron	NA	Rad21KO_BD2-LPS
Il12bBD_failedu1v1_25May21_WTRad21_Sequence_A 0_S 0_U 3_V 1_X20_Y 9_Job(Seq.Scan) 1 01 01 02 01 04 01_530	Cell_CP_4	4302.5	3446.0	2	2	2	Il12bBD_failedu1v1_25May21_WTRad21_Sequence_A 0_S 0_U 3_V 1_X20_Y 9_Job(Seq.Scan) 1 01 01 02 01 04 01_530__Cell_CP_4	Cell_CP_4	Il12bBD_failedu1v1_25May21_WTRad21_Sequence_A 0_S 0_U 3_V 1_X20_Y 9_Job(Seq.Scan) 1 01 01 02 01 04 01_530	0.03333333333333333	1	TxS_auto_1	4.6274518966674805	15.133336067199707	27.603918075561523	39.123	182.952	10.5	0	0.0	0.0	0.0	0.0	0.0	0.0	0.0	Gray{Float64}(2.6310963500186397)	2.8938002173205994	Gray{Float64}(2.6431488610960945)	Gray{Float64}(0.0)	0.0	Gray{Float64}(0.0)	U 3_V 1	Rad21KO	1	BD2-LPS	Il12b_intron(4),HSS1(1)	Il12b_HSS1_BD	Rad21KO_BD2-LPS_1	HSS1	Il12b_intron	NA	Rad21KO_BD2-LPS
Il12bBD_manual_26May21_WTRad21_Sequence_A 0_S 0_U 0_V 0_X20_Y19_Job(Seq.Scan) 1 01 01 02 01 04 01_034	Cell_CP_10	6443.0	4410.0	0	0	0	Il12bBD_manual_26May21_WTRad21_Sequence_A 0_S 0_U 0_V 0_X20_Y19_Job(Seq.Scan) 1 01 01 02 01 04 01_034__Cell_CP_10	Cell_CP_10	Il12bBD_manual_26May21_WTRad21_Sequence_A 0_S 0_U 0_V 0_X20_Y19_Job(Seq.Scan) 1 01 01 02 01 04 01_034	0.038461538461538464	1	TxS_auto_1	18.964706420898438	61.7803840637207	102.64312744140625	89.208	186.354	6.0	0	0.0	0.0	0.0	0.0	0.0	0.0	0.0	Gray{Float64}(8.219106052579344)	8.06786471443091	Gray{Float64}(6.327484541246271)	Gray{Float64}(0.0)	0.0	Gray{Float64}(0.0)	U 0_V 0	WT	2	DMSO	Il12b_intron(4),HSS1(1)	Il12b_HSS1_BD	WT_DMSO_2	HSS1	Il12b_intron	NA	WT_DMSO
Il12bBD_manual_26May21_WTRad21_Sequence_A 0_S 0_U 1_V 0_X 4_Y21_Job(Seq.Scan) 1 01 01 02 01 04 01_160	Cell_CP_7	3532.5	2666.5	2	2	2	Il12bBD_manual_26May21_WTRad21_Sequence_A 0_S 0_U 1_V 0_X 4_Y21_Job(Seq.Scan) 1 01 01 02 01 04 01_160__Cell_CP_7	Cell_CP_7	Il12bBD_manual_26May21_WTRad21_Sequence_A 0_S 0_U 1_V 0_X 4_Y21_Job(Seq.Scan) 1 01 01 02 01 04 01_160	0.06521739130434782	1	TxS_auto_2	9.368626594543457	27.184314727783203	43.9411735534668	99.414	40.824	5.5	0	0.0	0.0	0.0	0.0	0.0	0.0	0.0	Gray{Float64}(4.060265096575117)	3.5499839779574556	Gray{Float64}(2.708774599083586)	Gray{Float64}(0.0)	0.0	Gray{Float64}(0.0)	U 1_V 0	WT	2	DMSO-LPS	Il12b_intron(4),HSS1(1)	Il12b_HSS1_BD	WT_DMSO-LPS_2	HSS1	Il12b_intron	NA	WT_DMSO-LPS
Il12bBD_manual_26May21_WTRad21_Sequence_A 0_S 0_U 1_V 0_X 4_Y21_Job(Seq.Scan) 1 01 01 02 01 04 01_160	Cell_CP_9	3564.5	2734.0	0	0	0	Il12bBD_manual_26May21_WTRad21_Sequence_A 0_S 0_U 1_V 0_X 4_Y21_Job(Seq.Scan) 1 01 01 02 01 04 01_160__Cell_CP_9	Cell_CP_9	Il12bBD_manual_26May21_WTRad21_Sequence_A 0_S 0_U 1_V 0_X 4_Y21_Job(Seq.Scan) 1 01 01 02 01 04 01_160	0.06521739130434782	1	TxS_auto_1	6.8235297203063965	18.290199279785156	29.01960563659668	106.029	35.154	4.5	0	0.0	0.0	0.0	0.0	0.0	0.0	0.0	Gray{Float64}(2.9572466443415917)	2.388506572524557	Gray{Float64}(1.788927428808603)	Gray{Float64}(0.0)	0.0	Gray{Float64}(0.0)	U 1_V 0	WT	2	DMSO-LPS	Il12b_intron(4),HSS1(1)	Il12b_HSS1_BD	WT_DMSO-LPS_2	HSS1	Il12b_intron	NA	WT_DMSO-LPS
Il12bBD_manual_26May21_WTRad21_Sequence_A 0_S 0_U 1_V 0_X 4_Y21_Job(Seq.Scan) 1 01 01 02 01 04 01_160	Cell_CP_13	4381.5	3521.0	3	3	3	Il12bBD_manual_26May21_WTRad21_Sequence_A 0_S 0_U 1_V 0_X 4_Y21_Job(Seq.Scan) 1 01 01 02 01 04 01_160__Cell_CP_13	Cell_CP_13	Il12bBD_manual_26May21_WTRad21_Sequence_A 0_S 0_U 1_V 0_X 4_Y21_Job(Seq.Scan) 1 01 01 02 01 04 01_160	0.06521739130434782	1	TxS_auto_4	5.235294342041016	18.556865692138672	34.176456451416016	127.575	63.315	6.0	0	0.0	0.0	0.0	0.0	0.0	0.0	0.0	Gray{Float64}(2.2689219890209733)	2.4233303854767687	Gray{Float64}(2.106823956570867)	Gray{Float64}(0.0)	0.0	Gray{Float64}(0.0)	U 1_V 0	WT	2	DMSO-LPS	Il12b_intron(4),HSS1(1)	Il12b_HSS1_BD	WT_DMSO-LPS_2	HSS1	Il12b_intron	NA	WT_DMSO-LPS
Il12bBD_manual_26May21_WTRad21_Sequence_A 0_S 0_U 1_V 0_X 4_Y23_Job(Seq.Scan) 1 01 01 02 01 04 01_192	Cell_CP_6	3019.5	2077.0	0	0	0	Il12bBD_manual_26May21_WTRad21_Sequence_A 0_S 0_U 1_V 0_X 4_Y23_Job(Seq.Scan) 1 01 01 02 01 04 01_192__Cell_CP_6	Cell_CP_6	Il12bBD_manual_26May21_WTRad21_Sequence_A 0_S 0_U 1_V 0_X 4_Y23_Job(Seq.Scan) 1 01 01 02 01 04 01_192	0.0660377358490566	1	TxS_auto_1	3.686274766921997	9.227453231811523	13.72549057006836	21.357	43.659	4.0	0	0.0	0.0	0.0	0.0	0.0	0.0	0.0	Gray{Float64}(1.597593053952678)	1.2050077943220572	Gray{Float64}(0.846114411826608)	Gray{Float64}(0.0)	0.0	Gray{Float64}(0.0)	U 1_V 0	WT	2	DMSO-LPS	Il12b_intron(4),HSS1(1)	Il12b_HSS1_BD	WT_DMSO-LPS_2	HSS1	Il12b_intron	NA	WT_DMSO-LPS
Il12bBD_manual_26May21_WTRad21_Sequence_A 0_S 0_U 1_V 0_X 4_Y23_Job(Seq.Scan) 1 01 01 02 01 04 01_192	Cell_CP_14	5224.5	3570.5	1	1	1	Il12bBD_manual_26May21_WTRad21_Sequence_A 0_S 0_U 1_V 0_X 4_Y23_Job(Seq.Scan) 1 01 01 02 01 04 01_192__Cell_CP_14	Cell_CP_14	Il12bBD_manual_26May21_WTRad21_Sequence_A 0_S 0_U 1_V 0_X 4_Y23_Job(Seq.Scan) 1 01 01 02 01 04 01_192	0.0660377358490566	1	TxS_auto_4	5.192156791687012	13.76862907409668	21.01175880432129	43.092	128.898	6.5	0	0.0	0.0	0.0	0.0	0.0	0.0	0.0	Gray{Float64}(2.2502266244137292)	1.798037327809745	Gray{Float64}(1.2952798919210007)	Gray{Float64}(0.0)	0.0	Gray{Float64}(0.0)	U 1_V 0	WT	2	DMSO-LPS	Il12b_intron(4),HSS1(1)	Il12b_HSS1_BD	WT_DMSO-LPS_2	HSS1	Il12b_intron	NA	WT_DMSO-LPS
Il12bBD_manual_26May21_WTRad21_Sequence_A 0_S 0_U 1_V 0_X 4_Y23_Job(Seq.Scan) 1 01 01 02 01 04 01_192	Cell_CP_18	4384.5	3342.5	0	0	0	Il12bBD_manual_26May21_WTRad21_Sequence_A 0_S 0_U 1_V 0_X 4_Y23_Job(Seq.Scan) 1 01 01 02 01 04 01_192__Cell_CP_18	Cell_CP_18	Il12bBD_manual_26May21_WTRad21_Sequence_A 0_S 0_U 1_V 0_X 4_Y23_Job(Seq.Scan) 1 01 01 02 01 04 01_192	0.0660377358490566	1	TxS_auto_6	5.6352949142456055	12.6392183303833	17.611764907836914	54.243	91.665	6.5	0	0.0	0.0	0.0	0.0	0.0	0.0	0.0	Gray{Float64}(2.4422780669415403)	1.6505482303333319	Gray{Float64}(1.0856856467279412)	Gray{Float64}(0.0)	0.0	Gray{Float64}(0.0)	U 1_V 0	WT	2	DMSO-LPS	Il12b_intron(4),HSS1(1)	Il12b_HSS1_BD	WT_DMSO-LPS_2	HSS1	Il12b_intron	NA	WT_DMSO-LPS
Il12bBD_manual_26May21_WTRad21_Sequence_A 0_S 0_U 1_V 0_X 4_Y23_Job(Seq.Scan) 1 01 01 02 01 04 01_192	Cell_CP_31	3825.5	2911.5	0	0	0	Il12bBD_manual_26May21_WTRad21_Sequence_A 0_S 0_U 1_V 0_X 4_Y23_Job(Seq.Scan) 1 01 01 02 01 04 01_192__Cell_CP_31	Cell_CP_31	Il12bBD_manual_26May21_WTRad21_Sequence_A 0_S 0_U 1_V 0_X 4_Y23_Job(Seq.Scan) 1 01 01 02 01 04 01_192	0.0660377358490566	1	TxS_auto_7	6.415685653686523	18.5921630859375	29.67058563232422	96.957	122.85	6.5	0	0.0	0.0	0.0	0.0	0.0	0.0	0.0	Gray{Float64}(2.780491277711183)	2.4279398517702644	Gray{Float64}(1.8290574010951346)	Gray{Float64}(0.0)	0.0	Gray{Float64}(0.0)	U 1_V 0	WT	2	DMSO-LPS	Il12b_intron(4),HSS1(1)	Il12b_HSS1_BD	WT_DMSO-LPS_2	HSS1	Il12b_intron	NA	WT_DMSO-LPS
Il12bBD_manual_26May21_WTRad21_Sequence_A 0_S 0_U 1_V 0_X 4_Y23_Job(Seq.Scan) 1 01 01 02 01 04 01_192	Cell_CP_38	3833.5	3103.0	0	0	0	Il12bBD_manual_26May21_WTRad21_Sequence_A 0_S 0_U 1_V 0_X 4_Y23_Job(Seq.Scan) 1 01 01 02 01 04 01_192__Cell_CP_38	Cell_CP_38	Il12bBD_manual_26May21_WTRad21_Sequence_A 0_S 0_U 1_V 0_X 4_Y23_Job(Seq.Scan) 1 01 01 02 01 04 01_192	0.0660377358490566	1	TxS_auto_2	7.09019660949707	22.764705657958984	38.686256408691406	133.434	124.74	5.0	0	0.0	0.0	0.0	0.0	0.0	0.0	0.0	Gray{Float64}(3.072817294069885)	2.9728297791548557	Gray{Float64}(2.384832725643718)	Gray{Float64}(0.0)	0.0	Gray{Float64}(0.0)	U 1_V 0	WT	2	DMSO-LPS	Il12b_intron(4),HSS1(1)	Il12b_HSS1_BD	WT_DMSO-LPS_2	HSS1	Il12b_intron	NA	WT_DMSO-LPS
Il12bBD_manual_26May21_WTRad21_Sequence_A 0_S 0_U 1_V 0_X 4_Y23_Job(Seq.Scan) 1 01 01 02 01 04 01_192	Cell_CP_49	4032.0	2923.0	1	1	1	Il12bBD_manual_26May21_WTRad21_Sequence_A 0_S 0_U 1_V 0_X 4_Y23_Job(Seq.Scan) 1 01 01 02 01 04 01_192__Cell_CP_49	Cell_CP_49	Il12bBD_manual_26May21_WTRad21_Sequence_A 0_S 0_U 1_V 0_X 4_Y23_Job(Seq.Scan) 1 01 01 02 01 04 01_192	0.0660377358490566	1	TxS_auto_5	7.498039722442627	22.094120025634766	40.08234405517578	176.337	38.745	6.5	0	0.0	0.0	0.0	0.0	0.0	0.0	0.0	Gray{Float64}(3.2495722473877873)	2.8852583882833973	Gray{Float64}(2.470895214400186)	Gray{Float64}(0.0)	0.0	Gray{Float64}(0.0)	U 1_V 0	WT	2	DMSO-LPS	Il12b_intron(4),HSS1(1)	Il12b_HSS1_BD	WT_DMSO-LPS_2	HSS1	Il12b_intron	NA	WT_DMSO-LPS
Il12bBD_manual_26May21_WTRad21_Sequence_A 0_S 0_U 1_V 0_X 4_Y23_Job(Seq.Scan) 1 01 01 02 01 04 01_192	Cell_CP_51	3317.5	2072.5	0	0	0	Il12bBD_manual_26May21_WTRad21_Sequence_A 0_S 0_U 1_V 0_X 4_Y23_Job(Seq.Scan) 1 01 01 02 01 04 01_192__Cell_CP_51	Cell_CP_51	Il12bBD_manual_26May21_WTRad21_Sequence_A 0_S 0_U 1_V 0_X 4_Y23_Job(Seq.Scan) 1 01 01 02 01 04 01_192	0.0660377358490566	1	TxS_auto_8	5.529412746429443	14.627452850341797	23.92940902709961	173.124	182.952	7.5	0	0.0	0.0	0.0	0.0	0.0	0.0	0.0	Gray{Float64}(2.3963898392493337)	1.9101906293032385	Gray{Float64}(1.4751398313205697)	Gray{Float64}(0.0)	0.0	Gray{Float64}(0.0)	U 1_V 0	WT	2	DMSO-LPS	Il12b_intron(4),HSS1(1)	Il12b_HSS1_BD	WT_DMSO-LPS_2	HSS1	Il12b_intron	NA	WT_DMSO-LPS
Il12bBD_manual_26May21_WTRad21_Sequence_A 0_S 0_U 1_V 0_X 5_Y21_Job(Seq.Scan) 1 01 01 02 01 04 01_158	Cell_CP_5	3663.5	2628.0	1	1	1	Il12bBD_manual_26May21_WTRad21_Sequence_A 0_S 0_U 1_V 0_X 5_Y21_Job(Seq.Scan) 1 01 01 02 01 04 01_158__Cell_CP_5	Cell_CP_5	Il12bBD_manual_26May21_WTRad21_Sequence_A 0_S 0_U 1_V 0_X 5_Y21_Job(Seq.Scan) 1 01 01 02 01 04 01_158	0.06578947368421052	1	TxS_auto_6	7.329412460327148	19.811777114868164	30.67058753967285	35.532000000000004	116.046	6.5	0	0.0	0.0	0.0	0.0	0.0	0.0	0.0	Gray{Float64}(3.176490949954365)	2.587208544225881	Gray{Float64}(1.8907029955707835)	Gray{Float64}(0.0)	0.0	Gray{Float64}(0.0)	U 1_V 0	WT	2	DMSO-LPS	Il12b_intron(4),HSS1(1)	Il12b_HSS1_BD	WT_DMSO-LPS_2	HSS1	Il12b_intron	NA	WT_DMSO-LPS
Il12bBD_manual_26May21_WTRad21_Sequence_A 0_S 0_U 1_V 0_X 5_Y21_Job(Seq.Scan) 1 01 01 02 01 04 01_158	Cell_CP_15	3954.5	2925.5	6	6	6	Il12bBD_manual_26May21_WTRad21_Sequence_A 0_S 0_U 1_V 0_X 5_Y21_Job(Seq.Scan) 1 01 01 02 01 04 01_158__Cell_CP_15	Cell_CP_15	Il12bBD_manual_26May21_WTRad21_Sequence_A 0_S 0_U 1_V 0_X 5_Y21_Job(Seq.Scan) 1 01 01 02 01 04 01_158	0.06578947368421052	1	TxS_auto_5	12.086274147033691	35.462738037109375	59.42744827270508	73.71	96.39	6.0	0	0.0	0.0	0.0	0.0	0.0	0.0	0.0	Gray{Float64}(5.238065213893872)	4.631058502187479	Gray{Float64}(3.663433389497101)	Gray{Float64}(0.0)	0.0	Gray{Float64}(0.0)	U 1_V 0	WT	2	DMSO-LPS	Il12b_intron(4),HSS1(1)	Il12b_HSS1_BD	WT_DMSO-LPS_2	HSS1	Il12b_intron	NA	WT_DMSO-LPS
Il12bBD_manual_26May21_WTRad21_Sequence_A 0_S 0_U 1_V 0_X 5_Y21_Job(Seq.Scan) 1 01 01 02 01 04 01_158	Cell_CP_26	4552.5	3237.5	5	5	5	Il12bBD_manual_26May21_WTRad21_Sequence_A 0_S 0_U 1_V 0_X 5_Y21_Job(Seq.Scan) 1 01 01 02 01 04 01_158__Cell_CP_26	Cell_CP_26	Il12bBD_manual_26May21_WTRad21_Sequence_A 0_S 0_U 1_V 0_X 5_Y21_Job(Seq.Scan) 1 01 01 02 01 04 01_158	0.06578947368421052	1	TxS_auto_1	12.552942276000977	38.13725280761719	66.36076354980469	120.015	158.76	4.5	0	0.0	0.0	0.0	0.0	0.0	0.0	0.0	Gray{Float64}(5.440314315894955)	4.9803218431688	Gray{Float64}(4.090840916225842)	Gray{Float64}(0.0)	0.0	Gray{Float64}(0.0)	U 1_V 0	WT	2	DMSO-LPS	Il12b_intron(4),HSS1(1)	Il12b_HSS1_BD	WT_DMSO-LPS_2	HSS1	Il12b_intron	NA	WT_DMSO-LPS
Il12bBD_manual_26May21_WTRad21_Sequence_A 0_S 0_U 1_V 0_X 5_Y21_Job(Seq.Scan) 1 01 01 02 01 04 01_158	Cell_CP_31	3639.5	2989.0	3	3	3	Il12bBD_manual_26May21_WTRad21_Sequence_A 0_S 0_U 1_V 0_X 5_Y21_Job(Seq.Scan) 1 01 01 02 01 04 01_158__Cell_CP_31	Cell_CP_31	Il12bBD_manual_26May21_WTRad21_Sequence_A 0_S 0_U 1_V 0_X 5_Y21_Job(Seq.Scan) 1 01 01 02 01 04 01_158	0.06578947368421052	1	TxS_auto_3	10.65882396697998	31.67843246459961	53.11372756958008	129.843	41.013	5.5	0	0.0	0.0	0.0	0.0	0.0	0.0	0.0	Gray{Float64}(4.6194231872655935)	4.136868220599303	Gray{Float64}(3.274221065763343)	Gray{Float64}(0.0)	0.0	Gray{Float64}(0.0)	U 1_V 0	WT	2	DMSO-LPS	Il12b_intron(4),HSS1(1)	Il12b_HSS1_BD	WT_DMSO-LPS_2	HSS1	Il12b_intron	NA	WT_DMSO-LPS
Il12bBD_manual_26May21_WTRad21_Sequence_A 0_S 0_U 1_V 0_X 5_Y21_Job(Seq.Scan) 1 01 01 02 01 04 01_158	Cell_CP_34	4556.0	3366.0	2	2	2	Il12bBD_manual_26May21_WTRad21_Sequence_A 0_S 0_U 1_V 0_X 5_Y21_Job(Seq.Scan) 1 01 01 02 01 04 01_158__Cell_CP_34	Cell_CP_34	Il12bBD_manual_26May21_WTRad21_Sequence_A 0_S 0_U 1_V 0_X 5_Y21_Job(Seq.Scan) 1 01 01 02 01 04 01_158	0.06578947368421052	1	TxS_auto_2	13.007842063903809	41.411773681640625	71.27839660644531	159.516	159.327	5.0	0	0.0	0.0	0.0	0.0	0.0	0.0	0.0	Gray{Float64}(5.63746314156563)	5.407939635071049	Gray{Float64}(4.393990751203131)	Gray{Float64}(0.0)	0.0	Gray{Float64}(0.0)	U 1_V 0	WT	2	DMSO-LPS	Il12b_intron(4),HSS1(1)	Il12b_HSS1_BD	WT_DMSO-LPS_2	HSS1	Il12b_intron	NA	WT_DMSO-LPS
Il12bBD_manual_26May21_WTRad21_Sequence_A 0_S 0_U 1_V 0_X 5_Y22_Job(Seq.Scan) 1 01 01 02 01 04 01_164	Cell_CP_2	4106.5	3014.0	2	2	2	Il12bBD_manual_26May21_WTRad21_Sequence_A 0_S 0_U 1_V 0_X 5_Y22_Job(Seq.Scan) 1 01 01 02 01 04 01_164__Cell_CP_2	Cell_CP_2	Il12bBD_manual_26May21_WTRad21_Sequence_A 0_S 0_U 1_V 0_X 5_Y22_Job(Seq.Scan) 1 01 01 02 01 04 01_164	0.09090909090909091	1	TxS_auto_6	5.0392165184021	12.917647361755371	21.145095825195312	26.271	103.572	6.5	0	0.0	0.0	0.0	0.0	0.0	0.0	0.0	Gray{Float64}(2.1839439043999906)	1.6869081169174462	Gray{Float64}(1.3034995161607028)	Gray{Float64}(0.0)	0.0	Gray{Float64}(0.0)	U 1_V 0	WT	2	DMSO-LPS	Il12b_intron(4),HSS1(1)	Il12b_HSS1_BD	WT_DMSO-LPS_2	HSS1	Il12b_intron	NA	WT_DMSO-LPS
Il12bBD_manual_26May21_WTRad21_Sequence_A 0_S 0_U 1_V 0_X 5_Y22_Job(Seq.Scan) 1 01 01 02 01 04 01_164	Cell_CP_6	3898.5	2958.0	3	3	3	Il12bBD_manual_26May21_WTRad21_Sequence_A 0_S 0_U 1_V 0_X 5_Y22_Job(Seq.Scan) 1 01 01 02 01 04 01_164__Cell_CP_6	Cell_CP_6	Il12bBD_manual_26May21_WTRad21_Sequence_A 0_S 0_U 1_V 0_X 5_Y22_Job(Seq.Scan) 1 01 01 02 01 04 01_164	0.09090909090909091	2	TxS_auto_3	5.121569633483887	15.00000286102295	24.623525619506836	44.226	129.087	6.0	TxS_auto_1	11.345097541809082	29.670591354370117	44.603919982910156	44.793	132.678	5.5	7.447601627369718	Gray{Float64}(2.2196348859314314)	1.958841720277928	Gray{Float64}(1.517928979681101)	Gray{Float64}(4.916847000079666)	3.8746654083167416	Gray{Float64}(2.7496299187878974)	U 1_V 0	WT	2	DMSO-LPS	Il12b_intron(4),HSS1(1)	Il12b_HSS1_BD	WT_DMSO-LPS_2	HSS1	Il12b_intron	NA	WT_DMSO-LPS
Il12bBD_manual_26May21_WTRad21_Sequence_A 0_S 0_U 1_V 0_X 5_Y22_Job(Seq.Scan) 1 01 01 02 01 04 01_164	Cell_CP_17	3561.0	2873.0	5	5	5	Il12bBD_manual_26May21_WTRad21_Sequence_A 0_S 0_U 1_V 0_X 5_Y22_Job(Seq.Scan) 1 01 01 02 01 04 01_164__Cell_CP_17	Cell_CP_17	Il12bBD_manual_26May21_WTRad21_Sequence_A 0_S 0_U 1_V 0_X 5_Y22_Job(Seq.Scan) 1 01 01 02 01 04 01_164	0.09090909090909091	1	TxS_auto_5	8.333333969116211	24.882352828979492	45.4078369140625	101.682	165.75300000000001	6.0	0	0.0	0.0	0.0	0.0	0.0	0.0	0.0	Gray{Float64}(3.611580065813817)	3.24937210157016	Gray{Float64}(2.7991877613937395)	Gray{Float64}(0.0)	0.0	Gray{Float64}(0.0)	U 1_V 0	WT	2	DMSO-LPS	Il12b_intron(4),HSS1(1)	Il12b_HSS1_BD	WT_DMSO-LPS_2	HSS1	Il12b_intron	NA	WT_DMSO-LPS
Il12bBD_manual_26May21_WTRad21_Sequence_A 0_S 0_U 1_V 0_X 5_Y22_Job(Seq.Scan) 1 01 01 02 01 04 01_164	Cell_CP_22	5547.0	4187.0	5	5	5	Il12bBD_manual_26May21_WTRad21_Sequence_A 0_S 0_U 1_V 0_X 5_Y22_Job(Seq.Scan) 1 01 01 02 01 04 01_164__Cell_CP_22	Cell_CP_22	Il12bBD_manual_26May21_WTRad21_Sequence_A 0_S 0_U 1_V 0_X 5_Y22_Job(Seq.Scan) 1 01 01 02 01 04 01_164	0.09090909090909091	1	TxS_auto_2	10.403921127319336	29.24313735961914	49.69803237915039	116.613	44.415	6.5	0	0.0	0.0	0.0	0.0	0.0	0.0	0.0	Gray{Float64}(4.50895095396143)	3.8188444377359017	Gray{Float64}(3.063658906817137)	Gray{Float64}(0.0)	0.0	Gray{Float64}(0.0)	U 1_V 0	WT	2	DMSO-LPS	Il12b_intron(4),HSS1(1)	Il12b_HSS1_BD	WT_DMSO-LPS_2	HSS1	Il12b_intron	NA	WT_DMSO-LPS
Il12bBD_manual_26May21_WTRad21_Sequence_A 0_S 0_U 1_V 0_X 5_Y22_Job(Seq.Scan) 1 01 01 02 01 04 01_164	Cell_CP_32	4324.5	3101.0	0	0	0	Il12bBD_manual_26May21_WTRad21_Sequence_A 0_S 0_U 1_V 0_X 5_Y22_Job(Seq.Scan) 1 01 01 02 01 04 01_164__Cell_CP_32	Cell_CP_32	Il12bBD_manual_26May21_WTRad21_Sequence_A 0_S 0_U 1_V 0_X 5_Y22_Job(Seq.Scan) 1 01 01 02 01 04 01_164	0.09090909090909091	1	TxS_auto_4	7.043137550354004	17.12548828125	24.831369400024414	178.227	143.451	6.0	0	0.0	0.0	0.0	0.0	0.0	0.0	0.0	Gray{Float64}(3.0524223884358466)	2.2364076351353117	Gray{Float64}(1.530741608651023)	Gray{Float64}(0.0)	0.0	Gray{Float64}(0.0)	U 1_V 0	WT	2	DMSO-LPS	Il12b_intron(4),HSS1(1)	Il12b_HSS1_BD	WT_DMSO-LPS_2	HSS1	Il12b_intron	NA	WT_DMSO-LPS
Il12bBD_manual_26May21_WTRad21_Sequence_A 0_S 0_U 1_V 0_X 5_Y23_Job(Seq.Scan) 1 01 01 02 01 04 01_190	Cell_CP_2	3930.0	2974.0	0	0	0	Il12bBD_manual_26May21_WTRad21_Sequence_A 0_S 0_U 1_V 0_X 5_Y23_Job(Seq.Scan) 1 01 01 02 01 04 01_190__Cell_CP_2	Cell_CP_2	Il12bBD_manual_26May21_WTRad21_Sequence_A 0_S 0_U 1_V 0_X 5_Y23_Job(Seq.Scan) 1 01 01 02 01 04 01_190	0.09090909090909091	1	TxS_auto_9	7.341176509857178	20.79608726501465	34.88233947753906	16.254	110.376	5.5	0	0.0	0.0	0.0	0.0	0.0	0.0	0.0	Gray{Float64}(3.181589366378495)	2.715749038895392	Gray{Float64}(2.1503384523491778)	Gray{Float64}(0.0)	0.0	Gray{Float64}(0.0)	U 1_V 0	WT	2	DMSO-LPS	Il12b_intron(4),HSS1(1)	Il12b_HSS1_BD	WT_DMSO-LPS_2	HSS1	Il12b_intron	NA	WT_DMSO-LPS
Il12bBD_manual_26May21_WTRad21_Sequence_A 0_S 0_U 1_V 0_X 5_Y23_Job(Seq.Scan) 1 01 01 02 01 04 01_190	Cell_CP_9	4303.5	3013.5	4	4	4	Il12bBD_manual_26May21_WTRad21_Sequence_A 0_S 0_U 1_V 0_X 5_Y23_Job(Seq.Scan) 1 01 01 02 01 04 01_190__Cell_CP_9	Cell_CP_9	Il12bBD_manual_26May21_WTRad21_Sequence_A 0_S 0_U 1_V 0_X 5_Y23_Job(Seq.Scan) 1 01 01 02 01 04 01_190	0.09090909090909091	1	TxS_auto_15	12.027453422546387	35.14118194580078	58.64313507080078	26.271	70.686	6.5	0	0.0	0.0	0.0	0.0	0.0	0.0	0.0	Gray{Float64}(5.21257292511697)	4.589066677725799	Gray{Float64}(3.6150840281296994)	Gray{Float64}(0.0)	0.0	Gray{Float64}(0.0)	U 1_V 0	WT	2	DMSO-LPS	Il12b_intron(4),HSS1(1)	Il12b_HSS1_BD	WT_DMSO-LPS_2	HSS1	Il12b_intron	NA	WT_DMSO-LPS
Il12bBD_manual_26May21_WTRad21_Sequence_A 0_S 0_U 1_V 0_X 5_Y23_Job(Seq.Scan) 1 01 01 02 01 04 01_190	Cell_CP_15	3278.0	2059.0	1	1	1	Il12bBD_manual_26May21_WTRad21_Sequence_A 0_S 0_U 1_V 0_X 5_Y23_Job(Seq.Scan) 1 01 01 02 01 04 01_190__Cell_CP_15	Cell_CP_15	Il12bBD_manual_26May21_WTRad21_Sequence_A 0_S 0_U 1_V 0_X 5_Y23_Job(Seq.Scan) 1 01 01 02 01 04 01_190	0.09090909090909091	1	TxS_auto_8	4.733333110809326	11.372549057006836	16.04705810546875	49.14	73.143	4.5	0	0.0	0.0	0.0	0.0	0.0	0.0	0.0	Gray{Float64}(2.051377224434994)	1.485134620651211	Gray{Float64}(0.9892285496931765)	Gray{Float64}(0.0)	0.0	Gray{Float64}(0.0)	U 1_V 0	WT	2	DMSO-LPS	Il12b_intron(4),HSS1(1)	Il12b_HSS1_BD	WT_DMSO-LPS_2	HSS1	Il12b_intron	NA	WT_DMSO-LPS
Il12bBD_manual_26May21_WTRad21_Sequence_A 0_S 0_U 1_V 0_X 5_Y23_Job(Seq.Scan) 1 01 01 02 01 04 01_190	Cell_CP_17	4409.0	2927.0	0	0	0	Il12bBD_manual_26May21_WTRad21_Sequence_A 0_S 0_U 1_V 0_X 5_Y23_Job(Seq.Scan) 1 01 01 02 01 04 01_190__Cell_CP_17	Cell_CP_17	Il12bBD_manual_26May21_WTRad21_Sequence_A 0_S 0_U 1_V 0_X 5_Y23_Job(Seq.Scan) 1 01 01 02 01 04 01_190	0.09090909090909091	1	TxS_auto_11	9.290196418762207	24.156864166259766	39.486270904541016	55.377	109.62	5.5	0	0.0	0.0	0.0	0.0	0.0	0.0	0.0	Gray{Float64}(4.0262742760392305)	3.15463095563233	Gray{Float64}(2.4341500007642662)	Gray{Float64}(0.0)	0.0	Gray{Float64}(0.0)	U 1_V 0	WT	2	DMSO-LPS	Il12b_intron(4),HSS1(1)	Il12b_HSS1_BD	WT_DMSO-LPS_2	HSS1	Il12b_intron	NA	WT_DMSO-LPS
Il12bBD_manual_26May21_WTRad21_Sequence_A 0_S 0_U 1_V 0_X 5_Y23_Job(Seq.Scan) 1 01 01 02 01 04 01_190	Cell_CP_20	4022.5	3161.0	7	7	7	Il12bBD_manual_26May21_WTRad21_Sequence_A 0_S 0_U 1_V 0_X 5_Y23_Job(Seq.Scan) 1 01 01 02 01 04 01_190__Cell_CP_20	Cell_CP_20	Il12bBD_manual_26May21_WTRad21_Sequence_A 0_S 0_U 1_V 0_X 5_Y23_Job(Seq.Scan) 1 01 01 02 01 04 01_190	0.09090909090909091	1	TxS_auto_17	8.000000953674316	22.925495147705078	37.501949310302734	57.078	157.437	6.5	0	0.0	0.0	0.0	0.0	0.0	0.0	0.0	Gray{Float64}(3.4671170119737664)	2.9938271858630414	Gray{Float64}(2.311825549771955)	Gray{Float64}(0.0)	0.0	Gray{Float64}(0.0)	U 1_V 0	WT	2	DMSO-LPS	Il12b_intron(4),HSS1(1)	Il12b_HSS1_BD	WT_DMSO-LPS_2	HSS1	Il12b_intron	NA	WT_DMSO-LPS
Il12bBD_manual_26May21_WTRad21_Sequence_A 0_S 0_U 1_V 0_X 5_Y23_Job(Seq.Scan) 1 01 01 02 01 04 01_190	Cell_CP_28	3992.5	3189.0	7	7	7	Il12bBD_manual_26May21_WTRad21_Sequence_A 0_S 0_U 1_V 0_X 5_Y23_Job(Seq.Scan) 1 01 01 02 01 04 01_190__Cell_CP_28	Cell_CP_28	Il12bBD_manual_26May21_WTRad21_Sequence_A 0_S 0_U 1_V 0_X 5_Y23_Job(Seq.Scan) 1 01 01 02 01 04 01_190	0.09090909090909091	1	TxS_auto_12	11.603919982910156	33.82746124267578	58.533329010009766	72.387	73.71	6.0	0	0.0	0.0	0.0	0.0	0.0	0.0	0.0	Gray{Float64}(5.029017947785611)	4.417508648976289	Gray{Float64}(3.608314981146141)	Gray{Float64}(0.0)	0.0	Gray{Float64}(0.0)	U 1_V 0	WT	2	DMSO-LPS	Il12b_intron(4),HSS1(1)	Il12b_HSS1_BD	WT_DMSO-LPS_2	HSS1	Il12b_intron	NA	WT_DMSO-LPS
Il12bBD_manual_26May21_WTRad21_Sequence_A 0_S 0_U 1_V 0_X 5_Y23_Job(Seq.Scan) 1 01 01 02 01 04 01_190	Cell_CP_39	3481.0	2627.5	7	7	7	Il12bBD_manual_26May21_WTRad21_Sequence_A 0_S 0_U 1_V 0_X 5_Y23_Job(Seq.Scan) 1 01 01 02 01 04 01_190__Cell_CP_39	Cell_CP_39	Il12bBD_manual_26May21_WTRad21_Sequence_A 0_S 0_U 1_V 0_X 5_Y23_Job(Seq.Scan) 1 01 01 02 01 04 01_190	0.09090909090909091	1	TxS_auto_10	12.470588684082031	37.91765213012695	62.69410705566406	99.603	150.066	5.5	0	0.0	0.0	0.0	0.0	0.0	0.0	0.0	Gray{Float64}(5.404623127707262)	4.9516443173806595	Gray{Float64}(3.8648081280298747)	Gray{Float64}(0.0)	0.0	Gray{Float64}(0.0)	U 1_V 0	WT	2	DMSO-LPS	Il12b_intron(4),HSS1(1)	Il12b_HSS1_BD	WT_DMSO-LPS_2	HSS1	Il12b_intron	NA	WT_DMSO-LPS
Il12bBD_manual_26May21_WTRad21_Sequence_A 0_S 0_U 1_V 0_X 5_Y23_Job(Seq.Scan) 1 01 01 02 01 04 01_190	Cell_CP_45	3871.0	2690.0	3	3	3	Il12bBD_manual_26May21_WTRad21_Sequence_A 0_S 0_U 1_V 0_X 5_Y23_Job(Seq.Scan) 1 01 01 02 01 04 01_190__Cell_CP_45	Cell_CP_45	Il12bBD_manual_26May21_WTRad21_Sequence_A 0_S 0_U 1_V 0_X 5_Y23_Job(Seq.Scan) 1 01 01 02 01 04 01_190	0.09090909090909091	1	TxS_auto_6	8.254901885986328	21.101957321166992	33.294105529785156	120.58200000000001	17.01	5.0	0	0.0	0.0	0.0	0.0	0.0	0.0	0.0	Gray{Float64}(3.577588418652917)	2.755692433075125	Gray{Float64}(2.052431013217102)	Gray{Float64}(0.0)	0.0	Gray{Float64}(0.0)	U 1_V 0	WT	2	DMSO-LPS	Il12b_intron(4),HSS1(1)	Il12b_HSS1_BD	WT_DMSO-LPS_2	HSS1	Il12b_intron	NA	WT_DMSO-LPS
Il12bBD_manual_26May21_WTRad21_Sequence_A 0_S 0_U 1_V 0_X 5_Y23_Job(Seq.Scan) 1 01 01 02 01 04 01_190	Cell_CP_47	4018.5	2975.0	0	0	0	Il12bBD_manual_26May21_WTRad21_Sequence_A 0_S 0_U 1_V 0_X 5_Y23_Job(Seq.Scan) 1 01 01 02 01 04 01_190__Cell_CP_47	Cell_CP_47	Il12bBD_manual_26May21_WTRad21_Sequence_A 0_S 0_U 1_V 0_X 5_Y23_Job(Seq.Scan) 1 01 01 02 01 04 01_190	0.09090909090909091	1	TxS_auto_13	5.843137741088867	13.505882263183594	19.41176414489746	128.52	76.356	5.5	0	0.0	0.0	0.0	0.0	0.0	0.0	0.0	Gray{Float64}(2.532354981299159)	1.7637253733484624	Gray{Float64}(1.1966474581093935)	Gray{Float64}(0.0)	0.0	Gray{Float64}(0.0)	U 1_V 0	WT	2	DMSO-LPS	Il12b_intron(4),HSS1(1)	Il12b_HSS1_BD	WT_DMSO-LPS_2	HSS1	Il12b_intron	NA	WT_DMSO-LPS
Il12bBD_manual_26May21_WTRad21_Sequence_A 0_S 0_U 1_V 0_X 5_Y23_Job(Seq.Scan) 1 01 01 02 01 04 01_190	Cell_CP_55	3846.0	2566.0	1	1	1	Il12bBD_manual_26May21_WTRad21_Sequence_A 0_S 0_U 1_V 0_X 5_Y23_Job(Seq.Scan) 1 01 01 02 01 04 01_190__Cell_CP_55	Cell_CP_55	Il12bBD_manual_26May21_WTRad21_Sequence_A 0_S 0_U 1_V 0_X 5_Y23_Job(Seq.Scan) 1 01 01 02 01 04 01_190	0.09090909090909091	1	TxS_auto_5	7.517647743225098	20.505882263183594	32.27058410644531	149.499	35.532000000000004	4.0	0	0.0	0.0	0.0	0.0	0.0	0.0	0.0	Gray{Float64}(3.2580701591780126)	2.677851335122472	Gray{Float64}(1.9893355469618066)	Gray{Float64}(0.0)	0.0	Gray{Float64}(0.0)	U 1_V 0	WT	2	DMSO-LPS	Il12b_intron(4),HSS1(1)	Il12b_HSS1_BD	WT_DMSO-LPS_2	HSS1	Il12b_intron	NA	WT_DMSO-LPS
Il12bBD_manual_26May21_WTRad21_Sequence_A 0_S 0_U 1_V 0_X 5_Y23_Job(Seq.Scan) 1 01 01 02 01 04 01_190	Cell_CP_62	3758.5	2912.5	0	0	0	Il12bBD_manual_26May21_WTRad21_Sequence_A 0_S 0_U 1_V 0_X 5_Y23_Job(Seq.Scan) 1 01 01 02 01 04 01_190__Cell_CP_62	Cell_CP_62	Il12bBD_manual_26May21_WTRad21_Sequence_A 0_S 0_U 1_V 0_X 5_Y23_Job(Seq.Scan) 1 01 01 02 01 04 01_190	0.09090909090909091	1	TxS_auto_2	7.219609260559082	23.199996948242188	39.91371154785156	171.612	11.529	4.0	0	0.0	0.0	0.0	0.0	0.0	0.0	0.0	Gray{Float64}(3.1289033878916173)	3.029674217637996	Gray{Float64}(2.4604997830659774)	Gray{Float64}(0.0)	0.0	Gray{Float64}(0.0)	U 1_V 0	WT	2	DMSO-LPS	Il12b_intron(4),HSS1(1)	Il12b_HSS1_BD	WT_DMSO-LPS_2	HSS1	Il12b_intron	NA	WT_DMSO-LPS
Il12bBD_manual_26May21_WTRad21_Sequence_A 0_S 0_U 1_V 0_X 5_Y23_Job(Seq.Scan) 1 01 01 02 01 04 01_190	Cell_CP_63	3892.5	2785.5	4	4	4	Il12bBD_manual_26May21_WTRad21_Sequence_A 0_S 0_U 1_V 0_X 5_Y23_Job(Seq.Scan) 1 01 01 02 01 04 01_190__Cell_CP_63	Cell_CP_63	Il12bBD_manual_26May21_WTRad21_Sequence_A 0_S 0_U 1_V 0_X 5_Y23_Job(Seq.Scan) 1 01 01 02 01 04 01_190	0.09090909090909091	1	TxS_auto_4	7.745098114013672	24.478435516357422	45.23920822143555	176.904	52.92	4.5	0	0.0	0.0	0.0	0.0	0.0	0.0	0.0	Gray{Float64}(3.3566447786696028)	3.196624772730471	Gray{Float64}(2.7887925652183627)	Gray{Float64}(0.0)	0.0	Gray{Float64}(0.0)	U 1_V 0	WT	2	DMSO-LPS	Il12b_intron(4),HSS1(1)	Il12b_HSS1_BD	WT_DMSO-LPS_2	HSS1	Il12b_intron	NA	WT_DMSO-LPS
Il12bBD_manual_26May21_WTRad21_Sequence_A 0_S 0_U 1_V 0_X 6_Y14_Job(Seq.Scan) 1 01 01 02 01 04 01_106	Cell_CP_6	3449.5	2694.5	5	5	5	Il12bBD_manual_26May21_WTRad21_Sequence_A 0_S 0_U 1_V 0_X 6_Y14_Job(Seq.Scan) 1 01 01 02 01 04 01_106__Cell_CP_6	Cell_CP_6	Il12bBD_manual_26May21_WTRad21_Sequence_A 0_S 0_U 1_V 0_X 6_Y14_Job(Seq.Scan) 1 01 01 02 01 04 01_106	0.05714285714285714	1	TxS_auto_3	11.7960786819458	35.43921661376953	63.454898834228516	28.917	169.344	6.5	0	0.0	0.0	0.0	0.0	0.0	0.0	0.0	Gray{Float64}(5.112297524661066)	4.627986853082789	Gray{Float64}(3.9117075000382133)	Gray{Float64}(0.0)	0.0	Gray{Float64}(0.0)	U 1_V 0	WT	2	DMSO-LPS	Il12b_intron(4),HSS1(1)	Il12b_HSS1_BD	WT_DMSO-LPS_2	HSS1	Il12b_intron	NA	WT_DMSO-LPS
Il12bBD_manual_26May21_WTRad21_Sequence_A 0_S 0_U 1_V 0_X 6_Y14_Job(Seq.Scan) 1 01 01 02 01 04 01_106	Cell_CP_7	4512.5	3476.5	3	3	3	Il12bBD_manual_26May21_WTRad21_Sequence_A 0_S 0_U 1_V 0_X 6_Y14_Job(Seq.Scan) 1 01 01 02 01 04 01_106__Cell_CP_7	Cell_CP_7	Il12bBD_manual_26May21_WTRad21_Sequence_A 0_S 0_U 1_V 0_X 6_Y14_Job(Seq.Scan) 1 01 01 02 01 04 01_106	0.05714285714285714	1	TxS_auto_1	13.074509620666504	34.87451171875	57.43921661376953	52.164	157.248	5.5	0	0.0	0.0	0.0	0.0	0.0	0.0	0.0	Gray{Float64}(5.666356165646146)	4.5542423666144725	Gray{Float64}(3.5408679007018313)	Gray{Float64}(0.0)	0.0	Gray{Float64}(0.0)	U 1_V 0	WT	2	DMSO-LPS	Il12b_intron(4),HSS1(1)	Il12b_HSS1_BD	WT_DMSO-LPS_2	HSS1	Il12b_intron	NA	WT_DMSO-LPS
Il12bBD_manual_26May21_WTRad21_Sequence_A 0_S 0_U 1_V 0_X 6_Y14_Job(Seq.Scan) 1 01 01 02 01 04 01_106	Cell_CP_10	4840.5	3332.0	3	3	3	Il12bBD_manual_26May21_WTRad21_Sequence_A 0_S 0_U 1_V 0_X 6_Y14_Job(Seq.Scan) 1 01 01 02 01 04 01_106__Cell_CP_10	Cell_CP_10	Il12bBD_manual_26May21_WTRad21_Sequence_A 0_S 0_U 1_V 0_X 6_Y14_Job(Seq.Scan) 1 01 01 02 01 04 01_106	0.05714285714285714	1	TxS_auto_2	9.572549819946289	25.019607543945312	41.00783157348633	53.865	181.818	6.0	0	0.0	0.0	0.0	0.0	0.0	0.0	0.0	Gray{Float64}(4.148643296530954)	3.2672961156167526	Gray{Float64}(2.527947333827951)	Gray{Float64}(0.0)	0.0	Gray{Float64}(0.0)	U 1_V 0	WT	2	DMSO-LPS	Il12b_intron(4),HSS1(1)	Il12b_HSS1_BD	WT_DMSO-LPS_2	HSS1	Il12b_intron	NA	WT_DMSO-LPS
Il12bBD_manual_26May21_WTRad21_Sequence_A 0_S 0_U 1_V 0_X 6_Y14_Job(Seq.Scan) 1 01 01 02 01 04 01_106	Cell_CP_33	4269.5	3264.5	5	5	5	Il12bBD_manual_26May21_WTRad21_Sequence_A 0_S 0_U 1_V 0_X 6_Y14_Job(Seq.Scan) 1 01 01 02 01 04 01_106__Cell_CP_33	Cell_CP_33	Il12bBD_manual_26May21_WTRad21_Sequence_A 0_S 0_U 1_V 0_X 6_Y14_Job(Seq.Scan) 1 01 01 02 01 04 01_106	0.05714285714285714	1	TxS_auto_4	11.901961326599121	37.77255630493164	70.76467895507812	164.997	145.719	7.0	0	0.0	0.0	0.0	0.0	0.0	0.0	0.0	Gray{Float64}(5.158185959009526)	4.932696337272651	Gray{Float64}(4.362322381594589)	Gray{Float64}(0.0)	0.0	Gray{Float64}(0.0)	U 1_V 0	WT	2	DMSO-LPS	Il12b_intron(4),HSS1(1)	Il12b_HSS1_BD	WT_DMSO-LPS_2	HSS1	Il12b_intron	NA	WT_DMSO-LPS
Il12bBD_manual_26May21_WTRad21_Sequence_A 0_S 0_U 1_V 0_X 6_Y15_Job(Seq.Scan) 1 01 01 02 01 04 01_120	Cell_CP_1	4763.5	3633.0	0	0	0	Il12bBD_manual_26May21_WTRad21_Sequence_A 0_S 0_U 1_V 0_X 6_Y15_Job(Seq.Scan) 1 01 01 02 01 04 01_120__Cell_CP_1	Cell_CP_1	Il12bBD_manual_26May21_WTRad21_Sequence_A 0_S 0_U 1_V 0_X 6_Y15_Job(Seq.Scan) 1 01 01 02 01 04 01_120	0.05434782608695652	1	TxS_auto_3	7.062744617462158	16.85489845275879	24.14509391784668	16.632	140.994	5.0	0	0.0	0.0	0.0	0.0	0.0	0.0	0.0	Gray{Float64}(3.060919886913565)	2.201071465533056	Gray{Float64}(1.4884358292699846)	Gray{Float64}(0.0)	0.0	Gray{Float64}(0.0)	U 1_V 0	WT	2	DMSO-LPS	Il12b_intron(4),HSS1(1)	Il12b_HSS1_BD	WT_DMSO-LPS_2	HSS1	Il12b_intron	NA	WT_DMSO-LPS
Il12bBD_manual_26May21_WTRad21_Sequence_A 0_S 0_U 1_V 0_X 6_Y15_Job(Seq.Scan) 1 01 01 02 01 04 01_120	Cell_CP_7	5196.0	3767.5	1	1	1	Il12bBD_manual_26May21_WTRad21_Sequence_A 0_S 0_U 1_V 0_X 6_Y15_Job(Seq.Scan) 1 01 01 02 01 04 01_120__Cell_CP_7	Cell_CP_7	Il12bBD_manual_26May21_WTRad21_Sequence_A 0_S 0_U 1_V 0_X 6_Y15_Job(Seq.Scan) 1 01 01 02 01 04 01_120	0.05434782608695652	1	TxS_auto_2	13.80000114440918	36.788238525390625	54.84313201904297	51.597	106.596	5.5	0	0.0	0.0	0.0	0.0	0.0	0.0	0.0	Gray{Float64}(5.980776628665682)	4.80415484628491	Gray{Float64}(3.3808310277969498)	Gray{Float64}(0.0)	0.0	Gray{Float64}(0.0)	U 1_V 0	WT	2	DMSO-LPS	Il12b_intron(4),HSS1(1)	Il12b_HSS1_BD	WT_DMSO-LPS_2	HSS1	Il12b_intron	NA	WT_DMSO-LPS
Il12bBD_manual_26May21_WTRad21_Sequence_A 0_S 0_U 1_V 0_X 6_Y15_Job(Seq.Scan) 1 01 01 02 01 04 01_120	Cell_CP_20	3790.5	2927.0	0	0	0	Il12bBD_manual_26May21_WTRad21_Sequence_A 0_S 0_U 1_V 0_X 6_Y15_Job(Seq.Scan) 1 01 01 02 01 04 01_120__Cell_CP_20	Cell_CP_20	Il12bBD_manual_26May21_WTRad21_Sequence_A 0_S 0_U 1_V 0_X 6_Y15_Job(Seq.Scan) 1 01 01 02 01 04 01_120	0.05434782608695652	1	TxS_auto_1	4.529412269592285	11.439217567443848	18.270586013793945	107.163	79.569	4.0	0	0.0	0.0	0.0	0.0	0.0	0.0	0.0	Gray{Float64}(1.9630000577604227)	1.4938408229688216	Gray{Float64}(1.1262989879939658)	Gray{Float64}(0.0)	0.0	Gray{Float64}(0.0)	U 1_V 0	WT	2	DMSO-LPS	Il12b_intron(4),HSS1(1)	Il12b_HSS1_BD	WT_DMSO-LPS_2	HSS1	Il12b_intron	NA	WT_DMSO-LPS
Il12bBD_manual_26May21_WTRad21_Sequence_A 0_S 0_U 1_V 0_X 6_Y15_Job(Seq.Scan) 1 01 01 02 01 04 01_120	Cell_CP_21	3948.5	2986.5	5	5	5	Il12bBD_manual_26May21_WTRad21_Sequence_A 0_S 0_U 1_V 0_X 6_Y15_Job(Seq.Scan) 1 01 01 02 01 04 01_120__Cell_CP_21	Cell_CP_21	Il12bBD_manual_26May21_WTRad21_Sequence_A 0_S 0_U 1_V 0_X 6_Y15_Job(Seq.Scan) 1 01 01 02 01 04 01_120	0.05434782608695652	1	TxS_auto_5	15.439215660095215	43.41960525512695	69.77252197265625	102.627	175.392	6.0	0	0.0	0.0	0.0	0.0	0.0	0.0	0.0	Gray{Float64}(6.691195110678373)	5.670141201955823	Gray{Float64}(4.301160391257265)	Gray{Float64}(0.0)	0.0	Gray{Float64}(0.0)	U 1_V 0	WT	2	DMSO-LPS	Il12b_intron(4),HSS1(1)	Il12b_HSS1_BD	WT_DMSO-LPS_2	HSS1	Il12b_intron	NA	WT_DMSO-LPS
Il12bBD_manual_26May21_WTRad21_Sequence_A 0_S 0_U 1_V 0_X 6_Y15_Job(Seq.Scan) 1 01 01 02 01 04 01_120	Cell_CP_31	3965.5	3095.5	1	1	1	Il12bBD_manual_26May21_WTRad21_Sequence_A 0_S 0_U 1_V 0_X 6_Y15_Job(Seq.Scan) 1 01 01 02 01 04 01_120__Cell_CP_31	Cell_CP_31	Il12bBD_manual_26May21_WTRad21_Sequence_A 0_S 0_U 1_V 0_X 6_Y15_Job(Seq.Scan) 1 01 01 02 01 04 01_120	0.05434782608695652	1	TxS_auto_4	6.44705867767334	19.035295486450195	30.058820724487305	135.702	64.26	5.5	0	0.0	0.0	0.0	0.0	0.0	0.0	0.0	Gray{Float64}(2.794088019238044)	2.4858082563148205	Gray{Float64}(1.8529903384993809)	Gray{Float64}(0.0)	0.0	Gray{Float64}(0.0)	U 1_V 0	WT	2	DMSO-LPS	Il12b_intron(4),HSS1(1)	Il12b_HSS1_BD	WT_DMSO-LPS_2	HSS1	Il12b_intron	NA	WT_DMSO-LPS
Il12bBD_manual_26May21_WTRad21_Sequence_A 0_S 0_U 1_V 0_X 6_Y21_Job(Seq.Scan) 1 01 01 02 01 04 01_156	Cell_CP_7	3673.0	2387.5	0	0	0	Il12bBD_manual_26May21_WTRad21_Sequence_A 0_S 0_U 1_V 0_X 6_Y21_Job(Seq.Scan) 1 01 01 02 01 04 01_156__Cell_CP_7	Cell_CP_7	Il12bBD_manual_26May21_WTRad21_Sequence_A 0_S 0_U 1_V 0_X 6_Y21_Job(Seq.Scan) 1 01 01 02 01 04 01_156	0.06521739130434782	1	TxS_auto_4	9.674510955810547	28.760786056518555	50.47842025756836	30.240000000000002	177.471	6.5	0	0.0	0.0	0.0	0.0	0.0	0.0	0.0	Gray{Float64}(4.19283218985262)	3.755854459327363	Gray{Float64}(3.1117662897462517)	Gray{Float64}(0.0)	0.0	Gray{Float64}(0.0)	U 1_V 0	WT	2	DMSO-LPS	Il12b_intron(4),HSS1(1)	Il12b_HSS1_BD	WT_DMSO-LPS_2	HSS1	Il12b_intron	NA	WT_DMSO-LPS
Il12bBD_manual_26May21_WTRad21_Sequence_A 0_S 0_U 1_V 0_X 6_Y21_Job(Seq.Scan) 1 01 01 02 01 04 01_156	Cell_CP_10	3991.0	3034.5	0	0	0	Il12bBD_manual_26May21_WTRad21_Sequence_A 0_S 0_U 1_V 0_X 6_Y21_Job(Seq.Scan) 1 01 01 02 01 04 01_156__Cell_CP_10	Cell_CP_10	Il12bBD_manual_26May21_WTRad21_Sequence_A 0_S 0_U 1_V 0_X 6_Y21_Job(Seq.Scan) 1 01 01 02 01 04 01_156	0.06521739130434782	1	TxS_auto_6	6.2627458572387695	15.635295867919922	22.886272430419922	44.226	91.098	7.0	0	0.0	0.0	0.0	0.0	0.0	0.0	0.0	Gray{Float64}(2.7142087643536974)	2.041804267554785	Gray{Float64}(1.4108351783503372)	Gray{Float64}(0.0)	0.0	Gray{Float64}(0.0)	U 1_V 0	WT	2	DMSO-LPS	Il12b_intron(4),HSS1(1)	Il12b_HSS1_BD	WT_DMSO-LPS_2	HSS1	Il12b_intron	NA	WT_DMSO-LPS
Il12bBD_manual_26May21_WTRad21_Sequence_A 0_S 0_U 1_V 0_X 6_Y21_Job(Seq.Scan) 1 01 01 02 01 04 01_156	Cell_CP_21	4101.0	3132.0	0	0	0	Il12bBD_manual_26May21_WTRad21_Sequence_A 0_S 0_U 1_V 0_X 6_Y21_Job(Seq.Scan) 1 01 01 02 01 04 01_156__Cell_CP_21	Cell_CP_21	Il12bBD_manual_26May21_WTRad21_Sequence_A 0_S 0_U 1_V 0_X 6_Y21_Job(Seq.Scan) 1 01 01 02 01 04 01_156	0.06521739130434782	1	TxS_auto_3	10.737255096435547	28.196077346801758	41.7215576171875	85.995	120.015	6.5	0	0.0	0.0	0.0	0.0	0.0	0.0	0.0	Gray{Float64}(4.653414421113987)	3.6821094746999306	Gray{Float64}(2.571945316165171)	Gray{Float64}(0.0)	0.0	Gray{Float64}(0.0)	U 1_V 0	WT	2	DMSO-LPS	Il12b_intron(4),HSS1(1)	Il12b_HSS1_BD	WT_DMSO-LPS_2	HSS1	Il12b_intron	NA	WT_DMSO-LPS
Il12bBD_manual_26May21_WTRad21_Sequence_A 0_S 0_U 1_V 0_X 6_Y21_Job(Seq.Scan) 1 01 01 02 01 04 01_156	Cell_CP_40	4720.5	3953.0	1	1	1	Il12bBD_manual_26May21_WTRad21_Sequence_A 0_S 0_U 1_V 0_X 6_Y21_Job(Seq.Scan) 1 01 01 02 01 04 01_156__Cell_CP_40	Cell_CP_40	Il12bBD_manual_26May21_WTRad21_Sequence_A 0_S 0_U 1_V 0_X 6_Y21_Job(Seq.Scan) 1 01 01 02 01 04 01_156	0.06521739130434782	1	TxS_auto_2	9.945098876953125	28.831377029418945	49.16077423095703	171.045	82.026	6.5	0	0.0	0.0	0.0	0.0	0.0	0.0	0.0	Gray{Float64}(4.310102173951455)	3.765072893755239	Gray{Float64}(3.0305393720553706)	Gray{Float64}(0.0)	0.0	Gray{Float64}(0.0)	U 1_V 0	WT	2	DMSO-LPS	Il12b_intron(4),HSS1(1)	Il12b_HSS1_BD	WT_DMSO-LPS_2	HSS1	Il12b_intron	NA	WT_DMSO-LPS
Il12bBD_manual_26May21_WTRad21_Sequence_A 0_S 0_U 1_V 0_X 6_Y21_Job(Seq.Scan) 1 01 01 02 01 04 01_156	Cell_CP_41	3481.0	2888.5	0	0	0	Il12bBD_manual_26May21_WTRad21_Sequence_A 0_S 0_U 1_V 0_X 6_Y21_Job(Seq.Scan) 1 01 01 02 01 04 01_156__Cell_CP_41	Cell_CP_41	Il12bBD_manual_26May21_WTRad21_Sequence_A 0_S 0_U 1_V 0_X 6_Y21_Job(Seq.Scan) 1 01 01 02 01 04 01_156	0.06521739130434782	1	TxS_auto_5	4.203922271728516	10.372553825378418	15.149019241333008	163.674	69.93	6.0	0	0.0	0.0	0.0	0.0	0.0	0.0	0.0	Gray{Float64}(1.821936085973961)	1.3545458202395324	Gray{Float64}(0.9338685156421777)	Gray{Float64}(0.0)	0.0	Gray{Float64}(0.0)	U 1_V 0	WT	2	DMSO-LPS	Il12b_intron(4),HSS1(1)	Il12b_HSS1_BD	WT_DMSO-LPS_2	HSS1	Il12b_intron	NA	WT_DMSO-LPS
Il12bBD_manual_26May21_WTRad21_Sequence_A 0_S 0_U 1_V 0_X 6_Y21_Job(Seq.Scan) 1 01 01 02 01 04 01_156	Cell_CP_45	3518.5	2752.5	0	0	0	Il12bBD_manual_26May21_WTRad21_Sequence_A 0_S 0_U 1_V 0_X 6_Y21_Job(Seq.Scan) 1 01 01 02 01 04 01_156__Cell_CP_45	Cell_CP_45	Il12bBD_manual_26May21_WTRad21_Sequence_A 0_S 0_U 1_V 0_X 6_Y21_Job(Seq.Scan) 1 01 01 02 01 04 01_156	0.06521739130434782	1	TxS_auto_7	8.580392837524414	26.584312438964844	46.67842102050781	179.928	155.358	7.0	0	0.0	0.0	0.0	0.0	0.0	0.0	0.0	Gray{Float64}(3.7186528037518856)	3.4716300251956427	Gray{Float64}(2.8775135245723344)	Gray{Float64}(0.0)	0.0	Gray{Float64}(0.0)	U 1_V 0	WT	2	DMSO-LPS	Il12b_intron(4),HSS1(1)	Il12b_HSS1_BD	WT_DMSO-LPS_2	HSS1	Il12b_intron	NA	WT_DMSO-LPS
Il12bBD_manual_26May21_WTRad21_Sequence_A 0_S 0_U 1_V 0_X 6_Y22_Job(Seq.Scan) 1 01 01 02 01 04 01_166	Cell_CP_7	3681.5	2834.0	4	4	4	Il12bBD_manual_26May21_WTRad21_Sequence_A 0_S 0_U 1_V 0_X 6_Y22_Job(Seq.Scan) 1 01 01 02 01 04 01_166__Cell_CP_7	Cell_CP_7	Il12bBD_manual_26May21_WTRad21_Sequence_A 0_S 0_U 1_V 0_X 6_Y22_Job(Seq.Scan) 1 01 01 02 01 04 01_166	0.05102040816326531	1	TxS_auto_3	15.631373405456543	46.313724517822266	77.17254638671875	25.893	135.891	6.0	0	0.0	0.0	0.0	0.0	0.0	0.0	0.0	Gray{Float64}(6.774474274241321)	6.0480825668844	Gray{Float64}(4.757338425305912)	Gray{Float64}(0.0)	0.0	Gray{Float64}(0.0)	U 1_V 0	WT	2	DMSO-LPS	Il12b_intron(4),HSS1(1)	Il12b_HSS1_BD	WT_DMSO-LPS_2	HSS1	Il12b_intron	NA	WT_DMSO-LPS
Il12bBD_manual_26May21_WTRad21_Sequence_A 0_S 0_U 1_V 0_X 6_Y22_Job(Seq.Scan) 1 01 01 02 01 04 01_166	Cell_CP_10	4230.0	3264.0	4	4	4	Il12bBD_manual_26May21_WTRad21_Sequence_A 0_S 0_U 1_V 0_X 6_Y22_Job(Seq.Scan) 1 01 01 02 01 04 01_166__Cell_CP_10	Cell_CP_10	Il12bBD_manual_26May21_WTRad21_Sequence_A 0_S 0_U 1_V 0_X 6_Y22_Job(Seq.Scan) 1 01 01 02 01 04 01_166	0.05102040816326531	1	TxS_auto_1	16.0	45.93334197998047	74.06665802001953	44.604	41.202	4.0	0	0.0	0.0	0.0	0.0	0.0	0.0	0.0	Gray{Float64}(6.93423319732252)	5.998408630706304	Gray{Float64}(4.565874455754278)	Gray{Float64}(0.0)	0.0	Gray{Float64}(0.0)	U 1_V 0	WT	2	DMSO-LPS	Il12b_intron(4),HSS1(1)	Il12b_HSS1_BD	WT_DMSO-LPS_2	HSS1	Il12b_intron	NA	WT_DMSO-LPS
Il12bBD_manual_26May21_WTRad21_Sequence_A 0_S 0_U 1_V 0_X 6_Y22_Job(Seq.Scan) 1 01 01 02 01 04 01_166	Cell_CP_19	5056.0	3518.5	2	2	2	Il12bBD_manual_26May21_WTRad21_Sequence_A 0_S 0_U 1_V 0_X 6_Y22_Job(Seq.Scan) 1 01 01 02 01 04 01_166__Cell_CP_19	Cell_CP_19	Il12bBD_manual_26May21_WTRad21_Sequence_A 0_S 0_U 1_V 0_X 6_Y22_Job(Seq.Scan) 1 01 01 02 01 04 01_166	0.05102040816326531	1	TxS_auto_4	13.30980396270752	38.654911041259766	62.729408264160156	67.851	68.04	6.5	0	0.0	0.0	0.0	0.0	0.0	0.0	0.0	Gray{Float64}(5.768330280503832)	5.047922533268623	Gray{Float64}(3.8669842878626297)	Gray{Float64}(0.0)	0.0	Gray{Float64}(0.0)	U 1_V 0	WT	2	DMSO-LPS	Il12b_intron(4),HSS1(1)	Il12b_HSS1_BD	WT_DMSO-LPS_2	HSS1	Il12b_intron	NA	WT_DMSO-LPS
Il12bBD_manual_26May21_WTRad21_Sequence_A 0_S 0_U 1_V 0_X 6_Y22_Job(Seq.Scan) 1 01 01 02 01 04 01_166	Cell_CP_46	4761.5	3437.0	1	1	1	Il12bBD_manual_26May21_WTRad21_Sequence_A 0_S 0_U 1_V 0_X 6_Y22_Job(Seq.Scan) 1 01 01 02 01 04 01_166__Cell_CP_46	Cell_CP_46	Il12bBD_manual_26May21_WTRad21_Sequence_A 0_S 0_U 1_V 0_X 6_Y22_Job(Seq.Scan) 1 01 01 02 01 04 01_166	0.05102040816326531	1	TxS_auto_5	11.768627166748047	37.678436279296875	69.12938690185547	174.825	182.385	7.0	0	0.0	0.0	0.0	0.0	0.0	0.0	0.0	Gray{Float64}(5.100400324160999)	4.920405257421855	Gray{Float64}(4.261514023109059)	Gray{Float64}(0.0)	0.0	Gray{Float64}(0.0)	U 1_V 0	WT	2	DMSO-LPS	Il12b_intron(4),HSS1(1)	Il12b_HSS1_BD	WT_DMSO-LPS_2	HSS1	Il12b_intron	NA	WT_DMSO-LPS
Il12bBD_manual_26May21_WTRad21_Sequence_A 0_S 0_U 1_V 0_X 6_Y22_Job(Seq.Scan) 1 01 01 02 01 04 01_166	Cell_CP_49	4579.5	2979.5	2	2	2	Il12bBD_manual_26May21_WTRad21_Sequence_A 0_S 0_U 1_V 0_X 6_Y22_Job(Seq.Scan) 1 01 01 02 01 04 01_166__Cell_CP_49	Cell_CP_49	Il12bBD_manual_26May21_WTRad21_Sequence_A 0_S 0_U 1_V 0_X 6_Y22_Job(Seq.Scan) 1 01 01 02 01 04 01_166	0.05102040816326531	1	TxS_auto_2	15.113725662231445	44.352943420410156	77.66272735595703	182.952	106.785	6.0	0	0.0	0.0	0.0	0.0	0.0	0.0	0.0	Gray{Float64}(6.550131138891912)	5.792025294527236	Gray{Float64}(4.787555864920064)	Gray{Float64}(0.0)	0.0	Gray{Float64}(0.0)	U 1_V 0	WT	2	DMSO-LPS	Il12b_intron(4),HSS1(1)	Il12b_HSS1_BD	WT_DMSO-LPS_2	HSS1	Il12b_intron	NA	WT_DMSO-LPS
Il12bBD_manual_26May21_WTRad21_Sequence_A 0_S 0_U 1_V 0_X 6_Y23_Job(Seq.Scan) 1 01 01 02 01 04 01_188	Cell_CP_3	4066.0	3319.0	4	4	4	Il12bBD_manual_26May21_WTRad21_Sequence_A 0_S 0_U 1_V 0_X 6_Y23_Job(Seq.Scan) 1 01 01 02 01 04 01_188__Cell_CP_3	Cell_CP_3	Il12bBD_manual_26May21_WTRad21_Sequence_A 0_S 0_U 1_V 0_X 6_Y23_Job(Seq.Scan) 1 01 01 02 01 04 01_188	0.11842105263157894	1	TxS_auto_6	11.62745189666748	32.85490036010742	53.188236236572266	29.106	63.315	6.5	0	0.0	0.0	0.0	0.0	0.0	0.0	0.0	Gray{Float64}(5.0392164338838965)	4.290502484381777	Gray{Float64}(3.278814188072979)	Gray{Float64}(0.0)	0.0	Gray{Float64}(0.0)	U 1_V 0	WT	2	DMSO-LPS	Il12b_intron(4),HSS1(1)	Il12b_HSS1_BD	WT_DMSO-LPS_2	HSS1	Il12b_intron	NA	WT_DMSO-LPS
Il12bBD_manual_26May21_WTRad21_Sequence_A 0_S 0_U 1_V 0_X 6_Y23_Job(Seq.Scan) 1 01 01 02 01 04 01_188	Cell_CP_10	3589.5	2753.5	0	0	0	Il12bBD_manual_26May21_WTRad21_Sequence_A 0_S 0_U 1_V 0_X 6_Y23_Job(Seq.Scan) 1 01 01 02 01 04 01_188__Cell_CP_10	Cell_CP_10	Il12bBD_manual_26May21_WTRad21_Sequence_A 0_S 0_U 1_V 0_X 6_Y23_Job(Seq.Scan) 1 01 01 02 01 04 01_188	0.11842105263157894	1	TxS_auto_1	8.49411678314209	24.44313621520996	39.45489501953125	60.480000000000004	22.491	5.0	0	0.0	0.0	0.0	0.0	0.0	0.0	0.0	Gray{Float64}(3.681261661224891)	3.192015057357418	Gray{Float64}(2.432215819369798)	Gray{Float64}(0.0)	0.0	Gray{Float64}(0.0)	U 1_V 0	WT	2	DMSO-LPS	Il12b_intron(4),HSS1(1)	Il12b_HSS1_BD	WT_DMSO-LPS_2	HSS1	Il12b_intron	NA	WT_DMSO-LPS
Il12bBD_manual_26May21_WTRad21_Sequence_A 0_S 0_U 1_V 0_X 6_Y23_Job(Seq.Scan) 1 01 01 02 01 04 01_188	Cell_CP_20	4664.5	3572.5	0	0	0	Il12bBD_manual_26May21_WTRad21_Sequence_A 0_S 0_U 1_V 0_X 6_Y23_Job(Seq.Scan) 1 01 01 02 01 04 01_188__Cell_CP_20	Cell_CP_20	Il12bBD_manual_26May21_WTRad21_Sequence_A 0_S 0_U 1_V 0_X 6_Y23_Job(Seq.Scan) 1 01 01 02 01 04 01_188	0.11842105263157894	1	TxS_auto_9	5.533333778381348	12.160786628723145	16.584308624267578	103.572	153.468	7.0	0	0.0	0.0	0.0	0.0	0.0	0.0	0.0	Gray{Float64}(2.3980891736198746)	1.5880701104157224	Gray{Float64}(1.0223476141372787)	Gray{Float64}(0.0)	0.0	Gray{Float64}(0.0)	U 1_V 0	WT	2	DMSO-LPS	Il12b_intron(4),HSS1(1)	Il12b_HSS1_BD	WT_DMSO-LPS_2	HSS1	Il12b_intron	NA	WT_DMSO-LPS
Il12bBD_manual_26May21_WTRad21_Sequence_A 0_S 0_U 1_V 0_X 6_Y23_Job(Seq.Scan) 1 01 01 02 01 04 01_188	Cell_CP_22	4148.0	3124.5	4	4	4	Il12bBD_manual_26May21_WTRad21_Sequence_A 0_S 0_U 1_V 0_X 6_Y23_Job(Seq.Scan) 1 01 01 02 01 04 01_188__Cell_CP_22	Cell_CP_22	Il12bBD_manual_26May21_WTRad21_Sequence_A 0_S 0_U 1_V 0_X 6_Y23_Job(Seq.Scan) 1 01 01 02 01 04 01_188	0.11842105263157894	1	TxS_auto_7	7.32941198348999	21.270584106445312	36.133323669433594	116.046	177.849	6.0	0	0.0	0.0	0.0	0.0	0.0	0.0	0.0	Gray{Float64}(3.1764907432981118)	2.777713307685611	Gray{Float64}(2.2274559694481644)	Gray{Float64}(0.0)	0.0	Gray{Float64}(0.0)	U 1_V 0	WT	2	DMSO-LPS	Il12b_intron(4),HSS1(1)	Il12b_HSS1_BD	WT_DMSO-LPS_2	HSS1	Il12b_intron	NA	WT_DMSO-LPS
Il12bBD_manual_26May21_WTRad21_Sequence_A 0_S 0_U 1_V 0_X 6_Y23_Job(Seq.Scan) 1 01 01 02 01 04 01_188	Cell_CP_23	4467.5	3454.5	0	0	0	Il12bBD_manual_26May21_WTRad21_Sequence_A 0_S 0_U 1_V 0_X 6_Y23_Job(Seq.Scan) 1 01 01 02 01 04 01_188__Cell_CP_23	Cell_CP_23	Il12bBD_manual_26May21_WTRad21_Sequence_A 0_S 0_U 1_V 0_X 6_Y23_Job(Seq.Scan) 1 01 01 02 01 04 01_188	0.11842105263157894	1	TxS_auto_5	11.003920555114746	30.874507904052734	51.1607780456543	119.637	58.968	6.5	0	0.0	0.0	0.0	0.0	0.0	0.0	0.0	Gray{Float64}(4.76898445087352)	4.031884176013066	Gray{Float64}(3.153830561006668)	Gray{Float64}(0.0)	0.0	Gray{Float64}(0.0)	U 1_V 0	WT	2	DMSO-LPS	Il12b_intron(4),HSS1(1)	Il12b_HSS1_BD	WT_DMSO-LPS_2	HSS1	Il12b_intron	NA	WT_DMSO-LPS
Il12bBD_manual_26May21_WTRad21_Sequence_A 0_S 0_U 1_V 0_X 6_Y23_Job(Seq.Scan) 1 01 01 02 01 04 01_188	Cell_CP_27	2906.0	2113.0	0	0	0	Il12bBD_manual_26May21_WTRad21_Sequence_A 0_S 0_U 1_V 0_X 6_Y23_Job(Seq.Scan) 1 01 01 02 01 04 01_188__Cell_CP_27	Cell_CP_27	Il12bBD_manual_26May21_WTRad21_Sequence_A 0_S 0_U 1_V 0_X 6_Y23_Job(Seq.Scan) 1 01 01 02 01 04 01_188	0.11842105263157894	1	TxS_auto_3	5.447059631347656	13.447061538696289	19.913721084594727	143.64000000000001	173.313	4.5	0	0.0	0.0	0.0	0.0	0.0	0.0	0.0	Gray{Float64}(2.360698857717893)	1.7560440088707194	Gray{Float64}(1.2275908330384049)	Gray{Float64}(0.0)	0.0	Gray{Float64}(0.0)	U 1_V 0	WT	2	DMSO-LPS	Il12b_intron(4),HSS1(1)	Il12b_HSS1_BD	WT_DMSO-LPS_2	HSS1	Il12b_intron	NA	WT_DMSO-LPS
Il12bBD_manual_26May21_WTRad21_Sequence_A 0_S 0_U 1_V 0_X 6_Y23_Job(Seq.Scan) 1 01 01 02 01 04 01_188	Cell_CP_31	3374.5	2651.5	1	1	1	Il12bBD_manual_26May21_WTRad21_Sequence_A 0_S 0_U 1_V 0_X 6_Y23_Job(Seq.Scan) 1 01 01 02 01 04 01_188__Cell_CP_31	Cell_CP_31	Il12bBD_manual_26May21_WTRad21_Sequence_A 0_S 0_U 1_V 0_X 6_Y23_Job(Seq.Scan) 1 01 01 02 01 04 01_188	0.11842105263157894	1	TxS_auto_2	8.117647171020508	22.901966094970703	36.24312210083008	146.853	136.836	5.0	0	0.0	0.0	0.0	0.0	0.0	0.0	0.0	Gray{Float64}(3.518103656090103)	2.990754540440121	Gray{Float64}(2.234224546114059)	Gray{Float64}(0.0)	0.0	Gray{Float64}(0.0)	U 1_V 0	WT	2	DMSO-LPS	Il12b_intron(4),HSS1(1)	Il12b_HSS1_BD	WT_DMSO-LPS_2	HSS1	Il12b_intron	NA	WT_DMSO-LPS
Il12bBD_manual_26May21_WTRad21_Sequence_A 0_S 0_U 1_V 0_X 6_Y23_Job(Seq.Scan) 1 01 01 02 01 04 01_188	Cell_CP_32	4827.0	3200.5	0	0	0	Il12bBD_manual_26May21_WTRad21_Sequence_A 0_S 0_U 1_V 0_X 6_Y23_Job(Seq.Scan) 1 01 01 02 01 04 01_188__Cell_CP_32	Cell_CP_32	Il12bBD_manual_26May21_WTRad21_Sequence_A 0_S 0_U 1_V 0_X 6_Y23_Job(Seq.Scan) 1 01 01 02 01 04 01_188	0.11842105263157894	1	TxS_auto_4	9.564705848693848	27.023530960083008	42.79607391357422	162.918	23.058	5.5	0	0.0	0.0	0.0	0.0	0.0	0.0	0.0	Gray{Float64}(4.14524380116486)	3.5289873184879426	Gray{Float64}(2.638184385688704)	Gray{Float64}(0.0)	0.0	Gray{Float64}(0.0)	U 1_V 0	WT	2	DMSO-LPS	Il12b_intron(4),HSS1(1)	Il12b_HSS1_BD	WT_DMSO-LPS_2	HSS1	Il12b_intron	NA	WT_DMSO-LPS
Il12bBD_manual_26May21_WTRad21_Sequence_A 0_S 0_U 1_V 0_X 6_Y23_Job(Seq.Scan) 1 01 01 02 01 04 01_188	Cell_CP_37	6721.5	4882.5	1	1	1	Il12bBD_manual_26May21_WTRad21_Sequence_A 0_S 0_U 1_V 0_X 6_Y23_Job(Seq.Scan) 1 01 01 02 01 04 01_188__Cell_CP_37	Cell_CP_37	Il12bBD_manual_26May21_WTRad21_Sequence_A 0_S 0_U 1_V 0_X 6_Y23_Job(Seq.Scan) 1 01 01 02 01 04 01_188	0.11842105263157894	1	TxS_auto_8	7.262744903564453	22.956867218017578	40.37253189086914	178.794	89.208	7.0	0	0.0	0.0	0.0	0.0	0.0	0.0	0.0	Gray{Float64}(3.1475979258738485)	2.997924046426935	Gray{Float64}(2.488783981920989)	Gray{Float64}(0.0)	0.0	Gray{Float64}(0.0)	U 1_V 0	WT	2	DMSO-LPS	Il12b_intron(4),HSS1(1)	Il12b_HSS1_BD	WT_DMSO-LPS_2	HSS1	Il12b_intron	NA	WT_DMSO-LPS
Il12bBD_manual_26May21_WTRad21_Sequence_A 0_S 0_U 1_V 0_X 7_Y14_Job(Seq.Scan) 1 01 01 02 01 04 01_108	Cell_CP_7	4489.5	3257.5	6	6	6	Il12bBD_manual_26May21_WTRad21_Sequence_A 0_S 0_U 1_V 0_X 7_Y14_Job(Seq.Scan) 1 01 01 02 01 04 01_108__Cell_CP_7	Cell_CP_7	Il12bBD_manual_26May21_WTRad21_Sequence_A 0_S 0_U 1_V 0_X 7_Y14_Job(Seq.Scan) 1 01 01 02 01 04 01_108	0.0967741935483871	2	TxS_auto_7	11.192155838012695	31.913728713989258	56.192161560058594	50.085	89.397	5.5	TxS_auto_8	5.8000006675720215	16.45490837097168	28.80392074584961	52.542	94.68900000000001	5.5	8.018236277386695	Gray{Float64}(4.850563660097167)	4.167595422067179	Gray{Float64}(3.463992597199964)	Gray{Float64}(2.513659823348168)	2.1488369915025265	Gray{Float64}(1.775631430859188)	U 1_V 0	WT	2	DMSO-LPS	Il12b_intron(4),HSS1(1)	Il12b_HSS1_BD	WT_DMSO-LPS_2	HSS1	Il12b_intron	NA	WT_DMSO-LPS
Il12bBD_manual_26May21_WTRad21_Sequence_A 0_S 0_U 1_V 0_X 7_Y14_Job(Seq.Scan) 1 01 01 02 01 04 01_108	Cell_CP_15	4230.0	3109.0	1	1	1	Il12bBD_manual_26May21_WTRad21_Sequence_A 0_S 0_U 1_V 0_X 7_Y14_Job(Seq.Scan) 1 01 01 02 01 04 01_108__Cell_CP_15	Cell_CP_15	Il12bBD_manual_26May21_WTRad21_Sequence_A 0_S 0_U 1_V 0_X 7_Y14_Job(Seq.Scan) 1 01 01 02 01 04 01_108	0.0967741935483871	1	TxS_auto_3	6.745098114013672	17.050979614257812	26.301958084106445	95.256	137.97	4.5	0	0.0	0.0	0.0	0.0	0.0	0.0	0.0	Gray{Float64}(2.9232552038369453)	2.226677591296064	Gray{Float64}(1.6213967493994632)	Gray{Float64}(0.0)	0.0	Gray{Float64}(0.0)	U 1_V 0	WT	2	DMSO-LPS	Il12b_intron(4),HSS1(1)	Il12b_HSS1_BD	WT_DMSO-LPS_2	HSS1	Il12b_intron	NA	WT_DMSO-LPS
Il12bBD_manual_26May21_WTRad21_Sequence_A 0_S 0_U 1_V 0_X 7_Y14_Job(Seq.Scan) 1 01 01 02 01 04 01_108	Cell_CP_16	3770.5	2927.0	5	5	5	Il12bBD_manual_26May21_WTRad21_Sequence_A 0_S 0_U 1_V 0_X 7_Y14_Job(Seq.Scan) 1 01 01 02 01 04 01_108__Cell_CP_16	Cell_CP_16	Il12bBD_manual_26May21_WTRad21_Sequence_A 0_S 0_U 1_V 0_X 7_Y14_Job(Seq.Scan) 1 01 01 02 01 04 01_108	0.0967741935483871	1	TxS_auto_2	9.968626976013184	30.352947235107422	57.48235321044922	99.414	128.331	4.0	0	0.0	0.0	0.0	0.0	0.0	0.0	0.0	Gray{Float64}(4.320299006799714)	3.963773869138333	Gray{Float64}(3.543527076775831)	Gray{Float64}(0.0)	0.0	Gray{Float64}(0.0)	U 1_V 0	WT	2	DMSO-LPS	Il12b_intron(4),HSS1(1)	Il12b_HSS1_BD	WT_DMSO-LPS_2	HSS1	Il12b_intron	NA	WT_DMSO-LPS
Il12bBD_manual_26May21_WTRad21_Sequence_A 0_S 0_U 1_V 0_X 7_Y14_Job(Seq.Scan) 1 01 01 02 01 04 01_108	Cell_CP_29	5268.5	3946.0	1	1	1	Il12bBD_manual_26May21_WTRad21_Sequence_A 0_S 0_U 1_V 0_X 7_Y14_Job(Seq.Scan) 1 01 01 02 01 04 01_108__Cell_CP_29	Cell_CP_29	Il12bBD_manual_26May21_WTRad21_Sequence_A 0_S 0_U 1_V 0_X 7_Y14_Job(Seq.Scan) 1 01 01 02 01 04 01_108	0.0967741935483871	1	TxS_auto_5	5.592157363891602	16.772550582885742	27.827451705932617	177.66	39.501	4.0	0	0.0	0.0	0.0	0.0	0.0	0.0	0.0	Gray{Float64}(2.423582702334296)	2.19031770471195	Gray{Float64}(1.7154365312190987)	Gray{Float64}(0.0)	0.0	Gray{Float64}(0.0)	U 1_V 0	WT	2	DMSO-LPS	Il12b_intron(4),HSS1(1)	Il12b_HSS1_BD	WT_DMSO-LPS_2	HSS1	Il12b_intron	NA	WT_DMSO-LPS
Il12bBD_manual_26May21_WTRad21_Sequence_A 0_S 0_U 1_V 0_X 7_Y14_Job(Seq.Scan) 1 01 01 02 01 04 01_108	Cell_CP_31	5303.0	3827.5	7	7	7	Il12bBD_manual_26May21_WTRad21_Sequence_A 0_S 0_U 1_V 0_X 7_Y14_Job(Seq.Scan) 1 01 01 02 01 04 01_108__Cell_CP_31	Cell_CP_31	Il12bBD_manual_26May21_WTRad21_Sequence_A 0_S 0_U 1_V 0_X 7_Y14_Job(Seq.Scan) 1 01 01 02 01 04 01_108	0.0967741935483871	1	TxS_auto_6	9.854902267456055	27.054908752441406	43.870582580566406	178.605	180.306	5.0	0	0.0	0.0	0.0	0.0	0.0	0.0	0.0	Gray{Float64}(4.271011903710172)	3.5330849262905093	Gray{Float64}(2.7044229848945722)	Gray{Float64}(0.0)	0.0	Gray{Float64}(0.0)	U 1_V 0	WT	2	DMSO-LPS	Il12b_intron(4),HSS1(1)	Il12b_HSS1_BD	WT_DMSO-LPS_2	HSS1	Il12b_intron	NA	WT_DMSO-LPS
Il12bBD_manual_26May21_WTRad21_Sequence_A 0_S 0_U 1_V 0_X 7_Y15_Job(Seq.Scan) 1 01 01 02 01 04 01_118	Cell_CP_10	4684.5	3005.0	6	6	6	Il12bBD_manual_26May21_WTRad21_Sequence_A 0_S 0_U 1_V 0_X 7_Y15_Job(Seq.Scan) 1 01 01 02 01 04 01_118__Cell_CP_10	Cell_CP_10	Il12bBD_manual_26May21_WTRad21_Sequence_A 0_S 0_U 1_V 0_X 7_Y15_Job(Seq.Scan) 1 01 01 02 01 04 01_118	0.06097560975609756	1	TxS_auto_2	8.80000114440918	25.611764907836914	44.50587463378906	68.607	109.998	5.0	0	0.0	0.0	0.0	0.0	0.0	0.0	0.0	Gray{Float64}(3.813828754502394)	3.3446256041580344	Gray{Float64}(2.74358586648387)	Gray{Float64}(0.0)	0.0	Gray{Float64}(0.0)	U 1_V 0	WT	2	DMSO-LPS	Il12b_intron(4),HSS1(1)	Il12b_HSS1_BD	WT_DMSO-LPS_2	HSS1	Il12b_intron	NA	WT_DMSO-LPS
Il12bBD_manual_26May21_WTRad21_Sequence_A 0_S 0_U 1_V 0_X 7_Y15_Job(Seq.Scan) 1 01 01 02 01 04 01_118	Cell_CP_13	3880.5	3030.5	0	0	0	Il12bBD_manual_26May21_WTRad21_Sequence_A 0_S 0_U 1_V 0_X 7_Y15_Job(Seq.Scan) 1 01 01 02 01 04 01_118__Cell_CP_13	Cell_CP_13	Il12bBD_manual_26May21_WTRad21_Sequence_A 0_S 0_U 1_V 0_X 7_Y15_Job(Seq.Scan) 1 01 01 02 01 04 01_118	0.06097560975609756	1	TxS_auto_5	15.19607925415039	44.16862106323242	69.89019012451172	76.356	140.616	5.0	0	0.0	0.0	0.0	0.0	0.0	0.0	0.0	Gray{Float64}(6.5858223270796055)	5.767954744237015	Gray{Float64}(4.308414100593894)	Gray{Float64}(0.0)	0.0	Gray{Float64}(0.0)	U 1_V 0	WT	2	DMSO-LPS	Il12b_intron(4),HSS1(1)	Il12b_HSS1_BD	WT_DMSO-LPS_2	HSS1	Il12b_intron	NA	WT_DMSO-LPS
Il12bBD_manual_26May21_WTRad21_Sequence_A 0_S 0_U 1_V 0_X 7_Y15_Job(Seq.Scan) 1 01 01 02 01 04 01_118	Cell_CP_15	4360.5	3089.0	4	4	4	Il12bBD_manual_26May21_WTRad21_Sequence_A 0_S 0_U 1_V 0_X 7_Y15_Job(Seq.Scan) 1 01 01 02 01 04 01_118__Cell_CP_15	Cell_CP_15	Il12bBD_manual_26May21_WTRad21_Sequence_A 0_S 0_U 1_V 0_X 7_Y15_Job(Seq.Scan) 1 01 01 02 01 04 01_118	0.06097560975609756	1	TxS_auto_1	11.623528480529785	36.125492095947266	58.50587844848633	76.923	97.902	3.5	0	0.0	0.0	0.0	0.0	0.0	0.0	0.0	Gray{Float64}(5.037516066232089)	4.71760717239531	Gray{Float64}(3.606622778189959)	Gray{Float64}(0.0)	0.0	Gray{Float64}(0.0)	U 1_V 0	WT	2	DMSO-LPS	Il12b_intron(4),HSS1(1)	Il12b_HSS1_BD	WT_DMSO-LPS_2	HSS1	Il12b_intron	NA	WT_DMSO-LPS
Il12bBD_manual_26May21_WTRad21_Sequence_A 0_S 0_U 1_V 0_X 7_Y15_Job(Seq.Scan) 1 01 01 02 01 04 01_118	Cell_CP_26	4569.0	3724.5	2	2	2	Il12bBD_manual_26May21_WTRad21_Sequence_A 0_S 0_U 1_V 0_X 7_Y15_Job(Seq.Scan) 1 01 01 02 01 04 01_118__Cell_CP_26	Cell_CP_26	Il12bBD_manual_26May21_WTRad21_Sequence_A 0_S 0_U 1_V 0_X 7_Y15_Job(Seq.Scan) 1 01 01 02 01 04 01_118	0.06097560975609756	1	TxS_auto_4	9.054903030395508	29.458820343017578	54.09412384033203	130.977	29.862000000000002	5.0	0	0.0	0.0	0.0	0.0	0.0	0.0	0.0	Gray{Float64}(3.924300574494051)	3.847010354112671	Gray{Float64}(3.3346580614211354)	Gray{Float64}(0.0)	0.0	Gray{Float64}(0.0)	U 1_V 0	WT	2	DMSO-LPS	Il12b_intron(4),HSS1(1)	Il12b_HSS1_BD	WT_DMSO-LPS_2	HSS1	Il12b_intron	NA	WT_DMSO-LPS
Il12bBD_manual_26May21_WTRad21_Sequence_A 0_S 0_U 1_V 0_X 7_Y15_Job(Seq.Scan) 1 01 01 02 01 04 01_118	Cell_CP_39	3733.0	2850.0	0	0	0	Il12bBD_manual_26May21_WTRad21_Sequence_A 0_S 0_U 1_V 0_X 7_Y15_Job(Seq.Scan) 1 01 01 02 01 04 01_118__Cell_CP_39	Cell_CP_39	Il12bBD_manual_26May21_WTRad21_Sequence_A 0_S 0_U 1_V 0_X 7_Y15_Job(Seq.Scan) 1 01 01 02 01 04 01_118	0.06097560975609756	1	TxS_auto_3	11.494117736816406	34.67842483520508	59.07450485229492	182.574	116.991	5.0	0	0.0	0.0	0.0	0.0	0.0	0.0	0.0	Gray{Float64}(4.98143079903537)	4.528635493612791	Gray{Float64}(3.6416760240285293)	Gray{Float64}(0.0)	0.0	Gray{Float64}(0.0)	U 1_V 0	WT	2	DMSO-LPS	Il12b_intron(4),HSS1(1)	Il12b_HSS1_BD	WT_DMSO-LPS_2	HSS1	Il12b_intron	NA	WT_DMSO-LPS
Il12bBD_manual_26May21_WTRad21_Sequence_A 0_S 0_U 1_V 0_X 7_Y21_Job(Seq.Scan) 1 01 01 02 01 04 01_154	Cell_CP_6	4439.0	3099.0	8	8	8	Il12bBD_manual_26May21_WTRad21_Sequence_A 0_S 0_U 1_V 0_X 7_Y21_Job(Seq.Scan) 1 01 01 02 01 04 01_154__Cell_CP_6	Cell_CP_6	Il12bBD_manual_26May21_WTRad21_Sequence_A 0_S 0_U 1_V 0_X 7_Y21_Job(Seq.Scan) 1 01 01 02 01 04 01_154	0.1527777777777778	2	TxS_auto_4	13.035293579101562	37.58038330078125	63.54901123046875	34.587	149.688	5.5	TxS_auto_9	7.023529529571533	16.43529510498047	23.57254409790039	36.288	144.39600000000002	6.0	7.476540978286663	Gray{Float64}(5.649360342065696)	4.907600575523226	Gray{Float64}(3.9175091035862897)	Gray{Float64}(3.0439244766456217)	2.1462757064114197	Gray{Float64}(1.4531407225725435)	U 1_V 0	WT	2	DMSO-LPS	Il12b_intron(4),HSS1(1)	Il12b_HSS1_BD	WT_DMSO-LPS_2	HSS1	Il12b_intron	NA	WT_DMSO-LPS
Il12bBD_manual_26May21_WTRad21_Sequence_A 0_S 0_U 1_V 0_X 7_Y21_Job(Seq.Scan) 1 01 01 02 01 04 01_154	Cell_CP_8	3972.0	2986.0	3	3	3	Il12bBD_manual_26May21_WTRad21_Sequence_A 0_S 0_U 1_V 0_X 7_Y21_Job(Seq.Scan) 1 01 01 02 01 04 01_154__Cell_CP_8	Cell_CP_8	Il12bBD_manual_26May21_WTRad21_Sequence_A 0_S 0_U 1_V 0_X 7_Y21_Job(Seq.Scan) 1 01 01 02 01 04 01_154	0.1527777777777778	2	TxS_auto_6	10.090195655822754	29.549022674560547	50.333335876464844	61.425	30.618	6.0	TxS_auto_8	9.321568489074707	25.886272430419922	41.32548141479492	56.133	28.539	6.5	7.910594478293015	Gray{Float64}(4.3729856052553515)	3.8587898245520957	Gray{Float64}(3.1028224938829307)	Gray{Float64}(4.039870604253585)	3.3804733831716622	Gray{Float64}(2.5475290097814316)	U 1_V 0	WT	2	DMSO-LPS	Il12b_intron(4),HSS1(1)	Il12b_HSS1_BD	WT_DMSO-LPS_2	HSS1	Il12b_intron	NA	WT_DMSO-LPS
Il12bBD_manual_26May21_WTRad21_Sequence_A 0_S 0_U 1_V 0_X 7_Y21_Job(Seq.Scan) 1 01 01 02 01 04 01_154	Cell_CP_20	4160.0	2865.0	2	2	2	Il12bBD_manual_26May21_WTRad21_Sequence_A 0_S 0_U 1_V 0_X 7_Y21_Job(Seq.Scan) 1 01 01 02 01 04 01_154__Cell_CP_20	Cell_CP_20	Il12bBD_manual_26May21_WTRad21_Sequence_A 0_S 0_U 1_V 0_X 7_Y21_Job(Seq.Scan) 1 01 01 02 01 04 01_154	0.1527777777777778	1	TxS_auto_7	8.286273956298828	25.650985717773438	45.17253875732422	108.108	15.498	6.5	0	0.0	0.0	0.0	0.0	0.0	0.0	0.0	Gray{Float64}(3.591184746867272)	3.3497474271015744	Gray{Float64}(2.7846826943088034)	Gray{Float64}(0.0)	0.0	Gray{Float64}(0.0)	U 1_V 0	WT	2	DMSO-LPS	Il12b_intron(4),HSS1(1)	Il12b_HSS1_BD	WT_DMSO-LPS_2	HSS1	Il12b_intron	NA	WT_DMSO-LPS
Il12bBD_manual_26May21_WTRad21_Sequence_A 0_S 0_U 1_V 0_X 7_Y21_Job(Seq.Scan) 1 01 01 02 01 04 01_154	Cell_CP_23	4048.0	2943.0	1	1	1	Il12bBD_manual_26May21_WTRad21_Sequence_A 0_S 0_U 1_V 0_X 7_Y21_Job(Seq.Scan) 1 01 01 02 01 04 01_154__Cell_CP_23	Cell_CP_23	Il12bBD_manual_26May21_WTRad21_Sequence_A 0_S 0_U 1_V 0_X 7_Y21_Job(Seq.Scan) 1 01 01 02 01 04 01_154	0.1527777777777778	1	TxS_auto_5	5.631372451782227	14.913724899291992	23.172544479370117	116.046	15.498	5.5	0	0.0	0.0	0.0	0.0	0.0	0.0	0.0	Gray{Float64}(2.4405781126022394)	1.9475747310283262	Gray{Float64}(1.4284825553299336)	Gray{Float64}(0.0)	0.0	Gray{Float64}(0.0)	U 1_V 0	WT	2	DMSO-LPS	Il12b_intron(4),HSS1(1)	Il12b_HSS1_BD	WT_DMSO-LPS_2	HSS1	Il12b_intron	NA	WT_DMSO-LPS
Il12bBD_manual_26May21_WTRad21_Sequence_A 0_S 0_U 1_V 0_X 7_Y21_Job(Seq.Scan) 1 01 01 02 01 04 01_154	Cell_CP_26	4316.0	3348.5	3	3	3	Il12bBD_manual_26May21_WTRad21_Sequence_A 0_S 0_U 1_V 0_X 7_Y21_Job(Seq.Scan) 1 01 01 02 01 04 01_154__Cell_CP_26	Cell_CP_26	Il12bBD_manual_26May21_WTRad21_Sequence_A 0_S 0_U 1_V 0_X 7_Y21_Job(Seq.Scan) 1 01 01 02 01 04 01_154	0.1527777777777778	1	TxS_auto_11	9.298038482666016	23.043142318725586	35.32156753540039	127.008	166.131	6.5	0	0.0	0.0	0.0	0.0	0.0	0.0	0.0	Gray{Float64}(4.029672944780312)	3.0091906620572004	Gray{Float64}(2.1774148754422455)	Gray{Float64}(0.0)	0.0	Gray{Float64}(0.0)	U 1_V 0	WT	2	DMSO-LPS	Il12b_intron(4),HSS1(1)	Il12b_HSS1_BD	WT_DMSO-LPS_2	HSS1	Il12b_intron	NA	WT_DMSO-LPS
Il12bBD_manual_26May21_WTRad21_Sequence_A 0_S 0_U 1_V 0_X 7_Y21_Job(Seq.Scan) 1 01 01 02 01 04 01_154	Cell_CP_32	3992.5	3026.5	3	3	3	Il12bBD_manual_26May21_WTRad21_Sequence_A 0_S 0_U 1_V 0_X 7_Y21_Job(Seq.Scan) 1 01 01 02 01 04 01_154__Cell_CP_32	Cell_CP_32	Il12bBD_manual_26May21_WTRad21_Sequence_A 0_S 0_U 1_V 0_X 7_Y21_Job(Seq.Scan) 1 01 01 02 01 04 01_154	0.1527777777777778	1	TxS_auto_3	9.498040199279785	27.121564865112305	49.01959991455078	158.76	124.362	5.5	0	0.0	0.0	0.0	0.0	0.0	0.0	0.0	Gray{Float64}(4.116351603709356)	3.5417895095909953	Gray{Float64}(3.0218366139950077)	Gray{Float64}(0.0)	0.0	Gray{Float64}(0.0)	U 1_V 0	WT	2	DMSO-LPS	Il12b_intron(4),HSS1(1)	Il12b_HSS1_BD	WT_DMSO-LPS_2	HSS1	Il12b_intron	NA	WT_DMSO-LPS
Il12bBD_manual_26May21_WTRad21_Sequence_A 0_S 0_U 1_V 0_X 7_Y21_Job(Seq.Scan) 1 01 01 02 01 04 01_154	Cell_CP_35	3873.0	2751.5	1	1	1	Il12bBD_manual_26May21_WTRad21_Sequence_A 0_S 0_U 1_V 0_X 7_Y21_Job(Seq.Scan) 1 01 01 02 01 04 01_154__Cell_CP_35	Cell_CP_35	Il12bBD_manual_26May21_WTRad21_Sequence_A 0_S 0_U 1_V 0_X 7_Y21_Job(Seq.Scan) 1 01 01 02 01 04 01_154	0.1527777777777778	1	TxS_auto_10	6.9725494384765625	20.976470947265625	34.956851959228516	176.337	77.868	7.0	0	0.0	0.0	0.0	0.0	0.0	0.0	0.0	Gray{Float64}(3.0218302366410423)	2.739305239899108	Gray{Float64}(2.154931809817646)	Gray{Float64}(0.0)	0.0	Gray{Float64}(0.0)	U 1_V 0	WT	2	DMSO-LPS	Il12b_intron(4),HSS1(1)	Il12b_HSS1_BD	WT_DMSO-LPS_2	HSS1	Il12b_intron	NA	WT_DMSO-LPS
Il12bBD_manual_26May21_WTRad21_Sequence_A 0_S 0_U 1_V 0_X 7_Y21_Job(Seq.Scan) 1 01 01 02 01 04 01_154	Cell_CP_36	5555.0	4173.0	4	4	4	Il12bBD_manual_26May21_WTRad21_Sequence_A 0_S 0_U 1_V 0_X 7_Y21_Job(Seq.Scan) 1 01 01 02 01 04 01_154__Cell_CP_36	Cell_CP_36	Il12bBD_manual_26May21_WTRad21_Sequence_A 0_S 0_U 1_V 0_X 7_Y21_Job(Seq.Scan) 1 01 01 02 01 04 01_154	0.1527777777777778	2	TxS_auto_1	10.949021339416504	29.654903411865234	47.788238525390625	186.543	31.941	4.5	TxS_auto_2	6.1137261390686035	19.8745059967041	35.81959915161133	183.897	36.288	4.0	7.134264152664945	Gray{Float64}(4.745191703123413)	3.872616728955237	Gray{Float64}(2.945928753928622)	Gray{Float64}(2.6496251720542467)	2.5954002727172076	Gray{Float64}(2.2081162719329703)	U 1_V 0	WT	2	DMSO-LPS	Il12b_intron(4),HSS1(1)	Il12b_HSS1_BD	WT_DMSO-LPS_2	HSS1	Il12b_intron	NA	WT_DMSO-LPS
Il12bBD_manual_26May21_WTRad21_Sequence_A 0_S 0_U 1_V 0_X 7_Y22_Job(Seq.Scan) 1 01 01 02 01 04 01_168	Cell_CP_19	6168.0	4731.0	2	2	2	Il12bBD_manual_26May21_WTRad21_Sequence_A 0_S 0_U 1_V 0_X 7_Y22_Job(Seq.Scan) 1 01 01 02 01 04 01_168__Cell_CP_19	Cell_CP_19	Il12bBD_manual_26May21_WTRad21_Sequence_A 0_S 0_U 1_V 0_X 7_Y22_Job(Seq.Scan) 1 01 01 02 01 04 01_168	0.030303030303030304	1	TxS_auto_1	4.584314346313477	10.749019622802734	16.101959228515625	108.108	135.702	5.0	0	0.0	0.0	0.0	0.0	0.0	0.0	0.0	Gray{Float64}(1.98679404544805)	1.4037082715460356	Gray{Float64}(0.9926129556055399)	Gray{Float64}(0.0)	0.0	Gray{Float64}(0.0)	U 1_V 0	WT	2	DMSO-LPS	Il12b_intron(4),HSS1(1)	Il12b_HSS1_BD	WT_DMSO-LPS_2	HSS1	Il12b_intron	NA	WT_DMSO-LPS
Il12bBD_manual_26May21_WTRad21_Sequence_A 0_S 0_U 1_V 0_X 7_Y22_Job(Seq.Scan) 1 01 01 02 01 04 01_168	Cell_CP_25	4634.5	3038.0	2	2	2	Il12bBD_manual_26May21_WTRad21_Sequence_A 0_S 0_U 1_V 0_X 7_Y22_Job(Seq.Scan) 1 01 01 02 01 04 01_168__Cell_CP_25	Cell_CP_25	Il12bBD_manual_26May21_WTRad21_Sequence_A 0_S 0_U 1_V 0_X 7_Y22_Job(Seq.Scan) 1 01 01 02 01 04 01_168	0.030303030303030304	1	TxS_auto_2	5.17647123336792	14.843140602111816	24.196077346801758	149.877	182.007	6.5	0	0.0	0.0	0.0	0.0	0.0	0.0	0.0	Gray{Float64}(2.243428666962805)	1.9383571683789018	Gray{Float64}(1.4915787270617256)	Gray{Float64}(0.0)	0.0	Gray{Float64}(0.0)	U 1_V 0	WT	2	DMSO-LPS	Il12b_intron(4),HSS1(1)	Il12b_HSS1_BD	WT_DMSO-LPS_2	HSS1	Il12b_intron	NA	WT_DMSO-LPS
Il12bBD_manual_26May21_WTRad21_Sequence_A 0_S 0_U 1_V 0_X 7_Y23_Job(Seq.Scan) 1 01 01 02 01 04 01_186	Cell_CP_15	4055.5	3161.0	2	2	2	Il12bBD_manual_26May21_WTRad21_Sequence_A 0_S 0_U 1_V 0_X 7_Y23_Job(Seq.Scan) 1 01 01 02 01 04 01_186__Cell_CP_15	Cell_CP_15	Il12bBD_manual_26May21_WTRad21_Sequence_A 0_S 0_U 1_V 0_X 7_Y23_Job(Seq.Scan) 1 01 01 02 01 04 01_186	0.018867924528301886	1	TxS_auto_2	11.725491523742676	34.317657470703125	0.0	46.494	86.94	1.5	0	0.0	0.0	0.0	0.0	0.0	0.0	0.0	Gray{Float64}(5.081705786178768)	4.481523091605359	Gray{Float64}(0.0)	Gray{Float64}(0.0)	0.0	Gray{Float64}(0.0)	U 1_V 0	WT	2	DMSO-LPS	Il12b_intron(4),HSS1(1)	Il12b_HSS1_BD	WT_DMSO-LPS_2	HSS1	Il12b_intron	NA	WT_DMSO-LPS
[truncated: 2,527 more rows]
