# Supplementary material for: Cohesin couples transcriptional bursting probabilities of inducible enhancers and promoters
Source: Nat Commun. 2022 Jul 27;13:4342. doi: 10.1038/s41467-022-31192-9 (PMC9329429; doi:10.1038/s41467-022-31192-9)
Supplement: Supplementary file 4 — Source Data [file 41467_2022_31192_MOESM4_ESM.zip › SourceData/Fig3eg_ByCell_Ifnb1forL2-L2.csv]

Column1	Timepoint	Rep	N_cells	variable	Coocurrence	Yes	No
0	0	1	488	Sampled	0.0061475409836065	3	485
1	90	1	900	Sampled	0.01	9	891
2	0	2	478	Sampled	0.002092050209205	1	477
3	90	3	1006	Sampled	0.0029821073558648	3	1003
4	0	3	706	Sampled	0.0	0	706
5	0	4	1472	Sampled	0.0006793478260869	1	1471
6	90	2	1520	Sampled	0.0046052631578947	7	1513
7	90	4	1153	Sampled	0.0112749349522983	13	1140
8	0	1	488	Random	0.0006802606826122	0	488
9	90	1	900	Random	0.0041481481481481	4	896
10	0	2	478	Random	7.878013340102589e-5	0	478
11	90	3	1006	Random	0.0011857285709204	1	1005
12	0	3	706	Random	0.0	0	706
13	0	4	1472	Random	1.9383565689981092e-5	0	1472
14	90	2	1520	Random	0.0009452908587257	1	1519
15	90	4	1153	Random	0.0026402709775546	3	1150
