# Supplementary material for: Cohesin couples transcriptional bursting probabilities of inducible enhancers and promoters
Source: Nat Commun. 2022 Jul 27;13:4342. doi: 10.1038/s41467-022-31192-9 (PMC9329429; doi:10.1038/s41467-022-31192-9)
Supplement: Supplementary file 4 — Source Data [file 41467_2022_31192_MOESM4_ESM.zip › SourceData/SupFig2_BS_Peli1.csv]

Column1	Image	Cell	Genotype	Timepoint	Rep	TSS1_r2	TSS2_r2	Gene
0	Experiment_peliinex_11.07_18_Sequence_A 0_S 0_U 0_V 0_X 8_Y21_Job(Seq.Scan) 1 01_022	Cell_CP_2	WT	0	1	2.6313532189517748	0.0	Peli1
1	Experiment_peliinex_11.07_18_Sequence_A 0_S 0_U 0_V 0_X 8_Y21_Job(Seq.Scan) 1 01_022	Cell_CP_12	WT	0	1	3.797610735510224	0.0	Peli1
2	Experiment_peliinex_11.07_18_Sequence_A 0_S 0_U 0_V 0_X 8_Y22_Job(Seq.Scan) 1 01_024	Cell_CP_11	WT	0	1	3.288122333140576	0.0	Peli1
3	Experiment_peliinex_11.07_18_Sequence_A 0_S 0_U 0_V 0_X 8_Y22_Job(Seq.Scan) 1 01_024	Cell_CP_12	WT	0	1	1.5567203035422494	0.0	Peli1
4	Experiment_peliinex_11.07_18_Sequence_A 0_S 0_U 0_V 0_X 8_Y22_Job(Seq.Scan) 1 01_024	Cell_CP_17	WT	0	1	2.2819901833127143	0.0	Peli1
5	Experiment_peliinex_11.07_18_Sequence_A 0_S 0_U 0_V 0_X 8_Y23_Job(Seq.Scan) 1 01_066	Cell_CP_14	WT	0	1	4.3464872889288335	0.0	Peli1
6	Experiment_peliinex_11.07_18_Sequence_A 0_S 0_U 0_V 0_X 8_Y23_Job(Seq.Scan) 1 01_066	Cell_CP_17	WT	0	1	1.2921293248908683	0.0	Peli1
7	Experiment_peliinex_11.07_18_Sequence_A 0_S 0_U 0_V 0_X 8_Y23_Job(Seq.Scan) 1 01_066	Cell_CP_22	WT	0	1	4.694138203680748	0.0	Peli1
8	Experiment_peliinex_11.07_18_Sequence_A 0_S 0_U 0_V 0_X 8_Y23_Job(Seq.Scan) 1 01_066	Cell_CP_33	WT	0	1	3.803603366851782	0.0	Peli1
9	Experiment_peliinex_11.07_18_Sequence_A 0_S 0_U 0_V 0_X 8_Y23_Job(Seq.Scan) 1 01_066	Cell_CP_34	WT	0	1	2.898514253062795	0.0	Peli1
10	Experiment_peliinex_11.07_18_Sequence_A 0_S 0_U 0_V 0_X 9_Y21_Job(Seq.Scan) 1 01_020	Cell_CP_12	WT	0	1	4.635909434594046	3.784765455889149	Peli1
11	Experiment_peliinex_11.07_18_Sequence_A 0_S 0_U 0_V 0_X 9_Y21_Job(Seq.Scan) 1 01_020	Cell_CP_42	WT	0	1	4.075900555387694	0.0	Peli1
12	Experiment_peliinex_11.07_18_Sequence_A 0_S 0_U 0_V 0_X 9_Y23_Job(Seq.Scan) 1 01_064	Cell_CP_13	WT	0	1	1.295554607847894	0.0	Peli1
13	Experiment_peliinex_11.07_18_Sequence_A 0_S 0_U 0_V 0_X 9_Y23_Job(Seq.Scan) 1 01_064	Cell_CP_21	WT	0	1	1.4650980971136125	0.0	Peli1
14	Experiment_peliinex_11.07_18_Sequence_A 0_S 0_U 0_V 0_X 9_Y23_Job(Seq.Scan) 1 01_064	Cell_CP_24	WT	0	1	2.7863409736016447	1.7767845819994914	Peli1
15	Experiment_peliinex_11.07_18_Sequence_A 0_S 0_U 0_V 0_X 9_Y23_Job(Seq.Scan) 1 01_064	Cell_CP_27	WT	0	1	3.4525284185621223	0.0	Peli1
16	Experiment_peliinex_11.07_18_Sequence_A 0_S 0_U 0_V 0_X10_Y23_Job(Seq.Scan) 1 01_062	Cell_CP_15	WT	0	1	1.2501713266188152	1.6611864360544089	Peli1
17	Experiment_peliinex_11.07_18_Sequence_A 0_S 0_U 0_V 0_X10_Y23_Job(Seq.Scan) 1 01_062	Cell_CP_18	WT	0	1	2.6364914557421333	0.0	Peli1
18	Experiment_peliinex_11.07_18_Sequence_A 0_S 0_U 0_V 0_X10_Y23_Job(Seq.Scan) 1 01_062	Cell_CP_19	WT	0	1	3.1939315289081263	0.0	Peli1
19	Experiment_peliinex_11.07_18_Sequence_A 0_S 0_U 0_V 0_X11_Y23_Job(Seq.Scan) 1 01_060	Cell_CP_7	WT	0	1	2.260583466309721	0.0	Peli1
20	Experiment_peliinex_11.07_18_Sequence_A 0_S 0_U 0_V 0_X11_Y23_Job(Seq.Scan) 1 01_060	Cell_CP_20	WT	0	1	2.735820705001488	0.0	Peli1
21	Experiment_peliinex_11.07_18_Sequence_A 0_S 0_U 0_V 0_X11_Y23_Job(Seq.Scan) 1 01_060	Cell_CP_23	WT	0	1	2.7829161071177126	0.0	Peli1
22	Experiment_peliinex_11.07_18_Sequence_A 0_S 0_U 0_V 0_X11_Y23_Job(Seq.Scan) 1 01_060	Cell_CP_24	WT	0	1	1.0575076459254042	0.0	Peli1
23	Experiment_peliinex_11.07_18_Sequence_A 0_S 0_U 0_V 0_X11_Y23_Job(Seq.Scan) 1 01_060	Cell_CP_29	WT	0	1	4.413276245978172	0.0	Peli1
24	Experiment_peliinex_11.07_18_Sequence_A 0_S 0_U 0_V 0_X11_Y23_Job(Seq.Scan) 1 01_060	Cell_CP_36	WT	0	1	4.628203016472969	0.0	Peli1
25	Experiment_peliinex_11.07_18_Sequence_A 0_S 0_U 0_V 0_X12_Y21_Job(Seq.Scan) 1 01_014	Cell_CP_11	WT	0	1	5.0503509722876725	0.0	Peli1
26	Experiment_peliinex_11.07_18_Sequence_A 0_S 0_U 0_V 0_X12_Y22_Job(Seq.Scan) 1 01_032	Cell_CP_7	WT	0	1	3.951741596770335	0.0	Peli1
27	Experiment_peliinex_11.07_18_Sequence_A 0_S 0_U 0_V 0_X12_Y22_Job(Seq.Scan) 1 01_032	Cell_CP_18	WT	0	1	4.465509884884755	0.0	Peli1
28	Experiment_peliinex_11.07_18_Sequence_A 0_S 0_U 0_V 0_X12_Y23_Job(Seq.Scan) 1 01_058	Cell_CP_3	WT	0	1	1.453966291917236	0.0	Peli1
29	Experiment_peliinex_11.07_18_Sequence_A 0_S 0_U 0_V 0_X12_Y23_Job(Seq.Scan) 1 01_058	Cell_CP_21	WT	0	1	3.944890197910096	0.0	Peli1
30	Experiment_peliinex_11.07_18_Sequence_A 0_S 0_U 0_V 0_X13_Y22_Job(Seq.Scan) 1 01_034	Cell_CP_25	WT	0	1	3.985991511028936	0.0	Peli1
31	Experiment_peliinex_11.07_18_Sequence_A 0_S 0_U 0_V 0_X13_Y22_Job(Seq.Scan) 1 01_034	Cell_CP_32	WT	0	1	3.818161600306191	0.0	Peli1
32	Experiment_peliinex_11.07_18_Sequence_A 0_S 0_U 0_V 0_X15_Y23_Job(Seq.Scan) 1 01_052	Cell_CP_22	WT	0	1	4.790040295854156	0.0	Peli1
33	Experiment_peliinex_11.07_18_Sequence_A 0_S 0_U 0_V 0_X15_Y23_Job(Seq.Scan) 1 01_052	Cell_CP_27	WT	0	1	1.6440607500971944	0.0	Peli1
34	Experiment_peliinex_11.07_18_Sequence_A 0_S 0_U 0_V 0_X16_Y21_Job(Seq.Scan) 1 01_006	Cell_CP_4	WT	0	1	2.361624836456222	0.0	Peli1
35	Experiment_peliinex_11.07_18_Sequence_A 0_S 0_U 0_V 0_X16_Y21_Job(Seq.Scan) 1 01_006	Cell_CP_17	WT	0	1	2.897657776146129	0.0	Peli1
36	Experiment_peliinex_11.07_18_Sequence_A 0_S 0_U 0_V 0_X16_Y22_Job(Seq.Scan) 1 01_040	Cell_CP_5	WT	0	1	2.5148988043265725	0.0	Peli1
37	Experiment_peliinex_11.07_18_Sequence_A 0_S 0_U 0_V 0_X16_Y23_Job(Seq.Scan) 1 01_050	Cell_CP_38	WT	0	1	1.154268193262673	2.32651802880786	Peli1
38	Experiment_peliinex_11.07_18_Sequence_A 0_S 0_U 0_V 0_X17_Y22_Job(Seq.Scan) 1 01_042	Cell_CP_10	WT	0	1	2.219482986137068	0.0	Peli1
39	Experiment_peliinex_11.07_18_Sequence_A 0_S 0_U 0_V 0_X17_Y22_Job(Seq.Scan) 1 01_042	Cell_CP_13	WT	0	1	4.160671987665733	0.0	Peli1
40	Experiment_peliinex_11.07_18_Sequence_A 0_S 0_U 0_V 0_X17_Y22_Job(Seq.Scan) 1 01_042	Cell_CP_21	WT	0	1	1.6509115242477923	0.0	Peli1
41	Experiment_peliinex_11.07_18_Sequence_A 0_S 0_U 0_V 0_X18_Y22_Job(Seq.Scan) 1 01_044	Cell_CP_17	WT	0	1	4.331929471947518	0.0	Peli1
42	Experiment_peliinex_11.07_18_Sequence_A 0_S 0_U 0_V 0_X18_Y22_Job(Seq.Scan) 1 01_044	Cell_CP_20	WT	0	1	3.781339964695576	0.0	Peli1
43	Experiment_peliinex_11.07_18_Sequence_A 0_S 0_U 0_V 0_X18_Y23_Job(Seq.Scan) 1 01_046	Cell_CP_6	WT	0	1	3.73767026200947	0.0	Peli1
44	Experiment_peliinex_11.07_18_Sequence_A 0_S 0_U 0_V 0_X18_Y23_Job(Seq.Scan) 1 01_046	Cell_CP_13	WT	0	1	5.838128986298243	0.0	Peli1
45	Rep2_Day1_peliinex_7_20_WTdownFLup_Sequence_A 0_S 0_U 0_V 1_X13_Y11_Job(Seq.Scan) 1 01_034	Cell_CP_3	WT	0	2	8.072182471166217	2.5715017868419805	Peli1
46	Rep2_Day1_peliinex_7_20_WTdownFLup_Sequence_A 0_S 0_U 0_V 1_X13_Y11_Job(Seq.Scan) 1 01_034	Cell_CP_9	WT	0	2	2.196669533053578	0.0	Peli1
47	Rep2_Day1_peliinex_7_20_WTdownFLup_Sequence_A 0_S 0_U 0_V 1_X13_Y11_Job(Seq.Scan) 1 01_034	Cell_CP_10	WT	0	2	3.0801401105219	0.0	Peli1
48	Rep2_Day1_peliinex_7_20_WTdownFLup_Sequence_A 0_S 0_U 0_V 1_X13_Y11_Job(Seq.Scan) 1 01_034	Cell_CP_17	WT	0	2	1.0044124280556874	0.0	Peli1
49	Rep2_Day1_peliinex_7_20_WTdownFLup_Sequence_A 0_S 0_U 0_V 1_X13_Y11_Job(Seq.Scan) 1 01_034	Cell_CP_18	WT	0	2	5.498107506717932	0.0	Peli1
50	Rep2_Day1_peliinex_7_20_WTdownFLup_Sequence_A 0_S 0_U 0_V 1_X13_Y11_Job(Seq.Scan) 1 01_034	Cell_CP_21	WT	0	2	4.61120352268348	0.0	Peli1
51	Rep2_Day1_peliinex_7_20_WTdownFLup_Sequence_A 0_S 0_U 0_V 1_X13_Y11_Job(Seq.Scan) 1 01_034	Cell_CP_22	WT	0	2	2.2558540781350302	0.0	Peli1
52	Rep2_Day1_peliinex_7_20_WTdownFLup_Sequence_A 0_S 0_U 0_V 1_X13_Y11_Job(Seq.Scan) 1 01_034	Cell_CP_23	WT	0	2	4.271539489651023	0.0	Peli1
53	Rep2_Day1_peliinex_7_20_WTdownFLup_Sequence_A 0_S 0_U 0_V 1_X13_Y11_Job(Seq.Scan) 1 01_034	Cell_CP_27	WT	0	2	6.956262759897769	0.0	Peli1
54	Rep2_Day1_peliinex_7_20_WTdownFLup_Sequence_A 0_S 0_U 0_V 1_X13_Y11_Job(Seq.Scan) 1 01_034	Cell_CP_28	WT	0	2	2.5397653039247947	0.0	Peli1
55	Rep2_Day1_peliinex_7_20_WTdownFLup_Sequence_A 0_S 0_U 0_V 1_X13_Y11_Job(Seq.Scan) 1 01_034	Cell_CP_29	WT	0	2	2.249849788462732	3.370914394807337	Peli1
56	Rep2_Day1_peliinex_7_20_WTdownFLup_Sequence_A 0_S 0_U 0_V 1_X13_Y11_Job(Seq.Scan) 1 01_034	Cell_CP_35	WT	0	2	11.1317373694286	0.658743688169088	Peli1
57	Rep2_Day1_peliinex_7_20_WTdownFLup_Sequence_A 0_S 0_U 0_V 1_X13_Y11_Job(Seq.Scan) 1 01_034	Cell_CP_43	WT	0	2	2.935182769972711	4.116289021494773	Peli1
58	Rep2_Day1_peliinex_7_20_WTdownFLup_Sequence_A 0_S 0_U 0_V 1_X13_Y11_Job(Seq.Scan) 1 01_034	Cell_CP_45	WT	0	2	2.098887532468481	0.0	Peli1
59	Rep2_Day1_peliinex_7_20_WTdownFLup_Sequence_A 0_S 0_U 0_V 1_X13_Y11_Job(Seq.Scan) 1 01_034	Cell_CP_50	WT	0	2	3.947315773801919	0.0	Peli1
60	Rep2_Day1_peliinex_7_20_WTdownFLup_Sequence_A 0_S 0_U 0_V 1_X13_Y11_Job(Seq.Scan) 1 01_034	Cell_CP_54	WT	0	2	3.400077282936376	2.1280512549612047	Peli1
61	Rep2_Day1_peliinex_7_20_WTdownFLup_Sequence_A 0_S 0_U 0_V 1_X13_Y11_Job(Seq.Scan) 1 01_034	Cell_CP_55	WT	0	2	2.2515654487911894	0.0	Peli1
62	Rep2_Day1_peliinex_7_20_WTdownFLup_Sequence_A 0_S 0_U 0_V 1_X13_Y11_Job(Seq.Scan) 1 01_034	Cell_CP_62	WT	0	2	2.778216641488004	0.0	Peli1
63	Rep2_Day1_peliinex_7_20_WTdownFLup_Sequence_A 0_S 0_U 0_V 1_X13_Y11_Job(Seq.Scan) 1 01_034	Cell_CP_64	WT	0	2	2.905161738793061	0.0	Peli1
64	Rep2_Day1_peliinex_7_20_WTdownFLup_Sequence_A 0_S 0_U 0_V 1_X13_Y11_Job(Seq.Scan) 1 01_034	Cell_CP_67	WT	0	2	2.2815856456071533	0.0	Peli1
65	Rep2_Day1_peliinex_7_20_WTdownFLup_Sequence_A 0_S 0_U 0_V 1_X13_Y11_Job(Seq.Scan) 1 01_034	Cell_CP_70	WT	0	2	3.0544085430497767	1.0610229611671496	Peli1
66	Rep2_Day1_peliinex_7_20_WTdownFLup_Sequence_A 0_S 0_U 0_V 1_X13_Y12_Job(Seq.Scan) 1 01_036	Cell_CP_1	WT	0	2	1.1047676062470897	1.3252064919752464	Peli1
67	Rep2_Day1_peliinex_7_20_WTdownFLup_Sequence_A 0_S 0_U 0_V 1_X13_Y12_Job(Seq.Scan) 1 01_036	Cell_CP_12	WT	0	2	2.780789610503388	0.0	Peli1
68	Rep2_Day1_peliinex_7_20_WTdownFLup_Sequence_A 0_S 0_U 0_V 1_X13_Y12_Job(Seq.Scan) 1 01_036	Cell_CP_13	WT	0	2	4.22264953231308	3.9661857429148175	Peli1
69	Rep2_Day1_peliinex_7_20_WTdownFLup_Sequence_A 0_S 0_U 0_V 1_X13_Y12_Job(Seq.Scan) 1 01_036	Cell_CP_17	WT	0	2	3.0947224932455653	0.0	Peli1
70	Rep2_Day1_peliinex_7_20_WTdownFLup_Sequence_A 0_S 0_U 0_V 1_X13_Y12_Job(Seq.Scan) 1 01_036	Cell_CP_20	WT	0	2	2.094598485942797	0.0	Peli1
71	Rep2_Day1_peliinex_7_20_WTdownFLup_Sequence_A 0_S 0_U 0_V 1_X13_Y12_Job(Seq.Scan) 1 01_036	Cell_CP_21	WT	0	2	2.6735724167709187	0.0	Peli1
72	Rep2_Day1_peliinex_7_20_WTdownFLup_Sequence_A 0_S 0_U 0_V 1_X13_Y12_Job(Seq.Scan) 1 01_036	Cell_CP_30	WT	0	2	1.898175715949227	3.1118770106209284	Peli1
73	Rep2_Day1_peliinex_7_20_WTdownFLup_Sequence_A 0_S 0_U 0_V 1_X13_Y12_Job(Seq.Scan) 1 01_036	Cell_CP_37	WT	0	2	2.551773883269392	0.0	Peli1
74	Rep2_Day1_peliinex_7_20_WTdownFLup_Sequence_A 0_S 0_U 0_V 1_X13_Y12_Job(Seq.Scan) 1 01_036	Cell_CP_40	WT	0	2	4.507418275380691	0.0	Peli1
75	Rep2_Day1_peliinex_7_20_WTdownFLup_Sequence_A 0_S 0_U 0_V 1_X13_Y12_Job(Seq.Scan) 1 01_036	Cell_CP_41	WT	0	2	1.3818176508594728	0.0	Peli1
76	Rep2_Day1_peliinex_7_20_WTdownFLup_Sequence_A 0_S 0_U 0_V 1_X13_Y12_Job(Seq.Scan) 1 01_036	Cell_CP_42	WT	0	2	1.6966074251067331	8.58425482718503	Peli1
77	Rep2_Day1_peliinex_7_20_WTdownFLup_Sequence_A 0_S 0_U 0_V 1_X13_Y12_Job(Seq.Scan) 1 01_036	Cell_CP_43	WT	0	2	3.791206328231373	4.546016356657101	Peli1
78	Rep2_Day1_peliinex_7_20_WTdownFLup_Sequence_A 0_S 0_U 0_V 1_X13_Y12_Job(Seq.Scan) 1 01_036	Cell_CP_46	WT	0	2	2.2644305024590263	0.0	Peli1
79	Rep2_Day1_peliinex_7_20_WTdownFLup_Sequence_A 0_S 0_U 0_V 1_X13_Y12_Job(Seq.Scan) 1 01_036	Cell_CP_48	WT	0	2	2.74733851021235	0.0	Peli1
80	Rep2_Day1_peliinex_7_20_WTdownFLup_Sequence_A 0_S 0_U 0_V 1_X13_Y13_Job(Seq.Scan) 1 01_054	Cell_CP_7	WT	0	2	2.2309794021679896	0.0	Peli1
81	Rep2_Day1_peliinex_7_20_WTdownFLup_Sequence_A 0_S 0_U 0_V 1_X13_Y13_Job(Seq.Scan) 1 01_054	Cell_CP_13	WT	0	2	5.540137325833099	0.0	Peli1
82	Rep2_Day1_peliinex_7_20_WTdownFLup_Sequence_A 0_S 0_U 0_V 1_X13_Y13_Job(Seq.Scan) 1 01_054	Cell_CP_15	WT	0	2	4.376184548731794	0.0	Peli1
83	Rep2_Day1_peliinex_7_20_WTdownFLup_Sequence_A 0_S 0_U 0_V 1_X13_Y13_Job(Seq.Scan) 1 01_054	Cell_CP_17	WT	0	2	2.976354446037268	0.0	Peli1
84	Rep2_Day1_peliinex_7_20_WTdownFLup_Sequence_A 0_S 0_U 0_V 1_X13_Y13_Job(Seq.Scan) 1 01_054	Cell_CP_27	WT	0	2	2.5183221572055907	1.9942430991604736	Peli1
85	Rep2_Day1_peliinex_7_20_WTdownFLup_Sequence_A 0_S 0_U 0_V 1_X13_Y13_Job(Seq.Scan) 1 01_054	Cell_CP_45	WT	0	2	1.0275713393988095	2.8502664488282146	Peli1
86	Rep2_Day1_peliinex_7_20_WTdownFLup_Sequence_A 0_S 0_U 0_V 1_X13_Y13_Job(Seq.Scan) 1 01_054	Cell_CP_47	WT	0	2	1.133073185689203	6.088232499612803	Peli1
87	Rep2_Day1_peliinex_7_20_WTdownFLup_Sequence_A 0_S 0_U 0_V 1_X13_Y13_Job(Seq.Scan) 1 01_054	Cell_CP_50	WT	0	2	3.915578247930126	0.0	Peli1
88	Rep2_Day1_peliinex_7_20_WTdownFLup_Sequence_A 0_S 0_U 0_V 1_X13_Y13_Job(Seq.Scan) 1 01_054	Cell_CP_51	WT	0	2	1.7506451977937338	0.7505216598205388	Peli1
89	Rep2_Day1_peliinex_7_20_WTdownFLup_Sequence_A 0_S 0_U 0_V 1_X13_Y13_Job(Seq.Scan) 1 01_054	Cell_CP_54	WT	0	2	2.621250513003297	0.0	Peli1
90	Rep2_Day1_peliinex_7_20_WTdownFLup_Sequence_A 0_S 0_U 0_V 1_X13_Y13_Job(Seq.Scan) 1 01_054	Cell_CP_55	WT	0	2	2.223259243576312	0.0	Peli1
91	Rep2_Day1_peliinex_7_20_WTdownFLup_Sequence_A 0_S 0_U 0_V 1_X13_Y13_Job(Seq.Scan) 1 01_054	Cell_CP_57	WT	0	2	2.078300651481596	0.0	Peli1
92	Rep2_Day1_peliinex_7_20_WTdownFLup_Sequence_A 0_S 0_U 0_V 1_X13_Y13_Job(Seq.Scan) 1 01_054	Cell_CP_63	WT	0	2	4.209783227099716	0.0	Peli1
93	Rep2_Day1_peliinex_7_20_WTdownFLup_Sequence_A 0_S 0_U 0_V 1_X13_Y13_Job(Seq.Scan) 1 01_054	Cell_CP_71	WT	0	2	3.18993152481528	0.0	Peli1
94	Rep2_Day1_peliinex_7_20_WTdownFLup_Sequence_A 0_S 0_U 0_V 1_X13_Y13_Job(Seq.Scan) 1 01_054	Cell_CP_77	WT	0	2	4.668674493345689	0.0	Peli1
95	Rep2_Day1_peliinex_7_20_WTdownFLup_Sequence_A 0_S 0_U 0_V 1_X13_Y13_Job(Seq.Scan) 1 01_054	Cell_CP_78	WT	0	2	3.119596752030763	2.6135307715934624	Peli1
96	Rep2_Day1_peliinex_7_20_WTdownFLup_Sequence_A 0_S 0_U 0_V 1_X13_Y13_Job(Seq.Scan) 1 01_054	Cell_CP_79	WT	0	2	3.048404670559321	0.0	Peli1
97	Rep2_Day1_peliinex_7_20_WTdownFLup_Sequence_A 0_S 0_U 0_V 1_X13_Y13_Job(Seq.Scan) 1 01_054	Cell_CP_83	WT	0	2	5.309404478134196	0.0	Peli1
98	Rep2_Day1_peliinex_7_20_WTdownFLup_Sequence_A 0_S 0_U 0_V 1_X14_Y11_Job(Seq.Scan) 1 01_032	Cell_CP_1	WT	0	2	2.71731727044178	0.0	Peli1
99	Rep2_Day1_peliinex_7_20_WTdownFLup_Sequence_A 0_S 0_U 0_V 1_X14_Y11_Job(Seq.Scan) 1 01_032	Cell_CP_3	WT	0	2	4.772459323466635	0.0	Peli1
100	Rep2_Day1_peliinex_7_20_WTdownFLup_Sequence_A 0_S 0_U 0_V 1_X14_Y11_Job(Seq.Scan) 1 01_032	Cell_CP_6	WT	0	2	5.4826680238982615	0.0	Peli1
101	Rep2_Day1_peliinex_7_20_WTdownFLup_Sequence_A 0_S 0_U 0_V 1_X14_Y11_Job(Seq.Scan) 1 01_032	Cell_CP_11	WT	0	2	2.806521386566432	0.0	Peli1
102	Rep2_Day1_peliinex_7_20_WTdownFLup_Sequence_A 0_S 0_U 0_V 1_X14_Y11_Job(Seq.Scan) 1 01_032	Cell_CP_15	WT	0	2	2.287590561052216	0.0	Peli1
103	Rep2_Day1_peliinex_7_20_WTdownFLup_Sequence_A 0_S 0_U 0_V 1_X14_Y11_Job(Seq.Scan) 1 01_032	Cell_CP_18	WT	0	2	4.048527843498404	0.0	Peli1
104	Rep2_Day1_peliinex_7_20_WTdownFLup_Sequence_A 0_S 0_U 0_V 1_X14_Y11_Job(Seq.Scan) 1 01_032	Cell_CP_28	WT	0	2	3.116166265737533	0.0	Peli1
105	Rep2_Day1_peliinex_7_20_WTdownFLup_Sequence_A 0_S 0_U 0_V 1_X14_Y11_Job(Seq.Scan) 1 01_032	Cell_CP_30	WT	0	2	2.78164796214492	0.0	Peli1
106	Rep2_Day1_peliinex_7_20_WTdownFLup_Sequence_A 0_S 0_U 0_V 1_X14_Y11_Job(Seq.Scan) 1 01_032	Cell_CP_41	WT	0	2	3.500433504082385	0.0	Peli1
107	Rep2_Day1_peliinex_7_20_WTdownFLup_Sequence_A 0_S 0_U 0_V 1_X14_Y11_Job(Seq.Scan) 1 01_032	Cell_CP_46	WT	0	2	3.462692314311058	0.0	Peli1
108	Rep2_Day1_peliinex_7_20_WTdownFLup_Sequence_A 0_S 0_U 0_V 1_X14_Y11_Job(Seq.Scan) 1 01_032	Cell_CP_51	WT	0	2	2.4402672258293965	0.0	Peli1
109	Rep2_Day1_peliinex_7_20_WTdownFLup_Sequence_A 0_S 0_U 0_V 1_X14_Y11_Job(Seq.Scan) 1 01_032	Cell_CP_62	WT	0	2	4.294698922471448	0.0	Peli1
110	Rep2_Day1_peliinex_7_20_WTdownFLup_Sequence_A 0_S 0_U 0_V 1_X14_Y11_Job(Seq.Scan) 1 01_032	Cell_CP_63	WT	0	2	5.461224459997215	0.0	Peli1
111	Rep2_Day1_peliinex_7_20_WTdownFLup_Sequence_A 0_S 0_U 0_V 1_X14_Y11_Job(Seq.Scan) 1 01_032	Cell_CP_69	WT	0	2	4.246665022274903	0.0	Peli1
112	Rep2_Day1_peliinex_7_20_WTdownFLup_Sequence_A 0_S 0_U 0_V 1_X14_Y11_Job(Seq.Scan) 1 01_032	Cell_CP_71	WT	0	2	2.5869406438888856	0.0	Peli1
113	Rep2_Day1_peliinex_7_20_WTdownFLup_Sequence_A 0_S 0_U 0_V 1_X14_Y11_Job(Seq.Scan) 1 01_032	Cell_CP_76	WT	0	2	2.761919849981409	0.0	Peli1
114	Rep2_Day1_peliinex_7_20_WTdownFLup_Sequence_A 0_S 0_U 0_V 1_X14_Y11_Job(Seq.Scan) 1 01_032	Cell_CP_77	WT	0	2	3.419806229463572	1.4881770144277129	Peli1
115	Rep2_Day1_peliinex_7_20_WTdownFLup_Sequence_A 0_S 0_U 0_V 1_X14_Y11_Job(Seq.Scan) 1 01_032	Cell_CP_78	WT	0	2	2.538049435005416	0.0	Peli1
116	Rep2_Day1_peliinex_7_20_WTdownFLup_Sequence_A 0_S 0_U 0_V 1_X14_Y12_Job(Seq.Scan) 1 01_038	Cell_CP_4	WT	0	2	4.859092139303275	0.0	Peli1
117	Rep2_Day1_peliinex_7_20_WTdownFLup_Sequence_A 0_S 0_U 0_V 1_X14_Y12_Job(Seq.Scan) 1 01_038	Cell_CP_9	WT	0	2	6.861910828424059	0.0	Peli1
118	Rep2_Day1_peliinex_7_20_WTdownFLup_Sequence_A 0_S 0_U 0_V 1_X14_Y12_Job(Seq.Scan) 1 01_038	Cell_CP_10	WT	0	2	2.7087400117540983	0.0	Peli1
119	Rep2_Day1_peliinex_7_20_WTdownFLup_Sequence_A 0_S 0_U 0_V 1_X14_Y12_Job(Seq.Scan) 1 01_038	Cell_CP_12	WT	0	2	7.2547563684112	6.773563395213569	Peli1
120	Rep2_Day1_peliinex_7_20_WTdownFLup_Sequence_A 0_S 0_U 0_V 1_X14_Y12_Job(Seq.Scan) 1 01_038	Cell_CP_16	WT	0	2	3.833235312982856	0.0	Peli1
121	Rep2_Day1_peliinex_7_20_WTdownFLup_Sequence_A 0_S 0_U 0_V 1_X14_Y12_Job(Seq.Scan) 1 01_038	Cell_CP_17	WT	0	2	2.6581329339512494	0.0	Peli1
122	Rep2_Day1_peliinex_7_20_WTdownFLup_Sequence_A 0_S 0_U 0_V 1_X14_Y12_Job(Seq.Scan) 1 01_038	Cell_CP_26	WT	0	2	3.4541154728052192	0.0	Peli1
123	Rep2_Day1_peliinex_7_20_WTdownFLup_Sequence_A 0_S 0_U 0_V 1_X14_Y12_Job(Seq.Scan) 1 01_038	Cell_CP_27	WT	0	2	2.1263343430872186	0.0	Peli1
124	Rep2_Day1_peliinex_7_20_WTdownFLup_Sequence_A 0_S 0_U 0_V 1_X14_Y12_Job(Seq.Scan) 1 01_038	Cell_CP_29	WT	0	2	4.940576514018092	0.0	Peli1
125	Rep2_Day1_peliinex_7_20_WTdownFLup_Sequence_A 0_S 0_U 0_V 1_X14_Y12_Job(Seq.Scan) 1 01_038	Cell_CP_41	WT	0	2	2.963488349414824	0.0	Peli1
126	Rep2_Day1_peliinex_7_20_WTdownFLup_Sequence_A 0_S 0_U 0_V 1_X14_Y12_Job(Seq.Scan) 1 01_038	Cell_CP_42	WT	0	2	2.979785558103262	0.0	Peli1
127	Rep2_Day1_peliinex_7_20_WTdownFLup_Sequence_A 0_S 0_U 0_V 1_X14_Y12_Job(Seq.Scan) 1 01_038	Cell_CP_50	WT	0	2	2.975496928759421	0.0	Peli1
128	Rep2_Day1_peliinex_7_20_WTdownFLup_Sequence_A 0_S 0_U 0_V 1_X14_Y12_Job(Seq.Scan) 1 01_038	Cell_CP_51	WT	0	2	2.5560623040223107	0.0	Peli1
129	Rep2_Day1_peliinex_7_20_WTdownFLup_Sequence_A 0_S 0_U 0_V 1_X14_Y12_Job(Seq.Scan) 1 01_038	Cell_CP_53	WT	0	2	2.6521292700517147	0.0	Peli1
130	Rep2_Day1_peliinex_7_20_WTdownFLup_Sequence_A 0_S 0_U 0_V 1_X14_Y12_Job(Seq.Scan) 1 01_038	Cell_CP_58	WT	0	2	3.355475329169511	0.0	Peli1
131	Rep2_Day1_peliinex_7_20_WTdownFLup_Sequence_A 0_S 0_U 0_V 1_X14_Y12_Job(Seq.Scan) 1 01_038	Cell_CP_61	WT	0	2	3.3220227687420247	0.0	Peli1
132	Rep2_Day1_peliinex_7_20_WTdownFLup_Sequence_A 0_S 0_U 0_V 1_X14_Y13_Job(Seq.Scan) 1 01_052	Cell_CP_1	WT	0	2	2.1726530001371485	0.0	Peli1
133	Rep2_Day1_peliinex_7_20_WTdownFLup_Sequence_A 0_S 0_U 0_V 1_X14_Y13_Job(Seq.Scan) 1 01_052	Cell_CP_5	WT	0	2	3.1264587675718296	0.0	Peli1
134	Rep2_Day1_peliinex_7_20_WTdownFLup_Sequence_A 0_S 0_U 0_V 1_X14_Y13_Job(Seq.Scan) 1 01_052	Cell_CP_10	WT	0	2	2.2206862745609293	2.484869805369026	Peli1
135	Rep2_Day1_peliinex_7_20_WTdownFLup_Sequence_A 0_S 0_U 0_V 1_X14_Y13_Job(Seq.Scan) 1 01_052	Cell_CP_12	WT	0	2	2.664994949492316	0.0	Peli1
136	Rep2_Day1_peliinex_7_20_WTdownFLup_Sequence_A 0_S 0_U 0_V 1_X14_Y13_Job(Seq.Scan) 1 01_052	Cell_CP_16	WT	0	2	3.028676349804889	0.0	Peli1
137	Rep2_Day1_peliinex_7_20_WTdownFLup_Sequence_A 0_S 0_U 0_V 1_X14_Y13_Job(Seq.Scan) 1 01_052	Cell_CP_17	WT	0	2	3.0166681876421357	4.479972299125639	Peli1
138	Rep2_Day1_peliinex_7_20_WTdownFLup_Sequence_A 0_S 0_U 0_V 1_X14_Y13_Job(Seq.Scan) 1 01_052	Cell_CP_19	WT	0	2	3.099869265640017	0.0	Peli1
139	Rep2_Day1_peliinex_7_20_WTdownFLup_Sequence_A 0_S 0_U 0_V 1_X14_Y13_Job(Seq.Scan) 1 01_052	Cell_CP_20	WT	0	2	3.868402907966035	0.0	Peli1
140	Rep2_Day1_peliinex_7_20_WTdownFLup_Sequence_A 0_S 0_U 0_V 1_X15_Y11_Job(Seq.Scan) 1 01_030	Cell_CP_7	WT	0	2	3.7731932506235566	0.0	Peli1
141	Rep2_Day1_peliinex_7_20_WTdownFLup_Sequence_A 0_S 0_U 0_V 1_X15_Y11_Job(Seq.Scan) 1 01_030	Cell_CP_10	WT	0	2	3.815223069738724	0.0	Peli1
142	Rep2_Day1_peliinex_7_20_WTdownFLup_Sequence_A 0_S 0_U 0_V 1_X15_Y11_Job(Seq.Scan) 1 01_030	Cell_CP_11	WT	0	2	1.6236997876022945	2.4848700139599478	Peli1
143	Rep2_Day1_peliinex_7_20_WTdownFLup_Sequence_A 0_S 0_U 0_V 1_X15_Y11_Job(Seq.Scan) 1 01_030	Cell_CP_18	WT	0	2	4.689259914196125	0.0	Peli1
144	Rep2_Day1_peliinex_7_20_WTdownFLup_Sequence_A 0_S 0_U 0_V 1_X15_Y11_Job(Seq.Scan) 1 01_030	Cell_CP_21	WT	0	2	2.5277567245801977	0.0	Peli1
145	Rep2_Day1_peliinex_7_20_WTdownFLup_Sequence_A 0_S 0_U 0_V 1_X15_Y11_Job(Seq.Scan) 1 01_030	Cell_CP_22	WT	0	2	1.0713157758878282	4.76559751651649	Peli1
146	Rep2_Day1_peliinex_7_20_WTdownFLup_Sequence_A 0_S 0_U 0_V 1_X15_Y11_Job(Seq.Scan) 1 01_030	Cell_CP_23	WT	0	2	3.1873585557998965	4.124008971495529	Peli1
147	Rep2_Day1_peliinex_7_20_WTdownFLup_Sequence_A 0_S 0_U 0_V 1_X15_Y11_Job(Seq.Scan) 1 01_030	Cell_CP_24	WT	0	2	3.967900360288669	0.0	Peli1
148	Rep2_Day1_peliinex_7_20_WTdownFLup_Sequence_A 0_S 0_U 0_V 1_X15_Y11_Job(Seq.Scan) 1 01_030	Cell_CP_26	WT	0	2	5.24936283295674	0.0	Peli1
149	Rep2_Day1_peliinex_7_20_WTdownFLup_Sequence_A 0_S 0_U 0_V 1_X15_Y11_Job(Seq.Scan) 1 01_030	Cell_CP_29	WT	0	2	2.4153927584532773	0.0	Peli1
150	Rep2_Day1_peliinex_7_20_WTdownFLup_Sequence_A 0_S 0_U 0_V 1_X15_Y11_Job(Seq.Scan) 1 01_030	Cell_CP_33	WT	0	2	2.747338093030508	0.970102558941276	Peli1
151	Rep2_Day1_peliinex_7_20_WTdownFLup_Sequence_A 0_S 0_U 0_V 1_X15_Y11_Job(Seq.Scan) 1 01_030	Cell_CP_48	WT	0	2	3.955034055075304	0.0	Peli1
152	Rep2_Day1_peliinex_7_20_WTdownFLup_Sequence_A 0_S 0_U 0_V 1_X15_Y11_Job(Seq.Scan) 1 01_030	Cell_CP_54	WT	0	2	4.430221278464186	0.0	Peli1
153	Rep2_Day1_peliinex_7_20_WTdownFLup_Sequence_A 0_S 0_U 0_V 1_X15_Y11_Job(Seq.Scan) 1 01_030	Cell_CP_60	WT	0	2	3.646248987682184	0.0	Peli1
154	Rep2_Day1_peliinex_7_20_WTdownFLup_Sequence_A 0_S 0_U 0_V 1_X15_Y11_Job(Seq.Scan) 1 01_030	Cell_CP_61	WT	0	2	2.471146191468736	0.0	Peli1
155	Rep2_Day1_peliinex_7_20_WTdownFLup_Sequence_A 0_S 0_U 0_V 1_X15_Y11_Job(Seq.Scan) 1 01_030	Cell_CP_62	WT	0	2	3.843528440589916	0.0	Peli1
156	Rep2_Day1_peliinex_7_20_WTdownFLup_Sequence_A 0_S 0_U 0_V 1_X15_Y11_Job(Seq.Scan) 1 01_030	Cell_CP_67	WT	0	2	4.934572432936715	0.0	Peli1
157	Rep2_Day1_peliinex_7_20_WTdownFLup_Sequence_A 0_S 0_U 0_V 1_X15_Y11_Job(Seq.Scan) 1 01_030	Cell_CP_68	WT	0	2	2.6924430116565823	0.0	Peli1
158	Rep2_Day1_peliinex_7_20_WTdownFLup_Sequence_A 0_S 0_U 0_V 1_X15_Y11_Job(Seq.Scan) 1 01_030	Cell_CP_69	WT	0	2	1.1193491546070695	0.0	Peli1
159	Rep2_Day1_peliinex_7_20_WTdownFLup_Sequence_A 0_S 0_U 0_V 1_X15_Y11_Job(Seq.Scan) 1 01_030	Cell_CP_70	WT	0	2	2.2129665331510946	0.0	Peli1
160	Rep2_Day1_peliinex_7_20_WTdownFLup_Sequence_A 0_S 0_U 0_V 1_X15_Y13_Job(Seq.Scan) 1 01_050	Cell_CP_2	WT	0	2	3.2688437648783992	0.0	Peli1
161	Rep2_Day1_peliinex_7_20_WTdownFLup_Sequence_A 0_S 0_U 0_V 1_X16_Y11_Job(Seq.Scan) 1 01_028	Cell_CP_2	WT	0	2	2.960057445939752	0.0	Peli1
162	Rep2_Day1_peliinex_7_20_WTdownFLup_Sequence_A 0_S 0_U 0_V 1_X16_Y11_Job(Seq.Scan) 1 01_028	Cell_CP_11	WT	0	2	2.872568155779872	0.0	Peli1
163	Rep2_Day1_peliinex_7_20_WTdownFLup_Sequence_A 0_S 0_U 0_V 1_X16_Y11_Job(Seq.Scan) 1 01_028	Cell_CP_19	WT	0	2	3.013236658394298	0.0	Peli1
164	Rep2_Day1_peliinex_7_20_WTdownFLup_Sequence_A 0_S 0_U 0_V 1_X16_Y11_Job(Seq.Scan) 1 01_028	Cell_CP_20	WT	0	2	2.9017310439089106	0.0	Peli1
165	Rep2_Day1_peliinex_7_20_WTdownFLup_Sequence_A 0_S 0_U 0_V 1_X16_Y11_Job(Seq.Scan) 1 01_028	Cell_CP_23	WT	0	2	2.363928580554424	0.0	Peli1
166	Rep2_Day1_peliinex_7_20_WTdownFLup_Sequence_A 0_S 0_U 0_V 1_X16_Y11_Job(Seq.Scan) 1 01_028	Cell_CP_25	WT	0	2	5.408043787406219	0.0	Peli1
167	Rep2_Day1_peliinex_7_20_WTdownFLup_Sequence_A 0_S 0_U 0_V 1_X16_Y11_Job(Seq.Scan) 1 01_028	Cell_CP_26	WT	0	2	4.726999435240081	0.0	Peli1
168	Rep2_Day1_peliinex_7_20_WTdownFLup_Sequence_A 0_S 0_U 0_V 1_X16_Y11_Job(Seq.Scan) 1 01_028	Cell_CP_27	WT	0	2	3.938737263568709	0.0	Peli1
169	Rep2_Day1_peliinex_7_20_WTdownFLup_Sequence_A 0_S 0_U 0_V 1_X16_Y11_Job(Seq.Scan) 1 01_028	Cell_CP_29	WT	0	2	2.891438124892771	0.0	Peli1
170	Rep2_Day1_peliinex_7_20_WTdownFLup_Sequence_A 0_S 0_U 0_V 1_X16_Y11_Job(Seq.Scan) 1 01_028	Cell_CP_30	WT	0	2	4.009072870716912	0.0	Peli1
171	Rep2_Day1_peliinex_7_20_WTdownFLup_Sequence_A 0_S 0_U 0_V 1_X16_Y11_Job(Seq.Scan) 1 01_028	Cell_CP_38	WT	0	2	2.6384056561514244	0.0	Peli1
172	Rep2_Day1_peliinex_7_20_WTdownFLup_Sequence_A 0_S 0_U 0_V 1_X16_Y11_Job(Seq.Scan) 1 01_028	Cell_CP_40	WT	0	2	3.5416039286014134	0.0	Peli1
173	Rep2_Day1_peliinex_7_20_WTdownFLup_Sequence_A 0_S 0_U 0_V 1_X16_Y11_Job(Seq.Scan) 1 01_028	Cell_CP_45	WT	0	2	4.478255178660731	0.0	Peli1
174	Rep2_Day1_peliinex_7_20_WTdownFLup_Sequence_A 0_S 0_U 0_V 1_X16_Y12_Job(Seq.Scan) 1 01_042	Cell_CP_7	WT	0	2	4.351310081355674	0.0	Peli1
175	Rep2_Day1_peliinex_7_20_WTdownFLup_Sequence_A 0_S 0_U 0_V 1_X16_Y12_Job(Seq.Scan) 1 01_042	Cell_CP_9	WT	0	2	3.398361414016997	1.0189938721202068	Peli1
176	Rep2_Day1_peliinex_7_20_WTdownFLup_Sequence_A 0_S 0_U 0_V 1_X16_Y12_Job(Seq.Scan) 1 01_042	Cell_CP_11	WT	0	2	3.085287091507273	0.0	Peli1
177	Rep2_Day1_peliinex_7_20_WTdownFLup_Sequence_A 0_S 0_U 0_V 1_X16_Y12_Job(Seq.Scan) 1 01_042	Cell_CP_13	WT	0	2	6.014465571807685	0.0	Peli1
178	Rep2_Day1_peliinex_7_20_WTdownFLup_Sequence_A 0_S 0_U 0_V 1_X16_Y12_Job(Seq.Scan) 1 01_042	Cell_CP_14	WT	0	2	3.5579011372898512	0.0	Peli1
179	Rep2_Day1_peliinex_7_20_WTdownFLup_Sequence_A 0_S 0_U 0_V 1_X16_Y12_Job(Seq.Scan) 1 01_042	Cell_CP_16	WT	0	2	4.51513697383592	4.6060575846527145	Peli1
180	Rep2_Day1_peliinex_7_20_WTdownFLup_Sequence_A 0_S 0_U 0_V 1_X16_Y12_Job(Seq.Scan) 1 01_042	Cell_CP_21	WT	0	2	3.221667799141544	4.226937744475078	Peli1
181	Rep2_Day1_peliinex_7_20_WTdownFLup_Sequence_A 0_S 0_U 0_V 1_X16_Y12_Job(Seq.Scan) 1 01_042	Cell_CP_26	WT	0	2	10.075002411832529	0.0	Peli1
182	Rep2_Day1_peliinex_7_20_WTdownFLup_Sequence_A 0_S 0_U 0_V 1_X16_Y12_Job(Seq.Scan) 1 01_042	Cell_CP_27	WT	0	2	4.341015285021243	0.0	Peli1
183	Rep2_Day1_peliinex_7_20_WTdownFLup_Sequence_A 0_S 0_U 0_V 1_X16_Y12_Job(Seq.Scan) 1 01_042	Cell_CP_32	WT	0	2	4.314427868998644	3.819511699082565	Peli1
184	Rep2_Day1_peliinex_7_20_WTdownFLup_Sequence_A 0_S 0_U 0_V 1_X16_Y12_Job(Seq.Scan) 1 01_042	Cell_CP_33	WT	0	2	2.3193260010147947	2.682149884049521	Peli1
185	Rep2_Day1_peliinex_7_20_WTdownFLup_Sequence_A 0_S 0_U 0_V 1_X16_Y12_Job(Seq.Scan) 1 01_042	Cell_CP_38	WT	0	2	4.260389887720722	0.0	Peli1
186	Rep2_Day1_peliinex_7_20_WTdownFLup_Sequence_A 0_S 0_U 0_V 1_X16_Y12_Job(Seq.Scan) 1 01_042	Cell_CP_41	WT	0	2	2.968634496036512	2.410245986058826	Peli1
187	Rep2_Day1_peliinex_7_20_WTdownFLup_Sequence_A 0_S 0_U 0_V 1_X16_Y12_Job(Seq.Scan) 1 01_042	Cell_CP_42	WT	0	2	4.371895085024267	0.0	Peli1
188	Rep2_Day1_peliinex_7_20_WTdownFLup_Sequence_A 0_S 0_U 0_V 1_X16_Y12_Job(Seq.Scan) 1 01_042	Cell_CP_53	WT	0	2	2.5277567245801977	0.0	Peli1
189	Rep2_Day1_peliinex_7_20_WTdownFLup_Sequence_A 0_S 0_U 0_V 1_X16_Y12_Job(Seq.Scan) 1 01_042	Cell_CP_54	WT	0	2	3.264554718352716	0.0	Peli1
190	Rep2_Day1_peliinex_7_20_WTdownFLup_Sequence_A 0_S 0_U 0_V 1_X16_Y12_Job(Seq.Scan) 1 01_042	Cell_CP_60	WT	0	2	2.5963762542181	0.0	Peli1
191	Rep2_Day1_peliinex_7_20_WTdownFLup_Sequence_A 0_S 0_U 0_V 1_X16_Y12_Job(Seq.Scan) 1 01_042	Cell_CP_61	WT	0	2	1.2840349202061505	0.0	Peli1
192	Rep2_Day1_peliinex_7_20_WTdownFLup_Sequence_A 0_S 0_U 0_V 1_X16_Y12_Job(Seq.Scan) 1 01_042	Cell_CP_62	WT	0	2	3.015809836000603	0.0	Peli1
193	Rep2_Day1_peliinex_7_20_WTdownFLup_Sequence_A 0_S 0_U 0_V 1_X16_Y13_Job(Seq.Scan) 1 01_048	Cell_CP_2	WT	0	2	3.93959540661932	0.0	Peli1
194	Rep2_Day1_peliinex_7_20_WTdownFLup_Sequence_A 0_S 0_U 0_V 1_X16_Y13_Job(Seq.Scan) 1 01_048	Cell_CP_4	WT	0	2	2.8622750281728115	0.0	Peli1
195	Rep2_Day1_peliinex_7_20_WTdownFLup_Sequence_A 0_S 0_U 0_V 1_X16_Y13_Job(Seq.Scan) 1 01_048	Cell_CP_6	WT	0	2	3.500433504082385	0.0	Peli1
196	Rep2_Day1_peliinex_7_20_WTdownFLup_Sequence_A 0_S 0_U 0_V 1_X16_Y13_Job(Seq.Scan) 1 01_048	Cell_CP_16	WT	0	2	3.38292234837917	2.888864530104624	Peli1
197	Rep2_Day1_peliinex_7_20_WTdownFLup_Sequence_A 0_S 0_U 0_V 1_X16_Y13_Job(Seq.Scan) 1 01_048	Cell_CP_17	WT	0	2	1.4881774316095553	4.000494360483701	Peli1
198	Rep2_Day1_peliinex_7_20_WTdownFLup_Sequence_A 0_S 0_U 0_V 1_X16_Y13_Job(Seq.Scan) 1 01_048	Cell_CP_18	WT	0	2	3.450684360739225	0.0	Peli1
199	Rep2_Day1_peliinex_7_20_WTdownFLup_Sequence_A 0_S 0_U 0_V 1_X16_Y13_Job(Seq.Scan) 1 01_048	Cell_CP_21	WT	0	2	2.5989496404153254	0.0	Peli1
200	Rep2_Day1_peliinex_7_20_WTdownFLup_Sequence_A 0_S 0_U 0_V 1_X16_Y13_Job(Seq.Scan) 1 01_048	Cell_CP_24	WT	0	2	3.677984427644764	0.0	Peli1
201	Rep2_Day1_peliinex_7_20_WTdownFLup_Sequence_A 0_S 0_U 0_V 1_X16_Y13_Job(Seq.Scan) 1 01_048	Cell_CP_31	WT	0	2	3.935306360093637	1.0490145904134742	Peli1
202	Rep2_Day1_peliinex_7_20_WTdownFLup_Sequence_A 0_S 0_U 0_V 1_X16_Y13_Job(Seq.Scan) 1 01_048	Cell_CP_33	WT	0	2	2.651271544182946	0.0	Peli1
203	Rep2_Day1_peliinex_7_20_WTdownFLup_Sequence_A 0_S 0_U 0_V 1_X16_Y13_Job(Seq.Scan) 1 01_048	Cell_CP_39	WT	0	2	1.6151225289146127	1.0541610499215437	Peli1
204	Rep2_Day1_peliinex_7_20_WTdownFLup_Sequence_A 0_S 0_U 0_V 1_X17_Y11_Job(Seq.Scan) 1 01_026	Cell_CP_5	WT	0	2	3.007233203085685	0.0	Peli1
205	Rep2_Day1_peliinex_7_20_WTdownFLup_Sequence_A 0_S 0_U 0_V 1_X17_Y11_Job(Seq.Scan) 1 01_026	Cell_CP_10	WT	0	2	2.699304192833963	0.0	Peli1
206	Rep2_Day1_peliinex_7_20_WTdownFLup_Sequence_A 0_S 0_U 0_V 1_X17_Y11_Job(Seq.Scan) 1 01_026	Cell_CP_11	WT	0	2	2.072296987582061	4.054532341761624	Peli1
207	Rep2_Day1_peliinex_7_20_WTdownFLup_Sequence_A 0_S 0_U 0_V 1_X17_Y11_Job(Seq.Scan) 1 01_026	Cell_CP_13	WT	0	2	2.7001619187027317	0.0	Peli1
208	Rep2_Day1_peliinex_7_20_WTdownFLup_Sequence_A 0_S 0_U 0_V 1_X17_Y11_Job(Seq.Scan) 1 01_026	Cell_CP_16	WT	0	2	1.2557296536504194	1.2154161206364735	Peli1
209	Rep2_Day1_peliinex_7_20_WTdownFLup_Sequence_A 0_S 0_U 0_V 1_X17_Y11_Job(Seq.Scan) 1 01_026	Cell_CP_17	WT	0	2	3.0544085430497767	2.294451325047754	Peli1
210	Rep2_Day1_peliinex_7_20_WTdownFLup_Sequence_A 0_S 0_U 0_V 1_X17_Y11_Job(Seq.Scan) 1 01_026	Cell_CP_33	WT	0	2	4.09484587477557	0.0	Peli1
211	Rep2_Day1_peliinex_7_20_WTdownFLup_Sequence_A 0_S 0_U 0_V 1_X17_Y11_Job(Seq.Scan) 1 01_026	Cell_CP_37	WT	0	2	2.7267528807709938	0.0	Peli1
212	Rep2_Day1_peliinex_7_20_WTdownFLup_Sequence_A 0_S 0_U 0_V 1_X17_Y11_Job(Seq.Scan) 1 01_026	Cell_CP_41	WT	0	2	2.8982999318429163	0.0	Peli1
213	Rep2_Day1_peliinex_7_20_WTdownFLup_Sequence_A 0_S 0_U 0_V 1_X17_Y11_Job(Seq.Scan) 1 01_026	Cell_CP_42	WT	0	2	2.940328708003477	0.0	Peli1
214	Rep2_Day1_peliinex_7_20_WTdownFLup_Sequence_A 0_S 0_U 0_V 1_X17_Y11_Job(Seq.Scan) 1 01_026	Cell_CP_45	WT	0	2	2.828823093518089	0.0	Peli1
215	Rep2_Day1_peliinex_7_20_WTdownFLup_Sequence_A 0_S 0_U 0_V 1_X17_Y11_Job(Seq.Scan) 1 01_026	Cell_CP_47	WT	0	2	2.784220722569381	0.0	Peli1
216	Rep2_Day1_peliinex_7_20_WTdownFLup_Sequence_A 0_S 0_U 0_V 1_X17_Y11_Job(Seq.Scan) 1 01_026	Cell_CP_48	WT	0	2	2.19924229347804	0.0	Peli1
217	Rep2_Day1_peliinex_7_20_WTdownFLup_Sequence_A 0_S 0_U 0_V 1_X17_Y11_Job(Seq.Scan) 1 01_026	Cell_CP_51	WT	0	2	4.236372729031528	1.203407854178259	Peli1
218	Rep2_Day1_peliinex_7_20_WTdownFLup_Sequence_A 0_S 0_U 0_V 1_X17_Y11_Job(Seq.Scan) 1 01_026	Cell_CP_57	WT	0	2	3.0303918015424256	0.0	Peli1
219	Rep2_Day1_peliinex_7_20_WTdownFLup_Sequence_A 0_S 0_U 0_V 1_X17_Y11_Job(Seq.Scan) 1 01_026	Cell_CP_59	WT	0	2	1.2840353373879931	0.0	Peli1
220	Rep2_Day1_peliinex_7_20_WTdownFLup_Sequence_A 0_S 0_U 0_V 1_X17_Y11_Job(Seq.Scan) 1 01_026	Cell_CP_61	WT	0	2	7.715361834849181	0.0	Peli1
221	Rep2_Day1_peliinex_7_20_WTdownFLup_Sequence_A 0_S 0_U 0_V 1_X17_Y11_Job(Seq.Scan) 1 01_026	Cell_CP_65	WT	0	2	7.141534050642747	1.2051230973248737	Peli1
222	Rep2_Day1_peliinex_7_20_WTdownFLup_Sequence_A 0_S 0_U 0_V 1_X17_Y11_Job(Seq.Scan) 1 01_026	Cell_CP_67	WT	0	2	3.003802091019692	0.0	Peli1
223	Rep2_Day1_peliinex_7_20_WTdownFLup_Sequence_A 0_S 0_U 0_V 1_X17_Y12_Job(Seq.Scan) 1 01_044	Cell_CP_1	WT	0	2	5.156726353220566	0.0	Peli1
224	Rep2_Day1_peliinex_7_20_WTdownFLup_Sequence_A 0_S 0_U 0_V 1_X17_Y12_Job(Seq.Scan) 1 01_044	Cell_CP_6	WT	0	2	4.130870778445674	0.0	Peli1
225	Rep2_Day1_peliinex_7_20_WTdownFLup_Sequence_A 0_S 0_U 0_V 1_X17_Y12_Job(Seq.Scan) 1 01_044	Cell_CP_7	WT	0	2	4.95944773467652	0.0	Peli1
226	Rep2_Day1_peliinex_7_20_WTdownFLup_Sequence_A 0_S 0_U 0_V 1_X17_Y12_Job(Seq.Scan) 1 01_044	Cell_CP_13	WT	0	2	1.5696624320971366	0.7247894665756515	Peli1
227	Rep2_Day1_peliinex_7_20_WTdownFLup_Sequence_A 0_S 0_U 0_V 1_X17_Y12_Job(Seq.Scan) 1 01_044	Cell_CP_15	WT	0	2	2.5946603852987207	0.0	Peli1
228	Rep2_Day1_peliinex_7_20_WTdownFLup_Sequence_A 0_S 0_U 0_V 1_X17_Y12_Job(Seq.Scan) 1 01_044	Cell_CP_17	WT	0	2	2.661564463199086	0.0	Peli1
229	Rep2_Day1_peliinex_7_20_WTdownFLup_Sequence_A 0_S 0_U 0_V 1_X17_Y12_Job(Seq.Scan) 1 01_044	Cell_CP_30	WT	0	2	12.41234295059159	10.299726589449785	Peli1
230	Rep2_Day1_peliinex_7_20_WTdownFLup_Sequence_A 0_S 0_U 0_V 1_X17_Y12_Job(Seq.Scan) 1 01_044	Cell_CP_33	WT	0	2	3.3649103137259604	0.0	Peli1
231	Rep2_Day1_peliinex_7_20_WTdownFLup_Sequence_A 0_S 0_U 0_V 1_X17_Y12_Job(Seq.Scan) 1 01_044	Cell_CP_35	WT	0	2	3.118739026161995	0.0	Peli1
232	Rep2_Day1_peliinex_7_20_WTdownFLup_Sequence_A 0_S 0_U 0_V 1_X17_Y12_Job(Seq.Scan) 1 01_044	Cell_CP_36	WT	0	2	4.168611133853315	0.0	Peli1
233	Rep2_Day1_peliinex_7_20_WTdownFLup_Sequence_A 0_S 0_U 0_V 1_X17_Y12_Job(Seq.Scan) 1 01_044	Cell_CP_42	WT	0	2	5.14557591692658	0.0	Peli1
234	Rep2_Day1_peliinex_7_20_WTdownFLup_Sequence_A 0_S 0_U 0_V 1_X17_Y12_Job(Seq.Scan) 1 01_044	Cell_CP_45	WT	0	2	2.0397023616142644	3.13160533137536	Peli1
235	Rep2_Day1_peliinex_7_20_WTdownFLup_Sequence_A 0_S 0_U 0_V 1_X17_Y12_Job(Seq.Scan) 1 01_044	Cell_CP_46	WT	0	2	7.048041096583333	0.0	Peli1
236	Rep2_Day1_peliinex_7_20_WTdownFLup_Sequence_A 0_S 0_U 0_V 1_X17_Y12_Job(Seq.Scan) 1 01_044	Cell_CP_47	WT	0	2	4.282691177490537	0.0	Peli1
237	Rep2_Day1_peliinex_7_20_WTdownFLup_Sequence_A 0_S 0_U 0_V 1_X17_Y12_Job(Seq.Scan) 1 01_044	Cell_CP_49	WT	0	2	3.1959353973057354	0.0	Peli1
238	Rep2_Day1_peliinex_7_20_WTdownFLup_Sequence_A 0_S 0_U 0_V 1_X17_Y12_Job(Seq.Scan) 1 01_044	Cell_CP_51	WT	0	2	6.763271101970194	0.0	Peli1
239	Rep2_Day1_peliinex_7_20_WTdownFLup_Sequence_A 0_S 0_U 0_V 1_X17_Y12_Job(Seq.Scan) 1 01_044	Cell_CP_53	WT	0	2	3.954175912024693	4.039092858941954	Peli1
240	Rep2_Day1_peliinex_7_20_WTdownFLup_Sequence_A 0_S 0_U 0_V 1_X17_Y12_Job(Seq.Scan) 1 01_044	Cell_CP_55	WT	0	2	4.399343564370376	0.0	Peli1
241	Rep2_Day1_peliinex_7_20_WTdownFLup_Sequence_A 0_S 0_U 0_V 1_X17_Y12_Job(Seq.Scan) 1 01_044	Cell_CP_57	WT	0	2	4.802480146055363	0.0	Peli1
242	Rep2_Day1_peliinex_7_20_WTdownFLup_Sequence_A 0_S 0_U 0_V 1_X17_Y12_Job(Seq.Scan) 1 01_044	Cell_CP_61	WT	0	2	2.2541384178065726	0.0	Peli1
243	Rep2_Day1_peliinex_7_20_WTdownFLup_Sequence_A 0_S 0_U 0_V 1_X17_Y12_Job(Seq.Scan) 1 01_044	Cell_CP_62	WT	0	2	4.8187773547438	0.0	Peli1
244	Rep2_Day1_peliinex_7_20_WTdownFLup_Sequence_A 0_S 0_U 0_V 1_X17_Y12_Job(Seq.Scan) 1 01_044	Cell_CP_64	WT	0	2	3.1341785089816643	0.0	Peli1
245	Rep2_Day1_peliinex_7_20_WTdownFLup_Sequence_A 0_S 0_U 0_V 1_X17_Y13_Job(Seq.Scan) 1 01_046	Cell_CP_6	WT	0	2	3.161625528191324	0.0	Peli1
246	Rep2_Day1_peliinex_7_20_WTdownFLup_Sequence_A 0_S 0_U 0_V 1_X17_Y13_Job(Seq.Scan) 1 01_046	Cell_CP_7	WT	0	2	3.630809922044358	0.0	Peli1
247	Rep2_Day1_peliinex_7_20_WTdownFLup_Sequence_A 0_S 0_U 0_V 1_X17_Y13_Job(Seq.Scan) 1 01_046	Cell_CP_10	WT	0	2	3.011522041020448	0.0	Peli1
248	Rep2_Day1_peliinex_7_20_WTdownFLup_Sequence_A 0_S 0_U 0_V 1_X17_Y13_Job(Seq.Scan) 1 01_046	Cell_CP_11	WT	0	2	5.187605736041747	0.0	Peli1
249	Rep2_Day1_peliinex_7_20_WTdownFLup_Sequence_A 0_S 0_U 0_V 1_X17_Y13_Job(Seq.Scan) 1 01_046	Cell_CP_16	WT	0	2	3.89070419773585	3.0604124155402324	Peli1
250	Rep2_Day1_peliinex_7_20_WTdownFLup_Sequence_A 0_S 0_U 0_V 1_X17_Y13_Job(Seq.Scan) 1 01_046	Cell_CP_31	WT	0	2	1.8724437312952609	0.0	Peli1
251	Rep2_Day1_peliinex_7_20_WTdownFLup_Sequence_A 0_S 0_U 0_V 1_X17_Y13_Job(Seq.Scan) 1 01_046	Cell_CP_33	WT	0	2	2.689012316772431	0.0	Peli1
252	Rep2_Day1_peliinex_7_20_WTdownFLup_Sequence_A 0_S 0_U 0_V 1_X17_Y13_Job(Seq.Scan) 1 01_046	Cell_CP_34	WT	0	2	2.2781545335411595	0.0	Peli1
253	Rep2_Day1_peliinex_7_20_WTdownFLup_Sequence_A 0_S 0_U 0_V 1_X17_Y13_Job(Seq.Scan) 1 01_046	Cell_CP_39	WT	0	2	3.488424298965024	0.0	Peli1
254	Rep2_Day1_peliinex_7_20_WTdownFLup_Sequence_A 0_S 0_U 0_V 1_X17_Y13_Job(Seq.Scan) 1 01_046	Cell_CP_41	WT	0	2	4.106855288483851	0.0	Peli1
255	Rep2_Day1_peliinex_7_20_WTdownFLup_Sequence_A 0_S 0_U 0_V 1_X17_Y13_Job(Seq.Scan) 1 01_046	Cell_CP_46	WT	0	2	2.677861463296602	0.0	Peli1
256	Rep2_Day1_peliinex_7_20_WTdownFLup_Sequence_A 0_S 0_U 0_V 1_X17_Y13_Job(Seq.Scan) 1 01_046	Cell_CP_48	WT	0	2	2.493447064056708	0.0	Peli1
257	Rep2_Day1_peliinex_7_20_WTdownFLup_Sequence_A 0_S 0_U 0_V 1_X17_Y13_Job(Seq.Scan) 1 01_046	Cell_CP_52	WT	0	2	3.33746308592538	0.0	Peli1
258	Rep2_Day2_peliinex_7_20_WTdownFLup_Sequence_A 0_S 0_U 0_V 1_X 7_Y 7_Job(Seq.Scan) 1 01_064	Cell_CP_2	WT	0	2	2.3261880165558613	0.8139943127685282	Peli1
259	Rep2_Day2_peliinex_7_20_WTdownFLup_Sequence_A 0_S 0_U 0_V 1_X 7_Y 7_Job(Seq.Scan) 1 01_064	Cell_CP_4	WT	0	2	1.194830282604195	0.7796847565404987	Peli1
260	Rep2_Day2_peliinex_7_20_WTdownFLup_Sequence_A 0_S 0_U 0_V 1_X 7_Y 7_Job(Seq.Scan) 1 01_064	Cell_CP_7	WT	0	2	2.2627146335396477	0.0	Peli1
261	Rep2_Day2_peliinex_7_20_WTdownFLup_Sequence_A 0_S 0_U 0_V 1_X 7_Y 7_Job(Seq.Scan) 1 01_064	Cell_CP_12	WT	0	2	3.445537379753852	0.0	Peli1
262	Rep2_Day2_peliinex_7_20_WTdownFLup_Sequence_A 0_S 0_U 0_V 1_X 7_Y 7_Job(Seq.Scan) 1 01_064	Cell_CP_14	WT	0	2	2.2103931469538685	0.0	Peli1
263	Rep2_Day2_peliinex_7_20_WTdownFLup_Sequence_A 0_S 0_U 0_V 1_X 7_Y 7_Job(Seq.Scan) 1 01_064	Cell_CP_15	WT	0	2	1.1236377839509102	0.0	Peli1
264	Rep2_Day2_peliinex_7_20_WTdownFLup_Sequence_A 0_S 0_U 0_V 1_X 7_Y 7_Job(Seq.Scan) 1 01_064	Cell_CP_37	WT	0	2	2.3853723530463924	0.0	Peli1
265	Rep2_Day2_peliinex_7_20_WTdownFLup_Sequence_A 0_S 0_U 0_V 1_X 7_Y 8_Job(Seq.Scan) 1 01_066	Cell_CP_6	WT	0	2	2.432547484419562	2.5106015814320704	Peli1
266	Rep2_Day2_peliinex_7_20_WTdownFLup_Sequence_A 0_S 0_U 0_V 1_X 7_Y 8_Job(Seq.Scan) 1 01_066	Cell_CP_11	WT	0	2	1.0644540732331436	0.0	Peli1
267	Rep2_Day2_peliinex_7_20_WTdownFLup_Sequence_A 0_S 0_U 0_V 1_X 7_Y 8_Job(Seq.Scan) 1 01_066	Cell_CP_15	WT	0	2	2.140058374169352	0.0	Peli1
268	Rep2_Day2_peliinex_7_20_WTdownFLup_Sequence_A 0_S 0_U 0_V 1_X 7_Y 8_Job(Seq.Scan) 1 01_066	Cell_CP_17	WT	0	2	2.0354141494522664	0.0	Peli1
269	Rep2_Day2_peliinex_7_20_WTdownFLup_Sequence_A 0_S 0_U 0_V 1_X 7_Y 8_Job(Seq.Scan) 1 01_066	Cell_CP_33	WT	0	2	2.0911675824677243	0.0	Peli1
270	Rep2_Day2_peliinex_7_20_WTdownFLup_Sequence_A 0_S 0_U 0_V 1_X 7_Y 8_Job(Seq.Scan) 1 01_066	Cell_CP_38	WT	0	2	2.4745762605801227	0.0	Peli1
271	Rep2_Day2_peliinex_7_20_WTdownFLup_Sequence_A 0_S 0_U 0_V 1_X 7_Y 8_Job(Seq.Scan) 1 01_066	Cell_CP_43	WT	0	2	2.875141750568019	0.0	Peli1
272	Rep2_Day2_peliinex_7_20_WTdownFLup_Sequence_A 0_S 0_U 0_V 1_X 7_Y 8_Job(Seq.Scan) 1 01_066	Cell_CP_50	WT	0	2	2.271292518000093	0.0	Peli1
273	Rep2_Day2_peliinex_7_20_WTdownFLup_Sequence_A 0_S 0_U 0_V 1_X 7_Y10_Job(Seq.Scan) 1 01_094	Cell_CP_1	WT	0	2	3.177065428192836	0.0	Peli1
274	Rep2_Day2_peliinex_7_20_WTdownFLup_Sequence_A 0_S 0_U 0_V 1_X 7_Y10_Job(Seq.Scan) 1 01_094	Cell_CP_39	WT	0	2	2.263573402363022	0.0	Peli1
275	Rep2_Day2_peliinex_7_20_WTdownFLup_Sequence_A 0_S 0_U 0_V 1_X 7_Y10_Job(Seq.Scan) 1 01_094	Cell_CP_40	WT	0	2	2.1846611622999026	0.0	Peli1
276	Rep2_Day2_peliinex_7_20_WTdownFLup_Sequence_A 0_S 0_U 0_V 1_X 8_Y 7_Job(Seq.Scan) 1 01_062	Cell_CP_8	WT	0	2	2.153781988069642	0.0	Peli1
277	Rep2_Day2_peliinex_7_20_WTdownFLup_Sequence_A 0_S 0_U 0_V 1_X 8_Y 7_Job(Seq.Scan) 1 01_062	Cell_CP_9	WT	0	2	3.793780757383206	0.0	Peli1
278	Rep2_Day2_peliinex_7_20_WTdownFLup_Sequence_A 0_S 0_U 0_V 1_X 8_Y 7_Job(Seq.Scan) 1 01_062	Cell_CP_13	WT	0	2	3.0200995082990505	0.0	Peli1
279	Rep2_Day2_peliinex_7_20_WTdownFLup_Sequence_A 0_S 0_U 0_V 1_X 8_Y 7_Job(Seq.Scan) 1 01_062	Cell_CP_37	WT	0	2	2.7756432552907784	0.0	Peli1
280	Rep2_Day2_peliinex_7_20_WTdownFLup_Sequence_A 0_S 0_U 0_V 1_X 8_Y 9_Job(Seq.Scan) 1 01_090	Cell_CP_18	WT	0	2	2.1640753242676243	0.0	Peli1
281	Rep2_Day2_peliinex_7_20_WTdownFLup_Sequence_A 0_S 0_U 0_V 1_X 8_Y 9_Job(Seq.Scan) 1 01_090	Cell_CP_20	WT	0	2	3.0063750600350745	2.629827771690979	Peli1
282	Rep2_Day2_peliinex_7_20_WTdownFLup_Sequence_A 0_S 0_U 0_V 1_X 8_Y 9_Job(Seq.Scan) 1 01_090	Cell_CP_35	WT	0	2	2.245560533346127	0.0	Peli1
283	Rep2_Day2_peliinex_7_20_WTdownFLup_Sequence_A 0_S 0_U 0_V 1_X 8_Y 9_Job(Seq.Scan) 1 01_090	Cell_CP_37	WT	0	2	2.4634258242861367	0.0	Peli1
284	Rep2_Day2_peliinex_7_20_WTdownFLup_Sequence_A 0_S 0_U 0_V 1_X 8_Y 9_Job(Seq.Scan) 1 01_090	Cell_CP_38	WT	0	2	2.9977980099383146	0.0	Peli1
285	Rep2_Day2_peliinex_7_20_WTdownFLup_Sequence_A 0_S 0_U 0_V 1_X 8_Y10_Job(Seq.Scan) 1 01_096	Cell_CP_3	WT	0	2	1.2960434995507473	0.6295803828582067	Peli1
286	Rep2_Day2_peliinex_7_20_WTdownFLup_Sequence_A 0_S 0_U 0_V 1_X 8_Y10_Job(Seq.Scan) 1 01_096	Cell_CP_13	WT	0	2	2.045707485650248	0.0	Peli1
287	Rep2_Day2_peliinex_7_20_WTdownFLup_Sequence_A 0_S 0_U 0_V 1_X 8_Y10_Job(Seq.Scan) 1 01_096	Cell_CP_19	WT	0	2	2.299598097442206	0.0	Peli1
288	Rep2_Day2_peliinex_7_20_WTdownFLup_Sequence_A 0_S 0_U 0_V 1_X 8_Y10_Job(Seq.Scan) 1 01_096	Cell_CP_33	WT	0	2	1.9410632609331628	0.0	Peli1
289	Rep2_Day2_peliinex_7_20_WTdownFLup_Sequence_A 0_S 0_U 0_V 1_X 8_Y10_Job(Seq.Scan) 1 01_096	Cell_CP_57	WT	0	2	1.7772353254983106	0.0	Peli1
290	Rep2_Day2_peliinex_7_20_WTdownFLup_Sequence_A 0_S 0_U 0_V 1_X 9_Y 7_Job(Seq.Scan) 1 01_060	Cell_CP_2	WT	0	2	3.05011907934225	0.0	Peli1
291	Rep2_Day2_peliinex_7_20_WTdownFLup_Sequence_A 0_S 0_U 0_V 1_X 9_Y 7_Job(Seq.Scan) 1 01_060	Cell_CP_24	WT	0	2	3.1641993315703925	4.1952023045125	Peli1
292	Rep2_Day2_peliinex_7_20_WTdownFLup_Sequence_A 0_S 0_U 0_V 1_X 9_Y 7_Job(Seq.Scan) 1 01_060	Cell_CP_36	WT	0	2	2.5354764659900324	0.0	Peli1
293	Rep2_Day2_peliinex_7_20_WTdownFLup_Sequence_A 0_S 0_U 0_V 1_X 9_Y 8_Job(Seq.Scan) 1 01_070	Cell_CP_4	WT	0	2	1.8904566003121563	0.0	Peli1
294	Rep2_Day2_peliinex_7_20_WTdownFLup_Sequence_A 0_S 0_U 0_V 1_X 9_Y 8_Job(Seq.Scan) 1 01_070	Cell_CP_5	WT	0	2	2.369075770130719	0.8045591196211571	Peli1
295	Rep2_Day2_peliinex_7_20_WTdownFLup_Sequence_A 0_S 0_U 0_V 1_X 9_Y 8_Job(Seq.Scan) 1 01_070	Cell_CP_9	WT	0	2	1.1545164367038672	0.0	Peli1
296	Rep2_Day2_peliinex_7_20_WTdownFLup_Sequence_A 0_S 0_U 0_V 1_X 9_Y 8_Job(Seq.Scan) 1 01_070	Cell_CP_21	WT	0	2	1.915330859097354	0.0	Peli1
297	Rep2_Day2_peliinex_7_20_WTdownFLup_Sequence_A 0_S 0_U 0_V 1_X 9_Y 8_Job(Seq.Scan) 1 01_070	Cell_CP_40	WT	0	2	1.141650757263266	0.0	Peli1
298	Rep2_Day2_peliinex_7_20_WTdownFLup_Sequence_A 0_S 0_U 0_V 1_X 9_Y 8_Job(Seq.Scan) 1 01_070	Cell_CP_42	WT	0	2	2.309891642231109	0.0	Peli1
299	Rep2_Day2_peliinex_7_20_WTdownFLup_Sequence_A 0_S 0_U 0_V 1_X 9_Y 8_Job(Seq.Scan) 1 01_070	Cell_CP_46	WT	0	2	2.4908740950413244	0.9143496474031212	Peli1
300	Rep2_Day2_peliinex_7_20_WTdownFLup_Sequence_A 0_S 0_U 0_V 1_X 9_Y 8_Job(Seq.Scan) 1 01_070	Cell_CP_57	WT	0	2	3.175350602228064	0.0	Peli1
301	Rep2_Day2_peliinex_7_20_WTdownFLup_Sequence_A 0_S 0_U 0_V 1_X 9_Y 8_Job(Seq.Scan) 1 01_070	Cell_CP_63	WT	0	2	2.685580578933673	0.0	Peli1
302	Rep2_Day2_peliinex_7_20_WTdownFLup_Sequence_A 0_S 0_U 0_V 1_X 9_Y 8_Job(Seq.Scan) 1 01_070	Cell_CP_64	WT	0	2	3.527022588832355	0.0	Peli1
303	Rep2_Day2_peliinex_7_20_WTdownFLup_Sequence_A 0_S 0_U 0_V 1_X 9_Y 8_Job(Seq.Scan) 1 01_070	Cell_CP_80	WT	0	2	2.8331123486346943	0.0	Peli1
304	Rep2_Day2_peliinex_7_20_WTdownFLup_Sequence_A 0_S 0_U 0_V 1_X 9_Y 9_Job(Seq.Scan) 1 01_088	Cell_CP_34	WT	0	2	2.658990034047253	2.3527783528513595	Peli1
305	Rep2_Day2_peliinex_7_20_WTdownFLup_Sequence_A 0_S 0_U 0_V 1_X 9_Y 9_Job(Seq.Scan) 1 01_088	Cell_CP_56	WT	0	2	4.624070662260531	0.0	Peli1
306	Rep2_Day2_peliinex_7_20_WTdownFLup_Sequence_A 0_S 0_U 0_V 1_X 9_Y10_Job(Seq.Scan) 1 01_098	Cell_CP_1	WT	0	2	1.225708935357152	0.8448730176692155	Peli1
307	Rep2_Day2_peliinex_7_20_WTdownFLup_Sequence_A 0_S 0_U 0_V 1_X10_Y 7_Job(Seq.Scan) 1 01_058	Cell_CP_51	WT	0	2	2.851982109156672	0.0	Peli1
308	Rep2_Day2_peliinex_7_20_WTdownFLup_Sequence_A 0_S 0_U 0_V 1_X10_Y 7_Job(Seq.Scan) 1 01_058	Cell_CP_62	WT	0	2	2.4436983378953907	0.0	Peli1
309	Rep2_Day2_peliinex_7_20_WTdownFLup_Sequence_A 0_S 0_U 0_V 1_X10_Y 7_Job(Seq.Scan) 1 01_058	Cell_CP_64	WT	0	2	2.3270455338337084	0.0	Peli1
310	Rep2_Day2_peliinex_7_20_WTdownFLup_Sequence_A 0_S 0_U 0_V 1_X10_Y 8_Job(Seq.Scan) 1 01_072	Cell_CP_7	WT	0	2	2.031983454568115	0.0	Peli1
311	Rep2_Day2_peliinex_7_20_WTdownFLup_Sequence_A 0_S 0_U 0_V 1_X10_Y 8_Job(Seq.Scan) 1 01_072	Cell_CP_10	WT	0	2	1.179391008375447	0.0	Peli1
312	Rep2_Day2_peliinex_7_20_WTdownFLup_Sequence_A 0_S 0_U 0_V 1_X10_Y 8_Job(Seq.Scan) 1 01_072	Cell_CP_13	WT	0	2	2.578363385201204	0.0	Peli1
313	Rep2_Day2_peliinex_7_20_WTdownFLup_Sequence_A 0_S 0_U 0_V 1_X10_Y 8_Job(Seq.Scan) 1 01_072	Cell_CP_28	WT	0	2	2.485727531237794	0.0	Peli1
314	Rep2_Day2_peliinex_7_20_WTdownFLup_Sequence_A 0_S 0_U 0_V 1_X10_Y 8_Job(Seq.Scan) 1 01_072	Cell_CP_34	WT	0	2	1.935058762669943	0.0	Peli1
315	Rep2_Day2_peliinex_7_20_WTdownFLup_Sequence_A 0_S 0_U 0_V 1_X10_Y 8_Job(Seq.Scan) 1 01_072	Cell_CP_38	WT	0	2	2.701877579031189	0.0	Peli1
316	Rep2_Day2_peliinex_7_20_WTdownFLup_Sequence_A 0_S 0_U 0_V 1_X10_Y 8_Job(Seq.Scan) 1 01_072	Cell_CP_59	WT	0	2	2.486585674288405	0.0	Peli1
317	Rep2_Day2_peliinex_7_20_WTdownFLup_Sequence_A 0_S 0_U 0_V 1_X10_Y 9_Job(Seq.Scan) 1 01_086	Cell_CP_32	WT	0	2	3.002087056463998	2.904303804333372	Peli1
318	Rep2_Day2_peliinex_7_20_WTdownFLup_Sequence_A 0_S 0_U 0_V 1_X10_Y 9_Job(Seq.Scan) 1 01_086	Cell_CP_37	WT	0	2	2.5509151144460165	0.0	Peli1
319	Rep2_Day2_peliinex_7_20_WTdownFLup_Sequence_A 0_S 0_U 0_V 1_X10_Y 9_Job(Seq.Scan) 1 01_086	Cell_CP_43	WT	0	2	2.200100645119572	0.0	Peli1
320	Rep2_Day2_peliinex_7_20_WTdownFLup_Sequence_A 0_S 0_U 0_V 1_X10_Y10_Job(Seq.Scan) 1 01_100	Cell_CP_10	WT	0	2	2.131481324072592	0.0	Peli1
321	Rep2_Day2_peliinex_7_20_WTdownFLup_Sequence_A 0_S 0_U 0_V 1_X10_Y10_Job(Seq.Scan) 1 01_100	Cell_CP_29	WT	0	2	2.7421919464088207	0.0	Peli1
322	Rep2_Day2_peliinex_7_20_WTdownFLup_Sequence_A 0_S 0_U 0_V 1_X10_Y10_Job(Seq.Scan) 1 01_100	Cell_CP_38	WT	0	2	2.3613558201299627	0.0	Peli1
323	Rep2_Day2_peliinex_7_20_WTdownFLup_Sequence_A 0_S 0_U 0_V 1_X10_Y10_Job(Seq.Scan) 1 01_100	Cell_CP_40	WT	0	2	2.556920238482	0.0	Peli1
324	Rep2_Day2_peliinex_7_20_WTdownFLup_Sequence_A 0_S 0_U 0_V 1_X10_Y10_Job(Seq.Scan) 1 01_100	Cell_CP_43	WT	0	2	1.0876130888717266	1.149370185786719	Peli1
325	Rep2_Day2_peliinex_7_20_WTdownFLup_Sequence_A 0_S 0_U 0_V 1_X10_Y10_Job(Seq.Scan) 1 01_100	Cell_CP_67	WT	0	2	2.176941003708225	0.0	Peli1
326	Rep2_Day2_peliinex_7_20_WTdownFLup_Sequence_A 0_S 0_U 0_V 1_X11_Y 7_Job(Seq.Scan) 1 01_056	Cell_CP_9	WT	0	2	2.0705819530263674	0.0	Peli1
327	Rep2_Day2_peliinex_7_20_WTdownFLup_Sequence_A 0_S 0_U 0_V 1_X11_Y 7_Job(Seq.Scan) 1 01_056	Cell_CP_14	WT	0	2	2.4822966277627216	3.556186102734157	Peli1
328	Rep2_Day2_peliinex_7_20_WTdownFLup_Sequence_A 0_S 0_U 0_V 1_X11_Y 7_Job(Seq.Scan) 1 01_056	Cell_CP_20	WT	0	2	2.3502051752450552	0.0	Peli1
329	Rep2_Day2_peliinex_7_20_WTdownFLup_Sequence_A 0_S 0_U 0_V 1_X11_Y 7_Job(Seq.Scan) 1 01_056	Cell_CP_24	WT	0	2	3.192504911012505	0.0	Peli1
330	Rep2_Day2_peliinex_7_20_WTdownFLup_Sequence_A 0_S 0_U 0_V 1_X11_Y 7_Job(Seq.Scan) 1 01_056	Cell_CP_31	WT	0	2	2.080873620496978	0.0	Peli1
331	Rep2_Day2_peliinex_7_20_WTdownFLup_Sequence_A 0_S 0_U 0_V 1_X11_Y 7_Job(Seq.Scan) 1 01_056	Cell_CP_35	WT	0	2	2.5740749644482848	0.0	Peli1
332	Rep2_Day2_peliinex_7_20_WTdownFLup_Sequence_A 0_S 0_U 0_V 1_X11_Y 7_Job(Seq.Scan) 1 01_056	Cell_CP_37	WT	0	2	3.6891361154842777	0.0	Peli1
333	Rep2_Day2_peliinex_7_20_WTdownFLup_Sequence_A 0_S 0_U 0_V 1_X11_Y 7_Job(Seq.Scan) 1 01_056	Cell_CP_47	WT	0	2	2.325330290687093	0.0	Peli1
334	Rep2_Day2_peliinex_7_20_WTdownFLup_Sequence_A 0_S 0_U 0_V 1_X11_Y 7_Job(Seq.Scan) 1 01_056	Cell_CP_67	WT	0	2	4.7784629873661695	1.88874114857462	Peli1
335	Rep2_Day2_peliinex_7_20_WTdownFLup_Sequence_A 0_S 0_U 0_V 1_X11_Y 8_Job(Seq.Scan) 1 01_074	Cell_CP_1	WT	0	2	2.2755813559348548	0.0	Peli1
336	Rep2_Day2_peliinex_7_20_WTdownFLup_Sequence_A 0_S 0_U 0_V 1_X11_Y 8_Job(Seq.Scan) 1 01_074	Cell_CP_9	WT	0	2	3.661686801774483	0.0	Peli1
337	Rep2_Day2_peliinex_7_20_WTdownFLup_Sequence_A 0_S 0_U 0_V 1_X11_Y 8_Job(Seq.Scan) 1 01_074	Cell_CP_37	WT	0	2	1.9496405196208444	0.0	Peli1
338	Rep2_Day2_peliinex_7_20_WTdownFLup_Sequence_A 0_S 0_U 0_V 1_X11_Y 8_Job(Seq.Scan) 1 01_074	Cell_CP_43	WT	0	2	2.900873735221985	0.0	Peli1
339	Rep2_Day2_peliinex_7_20_WTdownFLup_Sequence_A 0_S 0_U 0_V 1_X11_Y 9_Job(Seq.Scan) 1 01_084	Cell_CP_9	WT	0	2	2.806522012339196	0.0	Peli1
340	Rep2_Day2_peliinex_7_20_WTdownFLup_Sequence_A 0_S 0_U 0_V 1_X11_Y 9_Job(Seq.Scan) 1 01_084	Cell_CP_10	WT	0	2	2.134054710269817	0.0	Peli1
341	Rep2_Day2_peliinex_7_20_WTdownFLup_Sequence_A 0_S 0_U 0_V 1_X11_Y 9_Job(Seq.Scan) 1 01_084	Cell_CP_26	WT	0	2	2.902589395550443	0.0	Peli1
342	Rep2_Day2_peliinex_7_20_WTdownFLup_Sequence_A 0_S 0_U 0_V 1_X11_Y 9_Job(Seq.Scan) 1 01_084	Cell_CP_35	WT	0	2	2.522610786549432	0.0	Peli1
343	Rep2_Day2_peliinex_7_20_WTdownFLup_Sequence_A 0_S 0_U 0_V 1_X11_Y 9_Job(Seq.Scan) 1 01_084	Cell_CP_36	WT	0	2	2.232694645314605	0.0	Peli1
344	Rep2_Day2_peliinex_7_20_WTdownFLup_Sequence_A 0_S 0_U 0_V 1_X11_Y 9_Job(Seq.Scan) 1 01_084	Cell_CP_39	WT	0	2	2.487443191566252	0.0	Peli1
345	Rep2_Day2_peliinex_7_20_WTdownFLup_Sequence_A 0_S 0_U 0_V 1_X11_Y 9_Job(Seq.Scan) 1 01_084	Cell_CP_42	WT	0	2	2.9935093805944737	0.0	Peli1
346	Rep2_Day2_peliinex_7_20_WTdownFLup_Sequence_A 0_S 0_U 0_V 1_X11_Y 9_Job(Seq.Scan) 1 01_084	Cell_CP_60	WT	0	2	1.7926745997270588	0.0	Peli1
347	Rep2_Day2_peliinex_7_20_WTdownFLup_Sequence_A 0_S 0_U 0_V 1_X11_Y10_Job(Seq.Scan) 1 01_102	Cell_CP_18	WT	0	2	2.16064421220163	0.0	Peli1
348	Rep2_Day2_peliinex_7_20_WTdownFLup_Sequence_A 0_S 0_U 0_V 1_X11_Y10_Job(Seq.Scan) 1 01_102	Cell_CP_24	WT	0	2	2.4282590636666423	0.0	Peli1
349	Rep2_Day2_peliinex_7_20_WTdownFLup_Sequence_A 0_S 0_U 0_V 1_X12_Y 7_Job(Seq.Scan) 1 01_054	Cell_CP_13	WT	0	2	3.789490876493837	0.0	Peli1
350	Rep2_Day2_peliinex_7_20_WTdownFLup_Sequence_A 0_S 0_U 0_V 1_X12_Y 7_Job(Seq.Scan) 1 01_054	Cell_CP_15	WT	0	2	2.686438304802441	0.0	Peli1
351	Rep2_Day2_peliinex_7_20_WTdownFLup_Sequence_A 0_S 0_U 0_V 1_X12_Y 7_Job(Seq.Scan) 1 01_054	Cell_CP_19	WT	0	2	3.0664171223943733	0.0	Peli1
352	Rep2_Day2_peliinex_7_20_WTdownFLup_Sequence_A 0_S 0_U 0_V 1_X12_Y 7_Job(Seq.Scan) 1 01_054	Cell_CP_27	WT	0	2	7.513792083870237	0.0	Peli1
353	Rep2_Day2_peliinex_7_20_WTdownFLup_Sequence_A 0_S 0_U 0_V 1_X12_Y 7_Job(Seq.Scan) 1 01_054	Cell_CP_31	WT	0	2	3.5124408318814537	0.0	Peli1
354	Rep2_Day2_peliinex_7_20_WTdownFLup_Sequence_A 0_S 0_U 0_V 1_X12_Y 7_Job(Seq.Scan) 1 01_054	Cell_CP_47	WT	0	2	3.659972184400632	0.0	Peli1
355	Rep2_Day2_peliinex_7_20_WTdownFLup_Sequence_A 0_S 0_U 0_V 1_X12_Y 7_Job(Seq.Scan) 1 01_054	Cell_CP_50	WT	0	2	2.0551418444339338	0.0	Peli1
356	Rep2_Day2_peliinex_7_20_WTdownFLup_Sequence_A 0_S 0_U 0_V 1_X12_Y 7_Job(Seq.Scan) 1 01_054	Cell_CP_63	WT	0	2	1.2068386533578703	0.0	Peli1
357	Rep2_Day2_peliinex_7_20_WTdownFLup_Sequence_A 0_S 0_U 0_V 1_X12_Y 7_Job(Seq.Scan) 1 01_054	Cell_CP_65	WT	0	2	2.538907369465105	0.0	Peli1
358	Rep2_Day2_peliinex_7_20_WTdownFLup_Sequence_A 0_S 0_U 0_V 1_X12_Y 8_Job(Seq.Scan) 1 01_076	Cell_CP_28	WT	0	2	2.280728336920228	0.0	Peli1
359	Rep2_Day2_peliinex_7_20_WTdownFLup_Sequence_A 0_S 0_U 0_V 1_X12_Y 8_Job(Seq.Scan) 1 01_076	Cell_CP_33	WT	0	2	1.944493955817314	0.0	Peli1
360	Rep2_Day2_peliinex_7_20_WTdownFLup_Sequence_A 0_S 0_U 0_V 1_X12_Y 8_Job(Seq.Scan) 1 01_076	Cell_CP_39	WT	0	2	3.346897653299987	0.0	Peli1
361	Rep2_Day2_peliinex_7_20_WTdownFLup_Sequence_A 0_S 0_U 0_V 1_X12_Y 8_Job(Seq.Scan) 1 01_076	Cell_CP_43	WT	0	2	4.3864776763388535	1.0738889534941325	Peli1
362	Rep2_Day2_peliinex_7_20_WTdownFLup_Sequence_A 0_S 0_U 0_V 1_X12_Y 8_Job(Seq.Scan) 1 01_076	Cell_CP_53	WT	0	2	2.410247237604354	0.0	Peli1
363	Rep2_Day2_peliinex_7_20_WTdownFLup_Sequence_A 0_S 0_U 0_V 1_X12_Y 9_Job(Seq.Scan) 1 01_082	Cell_CP_10	WT	0	2	1.8003937153641294	0.0	Peli1
364	Rep2_Day2_peliinex_7_20_WTdownFLup_Sequence_A 0_S 0_U 0_V 1_X12_Y 9_Job(Seq.Scan) 1 01_082	Cell_CP_18	WT	0	2	4.523715901250972	0.0	Peli1
365	Rep2_Day2_peliinex_7_20_WTdownFLup_Sequence_A 0_S 0_U 0_V 1_X12_Y 9_Job(Seq.Scan) 1 01_082	Cell_CP_20	WT	0	2	2.6701419304776888	0.0	Peli1
366	Rep2_Day2_peliinex_7_20_WTdownFLup_Sequence_A 0_S 0_U 0_V 1_X12_Y 9_Job(Seq.Scan) 1 01_082	Cell_CP_30	WT	0	2	1.2471524992581986	1.3071942487311154	Peli1
367	Rep2_Day2_peliinex_7_20_WTdownFLup_Sequence_A 0_S 0_U 0_V 1_X12_Y 9_Job(Seq.Scan) 1 01_082	Cell_CP_54	WT	0	2	1.1948304911951164	0.0	Peli1
368	Rep2_Day2_peliinex_7_20_WTdownFLup_Sequence_A 0_S 0_U 0_V 1_X12_Y 9_Job(Seq.Scan) 1 01_082	Cell_CP_61	WT	0	2	6.564275780143083	0.0	Peli1
369	Rep2_Day2_peliinex_7_20_WTdownFLup_Sequence_A 0_S 0_U 0_V 1_X12_Y10_Job(Seq.Scan) 1 01_104	Cell_CP_62	WT	0	2	1.7343479891052962	0.0	Peli1
370	Rep2_Day2_peliinex_7_20_WTdownFLup_Sequence_A 0_S 0_U 0_V 1_X13_Y 7_Job(Seq.Scan) 1 01_052	Cell_CP_26	WT	0	2	4.031373326123041	0.0	Peli1
371	Rep2_Day2_peliinex_7_20_WTdownFLup_Sequence_A 0_S 0_U 0_V 1_X13_Y 8_Job(Seq.Scan) 1 01_078	Cell_CP_1	WT	0	2	1.3912525311204618	0.0	Peli1
372	Rep2_Day2_peliinex_7_20_WTdownFLup_Sequence_A 0_S 0_U 0_V 1_X13_Y 8_Job(Seq.Scan) 1 01_078	Cell_CP_3	WT	0	2	2.434263770520784	0.0	Peli1
373	Rep2_Day2_peliinex_7_20_WTdownFLup_Sequence_A 0_S 0_U 0_V 1_X13_Y 8_Job(Seq.Scan) 1 01_078	Cell_CP_13	WT	0	2	2.707881868703488	0.0	Peli1
374	Rep2_Day2_peliinex_7_20_WTdownFLup_Sequence_A 0_S 0_U 0_V 1_X13_Y 8_Job(Seq.Scan) 1 01_078	Cell_CP_18	WT	0	2	2.945475897579772	0.0	Peli1
375	Rep2_Day2_peliinex_7_20_WTdownFLup_Sequence_A 0_S 0_U 0_V 1_X13_Y 8_Job(Seq.Scan) 1 01_078	Cell_CP_26	WT	0	2	2.5423391073038637	0.0	Peli1
376	Rep2_Day2_peliinex_7_20_WTdownFLup_Sequence_A 0_S 0_U 0_V 1_X13_Y 8_Job(Seq.Scan) 1 01_078	Cell_CP_27	WT	0	2	2.2515644058365827	2.3982376153051503	Peli1
377	Rep2_Day2_peliinex_7_20_WTdownFLup_Sequence_A 0_S 0_U 0_V 1_X13_Y 8_Job(Seq.Scan) 1 01_078	Cell_CP_30	WT	0	2	1.95221390581807	0.0	Peli1
378	Rep2_Day2_peliinex_7_20_WTdownFLup_Sequence_A 0_S 0_U 0_V 1_X13_Y 8_Job(Seq.Scan) 1 01_078	Cell_CP_35	WT	0	2	2.9703503649558907	2.0276941994515103	Peli1
379	Rep2_Day2_peliinex_7_20_WTdownFLup_Sequence_A 0_S 0_U 0_V 1_X13_Y 8_Job(Seq.Scan) 1 01_078	Cell_CP_37	WT	0	2	2.441124534516322	0.0	Peli1
380	Rep2_Day2_peliinex_7_20_WTdownFLup_Sequence_A 0_S 0_U 0_V 1_X13_Y 8_Job(Seq.Scan) 1 01_078	Cell_CP_39	WT	0	2	4.064824217823156	0.0	Peli1
381	Rep2_Day2_peliinex_7_20_WTdownFLup_Sequence_A 0_S 0_U 0_V 1_X13_Y 8_Job(Seq.Scan) 1 01_078	Cell_CP_47	WT	0	2	2.5757906247767424	0.7891199496878698	Peli1
382	Rep2_Day2_peliinex_7_20_WTdownFLup_Sequence_A 0_S 0_U 0_V 1_X13_Y 8_Job(Seq.Scan) 1 01_078	Cell_CP_49	WT	0	2	4.029657874385504	0.0	Peli1
383	Rep2_Day2_peliinex_7_20_WTdownFLup_Sequence_A 0_S 0_U 0_V 1_X13_Y 8_Job(Seq.Scan) 1 01_078	Cell_CP_62	WT	0	2	2.356209047735511	0.0	Peli1
384	Rep2_Day2_peliinex_7_20_WTdownFLup_Sequence_A 0_S 0_U 0_V 1_X13_Y 8_Job(Seq.Scan) 1 01_078	Cell_CP_68	WT	0	2	3.363195279170267	0.0	Peli1
385	Rep2_Day2_peliinex_7_20_WTdownFLup_Sequence_A 0_S 0_U 0_V 1_X13_Y 9_Job(Seq.Scan) 1 01_080	Cell_CP_1	WT	0	2	1.2034076455873373	0.0	Peli1
386	Rep2_Day2_peliinex_7_20_WTdownFLup_Sequence_A 0_S 0_U 0_V 1_X13_Y 9_Job(Seq.Scan) 1 01_080	Cell_CP_14	WT	0	2	2.007108987191996	0.0	Peli1
387	Rep2_Day2_peliinex_7_20_WTdownFLup_Sequence_A 0_S 0_U 0_V 1_X13_Y 9_Job(Seq.Scan) 1 01_080	Cell_CP_17	WT	0	2	1.9745149869969636	0.0	Peli1
388	Rep2_Day2_peliinex_7_20_WTdownFLup_Sequence_A 0_S 0_U 0_V 1_X13_Y 9_Job(Seq.Scan) 1 01_080	Cell_CP_25	WT	0	2	2.194954081316042	3.38120773100532	Peli1
389	Rep2_Day2_peliinex_7_20_WTdownFLup_Sequence_A 0_S 0_U 0_V 1_X13_Y 9_Job(Seq.Scan) 1 01_080	Cell_CP_48	WT	0	2	3.353759877431975	0.0	Peli1
390	Rep2_Day2_peliinex_7_20_WTdownFLup_Sequence_A 0_S 0_U 0_V 1_X13_Y 9_Job(Seq.Scan) 1 01_080	Cell_CP_63	WT	0	2	2.159786903514705	0.0	Peli1
391	Rep2_Day2_peliinex_7_20_WTdownFLup_Sequence_A 0_S 0_U 0_V 1_X13_Y 9_Job(Seq.Scan) 1 01_080	Cell_CP_66	WT	0	2	2.362212711635045	0.0	Peli1
392	Rep2_Day2_peliinex_7_20_WTdownFLup_Sequence_A 0_S 0_U 0_V 1_X13_Y 9_Job(Seq.Scan) 1 01_080	Cell_CP_68	WT	0	2	3.298863961694363	0.0	Peli1
393	Rep2_Day2_peliinex_7_20_WTdownFLup_Sequence_A 0_S 0_U 0_V 1_X13_Y 9_Job(Seq.Scan) 1 01_080	Cell_CP_75	WT	0	2	3.3734881981864064	0.0	Peli1
394	Rep2_Day2_peliinex_7_20_WTdownFLup_Sequence_A 0_S 0_U 0_V 1_X13_Y 9_Job(Seq.Scan) 1 01_080	Cell_CP_83	WT	0	2	2.1409163086290413	1.6134074943589192	Peli1
395	Rep2_Day2_peliinex_7_20_WTdownFLup_Sequence_A 0_S 0_U 0_V 1_X13_Y10_Job(Seq.Scan) 1 01_106	Cell_CP_2	WT	0	2	2.404242530750213	0.0	Peli1
396	Rep2_Day2_peliinex_7_20_WTdownFLup_Sequence_A 0_S 0_U 0_V 1_X13_Y10_Job(Seq.Scan) 1 01_106	Cell_CP_4	WT	0	2	2.9917935116750947	4.369322741781648	Peli1
397	Rep2_Day2_peliinex_7_20_WTdownFLup_Sequence_A 0_S 0_U 0_V 1_X13_Y10_Job(Seq.Scan) 1 01_106	Cell_CP_6	WT	0	2	4.258675687528714	3.405223638148985	Peli1
398	Rep2_Day2_peliinex_7_20_WTdownFLup_Sequence_A 0_S 0_U 0_V 1_X13_Y10_Job(Seq.Scan) 1 01_106	Cell_CP_10	WT	0	2	2.049995906403168	0.0	Peli1
399	Rep2_Day2_peliinex_7_20_WTdownFLup_Sequence_A 0_S 0_U 0_V 1_X13_Y10_Job(Seq.Scan) 1 01_106	Cell_CP_18	WT	0	2	2.0397031959779497	0.0	Peli1
400	Rep2_Day2_peliinex_7_20_WTdownFLup_Sequence_A 0_S 0_U 0_V 1_X13_Y10_Job(Seq.Scan) 1 01_106	Cell_CP_50	WT	0	2	3.002944782332766	0.0	Peli1
401	Rep2_Day2_peliinex_7_20_WTdownFLup_Sequence_A 0_S 0_U 0_V 1_X13_Y10_Job(Seq.Scan) 1 01_106	Cell_CP_66	WT	0	2	1.5259177870171967	0.0	Peli1
402	27Aug18_Rep3_peliinex_2_Sequence_A 0_S 0_U 0_V 0_X 9_Y 6_Job(Seq.Scan) 1 01_002	Cell_CP_1	WT	0	3	3.925214837491795	2.473920730917236	Peli1
403	27Aug18_Rep3_peliinex_2_Sequence_A 0_S 0_U 0_V 0_X 9_Y 6_Job(Seq.Scan) 1 01_002	Cell_CP_2	WT	0	3	4.102594552924131	0.0	Peli1
404	27Aug18_Rep3_peliinex_2_Sequence_A 0_S 0_U 0_V 0_X 9_Y 6_Job(Seq.Scan) 1 01_002	Cell_CP_3	WT	0	3	2.8555572131198703	0.0	Peli1
405	27Aug18_Rep3_peliinex_2_Sequence_A 0_S 0_U 0_V 0_X 9_Y 6_Job(Seq.Scan) 1 01_002	Cell_CP_4	WT	0	3	1.6017993850091443	2.5451405869618604	Peli1
406	27Aug18_Rep3_peliinex_2_Sequence_A 0_S 0_U 0_V 0_X 9_Y 6_Job(Seq.Scan) 1 01_002	Cell_CP_5	WT	0	3	5.719178358622445	0.0	Peli1
407	27Aug18_Rep3_peliinex_2_Sequence_A 0_S 0_U 0_V 0_X 9_Y 6_Job(Seq.Scan) 1 01_002	Cell_CP_6	WT	0	3	2.3301344702227467	3.903715483969111	Peli1
408	27Aug18_Rep3_peliinex_2_Sequence_A 0_S 0_U 0_V 0_X 9_Y 7_Job(Seq.Scan) 1 01_020	Cell_CP_1	WT	0	3	4.9505273696093735	6.40854261807545	Peli1
409	27Aug18_Rep3_peliinex_2_Sequence_A 0_S 0_U 0_V 0_X 9_Y 7_Job(Seq.Scan) 1 01_020	Cell_CP_2	WT	0	3	1.577610855786295	3.167316956561593	Peli1
410	27Aug18_Rep3_peliinex_2_Sequence_A 0_S 0_U 0_V 0_X 9_Y 7_Job(Seq.Scan) 1 01_020	Cell_CP_4	WT	0	3	5.293194496617779	2.628456341580542	Peli1
411	27Aug18_Rep3_peliinex_2_Sequence_A 0_S 0_U 0_V 0_X 9_Y 7_Job(Seq.Scan) 1 01_020	Cell_CP_6	WT	0	3	7.30216201033612	0.0	Peli1
412	27Aug18_Rep3_peliinex_2_Sequence_A 0_S 0_U 0_V 0_X 9_Y 7_Job(Seq.Scan) 1 01_020	Cell_CP_7	WT	0	3	3.2466000914038697	0.0	Peli1
413	27Aug18_Rep3_peliinex_2_Sequence_A 0_S 0_U 0_V 0_X 9_Y 7_Job(Seq.Scan) 1 01_020	Cell_CP_9	WT	0	3	5.063406083340918	0.0	Peli1
414	27Aug18_Rep3_peliinex_2_Sequence_A 0_S 0_U 0_V 0_X 9_Y 7_Job(Seq.Scan) 1 01_020	Cell_CP_11	WT	0	3	8.115157764811013	6.838554524761151	Peli1
415	27Aug18_Rep3_peliinex_2_Sequence_A 0_S 0_U 0_V 0_X 9_Y 7_Job(Seq.Scan) 1 01_020	Cell_CP_12	WT	0	3	6.157252236935693	0.0	Peli1
416	27Aug18_Rep3_peliinex_2_Sequence_A 0_S 0_U 0_V 0_X 9_Y 7_Job(Seq.Scan) 1 01_020	Cell_CP_13	WT	0	3	1.4324818046006178	0.0	Peli1
417	27Aug18_Rep3_peliinex_2_Sequence_A 0_S 0_U 0_V 0_X 9_Y 7_Job(Seq.Scan) 1 01_020	Cell_CP_14	WT	0	3	3.0678759515177143	0.0	Peli1
418	27Aug18_Rep3_peliinex_2_Sequence_A 0_S 0_U 0_V 0_X 9_Y 7_Job(Seq.Scan) 1 01_020	Cell_CP_15	WT	0	3	3.2546633702015213	0.0	Peli1
419	27Aug18_Rep3_peliinex_2_Sequence_A 0_S 0_U 0_V 0_X 9_Y 7_Job(Seq.Scan) 1 01_020	Cell_CP_16	WT	0	3	10.681796724917978	1.4862339465213834	Peli1
420	27Aug18_Rep3_peliinex_2_Sequence_A 0_S 0_U 0_V 0_X10_Y 6_Job(Seq.Scan) 1 01_004	Cell_CP_1	WT	0	3	3.9977794447827657	0.0	Peli1
421	27Aug18_Rep3_peliinex_2_Sequence_A 0_S 0_U 0_V 0_X10_Y 6_Job(Seq.Scan) 1 01_004	Cell_CP_2	WT	0	3	4.671019107395625	2.66742618696356	Peli1
422	27Aug18_Rep3_peliinex_2_Sequence_A 0_S 0_U 0_V 0_X10_Y 6_Job(Seq.Scan) 1 01_004	Cell_CP_4	WT	0	3	15.25069218742009	13.666357575402063	Peli1
423	27Aug18_Rep3_peliinex_2_Sequence_A 0_S 0_U 0_V 0_X10_Y 6_Job(Seq.Scan) 1 01_004	Cell_CP_5	WT	0	3	5.559265703728915	9.452229386785262	Peli1
424	27Aug18_Rep3_peliinex_2_Sequence_A 0_S 0_U 0_V 0_X10_Y 6_Job(Seq.Scan) 1 01_004	Cell_CP_6	WT	0	3	2.503483526633836	0.0	Peli1
425	27Aug18_Rep3_peliinex_2_Sequence_A 0_S 0_U 0_V 0_X10_Y 6_Job(Seq.Scan) 1 01_004	Cell_CP_7	WT	0	3	3.672582319445904	7.353225956934301	Peli1
426	27Aug18_Rep3_peliinex_2_Sequence_A 0_S 0_U 0_V 0_X10_Y 6_Job(Seq.Scan) 1 01_004	Cell_CP_12	WT	0	3	2.9375272361146263	0.0	Peli1
427	27Aug18_Rep3_peliinex_2_Sequence_A 0_S 0_U 0_V 0_X10_Y 6_Job(Seq.Scan) 1 01_004	Cell_CP_13	WT	0	3	5.294538921071599	4.122752423125735	Peli1
428	27Aug18_Rep3_peliinex_2_Sequence_A 0_S 0_U 0_V 0_X10_Y 6_Job(Seq.Scan) 1 01_004	Cell_CP_14	WT	0	3	6.583233484600148	0.0	Peli1
429	27Aug18_Rep3_peliinex_2_Sequence_A 0_S 0_U 0_V 0_X10_Y 6_Job(Seq.Scan) 1 01_004	Cell_CP_15	WT	0	3	1.8329318959472989	2.0600322772978377	Peli1
430	27Aug18_Rep3_peliinex_2_Sequence_A 0_S 0_U 0_V 0_X10_Y 6_Job(Seq.Scan) 1 01_004	Cell_CP_16	WT	0	3	1.0441260595634934	3.280194363123032	Peli1
431	27Aug18_Rep3_peliinex_2_Sequence_A 0_S 0_U 0_V 0_X10_Y 6_Job(Seq.Scan) 1 01_004	Cell_CP_17	WT	0	3	12.924584291312009	0.0	Peli1
432	27Aug18_Rep3_peliinex_2_Sequence_A 0_S 0_U 0_V 0_X10_Y 7_Job(Seq.Scan) 1 01_018	Cell_CP_3	WT	0	3	1.879964693335442	4.523202024283626	Peli1
433	27Aug18_Rep3_peliinex_2_Sequence_A 0_S 0_U 0_V 0_X10_Y 7_Job(Seq.Scan) 1 01_018	Cell_CP_8	WT	0	3	1.659582512743683	0.0	Peli1
434	27Aug18_Rep3_peliinex_2_Sequence_A 0_S 0_U 0_V 0_X10_Y 7_Job(Seq.Scan) 1 01_018	Cell_CP_9	WT	0	3	1.6219561114369052	0.0	Peli1
435	27Aug18_Rep3_peliinex_2_Sequence_A 0_S 0_U 0_V 0_X10_Y 7_Job(Seq.Scan) 1 01_018	Cell_CP_10	WT	0	3	4.919620639627744	5.540450950811025	Peli1
436	27Aug18_Rep3_peliinex_2_Sequence_A 0_S 0_U 0_V 0_X10_Y 7_Job(Seq.Scan) 1 01_018	Cell_CP_12	WT	0	3	4.520515136131146	1.174473794589002	Peli1
437	27Aug18_Rep3_peliinex_2_Sequence_A 0_S 0_U 0_V 0_X10_Y 7_Job(Seq.Scan) 1 01_018	Cell_CP_15	WT	0	3	2.828680161781908	8.590857881034776	Peli1
438	27Aug18_Rep3_peliinex_2_Sequence_A 0_S 0_U 0_V 0_X10_Y 7_Job(Seq.Scan) 1 01_018	Cell_CP_16	WT	0	3	2.480638931676016	0.0	Peli1
439	27Aug18_Rep3_peliinex_2_Sequence_A 0_S 0_U 0_V 0_X10_Y 7_Job(Seq.Scan) 1 01_018	Cell_CP_20	WT	0	3	2.8004616271228646	0.0	Peli1
440	27Aug18_Rep3_peliinex_2_Sequence_A 0_S 0_U 0_V 0_X10_Y 7_Job(Seq.Scan) 1 01_018	Cell_CP_21	WT	0	3	3.867431709757257	0.0	Peli1
441	27Aug18_Rep3_peliinex_2_Sequence_A 0_S 0_U 0_V 0_X11_Y 6_Job(Seq.Scan) 1 01_006	Cell_CP_1	WT	0	3	1.0118751502224397	0.0	Peli1
442	27Aug18_Rep3_peliinex_2_Sequence_A 0_S 0_U 0_V 0_X11_Y 6_Job(Seq.Scan) 1 01_006	Cell_CP_3	WT	0	3	4.236974254140993	6.092749928064795	Peli1
443	27Aug18_Rep3_peliinex_2_Sequence_A 0_S 0_U 0_V 0_X11_Y 6_Job(Seq.Scan) 1 01_006	Cell_CP_4	WT	0	3	1.717365150289432	0.0	Peli1
444	27Aug18_Rep3_peliinex_2_Sequence_A 0_S 0_U 0_V 0_X11_Y 6_Job(Seq.Scan) 1 01_006	Cell_CP_5	WT	0	3	2.88915083125398	0.0	Peli1
445	27Aug18_Rep3_peliinex_2_Sequence_A 0_S 0_U 0_V 0_X11_Y 6_Job(Seq.Scan) 1 01_006	Cell_CP_11	WT	0	3	2.7305842347769014	2.0506255544239456	Peli1
446	27Aug18_Rep3_peliinex_2_Sequence_A 0_S 0_U 0_V 0_X11_Y 6_Job(Seq.Scan) 1 01_006	Cell_CP_12	WT	0	3	3.91849532956291	0.0	Peli1
447	27Aug18_Rep3_peliinex_2_Sequence_A 0_S 0_U 0_V 0_X11_Y 6_Job(Seq.Scan) 1 01_006	Cell_CP_14	WT	0	3	1.4190439325166897	1.867870918912807	Peli1
448	27Aug18_Rep3_peliinex_2_Sequence_A 0_S 0_U 0_V 0_X11_Y 6_Job(Seq.Scan) 1 01_006	Cell_CP_15	WT	0	3	7.709333733763109	4.179191126406454	Peli1
449	27Aug18_Rep3_peliinex_2_Sequence_A 0_S 0_U 0_V 0_X11_Y 7_Job(Seq.Scan) 1 01_016	Cell_CP_2	WT	0	3	3.387697666586984	0.0	Peli1
450	27Aug18_Rep3_peliinex_2_Sequence_A 0_S 0_U 0_V 0_X11_Y 7_Job(Seq.Scan) 1 01_016	Cell_CP_3	WT	0	3	2.8138993358105298	1.5252031383193485	Peli1
451	27Aug18_Rep3_peliinex_2_Sequence_A 0_S 0_U 0_V 0_X11_Y 7_Job(Seq.Scan) 1 01_016	Cell_CP_4	WT	0	3	3.198222706165644	0.0	Peli1
452	27Aug18_Rep3_peliinex_2_Sequence_A 0_S 0_U 0_V 0_X11_Y 7_Job(Seq.Scan) 1 01_016	Cell_CP_8	WT	0	3	5.611673421195861	1.202693473021888	Peli1
453	27Aug18_Rep3_peliinex_2_Sequence_A 0_S 0_U 0_V 0_X12_Y 6_Job(Seq.Scan) 1 01_008	Cell_CP_1	WT	0	3	3.870119905079843	0.0	Peli1
454	27Aug18_Rep3_peliinex_2_Sequence_A 0_S 0_U 0_V 0_X12_Y 6_Job(Seq.Scan) 1 01_008	Cell_CP_2	WT	0	3	3.4401057108464563	0.0	Peli1
455	27Aug18_Rep3_peliinex_2_Sequence_A 0_S 0_U 0_V 0_X12_Y 6_Job(Seq.Scan) 1 01_008	Cell_CP_4	WT	0	3	6.964871600765414	0.0	Peli1
456	27Aug18_Rep3_peliinex_2_Sequence_A 0_S 0_U 0_V 0_X12_Y 6_Job(Seq.Scan) 1 01_008	Cell_CP_5	WT	0	3	1.9229656879284964	0.0	Peli1
457	27Aug18_Rep3_peliinex_2_Sequence_A 0_S 0_U 0_V 0_X12_Y 6_Job(Seq.Scan) 1 01_008	Cell_CP_9	WT	0	3	2.5827669882686384	0.0	Peli1
458	27Aug18_Rep3_peliinex_2_Sequence_A 0_S 0_U 0_V 0_X12_Y 6_Job(Seq.Scan) 1 01_008	Cell_CP_10	WT	0	3	10.57966883172162	0.0	Peli1
459	27Aug18_Rep3_peliinex_2_Sequence_A 0_S 0_U 0_V 0_X12_Y 6_Job(Seq.Scan) 1 01_008	Cell_CP_11	WT	0	3	8.408102428542321	0.0	Peli1
460	27Aug18_Rep3_peliinex_2_Sequence_A 0_S 0_U 0_V 0_X12_Y 6_Job(Seq.Scan) 1 01_008	Cell_CP_13	WT	0	3	6.1693455211695385	0.0	Peli1
461	27Aug18_Rep3_peliinex_2_Sequence_A 0_S 0_U 0_V 0_X12_Y 6_Job(Seq.Scan) 1 01_008	Cell_CP_14	WT	0	3	1.647488248132258	0.0	Peli1
462	27Aug18_Rep3_peliinex_2_Sequence_A 0_S 0_U 0_V 0_X12_Y 6_Job(Seq.Scan) 1 01_008	Cell_CP_15	WT	0	3	3.668551006839604	0.0	Peli1
463	27Aug18_Rep3_peliinex_2_Sequence_A 0_S 0_U 0_V 0_X12_Y 7_Job(Seq.Scan) 1 01_014	Cell_CP_1	WT	0	3	4.864525707215791	1.603143155877911	Peli1
464	27Aug18_Rep3_peliinex_2_Sequence_A 0_S 0_U 0_V 0_X12_Y 7_Job(Seq.Scan) 1 01_014	Cell_CP_2	WT	0	3	2.954997891371223	0.0	Peli1
465	27Aug18_Rep3_peliinex_2_Sequence_A 0_S 0_U 0_V 0_X12_Y 7_Job(Seq.Scan) 1 01_014	Cell_CP_4	WT	0	3	3.456231941649233	0.0	Peli1
466	27Aug18_Rep3_peliinex_2_Sequence_A 0_S 0_U 0_V 0_X12_Y 7_Job(Seq.Scan) 1 01_014	Cell_CP_6	WT	0	3	6.628923654893367	3.651080351583008	Peli1
467	27Aug18_Rep3_peliinex_2_Sequence_A 0_S 0_U 0_V 0_X12_Y 7_Job(Seq.Scan) 1 01_014	Cell_CP_7	WT	0	3	4.025999286611915	0.0	Peli1
468	27Aug18_Rep3_peliinex_2_Sequence_A 0_S 0_U 0_V 0_X12_Y 7_Job(Seq.Scan) 1 01_014	Cell_CP_8	WT	0	3	4.515138091900921	0.0	Peli1
469	27Aug18_Rep3_peliinex_2_Sequence_A 0_S 0_U 0_V 0_X12_Y 7_Job(Seq.Scan) 1 01_014	Cell_CP_9	WT	0	3	1.0938464803873014	6.294320133475139	Peli1
470	27Aug18_Rep3_peliinex_2_Sequence_A 0_S 0_U 0_V 0_X12_Y 7_Job(Seq.Scan) 1 01_014	Cell_CP_10	WT	0	3	6.370914419409777	0.0	Peli1
471	27Aug18_Rep3_peliinex_2_Sequence_A 0_S 0_U 0_V 0_X12_Y 7_Job(Seq.Scan) 1 01_014	Cell_CP_12	WT	0	3	2.6271125707117755	0.0	Peli1
472	27Aug18_Rep3_peliinex_2_Sequence_A 0_S 0_U 0_V 0_X13_Y 6_Job(Seq.Scan) 1 01_010	Cell_CP_1	WT	0	3	6.588609875245319	0.0	Peli1
473	27Aug18_Rep3_peliinex_2_Sequence_A 0_S 0_U 0_V 0_X13_Y 6_Job(Seq.Scan) 1 01_010	Cell_CP_2	WT	0	3	2.8165865507555363	0.0	Peli1
474	27Aug18_Rep3_peliinex_2_Sequence_A 0_S 0_U 0_V 0_X13_Y 6_Job(Seq.Scan) 1 01_010	Cell_CP_5	WT	0	3	5.479981915301586	0.0	Peli1
475	27Aug18_Rep3_peliinex_2_Sequence_A 0_S 0_U 0_V 0_X13_Y 6_Job(Seq.Scan) 1 01_010	Cell_CP_6	WT	0	3	4.427792985431099	0.0	Peli1
476	27Aug18_Rep3_peliinex_2_Sequence_A 0_S 0_U 0_V 0_X13_Y 6_Job(Seq.Scan) 1 01_010	Cell_CP_10	WT	0	3	6.249973734050687	0.0	Peli1
477	27Aug18_Rep3_peliinex_2_Sequence_A 0_S 0_U 0_V 0_X13_Y 6_Job(Seq.Scan) 1 01_010	Cell_CP_11	WT	0	3	3.551640653709234	0.0	Peli1
478	27Aug18_Rep3_peliinex_2_Sequence_A 0_S 0_U 0_V 0_X13_Y 6_Job(Seq.Scan) 1 01_010	Cell_CP_13	WT	0	3	4.1872537516190524	0.0	Peli1
479	27Aug18_Rep3_peliinex_2_Sequence_A 0_S 0_U 0_V 0_X13_Y 6_Job(Seq.Scan) 1 01_010	Cell_CP_14	WT	0	3	3.50998310319242	0.0	Peli1
480	27Aug18_Rep3_peliinex_2_Sequence_A 0_S 0_U 0_V 0_X13_Y 6_Job(Seq.Scan) 1 01_010	Cell_CP_17	WT	0	3	1.8463699314274904	1.4486068916295525	Peli1
481	27Aug18_Rep3_peliinex_2_Sequence_A 0_S 0_U 0_V 0_X13_Y 7_Job(Seq.Scan) 1 01_012	Cell_CP_2	WT	0	3	3.042344305011151	6.158596661389512	Peli1
482	27Aug18_Rep3_peliinex_2_Sequence_A 0_S 0_U 0_V 0_X13_Y 7_Job(Seq.Scan) 1 01_012	Cell_CP_5	WT	0	3	3.035624470289739	1.0495014698310858	Peli1
483	27Aug18_Rep3_peliinex_2_Sequence_A 0_S 0_U 0_V 0_X13_Y 7_Job(Seq.Scan) 1 01_012	Cell_CP_9	WT	0	3	4.352540509610069	0.0	Peli1
484	27Aug18_Rep3_peliinex_2_Sequence_A 0_S 0_U 0_V 0_X13_Y 7_Job(Seq.Scan) 1 01_012	Cell_CP_10	WT	0	3	3.1202830153996075	0.0	Peli1
485	27Aug18_Rep3_peliinex_2_Sequence_A 0_S 0_U 0_V 0_X13_Y 7_Job(Seq.Scan) 1 01_012	Cell_CP_13	WT	0	3	3.206285984963296	0.0	Peli1
486	27Aug18_Rep3_peliinex_2_Sequence_A 0_S 0_U 0_V 0_X13_Y 7_Job(Seq.Scan) 1 01_012	Cell_CP_16	WT	0	3	4.269226062161494	0.0	Peli1
487	27Aug18_Rep3_peliinex_2_Sequence_A 0_S 0_U 0_V 0_X13_Y 7_Job(Seq.Scan) 1 01_012	Cell_CP_17	WT	0	3	3.9601525532871977	2.361041690393166	Peli1
488	27Aug18_Rep3_peliinex_2_Sequence_A 0_S 0_U 0_V 0_X13_Y 7_Job(Seq.Scan) 1 01_012	Cell_CP_20	WT	0	3	3.320508796356133	0.0	Peli1
489	27Aug18_Rep3_peliinex_Sequence_A 0_S 0_U 0_V 0_X 8_Y14_Job(Seq.Scan) 1 01_012	Cell_CP_3	WT	0	3	6.475730507928722	3.0692197223864808	Peli1
490	27Aug18_Rep3_peliinex_Sequence_A 0_S 0_U 0_V 0_X 8_Y15_Job(Seq.Scan) 1 01_042	Cell_CP_3	WT	0	3	2.504827624295129	0.0	Peli1
491	27Aug18_Rep3_peliinex_Sequence_A 0_S 0_U 0_V 0_X 8_Y15_Job(Seq.Scan) 1 01_042	Cell_CP_5	WT	0	3	2.953653140124877	0.0	Peli1
492	27Aug18_Rep3_peliinex_Sequence_A 0_S 0_U 0_V 0_X 8_Y16_Job(Seq.Scan) 1 01_044	Cell_CP_1	WT	0	3	5.532389632768532	6.59263922709646	Peli1
493	27Aug18_Rep3_peliinex_Sequence_A 0_S 0_U 0_V 0_X 8_Y16_Job(Seq.Scan) 1 01_044	Cell_CP_2	WT	0	3	3.6080809909525855	5.471918636503935	Peli1
494	27Aug18_Rep3_peliinex_Sequence_A 0_S 0_U 0_V 0_X 8_Y16_Job(Seq.Scan) 1 01_044	Cell_CP_6	WT	0	3	4.421074131087266	0.0	Peli1
495	27Aug18_Rep3_peliinex_Sequence_A 0_S 0_U 0_V 0_X 8_Y16_Job(Seq.Scan) 1 01_044	Cell_CP_7	WT	0	3	7.16778230911926	2.1110967140848067	Peli1
496	27Aug18_Rep3_peliinex_Sequence_A 0_S 0_U 0_V 0_X 8_Y17_Job(Seq.Scan) 1 01_074	Cell_CP_1	WT	0	3	6.671924976278947	0.0	Peli1
497	27Aug18_Rep3_peliinex_Sequence_A 0_S 0_U 0_V 0_X 8_Y17_Job(Seq.Scan) 1 01_074	Cell_CP_2	WT	0	3	5.633173101511073	3.1673163029765408	Peli1
498	27Aug18_Rep3_peliinex_Sequence_A 0_S 0_U 0_V 0_X 8_Y17_Job(Seq.Scan) 1 01_074	Cell_CP_3	WT	0	3	3.8190556316891366	0.0	Peli1
499	27Aug18_Rep3_peliinex_Sequence_A 0_S 0_U 0_V 0_X 8_Y17_Job(Seq.Scan) 1 01_074	Cell_CP_5	WT	0	3	2.8582447548574037	0.0	Peli1
500	27Aug18_Rep3_peliinex_Sequence_A 0_S 0_U 0_V 0_X 8_Y18_Job(Seq.Scan) 1 01_076	Cell_CP_2	WT	0	3	16.525947735090867	0.0	Peli1
501	27Aug18_Rep3_peliinex_Sequence_A 0_S 0_U 0_V 0_X 8_Y18_Job(Seq.Scan) 1 01_076	Cell_CP_3	WT	0	3	5.529701437445946	10.423791410944707	Peli1
502	27Aug18_Rep3_peliinex_Sequence_A 0_S 0_U 0_V 0_X 8_Y18_Job(Seq.Scan) 1 01_076	Cell_CP_4	WT	0	3	2.577392231586099	0.0	Peli1
503	27Aug18_Rep3_peliinex_Sequence_A 0_S 0_U 0_V 0_X 8_Y18_Job(Seq.Scan) 1 01_076	Cell_CP_6	WT	0	3	3.317820927826073	0.0	Peli1
504	27Aug18_Rep3_peliinex_Sequence_A 0_S 0_U 0_V 0_X 8_Y18_Job(Seq.Scan) 1 01_076	Cell_CP_7	WT	0	3	5.670798685836534	0.0	Peli1
505	27Aug18_Rep3_peliinex_Sequence_A 0_S 0_U 0_V 0_X 9_Y14_Job(Seq.Scan) 1 01_014	Cell_CP_1	WT	0	3	8.129939244367446	2.773586209747535	Peli1
506	27Aug18_Rep3_peliinex_Sequence_A 0_S 0_U 0_V 0_X 9_Y14_Job(Seq.Scan) 1 01_014	Cell_CP_4	WT	0	3	4.504388251743316	0.0	Peli1
507	27Aug18_Rep3_peliinex_Sequence_A 0_S 0_U 0_V 0_X 9_Y14_Job(Seq.Scan) 1 01_014	Cell_CP_6	WT	0	3	6.975623728470704	0.0	Peli1
508	27Aug18_Rep3_peliinex_Sequence_A 0_S 0_U 0_V 0_X 9_Y14_Job(Seq.Scan) 1 01_014	Cell_CP_7	WT	0	3	6.314474735751478	4.73149043045275	Peli1
509	27Aug18_Rep3_peliinex_Sequence_A 0_S 0_U 0_V 0_X 9_Y14_Job(Seq.Scan) 1 01_014	Cell_CP_9	WT	0	3	9.379667067041977	0.0	Peli1
510	27Aug18_Rep3_peliinex_Sequence_A 0_S 0_U 0_V 0_X 9_Y14_Job(Seq.Scan) 1 01_014	Cell_CP_11	WT	0	3	4.765085028964439	0.0	Peli1
511	27Aug18_Rep3_peliinex_Sequence_A 0_S 0_U 0_V 0_X 9_Y14_Job(Seq.Scan) 1 01_014	Cell_CP_13	WT	0	3	4.263850325101375	0.0	Peli1
512	27Aug18_Rep3_peliinex_Sequence_A 0_S 0_U 0_V 0_X 9_Y14_Job(Seq.Scan) 1 01_014	Cell_CP_14	WT	0	3	7.535981409426755	0.0	Peli1
513	27Aug18_Rep3_peliinex_Sequence_A 0_S 0_U 0_V 0_X 9_Y14_Job(Seq.Scan) 1 01_014	Cell_CP_16	WT	0	3	1.623299555513145	6.412573277096697	Peli1
514	27Aug18_Rep3_peliinex_Sequence_A 0_S 0_U 0_V 0_X 9_Y15_Job(Seq.Scan) 1 01_040	Cell_CP_1	WT	0	3	9.019527977606868	2.5787361658511285	Peli1
515	27Aug18_Rep3_peliinex_Sequence_A 0_S 0_U 0_V 0_X 9_Y15_Job(Seq.Scan) 1 01_040	Cell_CP_2	WT	0	3	9.831178000457836	0.0	Peli1
516	27Aug18_Rep3_peliinex_Sequence_A 0_S 0_U 0_V 0_X 9_Y15_Job(Seq.Scan) 1 01_040	Cell_CP_3	WT	0	3	3.692738882477401	0.0	Peli1
517	27Aug18_Rep3_peliinex_Sequence_A 0_S 0_U 0_V 0_X 9_Y15_Job(Seq.Scan) 1 01_040	Cell_CP_5	WT	0	3	4.434512166567458	6.568452005043716	Peli1
518	27Aug18_Rep3_peliinex_Sequence_A 0_S 0_U 0_V 0_X 9_Y15_Job(Seq.Scan) 1 01_040	Cell_CP_6	WT	0	3	2.099002449473382	0.0	Peli1
519	27Aug18_Rep3_peliinex_Sequence_A 0_S 0_U 0_V 0_X 9_Y15_Job(Seq.Scan) 1 01_040	Cell_CP_8	WT	0	3	2.785679820773906	5.488043886929132	Peli1
520	27Aug18_Rep3_peliinex_Sequence_A 0_S 0_U 0_V 0_X 9_Y15_Job(Seq.Scan) 1 01_040	Cell_CP_10	WT	0	3	12.561763542404844	2.490045817946171	Peli1
521	27Aug18_Rep3_peliinex_Sequence_A 0_S 0_U 0_V 0_X 9_Y15_Job(Seq.Scan) 1 01_040	Cell_CP_11	WT	0	3	5.45982339151493	0.0	Peli1
522	27Aug18_Rep3_peliinex_Sequence_A 0_S 0_U 0_V 0_X 9_Y15_Job(Seq.Scan) 1 01_040	Cell_CP_12	WT	0	3	4.275944262920274	0.0	Peli1
523	27Aug18_Rep3_peliinex_Sequence_A 0_S 0_U 0_V 0_X 9_Y16_Job(Seq.Scan) 1 01_046	Cell_CP_2	WT	0	3	2.924089854219488	0.0	Peli1
524	27Aug18_Rep3_peliinex_Sequence_A 0_S 0_U 0_V 0_X 9_Y16_Job(Seq.Scan) 1 01_046	Cell_CP_3	WT	0	3	13.654264944753272	4.739552728872822	Peli1
525	27Aug18_Rep3_peliinex_Sequence_A 0_S 0_U 0_V 0_X 9_Y16_Job(Seq.Scan) 1 01_046	Cell_CP_4	WT	0	3	3.218380903159773	0.0	Peli1
526	27Aug18_Rep3_peliinex_Sequence_A 0_S 0_U 0_V 0_X 9_Y16_Job(Seq.Scan) 1 01_046	Cell_CP_5	WT	0	3	4.482888244635578	5.2219743137806285	Peli1
527	27Aug18_Rep3_peliinex_Sequence_A 0_S 0_U 0_V 0_X 9_Y16_Job(Seq.Scan) 1 01_046	Cell_CP_6	WT	0	3	2.843462621715919	0.0	Peli1
528	27Aug18_Rep3_peliinex_Sequence_A 0_S 0_U 0_V 0_X 9_Y16_Job(Seq.Scan) 1 01_046	Cell_CP_7	WT	0	3	5.759489523930282	0.0	Peli1
529	27Aug18_Rep3_peliinex_Sequence_A 0_S 0_U 0_V 0_X 9_Y17_Job(Seq.Scan) 1 01_072	Cell_CP_2	WT	0	3	4.333726737069759	0.0	Peli1
530	27Aug18_Rep3_peliinex_Sequence_A 0_S 0_U 0_V 0_X 9_Y17_Job(Seq.Scan) 1 01_072	Cell_CP_3	WT	0	3	3.128346620989786	0.0	Peli1
531	27Aug18_Rep3_peliinex_Sequence_A 0_S 0_U 0_V 0_X 9_Y17_Job(Seq.Scan) 1 01_072	Cell_CP_5	WT	0	3	2.8125555649417637	0.0	Peli1
532	27Aug18_Rep3_peliinex_Sequence_A 0_S 0_U 0_V 0_X 9_Y17_Job(Seq.Scan) 1 01_072	Cell_CP_6	WT	0	3	5.258255800444798	1.2322570040216725	Peli1
533	27Aug18_Rep3_peliinex_Sequence_A 0_S 0_U 0_V 0_X 9_Y17_Job(Seq.Scan) 1 01_072	Cell_CP_7	WT	0	3	4.625330244272512	0.0	Peli1
534	27Aug18_Rep3_peliinex_Sequence_A 0_S 0_U 0_V 0_X 9_Y17_Job(Seq.Scan) 1 01_072	Cell_CP_8	WT	0	3	5.161502663930977	4.077063233210095	Peli1
535	27Aug18_Rep3_peliinex_Sequence_A 0_S 0_U 0_V 0_X 9_Y17_Job(Seq.Scan) 1 01_072	Cell_CP_9	WT	0	3	5.086251168487528	0.0	Peli1
536	27Aug18_Rep3_peliinex_Sequence_A 0_S 0_U 0_V 0_X 9_Y17_Job(Seq.Scan) 1 01_072	Cell_CP_11	WT	0	3	3.808305137946478	5.610328343156989	Peli1
537	27Aug18_Rep3_peliinex_Sequence_A 0_S 0_U 0_V 0_X 9_Y18_Job(Seq.Scan) 1 01_078	Cell_CP_1	WT	0	3	2.596205187145093	0.0	Peli1
538	27Aug18_Rep3_peliinex_Sequence_A 0_S 0_U 0_V 0_X 9_Y18_Job(Seq.Scan) 1 01_078	Cell_CP_2	WT	0	3	8.186377620855637	0.0	Peli1
539	27Aug18_Rep3_peliinex_Sequence_A 0_S 0_U 0_V 0_X 9_Y18_Job(Seq.Scan) 1 01_078	Cell_CP_3	WT	0	3	3.5167022843287787	0.0	Peli1
540	27Aug18_Rep3_peliinex_Sequence_A 0_S 0_U 0_V 0_X 9_Y18_Job(Seq.Scan) 1 01_078	Cell_CP_4	WT	0	3	8.941587306463253	0.0	Peli1
541	27Aug18_Rep3_peliinex_Sequence_A 0_S 0_U 0_V 0_X 9_Y18_Job(Seq.Scan) 1 01_078	Cell_CP_5	WT	0	3	5.563297016335215	0.0	Peli1
542	27Aug18_Rep3_peliinex_Sequence_A 0_S 0_U 0_V 0_X10_Y14_Job(Seq.Scan) 1 01_016	Cell_CP_1	WT	0	3	7.592419785914948	5.646610810198737	Peli1
543	27Aug18_Rep3_peliinex_Sequence_A 0_S 0_U 0_V 0_X10_Y14_Job(Seq.Scan) 1 01_016	Cell_CP_2	WT	0	3	3.883557613767508	0.0	Peli1
544	27Aug18_Rep3_peliinex_Sequence_A 0_S 0_U 0_V 0_X10_Y14_Job(Seq.Scan) 1 01_016	Cell_CP_3	WT	0	3	2.9227467369357742	3.3111020734822407	Peli1
545	27Aug18_Rep3_peliinex_Sequence_A 0_S 0_U 0_V 0_X10_Y14_Job(Seq.Scan) 1 01_016	Cell_CP_5	WT	0	3	1.949841595492616	0.0	Peli1
546	27Aug18_Rep3_peliinex_Sequence_A 0_S 0_U 0_V 0_X10_Y14_Job(Seq.Scan) 1 01_016	Cell_CP_7	WT	0	3	3.5126696645523734	2.051969978877765	Peli1
547	27Aug18_Rep3_peliinex_Sequence_A 0_S 0_U 0_V 0_X10_Y14_Job(Seq.Scan) 1 01_016	Cell_CP_8	WT	0	3	6.800930901190848	0.0	Peli1
548	27Aug18_Rep3_peliinex_Sequence_A 0_S 0_U 0_V 0_X10_Y14_Job(Seq.Scan) 1 01_016	Cell_CP_10	WT	0	3	1.6649577596150122	1.3397603891837555	Peli1
549	27Aug18_Rep3_peliinex_Sequence_A 0_S 0_U 0_V 0_X10_Y14_Job(Seq.Scan) 1 01_016	Cell_CP_11	WT	0	3	3.763960045692131	10.45469683375623	Peli1
550	27Aug18_Rep3_peliinex_Sequence_A 0_S 0_U 0_V 0_X10_Y14_Job(Seq.Scan) 1 01_016	Cell_CP_12	WT	0	3	7.1261273729426575	0.0	Peli1
551	27Aug18_Rep3_peliinex_Sequence_A 0_S 0_U 0_V 0_X10_Y14_Job(Seq.Scan) 1 01_016	Cell_CP_16	WT	0	3	4.7583648674505	6.991745057385585	Peli1
552	27Aug18_Rep3_peliinex_Sequence_A 0_S 0_U 0_V 0_X10_Y14_Job(Seq.Scan) 1 01_016	Cell_CP_17	WT	0	3	7.026685714313725	0.0	Peli1
553	27Aug18_Rep3_peliinex_Sequence_A 0_S 0_U 0_V 0_X10_Y14_Job(Seq.Scan) 1 01_016	Cell_CP_18	WT	0	3	5.658705401602688	4.220849657300847	Peli1
554	27Aug18_Rep3_peliinex_Sequence_A 0_S 0_U 0_V 0_X10_Y14_Job(Seq.Scan) 1 01_016	Cell_CP_19	WT	0	3	3.9171518854866703	1.365292444180977	Peli1
555	27Aug18_Rep3_peliinex_Sequence_A 0_S 0_U 0_V 0_X10_Y15_Job(Seq.Scan) 1 01_038	Cell_CP_1	WT	0	3	2.35163480412301	1.0038124433117088	Peli1
556	27Aug18_Rep3_peliinex_Sequence_A 0_S 0_U 0_V 0_X10_Y15_Job(Seq.Scan) 1 01_038	Cell_CP_2	WT	0	3	5.07549969436729	3.3218525672248997	Peli1
557	27Aug18_Rep3_peliinex_Sequence_A 0_S 0_U 0_V 0_X10_Y15_Job(Seq.Scan) 1 01_038	Cell_CP_3	WT	0	3	5.704394264725802	0.0	Peli1
558	27Aug18_Rep3_peliinex_Sequence_A 0_S 0_U 0_V 0_X10_Y15_Job(Seq.Scan) 1 01_038	Cell_CP_5	WT	0	3	3.723645939251557	0.0	Peli1
559	27Aug18_Rep3_peliinex_Sequence_A 0_S 0_U 0_V 0_X10_Y15_Job(Seq.Scan) 1 01_038	Cell_CP_9	WT	0	3	1.650175789869791	0.0	Peli1
560	27Aug18_Rep3_peliinex_Sequence_A 0_S 0_U 0_V 0_X10_Y15_Job(Seq.Scan) 1 01_038	Cell_CP_10	WT	0	3	2.6848953716537878	6.638330050974732	Peli1
561	27Aug18_Rep3_peliinex_Sequence_A 0_S 0_U 0_V 0_X10_Y15_Job(Seq.Scan) 1 01_038	Cell_CP_12	WT	0	3	3.759928079500779	5.703050493857035	Peli1
562	27Aug18_Rep3_peliinex_Sequence_A 0_S 0_U 0_V 0_X10_Y15_Job(Seq.Scan) 1 01_038	Cell_CP_13	WT	0	3	4.176503257876394	0.0	Peli1
563	27Aug18_Rep3_peliinex_Sequence_A 0_S 0_U 0_V 0_X10_Y15_Job(Seq.Scan) 1 01_038	Cell_CP_14	WT	0	3	4.762398140811959	0.0	Peli1
564	27Aug18_Rep3_peliinex_Sequence_A 0_S 0_U 0_V 0_X10_Y15_Job(Seq.Scan) 1 01_038	Cell_CP_15	WT	0	3	6.845273379104984	0.0	Peli1
565	27Aug18_Rep3_peliinex_Sequence_A 0_S 0_U 0_V 0_X10_Y16_Job(Seq.Scan) 1 01_048	Cell_CP_1	WT	0	3	5.164190532461037	0.0	Peli1
566	27Aug18_Rep3_peliinex_Sequence_A 0_S 0_U 0_V 0_X10_Y16_Job(Seq.Scan) 1 01_048	Cell_CP_2	WT	0	3	10.195347095329138	0.0	Peli1
567	27Aug18_Rep3_peliinex_Sequence_A 0_S 0_U 0_V 0_X10_Y16_Job(Seq.Scan) 1 01_048	Cell_CP_3	WT	0	3	4.157691446091243	0.0	Peli1
568	27Aug18_Rep3_peliinex_Sequence_A 0_S 0_U 0_V 0_X10_Y17_Job(Seq.Scan) 1 01_070	Cell_CP_2	WT	0	3	3.120283342192134	0.0	Peli1
569	27Aug18_Rep3_peliinex_Sequence_A 0_S 0_U 0_V 0_X10_Y17_Job(Seq.Scan) 1 01_070	Cell_CP_3	WT	0	3	5.443699775052364	0.0	Peli1
570	27Aug18_Rep3_peliinex_Sequence_A 0_S 0_U 0_V 0_X10_Y17_Job(Seq.Scan) 1 01_070	Cell_CP_4	WT	0	3	6.971590455109246	0.0	Peli1
571	27Aug18_Rep3_peliinex_Sequence_A 0_S 0_U 0_V 0_X10_Y17_Job(Seq.Scan) 1 01_070	Cell_CP_8	WT	0	3	5.537764062658545	0.0	Peli1
572	27Aug18_Rep3_peliinex_Sequence_A 0_S 0_U 0_V 0_X10_Y17_Job(Seq.Scan) 1 01_070	Cell_CP_11	WT	0	3	3.17537892818914	6.173375526605732	Peli1
573	27Aug18_Rep3_peliinex_Sequence_A 0_S 0_U 0_V 0_X10_Y17_Job(Seq.Scan) 1 01_070	Cell_CP_12	WT	0	3	3.788148248122454	0.0	Peli1
574	27Aug18_Rep3_peliinex_Sequence_A 0_S 0_U 0_V 0_X10_Y17_Job(Seq.Scan) 1 01_070	Cell_CP_13	WT	0	3	9.432071516583658	0.0	Peli1
575	27Aug18_Rep3_peliinex_Sequence_A 0_S 0_U 0_V 0_X10_Y17_Job(Seq.Scan) 1 01_070	Cell_CP_15	WT	0	3	5.325445977845754	0.0	Peli1
576	27Aug18_Rep3_peliinex_Sequence_A 0_S 0_U 0_V 0_X10_Y17_Job(Seq.Scan) 1 01_070	Cell_CP_16	WT	0	3	3.0074049552531164	0.0	Peli1
577	27Aug18_Rep3_peliinex_Sequence_A 0_S 0_U 0_V 0_X10_Y18_Job(Seq.Scan) 1 01_080	Cell_CP_1	WT	0	3	3.2667569812278936	6.022875150059043	Peli1
578	27Aug18_Rep3_peliinex_Sequence_A 0_S 0_U 0_V 0_X10_Y18_Job(Seq.Scan) 1 01_080	Cell_CP_3	WT	0	3	2.100346547134675	0.0	Peli1
579	27Aug18_Rep3_peliinex_Sequence_A 0_S 0_U 0_V 0_X10_Y18_Job(Seq.Scan) 1 01_080	Cell_CP_5	WT	0	3	3.780086276494908	0.0	Peli1
580	27Aug18_Rep3_peliinex_Sequence_A 0_S 0_U 0_V 0_X10_Y18_Job(Seq.Scan) 1 01_080	Cell_CP_8	WT	0	3	1.3800739237374084	0.0	Peli1
581	27Aug18_Rep3_peliinex_Sequence_A 0_S 0_U 0_V 0_X10_Y18_Job(Seq.Scan) 1 01_080	Cell_CP_9	WT	0	3	6.951433238492696	0.0	Peli1
582	27Aug18_Rep3_peliinex_Sequence_A 0_S 0_U 0_V 0_X10_Y18_Job(Seq.Scan) 1 01_080	Cell_CP_10	WT	0	3	2.7991172026690454	0.0	Peli1
583	27Aug18_Rep3_peliinex_Sequence_A 0_S 0_U 0_V 0_X11_Y13_Job(Seq.Scan) 1 01_010	Cell_CP_1	WT	0	3	3.7558970936870057	6.704176130714396	Peli1
584	27Aug18_Rep3_peliinex_Sequence_A 0_S 0_U 0_V 0_X11_Y13_Job(Seq.Scan) 1 01_010	Cell_CP_2	WT	0	3	3.655112971359413	2.477951389938483	Peli1
585	27Aug18_Rep3_peliinex_Sequence_A 0_S 0_U 0_V 0_X11_Y13_Job(Seq.Scan) 1 01_010	Cell_CP_4	WT	0	3	9.591984825062244	2.1755978791818618	Peli1
586	27Aug18_Rep3_peliinex_Sequence_A 0_S 0_U 0_V 0_X11_Y13_Job(Seq.Scan) 1 01_010	Cell_CP_5	WT	0	3	1.6716766139588448	6.458261486634758	Peli1
587	27Aug18_Rep3_peliinex_Sequence_A 0_S 0_U 0_V 0_X11_Y13_Job(Seq.Scan) 1 01_010	Cell_CP_6	WT	0	3	2.649956838877069	3.798899068657639	Peli1
588	27Aug18_Rep3_peliinex_Sequence_A 0_S 0_U 0_V 0_X11_Y13_Job(Seq.Scan) 1 01_010	Cell_CP_7	WT	0	3	3.086689070472972	0.0	Peli1
589	27Aug18_Rep3_peliinex_Sequence_A 0_S 0_U 0_V 0_X11_Y13_Job(Seq.Scan) 1 01_010	Cell_CP_8	WT	0	3	8.588171646467348	0.0	Peli1
590	27Aug18_Rep3_peliinex_Sequence_A 0_S 0_U 0_V 0_X11_Y13_Job(Seq.Scan) 1 01_010	Cell_CP_9	WT	0	3	5.006966726475145	0.0	Peli1
591	27Aug18_Rep3_peliinex_Sequence_A 0_S 0_U 0_V 0_X11_Y13_Job(Seq.Scan) 1 01_010	Cell_CP_10	WT	0	3	2.8515252469285177	0.0	Peli1
592	27Aug18_Rep3_peliinex_Sequence_A 0_S 0_U 0_V 0_X11_Y13_Job(Seq.Scan) 1 01_010	Cell_CP_11	WT	0	3	6.7579276190501085	0.0	Peli1
593	27Aug18_Rep3_peliinex_Sequence_A 0_S 0_U 0_V 0_X11_Y13_Job(Seq.Scan) 1 01_010	Cell_CP_12	WT	0	3	10.438572236916086	1.2349444640610736	Peli1
594	27Aug18_Rep3_peliinex_Sequence_A 0_S 0_U 0_V 0_X11_Y13_Job(Seq.Scan) 1 01_010	Cell_CP_13	WT	0	3	3.8459317026495192	4.020624203136848	Peli1
595	27Aug18_Rep3_peliinex_Sequence_A 0_S 0_U 0_V 0_X11_Y13_Job(Seq.Scan) 1 01_010	Cell_CP_14	WT	0	3	1.918934375322197	3.414574064339893	Peli1
596	27Aug18_Rep3_peliinex_Sequence_A 0_S 0_U 0_V 0_X11_Y13_Job(Seq.Scan) 1 01_010	Cell_CP_15	WT	0	3	1.281977016354822	1.471451486587373	Peli1
597	27Aug18_Rep3_peliinex_Sequence_A 0_S 0_U 0_V 0_X11_Y14_Job(Seq.Scan) 1 01_018	Cell_CP_1	WT	0	3	8.3167260094662	0.0	Peli1
598	27Aug18_Rep3_peliinex_Sequence_A 0_S 0_U 0_V 0_X11_Y14_Job(Seq.Scan) 1 01_018	Cell_CP_3	WT	0	3	6.775397293929126	0.0	Peli1
599	27Aug18_Rep3_peliinex_Sequence_A 0_S 0_U 0_V 0_X11_Y14_Job(Seq.Scan) 1 01_018	Cell_CP_4	WT	0	3	3.4589198101792933	0.0	Peli1
600	27Aug18_Rep3_peliinex_Sequence_A 0_S 0_U 0_V 0_X11_Y14_Job(Seq.Scan) 1 01_018	Cell_CP_5	WT	0	3	3.0289052891533803	0.0	Peli1
601	27Aug18_Rep3_peliinex_Sequence_A 0_S 0_U 0_V 0_X11_Y14_Job(Seq.Scan) 1 01_018	Cell_CP_6	WT	0	3	3.597328863247295	0.0	Peli1
602	27Aug18_Rep3_peliinex_Sequence_A 0_S 0_U 0_V 0_X11_Y14_Job(Seq.Scan) 1 01_018	Cell_CP_7	WT	0	3	3.286914851429497	0.0	Peli1
603	27Aug18_Rep3_peliinex_Sequence_A 0_S 0_U 0_V 0_X11_Y14_Job(Seq.Scan) 1 01_018	Cell_CP_9	WT	0	3	8.780334802211275	8.396008490723423	Peli1
604	27Aug18_Rep3_peliinex_Sequence_A 0_S 0_U 0_V 0_X11_Y14_Job(Seq.Scan) 1 01_018	Cell_CP_10	WT	0	3	7.07103015298302	0.0	Peli1
605	27Aug18_Rep3_peliinex_Sequence_A 0_S 0_U 0_V 0_X11_Y14_Job(Seq.Scan) 1 01_018	Cell_CP_12	WT	0	3	2.382542841274746	0.0	Peli1
606	27Aug18_Rep3_peliinex_Sequence_A 0_S 0_U 0_V 0_X11_Y14_Job(Seq.Scan) 1 01_018	Cell_CP_13	WT	0	3	5.43160551044094	4.32297722370468	Peli1
607	27Aug18_Rep3_peliinex_Sequence_A 0_S 0_U 0_V 0_X11_Y15_Job(Seq.Scan) 1 01_036	Cell_CP_1	WT	0	3	2.836744094164613	0.0	Peli1
608	27Aug18_Rep3_peliinex_Sequence_A 0_S 0_U 0_V 0_X11_Y15_Job(Seq.Scan) 1 01_036	Cell_CP_2	WT	0	3	2.769553916763656	0.0	Peli1
609	27Aug18_Rep3_peliinex_Sequence_A 0_S 0_U 0_V 0_X11_Y15_Job(Seq.Scan) 1 01_036	Cell_CP_3	WT	0	3	8.101718748953243	7.800708192084071	Peli1
610	27Aug18_Rep3_peliinex_Sequence_A 0_S 0_U 0_V 0_X11_Y15_Job(Seq.Scan) 1 01_036	Cell_CP_5	WT	0	3	3.954777796604658	0.0	Peli1
611	27Aug18_Rep3_peliinex_Sequence_A 0_S 0_U 0_V 0_X11_Y15_Job(Seq.Scan) 1 01_036	Cell_CP_6	WT	0	3	2.4860143419436085	2.553203702363249	Peli1
612	27Aug18_Rep3_peliinex_Sequence_A 0_S 0_U 0_V 0_X11_Y15_Job(Seq.Scan) 1 01_036	Cell_CP_7	WT	0	3	5.312006961987984	0.0	Peli1
613	27Aug18_Rep3_peliinex_Sequence_A 0_S 0_U 0_V 0_X11_Y16_Job(Seq.Scan) 1 01_050	Cell_CP_1	WT	0	3	3.251974521293883	0.0	Peli1
614	27Aug18_Rep3_peliinex_Sequence_A 0_S 0_U 0_V 0_X11_Y16_Job(Seq.Scan) 1 01_050	Cell_CP_4	WT	0	3	3.179410240795439	0.0	Peli1
615	27Aug18_Rep3_peliinex_Sequence_A 0_S 0_U 0_V 0_X11_Y16_Job(Seq.Scan) 1 01_050	Cell_CP_5	WT	0	3	2.6378627376619077	0.0	Peli1
616	27Aug18_Rep3_peliinex_Sequence_A 0_S 0_U 0_V 0_X11_Y17_Job(Seq.Scan) 1 01_068	Cell_CP_2	WT	0	3	2.311321678060016	0.0	Peli1
617	27Aug18_Rep3_peliinex_Sequence_A 0_S 0_U 0_V 0_X11_Y17_Job(Seq.Scan) 1 01_068	Cell_CP_7	WT	0	3	7.066998186791667	0.0	Peli1
618	27Aug18_Rep3_peliinex_Sequence_A 0_S 0_U 0_V 0_X11_Y17_Job(Seq.Scan) 1 01_068	Cell_CP_8	WT	0	3	4.748959451746714	0.0	Peli1
619	27Aug18_Rep3_peliinex_Sequence_A 0_S 0_U 0_V 0_X11_Y17_Job(Seq.Scan) 1 01_068	Cell_CP_10	WT	0	3	3.5274517976938577	0.0	Peli1
620	27Aug18_Rep3_peliinex_Sequence_A 0_S 0_U 0_V 0_X11_Y17_Job(Seq.Scan) 1 01_068	Cell_CP_11	WT	0	3	2.365073493188255	0.0	Peli1
621	27Aug18_Rep3_peliinex_Sequence_A 0_S 0_U 0_V 0_X11_Y17_Job(Seq.Scan) 1 01_068	Cell_CP_12	WT	0	3	8.42960406961269	4.241005566747292	Peli1
622	27Aug18_Rep3_peliinex_Sequence_A 0_S 0_U 0_V 0_X11_Y17_Job(Seq.Scan) 1 01_068	Cell_CP_13	WT	0	3	8.938900418310773	3.485795227554623	Peli1
623	27Aug18_Rep3_peliinex_Sequence_A 0_S 0_U 0_V 0_X11_Y18_Job(Seq.Scan) 1 01_082	Cell_CP_5	WT	0	3	3.858026294053471	3.2560074678628146	Peli1
624	27Aug18_Rep3_peliinex_Sequence_A 0_S 0_U 0_V 0_X12_Y13_Job(Seq.Scan) 1 01_008	Cell_CP_1	WT	0	3	12.184156085260824	8.156815315327828	Peli1
625	27Aug18_Rep3_peliinex_Sequence_A 0_S 0_U 0_V 0_X12_Y13_Job(Seq.Scan) 1 01_008	Cell_CP_4	WT	0	3	9.096123570711612	0.0	Peli1
626	27Aug18_Rep3_peliinex_Sequence_A 0_S 0_U 0_V 0_X12_Y13_Job(Seq.Scan) 1 01_008	Cell_CP_5	WT	0	3	5.320069913993109	0.0	Peli1
627	27Aug18_Rep3_peliinex_Sequence_A 0_S 0_U 0_V 0_X12_Y13_Job(Seq.Scan) 1 01_008	Cell_CP_8	WT	0	3	9.55838859258792	0.0	Peli1
628	27Aug18_Rep3_peliinex_Sequence_A 0_S 0_U 0_V 0_X12_Y13_Job(Seq.Scan) 1 01_008	Cell_CP_9	WT	0	3	5.492075853120484	0.0	Peli1
629	27Aug18_Rep3_peliinex_Sequence_A 0_S 0_U 0_V 0_X12_Y13_Job(Seq.Scan) 1 01_008	Cell_CP_10	WT	0	3	4.245038186523697	0.0	Peli1
630	27Aug18_Rep3_peliinex_Sequence_A 0_S 0_U 0_V 0_X12_Y13_Job(Seq.Scan) 1 01_008	Cell_CP_11	WT	0	3	3.4118861958098337	0.0	Peli1
631	27Aug18_Rep3_peliinex_Sequence_A 0_S 0_U 0_V 0_X12_Y14_Job(Seq.Scan) 1 01_020	Cell_CP_1	WT	0	3	8.936214183743346	0.0	Peli1
632	27Aug18_Rep3_peliinex_Sequence_A 0_S 0_U 0_V 0_X12_Y14_Job(Seq.Scan) 1 01_020	Cell_CP_2	WT	0	3	3.7209590510990767	0.0	Peli1
633	27Aug18_Rep3_peliinex_Sequence_A 0_S 0_U 0_V 0_X12_Y14_Job(Seq.Scan) 1 01_020	Cell_CP_3	WT	0	3	2.1325970479850707	0.0	Peli1
634	27Aug18_Rep3_peliinex_Sequence_A 0_S 0_U 0_V 0_X12_Y14_Job(Seq.Scan) 1 01_020	Cell_CP_7	WT	0	3	5.912683324479979	0.0	Peli1
635	27Aug18_Rep3_peliinex_Sequence_A 0_S 0_U 0_V 0_X12_Y14_Job(Seq.Scan) 1 01_020	Cell_CP_8	WT	0	3	3.156565155648829	0.0	Peli1
636	27Aug18_Rep3_peliinex_Sequence_A 0_S 0_U 0_V 0_X12_Y14_Job(Seq.Scan) 1 01_020	Cell_CP_11	WT	0	3	4.8013668424211335	2.0412193217388435	Peli1
637	27Aug18_Rep3_peliinex_Sequence_A 0_S 0_U 0_V 0_X12_Y15_Job(Seq.Scan) 1 01_034	Cell_CP_1	WT	0	3	8.788394813083661	5.610330303912148	Peli1
638	27Aug18_Rep3_peliinex_Sequence_A 0_S 0_U 0_V 0_X12_Y15_Job(Seq.Scan) 1 01_034	Cell_CP_8	WT	0	3	3.6228614901314375	0.0	Peli1
639	27Aug18_Rep3_peliinex_Sequence_A 0_S 0_U 0_V 0_X12_Y15_Job(Seq.Scan) 1 01_034	Cell_CP_10	WT	0	3	2.963059862998769	0.0	Peli1
640	27Aug18_Rep3_peliinex_Sequence_A 0_S 0_U 0_V 0_X12_Y15_Job(Seq.Scan) 1 01_034	Cell_CP_11	WT	0	3	3.812337104137831	4.571578429144273	Peli1
641	27Aug18_Rep3_peliinex_Sequence_A 0_S 0_U 0_V 0_X12_Y16_Job(Seq.Scan) 1 01_052	Cell_CP_1	WT	0	3	5.509545527999502	0.0	Peli1
642	27Aug18_Rep3_peliinex_Sequence_A 0_S 0_U 0_V 0_X12_Y16_Job(Seq.Scan) 1 01_052	Cell_CP_2	WT	0	3	3.2775064945929726	0.0	Peli1
643	27Aug18_Rep3_peliinex_Sequence_A 0_S 0_U 0_V 0_X12_Y16_Job(Seq.Scan) 1 01_052	Cell_CP_4	WT	0	3	6.8224273135807945	4.623986473403745	Peli1
644	27Aug18_Rep3_peliinex_Sequence_A 0_S 0_U 0_V 0_X12_Y16_Job(Seq.Scan) 1 01_052	Cell_CP_6	WT	0	3	6.415256897323912	0.0	Peli1
645	27Aug18_Rep3_peliinex_Sequence_A 0_S 0_U 0_V 0_X12_Y16_Job(Seq.Scan) 1 01_052	Cell_CP_8	WT	0	3	2.5478282920956565	0.0	Peli1
646	27Aug18_Rep3_peliinex_Sequence_A 0_S 0_U 0_V 0_X12_Y16_Job(Seq.Scan) 1 01_052	Cell_CP_11	WT	0	3	6.225783897657731	0.0	Peli1
647	27Aug18_Rep3_peliinex_Sequence_A 0_S 0_U 0_V 0_X12_Y16_Job(Seq.Scan) 1 01_052	Cell_CP_12	WT	0	3	8.275066498194226	0.0	Peli1
648	27Aug18_Rep3_peliinex_Sequence_A 0_S 0_U 0_V 0_X12_Y16_Job(Seq.Scan) 1 01_052	Cell_CP_14	WT	0	3	9.383693804552909	0.0	Peli1
649	27Aug18_Rep3_peliinex_Sequence_A 0_S 0_U 0_V 0_X12_Y16_Job(Seq.Scan) 1 01_052	Cell_CP_15	WT	0	3	3.848618264009473	0.0	Peli1
650	27Aug18_Rep3_peliinex_Sequence_A 0_S 0_U 0_V 0_X12_Y16_Job(Seq.Scan) 1 01_052	Cell_CP_17	WT	0	3	2.183661321375777	8.413475551262229	Peli1
651	27Aug18_Rep3_peliinex_Sequence_A 0_S 0_U 0_V 0_X12_Y17_Job(Seq.Scan) 1 01_066	Cell_CP_3	WT	0	3	6.64370317369464	0.0	Peli1
652	27Aug18_Rep3_peliinex_Sequence_A 0_S 0_U 0_V 0_X12_Y17_Job(Seq.Scan) 1 01_066	Cell_CP_5	WT	0	3	3.7343951258241095	0.0	Peli1
653	27Aug18_Rep3_peliinex_Sequence_A 0_S 0_U 0_V 0_X12_Y18_Job(Seq.Scan) 1 01_084	Cell_CP_3	WT	0	3	2.418824981523968	0.0	Peli1
654	27Aug18_Rep3_peliinex_Sequence_A 0_S 0_U 0_V 0_X12_Y18_Job(Seq.Scan) 1 01_084	Cell_CP_4	WT	0	3	2.73999079425453	0.0	Peli1
655	27Aug18_Rep3_peliinex_Sequence_A 0_S 0_U 0_V 0_X12_Y18_Job(Seq.Scan) 1 01_084	Cell_CP_5	WT	0	3	3.110876619318242	0.0	Peli1
656	27Aug18_Rep3_peliinex_Sequence_A 0_S 0_U 0_V 0_X12_Y18_Job(Seq.Scan) 1 01_084	Cell_CP_7	WT	0	3	5.845494127456601	0.0	Peli1
657	27Aug18_Rep3_peliinex_Sequence_A 0_S 0_U 0_V 0_X12_Y18_Job(Seq.Scan) 1 01_084	Cell_CP_11	WT	0	3	1.1234100113870855	1.3733549059973127	Peli1
658	27Aug18_Rep3_peliinex_Sequence_A 0_S 0_U 0_V 0_X12_Y18_Job(Seq.Scan) 1 01_084	Cell_CP_12	WT	0	3	1.8598073133226287	0.0	Peli1
659	27Aug18_Rep3_peliinex_Sequence_A 0_S 0_U 0_V 0_X13_Y13_Job(Seq.Scan) 1 01_006	Cell_CP_2	WT	0	3	5.075499367574763	2.585455510383751	Peli1
660	27Aug18_Rep3_peliinex_Sequence_A 0_S 0_U 0_V 0_X13_Y13_Job(Seq.Scan) 1 01_006	Cell_CP_3	WT	0	3	2.324759550143944	0.0	Peli1
661	27Aug18_Rep3_peliinex_Sequence_A 0_S 0_U 0_V 0_X13_Y13_Job(Seq.Scan) 1 01_006	Cell_CP_4	WT	0	3	2.769554570348709	0.0	Peli1
662	27Aug18_Rep3_peliinex_Sequence_A 0_S 0_U 0_V 0_X13_Y13_Job(Seq.Scan) 1 01_006	Cell_CP_5	WT	0	3	6.53351461604084	4.410323964137135	Peli1
663	27Aug18_Rep3_peliinex_Sequence_A 0_S 0_U 0_V 0_X13_Y13_Job(Seq.Scan) 1 01_006	Cell_CP_6	WT	0	3	5.873713315700698	4.163064895603677	Peli1
664	27Aug18_Rep3_peliinex_Sequence_A 0_S 0_U 0_V 0_X13_Y13_Job(Seq.Scan) 1 01_006	Cell_CP_10	WT	0	3	2.8542124618735243	0.0	Peli1
665	27Aug18_Rep3_peliinex_Sequence_A 0_S 0_U 0_V 0_X13_Y13_Job(Seq.Scan) 1 01_006	Cell_CP_11	WT	0	3	7.812803437073076	4.004498625919124	Peli1
666	27Aug18_Rep3_peliinex_Sequence_A 0_S 0_U 0_V 0_X13_Y13_Job(Seq.Scan) 1 01_006	Cell_CP_14	WT	0	3	3.2506323843877483	0.0	Peli1
667	27Aug18_Rep3_peliinex_Sequence_A 0_S 0_U 0_V 0_X13_Y13_Job(Seq.Scan) 1 01_006	Cell_CP_15	WT	0	3	3.448168662851582	0.0	Peli1
668	27Aug18_Rep3_peliinex_Sequence_A 0_S 0_U 0_V 0_X13_Y13_Job(Seq.Scan) 1 01_006	Cell_CP_16	WT	0	3	8.740019061808068	1.4136685222490972	Peli1
669	27Aug18_Rep3_peliinex_Sequence_A 0_S 0_U 0_V 0_X13_Y14_Job(Seq.Scan) 1 01_022	Cell_CP_1	WT	0	3	8.273722073740407	4.9370903145067615	Peli1
670	27Aug18_Rep3_peliinex_Sequence_A 0_S 0_U 0_V 0_X13_Y14_Job(Seq.Scan) 1 01_022	Cell_CP_3	WT	0	3	5.43294895451718	0.0	Peli1
671	27Aug18_Rep3_peliinex_Sequence_A 0_S 0_U 0_V 0_X13_Y14_Job(Seq.Scan) 1 01_022	Cell_CP_5	WT	0	3	4.649518773495362	0.0	Peli1
672	27Aug18_Rep3_peliinex_Sequence_A 0_S 0_U 0_V 0_X13_Y14_Job(Seq.Scan) 1 01_022	Cell_CP_6	WT	0	3	7.221533797454972	6.193532743222282	Peli1
673	27Aug18_Rep3_peliinex_Sequence_A 0_S 0_U 0_V 0_X13_Y14_Job(Seq.Scan) 1 01_022	Cell_CP_7	WT	0	3	5.489387657797899	0.0	Peli1
674	27Aug18_Rep3_peliinex_Sequence_A 0_S 0_U 0_V 0_X13_Y14_Job(Seq.Scan) 1 01_022	Cell_CP_8	WT	0	3	6.32388243900295	4.348509850588823	Peli1
675	27Aug18_Rep3_peliinex_Sequence_A 0_S 0_U 0_V 0_X13_Y14_Job(Seq.Scan) 1 01_022	Cell_CP_9	WT	0	3	6.061844505253272	6.88693354396201	Peli1
676	27Aug18_Rep3_peliinex_Sequence_A 0_S 0_U 0_V 0_X13_Y15_Job(Seq.Scan) 1 01_032	Cell_CP_1	WT	0	3	4.934401465599123	8.18637827444069	Peli1
677	27Aug18_Rep3_peliinex_Sequence_A 0_S 0_U 0_V 0_X13_Y15_Job(Seq.Scan) 1 01_032	Cell_CP_2	WT	0	3	7.980779370764258	0.0	Peli1
678	27Aug18_Rep3_peliinex_Sequence_A 0_S 0_U 0_V 0_X13_Y15_Job(Seq.Scan) 1 01_032	Cell_CP_4	WT	0	3	3.211661395230888	3.688707569871101	Peli1
679	27Aug18_Rep3_peliinex_Sequence_A 0_S 0_U 0_V 0_X13_Y15_Job(Seq.Scan) 1 01_032	Cell_CP_6	WT	0	3	6.767334668716528	0.0	Peli1
680	27Aug18_Rep3_peliinex_Sequence_A 0_S 0_U 0_V 0_X13_Y15_Job(Seq.Scan) 1 01_032	Cell_CP_9	WT	0	3	3.8432435073269335	0.0	Peli1
681	27Aug18_Rep3_peliinex_Sequence_A 0_S 0_U 0_V 0_X13_Y15_Job(Seq.Scan) 1 01_032	Cell_CP_10	WT	0	3	13.32503846756527	0.0	Peli1
682	27Aug18_Rep3_peliinex_Sequence_A 0_S 0_U 0_V 0_X13_Y15_Job(Seq.Scan) 1 01_032	Cell_CP_11	WT	0	3	5.514921265059621	0.0	Peli1
683	27Aug18_Rep3_peliinex_Sequence_A 0_S 0_U 0_V 0_X13_Y16_Job(Seq.Scan) 1 01_054	Cell_CP_1	WT	0	3	4.333726737069759	0.0	Peli1
684	27Aug18_Rep3_peliinex_Sequence_A 0_S 0_U 0_V 0_X13_Y16_Job(Seq.Scan) 1 01_054	Cell_CP_4	WT	0	3	2.481982375752256	0.0	Peli1
685	27Aug18_Rep3_peliinex_Sequence_A 0_S 0_U 0_V 0_X13_Y16_Job(Seq.Scan) 1 01_054	Cell_CP_6	WT	0	3	3.1458156422837504	0.0	Peli1
686	27Aug18_Rep3_peliinex_Sequence_A 0_S 0_U 0_V 0_X13_Y16_Job(Seq.Scan) 1 01_054	Cell_CP_9	WT	0	3	1.550734948222175	1.447263774345839	Peli1
687	27Aug18_Rep3_peliinex_Sequence_A 0_S 0_U 0_V 0_X13_Y16_Job(Seq.Scan) 1 01_054	Cell_CP_11	WT	0	3	8.635202973289122	0.0	Peli1
688	27Aug18_Rep3_peliinex_Sequence_A 0_S 0_U 0_V 0_X13_Y16_Job(Seq.Scan) 1 01_054	Cell_CP_13	WT	0	3	6.736424670809633	0.0	Peli1
689	27Aug18_Rep3_peliinex_Sequence_A 0_S 0_U 0_V 0_X13_Y16_Job(Seq.Scan) 1 01_054	Cell_CP_15	WT	0	3	2.6956455386039195	0.0	Peli1
690	27Aug18_Rep3_peliinex_Sequence_A 0_S 0_U 0_V 0_X13_Y17_Job(Seq.Scan) 1 01_064	Cell_CP_1	WT	0	3	7.768459651988834	0.0	Peli1
691	27Aug18_Rep3_peliinex_Sequence_A 0_S 0_U 0_V 0_X13_Y17_Job(Seq.Scan) 1 01_064	Cell_CP_2	WT	0	3	5.048624603784487	0.0	Peli1
692	27Aug18_Rep3_peliinex_Sequence_A 0_S 0_U 0_V 0_X13_Y17_Job(Seq.Scan) 1 01_064	Cell_CP_4	WT	0	3	3.3178206010335467	0.0	Peli1
693	27Aug18_Rep3_peliinex_Sequence_A 0_S 0_U 0_V 0_X13_Y17_Job(Seq.Scan) 1 01_064	Cell_CP_5	WT	0	3	3.3917286524007566	0.0	Peli1
694	27Aug18_Rep3_peliinex_Sequence_A 0_S 0_U 0_V 0_X13_Y17_Job(Seq.Scan) 1 01_064	Cell_CP_6	WT	0	3	4.413012486252247	0.0	Peli1
695	27Aug18_Rep3_peliinex_Sequence_A 0_S 0_U 0_V 0_X13_Y17_Job(Seq.Scan) 1 01_064	Cell_CP_7	WT	0	3	6.556356760054712	0.0	Peli1
696	27Aug18_Rep3_peliinex_Sequence_A 0_S 0_U 0_V 0_X13_Y17_Job(Seq.Scan) 1 01_064	Cell_CP_8	WT	0	3	7.523889432363015	0.0	Peli1
697	27Aug18_Rep3_peliinex_Sequence_A 0_S 0_U 0_V 0_X13_Y17_Job(Seq.Scan) 1 01_064	Cell_CP_9	WT	0	3	4.073031267018742	0.0	Peli1
698	27Aug18_Rep3_peliinex_Sequence_A 0_S 0_U 0_V 0_X13_Y17_Job(Seq.Scan) 1 01_064	Cell_CP_10	WT	0	3	3.245255340157524	0.0	Peli1
699	27Aug18_Rep3_peliinex_Sequence_A 0_S 0_U 0_V 0_X13_Y17_Job(Seq.Scan) 1 01_064	Cell_CP_13	WT	0	3	3.681988388734743	0.0	Peli1
700	27Aug18_Rep3_peliinex_Sequence_A 0_S 0_U 0_V 0_X13_Y17_Job(Seq.Scan) 1 01_064	Cell_CP_14	WT	0	3	8.486041138930778	0.0	Peli1
701	27Aug18_Rep3_peliinex_Sequence_A 0_S 0_U 0_V 0_X13_Y17_Job(Seq.Scan) 1 01_064	Cell_CP_15	WT	0	3	3.4427925989989365	0.0	Peli1
702	27Aug18_Rep3_peliinex_Sequence_A 0_S 0_U 0_V 0_X13_Y17_Job(Seq.Scan) 1 01_064	Cell_CP_16	WT	0	3	3.530139993016444	0.0	Peli1
703	27Aug18_Rep3_peliinex_Sequence_A 0_S 0_U 0_V 0_X13_Y17_Job(Seq.Scan) 1 01_064	Cell_CP_18	WT	0	3	3.171348269167893	0.0	Peli1
704	27Aug18_Rep3_peliinex_Sequence_A 0_S 0_U 0_V 0_X14_Y13_Job(Seq.Scan) 1 01_004	Cell_CP_1	WT	0	3	3.7438034826606335	0.0	Peli1
705	27Aug18_Rep3_peliinex_Sequence_A 0_S 0_U 0_V 0_X14_Y13_Job(Seq.Scan) 1 01_004	Cell_CP_2	WT	0	3	3.922525988584157	3.2197253276135926	Peli1
706	27Aug18_Rep3_peliinex_Sequence_A 0_S 0_U 0_V 0_X14_Y13_Job(Seq.Scan) 1 01_004	Cell_CP_3	WT	0	3	4.265194095970141	3.675268880805857	Peli1
707	27Aug18_Rep3_peliinex_Sequence_A 0_S 0_U 0_V 0_X14_Y13_Job(Seq.Scan) 1 01_004	Cell_CP_4	WT	0	3	4.179191126406454	0.0	Peli1
708	27Aug18_Rep3_peliinex_Sequence_A 0_S 0_U 0_V 0_X14_Y13_Job(Seq.Scan) 1 01_004	Cell_CP_6	WT	0	3	6.739114826887378	0.0	Peli1
709	27Aug18_Rep3_peliinex_Sequence_A 0_S 0_U 0_V 0_X14_Y13_Job(Seq.Scan) 1 01_004	Cell_CP_9	WT	0	3	5.298569580092845	9.570483183991872	Peli1
710	27Aug18_Rep3_peliinex_Sequence_A 0_S 0_U 0_V 0_X14_Y13_Job(Seq.Scan) 1 01_004	Cell_CP_12	WT	0	3	5.770240998050519	0.0	Peli1
711	27Aug18_Rep3_peliinex_Sequence_A 0_S 0_U 0_V 0_X14_Y13_Job(Seq.Scan) 1 01_004	Cell_CP_13	WT	0	3	3.030249386814673	0.0	Peli1
712	27Aug18_Rep3_peliinex_Sequence_A 0_S 0_U 0_V 0_X14_Y13_Job(Seq.Scan) 1 01_004	Cell_CP_15	WT	0	3	3.6860203549260953	0.0	Peli1
713	27Aug18_Rep3_peliinex_Sequence_A 0_S 0_U 0_V 0_X14_Y13_Job(Seq.Scan) 1 01_004	Cell_CP_17	WT	0	3	4.234287039195986	5.584796696650425	Peli1
714	27Aug18_Rep3_peliinex_Sequence_A 0_S 0_U 0_V 0_X14_Y13_Job(Seq.Scan) 1 01_004	Cell_CP_18	WT	0	3	3.532828515131556	3.690050687154815	Peli1
715	27Aug18_Rep3_peliinex_Sequence_A 0_S 0_U 0_V 0_X14_Y13_Job(Seq.Scan) 1 01_004	Cell_CP_19	WT	0	3	4.126783082146981	4.435855283851171	Peli1
716	27Aug18_Rep3_peliinex_Sequence_A 0_S 0_U 0_V 0_X14_Y14_Job(Seq.Scan) 1 01_024	Cell_CP_2	WT	0	3	3.5610470497905995	0.0	Peli1
717	27Aug18_Rep3_peliinex_Sequence_A 0_S 0_U 0_V 0_X14_Y14_Job(Seq.Scan) 1 01_024	Cell_CP_7	WT	0	3	5.064750181002211	0.0	Peli1
718	27Aug18_Rep3_peliinex_Sequence_A 0_S 0_U 0_V 0_X14_Y14_Job(Seq.Scan) 1 01_024	Cell_CP_8	WT	0	3	4.700582393301015	0.0	Peli1
719	27Aug18_Rep3_peliinex_Sequence_A 0_S 0_U 0_V 0_X14_Y14_Job(Seq.Scan) 1 01_024	Cell_CP_11	WT	0	3	4.716708297311265	0.0	Peli1
720	27Aug18_Rep3_peliinex_Sequence_A 0_S 0_U 0_V 0_X14_Y14_Job(Seq.Scan) 1 01_024	Cell_CP_12	WT	0	3	2.725209151301835	3.5919537797722287	Peli1
721	27Aug18_Rep3_peliinex_Sequence_A 0_S 0_U 0_V 0_X14_Y14_Job(Seq.Scan) 1 01_024	Cell_CP_13	WT	0	3	5.373823036291454	0.8909336478820331	Peli1
722	27Aug18_Rep3_peliinex_Sequence_A 0_S 0_U 0_V 0_X14_Y14_Job(Seq.Scan) 1 01_024	Cell_CP_14	WT	0	3	3.272131737910433	0.0	Peli1
723	27Aug18_Rep3_peliinex_Sequence_A 0_S 0_U 0_V 0_X14_Y14_Job(Seq.Scan) 1 01_024	Cell_CP_15	WT	0	3	3.613454440465019	0.0	Peli1
724	27Aug18_Rep3_peliinex_Sequence_A 0_S 0_U 0_V 0_X14_Y15_Job(Seq.Scan) 1 01_030	Cell_CP_1	WT	0	3	1.9364040502012143	2.898557227335345	Peli1
725	27Aug18_Rep3_peliinex_Sequence_A 0_S 0_U 0_V 0_X14_Y15_Job(Seq.Scan) 1 01_030	Cell_CP_6	WT	0	3	5.285132198197706	3.710208884148945	Peli1
726	27Aug18_Rep3_peliinex_Sequence_A 0_S 0_U 0_V 0_X14_Y15_Job(Seq.Scan) 1 01_030	Cell_CP_8	WT	0	3	3.65242542962188	3.360821595626601	Peli1
727	27Aug18_Rep3_peliinex_Sequence_A 0_S 0_U 0_V 0_X14_Y15_Job(Seq.Scan) 1 01_030	Cell_CP_10	WT	0	3	5.785021824021897	2.425543672471537	Peli1
728	27Aug18_Rep3_peliinex_Sequence_A 0_S 0_U 0_V 0_X14_Y16_Job(Seq.Scan) 1 01_056	Cell_CP_1	WT	0	3	3.1149076051320157	0.0	Peli1
729	27Aug18_Rep3_peliinex_Sequence_A 0_S 0_U 0_V 0_X14_Y16_Job(Seq.Scan) 1 01_056	Cell_CP_3	WT	0	3	3.1659715517301947	0.0	Peli1
730	27Aug18_Rep3_peliinex_Sequence_A 0_S 0_U 0_V 0_X14_Y16_Job(Seq.Scan) 1 01_056	Cell_CP_4	WT	0	3	6.068562052426998	4.402261012132009	Peli1
731	27Aug18_Rep3_peliinex_Sequence_A 0_S 0_U 0_V 0_X14_Y16_Job(Seq.Scan) 1 01_056	Cell_CP_5	WT	0	3	5.197785130972726	0.0	Peli1
732	27Aug18_Rep3_peliinex_Sequence_A 0_S 0_U 0_V 0_X14_Y16_Job(Seq.Scan) 1 01_056	Cell_CP_7	WT	0	3	6.623547264248195	0.0	Peli1
733	27Aug18_Rep3_peliinex_Sequence_A 0_S 0_U 0_V 0_X14_Y16_Job(Seq.Scan) 1 01_056	Cell_CP_11	WT	0	3	3.3903858619095697	0.0	Peli1
734	27Aug18_Rep3_peliinex_Sequence_A 0_S 0_U 0_V 0_X14_Y16_Job(Seq.Scan) 1 01_056	Cell_CP_12	WT	0	3	6.607421360237944	0.0	Peli1
735	27Aug18_Rep3_peliinex_Sequence_A 0_S 0_U 0_V 0_X14_Y16_Job(Seq.Scan) 1 01_056	Cell_CP_13	WT	0	3	1.8073994324594196	6.303727183141558	Peli1
736	27Aug18_Rep3_peliinex_Sequence_A 0_S 0_U 0_V 0_X14_Y16_Job(Seq.Scan) 1 01_056	Cell_CP_14	WT	0	3	3.4212935722687785	1.1395353435104152	Peli1
737	27Aug18_Rep3_peliinex_Sequence_A 0_S 0_U 0_V 0_X14_Y16_Job(Seq.Scan) 1 01_056	Cell_CP_18	WT	0	3	4.009874689771769	0.0	Peli1
738	27Aug18_Rep3_peliinex_Sequence_A 0_S 0_U 0_V 0_X14_Y17_Job(Seq.Scan) 1 01_062	Cell_CP_1	WT	0	3	2.911995262815537	0.0	Peli1
739	27Aug18_Rep3_peliinex_Sequence_A 0_S 0_U 0_V 0_X14_Y17_Job(Seq.Scan) 1 01_062	Cell_CP_4	WT	0	3	6.756583194596289	0.0	Peli1
740	27Aug18_Rep3_peliinex_Sequence_A 0_S 0_U 0_V 0_X14_Y17_Job(Seq.Scan) 1 01_062	Cell_CP_5	WT	0	3	4.395541177410597	0.0	Peli1
741	27Aug18_Rep3_peliinex_Sequence_A 0_S 0_U 0_V 0_X14_Y17_Job(Seq.Scan) 1 01_062	Cell_CP_6	WT	0	3	3.7868034968761086	0.0	Peli1
742	27Aug18_Rep3_peliinex_Sequence_A 0_S 0_U 0_V 0_X14_Y17_Job(Seq.Scan) 1 01_062	Cell_CP_7	WT	0	3	6.181442726913701	9.788176679072256	Peli1
743	27Aug18_Rep3_peliinex_Sequence_A 0_S 0_U 0_V 0_X14_Y17_Job(Seq.Scan) 1 01_062	Cell_CP_10	WT	0	3	3.047718734901164	0.0	Peli1
744	27Aug18_Rep3_peliinex_Sequence_A 0_S 0_U 0_V 0_X14_Y17_Job(Seq.Scan) 1 01_062	Cell_CP_11	WT	0	3	5.016373449349038	0.0	Peli1
745	27Aug18_Rep3_peliinex_Sequence_A 0_S 0_U 0_V 0_X14_Y17_Job(Seq.Scan) 1 01_062	Cell_CP_12	WT	0	3	4.413011505874668	0.0	Peli1
746	27Aug18_Rep3_peliinex_Sequence_A 0_S 0_U 0_V 0_X14_Y17_Job(Seq.Scan) 1 01_062	Cell_CP_13	WT	0	3	6.6799862943214405	0.0	Peli1
747	27Aug18_Rep3_peliinex_Sequence_A 0_S 0_U 0_V 0_X14_Y17_Job(Seq.Scan) 1 01_062	Cell_CP_14	WT	0	3	4.157690465713664	0.0	Peli1
748	27Aug18_Rep3_peliinex_Sequence_A 0_S 0_U 0_V 0_X14_Y17_Job(Seq.Scan) 1 01_062	Cell_CP_15	WT	0	3	2.5061715585601587	3.5207329433500254	Peli1
749	27Aug18_Rep3_peliinex_Sequence_A 0_S 0_U 0_V 0_X15_Y13_Job(Seq.Scan) 1 01_002	Cell_CP_6	WT	0	3	5.271693509132462	0.0	Peli1
750	27Aug18_Rep3_peliinex_Sequence_A 0_S 0_U 0_V 0_X15_Y13_Job(Seq.Scan) 1 01_002	Cell_CP_7	WT	0	3	4.359259690746429	0.0	Peli1
751	27Aug18_Rep3_peliinex_Sequence_A 0_S 0_U 0_V 0_X15_Y13_Job(Seq.Scan) 1 01_002	Cell_CP_8	WT	0	3	5.247505960287191	0.0	Peli1
752	27Aug18_Rep3_peliinex_Sequence_A 0_S 0_U 0_V 0_X15_Y13_Job(Seq.Scan) 1 01_002	Cell_CP_10	WT	0	3	3.730364466802863	0.0	Peli1
753	27Aug18_Rep3_peliinex_Sequence_A 0_S 0_U 0_V 0_X15_Y13_Job(Seq.Scan) 1 01_002	Cell_CP_11	WT	0	3	9.14047127730617	0.0	Peli1
754	27Aug18_Rep3_peliinex_Sequence_A 0_S 0_U 0_V 0_X15_Y13_Job(Seq.Scan) 1 01_002	Cell_CP_12	WT	0	3	5.172253484466163	3.8042728449626	Peli1
755	27Aug18_Rep3_peliinex_Sequence_A 0_S 0_U 0_V 0_X15_Y13_Job(Seq.Scan) 1 01_002	Cell_CP_13	WT	0	3	5.950308908805441	0.0	Peli1
756	27Aug18_Rep3_peliinex_Sequence_A 0_S 0_U 0_V 0_X15_Y13_Job(Seq.Scan) 1 01_002	Cell_CP_15	WT	0	3	2.774929000238722	0.0	Peli1
757	27Aug18_Rep3_peliinex_Sequence_A 0_S 0_U 0_V 0_X15_Y13_Job(Seq.Scan) 1 01_002	Cell_CP_16	WT	0	3	3.69945806361376	0.0	Peli1
758	27Aug18_Rep3_peliinex_Sequence_A 0_S 0_U 0_V 0_X15_Y13_Job(Seq.Scan) 1 01_002	Cell_CP_17	WT	0	3	5.543139146133611	0.0	Peli1
759	27Aug18_Rep3_peliinex_Sequence_A 0_S 0_U 0_V 0_X15_Y13_Job(Seq.Scan) 1 01_002	Cell_CP_19	WT	0	3	6.290286206528628	0.0	Peli1
760	27Aug18_Rep3_peliinex_Sequence_A 0_S 0_U 0_V 0_X15_Y13_Job(Seq.Scan) 1 01_002	Cell_CP_21	WT	0	3	7.174503777803304	0.0	Peli1
761	27Aug18_Rep3_peliinex_Sequence_A 0_S 0_U 0_V 0_X15_Y13_Job(Seq.Scan) 1 01_002	Cell_CP_22	WT	0	3	4.20875473910437	0.0	Peli1
762	27Aug18_Rep3_peliinex_Sequence_A 0_S 0_U 0_V 0_X15_Y14_Job(Seq.Scan) 1 01_026	Cell_CP_1	WT	0	3	3.5489527851791745	0.0	Peli1
763	27Aug18_Rep3_peliinex_Sequence_A 0_S 0_U 0_V 0_X15_Y14_Job(Seq.Scan) 1 01_026	Cell_CP_2	WT	0	3	2.608299124963992	0.0	Peli1
764	27Aug18_Rep3_peliinex_Sequence_A 0_S 0_U 0_V 0_X15_Y14_Job(Seq.Scan) 1 01_026	Cell_CP_4	WT	0	3	4.844367837014188	0.0	Peli1
765	27Aug18_Rep3_peliinex_Sequence_A 0_S 0_U 0_V 0_X15_Y14_Job(Seq.Scan) 1 01_026	Cell_CP_5	WT	0	3	5.260943995767383	7.671706188682489	Peli1
766	27Aug18_Rep3_peliinex_Sequence_A 0_S 0_U 0_V 0_X15_Y14_Job(Seq.Scan) 1 01_026	Cell_CP_8	WT	0	3	5.38591534014772	0.0	Peli1
767	27Aug18_Rep3_peliinex_Sequence_A 0_S 0_U 0_V 0_X15_Y14_Job(Seq.Scan) 1 01_026	Cell_CP_9	WT	0	3	3.712896099093952	10.476197167656494	Peli1
768	27Aug18_Rep3_peliinex_Sequence_A 0_S 0_U 0_V 0_X15_Y14_Job(Seq.Scan) 1 01_026	Cell_CP_10	WT	0	3	4.347166079720057	4.781210932974689	Peli1
769	27Aug18_Rep3_peliinex_Sequence_A 0_S 0_U 0_V 0_X15_Y14_Job(Seq.Scan) 1 01_026	Cell_CP_12	WT	0	3	8.127247781119594	0.0	Peli1
770	27Aug18_Rep3_peliinex_Sequence_A 0_S 0_U 0_V 0_X15_Y15_Job(Seq.Scan) 1 01_028	Cell_CP_5	WT	0	3	3.809649889192824	0.0	Peli1
771	27Aug18_Rep3_peliinex_Sequence_A 0_S 0_U 0_V 0_X15_Y15_Job(Seq.Scan) 1 01_028	Cell_CP_6	WT	0	3	3.41054307852612	0.0	Peli1
772	27Aug18_Rep3_peliinex_Sequence_A 0_S 0_U 0_V 0_X15_Y15_Job(Seq.Scan) 1 01_028	Cell_CP_7	WT	0	3	6.142470757379261	0.0	Peli1
773	27Aug18_Rep3_peliinex_Sequence_A 0_S 0_U 0_V 0_X15_Y15_Job(Seq.Scan) 1 01_028	Cell_CP_9	WT	0	3	18.303778816360737	0.0	Peli1
774	27Aug18_Rep3_peliinex_Sequence_A 0_S 0_U 0_V 0_X15_Y15_Job(Seq.Scan) 1 01_028	Cell_CP_11	WT	0	3	2.3140090564012854	0.0	Peli1
775	27Aug18_Rep3_peliinex_Sequence_A 0_S 0_U 0_V 0_X15_Y15_Job(Seq.Scan) 1 01_028	Cell_CP_12	WT	0	3	4.5890481040232896	0.0	Peli1
776	27Aug18_Rep3_peliinex_Sequence_A 0_S 0_U 0_V 0_X15_Y15_Job(Seq.Scan) 1 01_028	Cell_CP_13	WT	0	3	3.6537695272831727	0.0	Peli1
777	27Aug18_Rep3_peliinex_Sequence_A 0_S 0_U 0_V 0_X15_Y15_Job(Seq.Scan) 1 01_028	Cell_CP_14	WT	0	3	2.886464269894026	0.0	Peli1
778	27Aug18_Rep3_peliinex_Sequence_A 0_S 0_U 0_V 0_X15_Y15_Job(Seq.Scan) 1 01_028	Cell_CP_17	WT	0	3	3.3205071623935005	0.0	Peli1
779	27Aug18_Rep3_peliinex_Sequence_A 0_S 0_U 0_V 0_X15_Y15_Job(Seq.Scan) 1 01_028	Cell_CP_19	WT	0	3	5.187034964022594	0.0	Peli1
780	27Aug18_Rep3_peliinex_Sequence_A 0_S 0_U 0_V 0_X15_Y15_Job(Seq.Scan) 1 01_028	Cell_CP_23	WT	0	3	3.688707896663628	0.0	Peli1
781	27Aug18_Rep3_peliinex_Sequence_A 0_S 0_U 0_V 0_X15_Y15_Job(Seq.Scan) 1 01_028	Cell_CP_24	WT	0	3	3.1095341556195817	0.0	Peli1
782	27Aug18_Rep3_peliinex_Sequence_A 0_S 0_U 0_V 0_X15_Y16_Job(Seq.Scan) 1 01_058	Cell_CP_2	WT	0	3	4.157690465713664	0.0	Peli1
783	27Aug18_Rep3_peliinex_Sequence_A 0_S 0_U 0_V 0_X15_Y16_Job(Seq.Scan) 1 01_058	Cell_CP_4	WT	0	3	4.301476236219363	3.432043085633857	Peli1
784	27Aug18_Rep3_peliinex_Sequence_A 0_S 0_U 0_V 0_X15_Y16_Job(Seq.Scan) 1 01_058	Cell_CP_5	WT	0	3	2.8542124618735243	0.0	Peli1
785	27Aug18_Rep3_peliinex_Sequence_A 0_S 0_U 0_V 0_X15_Y16_Job(Seq.Scan) 1 01_058	Cell_CP_7	WT	0	3	3.5691090214181456	0.0	Peli1
786	27Aug18_Rep3_peliinex_Sequence_A 0_S 0_U 0_V 0_X15_Y16_Job(Seq.Scan) 1 01_058	Cell_CP_8	WT	0	3	4.666988121581852	0.0	Peli1
787	27Aug18_Rep3_peliinex_Sequence_A 0_S 0_U 0_V 0_X15_Y16_Job(Seq.Scan) 1 01_058	Cell_CP_9	WT	0	3	1.746928926383611	2.983217406407846	Peli1
788	27Aug18_Rep3_peliinex_Sequence_A 0_S 0_U 0_V 0_X15_Y16_Job(Seq.Scan) 1 01_058	Cell_CP_11	WT	0	3	7.038776384207359	5.312008269158089	Peli1
789	27Aug18_Rep3_peliinex_Sequence_A 0_S 0_U 0_V 0_X15_Y16_Job(Seq.Scan) 1 01_058	Cell_CP_12	WT	0	3	2.659363071562171	0.0	Peli1
790	27Aug18_Rep3_peliinex_Sequence_A 0_S 0_U 0_V 0_X15_Y17_Job(Seq.Scan) 1 01_060	Cell_CP_1	WT	0	3	5.028466733582883	4.595766958367122	Peli1
791	27Aug18_Rep3_peliinex_Sequence_A 0_S 0_U 0_V 0_X15_Y17_Job(Seq.Scan) 1 01_060	Cell_CP_2	WT	0	3	3.903713523213952	0.0	Peli1
792	27Aug18_Rep3_peliinex_Sequence_A 0_S 0_U 0_V 0_X15_Y17_Job(Seq.Scan) 1 01_060	Cell_CP_4	WT	0	3	5.1332834756868815	3.0074059356306955	Peli1
793	27Aug18_Rep3_peliinex_Sequence_A 0_S 0_U 0_V 0_X15_Y17_Job(Seq.Scan) 1 01_060	Cell_CP_5	WT	0	3	4.794648314869828	0.7404289413343691	Peli1
794	27Aug18_Rep3_peliinex_Sequence_A 0_S 0_U 0_V 0_X15_Y17_Job(Seq.Scan) 1 01_060	Cell_CP_7	WT	0	3	2.967090522020016	2.5424530452243275	Peli1
795	27Aug18_Rep3_peliinex_Sequence_A 0_S 0_U 0_V 0_X15_Y17_Job(Seq.Scan) 1 01_060	Cell_CP_8	WT	0	3	3.590610989281042	0.0	Peli1
796	27Aug18_Rep3_peliinex_Sequence_A 0_S 0_U 0_V 0_X15_Y17_Job(Seq.Scan) 1 01_060	Cell_CP_9	WT	0	3	6.262067671869585	0.0	Peli1
797	27Aug18_Rep3_peliinex_Sequence_A 0_S 0_U 0_V 0_X15_Y17_Job(Seq.Scan) 1 01_060	Cell_CP_12	WT	0	3	3.272131737910433	0.0	Peli1
798	27Aug18_Rep3_peliinex_Sequence_A 0_S 0_U 0_V 0_X15_Y17_Job(Seq.Scan) 1 01_060	Cell_CP_13	WT	0	3	4.611891881999794	0.0	Peli1
799	27Aug18_Rep3_peliinex_Sequence_A 0_S 0_U 0_V 0_X15_Y17_Job(Seq.Scan) 1 01_060	Cell_CP_14	WT	0	3	3.735739877070456	0.0	Peli1
800	27Aug18_Rep3_peliinex_Sequence_A 0_S 0_U 0_V 0_X15_Y17_Job(Seq.Scan) 1 01_060	Cell_CP_16	WT	0	3	2.9254329715032017	0.0	Peli1
801	27Aug18_Rep3_peliinex_Sequence_A 0_S 0_U 0_V 0_X15_Y17_Job(Seq.Scan) 1 01_060	Cell_CP_18	WT	0	3	4.0878143805378055	8.64998576001566	Peli1
802	27Aug18_Rep3_peliinex_Sequence_A 0_S 0_U 0_V 0_X15_Y17_Job(Seq.Scan) 1 01_060	Cell_CP_19	WT	0	3	4.536640059763817	1.4284506553905816	Peli1
803	EnhSertadPeli_Rep1_2_part1_Sequence_A 0_S 0_U 0_V 0_X11_Y19_Job(Seq.Scan) 1 01 01 02 01 04 01_014	Cell_CP_7	WT	0	4	1.3172179244417606	0.0	Peli1
804	EnhSertadPeli_Rep1_2_part1_Sequence_A 0_S 0_U 0_V 0_X11_Y19_Job(Seq.Scan) 1 01 01 02 01 04 01_014	Cell_CP_7	WT	0	4	1.3172179244417606	0.0	Peli1
805	EnhSertadPeli_Rep1_2_part1_Sequence_A 0_S 0_U 0_V 0_X11_Y19_Job(Seq.Scan) 1 01 01 02 01 04 01_014	Cell_CP_7	WT	0	4	1.3172179244417606	0.0	Peli1
806	EnhSertadPeli_Rep1_2_part1_Sequence_A 0_S 0_U 0_V 0_X11_Y19_Job(Seq.Scan) 1 01 01 02 01 04 01_014	Cell_CP_7	WT	0	4	1.3172179244417606	0.0	Peli1
807	EnhSertadPeli_Rep1_2_part1_Sequence_A 0_S 0_U 0_V 0_X11_Y21_Job(Seq.Scan) 1 01 01 02 01 04 01_042	Cell_CP_21	WT	0	4	1.171505716609002	0.0	Peli1
808	EnhSertadPeli_Rep1_2_part1_Sequence_A 0_S 0_U 0_V 0_X11_Y21_Job(Seq.Scan) 1 01 01 02 01 04 01_042	Cell_CP_21	WT	0	4	1.171505716609002	0.0	Peli1
809	EnhSertadPeli_Rep1_2_part1_Sequence_A 0_S 0_U 0_V 0_X11_Y21_Job(Seq.Scan) 1 01 01 02 01 04 01_042	Cell_CP_21	WT	0	4	1.171505716609002	0.0	Peli1
810	EnhSertadPeli_Rep1_2_part1_Sequence_A 0_S 0_U 0_V 0_X11_Y21_Job(Seq.Scan) 1 01 01 02 01 04 01_042	Cell_CP_21	WT	0	4	1.171505716609002	0.0	Peli1
811	EnhSertadPeli_Rep1_2_part1_Sequence_A 0_S 0_U 0_V 0_X12_Y19_Job(Seq.Scan) 1 01 01 02 01 04 01_012	Cell_CP_23	WT	0	4	1.6239524514531336	0.0	Peli1
812	EnhSertadPeli_Rep1_2_part1_Sequence_A 0_S 0_U 0_V 0_X12_Y19_Job(Seq.Scan) 1 01 01 02 01 04 01_012	Cell_CP_23	WT	0	4	1.6239524514531336	0.0	Peli1
813	EnhSertadPeli_Rep1_2_part1_Sequence_A 0_S 0_U 0_V 0_X12_Y19_Job(Seq.Scan) 1 01 01 02 01 04 01_012	Cell_CP_23	WT	0	4	1.6239524514531336	0.0	Peli1
814	EnhSertadPeli_Rep1_2_part1_Sequence_A 0_S 0_U 0_V 0_X12_Y19_Job(Seq.Scan) 1 01 01 02 01 04 01_012	Cell_CP_23	WT	0	4	1.6239524514531336	0.0	Peli1
815	EnhSertadPeli_Rep1_2_part1_Sequence_A 0_S 0_U 0_V 0_X12_Y20_Job(Seq.Scan) 1 01 01 02 01 04 01_018	Cell_CP_1	WT	0	4	2.3852459663599435	0.0	Peli1
816	EnhSertadPeli_Rep1_2_part1_Sequence_A 0_S 0_U 0_V 0_X12_Y20_Job(Seq.Scan) 1 01 01 02 01 04 01_018	Cell_CP_1	WT	0	4	2.3852459663599435	0.0	Peli1
817	EnhSertadPeli_Rep1_2_part1_Sequence_A 0_S 0_U 0_V 0_X12_Y20_Job(Seq.Scan) 1 01 01 02 01 04 01_018	Cell_CP_1	WT	0	4	2.3852459663599435	0.0	Peli1
818	EnhSertadPeli_Rep1_2_part1_Sequence_A 0_S 0_U 0_V 0_X12_Y20_Job(Seq.Scan) 1 01 01 02 01 04 01_018	Cell_CP_1	WT	0	4	2.3852459663599435	0.0	Peli1
819	EnhSertadPeli_Rep1_2_part1_Sequence_A 0_S 0_U 0_V 0_X12_Y21_Job(Seq.Scan) 1 01 01 02 01 04 01_040	Cell_CP_23	WT	0	4	1.0421594898700892	0.0	Peli1
820	EnhSertadPeli_Rep1_2_part1_Sequence_A 0_S 0_U 0_V 0_X12_Y21_Job(Seq.Scan) 1 01 01 02 01 04 01_040	Cell_CP_23	WT	0	4	1.0421594898700892	0.0	Peli1
821	EnhSertadPeli_Rep1_2_part1_Sequence_A 0_S 0_U 0_V 0_X12_Y21_Job(Seq.Scan) 1 01 01 02 01 04 01_040	Cell_CP_23	WT	0	4	1.0421594898700892	0.0	Peli1
822	EnhSertadPeli_Rep1_2_part1_Sequence_A 0_S 0_U 0_V 0_X12_Y21_Job(Seq.Scan) 1 01 01 02 01 04 01_040	Cell_CP_23	WT	0	4	1.0421594898700892	0.0	Peli1
823	EnhSertadPeli_Rep1_2_part1_Sequence_A 0_S 0_U 0_V 0_X13_Y19_Job(Seq.Scan) 1 01 01 02 01 04 01_010	Cell_CP_6	WT	0	4	1.4159431581559745	0.0	Peli1
824	EnhSertadPeli_Rep1_2_part1_Sequence_A 0_S 0_U 0_V 0_X13_Y19_Job(Seq.Scan) 1 01 01 02 01 04 01_010	Cell_CP_6	WT	0	4	1.4159431581559745	0.0	Peli1
825	EnhSertadPeli_Rep1_2_part1_Sequence_A 0_S 0_U 0_V 0_X13_Y19_Job(Seq.Scan) 1 01 01 02 01 04 01_010	Cell_CP_6	WT	0	4	1.4159431581559745	0.0	Peli1
826	EnhSertadPeli_Rep1_2_part1_Sequence_A 0_S 0_U 0_V 0_X13_Y19_Job(Seq.Scan) 1 01 01 02 01 04 01_010	Cell_CP_6	WT	0	4	1.4159431581559745	0.0	Peli1
827	EnhSertadPeli_Rep1_2_part1_Sequence_A 0_S 0_U 0_V 0_X13_Y19_Job(Seq.Scan) 1 01 01 02 01 04 01_010	Cell_CP_18	WT	0	4	1.0606376598208245	0.0	Peli1
828	EnhSertadPeli_Rep1_2_part1_Sequence_A 0_S 0_U 0_V 0_X13_Y19_Job(Seq.Scan) 1 01 01 02 01 04 01_010	Cell_CP_18	WT	0	4	1.0606376598208245	0.0	Peli1
829	EnhSertadPeli_Rep1_2_part1_Sequence_A 0_S 0_U 0_V 0_X13_Y19_Job(Seq.Scan) 1 01 01 02 01 04 01_010	Cell_CP_18	WT	0	4	1.0606376598208245	0.0	Peli1
830	EnhSertadPeli_Rep1_2_part1_Sequence_A 0_S 0_U 0_V 0_X13_Y19_Job(Seq.Scan) 1 01 01 02 01 04 01_010	Cell_CP_18	WT	0	4	1.0606376598208245	0.0	Peli1
831	EnhSertadPeli_Rep1_2_part1_Sequence_A 0_S 0_U 0_V 0_X14_Y19_Job(Seq.Scan) 1 01 01 02 01 04 01_008	Cell_CP_7	WT	0	4	1.104984638597316	0.0	Peli1
832	EnhSertadPeli_Rep1_2_part1_Sequence_A 0_S 0_U 0_V 0_X14_Y19_Job(Seq.Scan) 1 01 01 02 01 04 01_008	Cell_CP_7	WT	0	4	1.104984638597316	0.0	Peli1
833	EnhSertadPeli_Rep1_2_part1_Sequence_A 0_S 0_U 0_V 0_X14_Y19_Job(Seq.Scan) 1 01 01 02 01 04 01_008	Cell_CP_7	WT	0	4	1.104984638597316	0.0	Peli1
834	EnhSertadPeli_Rep1_2_part1_Sequence_A 0_S 0_U 0_V 0_X14_Y19_Job(Seq.Scan) 1 01 01 02 01 04 01_008	Cell_CP_7	WT	0	4	1.104984638597316	0.0	Peli1
835	EnhSertadPeli_Rep1_2_part1_Sequence_A 0_S 0_U 0_V 0_X14_Y20_Job(Seq.Scan) 1 01 01 02 01 04 01_022	Cell_CP_30	WT	0	4	1.5041098227791188	0.0	Peli1
836	EnhSertadPeli_Rep1_2_part1_Sequence_A 0_S 0_U 0_V 0_X14_Y20_Job(Seq.Scan) 1 01 01 02 01 04 01_022	Cell_CP_30	WT	0	4	1.5041098227791188	0.0	Peli1
837	EnhSertadPeli_Rep1_2_part1_Sequence_A 0_S 0_U 0_V 0_X14_Y20_Job(Seq.Scan) 1 01 01 02 01 04 01_022	Cell_CP_30	WT	0	4	1.5041098227791188	0.0	Peli1
838	EnhSertadPeli_Rep1_2_part1_Sequence_A 0_S 0_U 0_V 0_X14_Y20_Job(Seq.Scan) 1 01 01 02 01 04 01_022	Cell_CP_30	WT	0	4	1.5041098227791188	0.0	Peli1
839	EnhSertadPeli_Rep1_2_part1_Sequence_A 0_S 0_U 0_V 0_X14_Y21_Job(Seq.Scan) 1 01 01 02 01 04 01_036	Cell_CP_8	WT	0	4	1.0236815125026006	0.0	Peli1
840	EnhSertadPeli_Rep1_2_part1_Sequence_A 0_S 0_U 0_V 0_X14_Y21_Job(Seq.Scan) 1 01 01 02 01 04 01_036	Cell_CP_8	WT	0	4	1.0236815125026006	0.0	Peli1
841	EnhSertadPeli_Rep1_2_part1_Sequence_A 0_S 0_U 0_V 0_X14_Y21_Job(Seq.Scan) 1 01 01 02 01 04 01_036	Cell_CP_8	WT	0	4	1.0236815125026006	0.0	Peli1
842	EnhSertadPeli_Rep1_2_part1_Sequence_A 0_S 0_U 0_V 0_X14_Y21_Job(Seq.Scan) 1 01 01 02 01 04 01_036	Cell_CP_8	WT	0	4	1.0236815125026006	0.0	Peli1
843	EnhSertadPeli_Rep1_2_part1_Sequence_A 0_S 0_U 0_V 0_X14_Y21_Job(Seq.Scan) 1 01 01 02 01 04 01_036	Cell_CP_13	WT	0	4	1.065916944366359	0.0	Peli1
844	EnhSertadPeli_Rep1_2_part1_Sequence_A 0_S 0_U 0_V 0_X14_Y21_Job(Seq.Scan) 1 01 01 02 01 04 01_036	Cell_CP_13	WT	0	4	1.065916944366359	0.0	Peli1
845	EnhSertadPeli_Rep1_2_part1_Sequence_A 0_S 0_U 0_V 0_X14_Y21_Job(Seq.Scan) 1 01 01 02 01 04 01_036	Cell_CP_13	WT	0	4	1.065916944366359	0.0	Peli1
846	EnhSertadPeli_Rep1_2_part1_Sequence_A 0_S 0_U 0_V 0_X14_Y21_Job(Seq.Scan) 1 01 01 02 01 04 01_036	Cell_CP_13	WT	0	4	1.065916944366359	0.0	Peli1
847	EnhSertadPeli_Rep1_2_part1_Sequence_A 0_S 0_U 0_V 0_X15_Y19_Job(Seq.Scan) 1 01 01 02 01 04 01_006	Cell_CP_3	WT	0	4	1.4534274329314398	0.0	Peli1
848	EnhSertadPeli_Rep1_2_part1_Sequence_A 0_S 0_U 0_V 0_X15_Y19_Job(Seq.Scan) 1 01 01 02 01 04 01_006	Cell_CP_3	WT	0	4	1.4534274329314398	0.0	Peli1
849	EnhSertadPeli_Rep1_2_part1_Sequence_A 0_S 0_U 0_V 0_X15_Y19_Job(Seq.Scan) 1 01 01 02 01 04 01_006	Cell_CP_3	WT	0	4	1.4534274329314398	0.0	Peli1
850	EnhSertadPeli_Rep1_2_part1_Sequence_A 0_S 0_U 0_V 0_X15_Y19_Job(Seq.Scan) 1 01 01 02 01 04 01_006	Cell_CP_3	WT	0	4	1.4534274329314398	0.0	Peli1
851	EnhSertadPeli_Rep1_2_part1_Sequence_A 0_S 0_U 0_V 0_X15_Y20_Job(Seq.Scan) 1 01 01 02 01 04 01_024	Cell_CP_25	WT	0	4	1.1715055882201706	0.0	Peli1
852	EnhSertadPeli_Rep1_2_part1_Sequence_A 0_S 0_U 0_V 0_X15_Y20_Job(Seq.Scan) 1 01 01 02 01 04 01_024	Cell_CP_25	WT	0	4	1.1715055882201706	0.0	Peli1
853	EnhSertadPeli_Rep1_2_part1_Sequence_A 0_S 0_U 0_V 0_X15_Y20_Job(Seq.Scan) 1 01 01 02 01 04 01_024	Cell_CP_25	WT	0	4	1.1715055882201706	0.0	Peli1
854	EnhSertadPeli_Rep1_2_part1_Sequence_A 0_S 0_U 0_V 0_X15_Y20_Job(Seq.Scan) 1 01 01 02 01 04 01_024	Cell_CP_25	WT	0	4	1.1715055882201706	0.0	Peli1
855	EnhSertadPeli_Rep1_2_part1_Sequence_A 0_S 0_U 0_V 0_X16_Y19_Job(Seq.Scan) 1 01 01 02 01 04 01_004	Cell_CP_7	WT	0	4	1.3816267494021413	0.0	Peli1
856	EnhSertadPeli_Rep1_2_part1_Sequence_A 0_S 0_U 0_V 0_X16_Y19_Job(Seq.Scan) 1 01 01 02 01 04 01_004	Cell_CP_7	WT	0	4	1.3816267494021413	0.0	Peli1
857	EnhSertadPeli_Rep1_2_part1_Sequence_A 0_S 0_U 0_V 0_X16_Y19_Job(Seq.Scan) 1 01 01 02 01 04 01_004	Cell_CP_7	WT	0	4	1.3816267494021413	0.0	Peli1
858	EnhSertadPeli_Rep1_2_part1_Sequence_A 0_S 0_U 0_V 0_X16_Y19_Job(Seq.Scan) 1 01 01 02 01 04 01_004	Cell_CP_7	WT	0	4	1.3816267494021413	0.0	Peli1
859	EnhSertadPeli_Rep1_2_part1_Sequence_A 0_S 0_U 0_V 0_X16_Y19_Job(Seq.Scan) 1 01 01 02 01 04 01_004	Cell_CP_17	WT	0	4	1.290292475535027	0.0	Peli1
860	EnhSertadPeli_Rep1_2_part1_Sequence_A 0_S 0_U 0_V 0_X16_Y19_Job(Seq.Scan) 1 01 01 02 01 04 01_004	Cell_CP_17	WT	0	4	1.290292475535027	0.0	Peli1
861	EnhSertadPeli_Rep1_2_part1_Sequence_A 0_S 0_U 0_V 0_X16_Y19_Job(Seq.Scan) 1 01 01 02 01 04 01_004	Cell_CP_17	WT	0	4	1.290292475535027	0.0	Peli1
862	EnhSertadPeli_Rep1_2_part1_Sequence_A 0_S 0_U 0_V 0_X16_Y19_Job(Seq.Scan) 1 01 01 02 01 04 01_004	Cell_CP_17	WT	0	4	1.290292475535027	0.0	Peli1
863	EnhSertadPeli_Rep1_2_part1_Sequence_A 0_S 0_U 0_V 0_X16_Y20_Job(Seq.Scan) 1 01 01 02 01 04 01_026	Cell_CP_2	WT	0	4	1.0965378090022269	0.0	Peli1
864	EnhSertadPeli_Rep1_2_part1_Sequence_A 0_S 0_U 0_V 0_X16_Y20_Job(Seq.Scan) 1 01 01 02 01 04 01_026	Cell_CP_2	WT	0	4	1.0965378090022269	0.0	Peli1
865	EnhSertadPeli_Rep1_2_part1_Sequence_A 0_S 0_U 0_V 0_X16_Y20_Job(Seq.Scan) 1 01 01 02 01 04 01_026	Cell_CP_2	WT	0	4	1.0965378090022269	0.0	Peli1
866	EnhSertadPeli_Rep1_2_part1_Sequence_A 0_S 0_U 0_V 0_X16_Y20_Job(Seq.Scan) 1 01 01 02 01 04 01_026	Cell_CP_2	WT	0	4	1.0965378090022269	0.0	Peli1
867	EnhSertadPeli_Rep1_2_part1_Sequence_A 0_S 0_U 0_V 0_X16_Y21_Job(Seq.Scan) 1 01 01 02 01 04 01_032	Cell_CP_8	WT	0	4	1.5489845438463583	0.0	Peli1
868	EnhSertadPeli_Rep1_2_part1_Sequence_A 0_S 0_U 0_V 0_X16_Y21_Job(Seq.Scan) 1 01 01 02 01 04 01_032	Cell_CP_8	WT	0	4	1.5489845438463583	0.0	Peli1
869	EnhSertadPeli_Rep1_2_part1_Sequence_A 0_S 0_U 0_V 0_X16_Y21_Job(Seq.Scan) 1 01 01 02 01 04 01_032	Cell_CP_8	WT	0	4	1.5489845438463583	0.0	Peli1
870	EnhSertadPeli_Rep1_2_part1_Sequence_A 0_S 0_U 0_V 0_X16_Y21_Job(Seq.Scan) 1 01 01 02 01 04 01_032	Cell_CP_8	WT	0	4	1.5489845438463583	0.0	Peli1
871	EnhSertadPeli_Rep1_2_part1_Sequence_A 0_S 0_U 0_V 0_X16_Y21_Job(Seq.Scan) 1 01 01 02 01 04 01_032	Cell_CP_19	WT	0	4	1.0780597032459072	0.0	Peli1
872	EnhSertadPeli_Rep1_2_part1_Sequence_A 0_S 0_U 0_V 0_X16_Y21_Job(Seq.Scan) 1 01 01 02 01 04 01_032	Cell_CP_19	WT	0	4	1.0780597032459072	0.0	Peli1
873	EnhSertadPeli_Rep1_2_part1_Sequence_A 0_S 0_U 0_V 0_X16_Y21_Job(Seq.Scan) 1 01 01 02 01 04 01_032	Cell_CP_19	WT	0	4	1.0780597032459072	0.0	Peli1
874	EnhSertadPeli_Rep1_2_part1_Sequence_A 0_S 0_U 0_V 0_X16_Y21_Job(Seq.Scan) 1 01 01 02 01 04 01_032	Cell_CP_19	WT	0	4	1.0780597032459072	0.0	Peli1
875	EnhSertadPeli_Rep1_2_part1_Sequence_A 0_S 0_U 0_V 0_X16_Y21_Job(Seq.Scan) 1 01 01 02 01 04 01_032	Cell_CP_25	WT	0	4	1.2570324500845087	1.0189300986366454	Peli1
876	EnhSertadPeli_Rep1_2_part1_Sequence_A 0_S 0_U 0_V 0_X16_Y21_Job(Seq.Scan) 1 01 01 02 01 04 01_032	Cell_CP_25	WT	0	4	1.2570324500845087	1.0189300986366454	Peli1
877	EnhSertadPeli_Rep1_2_part1_Sequence_A 0_S 0_U 0_V 0_X16_Y21_Job(Seq.Scan) 1 01 01 02 01 04 01_032	Cell_CP_25	WT	0	4	1.2570324500845087	1.0189300986366454	Peli1
878	EnhSertadPeli_Rep1_2_part1_Sequence_A 0_S 0_U 0_V 0_X16_Y21_Job(Seq.Scan) 1 01 01 02 01 04 01_032	Cell_CP_25	WT	0	4	1.2570324500845087	1.0189300986366454	Peli1
879	EnhSertadPeli_Rep1_2_part1_Sequence_A 0_S 0_U 0_V 0_X16_Y21_Job(Seq.Scan) 1 01 01 02 01 04 01_032	Cell_CP_35	WT	0	4	1.8652226689226297	0.0	Peli1
880	EnhSertadPeli_Rep1_2_part1_Sequence_A 0_S 0_U 0_V 0_X16_Y21_Job(Seq.Scan) 1 01 01 02 01 04 01_032	Cell_CP_35	WT	0	4	1.8652226689226297	0.0	Peli1
881	EnhSertadPeli_Rep1_2_part1_Sequence_A 0_S 0_U 0_V 0_X16_Y21_Job(Seq.Scan) 1 01 01 02 01 04 01_032	Cell_CP_35	WT	0	4	1.8652226689226297	0.0	Peli1
882	EnhSertadPeli_Rep1_2_part1_Sequence_A 0_S 0_U 0_V 0_X16_Y21_Job(Seq.Scan) 1 01 01 02 01 04 01_032	Cell_CP_35	WT	0	4	1.8652226689226297	0.0	Peli1
883	EnhSertadPeli_Rep1_2_part1_Sequence_A 0_S 0_U 0_V 0_X17_Y21_Job(Seq.Scan) 1 01 01 02 01 04 01_030	Cell_CP_28	WT	0	4	1.0997052898573658	0.0	Peli1
884	EnhSertadPeli_Rep1_2_part1_Sequence_A 0_S 0_U 0_V 0_X17_Y21_Job(Seq.Scan) 1 01 01 02 01 04 01_030	Cell_CP_28	WT	0	4	1.0997052898573658	0.0	Peli1
885	EnhSertadPeli_Rep1_2_part1_Sequence_A 0_S 0_U 0_V 0_X17_Y21_Job(Seq.Scan) 1 01 01 02 01 04 01_030	Cell_CP_28	WT	0	4	1.0997052898573658	0.0	Peli1
886	EnhSertadPeli_Rep1_2_part1_Sequence_A 0_S 0_U 0_V 0_X17_Y21_Job(Seq.Scan) 1 01 01 02 01 04 01_030	Cell_CP_28	WT	0	4	1.0997052898573658	0.0	Peli1
887	EnhSertadPeli_Rep1_2_part1_Sequence_A 0_S 0_U 1_V 0_X14_Y19_Job(Seq.Scan) 1 01 01 02 01 04 01_114	Cell_CP_2	WT	0	5	1.0442712935604848	0.0	Peli1
888	EnhSertadPeli_Rep1_2_part1_Sequence_A 0_S 0_U 1_V 0_X14_Y19_Job(Seq.Scan) 1 01 01 02 01 04 01_114	Cell_CP_2	WT	0	5	1.0442712935604848	0.0	Peli1
889	EnhSertadPeli_Rep1_2_part1_Sequence_A 0_S 0_U 1_V 0_X14_Y19_Job(Seq.Scan) 1 01 01 02 01 04 01_114	Cell_CP_2	WT	0	5	1.0442712935604848	0.0	Peli1
890	EnhSertadPeli_Rep1_2_part1_Sequence_A 0_S 0_U 1_V 0_X14_Y19_Job(Seq.Scan) 1 01 01 02 01 04 01_114	Cell_CP_2	WT	0	5	1.0442712935604848	0.0	Peli1
891	EnhSertadPeli_Rep1_2_part1_Sequence_A 0_S 0_U 1_V 0_X14_Y19_Job(Seq.Scan) 1 01 01 02 01 04 01_114	Cell_CP_6	WT	0	5	1.3436149249191744	0.0	Peli1
892	EnhSertadPeli_Rep1_2_part1_Sequence_A 0_S 0_U 1_V 0_X14_Y19_Job(Seq.Scan) 1 01 01 02 01 04 01_114	Cell_CP_6	WT	0	5	1.3436149249191744	0.0	Peli1
893	EnhSertadPeli_Rep1_2_part1_Sequence_A 0_S 0_U 1_V 0_X14_Y19_Job(Seq.Scan) 1 01 01 02 01 04 01_114	Cell_CP_6	WT	0	5	1.3436149249191744	0.0	Peli1
894	EnhSertadPeli_Rep1_2_part1_Sequence_A 0_S 0_U 1_V 0_X14_Y19_Job(Seq.Scan) 1 01 01 02 01 04 01_114	Cell_CP_6	WT	0	5	1.3436149249191744	0.0	Peli1
895	EnhSertadPeli_Rep1_2_part1_Sequence_A 0_S 0_U 1_V 0_X14_Y19_Job(Seq.Scan) 1 01 01 02 01 04 01_114	Cell_CP_9	WT	0	5	2.5341259118255035	0.0	Peli1
896	EnhSertadPeli_Rep1_2_part1_Sequence_A 0_S 0_U 1_V 0_X14_Y19_Job(Seq.Scan) 1 01 01 02 01 04 01_114	Cell_CP_9	WT	0	5	2.5341259118255035	0.0	Peli1
897	EnhSertadPeli_Rep1_2_part1_Sequence_A 0_S 0_U 1_V 0_X14_Y19_Job(Seq.Scan) 1 01 01 02 01 04 01_114	Cell_CP_9	WT	0	5	2.5341259118255035	0.0	Peli1
898	EnhSertadPeli_Rep1_2_part1_Sequence_A 0_S 0_U 1_V 0_X14_Y19_Job(Seq.Scan) 1 01 01 02 01 04 01_114	Cell_CP_9	WT	0	5	2.5341259118255035	0.0	Peli1
899	EnhSertadPeli_Rep1_2_part1_Sequence_A 0_S 0_U 1_V 0_X14_Y19_Job(Seq.Scan) 1 01 01 02 01 04 01_114	Cell_CP_10	WT	0	5	1.365260511530633	0.0	Peli1
900	EnhSertadPeli_Rep1_2_part1_Sequence_A 0_S 0_U 1_V 0_X14_Y19_Job(Seq.Scan) 1 01 01 02 01 04 01_114	Cell_CP_10	WT	0	5	1.365260511530633	0.0	Peli1
901	EnhSertadPeli_Rep1_2_part1_Sequence_A 0_S 0_U 1_V 0_X14_Y19_Job(Seq.Scan) 1 01 01 02 01 04 01_114	Cell_CP_10	WT	0	5	1.365260511530633	0.0	Peli1
902	EnhSertadPeli_Rep1_2_part1_Sequence_A 0_S 0_U 1_V 0_X14_Y19_Job(Seq.Scan) 1 01 01 02 01 04 01_114	Cell_CP_10	WT	0	5	1.365260511530633	0.0	Peli1
903	EnhSertadPeli_Rep1_2_part1_Sequence_A 0_S 0_U 1_V 0_X14_Y19_Job(Seq.Scan) 1 01 01 02 01 04 01_114	Cell_CP_12	WT	0	5	1.1065681864416388	0.0	Peli1
904	EnhSertadPeli_Rep1_2_part1_Sequence_A 0_S 0_U 1_V 0_X14_Y19_Job(Seq.Scan) 1 01 01 02 01 04 01_114	Cell_CP_12	WT	0	5	1.1065681864416388	0.0	Peli1
905	EnhSertadPeli_Rep1_2_part1_Sequence_A 0_S 0_U 1_V 0_X14_Y19_Job(Seq.Scan) 1 01 01 02 01 04 01_114	Cell_CP_12	WT	0	5	1.1065681864416388	0.0	Peli1
906	EnhSertadPeli_Rep1_2_part1_Sequence_A 0_S 0_U 1_V 0_X14_Y19_Job(Seq.Scan) 1 01 01 02 01 04 01_114	Cell_CP_12	WT	0	5	1.1065681864416388	0.0	Peli1
907	EnhSertadPeli_Rep1_2_part1_Sequence_A 0_S 0_U 1_V 0_X14_Y19_Job(Seq.Scan) 1 01 01 02 01 04 01_114	Cell_CP_14	WT	0	5	1.4133032270083368	0.0	Peli1
908	EnhSertadPeli_Rep1_2_part1_Sequence_A 0_S 0_U 1_V 0_X14_Y19_Job(Seq.Scan) 1 01 01 02 01 04 01_114	Cell_CP_14	WT	0	5	1.4133032270083368	0.0	Peli1
909	EnhSertadPeli_Rep1_2_part1_Sequence_A 0_S 0_U 1_V 0_X14_Y19_Job(Seq.Scan) 1 01 01 02 01 04 01_114	Cell_CP_14	WT	0	5	1.4133032270083368	0.0	Peli1
910	EnhSertadPeli_Rep1_2_part1_Sequence_A 0_S 0_U 1_V 0_X14_Y19_Job(Seq.Scan) 1 01 01 02 01 04 01_114	Cell_CP_14	WT	0	5	1.4133032270083368	0.0	Peli1
911	EnhSertadPeli_Rep1_2_part1_Sequence_A 0_S 0_U 1_V 0_X14_Y19_Job(Seq.Scan) 1 01 01 02 01 04 01_114	Cell_CP_16	WT	0	5	2.7183785209593805	0.0	Peli1
912	EnhSertadPeli_Rep1_2_part1_Sequence_A 0_S 0_U 1_V 0_X14_Y19_Job(Seq.Scan) 1 01 01 02 01 04 01_114	Cell_CP_16	WT	0	5	2.7183785209593805	0.0	Peli1
913	EnhSertadPeli_Rep1_2_part1_Sequence_A 0_S 0_U 1_V 0_X14_Y19_Job(Seq.Scan) 1 01 01 02 01 04 01_114	Cell_CP_16	WT	0	5	2.7183785209593805	0.0	Peli1
914	EnhSertadPeli_Rep1_2_part1_Sequence_A 0_S 0_U 1_V 0_X14_Y19_Job(Seq.Scan) 1 01 01 02 01 04 01_114	Cell_CP_16	WT	0	5	2.7183785209593805	0.0	Peli1
915	EnhSertadPeli_Rep1_2_part1_Sequence_A 0_S 0_U 1_V 0_X14_Y19_Job(Seq.Scan) 1 01 01 02 01 04 01_114	Cell_CP_19	WT	0	5	1.6419026223354585	1.1150155295920527	Peli1
916	EnhSertadPeli_Rep1_2_part1_Sequence_A 0_S 0_U 1_V 0_X14_Y19_Job(Seq.Scan) 1 01 01 02 01 04 01_114	Cell_CP_19	WT	0	5	1.6419026223354585	1.1150155295920527	Peli1
917	EnhSertadPeli_Rep1_2_part1_Sequence_A 0_S 0_U 1_V 0_X14_Y19_Job(Seq.Scan) 1 01 01 02 01 04 01_114	Cell_CP_19	WT	0	5	1.6419026223354585	1.1150155295920527	Peli1
918	EnhSertadPeli_Rep1_2_part1_Sequence_A 0_S 0_U 1_V 0_X14_Y19_Job(Seq.Scan) 1 01 01 02 01 04 01_114	Cell_CP_19	WT	0	5	1.6419026223354585	1.1150155295920527	Peli1
919	EnhSertadPeli_Rep1_2_part1_Sequence_A 0_S 0_U 1_V 0_X14_Y19_Job(Seq.Scan) 1 01 01 02 01 04 01_114	Cell_CP_20	WT	0	5	1.3277768786993236	0.0	Peli1
920	EnhSertadPeli_Rep1_2_part1_Sequence_A 0_S 0_U 1_V 0_X14_Y19_Job(Seq.Scan) 1 01 01 02 01 04 01_114	Cell_CP_20	WT	0	5	1.3277768786993236	0.0	Peli1
921	EnhSertadPeli_Rep1_2_part1_Sequence_A 0_S 0_U 1_V 0_X14_Y19_Job(Seq.Scan) 1 01 01 02 01 04 01_114	Cell_CP_20	WT	0	5	1.3277768786993236	0.0	Peli1
922	EnhSertadPeli_Rep1_2_part1_Sequence_A 0_S 0_U 1_V 0_X14_Y19_Job(Seq.Scan) 1 01 01 02 01 04 01_114	Cell_CP_20	WT	0	5	1.3277768786993236	0.0	Peli1
923	EnhSertadPeli_Rep1_2_part1_Sequence_A 0_S 0_U 1_V 0_X14_Y19_Job(Seq.Scan) 1 01 01 02 01 04 01_114	Cell_CP_28	WT	0	5	1.0548301836236322	0.0	Peli1
924	EnhSertadPeli_Rep1_2_part1_Sequence_A 0_S 0_U 1_V 0_X14_Y19_Job(Seq.Scan) 1 01 01 02 01 04 01_114	Cell_CP_28	WT	0	5	1.0548301836236322	0.0	Peli1
925	EnhSertadPeli_Rep1_2_part1_Sequence_A 0_S 0_U 1_V 0_X14_Y19_Job(Seq.Scan) 1 01 01 02 01 04 01_114	Cell_CP_28	WT	0	5	1.0548301836236322	0.0	Peli1
926	EnhSertadPeli_Rep1_2_part1_Sequence_A 0_S 0_U 1_V 0_X14_Y19_Job(Seq.Scan) 1 01 01 02 01 04 01_114	Cell_CP_28	WT	0	5	1.0548301836236322	0.0	Peli1
927	EnhSertadPeli_Rep1_2_part1_Sequence_A 0_S 0_U 1_V 0_X14_Y20_Job(Seq.Scan) 1 01 01 02 01 04 01_116	Cell_CP_1	WT	0	5	1.0558860533716223	0.0	Peli1
928	EnhSertadPeli_Rep1_2_part1_Sequence_A 0_S 0_U 1_V 0_X14_Y20_Job(Seq.Scan) 1 01 01 02 01 04 01_116	Cell_CP_1	WT	0	5	1.0558860533716223	0.0	Peli1
929	EnhSertadPeli_Rep1_2_part1_Sequence_A 0_S 0_U 1_V 0_X14_Y20_Job(Seq.Scan) 1 01 01 02 01 04 01_116	Cell_CP_1	WT	0	5	1.0558860533716223	0.0	Peli1
930	EnhSertadPeli_Rep1_2_part1_Sequence_A 0_S 0_U 1_V 0_X14_Y20_Job(Seq.Scan) 1 01 01 02 01 04 01_116	Cell_CP_1	WT	0	5	1.0558860533716223	0.0	Peli1
931	EnhSertadPeli_Rep1_2_part1_Sequence_A 0_S 0_U 1_V 0_X14_Y20_Job(Seq.Scan) 1 01 01 02 01 04 01_116	Cell_CP_2	WT	0	5	1.5727425118979534	0.0	Peli1
932	EnhSertadPeli_Rep1_2_part1_Sequence_A 0_S 0_U 1_V 0_X14_Y20_Job(Seq.Scan) 1 01 01 02 01 04 01_116	Cell_CP_2	WT	0	5	1.5727425118979534	0.0	Peli1
933	EnhSertadPeli_Rep1_2_part1_Sequence_A 0_S 0_U 1_V 0_X14_Y20_Job(Seq.Scan) 1 01 01 02 01 04 01_116	Cell_CP_2	WT	0	5	1.5727425118979534	0.0	Peli1
934	EnhSertadPeli_Rep1_2_part1_Sequence_A 0_S 0_U 1_V 0_X14_Y20_Job(Seq.Scan) 1 01 01 02 01 04 01_116	Cell_CP_2	WT	0	5	1.5727425118979534	0.0	Peli1
935	EnhSertadPeli_Rep1_2_part1_Sequence_A 0_S 0_U 1_V 0_X14_Y20_Job(Seq.Scan) 1 01 01 02 01 04 01_116	Cell_CP_3	WT	0	5	1.0046756002611172	0.0	Peli1
936	EnhSertadPeli_Rep1_2_part1_Sequence_A 0_S 0_U 1_V 0_X14_Y20_Job(Seq.Scan) 1 01 01 02 01 04 01_116	Cell_CP_3	WT	0	5	1.0046756002611172	0.0	Peli1
937	EnhSertadPeli_Rep1_2_part1_Sequence_A 0_S 0_U 1_V 0_X14_Y20_Job(Seq.Scan) 1 01 01 02 01 04 01_116	Cell_CP_3	WT	0	5	1.0046756002611172	0.0	Peli1
938	EnhSertadPeli_Rep1_2_part1_Sequence_A 0_S 0_U 1_V 0_X14_Y20_Job(Seq.Scan) 1 01 01 02 01 04 01_116	Cell_CP_3	WT	0	5	1.0046756002611172	0.0	Peli1
939	EnhSertadPeli_Rep1_2_part1_Sequence_A 0_S 0_U 1_V 0_X14_Y20_Job(Seq.Scan) 1 01 01 02 01 04 01_116	Cell_CP_5	WT	0	5	1.2084615429551475	0.0	Peli1
940	EnhSertadPeli_Rep1_2_part1_Sequence_A 0_S 0_U 1_V 0_X14_Y20_Job(Seq.Scan) 1 01 01 02 01 04 01_116	Cell_CP_5	WT	0	5	1.2084615429551475	0.0	Peli1
941	EnhSertadPeli_Rep1_2_part1_Sequence_A 0_S 0_U 1_V 0_X14_Y20_Job(Seq.Scan) 1 01 01 02 01 04 01_116	Cell_CP_5	WT	0	5	1.2084615429551475	0.0	Peli1
942	EnhSertadPeli_Rep1_2_part1_Sequence_A 0_S 0_U 1_V 0_X14_Y20_Job(Seq.Scan) 1 01 01 02 01 04 01_116	Cell_CP_5	WT	0	5	1.2084615429551475	0.0	Peli1
943	EnhSertadPeli_Rep1_2_part1_Sequence_A 0_S 0_U 1_V 0_X14_Y20_Job(Seq.Scan) 1 01 01 02 01 04 01_116	Cell_CP_15	WT	0	5	1.0236817050858475	0.0	Peli1
944	EnhSertadPeli_Rep1_2_part1_Sequence_A 0_S 0_U 1_V 0_X14_Y20_Job(Seq.Scan) 1 01 01 02 01 04 01_116	Cell_CP_15	WT	0	5	1.0236817050858475	0.0	Peli1
945	EnhSertadPeli_Rep1_2_part1_Sequence_A 0_S 0_U 1_V 0_X14_Y20_Job(Seq.Scan) 1 01 01 02 01 04 01_116	Cell_CP_15	WT	0	5	1.0236817050858475	0.0	Peli1
946	EnhSertadPeli_Rep1_2_part1_Sequence_A 0_S 0_U 1_V 0_X14_Y20_Job(Seq.Scan) 1 01 01 02 01 04 01_116	Cell_CP_15	WT	0	5	1.0236817050858475	0.0	Peli1
947	EnhSertadPeli_Rep1_2_part1_Sequence_A 0_S 0_U 1_V 0_X14_Y20_Job(Seq.Scan) 1 01 01 02 01 04 01_116	Cell_CP_17	WT	0	5	1.4159426446006491	0.0	Peli1
948	EnhSertadPeli_Rep1_2_part1_Sequence_A 0_S 0_U 1_V 0_X14_Y20_Job(Seq.Scan) 1 01 01 02 01 04 01_116	Cell_CP_17	WT	0	5	1.4159426446006491	0.0	Peli1
949	EnhSertadPeli_Rep1_2_part1_Sequence_A 0_S 0_U 1_V 0_X14_Y20_Job(Seq.Scan) 1 01 01 02 01 04 01_116	Cell_CP_17	WT	0	5	1.4159426446006491	0.0	Peli1
950	EnhSertadPeli_Rep1_2_part1_Sequence_A 0_S 0_U 1_V 0_X14_Y20_Job(Seq.Scan) 1 01 01 02 01 04 01_116	Cell_CP_17	WT	0	5	1.4159426446006491	0.0	Peli1
951	EnhSertadPeli_Rep1_2_part1_Sequence_A 0_S 0_U 1_V 0_X14_Y20_Job(Seq.Scan) 1 01 01 02 01 04 01_116	Cell_CP_20	WT	0	5	3.414734377309996	0.0	Peli1
952	EnhSertadPeli_Rep1_2_part1_Sequence_A 0_S 0_U 1_V 0_X14_Y20_Job(Seq.Scan) 1 01 01 02 01 04 01_116	Cell_CP_20	WT	0	5	3.414734377309996	0.0	Peli1
953	EnhSertadPeli_Rep1_2_part1_Sequence_A 0_S 0_U 1_V 0_X14_Y20_Job(Seq.Scan) 1 01 01 02 01 04 01_116	Cell_CP_20	WT	0	5	3.414734377309996	0.0	Peli1
954	EnhSertadPeli_Rep1_2_part1_Sequence_A 0_S 0_U 1_V 0_X14_Y20_Job(Seq.Scan) 1 01 01 02 01 04 01_116	Cell_CP_20	WT	0	5	3.414734377309996	0.0	Peli1
955	EnhSertadPeli_Rep1_2_part1_Sequence_A 0_S 0_U 1_V 0_X14_Y20_Job(Seq.Scan) 1 01 01 02 01 04 01_116	Cell_CP_23	WT	0	5	1.4708488986067825	0.0	Peli1
956	EnhSertadPeli_Rep1_2_part1_Sequence_A 0_S 0_U 1_V 0_X14_Y20_Job(Seq.Scan) 1 01 01 02 01 04 01_116	Cell_CP_23	WT	0	5	1.4708488986067825	0.0	Peli1
957	EnhSertadPeli_Rep1_2_part1_Sequence_A 0_S 0_U 1_V 0_X14_Y20_Job(Seq.Scan) 1 01 01 02 01 04 01_116	Cell_CP_23	WT	0	5	1.4708488986067825	0.0	Peli1
958	EnhSertadPeli_Rep1_2_part1_Sequence_A 0_S 0_U 1_V 0_X14_Y20_Job(Seq.Scan) 1 01 01 02 01 04 01_116	Cell_CP_23	WT	0	5	1.4708488986067825	0.0	Peli1
959	EnhSertadPeli_Rep1_2_part1_Sequence_A 0_S 0_U 1_V 0_X14_Y20_Job(Seq.Scan) 1 01 01 02 01 04 01_116	Cell_CP_25	WT	0	5	1.0110110113323043	0.0	Peli1
960	EnhSertadPeli_Rep1_2_part1_Sequence_A 0_S 0_U 1_V 0_X14_Y20_Job(Seq.Scan) 1 01 01 02 01 04 01_116	Cell_CP_25	WT	0	5	1.0110110113323043	0.0	Peli1
961	EnhSertadPeli_Rep1_2_part1_Sequence_A 0_S 0_U 1_V 0_X14_Y20_Job(Seq.Scan) 1 01 01 02 01 04 01_116	Cell_CP_25	WT	0	5	1.0110110113323043	0.0	Peli1
962	EnhSertadPeli_Rep1_2_part1_Sequence_A 0_S 0_U 1_V 0_X14_Y20_Job(Seq.Scan) 1 01 01 02 01 04 01_116	Cell_CP_25	WT	0	5	1.0110110113323043	0.0	Peli1
963	EnhSertadPeli_Rep1_2_part1_Sequence_A 0_S 0_U 1_V 0_X14_Y20_Job(Seq.Scan) 1 01 01 02 01 04 01_116	Cell_CP_28	WT	0	5	1.2095175410919687	0.0	Peli1
964	EnhSertadPeli_Rep1_2_part1_Sequence_A 0_S 0_U 1_V 0_X14_Y20_Job(Seq.Scan) 1 01 01 02 01 04 01_116	Cell_CP_28	WT	0	5	1.2095175410919687	0.0	Peli1
965	EnhSertadPeli_Rep1_2_part1_Sequence_A 0_S 0_U 1_V 0_X14_Y20_Job(Seq.Scan) 1 01 01 02 01 04 01_116	Cell_CP_28	WT	0	5	1.2095175410919687	0.0	Peli1
966	EnhSertadPeli_Rep1_2_part1_Sequence_A 0_S 0_U 1_V 0_X14_Y20_Job(Seq.Scan) 1 01 01 02 01 04 01_116	Cell_CP_28	WT	0	5	1.2095175410919687	0.0	Peli1
967	EnhSertadPeli_Rep1_2_part1_Sequence_A 0_S 0_U 1_V 0_X14_Y20_Job(Seq.Scan) 1 01 01 02 01 04 01_116	Cell_CP_30	WT	0	5	2.1223310610008075	0.0	Peli1
968	EnhSertadPeli_Rep1_2_part1_Sequence_A 0_S 0_U 1_V 0_X14_Y20_Job(Seq.Scan) 1 01 01 02 01 04 01_116	Cell_CP_30	WT	0	5	2.1223310610008075	0.0	Peli1
969	EnhSertadPeli_Rep1_2_part1_Sequence_A 0_S 0_U 1_V 0_X14_Y20_Job(Seq.Scan) 1 01 01 02 01 04 01_116	Cell_CP_30	WT	0	5	2.1223310610008075	0.0	Peli1
970	EnhSertadPeli_Rep1_2_part1_Sequence_A 0_S 0_U 1_V 0_X14_Y20_Job(Seq.Scan) 1 01 01 02 01 04 01_116	Cell_CP_30	WT	0	5	2.1223310610008075	0.0	Peli1
971	EnhSertadPeli_Rep1_2_part1_Sequence_A 0_S 0_U 1_V 0_X14_Y20_Job(Seq.Scan) 1 01 01 02 01 04 01_116	Cell_CP_32	WT	0	5	1.0812274408787086	0.0	Peli1
972	EnhSertadPeli_Rep1_2_part1_Sequence_A 0_S 0_U 1_V 0_X14_Y20_Job(Seq.Scan) 1 01 01 02 01 04 01_116	Cell_CP_32	WT	0	5	1.0812274408787086	0.0	Peli1
973	EnhSertadPeli_Rep1_2_part1_Sequence_A 0_S 0_U 1_V 0_X14_Y20_Job(Seq.Scan) 1 01 01 02 01 04 01_116	Cell_CP_32	WT	0	5	1.0812274408787086	0.0	Peli1
974	EnhSertadPeli_Rep1_2_part1_Sequence_A 0_S 0_U 1_V 0_X14_Y20_Job(Seq.Scan) 1 01 01 02 01 04 01_116	Cell_CP_32	WT	0	5	1.0812274408787086	0.0	Peli1
975	EnhSertadPeli_Rep1_2_part1_Sequence_A 0_S 0_U 1_V 0_X14_Y20_Job(Seq.Scan) 1 01 01 02 01 04 01_116	Cell_CP_33	WT	0	5	1.4935507401327246	0.0	Peli1
976	EnhSertadPeli_Rep1_2_part1_Sequence_A 0_S 0_U 1_V 0_X14_Y20_Job(Seq.Scan) 1 01 01 02 01 04 01_116	Cell_CP_33	WT	0	5	1.4935507401327246	0.0	Peli1
977	EnhSertadPeli_Rep1_2_part1_Sequence_A 0_S 0_U 1_V 0_X14_Y20_Job(Seq.Scan) 1 01 01 02 01 04 01_116	Cell_CP_33	WT	0	5	1.4935507401327246	0.0	Peli1
978	EnhSertadPeli_Rep1_2_part1_Sequence_A 0_S 0_U 1_V 0_X14_Y20_Job(Seq.Scan) 1 01 01 02 01 04 01_116	Cell_CP_33	WT	0	5	1.4935507401327246	0.0	Peli1
979	EnhSertadPeli_Rep1_2_part1_Sequence_A 0_S 0_U 1_V 0_X14_Y20_Job(Seq.Scan) 1 01 01 02 01 04 01_116	Cell_CP_34	WT	0	5	1.036352334644975	0.0	Peli1
980	EnhSertadPeli_Rep1_2_part1_Sequence_A 0_S 0_U 1_V 0_X14_Y20_Job(Seq.Scan) 1 01 01 02 01 04 01_116	Cell_CP_34	WT	0	5	1.036352334644975	0.0	Peli1
981	EnhSertadPeli_Rep1_2_part1_Sequence_A 0_S 0_U 1_V 0_X14_Y20_Job(Seq.Scan) 1 01 01 02 01 04 01_116	Cell_CP_34	WT	0	5	1.036352334644975	0.0	Peli1
982	EnhSertadPeli_Rep1_2_part1_Sequence_A 0_S 0_U 1_V 0_X14_Y20_Job(Seq.Scan) 1 01 01 02 01 04 01_116	Cell_CP_34	WT	0	5	1.036352334644975	0.0	Peli1
983	EnhSertadPeli_Rep1_2_part1_Sequence_A 0_S 0_U 1_V 0_X14_Y20_Job(Seq.Scan) 1 01 01 02 01 04 01_116	Cell_CP_35	WT	0	5	1.931215555282658	0.0	Peli1
984	EnhSertadPeli_Rep1_2_part1_Sequence_A 0_S 0_U 1_V 0_X14_Y20_Job(Seq.Scan) 1 01 01 02 01 04 01_116	Cell_CP_35	WT	0	5	1.931215555282658	0.0	Peli1
985	EnhSertadPeli_Rep1_2_part1_Sequence_A 0_S 0_U 1_V 0_X14_Y20_Job(Seq.Scan) 1 01 01 02 01 04 01_116	Cell_CP_35	WT	0	5	1.931215555282658	0.0	Peli1
986	EnhSertadPeli_Rep1_2_part1_Sequence_A 0_S 0_U 1_V 0_X14_Y20_Job(Seq.Scan) 1 01 01 02 01 04 01_116	Cell_CP_35	WT	0	5	1.931215555282658	0.0	Peli1
987	EnhSertadPeli_Rep1_2_part1_Sequence_A 0_S 0_U 1_V 0_X14_Y20_Job(Seq.Scan) 1 01 01 02 01 04 01_116	Cell_CP_37	WT	0	5	1.397465309177317	2.0758720217562576	Peli1
988	EnhSertadPeli_Rep1_2_part1_Sequence_A 0_S 0_U 1_V 0_X14_Y20_Job(Seq.Scan) 1 01 01 02 01 04 01_116	Cell_CP_37	WT	0	5	1.397465309177317	2.0758720217562576	Peli1
989	EnhSertadPeli_Rep1_2_part1_Sequence_A 0_S 0_U 1_V 0_X14_Y20_Job(Seq.Scan) 1 01 01 02 01 04 01_116	Cell_CP_37	WT	0	5	1.397465309177317	2.0758720217562576	Peli1
990	EnhSertadPeli_Rep1_2_part1_Sequence_A 0_S 0_U 1_V 0_X14_Y20_Job(Seq.Scan) 1 01 01 02 01 04 01_116	Cell_CP_37	WT	0	5	1.397465309177317	2.0758720217562576	Peli1
991	EnhSertadPeli_Rep1_2_part1_Sequence_A 0_S 0_U 1_V 0_X14_Y21_Job(Seq.Scan) 1 01 01 02 01 04 01_134	Cell_CP_2	WT	0	5	1.4650421285481618	0.0	Peli1
992	EnhSertadPeli_Rep1_2_part1_Sequence_A 0_S 0_U 1_V 0_X14_Y21_Job(Seq.Scan) 1 01 01 02 01 04 01_134	Cell_CP_2	WT	0	5	1.4650421285481618	0.0	Peli1
993	EnhSertadPeli_Rep1_2_part1_Sequence_A 0_S 0_U 1_V 0_X14_Y21_Job(Seq.Scan) 1 01 01 02 01 04 01_134	Cell_CP_2	WT	0	5	1.4650421285481618	0.0	Peli1
994	EnhSertadPeli_Rep1_2_part1_Sequence_A 0_S 0_U 1_V 0_X14_Y21_Job(Seq.Scan) 1 01 01 02 01 04 01_134	Cell_CP_2	WT	0	5	1.4650421285481618	0.0	Peli1
995	EnhSertadPeli_Rep1_2_part1_Sequence_A 0_S 0_U 1_V 0_X14_Y21_Job(Seq.Scan) 1 01 01 02 01 04 01_134	Cell_CP_3	WT	0	5	2.283880929886924	0.0	Peli1
996	EnhSertadPeli_Rep1_2_part1_Sequence_A 0_S 0_U 1_V 0_X14_Y21_Job(Seq.Scan) 1 01 01 02 01 04 01_134	Cell_CP_3	WT	0	5	2.283880929886924	0.0	Peli1
997	EnhSertadPeli_Rep1_2_part1_Sequence_A 0_S 0_U 1_V 0_X14_Y21_Job(Seq.Scan) 1 01 01 02 01 04 01_134	Cell_CP_3	WT	0	5	2.283880929886924	0.0	Peli1
998	EnhSertadPeli_Rep1_2_part1_Sequence_A 0_S 0_U 1_V 0_X14_Y21_Job(Seq.Scan) 1 01 01 02 01 04 01_134	Cell_CP_3	WT	0	5	2.283880929886924	0.0	Peli1
999	EnhSertadPeli_Rep1_2_part1_Sequence_A 0_S 0_U 1_V 0_X14_Y21_Job(Seq.Scan) 1 01 01 02 01 04 01_134	Cell_CP_4	WT	0	5	1.2686472740900618	1.875781751569024	Peli1
1000	EnhSertadPeli_Rep1_2_part1_Sequence_A 0_S 0_U 1_V 0_X14_Y21_Job(Seq.Scan) 1 01 01 02 01 04 01_134	Cell_CP_4	WT	0	5	1.2686472740900618	1.875781751569024	Peli1
1001	EnhSertadPeli_Rep1_2_part1_Sequence_A 0_S 0_U 1_V 0_X14_Y21_Job(Seq.Scan) 1 01 01 02 01 04 01_134	Cell_CP_4	WT	0	5	1.2686472740900618	1.875781751569024	Peli1
1002	EnhSertadPeli_Rep1_2_part1_Sequence_A 0_S 0_U 1_V 0_X14_Y21_Job(Seq.Scan) 1 01 01 02 01 04 01_134	Cell_CP_4	WT	0	5	1.2686472740900618	1.875781751569024	Peli1
1003	EnhSertadPeli_Rep1_2_part1_Sequence_A 0_S 0_U 1_V 0_X14_Y21_Job(Seq.Scan) 1 01 01 02 01 04 01_134	Cell_CP_6	WT	0	5	1.2559764519476877	0.0	Peli1
1004	EnhSertadPeli_Rep1_2_part1_Sequence_A 0_S 0_U 1_V 0_X14_Y21_Job(Seq.Scan) 1 01 01 02 01 04 01_134	Cell_CP_6	WT	0	5	1.2559764519476877	0.0	Peli1
1005	EnhSertadPeli_Rep1_2_part1_Sequence_A 0_S 0_U 1_V 0_X14_Y21_Job(Seq.Scan) 1 01 01 02 01 04 01_134	Cell_CP_6	WT	0	5	1.2559764519476877	0.0	Peli1
1006	EnhSertadPeli_Rep1_2_part1_Sequence_A 0_S 0_U 1_V 0_X14_Y21_Job(Seq.Scan) 1 01 01 02 01 04 01_134	Cell_CP_6	WT	0	5	1.2559764519476877	0.0	Peli1
1007	EnhSertadPeli_Rep1_2_part1_Sequence_A 0_S 0_U 1_V 0_X14_Y21_Job(Seq.Scan) 1 01 01 02 01 04 01_134	Cell_CP_7	WT	0	5	1.0917860099697778	0.0	Peli1
1008	EnhSertadPeli_Rep1_2_part1_Sequence_A 0_S 0_U 1_V 0_X14_Y21_Job(Seq.Scan) 1 01 01 02 01 04 01_134	Cell_CP_7	WT	0	5	1.0917860099697778	0.0	Peli1
1009	EnhSertadPeli_Rep1_2_part1_Sequence_A 0_S 0_U 1_V 0_X14_Y21_Job(Seq.Scan) 1 01 01 02 01 04 01_134	Cell_CP_7	WT	0	5	1.0917860099697778	0.0	Peli1
1010	EnhSertadPeli_Rep1_2_part1_Sequence_A 0_S 0_U 1_V 0_X14_Y21_Job(Seq.Scan) 1 01 01 02 01 04 01_134	Cell_CP_7	WT	0	5	1.0917860099697778	0.0	Peli1
1011	EnhSertadPeli_Rep1_2_part1_Sequence_A 0_S 0_U 1_V 0_X14_Y21_Job(Seq.Scan) 1 01 01 02 01 04 01_134	Cell_CP_8	WT	0	5	1.1445805244799303	0.0	Peli1
1012	EnhSertadPeli_Rep1_2_part1_Sequence_A 0_S 0_U 1_V 0_X14_Y21_Job(Seq.Scan) 1 01 01 02 01 04 01_134	Cell_CP_8	WT	0	5	1.1445805244799303	0.0	Peli1
1013	EnhSertadPeli_Rep1_2_part1_Sequence_A 0_S 0_U 1_V 0_X14_Y21_Job(Seq.Scan) 1 01 01 02 01 04 01_134	Cell_CP_8	WT	0	5	1.1445805244799303	0.0	Peli1
1014	EnhSertadPeli_Rep1_2_part1_Sequence_A 0_S 0_U 1_V 0_X14_Y21_Job(Seq.Scan) 1 01 01 02 01 04 01_134	Cell_CP_8	WT	0	5	1.1445805244799303	0.0	Peli1
1015	EnhSertadPeli_Rep1_2_part1_Sequence_A 0_S 0_U 1_V 0_X14_Y21_Job(Seq.Scan) 1 01 01 02 01 04 01_134	Cell_CP_10	WT	0	5	1.3283046851844873	1.1055127018601425	Peli1
1016	EnhSertadPeli_Rep1_2_part1_Sequence_A 0_S 0_U 1_V 0_X14_Y21_Job(Seq.Scan) 1 01 01 02 01 04 01_134	Cell_CP_10	WT	0	5	1.3283046851844873	1.1055127018601425	Peli1
1017	EnhSertadPeli_Rep1_2_part1_Sequence_A 0_S 0_U 1_V 0_X14_Y21_Job(Seq.Scan) 1 01 01 02 01 04 01_134	Cell_CP_10	WT	0	5	1.3283046851844873	1.1055127018601425	Peli1
1018	EnhSertadPeli_Rep1_2_part1_Sequence_A 0_S 0_U 1_V 0_X14_Y21_Job(Seq.Scan) 1 01 01 02 01 04 01_134	Cell_CP_10	WT	0	5	1.3283046851844873	1.1055127018601425	Peli1
1019	EnhSertadPeli_Rep1_2_part1_Sequence_A 0_S 0_U 1_V 0_X14_Y21_Job(Seq.Scan) 1 01 01 02 01 04 01_134	Cell_CP_12	WT	0	5	2.2970800720697864	0.0	Peli1
1020	EnhSertadPeli_Rep1_2_part1_Sequence_A 0_S 0_U 1_V 0_X14_Y21_Job(Seq.Scan) 1 01 01 02 01 04 01_134	Cell_CP_12	WT	0	5	2.2970800720697864	0.0	Peli1
1021	EnhSertadPeli_Rep1_2_part1_Sequence_A 0_S 0_U 1_V 0_X14_Y21_Job(Seq.Scan) 1 01 01 02 01 04 01_134	Cell_CP_12	WT	0	5	2.2970800720697864	0.0	Peli1
1022	EnhSertadPeli_Rep1_2_part1_Sequence_A 0_S 0_U 1_V 0_X14_Y21_Job(Seq.Scan) 1 01 01 02 01 04 01_134	Cell_CP_12	WT	0	5	2.2970800720697864	0.0	Peli1
1023	EnhSertadPeli_Rep1_2_part1_Sequence_A 0_S 0_U 1_V 0_X14_Y21_Job(Seq.Scan) 1 01 01 02 01 04 01_134	Cell_CP_15	WT	0	5	1.2184926907275468	0.0	Peli1
1024	EnhSertadPeli_Rep1_2_part1_Sequence_A 0_S 0_U 1_V 0_X14_Y21_Job(Seq.Scan) 1 01 01 02 01 04 01_134	Cell_CP_15	WT	0	5	1.2184926907275468	0.0	Peli1
1025	EnhSertadPeli_Rep1_2_part1_Sequence_A 0_S 0_U 1_V 0_X14_Y21_Job(Seq.Scan) 1 01 01 02 01 04 01_134	Cell_CP_15	WT	0	5	1.2184926907275468	0.0	Peli1
1026	EnhSertadPeli_Rep1_2_part1_Sequence_A 0_S 0_U 1_V 0_X14_Y21_Job(Seq.Scan) 1 01 01 02 01 04 01_134	Cell_CP_15	WT	0	5	1.2184926907275468	0.0	Peli1
1027	EnhSertadPeli_Rep1_2_part1_Sequence_A 0_S 0_U 1_V 0_X14_Y21_Job(Seq.Scan) 1 01 01 02 01 04 01_134	Cell_CP_16	WT	0	5	1.3589254214315238	1.4048562690244162	Peli1
1028	EnhSertadPeli_Rep1_2_part1_Sequence_A 0_S 0_U 1_V 0_X14_Y21_Job(Seq.Scan) 1 01 01 02 01 04 01_134	Cell_CP_16	WT	0	5	1.3589254214315238	1.4048562690244162	Peli1
1029	EnhSertadPeli_Rep1_2_part1_Sequence_A 0_S 0_U 1_V 0_X14_Y21_Job(Seq.Scan) 1 01 01 02 01 04 01_134	Cell_CP_16	WT	0	5	1.3589254214315238	1.4048562690244162	Peli1
1030	EnhSertadPeli_Rep1_2_part1_Sequence_A 0_S 0_U 1_V 0_X14_Y21_Job(Seq.Scan) 1 01 01 02 01 04 01_134	Cell_CP_16	WT	0	5	1.3589254214315238	1.4048562690244162	Peli1
1031	EnhSertadPeli_Rep1_2_part1_Sequence_A 0_S 0_U 1_V 0_X14_Y21_Job(Seq.Scan) 1 01 01 02 01 04 01_134	Cell_CP_17	WT	0	5	1.3547016856619012	0.0	Peli1
1032	EnhSertadPeli_Rep1_2_part1_Sequence_A 0_S 0_U 1_V 0_X14_Y21_Job(Seq.Scan) 1 01 01 02 01 04 01_134	Cell_CP_17	WT	0	5	1.3547016856619012	0.0	Peli1
1033	EnhSertadPeli_Rep1_2_part1_Sequence_A 0_S 0_U 1_V 0_X14_Y21_Job(Seq.Scan) 1 01 01 02 01 04 01_134	Cell_CP_17	WT	0	5	1.3547016856619012	0.0	Peli1
1034	EnhSertadPeli_Rep1_2_part1_Sequence_A 0_S 0_U 1_V 0_X14_Y21_Job(Seq.Scan) 1 01 01 02 01 04 01_134	Cell_CP_17	WT	0	5	1.3547016856619012	0.0	Peli1
1035	EnhSertadPeli_Rep1_2_part1_Sequence_A 0_S 0_U 1_V 0_X14_Y21_Job(Seq.Scan) 1 01 01 02 01 04 01_134	Cell_CP_19	WT	0	5	3.0874101334351542	0.0	Peli1
1036	EnhSertadPeli_Rep1_2_part1_Sequence_A 0_S 0_U 1_V 0_X14_Y21_Job(Seq.Scan) 1 01 01 02 01 04 01_134	Cell_CP_19	WT	0	5	3.0874101334351542	0.0	Peli1
1037	EnhSertadPeli_Rep1_2_part1_Sequence_A 0_S 0_U 1_V 0_X14_Y21_Job(Seq.Scan) 1 01 01 02 01 04 01_134	Cell_CP_19	WT	0	5	3.0874101334351542	0.0	Peli1
1038	EnhSertadPeli_Rep1_2_part1_Sequence_A 0_S 0_U 1_V 0_X14_Y21_Job(Seq.Scan) 1 01 01 02 01 04 01_134	Cell_CP_19	WT	0	5	3.0874101334351542	0.0	Peli1
1039	EnhSertadPeli_Rep1_2_part1_Sequence_A 0_S 0_U 1_V 0_X14_Y21_Job(Seq.Scan) 1 01 01 02 01 04 01_134	Cell_CP_21	WT	0	5	2.592727196394277	2.0204380896537923	Peli1
1040	EnhSertadPeli_Rep1_2_part1_Sequence_A 0_S 0_U 1_V 0_X14_Y21_Job(Seq.Scan) 1 01 01 02 01 04 01_134	Cell_CP_21	WT	0	5	2.592727196394277	2.0204380896537923	Peli1
1041	EnhSertadPeli_Rep1_2_part1_Sequence_A 0_S 0_U 1_V 0_X14_Y21_Job(Seq.Scan) 1 01 01 02 01 04 01_134	Cell_CP_21	WT	0	5	2.592727196394277	2.0204380896537923	Peli1
1042	EnhSertadPeli_Rep1_2_part1_Sequence_A 0_S 0_U 1_V 0_X14_Y21_Job(Seq.Scan) 1 01 01 02 01 04 01_134	Cell_CP_21	WT	0	5	2.592727196394277	2.0204380896537923	Peli1
1043	EnhSertadPeli_Rep1_2_part1_Sequence_A 0_S 0_U 1_V 0_X14_Y21_Job(Seq.Scan) 1 01 01 02 01 04 01_134	Cell_CP_22	WT	0	5	1.172561586356992	1.548984800624021	Peli1
1044	EnhSertadPeli_Rep1_2_part1_Sequence_A 0_S 0_U 1_V 0_X14_Y21_Job(Seq.Scan) 1 01 01 02 01 04 01_134	Cell_CP_22	WT	0	5	1.172561586356992	1.548984800624021	Peli1
1045	EnhSertadPeli_Rep1_2_part1_Sequence_A 0_S 0_U 1_V 0_X14_Y21_Job(Seq.Scan) 1 01 01 02 01 04 01_134	Cell_CP_22	WT	0	5	1.172561586356992	1.548984800624021	Peli1
1046	EnhSertadPeli_Rep1_2_part1_Sequence_A 0_S 0_U 1_V 0_X14_Y21_Job(Seq.Scan) 1 01 01 02 01 04 01_134	Cell_CP_22	WT	0	5	1.172561586356992	1.548984800624021	Peli1
1047	EnhSertadPeli_Rep1_2_part1_Sequence_A 0_S 0_U 1_V 0_X14_Y21_Job(Seq.Scan) 1 01 01 02 01 04 01_134	Cell_CP_25	WT	0	5	1.0997052898573658	0.0	Peli1
1048	EnhSertadPeli_Rep1_2_part1_Sequence_A 0_S 0_U 1_V 0_X14_Y21_Job(Seq.Scan) 1 01 01 02 01 04 01_134	Cell_CP_25	WT	0	5	1.0997052898573658	0.0	Peli1
1049	EnhSertadPeli_Rep1_2_part1_Sequence_A 0_S 0_U 1_V 0_X14_Y21_Job(Seq.Scan) 1 01 01 02 01 04 01_134	Cell_CP_25	WT	0	5	1.0997052898573658	0.0	Peli1
1050	EnhSertadPeli_Rep1_2_part1_Sequence_A 0_S 0_U 1_V 0_X14_Y21_Job(Seq.Scan) 1 01 01 02 01 04 01_134	Cell_CP_25	WT	0	5	1.0997052898573658	0.0	Peli1
1051	EnhSertadPeli_Rep1_2_part1_Sequence_A 0_S 0_U 1_V 0_X14_Y21_Job(Seq.Scan) 1 01 01 02 01 04 01_134	Cell_CP_27	WT	0	5	1.214796889831919	0.0	Peli1
1052	EnhSertadPeli_Rep1_2_part1_Sequence_A 0_S 0_U 1_V 0_X14_Y21_Job(Seq.Scan) 1 01 01 02 01 04 01_134	Cell_CP_27	WT	0	5	1.214796889831919	0.0	Peli1
1053	EnhSertadPeli_Rep1_2_part1_Sequence_A 0_S 0_U 1_V 0_X14_Y21_Job(Seq.Scan) 1 01 01 02 01 04 01_134	Cell_CP_27	WT	0	5	1.214796889831919	0.0	Peli1
1054	EnhSertadPeli_Rep1_2_part1_Sequence_A 0_S 0_U 1_V 0_X14_Y21_Job(Seq.Scan) 1 01 01 02 01 04 01_134	Cell_CP_27	WT	0	5	1.214796889831919	0.0	Peli1
1055	EnhSertadPeli_Rep1_2_part1_Sequence_A 0_S 0_U 1_V 0_X14_Y21_Job(Seq.Scan) 1 01 01 02 01 04 01_134	Cell_CP_28	WT	0	5	1.4228065682955722	0.0	Peli1
1056	EnhSertadPeli_Rep1_2_part1_Sequence_A 0_S 0_U 1_V 0_X14_Y21_Job(Seq.Scan) 1 01 01 02 01 04 01_134	Cell_CP_28	WT	0	5	1.4228065682955722	0.0	Peli1
1057	EnhSertadPeli_Rep1_2_part1_Sequence_A 0_S 0_U 1_V 0_X14_Y21_Job(Seq.Scan) 1 01 01 02 01 04 01_134	Cell_CP_28	WT	0	5	1.4228065682955722	0.0	Peli1
1058	EnhSertadPeli_Rep1_2_part1_Sequence_A 0_S 0_U 1_V 0_X14_Y21_Job(Seq.Scan) 1 01 01 02 01 04 01_134	Cell_CP_28	WT	0	5	1.4228065682955722	0.0	Peli1
1059	EnhSertadPeli_Rep1_2_part1_Sequence_A 0_S 0_U 1_V 0_X14_Y21_Job(Seq.Scan) 1 01 01 02 01 04 01_134	Cell_CP_29	WT	0	5	2.1566468278104844	1.2042378071855249	Peli1
1060	EnhSertadPeli_Rep1_2_part1_Sequence_A 0_S 0_U 1_V 0_X14_Y21_Job(Seq.Scan) 1 01 01 02 01 04 01_134	Cell_CP_29	WT	0	5	2.1566468278104844	1.2042378071855249	Peli1
1061	EnhSertadPeli_Rep1_2_part1_Sequence_A 0_S 0_U 1_V 0_X14_Y21_Job(Seq.Scan) 1 01 01 02 01 04 01_134	Cell_CP_29	WT	0	5	2.1566468278104844	1.2042378071855249	Peli1
1062	EnhSertadPeli_Rep1_2_part1_Sequence_A 0_S 0_U 1_V 0_X14_Y21_Job(Seq.Scan) 1 01 01 02 01 04 01_134	Cell_CP_29	WT	0	5	2.1566468278104844	1.2042378071855249	Peli1
1063	EnhSertadPeli_Rep1_2_part1_Sequence_A 0_S 0_U 1_V 0_X14_Y21_Job(Seq.Scan) 1 01 01 02 01 04 01_134	Cell_CP_32	WT	0	5	2.9612324146620304	1.5986117058902036	Peli1
1064	EnhSertadPeli_Rep1_2_part1_Sequence_A 0_S 0_U 1_V 0_X14_Y21_Job(Seq.Scan) 1 01 01 02 01 04 01_134	Cell_CP_32	WT	0	5	2.9612324146620304	1.5986117058902036	Peli1
1065	EnhSertadPeli_Rep1_2_part1_Sequence_A 0_S 0_U 1_V 0_X14_Y21_Job(Seq.Scan) 1 01 01 02 01 04 01_134	Cell_CP_32	WT	0	5	2.9612324146620304	1.5986117058902036	Peli1
1066	EnhSertadPeli_Rep1_2_part1_Sequence_A 0_S 0_U 1_V 0_X14_Y21_Job(Seq.Scan) 1 01 01 02 01 04 01_134	Cell_CP_32	WT	0	5	2.9612324146620304	1.5986117058902036	Peli1
1067	EnhSertadPeli_Rep1_2_part1_Sequence_A 0_S 0_U 1_V 0_X14_Y21_Job(Seq.Scan) 1 01 01 02 01 04 01_134	Cell_CP_33	WT	0	5	1.5041096943902876	0.0	Peli1
1068	EnhSertadPeli_Rep1_2_part1_Sequence_A 0_S 0_U 1_V 0_X14_Y21_Job(Seq.Scan) 1 01 01 02 01 04 01_134	Cell_CP_33	WT	0	5	1.5041096943902876	0.0	Peli1
1069	EnhSertadPeli_Rep1_2_part1_Sequence_A 0_S 0_U 1_V 0_X14_Y21_Job(Seq.Scan) 1 01 01 02 01 04 01_134	Cell_CP_33	WT	0	5	1.5041096943902876	0.0	Peli1
1070	EnhSertadPeli_Rep1_2_part1_Sequence_A 0_S 0_U 1_V 0_X14_Y21_Job(Seq.Scan) 1 01 01 02 01 04 01_134	Cell_CP_33	WT	0	5	1.5041096943902876	0.0	Peli1
1071	EnhSertadPeli_Rep1_2_part1_Sequence_A 0_S 0_U 1_V 0_X14_Y21_Job(Seq.Scan) 1 01 01 02 01 04 01_134	Cell_CP_38	WT	0	5	2.253788385291545	1.0986492917205446	Peli1
1072	EnhSertadPeli_Rep1_2_part1_Sequence_A 0_S 0_U 1_V 0_X14_Y21_Job(Seq.Scan) 1 01 01 02 01 04 01_134	Cell_CP_38	WT	0	5	2.253788385291545	1.0986492917205446	Peli1
1073	EnhSertadPeli_Rep1_2_part1_Sequence_A 0_S 0_U 1_V 0_X14_Y21_Job(Seq.Scan) 1 01 01 02 01 04 01_134	Cell_CP_38	WT	0	5	2.253788385291545	1.0986492917205446	Peli1
1074	EnhSertadPeli_Rep1_2_part1_Sequence_A 0_S 0_U 1_V 0_X14_Y21_Job(Seq.Scan) 1 01 01 02 01 04 01_134	Cell_CP_38	WT	0	5	2.253788385291545	1.0986492917205446	Peli1
1075	EnhSertadPeli_Rep1_2_part1_Sequence_A 0_S 0_U 1_V 0_X14_Y21_Job(Seq.Scan) 1 01 01 02 01 04 01_134	Cell_CP_39	WT	0	5	1.658797051858624	0.0	Peli1
1076	EnhSertadPeli_Rep1_2_part1_Sequence_A 0_S 0_U 1_V 0_X14_Y21_Job(Seq.Scan) 1 01 01 02 01 04 01_134	Cell_CP_39	WT	0	5	1.658797051858624	0.0	Peli1
1077	EnhSertadPeli_Rep1_2_part1_Sequence_A 0_S 0_U 1_V 0_X14_Y21_Job(Seq.Scan) 1 01 01 02 01 04 01_134	Cell_CP_39	WT	0	5	1.658797051858624	0.0	Peli1
1078	EnhSertadPeli_Rep1_2_part1_Sequence_A 0_S 0_U 1_V 0_X14_Y21_Job(Seq.Scan) 1 01 01 02 01 04 01_134	Cell_CP_39	WT	0	5	1.658797051858624	0.0	Peli1
1079	EnhSertadPeli_Rep1_2_part1_Sequence_A 0_S 0_U 1_V 0_X14_Y21_Job(Seq.Scan) 1 01 01 02 01 04 01_134	Cell_CP_40	WT	0	5	1.9306878771863252	0.0	Peli1
1080	EnhSertadPeli_Rep1_2_part1_Sequence_A 0_S 0_U 1_V 0_X14_Y21_Job(Seq.Scan) 1 01 01 02 01 04 01_134	Cell_CP_40	WT	0	5	1.9306878771863252	0.0	Peli1
1081	EnhSertadPeli_Rep1_2_part1_Sequence_A 0_S 0_U 1_V 0_X14_Y21_Job(Seq.Scan) 1 01 01 02 01 04 01_134	Cell_CP_40	WT	0	5	1.9306878771863252	0.0	Peli1
1082	EnhSertadPeli_Rep1_2_part1_Sequence_A 0_S 0_U 1_V 0_X14_Y21_Job(Seq.Scan) 1 01 01 02 01 04 01_134	Cell_CP_40	WT	0	5	1.9306878771863252	0.0	Peli1
1083	EnhSertadPeli_Rep1_2_part1_Sequence_A 0_S 0_U 1_V 0_X14_Y21_Job(Seq.Scan) 1 01 01 02 01 04 01_134	Cell_CP_41	WT	0	5	1.4022160810991162	0.0	Peli1
1084	EnhSertadPeli_Rep1_2_part1_Sequence_A 0_S 0_U 1_V 0_X14_Y21_Job(Seq.Scan) 1 01 01 02 01 04 01_134	Cell_CP_41	WT	0	5	1.4022160810991162	0.0	Peli1
1085	EnhSertadPeli_Rep1_2_part1_Sequence_A 0_S 0_U 1_V 0_X14_Y21_Job(Seq.Scan) 1 01 01 02 01 04 01_134	Cell_CP_41	WT	0	5	1.4022160810991162	0.0	Peli1
1086	EnhSertadPeli_Rep1_2_part1_Sequence_A 0_S 0_U 1_V 0_X14_Y21_Job(Seq.Scan) 1 01 01 02 01 04 01_134	Cell_CP_41	WT	0	5	1.4022160810991162	0.0	Peli1
1087	EnhSertadPeli_Rep1_2_part1_Sequence_A 0_S 0_U 1_V 0_X14_Y21_Job(Seq.Scan) 1 01 01 02 01 04 01_134	Cell_CP_42	WT	0	5	1.9423021876365536	1.2264117138374722	Peli1
1088	EnhSertadPeli_Rep1_2_part1_Sequence_A 0_S 0_U 1_V 0_X14_Y21_Job(Seq.Scan) 1 01 01 02 01 04 01_134	Cell_CP_42	WT	0	5	1.9423021876365536	1.2264117138374722	Peli1
1089	EnhSertadPeli_Rep1_2_part1_Sequence_A 0_S 0_U 1_V 0_X14_Y21_Job(Seq.Scan) 1 01 01 02 01 04 01_134	Cell_CP_42	WT	0	5	1.9423021876365536	1.2264117138374722	Peli1
1090	EnhSertadPeli_Rep1_2_part1_Sequence_A 0_S 0_U 1_V 0_X14_Y21_Job(Seq.Scan) 1 01 01 02 01 04 01_134	Cell_CP_42	WT	0	5	1.9423021876365536	1.2264117138374722	Peli1
1091	EnhSertadPeli_Rep1_2_part1_Sequence_A 0_S 0_U 1_V 0_X14_Y22_Job(Seq.Scan) 1 01 01 02 01 04 01_136	Cell_CP_1	WT	0	5	1.5093894282967315	1.4734887013655886	Peli1
1092	EnhSertadPeli_Rep1_2_part1_Sequence_A 0_S 0_U 1_V 0_X14_Y22_Job(Seq.Scan) 1 01 01 02 01 04 01_136	Cell_CP_1	WT	0	5	1.5093894282967315	1.4734887013655886	Peli1
1093	EnhSertadPeli_Rep1_2_part1_Sequence_A 0_S 0_U 1_V 0_X14_Y22_Job(Seq.Scan) 1 01 01 02 01 04 01_136	Cell_CP_1	WT	0	5	1.5093894282967315	1.4734887013655886	Peli1
1094	EnhSertadPeli_Rep1_2_part1_Sequence_A 0_S 0_U 1_V 0_X14_Y22_Job(Seq.Scan) 1 01 01 02 01 04 01_136	Cell_CP_1	WT	0	5	1.5093894282967315	1.4734887013655886	Peli1
1095	EnhSertadPeli_Rep1_2_part1_Sequence_A 0_S 0_U 1_V 0_X14_Y22_Job(Seq.Scan) 1 01 01 02 01 04 01_136	Cell_CP_2	WT	0	5	1.97081118438761	0.0	Peli1
1096	EnhSertadPeli_Rep1_2_part1_Sequence_A 0_S 0_U 1_V 0_X14_Y22_Job(Seq.Scan) 1 01 01 02 01 04 01_136	Cell_CP_2	WT	0	5	1.97081118438761	0.0	Peli1
1097	EnhSertadPeli_Rep1_2_part1_Sequence_A 0_S 0_U 1_V 0_X14_Y22_Job(Seq.Scan) 1 01 01 02 01 04 01_136	Cell_CP_2	WT	0	5	1.97081118438761	0.0	Peli1
1098	EnhSertadPeli_Rep1_2_part1_Sequence_A 0_S 0_U 1_V 0_X14_Y22_Job(Seq.Scan) 1 01 01 02 01 04 01_136	Cell_CP_2	WT	0	5	1.97081118438761	0.0	Peli1
1099	EnhSertadPeli_Rep1_2_part1_Sequence_A 0_S 0_U 1_V 0_X14_Y22_Job(Seq.Scan) 1 01 01 02 01 04 01_136	Cell_CP_3	WT	0	5	1.1055128302489736	2.071648285986635	Peli1
1100	EnhSertadPeli_Rep1_2_part1_Sequence_A 0_S 0_U 1_V 0_X14_Y22_Job(Seq.Scan) 1 01 01 02 01 04 01_136	Cell_CP_3	WT	0	5	1.1055128302489736	2.071648285986635	Peli1
1101	EnhSertadPeli_Rep1_2_part1_Sequence_A 0_S 0_U 1_V 0_X14_Y22_Job(Seq.Scan) 1 01 01 02 01 04 01_136	Cell_CP_3	WT	0	5	1.1055128302489736	2.071648285986635	Peli1
1102	EnhSertadPeli_Rep1_2_part1_Sequence_A 0_S 0_U 1_V 0_X14_Y22_Job(Seq.Scan) 1 01 01 02 01 04 01_136	Cell_CP_3	WT	0	5	1.1055128302489736	2.071648285986635	Peli1
1103	EnhSertadPeli_Rep1_2_part1_Sequence_A 0_S 0_U 1_V 0_X14_Y22_Job(Seq.Scan) 1 01 01 02 01 04 01_136	Cell_CP_4	WT	0	5	1.6725233585824948	0.0	Peli1
1104	EnhSertadPeli_Rep1_2_part1_Sequence_A 0_S 0_U 1_V 0_X14_Y22_Job(Seq.Scan) 1 01 01 02 01 04 01_136	Cell_CP_4	WT	0	5	1.6725233585824948	0.0	Peli1
1105	EnhSertadPeli_Rep1_2_part1_Sequence_A 0_S 0_U 1_V 0_X14_Y22_Job(Seq.Scan) 1 01 01 02 01 04 01_136	Cell_CP_4	WT	0	5	1.6725233585824948	0.0	Peli1
1106	EnhSertadPeli_Rep1_2_part1_Sequence_A 0_S 0_U 1_V 0_X14_Y22_Job(Seq.Scan) 1 01 01 02 01 04 01_136	Cell_CP_4	WT	0	5	1.6725233585824948	0.0	Peli1
1107	EnhSertadPeli_Rep1_2_part1_Sequence_A 0_S 0_U 1_V 0_X14_Y22_Job(Seq.Scan) 1 01 01 02 01 04 01_136	Cell_CP_5	WT	0	5	1.3283046851844873	1.549512607109185	Peli1
1108	EnhSertadPeli_Rep1_2_part1_Sequence_A 0_S 0_U 1_V 0_X14_Y22_Job(Seq.Scan) 1 01 01 02 01 04 01_136	Cell_CP_5	WT	0	5	1.3283046851844873	1.549512607109185	Peli1
1109	EnhSertadPeli_Rep1_2_part1_Sequence_A 0_S 0_U 1_V 0_X14_Y22_Job(Seq.Scan) 1 01 01 02 01 04 01_136	Cell_CP_5	WT	0	5	1.3283046851844873	1.549512607109185	Peli1
1110	EnhSertadPeli_Rep1_2_part1_Sequence_A 0_S 0_U 1_V 0_X14_Y22_Job(Seq.Scan) 1 01 01 02 01 04 01_136	Cell_CP_5	WT	0	5	1.3283046851844873	1.549512607109185	Peli1
1111	EnhSertadPeli_Rep1_2_part1_Sequence_A 0_S 0_U 1_V 0_X14_Y22_Job(Seq.Scan) 1 01 01 02 01 04 01_136	Cell_CP_7	WT	0	5	1.966059898910486	1.6461258445497562	Peli1
1112	EnhSertadPeli_Rep1_2_part1_Sequence_A 0_S 0_U 1_V 0_X14_Y22_Job(Seq.Scan) 1 01 01 02 01 04 01_136	Cell_CP_7	WT	0	5	1.966059898910486	1.6461258445497562	Peli1
1113	EnhSertadPeli_Rep1_2_part1_Sequence_A 0_S 0_U 1_V 0_X14_Y22_Job(Seq.Scan) 1 01 01 02 01 04 01_136	Cell_CP_7	WT	0	5	1.966059898910486	1.6461258445497562	Peli1
1114	EnhSertadPeli_Rep1_2_part1_Sequence_A 0_S 0_U 1_V 0_X14_Y22_Job(Seq.Scan) 1 01 01 02 01 04 01_136	Cell_CP_7	WT	0	5	1.966059898910486	1.6461258445497562	Peli1
1115	EnhSertadPeli_Rep1_2_part1_Sequence_A 0_S 0_U 1_V 0_X14_Y22_Job(Seq.Scan) 1 01 01 02 01 04 01_136	Cell_CP_8	WT	0	5	2.7167952298927203	0.0	Peli1
1116	EnhSertadPeli_Rep1_2_part1_Sequence_A 0_S 0_U 1_V 0_X14_Y22_Job(Seq.Scan) 1 01 01 02 01 04 01_136	Cell_CP_8	WT	0	5	2.7167952298927203	0.0	Peli1
1117	EnhSertadPeli_Rep1_2_part1_Sequence_A 0_S 0_U 1_V 0_X14_Y22_Job(Seq.Scan) 1 01 01 02 01 04 01_136	Cell_CP_8	WT	0	5	2.7167952298927203	0.0	Peli1
1118	EnhSertadPeli_Rep1_2_part1_Sequence_A 0_S 0_U 1_V 0_X14_Y22_Job(Seq.Scan) 1 01 01 02 01 04 01_136	Cell_CP_8	WT	0	5	2.7167952298927203	0.0	Peli1
1119	EnhSertadPeli_Rep1_2_part1_Sequence_A 0_S 0_U 1_V 0_X14_Y22_Job(Seq.Scan) 1 01 01 02 01 04 01_136	Cell_CP_10	WT	0	5	3.505013294984445	0.0	Peli1
1120	EnhSertadPeli_Rep1_2_part1_Sequence_A 0_S 0_U 1_V 0_X14_Y22_Job(Seq.Scan) 1 01 01 02 01 04 01_136	Cell_CP_10	WT	0	5	3.505013294984445	0.0	Peli1
1121	EnhSertadPeli_Rep1_2_part1_Sequence_A 0_S 0_U 1_V 0_X14_Y22_Job(Seq.Scan) 1 01 01 02 01 04 01_136	Cell_CP_10	WT	0	5	3.505013294984445	0.0	Peli1
1122	EnhSertadPeli_Rep1_2_part1_Sequence_A 0_S 0_U 1_V 0_X14_Y22_Job(Seq.Scan) 1 01 01 02 01 04 01_136	Cell_CP_10	WT	0	5	3.505013294984445	0.0	Peli1
1123	EnhSertadPeli_Rep1_2_part1_Sequence_A 0_S 0_U 1_V 0_X14_Y22_Job(Seq.Scan) 1 01 01 02 01 04 01_136	Cell_CP_13	WT	0	5	2.0082952023854133	0.0	Peli1
1124	EnhSertadPeli_Rep1_2_part1_Sequence_A 0_S 0_U 1_V 0_X14_Y22_Job(Seq.Scan) 1 01 01 02 01 04 01_136	Cell_CP_13	WT	0	5	2.0082952023854133	0.0	Peli1
1125	EnhSertadPeli_Rep1_2_part1_Sequence_A 0_S 0_U 1_V 0_X14_Y22_Job(Seq.Scan) 1 01 01 02 01 04 01_136	Cell_CP_13	WT	0	5	2.0082952023854133	0.0	Peli1
1126	EnhSertadPeli_Rep1_2_part1_Sequence_A 0_S 0_U 1_V 0_X14_Y22_Job(Seq.Scan) 1 01 01 02 01 04 01_136	Cell_CP_13	WT	0	5	2.0082952023854133	0.0	Peli1
1127	EnhSertadPeli_Rep1_2_part1_Sequence_A 0_S 0_U 1_V 0_X14_Y22_Job(Seq.Scan) 1 01 01 02 01 04 01_136	Cell_CP_14	WT	0	5	1.4624024541781866	1.364204641782643	Peli1
1128	EnhSertadPeli_Rep1_2_part1_Sequence_A 0_S 0_U 1_V 0_X14_Y22_Job(Seq.Scan) 1 01 01 02 01 04 01_136	Cell_CP_14	WT	0	5	1.4624024541781866	1.364204641782643	Peli1
1129	EnhSertadPeli_Rep1_2_part1_Sequence_A 0_S 0_U 1_V 0_X14_Y22_Job(Seq.Scan) 1 01 01 02 01 04 01_136	Cell_CP_14	WT	0	5	1.4624024541781866	1.364204641782643	Peli1
1130	EnhSertadPeli_Rep1_2_part1_Sequence_A 0_S 0_U 1_V 0_X14_Y22_Job(Seq.Scan) 1 01 01 02 01 04 01_136	Cell_CP_14	WT	0	5	1.4624024541781866	1.364204641782643	Peli1
1131	EnhSertadPeli_Rep1_2_part1_Sequence_A 0_S 0_U 1_V 0_X14_Y22_Job(Seq.Scan) 1 01 01 02 01 04 01_136	Cell_CP_15	WT	0	5	1.2406662122130003	0.0	Peli1
1132	EnhSertadPeli_Rep1_2_part1_Sequence_A 0_S 0_U 1_V 0_X14_Y22_Job(Seq.Scan) 1 01 01 02 01 04 01_136	Cell_CP_15	WT	0	5	1.2406662122130003	0.0	Peli1
1133	EnhSertadPeli_Rep1_2_part1_Sequence_A 0_S 0_U 1_V 0_X14_Y22_Job(Seq.Scan) 1 01 01 02 01 04 01_136	Cell_CP_15	WT	0	5	1.2406662122130003	0.0	Peli1
1134	EnhSertadPeli_Rep1_2_part1_Sequence_A 0_S 0_U 1_V 0_X14_Y22_Job(Seq.Scan) 1 01 01 02 01 04 01_136	Cell_CP_15	WT	0	5	1.2406662122130003	0.0	Peli1
1135	EnhSertadPeli_Rep1_2_part1_Sequence_A 0_S 0_U 1_V 0_X14_Y22_Job(Seq.Scan) 1 01 01 02 01 04 01_136	Cell_CP_17	WT	0	5	1.473488958143251	3.756314146671016	Peli1
1136	EnhSertadPeli_Rep1_2_part1_Sequence_A 0_S 0_U 1_V 0_X14_Y22_Job(Seq.Scan) 1 01 01 02 01 04 01_136	Cell_CP_17	WT	0	5	1.473488958143251	3.756314146671016	Peli1
1137	EnhSertadPeli_Rep1_2_part1_Sequence_A 0_S 0_U 1_V 0_X14_Y22_Job(Seq.Scan) 1 01 01 02 01 04 01_136	Cell_CP_17	WT	0	5	1.473488958143251	3.756314146671016	Peli1
1138	EnhSertadPeli_Rep1_2_part1_Sequence_A 0_S 0_U 1_V 0_X14_Y22_Job(Seq.Scan) 1 01 01 02 01 04 01_136	Cell_CP_17	WT	0	5	1.473488958143251	3.756314146671016	Peli1
1139	EnhSertadPeli_Rep1_2_part1_Sequence_A 0_S 0_U 1_V 0_X14_Y22_Job(Seq.Scan) 1 01 01 02 01 04 01_136	Cell_CP_20	WT	0	5	1.6714677456121672	0.0	Peli1
1140	EnhSertadPeli_Rep1_2_part1_Sequence_A 0_S 0_U 1_V 0_X14_Y22_Job(Seq.Scan) 1 01 01 02 01 04 01_136	Cell_CP_20	WT	0	5	1.6714677456121672	0.0	Peli1
1141	EnhSertadPeli_Rep1_2_part1_Sequence_A 0_S 0_U 1_V 0_X14_Y22_Job(Seq.Scan) 1 01 01 02 01 04 01_136	Cell_CP_20	WT	0	5	1.6714677456121672	0.0	Peli1
1142	EnhSertadPeli_Rep1_2_part1_Sequence_A 0_S 0_U 1_V 0_X14_Y22_Job(Seq.Scan) 1 01 01 02 01 04 01_136	Cell_CP_20	WT	0	5	1.6714677456121672	0.0	Peli1
1143	EnhSertadPeli_Rep1_2_part1_Sequence_A 0_S 0_U 1_V 0_X14_Y22_Job(Seq.Scan) 1 01 01 02 01 04 01_136	Cell_CP_21	WT	0	5	2.889431731132732	0.0	Peli1
1144	EnhSertadPeli_Rep1_2_part1_Sequence_A 0_S 0_U 1_V 0_X14_Y22_Job(Seq.Scan) 1 01 01 02 01 04 01_136	Cell_CP_21	WT	0	5	2.889431731132732	0.0	Peli1
1145	EnhSertadPeli_Rep1_2_part1_Sequence_A 0_S 0_U 1_V 0_X14_Y22_Job(Seq.Scan) 1 01 01 02 01 04 01_136	Cell_CP_21	WT	0	5	2.889431731132732	0.0	Peli1
1146	EnhSertadPeli_Rep1_2_part1_Sequence_A 0_S 0_U 1_V 0_X14_Y22_Job(Seq.Scan) 1 01 01 02 01 04 01_136	Cell_CP_21	WT	0	5	2.889431731132732	0.0	Peli1
1147	EnhSertadPeli_Rep1_2_part1_Sequence_A 0_S 0_U 1_V 0_X14_Y22_Job(Seq.Scan) 1 01 01 02 01 04 01_136	Cell_CP_23	WT	0	5	1.646654292979076	0.0	Peli1
1148	EnhSertadPeli_Rep1_2_part1_Sequence_A 0_S 0_U 1_V 0_X14_Y22_Job(Seq.Scan) 1 01 01 02 01 04 01_136	Cell_CP_23	WT	0	5	1.646654292979076	0.0	Peli1
1149	EnhSertadPeli_Rep1_2_part1_Sequence_A 0_S 0_U 1_V 0_X14_Y22_Job(Seq.Scan) 1 01 01 02 01 04 01_136	Cell_CP_23	WT	0	5	1.646654292979076	0.0	Peli1
1150	EnhSertadPeli_Rep1_2_part1_Sequence_A 0_S 0_U 1_V 0_X14_Y22_Job(Seq.Scan) 1 01 01 02 01 04 01_136	Cell_CP_23	WT	0	5	1.646654292979076	0.0	Peli1
1151	EnhSertadPeli_Rep1_2_part1_Sequence_A 0_S 0_U 1_V 0_X14_Y22_Job(Seq.Scan) 1 01 01 02 01 04 01_136	Cell_CP_24	WT	0	5	2.579528824544401	0.0	Peli1
1152	EnhSertadPeli_Rep1_2_part1_Sequence_A 0_S 0_U 1_V 0_X14_Y22_Job(Seq.Scan) 1 01 01 02 01 04 01_136	Cell_CP_24	WT	0	5	2.579528824544401	0.0	Peli1
1153	EnhSertadPeli_Rep1_2_part1_Sequence_A 0_S 0_U 1_V 0_X14_Y22_Job(Seq.Scan) 1 01 01 02 01 04 01_136	Cell_CP_24	WT	0	5	2.579528824544401	0.0	Peli1
1154	EnhSertadPeli_Rep1_2_part1_Sequence_A 0_S 0_U 1_V 0_X14_Y22_Job(Seq.Scan) 1 01 01 02 01 04 01_136	Cell_CP_24	WT	0	5	2.579528824544401	0.0	Peli1
1155	EnhSertadPeli_Rep1_2_part1_Sequence_A 0_S 0_U 1_V 0_X14_Y22_Job(Seq.Scan) 1 01 01 02 01 04 01_136	Cell_CP_25	WT	0	5	2.5489086018526894	0.0	Peli1
1156	EnhSertadPeli_Rep1_2_part1_Sequence_A 0_S 0_U 1_V 0_X14_Y22_Job(Seq.Scan) 1 01 01 02 01 04 01_136	Cell_CP_25	WT	0	5	2.5489086018526894	0.0	Peli1
1157	EnhSertadPeli_Rep1_2_part1_Sequence_A 0_S 0_U 1_V 0_X14_Y22_Job(Seq.Scan) 1 01 01 02 01 04 01_136	Cell_CP_25	WT	0	5	2.5489086018526894	0.0	Peli1
1158	EnhSertadPeli_Rep1_2_part1_Sequence_A 0_S 0_U 1_V 0_X14_Y22_Job(Seq.Scan) 1 01 01 02 01 04 01_136	Cell_CP_25	WT	0	5	2.5489086018526894	0.0	Peli1
1159	EnhSertadPeli_Rep1_2_part1_Sequence_A 0_S 0_U 1_V 0_X14_Y22_Job(Seq.Scan) 1 01 01 02 01 04 01_136	Cell_CP_26	WT	0	5	3.5694221199448264	0.0	Peli1
1160	EnhSertadPeli_Rep1_2_part1_Sequence_A 0_S 0_U 1_V 0_X14_Y22_Job(Seq.Scan) 1 01 01 02 01 04 01_136	Cell_CP_26	WT	0	5	3.5694221199448264	0.0	Peli1
1161	EnhSertadPeli_Rep1_2_part1_Sequence_A 0_S 0_U 1_V 0_X14_Y22_Job(Seq.Scan) 1 01 01 02 01 04 01_136	Cell_CP_26	WT	0	5	3.5694221199448264	0.0	Peli1
1162	EnhSertadPeli_Rep1_2_part1_Sequence_A 0_S 0_U 1_V 0_X14_Y22_Job(Seq.Scan) 1 01 01 02 01 04 01_136	Cell_CP_26	WT	0	5	3.5694221199448264	0.0	Peli1
1163	EnhSertadPeli_Rep1_2_part1_Sequence_A 0_S 0_U 1_V 0_X14_Y22_Job(Seq.Scan) 1 01 01 02 01 04 01_136	Cell_CP_27	WT	0	5	2.4955864092462043	0.0	Peli1
1164	EnhSertadPeli_Rep1_2_part1_Sequence_A 0_S 0_U 1_V 0_X14_Y22_Job(Seq.Scan) 1 01 01 02 01 04 01_136	Cell_CP_27	WT	0	5	2.4955864092462043	0.0	Peli1
1165	EnhSertadPeli_Rep1_2_part1_Sequence_A 0_S 0_U 1_V 0_X14_Y22_Job(Seq.Scan) 1 01 01 02 01 04 01_136	Cell_CP_27	WT	0	5	2.4955864092462043	0.0	Peli1
1166	EnhSertadPeli_Rep1_2_part1_Sequence_A 0_S 0_U 1_V 0_X14_Y22_Job(Seq.Scan) 1 01 01 02 01 04 01_136	Cell_CP_27	WT	0	5	2.4955864092462043	0.0	Peli1
1167	EnhSertadPeli_Rep1_2_part1_Sequence_A 0_S 0_U 1_V 0_X14_Y22_Job(Seq.Scan) 1 01 01 02 01 04 01_136	Cell_CP_29	WT	0	5	1.9702832495136149	0.0	Peli1
1168	EnhSertadPeli_Rep1_2_part1_Sequence_A 0_S 0_U 1_V 0_X14_Y22_Job(Seq.Scan) 1 01 01 02 01 04 01_136	Cell_CP_29	WT	0	5	1.9702832495136149	0.0	Peli1
1169	EnhSertadPeli_Rep1_2_part1_Sequence_A 0_S 0_U 1_V 0_X14_Y22_Job(Seq.Scan) 1 01 01 02 01 04 01_136	Cell_CP_29	WT	0	5	1.9702832495136149	0.0	Peli1
1170	EnhSertadPeli_Rep1_2_part1_Sequence_A 0_S 0_U 1_V 0_X14_Y22_Job(Seq.Scan) 1 01 01 02 01 04 01_136	Cell_CP_29	WT	0	5	1.9702832495136149	0.0	Peli1
1171	EnhSertadPeli_Rep1_2_part1_Sequence_A 0_S 0_U 1_V 0_X14_Y22_Job(Seq.Scan) 1 01 01 02 01 04 01_136	Cell_CP_30	WT	0	5	2.6027582157778446	0.0	Peli1
1172	EnhSertadPeli_Rep1_2_part1_Sequence_A 0_S 0_U 1_V 0_X14_Y22_Job(Seq.Scan) 1 01 01 02 01 04 01_136	Cell_CP_30	WT	0	5	2.6027582157778446	0.0	Peli1
1173	EnhSertadPeli_Rep1_2_part1_Sequence_A 0_S 0_U 1_V 0_X14_Y22_Job(Seq.Scan) 1 01 01 02 01 04 01_136	Cell_CP_30	WT	0	5	2.6027582157778446	0.0	Peli1
1174	EnhSertadPeli_Rep1_2_part1_Sequence_A 0_S 0_U 1_V 0_X14_Y22_Job(Seq.Scan) 1 01 01 02 01 04 01_136	Cell_CP_30	WT	0	5	2.6027582157778446	0.0	Peli1
1175	EnhSertadPeli_Rep1_2_part1_Sequence_A 0_S 0_U 1_V 0_X14_Y22_Job(Seq.Scan) 1 01 01 02 01 04 01_136	Cell_CP_31	WT	0	5	1.4866875867707892	0.0	Peli1
1176	EnhSertadPeli_Rep1_2_part1_Sequence_A 0_S 0_U 1_V 0_X14_Y22_Job(Seq.Scan) 1 01 01 02 01 04 01_136	Cell_CP_31	WT	0	5	1.4866875867707892	0.0	Peli1
1177	EnhSertadPeli_Rep1_2_part1_Sequence_A 0_S 0_U 1_V 0_X14_Y22_Job(Seq.Scan) 1 01 01 02 01 04 01_136	Cell_CP_31	WT	0	5	1.4866875867707892	0.0	Peli1
1178	EnhSertadPeli_Rep1_2_part1_Sequence_A 0_S 0_U 1_V 0_X14_Y22_Job(Seq.Scan) 1 01 01 02 01 04 01_136	Cell_CP_31	WT	0	5	1.4866875867707892	0.0	Peli1
1179	EnhSertadPeli_Rep1_2_part1_Sequence_A 0_S 0_U 1_V 0_X14_Y22_Job(Seq.Scan) 1 01 01 02 01 04 01_136	Cell_CP_33	WT	0	5	1.3019075563182425	0.0	Peli1
1180	EnhSertadPeli_Rep1_2_part1_Sequence_A 0_S 0_U 1_V 0_X14_Y22_Job(Seq.Scan) 1 01 01 02 01 04 01_136	Cell_CP_33	WT	0	5	1.3019075563182425	0.0	Peli1
1181	EnhSertadPeli_Rep1_2_part1_Sequence_A 0_S 0_U 1_V 0_X14_Y22_Job(Seq.Scan) 1 01 01 02 01 04 01_136	Cell_CP_33	WT	0	5	1.3019075563182425	0.0	Peli1
1182	EnhSertadPeli_Rep1_2_part1_Sequence_A 0_S 0_U 1_V 0_X14_Y22_Job(Seq.Scan) 1 01 01 02 01 04 01_136	Cell_CP_33	WT	0	5	1.3019075563182425	0.0	Peli1
1183	EnhSertadPeli_Rep1_2_part1_Sequence_A 0_S 0_U 1_V 0_X14_Y22_Job(Seq.Scan) 1 01 01 02 01 04 01_136	Cell_CP_36	WT	0	5	1.1910396921133115	0.0	Peli1
1184	EnhSertadPeli_Rep1_2_part1_Sequence_A 0_S 0_U 1_V 0_X14_Y22_Job(Seq.Scan) 1 01 01 02 01 04 01_136	Cell_CP_36	WT	0	5	1.1910396921133115	0.0	Peli1
1185	EnhSertadPeli_Rep1_2_part1_Sequence_A 0_S 0_U 1_V 0_X14_Y22_Job(Seq.Scan) 1 01 01 02 01 04 01_136	Cell_CP_36	WT	0	5	1.1910396921133115	0.0	Peli1
1186	EnhSertadPeli_Rep1_2_part1_Sequence_A 0_S 0_U 1_V 0_X14_Y22_Job(Seq.Scan) 1 01 01 02 01 04 01_136	Cell_CP_36	WT	0	5	1.1910396921133115	0.0	Peli1
1187	EnhSertadPeli_Rep1_2_part1_Sequence_A 0_S 0_U 1_V 0_X14_Y22_Job(Seq.Scan) 1 01 01 02 01 04 01_136	Cell_CP_39	WT	0	5	1.4676815461404744	0.0	Peli1
1188	EnhSertadPeli_Rep1_2_part1_Sequence_A 0_S 0_U 1_V 0_X14_Y22_Job(Seq.Scan) 1 01 01 02 01 04 01_136	Cell_CP_39	WT	0	5	1.4676815461404744	0.0	Peli1
1189	EnhSertadPeli_Rep1_2_part1_Sequence_A 0_S 0_U 1_V 0_X14_Y22_Job(Seq.Scan) 1 01 01 02 01 04 01_136	Cell_CP_39	WT	0	5	1.4676815461404744	0.0	Peli1
1190	EnhSertadPeli_Rep1_2_part1_Sequence_A 0_S 0_U 1_V 0_X14_Y22_Job(Seq.Scan) 1 01 01 02 01 04 01_136	Cell_CP_39	WT	0	5	1.4676815461404744	0.0	Peli1
1191	EnhSertadPeli_Rep1_2_part1_Sequence_A 0_S 0_U 1_V 0_X14_Y22_Job(Seq.Scan) 1 01 01 02 01 04 01_136	Cell_CP_44	WT	0	5	1.7860308971574006	1.0675008131827597	Peli1
1192	EnhSertadPeli_Rep1_2_part1_Sequence_A 0_S 0_U 1_V 0_X14_Y22_Job(Seq.Scan) 1 01 01 02 01 04 01_136	Cell_CP_44	WT	0	5	1.7860308971574006	1.0675008131827597	Peli1
1193	EnhSertadPeli_Rep1_2_part1_Sequence_A 0_S 0_U 1_V 0_X14_Y22_Job(Seq.Scan) 1 01 01 02 01 04 01_136	Cell_CP_44	WT	0	5	1.7860308971574006	1.0675008131827597	Peli1
1194	EnhSertadPeli_Rep1_2_part1_Sequence_A 0_S 0_U 1_V 0_X14_Y22_Job(Seq.Scan) 1 01 01 02 01 04 01_136	Cell_CP_44	WT	0	5	1.7860308971574006	1.0675008131827597	Peli1
1195	EnhSertadPeli_Rep1_2_part1_Sequence_A 0_S 0_U 1_V 0_X14_Y22_Job(Seq.Scan) 1 01 01 02 01 04 01_136	Cell_CP_45	WT	0	5	2.0832629816033568	0.0	Peli1
1196	EnhSertadPeli_Rep1_2_part1_Sequence_A 0_S 0_U 1_V 0_X14_Y22_Job(Seq.Scan) 1 01 01 02 01 04 01_136	Cell_CP_45	WT	0	5	2.0832629816033568	0.0	Peli1
1197	EnhSertadPeli_Rep1_2_part1_Sequence_A 0_S 0_U 1_V 0_X14_Y22_Job(Seq.Scan) 1 01 01 02 01 04 01_136	Cell_CP_45	WT	0	5	2.0832629816033568	0.0	Peli1
1198	EnhSertadPeli_Rep1_2_part1_Sequence_A 0_S 0_U 1_V 0_X14_Y22_Job(Seq.Scan) 1 01 01 02 01 04 01_136	Cell_CP_45	WT	0	5	2.0832629816033568	0.0	Peli1
1199	EnhSertadPeli_Rep1_2_part1_Sequence_A 0_S 0_U 1_V 0_X14_Y23_Job(Seq.Scan) 1 01 01 02 01 04 01_154	Cell_CP_1	WT	0	5	1.7015604185963775	0.0	Peli1
1200	EnhSertadPeli_Rep1_2_part1_Sequence_A 0_S 0_U 1_V 0_X14_Y23_Job(Seq.Scan) 1 01 01 02 01 04 01_154	Cell_CP_1	WT	0	5	1.7015604185963775	0.0	Peli1
1201	EnhSertadPeli_Rep1_2_part1_Sequence_A 0_S 0_U 1_V 0_X14_Y23_Job(Seq.Scan) 1 01 01 02 01 04 01_154	Cell_CP_1	WT	0	5	1.7015604185963775	0.0	Peli1
1202	EnhSertadPeli_Rep1_2_part1_Sequence_A 0_S 0_U 1_V 0_X14_Y23_Job(Seq.Scan) 1 01 01 02 01 04 01_154	Cell_CP_1	WT	0	5	1.7015604185963775	0.0	Peli1
1203	EnhSertadPeli_Rep1_2_part1_Sequence_A 0_S 0_U 1_V 0_X14_Y23_Job(Seq.Scan) 1 01 01 02 01 04 01_154	Cell_CP_2	WT	0	5	1.2021260676895449	0.0	Peli1
1204	EnhSertadPeli_Rep1_2_part1_Sequence_A 0_S 0_U 1_V 0_X14_Y23_Job(Seq.Scan) 1 01 01 02 01 04 01_154	Cell_CP_2	WT	0	5	1.2021260676895449	0.0	Peli1
1205	EnhSertadPeli_Rep1_2_part1_Sequence_A 0_S 0_U 1_V 0_X14_Y23_Job(Seq.Scan) 1 01 01 02 01 04 01_154	Cell_CP_2	WT	0	5	1.2021260676895449	0.0	Peli1
1206	EnhSertadPeli_Rep1_2_part1_Sequence_A 0_S 0_U 1_V 0_X14_Y23_Job(Seq.Scan) 1 01 01 02 01 04 01_154	Cell_CP_2	WT	0	5	1.2021260676895449	0.0	Peli1
1207	EnhSertadPeli_Rep1_2_part1_Sequence_A 0_S 0_U 1_V 0_X14_Y23_Job(Seq.Scan) 1 01 01 02 01 04 01_154	Cell_CP_3	WT	0	5	1.82615471791401	1.3684285059410968	Peli1
1208	EnhSertadPeli_Rep1_2_part1_Sequence_A 0_S 0_U 1_V 0_X14_Y23_Job(Seq.Scan) 1 01 01 02 01 04 01_154	Cell_CP_3	WT	0	5	1.82615471791401	1.3684285059410968	Peli1
1209	EnhSertadPeli_Rep1_2_part1_Sequence_A 0_S 0_U 1_V 0_X14_Y23_Job(Seq.Scan) 1 01 01 02 01 04 01_154	Cell_CP_3	WT	0	5	1.82615471791401	1.3684285059410968	Peli1
1210	EnhSertadPeli_Rep1_2_part1_Sequence_A 0_S 0_U 1_V 0_X14_Y23_Job(Seq.Scan) 1 01 01 02 01 04 01_154	Cell_CP_3	WT	0	5	1.82615471791401	1.3684285059410968	Peli1
1211	EnhSertadPeli_Rep1_2_part1_Sequence_A 0_S 0_U 1_V 0_X14_Y23_Job(Seq.Scan) 1 01 01 02 01 04 01_154	Cell_CP_6	WT	0	5	1.9544449465161016	0.0	Peli1
1212	EnhSertadPeli_Rep1_2_part1_Sequence_A 0_S 0_U 1_V 0_X14_Y23_Job(Seq.Scan) 1 01 01 02 01 04 01_154	Cell_CP_6	WT	0	5	1.9544449465161016	0.0	Peli1
1213	EnhSertadPeli_Rep1_2_part1_Sequence_A 0_S 0_U 1_V 0_X14_Y23_Job(Seq.Scan) 1 01 01 02 01 04 01_154	Cell_CP_6	WT	0	5	1.9544449465161016	0.0	Peli1
1214	EnhSertadPeli_Rep1_2_part1_Sequence_A 0_S 0_U 1_V 0_X14_Y23_Job(Seq.Scan) 1 01 01 02 01 04 01_154	Cell_CP_6	WT	0	5	1.9544449465161016	0.0	Peli1
1215	EnhSertadPeli_Rep1_2_part1_Sequence_A 0_S 0_U 1_V 0_X14_Y23_Job(Seq.Scan) 1 01 01 02 01 04 01_154	Cell_CP_7	WT	0	5	3.2436821942472944	0.0	Peli1
1216	EnhSertadPeli_Rep1_2_part1_Sequence_A 0_S 0_U 1_V 0_X14_Y23_Job(Seq.Scan) 1 01 01 02 01 04 01_154	Cell_CP_7	WT	0	5	3.2436821942472944	0.0	Peli1
1217	EnhSertadPeli_Rep1_2_part1_Sequence_A 0_S 0_U 1_V 0_X14_Y23_Job(Seq.Scan) 1 01 01 02 01 04 01_154	Cell_CP_7	WT	0	5	3.2436821942472944	0.0	Peli1
1218	EnhSertadPeli_Rep1_2_part1_Sequence_A 0_S 0_U 1_V 0_X14_Y23_Job(Seq.Scan) 1 01 01 02 01 04 01_154	Cell_CP_7	WT	0	5	3.2436821942472944	0.0	Peli1
1219	EnhSertadPeli_Rep1_2_part1_Sequence_A 0_S 0_U 1_V 0_X14_Y23_Job(Seq.Scan) 1 01 01 02 01 04 01_154	Cell_CP_8	WT	0	5	2.379966874397656	0.0	Peli1
1220	EnhSertadPeli_Rep1_2_part1_Sequence_A 0_S 0_U 1_V 0_X14_Y23_Job(Seq.Scan) 1 01 01 02 01 04 01_154	Cell_CP_8	WT	0	5	2.379966874397656	0.0	Peli1
1221	EnhSertadPeli_Rep1_2_part1_Sequence_A 0_S 0_U 1_V 0_X14_Y23_Job(Seq.Scan) 1 01 01 02 01 04 01_154	Cell_CP_8	WT	0	5	2.379966874397656	0.0	Peli1
1222	EnhSertadPeli_Rep1_2_part1_Sequence_A 0_S 0_U 1_V 0_X14_Y23_Job(Seq.Scan) 1 01 01 02 01 04 01_154	Cell_CP_8	WT	0	5	2.379966874397656	0.0	Peli1
1223	EnhSertadPeli_Rep1_2_part1_Sequence_A 0_S 0_U 1_V 0_X14_Y23_Job(Seq.Scan) 1 01 01 02 01 04 01_154	Cell_CP_12	WT	0	5	1.2206043018346957	0.0	Peli1
1224	EnhSertadPeli_Rep1_2_part1_Sequence_A 0_S 0_U 1_V 0_X14_Y23_Job(Seq.Scan) 1 01 01 02 01 04 01_154	Cell_CP_12	WT	0	5	1.2206043018346957	0.0	Peli1
1225	EnhSertadPeli_Rep1_2_part1_Sequence_A 0_S 0_U 1_V 0_X14_Y23_Job(Seq.Scan) 1 01 01 02 01 04 01_154	Cell_CP_12	WT	0	5	1.2206043018346957	0.0	Peli1
1226	EnhSertadPeli_Rep1_2_part1_Sequence_A 0_S 0_U 1_V 0_X14_Y23_Job(Seq.Scan) 1 01 01 02 01 04 01_154	Cell_CP_12	WT	0	5	1.2206043018346957	0.0	Peli1
1227	EnhSertadPeli_Rep1_2_part1_Sequence_A 0_S 0_U 1_V 0_X14_Y23_Job(Seq.Scan) 1 01 01 02 01 04 01_154	Cell_CP_13	WT	0	5	1.075947963749927	0.0	Peli1
1228	EnhSertadPeli_Rep1_2_part1_Sequence_A 0_S 0_U 1_V 0_X14_Y23_Job(Seq.Scan) 1 01 01 02 01 04 01_154	Cell_CP_13	WT	0	5	1.075947963749927	0.0	Peli1
1229	EnhSertadPeli_Rep1_2_part1_Sequence_A 0_S 0_U 1_V 0_X14_Y23_Job(Seq.Scan) 1 01 01 02 01 04 01_154	Cell_CP_13	WT	0	5	1.075947963749927	0.0	Peli1
1230	EnhSertadPeli_Rep1_2_part1_Sequence_A 0_S 0_U 1_V 0_X14_Y23_Job(Seq.Scan) 1 01 01 02 01 04 01_154	Cell_CP_13	WT	0	5	1.075947963749927	0.0	Peli1
1231	EnhSertadPeli_Rep1_2_part1_Sequence_A 0_S 0_U 1_V 0_X14_Y23_Job(Seq.Scan) 1 01 01 02 01 04 01_154	Cell_CP_14	WT	0	5	1.6730512934564898	0.0	Peli1
1232	EnhSertadPeli_Rep1_2_part1_Sequence_A 0_S 0_U 1_V 0_X14_Y23_Job(Seq.Scan) 1 01 01 02 01 04 01_154	Cell_CP_14	WT	0	5	1.6730512934564898	0.0	Peli1
1233	EnhSertadPeli_Rep1_2_part1_Sequence_A 0_S 0_U 1_V 0_X14_Y23_Job(Seq.Scan) 1 01 01 02 01 04 01_154	Cell_CP_14	WT	0	5	1.6730512934564898	0.0	Peli1
1234	EnhSertadPeli_Rep1_2_part1_Sequence_A 0_S 0_U 1_V 0_X14_Y23_Job(Seq.Scan) 1 01 01 02 01 04 01_154	Cell_CP_14	WT	0	5	1.6730512934564898	0.0	Peli1
1235	EnhSertadPeli_Rep1_2_part1_Sequence_A 0_S 0_U 1_V 0_X14_Y23_Job(Seq.Scan) 1 01 01 02 01 04 01_154	Cell_CP_17	WT	0	5	2.205745798202672	0.0	Peli1
1236	EnhSertadPeli_Rep1_2_part1_Sequence_A 0_S 0_U 1_V 0_X14_Y23_Job(Seq.Scan) 1 01 01 02 01 04 01_154	Cell_CP_17	WT	0	5	2.205745798202672	0.0	Peli1
1237	EnhSertadPeli_Rep1_2_part1_Sequence_A 0_S 0_U 1_V 0_X14_Y23_Job(Seq.Scan) 1 01 01 02 01 04 01_154	Cell_CP_17	WT	0	5	2.205745798202672	0.0	Peli1
1238	EnhSertadPeli_Rep1_2_part1_Sequence_A 0_S 0_U 1_V 0_X14_Y23_Job(Seq.Scan) 1 01 01 02 01 04 01_154	Cell_CP_17	WT	0	5	2.205745798202672	0.0	Peli1
1239	EnhSertadPeli_Rep1_2_part1_Sequence_A 0_S 0_U 1_V 0_X14_Y23_Job(Seq.Scan) 1 01 01 02 01 04 01_154	Cell_CP_18	WT	0	5	1.04796683767845	0.0	Peli1
1240	EnhSertadPeli_Rep1_2_part1_Sequence_A 0_S 0_U 1_V 0_X14_Y23_Job(Seq.Scan) 1 01 01 02 01 04 01_154	Cell_CP_18	WT	0	5	1.04796683767845	0.0	Peli1
1241	EnhSertadPeli_Rep1_2_part1_Sequence_A 0_S 0_U 1_V 0_X14_Y23_Job(Seq.Scan) 1 01 01 02 01 04 01_154	Cell_CP_18	WT	0	5	1.04796683767845	0.0	Peli1
1242	EnhSertadPeli_Rep1_2_part1_Sequence_A 0_S 0_U 1_V 0_X14_Y23_Job(Seq.Scan) 1 01 01 02 01 04 01_154	Cell_CP_18	WT	0	5	1.04796683767845	0.0	Peli1
1243	EnhSertadPeli_Rep1_2_part1_Sequence_A 0_S 0_U 1_V 0_X14_Y23_Job(Seq.Scan) 1 01 01 02 01 04 01_154	Cell_CP_19	WT	0	5	1.6978644893119186	0.0	Peli1
1244	EnhSertadPeli_Rep1_2_part1_Sequence_A 0_S 0_U 1_V 0_X14_Y23_Job(Seq.Scan) 1 01 01 02 01 04 01_154	Cell_CP_19	WT	0	5	1.6978644893119186	0.0	Peli1
1245	EnhSertadPeli_Rep1_2_part1_Sequence_A 0_S 0_U 1_V 0_X14_Y23_Job(Seq.Scan) 1 01 01 02 01 04 01_154	Cell_CP_19	WT	0	5	1.6978644893119186	0.0	Peli1
1246	EnhSertadPeli_Rep1_2_part1_Sequence_A 0_S 0_U 1_V 0_X14_Y23_Job(Seq.Scan) 1 01 01 02 01 04 01_154	Cell_CP_19	WT	0	5	1.6978644893119186	0.0	Peli1
1247	EnhSertadPeli_Rep1_2_part1_Sequence_A 0_S 0_U 1_V 0_X14_Y23_Job(Seq.Scan) 1 01 01 02 01 04 01_154	Cell_CP_20	WT	0	5	2.584280238410356	0.0	Peli1
1248	EnhSertadPeli_Rep1_2_part1_Sequence_A 0_S 0_U 1_V 0_X14_Y23_Job(Seq.Scan) 1 01 01 02 01 04 01_154	Cell_CP_20	WT	0	5	2.584280238410356	0.0	Peli1
1249	EnhSertadPeli_Rep1_2_part1_Sequence_A 0_S 0_U 1_V 0_X14_Y23_Job(Seq.Scan) 1 01 01 02 01 04 01_154	Cell_CP_20	WT	0	5	2.584280238410356	0.0	Peli1
1250	EnhSertadPeli_Rep1_2_part1_Sequence_A 0_S 0_U 1_V 0_X14_Y23_Job(Seq.Scan) 1 01 01 02 01 04 01_154	Cell_CP_20	WT	0	5	2.584280238410356	0.0	Peli1
1251	EnhSertadPeli_Rep1_2_part1_Sequence_A 0_S 0_U 1_V 0_X14_Y23_Job(Seq.Scan) 1 01 01 02 01 04 01_154	Cell_CP_21	WT	0	5	2.699372095162572	1.7010326121112138	Peli1
1252	EnhSertadPeli_Rep1_2_part1_Sequence_A 0_S 0_U 1_V 0_X14_Y23_Job(Seq.Scan) 1 01 01 02 01 04 01_154	Cell_CP_21	WT	0	5	2.699372095162572	1.7010326121112138	Peli1
1253	EnhSertadPeli_Rep1_2_part1_Sequence_A 0_S 0_U 1_V 0_X14_Y23_Job(Seq.Scan) 1 01 01 02 01 04 01_154	Cell_CP_21	WT	0	5	2.699372095162572	1.7010326121112138	Peli1
1254	EnhSertadPeli_Rep1_2_part1_Sequence_A 0_S 0_U 1_V 0_X14_Y23_Job(Seq.Scan) 1 01 01 02 01 04 01_154	Cell_CP_21	WT	0	5	2.699372095162572	1.7010326121112138	Peli1
1255	EnhSertadPeli_Rep1_2_part1_Sequence_A 0_S 0_U 1_V 0_X14_Y23_Job(Seq.Scan) 1 01 01 02 01 04 01_154	Cell_CP_23	WT	0	5	2.6962042291409394	3.6459744741177422	Peli1
1256	EnhSertadPeli_Rep1_2_part1_Sequence_A 0_S 0_U 1_V 0_X14_Y23_Job(Seq.Scan) 1 01 01 02 01 04 01_154	Cell_CP_23	WT	0	5	2.6962042291409394	3.6459744741177422	Peli1
1257	EnhSertadPeli_Rep1_2_part1_Sequence_A 0_S 0_U 1_V 0_X14_Y23_Job(Seq.Scan) 1 01 01 02 01 04 01_154	Cell_CP_23	WT	0	5	2.6962042291409394	3.6459744741177422	Peli1
1258	EnhSertadPeli_Rep1_2_part1_Sequence_A 0_S 0_U 1_V 0_X14_Y23_Job(Seq.Scan) 1 01 01 02 01 04 01_154	Cell_CP_23	WT	0	5	2.6962042291409394	3.6459744741177422	Peli1
1259	EnhSertadPeli_Rep1_2_part1_Sequence_A 0_S 0_U 1_V 0_X14_Y23_Job(Seq.Scan) 1 01 01 02 01 04 01_154	Cell_CP_27	WT	0	5	2.3013035510617468	0.0	Peli1
1260	EnhSertadPeli_Rep1_2_part1_Sequence_A 0_S 0_U 1_V 0_X14_Y23_Job(Seq.Scan) 1 01 01 02 01 04 01_154	Cell_CP_27	WT	0	5	2.3013035510617468	0.0	Peli1
1261	EnhSertadPeli_Rep1_2_part1_Sequence_A 0_S 0_U 1_V 0_X14_Y23_Job(Seq.Scan) 1 01 01 02 01 04 01_154	Cell_CP_27	WT	0	5	2.3013035510617468	0.0	Peli1
1262	EnhSertadPeli_Rep1_2_part1_Sequence_A 0_S 0_U 1_V 0_X14_Y23_Job(Seq.Scan) 1 01 01 02 01 04 01_154	Cell_CP_27	WT	0	5	2.3013035510617468	0.0	Peli1
1263	EnhSertadPeli_Rep1_2_part1_Sequence_A 0_S 0_U 1_V 0_X14_Y23_Job(Seq.Scan) 1 01 01 02 01 04 01_154	Cell_CP_28	WT	0	5	3.373027008709064	0.0	Peli1
1264	EnhSertadPeli_Rep1_2_part1_Sequence_A 0_S 0_U 1_V 0_X14_Y23_Job(Seq.Scan) 1 01 01 02 01 04 01_154	Cell_CP_28	WT	0	5	3.373027008709064	0.0	Peli1
1265	EnhSertadPeli_Rep1_2_part1_Sequence_A 0_S 0_U 1_V 0_X14_Y23_Job(Seq.Scan) 1 01 01 02 01 04 01_154	Cell_CP_28	WT	0	5	3.373027008709064	0.0	Peli1
1266	EnhSertadPeli_Rep1_2_part1_Sequence_A 0_S 0_U 1_V 0_X14_Y23_Job(Seq.Scan) 1 01 01 02 01 04 01_154	Cell_CP_28	WT	0	5	3.373027008709064	0.0	Peli1
1267	EnhSertadPeli_Rep1_2_part1_Sequence_A 0_S 0_U 1_V 0_X14_Y23_Job(Seq.Scan) 1 01 01 02 01 04 01_154	Cell_CP_30	WT	0	5	1.3906013854823944	0.0	Peli1
1268	EnhSertadPeli_Rep1_2_part1_Sequence_A 0_S 0_U 1_V 0_X14_Y23_Job(Seq.Scan) 1 01 01 02 01 04 01_154	Cell_CP_30	WT	0	5	1.3906013854823944	0.0	Peli1
1269	EnhSertadPeli_Rep1_2_part1_Sequence_A 0_S 0_U 1_V 0_X14_Y23_Job(Seq.Scan) 1 01 01 02 01 04 01_154	Cell_CP_30	WT	0	5	1.3906013854823944	0.0	Peli1
1270	EnhSertadPeli_Rep1_2_part1_Sequence_A 0_S 0_U 1_V 0_X14_Y23_Job(Seq.Scan) 1 01 01 02 01 04 01_154	Cell_CP_30	WT	0	5	1.3906013854823944	0.0	Peli1
1271	EnhSertadPeli_Rep1_2_part1_Sequence_A 0_S 0_U 1_V 0_X14_Y23_Job(Seq.Scan) 1 01 01 02 01 04 01_154	Cell_CP_32	WT	0	5	1.7327090897174091	0.0	Peli1
1272	EnhSertadPeli_Rep1_2_part1_Sequence_A 0_S 0_U 1_V 0_X14_Y23_Job(Seq.Scan) 1 01 01 02 01 04 01_154	Cell_CP_32	WT	0	5	1.7327090897174091	0.0	Peli1
1273	EnhSertadPeli_Rep1_2_part1_Sequence_A 0_S 0_U 1_V 0_X14_Y23_Job(Seq.Scan) 1 01 01 02 01 04 01_154	Cell_CP_32	WT	0	5	1.7327090897174091	0.0	Peli1
1274	EnhSertadPeli_Rep1_2_part1_Sequence_A 0_S 0_U 1_V 0_X14_Y23_Job(Seq.Scan) 1 01 01 02 01 04 01_154	Cell_CP_32	WT	0	5	1.7327090897174091	0.0	Peli1
1275	EnhSertadPeli_Rep1_2_part1_Sequence_A 0_S 0_U 1_V 0_X14_Y23_Job(Seq.Scan) 1 01 01 02 01 04 01_154	Cell_CP_34	WT	0	5	1.3441428597931695	0.0	Peli1
1276	EnhSertadPeli_Rep1_2_part1_Sequence_A 0_S 0_U 1_V 0_X14_Y23_Job(Seq.Scan) 1 01 01 02 01 04 01_154	Cell_CP_34	WT	0	5	1.3441428597931695	0.0	Peli1
1277	EnhSertadPeli_Rep1_2_part1_Sequence_A 0_S 0_U 1_V 0_X14_Y23_Job(Seq.Scan) 1 01 01 02 01 04 01_154	Cell_CP_34	WT	0	5	1.3441428597931695	0.0	Peli1
1278	EnhSertadPeli_Rep1_2_part1_Sequence_A 0_S 0_U 1_V 0_X14_Y23_Job(Seq.Scan) 1 01 01 02 01 04 01_154	Cell_CP_34	WT	0	5	1.3441428597931695	0.0	Peli1
1279	EnhSertadPeli_Rep1_2_part1_Sequence_A 0_S 0_U 1_V 0_X14_Y23_Job(Seq.Scan) 1 01 01 02 01 04 01_154	Cell_CP_36	WT	0	5	1.0643332039387896	0.0	Peli1
1280	EnhSertadPeli_Rep1_2_part1_Sequence_A 0_S 0_U 1_V 0_X14_Y23_Job(Seq.Scan) 1 01 01 02 01 04 01_154	Cell_CP_36	WT	0	5	1.0643332039387896	0.0	Peli1
1281	EnhSertadPeli_Rep1_2_part1_Sequence_A 0_S 0_U 1_V 0_X14_Y23_Job(Seq.Scan) 1 01 01 02 01 04 01_154	Cell_CP_36	WT	0	5	1.0643332039387896	0.0	Peli1
1282	EnhSertadPeli_Rep1_2_part1_Sequence_A 0_S 0_U 1_V 0_X14_Y23_Job(Seq.Scan) 1 01 01 02 01 04 01_154	Cell_CP_36	WT	0	5	1.0643332039387896	0.0	Peli1
1283	EnhSertadPeli_Rep1_2_part1_Sequence_A 0_S 0_U 1_V 0_X15_Y19_Job(Seq.Scan) 1 01 01 02 01 04 01_112	Cell_CP_7	WT	0	5	1.3879619678900816	0.0	Peli1
1284	EnhSertadPeli_Rep1_2_part1_Sequence_A 0_S 0_U 1_V 0_X15_Y19_Job(Seq.Scan) 1 01 01 02 01 04 01_112	Cell_CP_7	WT	0	5	1.3879619678900816	0.0	Peli1
1285	EnhSertadPeli_Rep1_2_part1_Sequence_A 0_S 0_U 1_V 0_X15_Y19_Job(Seq.Scan) 1 01 01 02 01 04 01_112	Cell_CP_7	WT	0	5	1.3879619678900816	0.0	Peli1
1286	EnhSertadPeli_Rep1_2_part1_Sequence_A 0_S 0_U 1_V 0_X15_Y19_Job(Seq.Scan) 1 01 01 02 01 04 01_112	Cell_CP_7	WT	0	5	1.3879619678900816	0.0	Peli1
1287	EnhSertadPeli_Rep1_2_part1_Sequence_A 0_S 0_U 1_V 0_X15_Y19_Job(Seq.Scan) 1 01 01 02 01 04 01_112	Cell_CP_10	WT	0	5	1.3916578971745406	0.0	Peli1
1288	EnhSertadPeli_Rep1_2_part1_Sequence_A 0_S 0_U 1_V 0_X15_Y19_Job(Seq.Scan) 1 01 01 02 01 04 01_112	Cell_CP_10	WT	0	5	1.3916578971745406	0.0	Peli1
1289	EnhSertadPeli_Rep1_2_part1_Sequence_A 0_S 0_U 1_V 0_X15_Y19_Job(Seq.Scan) 1 01 01 02 01 04 01_112	Cell_CP_10	WT	0	5	1.3916578971745406	0.0	Peli1
1290	EnhSertadPeli_Rep1_2_part1_Sequence_A 0_S 0_U 1_V 0_X15_Y19_Job(Seq.Scan) 1 01 01 02 01 04 01_112	Cell_CP_10	WT	0	5	1.3916578971745406	0.0	Peli1
1291	EnhSertadPeli_Rep1_2_part1_Sequence_A 0_S 0_U 1_V 0_X15_Y19_Job(Seq.Scan) 1 01 01 02 01 04 01_112	Cell_CP_12	WT	0	5	1.3726518565442258	0.0	Peli1
1292	EnhSertadPeli_Rep1_2_part1_Sequence_A 0_S 0_U 1_V 0_X15_Y19_Job(Seq.Scan) 1 01 01 02 01 04 01_112	Cell_CP_12	WT	0	5	1.3726518565442258	0.0	Peli1
1293	EnhSertadPeli_Rep1_2_part1_Sequence_A 0_S 0_U 1_V 0_X15_Y19_Job(Seq.Scan) 1 01 01 02 01 04 01_112	Cell_CP_12	WT	0	5	1.3726518565442258	0.0	Peli1
1294	EnhSertadPeli_Rep1_2_part1_Sequence_A 0_S 0_U 1_V 0_X15_Y19_Job(Seq.Scan) 1 01 01 02 01 04 01_112	Cell_CP_12	WT	0	5	1.3726518565442258	0.0	Peli1
1295	EnhSertadPeli_Rep1_2_part1_Sequence_A 0_S 0_U 1_V 0_X15_Y19_Job(Seq.Scan) 1 01 01 02 01 04 01_112	Cell_CP_13	WT	0	5	1.0289611180202134	0.0	Peli1
1296	EnhSertadPeli_Rep1_2_part1_Sequence_A 0_S 0_U 1_V 0_X15_Y19_Job(Seq.Scan) 1 01 01 02 01 04 01_112	Cell_CP_13	WT	0	5	1.0289611180202134	0.0	Peli1
1297	EnhSertadPeli_Rep1_2_part1_Sequence_A 0_S 0_U 1_V 0_X15_Y19_Job(Seq.Scan) 1 01 01 02 01 04 01_112	Cell_CP_13	WT	0	5	1.0289611180202134	0.0	Peli1
1298	EnhSertadPeli_Rep1_2_part1_Sequence_A 0_S 0_U 1_V 0_X15_Y19_Job(Seq.Scan) 1 01 01 02 01 04 01_112	Cell_CP_13	WT	0	5	1.0289611180202134	0.0	Peli1
1299	EnhSertadPeli_Rep1_2_part1_Sequence_A 0_S 0_U 1_V 0_X15_Y19_Job(Seq.Scan) 1 01 01 02 01 04 01_112	Cell_CP_14	WT	0	5	1.112903918484904	0.0	Peli1
1300	EnhSertadPeli_Rep1_2_part1_Sequence_A 0_S 0_U 1_V 0_X15_Y19_Job(Seq.Scan) 1 01 01 02 01 04 01_112	Cell_CP_14	WT	0	5	1.112903918484904	0.0	Peli1
1301	EnhSertadPeli_Rep1_2_part1_Sequence_A 0_S 0_U 1_V 0_X15_Y19_Job(Seq.Scan) 1 01 01 02 01 04 01_112	Cell_CP_14	WT	0	5	1.112903918484904	0.0	Peli1
1302	EnhSertadPeli_Rep1_2_part1_Sequence_A 0_S 0_U 1_V 0_X15_Y19_Job(Seq.Scan) 1 01 01 02 01 04 01_112	Cell_CP_14	WT	0	5	1.112903918484904	0.0	Peli1
1303	EnhSertadPeli_Rep1_2_part1_Sequence_A 0_S 0_U 1_V 0_X15_Y19_Job(Seq.Scan) 1 01 01 02 01 04 01_112	Cell_CP_15	WT	0	5	2.7901784341556914	0.0	Peli1
1304	EnhSertadPeli_Rep1_2_part1_Sequence_A 0_S 0_U 1_V 0_X15_Y19_Job(Seq.Scan) 1 01 01 02 01 04 01_112	Cell_CP_15	WT	0	5	2.7901784341556914	0.0	Peli1
1305	EnhSertadPeli_Rep1_2_part1_Sequence_A 0_S 0_U 1_V 0_X15_Y19_Job(Seq.Scan) 1 01 01 02 01 04 01_112	Cell_CP_15	WT	0	5	2.7901784341556914	0.0	Peli1
1306	EnhSertadPeli_Rep1_2_part1_Sequence_A 0_S 0_U 1_V 0_X15_Y19_Job(Seq.Scan) 1 01 01 02 01 04 01_112	Cell_CP_15	WT	0	5	2.7901784341556914	0.0	Peli1
1307	EnhSertadPeli_Rep1_2_part1_Sequence_A 0_S 0_U 1_V 0_X15_Y19_Job(Seq.Scan) 1 01 01 02 01 04 01_112	Cell_CP_18	WT	0	5	2.1640379160464147	0.0	Peli1
1308	EnhSertadPeli_Rep1_2_part1_Sequence_A 0_S 0_U 1_V 0_X15_Y19_Job(Seq.Scan) 1 01 01 02 01 04 01_112	Cell_CP_18	WT	0	5	2.1640379160464147	0.0	Peli1
1309	EnhSertadPeli_Rep1_2_part1_Sequence_A 0_S 0_U 1_V 0_X15_Y19_Job(Seq.Scan) 1 01 01 02 01 04 01_112	Cell_CP_18	WT	0	5	2.1640379160464147	0.0	Peli1
1310	EnhSertadPeli_Rep1_2_part1_Sequence_A 0_S 0_U 1_V 0_X15_Y19_Job(Seq.Scan) 1 01 01 02 01 04 01_112	Cell_CP_18	WT	0	5	2.1640379160464147	0.0	Peli1
1311	EnhSertadPeli_Rep1_2_part1_Sequence_A 0_S 0_U 1_V 0_X15_Y19_Job(Seq.Scan) 1 01 01 02 01 04 01_112	Cell_CP_20	WT	0	5	1.397465180788486	0.0	Peli1
1312	EnhSertadPeli_Rep1_2_part1_Sequence_A 0_S 0_U 1_V 0_X15_Y19_Job(Seq.Scan) 1 01 01 02 01 04 01_112	Cell_CP_20	WT	0	5	1.397465180788486	0.0	Peli1
1313	EnhSertadPeli_Rep1_2_part1_Sequence_A 0_S 0_U 1_V 0_X15_Y19_Job(Seq.Scan) 1 01 01 02 01 04 01_112	Cell_CP_20	WT	0	5	1.397465180788486	0.0	Peli1
1314	EnhSertadPeli_Rep1_2_part1_Sequence_A 0_S 0_U 1_V 0_X15_Y19_Job(Seq.Scan) 1 01 01 02 01 04 01_112	Cell_CP_20	WT	0	5	1.397465180788486	0.0	Peli1
1315	EnhSertadPeli_Rep1_2_part1_Sequence_A 0_S 0_U 1_V 0_X15_Y19_Job(Seq.Scan) 1 01 01 02 01 04 01_112	Cell_CP_21	WT	0	5	1.5653510384955294	1.2834294505619226	Peli1
1316	EnhSertadPeli_Rep1_2_part1_Sequence_A 0_S 0_U 1_V 0_X15_Y19_Job(Seq.Scan) 1 01 01 02 01 04 01_112	Cell_CP_21	WT	0	5	1.5653510384955294	1.2834294505619226	Peli1
1317	EnhSertadPeli_Rep1_2_part1_Sequence_A 0_S 0_U 1_V 0_X15_Y19_Job(Seq.Scan) 1 01 01 02 01 04 01_112	Cell_CP_21	WT	0	5	1.5653510384955294	1.2834294505619226	Peli1
1318	EnhSertadPeli_Rep1_2_part1_Sequence_A 0_S 0_U 1_V 0_X15_Y19_Job(Seq.Scan) 1 01 01 02 01 04 01_112	Cell_CP_21	WT	0	5	1.5653510384955294	1.2834294505619226	Peli1
1319	EnhSertadPeli_Rep1_2_part1_Sequence_A 0_S 0_U 1_V 0_X15_Y19_Job(Seq.Scan) 1 01 01 02 01 04 01_112	Cell_CP_22	WT	0	5	1.1704495900833494	0.0	Peli1
1320	EnhSertadPeli_Rep1_2_part1_Sequence_A 0_S 0_U 1_V 0_X15_Y19_Job(Seq.Scan) 1 01 01 02 01 04 01_112	Cell_CP_22	WT	0	5	1.1704495900833494	0.0	Peli1
1321	EnhSertadPeli_Rep1_2_part1_Sequence_A 0_S 0_U 1_V 0_X15_Y19_Job(Seq.Scan) 1 01 01 02 01 04 01_112	Cell_CP_22	WT	0	5	1.1704495900833494	0.0	Peli1
1322	EnhSertadPeli_Rep1_2_part1_Sequence_A 0_S 0_U 1_V 0_X15_Y19_Job(Seq.Scan) 1 01 01 02 01 04 01_112	Cell_CP_22	WT	0	5	1.1704495900833494	0.0	Peli1
1323	EnhSertadPeli_Rep1_2_part1_Sequence_A 0_S 0_U 1_V 0_X15_Y19_Job(Seq.Scan) 1 01 01 02 01 04 01_112	Cell_CP_23	WT	0	5	1.2902927323126892	0.0	Peli1
1324	EnhSertadPeli_Rep1_2_part1_Sequence_A 0_S 0_U 1_V 0_X15_Y19_Job(Seq.Scan) 1 01 01 02 01 04 01_112	Cell_CP_23	WT	0	5	1.2902927323126892	0.0	Peli1
1325	EnhSertadPeli_Rep1_2_part1_Sequence_A 0_S 0_U 1_V 0_X15_Y19_Job(Seq.Scan) 1 01 01 02 01 04 01_112	Cell_CP_23	WT	0	5	1.2902927323126892	0.0	Peli1
1326	EnhSertadPeli_Rep1_2_part1_Sequence_A 0_S 0_U 1_V 0_X15_Y19_Job(Seq.Scan) 1 01 01 02 01 04 01_112	Cell_CP_23	WT	0	5	1.2902927323126892	0.0	Peli1
1327	EnhSertadPeli_Rep1_2_part1_Sequence_A 0_S 0_U 1_V 0_X15_Y19_Job(Seq.Scan) 1 01 01 02 01 04 01_112	Cell_CP_25	WT	0	5	1.2670633410792456	0.0	Peli1
1328	EnhSertadPeli_Rep1_2_part1_Sequence_A 0_S 0_U 1_V 0_X15_Y19_Job(Seq.Scan) 1 01 01 02 01 04 01_112	Cell_CP_25	WT	0	5	1.2670633410792456	0.0	Peli1
1329	EnhSertadPeli_Rep1_2_part1_Sequence_A 0_S 0_U 1_V 0_X15_Y19_Job(Seq.Scan) 1 01 01 02 01 04 01_112	Cell_CP_25	WT	0	5	1.2670633410792456	0.0	Peli1
1330	EnhSertadPeli_Rep1_2_part1_Sequence_A 0_S 0_U 1_V 0_X15_Y19_Job(Seq.Scan) 1 01 01 02 01 04 01_112	Cell_CP_25	WT	0	5	1.2670633410792456	0.0	Peli1
1331	EnhSertadPeli_Rep1_2_part1_Sequence_A 0_S 0_U 1_V 0_X15_Y19_Job(Seq.Scan) 1 01 01 02 01 04 01_112	Cell_CP_26	WT	0	5	2.0642571977507047	0.0	Peli1
1332	EnhSertadPeli_Rep1_2_part1_Sequence_A 0_S 0_U 1_V 0_X15_Y19_Job(Seq.Scan) 1 01 01 02 01 04 01_112	Cell_CP_26	WT	0	5	2.0642571977507047	0.0	Peli1
1333	EnhSertadPeli_Rep1_2_part1_Sequence_A 0_S 0_U 1_V 0_X15_Y19_Job(Seq.Scan) 1 01 01 02 01 04 01_112	Cell_CP_26	WT	0	5	2.0642571977507047	0.0	Peli1
1334	EnhSertadPeli_Rep1_2_part1_Sequence_A 0_S 0_U 1_V 0_X15_Y19_Job(Seq.Scan) 1 01 01 02 01 04 01_112	Cell_CP_26	WT	0	5	2.0642571977507047	0.0	Peli1
1335	EnhSertadPeli_Rep1_2_part1_Sequence_A 0_S 0_U 1_V 0_X15_Y19_Job(Seq.Scan) 1 01 01 02 01 04 01_112	Cell_CP_28	WT	0	5	1.4840473988454892	0.0	Peli1
1336	EnhSertadPeli_Rep1_2_part1_Sequence_A 0_S 0_U 1_V 0_X15_Y19_Job(Seq.Scan) 1 01 01 02 01 04 01_112	Cell_CP_28	WT	0	5	1.4840473988454892	0.0	Peli1
1337	EnhSertadPeli_Rep1_2_part1_Sequence_A 0_S 0_U 1_V 0_X15_Y19_Job(Seq.Scan) 1 01 01 02 01 04 01_112	Cell_CP_28	WT	0	5	1.4840473988454892	0.0	Peli1
1338	EnhSertadPeli_Rep1_2_part1_Sequence_A 0_S 0_U 1_V 0_X15_Y19_Job(Seq.Scan) 1 01 01 02 01 04 01_112	Cell_CP_28	WT	0	5	1.4840473988454892	0.0	Peli1
1339	EnhSertadPeli_Rep1_2_part1_Sequence_A 0_S 0_U 1_V 0_X15_Y19_Job(Seq.Scan) 1 01 01 02 01 04 01_112	Cell_CP_29	WT	0	5	1.2765662971999872	0.0	Peli1
1340	EnhSertadPeli_Rep1_2_part1_Sequence_A 0_S 0_U 1_V 0_X15_Y19_Job(Seq.Scan) 1 01 01 02 01 04 01_112	Cell_CP_29	WT	0	5	1.2765662971999872	0.0	Peli1
1341	EnhSertadPeli_Rep1_2_part1_Sequence_A 0_S 0_U 1_V 0_X15_Y19_Job(Seq.Scan) 1 01 01 02 01 04 01_112	Cell_CP_29	WT	0	5	1.2765662971999872	0.0	Peli1
1342	EnhSertadPeli_Rep1_2_part1_Sequence_A 0_S 0_U 1_V 0_X15_Y19_Job(Seq.Scan) 1 01 01 02 01 04 01_112	Cell_CP_29	WT	0	5	1.2765662971999872	0.0	Peli1
1343	EnhSertadPeli_Rep1_2_part1_Sequence_A 0_S 0_U 1_V 0_X15_Y19_Job(Seq.Scan) 1 01 01 02 01 04 01_112	Cell_CP_33	WT	0	5	1.930687492019832	0.0	Peli1
1344	EnhSertadPeli_Rep1_2_part1_Sequence_A 0_S 0_U 1_V 0_X15_Y19_Job(Seq.Scan) 1 01 01 02 01 04 01_112	Cell_CP_33	WT	0	5	1.930687492019832	0.0	Peli1
1345	EnhSertadPeli_Rep1_2_part1_Sequence_A 0_S 0_U 1_V 0_X15_Y19_Job(Seq.Scan) 1 01 01 02 01 04 01_112	Cell_CP_33	WT	0	5	1.930687492019832	0.0	Peli1
1346	EnhSertadPeli_Rep1_2_part1_Sequence_A 0_S 0_U 1_V 0_X15_Y19_Job(Seq.Scan) 1 01 01 02 01 04 01_112	Cell_CP_33	WT	0	5	1.930687492019832	0.0	Peli1
1347	EnhSertadPeli_Rep1_2_part1_Sequence_A 0_S 0_U 1_V 0_X15_Y19_Job(Seq.Scan) 1 01 01 02 01 04 01_112	Cell_CP_34	WT	0	5	1.5822449544633703	0.0	Peli1
1348	EnhSertadPeli_Rep1_2_part1_Sequence_A 0_S 0_U 1_V 0_X15_Y19_Job(Seq.Scan) 1 01 01 02 01 04 01_112	Cell_CP_34	WT	0	5	1.5822449544633703	0.0	Peli1
1349	EnhSertadPeli_Rep1_2_part1_Sequence_A 0_S 0_U 1_V 0_X15_Y19_Job(Seq.Scan) 1 01 01 02 01 04 01_112	Cell_CP_34	WT	0	5	1.5822449544633703	0.0	Peli1
1350	EnhSertadPeli_Rep1_2_part1_Sequence_A 0_S 0_U 1_V 0_X15_Y19_Job(Seq.Scan) 1 01 01 02 01 04 01_112	Cell_CP_34	WT	0	5	1.5822449544633703	0.0	Peli1
1351	EnhSertadPeli_Rep1_2_part1_Sequence_A 0_S 0_U 1_V 0_X15_Y20_Job(Seq.Scan) 1 01 01 02 01 04 01_118	Cell_CP_7	WT	0	5	1.063277269996384	1.0046756002611172	Peli1
1352	EnhSertadPeli_Rep1_2_part1_Sequence_A 0_S 0_U 1_V 0_X15_Y20_Job(Seq.Scan) 1 01 01 02 01 04 01_118	Cell_CP_7	WT	0	5	1.063277269996384	1.0046756002611172	Peli1
1353	EnhSertadPeli_Rep1_2_part1_Sequence_A 0_S 0_U 1_V 0_X15_Y20_Job(Seq.Scan) 1 01 01 02 01 04 01_118	Cell_CP_7	WT	0	5	1.063277269996384	1.0046756002611172	Peli1
1354	EnhSertadPeli_Rep1_2_part1_Sequence_A 0_S 0_U 1_V 0_X15_Y20_Job(Seq.Scan) 1 01 01 02 01 04 01_118	Cell_CP_7	WT	0	5	1.063277269996384	1.0046756002611172	Peli1
1355	EnhSertadPeli_Rep1_2_part1_Sequence_A 0_S 0_U 1_V 0_X15_Y20_Job(Seq.Scan) 1 01 01 02 01 04 01_118	Cell_CP_8	WT	0	5	1.2063499318479989	0.0	Peli1
1356	EnhSertadPeli_Rep1_2_part1_Sequence_A 0_S 0_U 1_V 0_X15_Y20_Job(Seq.Scan) 1 01 01 02 01 04 01_118	Cell_CP_8	WT	0	5	1.2063499318479989	0.0	Peli1
1357	EnhSertadPeli_Rep1_2_part1_Sequence_A 0_S 0_U 1_V 0_X15_Y20_Job(Seq.Scan) 1 01 01 02 01 04 01_118	Cell_CP_8	WT	0	5	1.2063499318479989	0.0	Peli1
1358	EnhSertadPeli_Rep1_2_part1_Sequence_A 0_S 0_U 1_V 0_X15_Y20_Job(Seq.Scan) 1 01 01 02 01 04 01_118	Cell_CP_8	WT	0	5	1.2063499318479989	0.0	Peli1
1359	EnhSertadPeli_Rep1_2_part1_Sequence_A 0_S 0_U 1_V 0_X15_Y20_Job(Seq.Scan) 1 01 01 02 01 04 01_118	Cell_CP_9	WT	0	5	3.060485454861408	0.0	Peli1
1360	EnhSertadPeli_Rep1_2_part1_Sequence_A 0_S 0_U 1_V 0_X15_Y20_Job(Seq.Scan) 1 01 01 02 01 04 01_118	Cell_CP_9	WT	0	5	3.060485454861408	0.0	Peli1
1361	EnhSertadPeli_Rep1_2_part1_Sequence_A 0_S 0_U 1_V 0_X15_Y20_Job(Seq.Scan) 1 01 01 02 01 04 01_118	Cell_CP_9	WT	0	5	3.060485454861408	0.0	Peli1
1362	EnhSertadPeli_Rep1_2_part1_Sequence_A 0_S 0_U 1_V 0_X15_Y20_Job(Seq.Scan) 1 01 01 02 01 04 01_118	Cell_CP_9	WT	0	5	3.060485454861408	0.0	Peli1
1363	EnhSertadPeli_Rep1_2_part1_Sequence_A 0_S 0_U 1_V 0_X15_Y20_Job(Seq.Scan) 1 01 01 02 01 04 01_118	Cell_CP_11	WT	0	5	1.526811022360905	0.0	Peli1
1364	EnhSertadPeli_Rep1_2_part1_Sequence_A 0_S 0_U 1_V 0_X15_Y20_Job(Seq.Scan) 1 01 01 02 01 04 01_118	Cell_CP_11	WT	0	5	1.526811022360905	0.0	Peli1
1365	EnhSertadPeli_Rep1_2_part1_Sequence_A 0_S 0_U 1_V 0_X15_Y20_Job(Seq.Scan) 1 01 01 02 01 04 01_118	Cell_CP_11	WT	0	5	1.526811022360905	0.0	Peli1
1366	EnhSertadPeli_Rep1_2_part1_Sequence_A 0_S 0_U 1_V 0_X15_Y20_Job(Seq.Scan) 1 01 01 02 01 04 01_118	Cell_CP_11	WT	0	5	1.526811022360905	0.0	Peli1
1367	EnhSertadPeli_Rep1_2_part1_Sequence_A 0_S 0_U 1_V 0_X15_Y20_Job(Seq.Scan) 1 01 01 02 01 04 01_118	Cell_CP_14	WT	0	5	2.5700265103678155	0.0	Peli1
1368	EnhSertadPeli_Rep1_2_part1_Sequence_A 0_S 0_U 1_V 0_X15_Y20_Job(Seq.Scan) 1 01 01 02 01 04 01_118	Cell_CP_14	WT	0	5	2.5700265103678155	0.0	Peli1
1369	EnhSertadPeli_Rep1_2_part1_Sequence_A 0_S 0_U 1_V 0_X15_Y20_Job(Seq.Scan) 1 01 01 02 01 04 01_118	Cell_CP_14	WT	0	5	2.5700265103678155	0.0	Peli1
1370	EnhSertadPeli_Rep1_2_part1_Sequence_A 0_S 0_U 1_V 0_X15_Y20_Job(Seq.Scan) 1 01 01 02 01 04 01_118	Cell_CP_14	WT	0	5	2.5700265103678155	0.0	Peli1
1371	EnhSertadPeli_Rep1_2_part1_Sequence_A 0_S 0_U 1_V 0_X15_Y20_Job(Seq.Scan) 1 01 01 02 01 04 01_118	Cell_CP_15	WT	0	5	1.312466382186974	0.0	Peli1
1372	EnhSertadPeli_Rep1_2_part1_Sequence_A 0_S 0_U 1_V 0_X15_Y20_Job(Seq.Scan) 1 01 01 02 01 04 01_118	Cell_CP_15	WT	0	5	1.312466382186974	0.0	Peli1
1373	EnhSertadPeli_Rep1_2_part1_Sequence_A 0_S 0_U 1_V 0_X15_Y20_Job(Seq.Scan) 1 01 01 02 01 04 01_118	Cell_CP_15	WT	0	5	1.312466382186974	0.0	Peli1
1374	EnhSertadPeli_Rep1_2_part1_Sequence_A 0_S 0_U 1_V 0_X15_Y20_Job(Seq.Scan) 1 01 01 02 01 04 01_118	Cell_CP_15	WT	0	5	1.312466382186974	0.0	Peli1
1375	EnhSertadPeli_Rep1_2_part1_Sequence_A 0_S 0_U 1_V 0_X15_Y20_Job(Seq.Scan) 1 01 01 02 01 04 01_118	Cell_CP_17	WT	0	5	1.0215697730066209	0.0	Peli1
1376	EnhSertadPeli_Rep1_2_part1_Sequence_A 0_S 0_U 1_V 0_X15_Y20_Job(Seq.Scan) 1 01 01 02 01 04 01_118	Cell_CP_17	WT	0	5	1.0215697730066209	0.0	Peli1
1377	EnhSertadPeli_Rep1_2_part1_Sequence_A 0_S 0_U 1_V 0_X15_Y20_Job(Seq.Scan) 1 01 01 02 01 04 01_118	Cell_CP_17	WT	0	5	1.0215697730066209	0.0	Peli1
1378	EnhSertadPeli_Rep1_2_part1_Sequence_A 0_S 0_U 1_V 0_X15_Y20_Job(Seq.Scan) 1 01 01 02 01 04 01_118	Cell_CP_17	WT	0	5	1.0215697730066209	0.0	Peli1
1379	EnhSertadPeli_Rep1_2_part1_Sequence_A 0_S 0_U 1_V 0_X15_Y20_Job(Seq.Scan) 1 01 01 02 01 04 01_118	Cell_CP_19	WT	0	5	2.346706977335969	0.0	Peli1
1380	EnhSertadPeli_Rep1_2_part1_Sequence_A 0_S 0_U 1_V 0_X15_Y20_Job(Seq.Scan) 1 01 01 02 01 04 01_118	Cell_CP_19	WT	0	5	2.346706977335969	0.0	Peli1
1381	EnhSertadPeli_Rep1_2_part1_Sequence_A 0_S 0_U 1_V 0_X15_Y20_Job(Seq.Scan) 1 01 01 02 01 04 01_118	Cell_CP_19	WT	0	5	2.346706977335969	0.0	Peli1
1382	EnhSertadPeli_Rep1_2_part1_Sequence_A 0_S 0_U 1_V 0_X15_Y20_Job(Seq.Scan) 1 01 01 02 01 04 01_118	Cell_CP_19	WT	0	5	2.346706977335969	0.0	Peli1
1383	EnhSertadPeli_Rep1_2_part1_Sequence_A 0_S 0_U 1_V 0_X15_Y20_Job(Seq.Scan) 1 01 01 02 01 04 01_118	Cell_CP_20	WT	0	5	1.3330564842169363	0.0	Peli1
1384	EnhSertadPeli_Rep1_2_part1_Sequence_A 0_S 0_U 1_V 0_X15_Y20_Job(Seq.Scan) 1 01 01 02 01 04 01_118	Cell_CP_20	WT	0	5	1.3330564842169363	0.0	Peli1
1385	EnhSertadPeli_Rep1_2_part1_Sequence_A 0_S 0_U 1_V 0_X15_Y20_Job(Seq.Scan) 1 01 01 02 01 04 01_118	Cell_CP_20	WT	0	5	1.3330564842169363	0.0	Peli1
1386	EnhSertadPeli_Rep1_2_part1_Sequence_A 0_S 0_U 1_V 0_X15_Y20_Job(Seq.Scan) 1 01 01 02 01 04 01_118	Cell_CP_20	WT	0	5	1.3330564842169363	0.0	Peli1
1387	EnhSertadPeli_Rep1_2_part1_Sequence_A 0_S 0_U 1_V 0_X15_Y21_Job(Seq.Scan) 1 01 01 02 01 04 01_132	Cell_CP_1	WT	0	5	3.222035580525186	0.0	Peli1
1388	EnhSertadPeli_Rep1_2_part1_Sequence_A 0_S 0_U 1_V 0_X15_Y21_Job(Seq.Scan) 1 01 01 02 01 04 01_132	Cell_CP_1	WT	0	5	3.222035580525186	0.0	Peli1
1389	EnhSertadPeli_Rep1_2_part1_Sequence_A 0_S 0_U 1_V 0_X15_Y21_Job(Seq.Scan) 1 01 01 02 01 04 01_132	Cell_CP_1	WT	0	5	3.222035580525186	0.0	Peli1
1390	EnhSertadPeli_Rep1_2_part1_Sequence_A 0_S 0_U 1_V 0_X15_Y21_Job(Seq.Scan) 1 01 01 02 01 04 01_132	Cell_CP_1	WT	0	5	3.222035580525186	0.0	Peli1
1391	EnhSertadPeli_Rep1_2_part1_Sequence_A 0_S 0_U 1_V 0_X15_Y21_Job(Seq.Scan) 1 01 01 02 01 04 01_132	Cell_CP_2	WT	0	5	2.2331989252057385	0.0	Peli1
1392	EnhSertadPeli_Rep1_2_part1_Sequence_A 0_S 0_U 1_V 0_X15_Y21_Job(Seq.Scan) 1 01 01 02 01 04 01_132	Cell_CP_2	WT	0	5	2.2331989252057385	0.0	Peli1
1393	EnhSertadPeli_Rep1_2_part1_Sequence_A 0_S 0_U 1_V 0_X15_Y21_Job(Seq.Scan) 1 01 01 02 01 04 01_132	Cell_CP_2	WT	0	5	2.2331989252057385	0.0	Peli1
1394	EnhSertadPeli_Rep1_2_part1_Sequence_A 0_S 0_U 1_V 0_X15_Y21_Job(Seq.Scan) 1 01 01 02 01 04 01_132	Cell_CP_2	WT	0	5	2.2331989252057385	0.0	Peli1
1395	EnhSertadPeli_Rep1_2_part1_Sequence_A 0_S 0_U 1_V 0_X15_Y21_Job(Seq.Scan) 1 01 01 02 01 04 01_132	Cell_CP_3	WT	0	5	1.4038005276652574	0.0	Peli1
1396	EnhSertadPeli_Rep1_2_part1_Sequence_A 0_S 0_U 1_V 0_X15_Y21_Job(Seq.Scan) 1 01 01 02 01 04 01_132	Cell_CP_3	WT	0	5	1.4038005276652574	0.0	Peli1
1397	EnhSertadPeli_Rep1_2_part1_Sequence_A 0_S 0_U 1_V 0_X15_Y21_Job(Seq.Scan) 1 01 01 02 01 04 01_132	Cell_CP_3	WT	0	5	1.4038005276652574	0.0	Peli1
1398	EnhSertadPeli_Rep1_2_part1_Sequence_A 0_S 0_U 1_V 0_X15_Y21_Job(Seq.Scan) 1 01 01 02 01 04 01_132	Cell_CP_3	WT	0	5	1.4038005276652574	0.0	Peli1
1399	EnhSertadPeli_Rep1_2_part1_Sequence_A 0_S 0_U 1_V 0_X15_Y21_Job(Seq.Scan) 1 01 01 02 01 04 01_132	Cell_CP_4	WT	0	5	1.423862309654731	1.4296697216575076	Peli1
1400	EnhSertadPeli_Rep1_2_part1_Sequence_A 0_S 0_U 1_V 0_X15_Y21_Job(Seq.Scan) 1 01 01 02 01 04 01_132	Cell_CP_4	WT	0	5	1.423862309654731	1.4296697216575076	Peli1
1401	EnhSertadPeli_Rep1_2_part1_Sequence_A 0_S 0_U 1_V 0_X15_Y21_Job(Seq.Scan) 1 01 01 02 01 04 01_132	Cell_CP_4	WT	0	5	1.423862309654731	1.4296697216575076	Peli1
1402	EnhSertadPeli_Rep1_2_part1_Sequence_A 0_S 0_U 1_V 0_X15_Y21_Job(Seq.Scan) 1 01 01 02 01 04 01_132	Cell_CP_4	WT	0	5	1.423862309654731	1.4296697216575076	Peli1
1403	EnhSertadPeli_Rep1_2_part1_Sequence_A 0_S 0_U 1_V 0_X15_Y21_Job(Seq.Scan) 1 01 01 02 01 04 01_132	Cell_CP_5	WT	0	5	1.280789519414285	0.0	Peli1
1404	EnhSertadPeli_Rep1_2_part1_Sequence_A 0_S 0_U 1_V 0_X15_Y21_Job(Seq.Scan) 1 01 01 02 01 04 01_132	Cell_CP_5	WT	0	5	1.280789519414285	0.0	Peli1
1405	EnhSertadPeli_Rep1_2_part1_Sequence_A 0_S 0_U 1_V 0_X15_Y21_Job(Seq.Scan) 1 01 01 02 01 04 01_132	Cell_CP_5	WT	0	5	1.280789519414285	0.0	Peli1
1406	EnhSertadPeli_Rep1_2_part1_Sequence_A 0_S 0_U 1_V 0_X15_Y21_Job(Seq.Scan) 1 01 01 02 01 04 01_132	Cell_CP_5	WT	0	5	1.280789519414285	0.0	Peli1
1407	EnhSertadPeli_Rep1_2_part1_Sequence_A 0_S 0_U 1_V 0_X15_Y21_Job(Seq.Scan) 1 01 01 02 01 04 01_132	Cell_CP_6	WT	0	5	1.0479670944561126	0.0	Peli1
1408	EnhSertadPeli_Rep1_2_part1_Sequence_A 0_S 0_U 1_V 0_X15_Y21_Job(Seq.Scan) 1 01 01 02 01 04 01_132	Cell_CP_6	WT	0	5	1.0479670944561126	0.0	Peli1
1409	EnhSertadPeli_Rep1_2_part1_Sequence_A 0_S 0_U 1_V 0_X15_Y21_Job(Seq.Scan) 1 01 01 02 01 04 01_132	Cell_CP_6	WT	0	5	1.0479670944561126	0.0	Peli1
1410	EnhSertadPeli_Rep1_2_part1_Sequence_A 0_S 0_U 1_V 0_X15_Y21_Job(Seq.Scan) 1 01 01 02 01 04 01_132	Cell_CP_6	WT	0	5	1.0479670944561126	0.0	Peli1
1411	EnhSertadPeli_Rep1_2_part1_Sequence_A 0_S 0_U 1_V 0_X15_Y21_Job(Seq.Scan) 1 01 01 02 01 04 01_132	Cell_CP_8	WT	0	5	2.0848470430030046	0.0	Peli1
1412	EnhSertadPeli_Rep1_2_part1_Sequence_A 0_S 0_U 1_V 0_X15_Y21_Job(Seq.Scan) 1 01 01 02 01 04 01_132	Cell_CP_8	WT	0	5	2.0848470430030046	0.0	Peli1
1413	EnhSertadPeli_Rep1_2_part1_Sequence_A 0_S 0_U 1_V 0_X15_Y21_Job(Seq.Scan) 1 01 01 02 01 04 01_132	Cell_CP_8	WT	0	5	2.0848470430030046	0.0	Peli1
1414	EnhSertadPeli_Rep1_2_part1_Sequence_A 0_S 0_U 1_V 0_X15_Y21_Job(Seq.Scan) 1 01 01 02 01 04 01_132	Cell_CP_8	WT	0	5	2.0848470430030046	0.0	Peli1
1415	EnhSertadPeli_Rep1_2_part1_Sequence_A 0_S 0_U 1_V 0_X15_Y21_Job(Seq.Scan) 1 01 01 02 01 04 01_132	Cell_CP_10	WT	0	5	5.995846749698719	1.802925069902904	Peli1
1416	EnhSertadPeli_Rep1_2_part1_Sequence_A 0_S 0_U 1_V 0_X15_Y21_Job(Seq.Scan) 1 01 01 02 01 04 01_132	Cell_CP_10	WT	0	5	5.995846749698719	1.802925069902904	Peli1
1417	EnhSertadPeli_Rep1_2_part1_Sequence_A 0_S 0_U 1_V 0_X15_Y21_Job(Seq.Scan) 1 01 01 02 01 04 01_132	Cell_CP_10	WT	0	5	5.995846749698719	1.802925069902904	Peli1
1418	EnhSertadPeli_Rep1_2_part1_Sequence_A 0_S 0_U 1_V 0_X15_Y21_Job(Seq.Scan) 1 01 01 02 01 04 01_132	Cell_CP_10	WT	0	5	5.995846749698719	1.802925069902904	Peli1
1419	EnhSertadPeli_Rep1_2_part1_Sequence_A 0_S 0_U 1_V 0_X15_Y21_Job(Seq.Scan) 1 01 01 02 01 04 01_132	Cell_CP_11	WT	0	5	2.2200002965782	0.0	Peli1
1420	EnhSertadPeli_Rep1_2_part1_Sequence_A 0_S 0_U 1_V 0_X15_Y21_Job(Seq.Scan) 1 01 01 02 01 04 01_132	Cell_CP_11	WT	0	5	2.2200002965782	0.0	Peli1
1421	EnhSertadPeli_Rep1_2_part1_Sequence_A 0_S 0_U 1_V 0_X15_Y21_Job(Seq.Scan) 1 01 01 02 01 04 01_132	Cell_CP_11	WT	0	5	2.2200002965782	0.0	Peli1
1422	EnhSertadPeli_Rep1_2_part1_Sequence_A 0_S 0_U 1_V 0_X15_Y21_Job(Seq.Scan) 1 01 01 02 01 04 01_132	Cell_CP_11	WT	0	5	2.2200002965782	0.0	Peli1
1423	EnhSertadPeli_Rep1_2_part1_Sequence_A 0_S 0_U 1_V 0_X15_Y21_Job(Seq.Scan) 1 01 01 02 01 04 01_132	Cell_CP_12	WT	0	5	2.0616173949918983	1.7390441798165182	Peli1
1424	EnhSertadPeli_Rep1_2_part1_Sequence_A 0_S 0_U 1_V 0_X15_Y21_Job(Seq.Scan) 1 01 01 02 01 04 01_132	Cell_CP_12	WT	0	5	2.0616173949918983	1.7390441798165182	Peli1
1425	EnhSertadPeli_Rep1_2_part1_Sequence_A 0_S 0_U 1_V 0_X15_Y21_Job(Seq.Scan) 1 01 01 02 01 04 01_132	Cell_CP_12	WT	0	5	2.0616173949918983	1.7390441798165182	Peli1
1426	EnhSertadPeli_Rep1_2_part1_Sequence_A 0_S 0_U 1_V 0_X15_Y21_Job(Seq.Scan) 1 01 01 02 01 04 01_132	Cell_CP_12	WT	0	5	2.0616173949918983	1.7390441798165182	Peli1
1427	EnhSertadPeli_Rep1_2_part1_Sequence_A 0_S 0_U 1_V 0_X15_Y21_Job(Seq.Scan) 1 01 01 02 01 04 01_132	Cell_CP_14	WT	0	5	2.245869362181619	0.0	Peli1
1428	EnhSertadPeli_Rep1_2_part1_Sequence_A 0_S 0_U 1_V 0_X15_Y21_Job(Seq.Scan) 1 01 01 02 01 04 01_132	Cell_CP_14	WT	0	5	2.245869362181619	0.0	Peli1
1429	EnhSertadPeli_Rep1_2_part1_Sequence_A 0_S 0_U 1_V 0_X15_Y21_Job(Seq.Scan) 1 01 01 02 01 04 01_132	Cell_CP_14	WT	0	5	2.245869362181619	0.0	Peli1
1430	EnhSertadPeli_Rep1_2_part1_Sequence_A 0_S 0_U 1_V 0_X15_Y21_Job(Seq.Scan) 1 01 01 02 01 04 01_132	Cell_CP_14	WT	0	5	2.245869362181619	0.0	Peli1
1431	EnhSertadPeli_Rep1_2_part1_Sequence_A 0_S 0_U 1_V 0_X15_Y21_Job(Seq.Scan) 1 01 01 02 01 04 01_132	Cell_CP_15	WT	0	5	2.911077060966528	0.0	Peli1
1432	EnhSertadPeli_Rep1_2_part1_Sequence_A 0_S 0_U 1_V 0_X15_Y21_Job(Seq.Scan) 1 01 01 02 01 04 01_132	Cell_CP_15	WT	0	5	2.911077060966528	0.0	Peli1
1433	EnhSertadPeli_Rep1_2_part1_Sequence_A 0_S 0_U 1_V 0_X15_Y21_Job(Seq.Scan) 1 01 01 02 01 04 01_132	Cell_CP_15	WT	0	5	2.911077060966528	0.0	Peli1
1434	EnhSertadPeli_Rep1_2_part1_Sequence_A 0_S 0_U 1_V 0_X15_Y21_Job(Seq.Scan) 1 01 01 02 01 04 01_132	Cell_CP_15	WT	0	5	2.911077060966528	0.0	Peli1
1435	EnhSertadPeli_Rep1_2_part1_Sequence_A 0_S 0_U 1_V 0_X15_Y21_Job(Seq.Scan) 1 01 01 02 01 04 01_132	Cell_CP_16	WT	0	5	1.3029634260662324	0.0	Peli1
1436	EnhSertadPeli_Rep1_2_part1_Sequence_A 0_S 0_U 1_V 0_X15_Y21_Job(Seq.Scan) 1 01 01 02 01 04 01_132	Cell_CP_16	WT	0	5	1.3029634260662324	0.0	Peli1
1437	EnhSertadPeli_Rep1_2_part1_Sequence_A 0_S 0_U 1_V 0_X15_Y21_Job(Seq.Scan) 1 01 01 02 01 04 01_132	Cell_CP_16	WT	0	5	1.3029634260662324	0.0	Peli1
1438	EnhSertadPeli_Rep1_2_part1_Sequence_A 0_S 0_U 1_V 0_X15_Y21_Job(Seq.Scan) 1 01 01 02 01 04 01_132	Cell_CP_16	WT	0	5	1.3029634260662324	0.0	Peli1
1439	EnhSertadPeli_Rep1_2_part1_Sequence_A 0_S 0_U 1_V 0_X15_Y21_Job(Seq.Scan) 1 01 01 02 01 04 01_132	Cell_CP_18	WT	0	5	1.6287042504855826	0.0	Peli1
1440	EnhSertadPeli_Rep1_2_part1_Sequence_A 0_S 0_U 1_V 0_X15_Y21_Job(Seq.Scan) 1 01 01 02 01 04 01_132	Cell_CP_18	WT	0	5	1.6287042504855826	0.0	Peli1
1441	EnhSertadPeli_Rep1_2_part1_Sequence_A 0_S 0_U 1_V 0_X15_Y21_Job(Seq.Scan) 1 01 01 02 01 04 01_132	Cell_CP_18	WT	0	5	1.6287042504855826	0.0	Peli1
1442	EnhSertadPeli_Rep1_2_part1_Sequence_A 0_S 0_U 1_V 0_X15_Y21_Job(Seq.Scan) 1 01 01 02 01 04 01_132	Cell_CP_18	WT	0	5	1.6287042504855826	0.0	Peli1
1443	EnhSertadPeli_Rep1_2_part1_Sequence_A 0_S 0_U 1_V 0_X15_Y21_Job(Seq.Scan) 1 01 01 02 01 04 01_132	Cell_CP_19	WT	0	5	1.8646946056598035	0.0	Peli1
1444	EnhSertadPeli_Rep1_2_part1_Sequence_A 0_S 0_U 1_V 0_X15_Y21_Job(Seq.Scan) 1 01 01 02 01 04 01_132	Cell_CP_19	WT	0	5	1.8646946056598035	0.0	Peli1
1445	EnhSertadPeli_Rep1_2_part1_Sequence_A 0_S 0_U 1_V 0_X15_Y21_Job(Seq.Scan) 1 01 01 02 01 04 01_132	Cell_CP_19	WT	0	5	1.8646946056598035	0.0	Peli1
1446	EnhSertadPeli_Rep1_2_part1_Sequence_A 0_S 0_U 1_V 0_X15_Y21_Job(Seq.Scan) 1 01 01 02 01 04 01_132	Cell_CP_19	WT	0	5	1.8646946056598035	0.0	Peli1
1447	EnhSertadPeli_Rep1_2_part1_Sequence_A 0_S 0_U 1_V 0_X15_Y21_Job(Seq.Scan) 1 01 01 02 01 04 01_132	Cell_CP_20	WT	0	5	1.1794247397189273	1.4771845022612162	Peli1
1448	EnhSertadPeli_Rep1_2_part1_Sequence_A 0_S 0_U 1_V 0_X15_Y21_Job(Seq.Scan) 1 01 01 02 01 04 01_132	Cell_CP_20	WT	0	5	1.1794247397189273	1.4771845022612162	Peli1
1449	EnhSertadPeli_Rep1_2_part1_Sequence_A 0_S 0_U 1_V 0_X15_Y21_Job(Seq.Scan) 1 01 01 02 01 04 01_132	Cell_CP_20	WT	0	5	1.1794247397189273	1.4771845022612162	Peli1
1450	EnhSertadPeli_Rep1_2_part1_Sequence_A 0_S 0_U 1_V 0_X15_Y21_Job(Seq.Scan) 1 01 01 02 01 04 01_132	Cell_CP_20	WT	0	5	1.1794247397189273	1.4771845022612162	Peli1
1451	EnhSertadPeli_Rep1_2_part1_Sequence_A 0_S 0_U 1_V 0_X15_Y21_Job(Seq.Scan) 1 01 01 02 01 04 01_132	Cell_CP_22	WT	0	5	1.4460362163066782	0.0	Peli1
1452	EnhSertadPeli_Rep1_2_part1_Sequence_A 0_S 0_U 1_V 0_X15_Y21_Job(Seq.Scan) 1 01 01 02 01 04 01_132	Cell_CP_22	WT	0	5	1.4460362163066782	0.0	Peli1
1453	EnhSertadPeli_Rep1_2_part1_Sequence_A 0_S 0_U 1_V 0_X15_Y21_Job(Seq.Scan) 1 01 01 02 01 04 01_132	Cell_CP_22	WT	0	5	1.4460362163066782	0.0	Peli1
1454	EnhSertadPeli_Rep1_2_part1_Sequence_A 0_S 0_U 1_V 0_X15_Y21_Job(Seq.Scan) 1 01 01 02 01 04 01_132	Cell_CP_22	WT	0	5	1.4460362163066782	0.0	Peli1
1455	EnhSertadPeli_Rep1_2_part1_Sequence_A 0_S 0_U 1_V 0_X15_Y21_Job(Seq.Scan) 1 01 01 02 01 04 01_132	Cell_CP_23	WT	0	5	1.119766943458008	0.0	Peli1
1456	EnhSertadPeli_Rep1_2_part1_Sequence_A 0_S 0_U 1_V 0_X15_Y21_Job(Seq.Scan) 1 01 01 02 01 04 01_132	Cell_CP_23	WT	0	5	1.119766943458008	0.0	Peli1
1457	EnhSertadPeli_Rep1_2_part1_Sequence_A 0_S 0_U 1_V 0_X15_Y21_Job(Seq.Scan) 1 01 01 02 01 04 01_132	Cell_CP_23	WT	0	5	1.119766943458008	0.0	Peli1
1458	EnhSertadPeli_Rep1_2_part1_Sequence_A 0_S 0_U 1_V 0_X15_Y21_Job(Seq.Scan) 1 01 01 02 01 04 01_132	Cell_CP_23	WT	0	5	1.119766943458008	0.0	Peli1
1459	EnhSertadPeli_Rep1_2_part1_Sequence_A 0_S 0_U 1_V 0_X15_Y21_Job(Seq.Scan) 1 01 01 02 01 04 01_132	Cell_CP_28	WT	0	5	1.7411560477013297	0.0	Peli1
1460	EnhSertadPeli_Rep1_2_part1_Sequence_A 0_S 0_U 1_V 0_X15_Y21_Job(Seq.Scan) 1 01 01 02 01 04 01_132	Cell_CP_28	WT	0	5	1.7411560477013297	0.0	Peli1
1461	EnhSertadPeli_Rep1_2_part1_Sequence_A 0_S 0_U 1_V 0_X15_Y21_Job(Seq.Scan) 1 01 01 02 01 04 01_132	Cell_CP_28	WT	0	5	1.7411560477013297	0.0	Peli1
1462	EnhSertadPeli_Rep1_2_part1_Sequence_A 0_S 0_U 1_V 0_X15_Y21_Job(Seq.Scan) 1 01 01 02 01 04 01_132	Cell_CP_28	WT	0	5	1.7411560477013297	0.0	Peli1
1463	EnhSertadPeli_Rep1_2_part1_Sequence_A 0_S 0_U 1_V 0_X15_Y21_Job(Seq.Scan) 1 01 01 02 01 04 01_132	Cell_CP_29	WT	0	5	1.2454176260789556	0.0	Peli1
1464	EnhSertadPeli_Rep1_2_part1_Sequence_A 0_S 0_U 1_V 0_X15_Y21_Job(Seq.Scan) 1 01 01 02 01 04 01_132	Cell_CP_29	WT	0	5	1.2454176260789556	0.0	Peli1
1465	EnhSertadPeli_Rep1_2_part1_Sequence_A 0_S 0_U 1_V 0_X15_Y21_Job(Seq.Scan) 1 01 01 02 01 04 01_132	Cell_CP_29	WT	0	5	1.2454176260789556	0.0	Peli1
1466	EnhSertadPeli_Rep1_2_part1_Sequence_A 0_S 0_U 1_V 0_X15_Y21_Job(Seq.Scan) 1 01 01 02 01 04 01_132	Cell_CP_29	WT	0	5	1.2454176260789556	0.0	Peli1
1467	EnhSertadPeli_Rep1_2_part1_Sequence_A 0_S 0_U 1_V 0_X15_Y21_Job(Seq.Scan) 1 01 01 02 01 04 01_132	Cell_CP_30	WT	0	5	1.3246092694553533	0.0	Peli1
1468	EnhSertadPeli_Rep1_2_part1_Sequence_A 0_S 0_U 1_V 0_X15_Y21_Job(Seq.Scan) 1 01 01 02 01 04 01_132	Cell_CP_30	WT	0	5	1.3246092694553533	0.0	Peli1
1469	EnhSertadPeli_Rep1_2_part1_Sequence_A 0_S 0_U 1_V 0_X15_Y21_Job(Seq.Scan) 1 01 01 02 01 04 01_132	Cell_CP_30	WT	0	5	1.3246092694553533	0.0	Peli1
1470	EnhSertadPeli_Rep1_2_part1_Sequence_A 0_S 0_U 1_V 0_X15_Y21_Job(Seq.Scan) 1 01 01 02 01 04 01_132	Cell_CP_30	WT	0	5	1.3246092694553533	0.0	Peli1
1471	EnhSertadPeli_Rep1_2_part1_Sequence_A 0_S 0_U 1_V 0_X15_Y21_Job(Seq.Scan) 1 01 01 02 01 04 01_132	Cell_CP_32	WT	0	5	2.501921370956482	0.0	Peli1
1472	EnhSertadPeli_Rep1_2_part1_Sequence_A 0_S 0_U 1_V 0_X15_Y21_Job(Seq.Scan) 1 01 01 02 01 04 01_132	Cell_CP_32	WT	0	5	2.501921370956482	0.0	Peli1
1473	EnhSertadPeli_Rep1_2_part1_Sequence_A 0_S 0_U 1_V 0_X15_Y21_Job(Seq.Scan) 1 01 01 02 01 04 01_132	Cell_CP_32	WT	0	5	2.501921370956482	0.0	Peli1
1474	EnhSertadPeli_Rep1_2_part1_Sequence_A 0_S 0_U 1_V 0_X15_Y21_Job(Seq.Scan) 1 01 01 02 01 04 01_132	Cell_CP_32	WT	0	5	2.501921370956482	0.0	Peli1
1475	EnhSertadPeli_Rep1_2_part1_Sequence_A 0_S 0_U 1_V 0_X15_Y21_Job(Seq.Scan) 1 01 01 02 01 04 01_132	Cell_CP_33	WT	0	5	2.1661504258753825	0.0	Peli1
1476	EnhSertadPeli_Rep1_2_part1_Sequence_A 0_S 0_U 1_V 0_X15_Y21_Job(Seq.Scan) 1 01 01 02 01 04 01_132	Cell_CP_33	WT	0	5	2.1661504258753825	0.0	Peli1
1477	EnhSertadPeli_Rep1_2_part1_Sequence_A 0_S 0_U 1_V 0_X15_Y21_Job(Seq.Scan) 1 01 01 02 01 04 01_132	Cell_CP_33	WT	0	5	2.1661504258753825	0.0	Peli1
1478	EnhSertadPeli_Rep1_2_part1_Sequence_A 0_S 0_U 1_V 0_X15_Y21_Job(Seq.Scan) 1 01 01 02 01 04 01_132	Cell_CP_33	WT	0	5	2.1661504258753825	0.0	Peli1
1479	EnhSertadPeli_Rep1_2_part1_Sequence_A 0_S 0_U 1_V 0_X15_Y21_Job(Seq.Scan) 1 01 01 02 01 04 01_132	Cell_CP_34	WT	0	5	1.3515342048067622	0.0	Peli1
1480	EnhSertadPeli_Rep1_2_part1_Sequence_A 0_S 0_U 1_V 0_X15_Y21_Job(Seq.Scan) 1 01 01 02 01 04 01_132	Cell_CP_34	WT	0	5	1.3515342048067622	0.0	Peli1
1481	EnhSertadPeli_Rep1_2_part1_Sequence_A 0_S 0_U 1_V 0_X15_Y21_Job(Seq.Scan) 1 01 01 02 01 04 01_132	Cell_CP_34	WT	0	5	1.3515342048067622	0.0	Peli1
1482	EnhSertadPeli_Rep1_2_part1_Sequence_A 0_S 0_U 1_V 0_X15_Y21_Job(Seq.Scan) 1 01 01 02 01 04 01_132	Cell_CP_34	WT	0	5	1.3515342048067622	0.0	Peli1
1483	EnhSertadPeli_Rep1_2_part1_Sequence_A 0_S 0_U 1_V 0_X15_Y21_Job(Seq.Scan) 1 01 01 02 01 04 01_132	Cell_CP_35	WT	0	5	1.5653510384955294	1.7950064319594723	Peli1
1484	EnhSertadPeli_Rep1_2_part1_Sequence_A 0_S 0_U 1_V 0_X15_Y21_Job(Seq.Scan) 1 01 01 02 01 04 01_132	Cell_CP_35	WT	0	5	1.5653510384955294	1.7950064319594723	Peli1
1485	EnhSertadPeli_Rep1_2_part1_Sequence_A 0_S 0_U 1_V 0_X15_Y21_Job(Seq.Scan) 1 01 01 02 01 04 01_132	Cell_CP_35	WT	0	5	1.5653510384955294	1.7950064319594723	Peli1
1486	EnhSertadPeli_Rep1_2_part1_Sequence_A 0_S 0_U 1_V 0_X15_Y21_Job(Seq.Scan) 1 01 01 02 01 04 01_132	Cell_CP_35	WT	0	5	1.5653510384955294	1.7950064319594723	Peli1
1487	EnhSertadPeli_Rep1_2_part1_Sequence_A 0_S 0_U 1_V 0_X15_Y21_Job(Seq.Scan) 1 01 01 02 01 04 01_132	Cell_CP_37	WT	0	5	1.0585257919360131	0.0	Peli1
1488	EnhSertadPeli_Rep1_2_part1_Sequence_A 0_S 0_U 1_V 0_X15_Y21_Job(Seq.Scan) 1 01 01 02 01 04 01_132	Cell_CP_37	WT	0	5	1.0585257919360131	0.0	Peli1
1489	EnhSertadPeli_Rep1_2_part1_Sequence_A 0_S 0_U 1_V 0_X15_Y21_Job(Seq.Scan) 1 01 01 02 01 04 01_132	Cell_CP_37	WT	0	5	1.0585257919360131	0.0	Peli1
1490	EnhSertadPeli_Rep1_2_part1_Sequence_A 0_S 0_U 1_V 0_X15_Y21_Job(Seq.Scan) 1 01 01 02 01 04 01_132	Cell_CP_37	WT	0	5	1.0585257919360131	0.0	Peli1
1491	EnhSertadPeli_Rep1_2_part1_Sequence_A 0_S 0_U 1_V 0_X15_Y21_Job(Seq.Scan) 1 01 01 02 01 04 01_132	Cell_CP_38	WT	0	5	2.057393915999938	0.0	Peli1
1492	EnhSertadPeli_Rep1_2_part1_Sequence_A 0_S 0_U 1_V 0_X15_Y21_Job(Seq.Scan) 1 01 01 02 01 04 01_132	Cell_CP_38	WT	0	5	2.057393915999938	0.0	Peli1
1493	EnhSertadPeli_Rep1_2_part1_Sequence_A 0_S 0_U 1_V 0_X15_Y21_Job(Seq.Scan) 1 01 01 02 01 04 01_132	Cell_CP_38	WT	0	5	2.057393915999938	0.0	Peli1
1494	EnhSertadPeli_Rep1_2_part1_Sequence_A 0_S 0_U 1_V 0_X15_Y21_Job(Seq.Scan) 1 01 01 02 01 04 01_132	Cell_CP_38	WT	0	5	2.057393915999938	0.0	Peli1
1495	EnhSertadPeli_Rep1_2_part1_Sequence_A 0_S 0_U 1_V 0_X15_Y21_Job(Seq.Scan) 1 01 01 02 01 04 01_132	Cell_CP_39	WT	0	5	2.222639714170513	0.0	Peli1
1496	EnhSertadPeli_Rep1_2_part1_Sequence_A 0_S 0_U 1_V 0_X15_Y21_Job(Seq.Scan) 1 01 01 02 01 04 01_132	Cell_CP_39	WT	0	5	2.222639714170513	0.0	Peli1
1497	EnhSertadPeli_Rep1_2_part1_Sequence_A 0_S 0_U 1_V 0_X15_Y21_Job(Seq.Scan) 1 01 01 02 01 04 01_132	Cell_CP_39	WT	0	5	2.222639714170513	0.0	Peli1
1498	EnhSertadPeli_Rep1_2_part1_Sequence_A 0_S 0_U 1_V 0_X15_Y21_Job(Seq.Scan) 1 01 01 02 01 04 01_132	Cell_CP_39	WT	0	5	2.222639714170513	0.0	Peli1
1499	EnhSertadPeli_Rep1_2_part1_Sequence_A 0_S 0_U 1_V 0_X15_Y21_Job(Seq.Scan) 1 01 01 02 01 04 01_132	Cell_CP_40	WT	0	5	1.1245184857127946	0.0	Peli1
1500	EnhSertadPeli_Rep1_2_part1_Sequence_A 0_S 0_U 1_V 0_X15_Y21_Job(Seq.Scan) 1 01 01 02 01 04 01_132	Cell_CP_40	WT	0	5	1.1245184857127946	0.0	Peli1
1501	EnhSertadPeli_Rep1_2_part1_Sequence_A 0_S 0_U 1_V 0_X15_Y21_Job(Seq.Scan) 1 01 01 02 01 04 01_132	Cell_CP_40	WT	0	5	1.1245184857127946	0.0	Peli1
1502	EnhSertadPeli_Rep1_2_part1_Sequence_A 0_S 0_U 1_V 0_X15_Y21_Job(Seq.Scan) 1 01 01 02 01 04 01_132	Cell_CP_40	WT	0	5	1.1245184857127946	0.0	Peli1
1503	EnhSertadPeli_Rep1_2_part1_Sequence_A 0_S 0_U 1_V 0_X15_Y21_Job(Seq.Scan) 1 01 01 02 01 04 01_132	Cell_CP_41	WT	0	5	2.2068019247283246	0.0	Peli1
1504	EnhSertadPeli_Rep1_2_part1_Sequence_A 0_S 0_U 1_V 0_X15_Y21_Job(Seq.Scan) 1 01 01 02 01 04 01_132	Cell_CP_41	WT	0	5	2.2068019247283246	0.0	Peli1
1505	EnhSertadPeli_Rep1_2_part1_Sequence_A 0_S 0_U 1_V 0_X15_Y21_Job(Seq.Scan) 1 01 01 02 01 04 01_132	Cell_CP_41	WT	0	5	2.2068019247283246	0.0	Peli1
1506	EnhSertadPeli_Rep1_2_part1_Sequence_A 0_S 0_U 1_V 0_X15_Y21_Job(Seq.Scan) 1 01 01 02 01 04 01_132	Cell_CP_41	WT	0	5	2.2068019247283246	0.0	Peli1
1507	EnhSertadPeli_Rep1_2_part1_Sequence_A 0_S 0_U 1_V 0_X15_Y21_Job(Seq.Scan) 1 01 01 02 01 04 01_132	Cell_CP_44	WT	0	5	1.8082044186428543	0.0	Peli1
1508	EnhSertadPeli_Rep1_2_part1_Sequence_A 0_S 0_U 1_V 0_X15_Y21_Job(Seq.Scan) 1 01 01 02 01 04 01_132	Cell_CP_44	WT	0	5	1.8082044186428543	0.0	Peli1
1509	EnhSertadPeli_Rep1_2_part1_Sequence_A 0_S 0_U 1_V 0_X15_Y21_Job(Seq.Scan) 1 01 01 02 01 04 01_132	Cell_CP_44	WT	0	5	1.8082044186428543	0.0	Peli1
1510	EnhSertadPeli_Rep1_2_part1_Sequence_A 0_S 0_U 1_V 0_X15_Y21_Job(Seq.Scan) 1 01 01 02 01 04 01_132	Cell_CP_44	WT	0	5	1.8082044186428543	0.0	Peli1
1511	EnhSertadPeli_Rep1_2_part1_Sequence_A 0_S 0_U 1_V 0_X15_Y21_Job(Seq.Scan) 1 01 01 02 01 04 01_132	Cell_CP_49	WT	0	5	1.2913483452830168	0.0	Peli1
1512	EnhSertadPeli_Rep1_2_part1_Sequence_A 0_S 0_U 1_V 0_X15_Y21_Job(Seq.Scan) 1 01 01 02 01 04 01_132	Cell_CP_49	WT	0	5	1.2913483452830168	0.0	Peli1
1513	EnhSertadPeli_Rep1_2_part1_Sequence_A 0_S 0_U 1_V 0_X15_Y21_Job(Seq.Scan) 1 01 01 02 01 04 01_132	Cell_CP_49	WT	0	5	1.2913483452830168	0.0	Peli1
1514	EnhSertadPeli_Rep1_2_part1_Sequence_A 0_S 0_U 1_V 0_X15_Y21_Job(Seq.Scan) 1 01 01 02 01 04 01_132	Cell_CP_49	WT	0	5	1.2913483452830168	0.0	Peli1
1515	EnhSertadPeli_Rep1_2_part1_Sequence_A 0_S 0_U 1_V 0_X15_Y21_Job(Seq.Scan) 1 01 01 02 01 04 01_132	Cell_CP_51	WT	0	5	1.2844853203099127	0.0	Peli1
1516	EnhSertadPeli_Rep1_2_part1_Sequence_A 0_S 0_U 1_V 0_X15_Y21_Job(Seq.Scan) 1 01 01 02 01 04 01_132	Cell_CP_51	WT	0	5	1.2844853203099127	0.0	Peli1
1517	EnhSertadPeli_Rep1_2_part1_Sequence_A 0_S 0_U 1_V 0_X15_Y21_Job(Seq.Scan) 1 01 01 02 01 04 01_132	Cell_CP_51	WT	0	5	1.2844853203099127	0.0	Peli1
1518	EnhSertadPeli_Rep1_2_part1_Sequence_A 0_S 0_U 1_V 0_X15_Y21_Job(Seq.Scan) 1 01 01 02 01 04 01_132	Cell_CP_51	WT	0	5	1.2844853203099127	0.0	Peli1
1519	EnhSertadPeli_Rep1_2_part1_Sequence_A 0_S 0_U 1_V 0_X15_Y21_Job(Seq.Scan) 1 01 01 02 01 04 01_132	Cell_CP_52	WT	0	5	1.3990487286328086	0.0	Peli1
1520	EnhSertadPeli_Rep1_2_part1_Sequence_A 0_S 0_U 1_V 0_X15_Y21_Job(Seq.Scan) 1 01 01 02 01 04 01_132	Cell_CP_52	WT	0	5	1.3990487286328086	0.0	Peli1
1521	EnhSertadPeli_Rep1_2_part1_Sequence_A 0_S 0_U 1_V 0_X15_Y21_Job(Seq.Scan) 1 01 01 02 01 04 01_132	Cell_CP_52	WT	0	5	1.3990487286328086	0.0	Peli1
1522	EnhSertadPeli_Rep1_2_part1_Sequence_A 0_S 0_U 1_V 0_X15_Y21_Job(Seq.Scan) 1 01 01 02 01 04 01_132	Cell_CP_52	WT	0	5	1.3990487286328086	0.0	Peli1
1523	EnhSertadPeli_Rep1_2_part1_Sequence_A 0_S 0_U 1_V 0_X15_Y22_Job(Seq.Scan) 1 01 01 02 01 04 01_138	Cell_CP_1	WT	0	5	1.788670699916207	1.2332749955882387	Peli1
1524	EnhSertadPeli_Rep1_2_part1_Sequence_A 0_S 0_U 1_V 0_X15_Y22_Job(Seq.Scan) 1 01 01 02 01 04 01_138	Cell_CP_1	WT	0	5	1.788670699916207	1.2332749955882387	Peli1
1525	EnhSertadPeli_Rep1_2_part1_Sequence_A 0_S 0_U 1_V 0_X15_Y22_Job(Seq.Scan) 1 01 01 02 01 04 01_138	Cell_CP_1	WT	0	5	1.788670699916207	1.2332749955882387	Peli1
1526	EnhSertadPeli_Rep1_2_part1_Sequence_A 0_S 0_U 1_V 0_X15_Y22_Job(Seq.Scan) 1 01 01 02 01 04 01_138	Cell_CP_1	WT	0	5	1.788670699916207	1.2332749955882387	Peli1
1527	EnhSertadPeli_Rep1_2_part1_Sequence_A 0_S 0_U 1_V 0_X15_Y22_Job(Seq.Scan) 1 01 01 02 01 04 01_138	Cell_CP_2	WT	0	5	2.4475435653796693	1.7833913511762567	Peli1
1528	EnhSertadPeli_Rep1_2_part1_Sequence_A 0_S 0_U 1_V 0_X15_Y22_Job(Seq.Scan) 1 01 01 02 01 04 01_138	Cell_CP_2	WT	0	5	2.4475435653796693	1.7833913511762567	Peli1
1529	EnhSertadPeli_Rep1_2_part1_Sequence_A 0_S 0_U 1_V 0_X15_Y22_Job(Seq.Scan) 1 01 01 02 01 04 01_138	Cell_CP_2	WT	0	5	2.4475435653796693	1.7833913511762567	Peli1
1530	EnhSertadPeli_Rep1_2_part1_Sequence_A 0_S 0_U 1_V 0_X15_Y22_Job(Seq.Scan) 1 01 01 02 01 04 01_138	Cell_CP_2	WT	0	5	2.4475435653796693	1.7833913511762567	Peli1
1531	EnhSertadPeli_Rep1_2_part1_Sequence_A 0_S 0_U 1_V 0_X15_Y22_Job(Seq.Scan) 1 01 01 02 01 04 01_138	Cell_CP_3	WT	0	5	2.205217349773352	0.0	Peli1
1532	EnhSertadPeli_Rep1_2_part1_Sequence_A 0_S 0_U 1_V 0_X15_Y22_Job(Seq.Scan) 1 01 01 02 01 04 01_138	Cell_CP_3	WT	0	5	2.205217349773352	0.0	Peli1
1533	EnhSertadPeli_Rep1_2_part1_Sequence_A 0_S 0_U 1_V 0_X15_Y22_Job(Seq.Scan) 1 01 01 02 01 04 01_138	Cell_CP_3	WT	0	5	2.205217349773352	0.0	Peli1
1534	EnhSertadPeli_Rep1_2_part1_Sequence_A 0_S 0_U 1_V 0_X15_Y22_Job(Seq.Scan) 1 01 01 02 01 04 01_138	Cell_CP_3	WT	0	5	2.205217349773352	0.0	Peli1
1535	EnhSertadPeli_Rep1_2_part1_Sequence_A 0_S 0_U 1_V 0_X15_Y22_Job(Seq.Scan) 1 01 01 02 01 04 01_138	Cell_CP_4	WT	0	5	1.4433962851590407	2.278073389495316	Peli1
1536	EnhSertadPeli_Rep1_2_part1_Sequence_A 0_S 0_U 1_V 0_X15_Y22_Job(Seq.Scan) 1 01 01 02 01 04 01_138	Cell_CP_4	WT	0	5	1.4433962851590407	2.278073389495316	Peli1
1537	EnhSertadPeli_Rep1_2_part1_Sequence_A 0_S 0_U 1_V 0_X15_Y22_Job(Seq.Scan) 1 01 01 02 01 04 01_138	Cell_CP_4	WT	0	5	1.4433962851590407	2.278073389495316	Peli1
1538	EnhSertadPeli_Rep1_2_part1_Sequence_A 0_S 0_U 1_V 0_X15_Y22_Job(Seq.Scan) 1 01 01 02 01 04 01_138	Cell_CP_4	WT	0	5	1.4433962851590407	2.278073389495316	Peli1
1539	EnhSertadPeli_Rep1_2_part1_Sequence_A 0_S 0_U 1_V 0_X15_Y22_Job(Seq.Scan) 1 01 01 02 01 04 01_138	Cell_CP_6	WT	0	5	3.647030343865732	0.0	Peli1
1540	EnhSertadPeli_Rep1_2_part1_Sequence_A 0_S 0_U 1_V 0_X15_Y22_Job(Seq.Scan) 1 01 01 02 01 04 01_138	Cell_CP_6	WT	0	5	3.647030343865732	0.0	Peli1
1541	EnhSertadPeli_Rep1_2_part1_Sequence_A 0_S 0_U 1_V 0_X15_Y22_Job(Seq.Scan) 1 01 01 02 01 04 01_138	Cell_CP_6	WT	0	5	3.647030343865732	0.0	Peli1
1542	EnhSertadPeli_Rep1_2_part1_Sequence_A 0_S 0_U 1_V 0_X15_Y22_Job(Seq.Scan) 1 01 01 02 01 04 01_138	Cell_CP_6	WT	0	5	3.647030343865732	0.0	Peli1
1543	EnhSertadPeli_Rep1_2_part1_Sequence_A 0_S 0_U 1_V 0_X15_Y22_Job(Seq.Scan) 1 01 01 02 01 04 01_138	Cell_CP_7	WT	0	5	1.127686351734427	0.0	Peli1
1544	EnhSertadPeli_Rep1_2_part1_Sequence_A 0_S 0_U 1_V 0_X15_Y22_Job(Seq.Scan) 1 01 01 02 01 04 01_138	Cell_CP_7	WT	0	5	1.127686351734427	0.0	Peli1
1545	EnhSertadPeli_Rep1_2_part1_Sequence_A 0_S 0_U 1_V 0_X15_Y22_Job(Seq.Scan) 1 01 01 02 01 04 01_138	Cell_CP_7	WT	0	5	1.127686351734427	0.0	Peli1
1546	EnhSertadPeli_Rep1_2_part1_Sequence_A 0_S 0_U 1_V 0_X15_Y22_Job(Seq.Scan) 1 01 01 02 01 04 01_138	Cell_CP_7	WT	0	5	1.127686351734427	0.0	Peli1
1547	EnhSertadPeli_Rep1_2_part1_Sequence_A 0_S 0_U 1_V 0_X15_Y22_Job(Seq.Scan) 1 01 01 02 01 04 01_138	Cell_CP_8	WT	0	5	2.7537509278500347	0.0	Peli1
1548	EnhSertadPeli_Rep1_2_part1_Sequence_A 0_S 0_U 1_V 0_X15_Y22_Job(Seq.Scan) 1 01 01 02 01 04 01_138	Cell_CP_8	WT	0	5	2.7537509278500347	0.0	Peli1
1549	EnhSertadPeli_Rep1_2_part1_Sequence_A 0_S 0_U 1_V 0_X15_Y22_Job(Seq.Scan) 1 01 01 02 01 04 01_138	Cell_CP_8	WT	0	5	2.7537509278500347	0.0	Peli1
1550	EnhSertadPeli_Rep1_2_part1_Sequence_A 0_S 0_U 1_V 0_X15_Y22_Job(Seq.Scan) 1 01 01 02 01 04 01_138	Cell_CP_8	WT	0	5	2.7537509278500347	0.0	Peli1
1551	EnhSertadPeli_Rep1_2_part1_Sequence_A 0_S 0_U 1_V 0_X15_Y22_Job(Seq.Scan) 1 01 01 02 01 04 01_138	Cell_CP_9	WT	0	5	1.589636171088132	1.6936412670976209	Peli1
1552	EnhSertadPeli_Rep1_2_part1_Sequence_A 0_S 0_U 1_V 0_X15_Y22_Job(Seq.Scan) 1 01 01 02 01 04 01_138	Cell_CP_9	WT	0	5	1.589636171088132	1.6936412670976209	Peli1
1553	EnhSertadPeli_Rep1_2_part1_Sequence_A 0_S 0_U 1_V 0_X15_Y22_Job(Seq.Scan) 1 01 01 02 01 04 01_138	Cell_CP_9	WT	0	5	1.589636171088132	1.6936412670976209	Peli1
1554	EnhSertadPeli_Rep1_2_part1_Sequence_A 0_S 0_U 1_V 0_X15_Y22_Job(Seq.Scan) 1 01 01 02 01 04 01_138	Cell_CP_9	WT	0	5	1.589636171088132	1.6936412670976209	Peli1
1555	EnhSertadPeli_Rep1_2_part1_Sequence_A 0_S 0_U 1_V 0_X15_Y22_Job(Seq.Scan) 1 01 01 02 01 04 01_138	Cell_CP_11	WT	0	5	1.6577413104994654	0.0	Peli1
1556	EnhSertadPeli_Rep1_2_part1_Sequence_A 0_S 0_U 1_V 0_X15_Y22_Job(Seq.Scan) 1 01 01 02 01 04 01_138	Cell_CP_11	WT	0	5	1.6577413104994654	0.0	Peli1
1557	EnhSertadPeli_Rep1_2_part1_Sequence_A 0_S 0_U 1_V 0_X15_Y22_Job(Seq.Scan) 1 01 01 02 01 04 01_138	Cell_CP_11	WT	0	5	1.6577413104994654	0.0	Peli1
1558	EnhSertadPeli_Rep1_2_part1_Sequence_A 0_S 0_U 1_V 0_X15_Y22_Job(Seq.Scan) 1 01 01 02 01 04 01_138	Cell_CP_11	WT	0	5	1.6577413104994654	0.0	Peli1
1559	EnhSertadPeli_Rep1_2_part1_Sequence_A 0_S 0_U 1_V 0_X15_Y22_Job(Seq.Scan) 1 01 01 02 01 04 01_138	Cell_CP_12	WT	0	5	2.9401147629245665	0.0	Peli1
1560	EnhSertadPeli_Rep1_2_part1_Sequence_A 0_S 0_U 1_V 0_X15_Y22_Job(Seq.Scan) 1 01 01 02 01 04 01_138	Cell_CP_12	WT	0	5	2.9401147629245665	0.0	Peli1
1561	EnhSertadPeli_Rep1_2_part1_Sequence_A 0_S 0_U 1_V 0_X15_Y22_Job(Seq.Scan) 1 01 01 02 01 04 01_138	Cell_CP_12	WT	0	5	2.9401147629245665	0.0	Peli1
1562	EnhSertadPeli_Rep1_2_part1_Sequence_A 0_S 0_U 1_V 0_X15_Y22_Job(Seq.Scan) 1 01 01 02 01 04 01_138	Cell_CP_12	WT	0	5	2.9401147629245665	0.0	Peli1
1563	EnhSertadPeli_Rep1_2_part1_Sequence_A 0_S 0_U 1_V 0_X15_Y22_Job(Seq.Scan) 1 01 01 02 01 04 01_138	Cell_CP_14	WT	0	5	2.16720603884571	0.0	Peli1
1564	EnhSertadPeli_Rep1_2_part1_Sequence_A 0_S 0_U 1_V 0_X15_Y22_Job(Seq.Scan) 1 01 01 02 01 04 01_138	Cell_CP_14	WT	0	5	2.16720603884571	0.0	Peli1
1565	EnhSertadPeli_Rep1_2_part1_Sequence_A 0_S 0_U 1_V 0_X15_Y22_Job(Seq.Scan) 1 01 01 02 01 04 01_138	Cell_CP_14	WT	0	5	2.16720603884571	0.0	Peli1
1566	EnhSertadPeli_Rep1_2_part1_Sequence_A 0_S 0_U 1_V 0_X15_Y22_Job(Seq.Scan) 1 01 01 02 01 04 01_138	Cell_CP_14	WT	0	5	2.16720603884571	0.0	Peli1
1567	EnhSertadPeli_Rep1_2_part1_Sequence_A 0_S 0_U 1_V 0_X15_Y22_Job(Seq.Scan) 1 01 01 02 01 04 01_138	Cell_CP_16	WT	0	5	1.766497563597247	0.0	Peli1
1568	EnhSertadPeli_Rep1_2_part1_Sequence_A 0_S 0_U 1_V 0_X15_Y22_Job(Seq.Scan) 1 01 01 02 01 04 01_138	Cell_CP_16	WT	0	5	1.766497563597247	0.0	Peli1
1569	EnhSertadPeli_Rep1_2_part1_Sequence_A 0_S 0_U 1_V 0_X15_Y22_Job(Seq.Scan) 1 01 01 02 01 04 01_138	Cell_CP_16	WT	0	5	1.766497563597247	0.0	Peli1
1570	EnhSertadPeli_Rep1_2_part1_Sequence_A 0_S 0_U 1_V 0_X15_Y22_Job(Seq.Scan) 1 01 01 02 01 04 01_138	Cell_CP_16	WT	0	5	1.766497563597247	0.0	Peli1
1571	EnhSertadPeli_Rep1_2_part1_Sequence_A 0_S 0_U 1_V 0_X15_Y22_Job(Seq.Scan) 1 01 01 02 01 04 01_138	Cell_CP_18	WT	0	5	3.688209777592669	0.0	Peli1
1572	EnhSertadPeli_Rep1_2_part1_Sequence_A 0_S 0_U 1_V 0_X15_Y22_Job(Seq.Scan) 1 01 01 02 01 04 01_138	Cell_CP_18	WT	0	5	3.688209777592669	0.0	Peli1
1573	EnhSertadPeli_Rep1_2_part1_Sequence_A 0_S 0_U 1_V 0_X15_Y22_Job(Seq.Scan) 1 01 01 02 01 04 01_138	Cell_CP_18	WT	0	5	3.688209777592669	0.0	Peli1
1574	EnhSertadPeli_Rep1_2_part1_Sequence_A 0_S 0_U 1_V 0_X15_Y22_Job(Seq.Scan) 1 01 01 02 01 04 01_138	Cell_CP_18	WT	0	5	3.688209777592669	0.0	Peli1
1575	EnhSertadPeli_Rep1_2_part1_Sequence_A 0_S 0_U 1_V 0_X15_Y22_Job(Seq.Scan) 1 01 01 02 01 04 01_138	Cell_CP_21	WT	0	5	2.0843192365178407	1.122934937868472	Peli1
1576	EnhSertadPeli_Rep1_2_part1_Sequence_A 0_S 0_U 1_V 0_X15_Y22_Job(Seq.Scan) 1 01 01 02 01 04 01_138	Cell_CP_21	WT	0	5	2.0843192365178407	1.122934937868472	Peli1
1577	EnhSertadPeli_Rep1_2_part1_Sequence_A 0_S 0_U 1_V 0_X15_Y22_Job(Seq.Scan) 1 01 01 02 01 04 01_138	Cell_CP_21	WT	0	5	2.0843192365178407	1.122934937868472	Peli1
1578	EnhSertadPeli_Rep1_2_part1_Sequence_A 0_S 0_U 1_V 0_X15_Y22_Job(Seq.Scan) 1 01 01 02 01 04 01_138	Cell_CP_21	WT	0	5	2.0843192365178407	1.122934937868472	Peli1
1579	EnhSertadPeli_Rep1_2_part1_Sequence_A 0_S 0_U 1_V 0_X15_Y22_Job(Seq.Scan) 1 01 01 02 01 04 01_138	Cell_CP_23	WT	0	5	1.1276864801232585	1.6487655189197312	Peli1
1580	EnhSertadPeli_Rep1_2_part1_Sequence_A 0_S 0_U 1_V 0_X15_Y22_Job(Seq.Scan) 1 01 01 02 01 04 01_138	Cell_CP_23	WT	0	5	1.1276864801232585	1.6487655189197312	Peli1
1581	EnhSertadPeli_Rep1_2_part1_Sequence_A 0_S 0_U 1_V 0_X15_Y22_Job(Seq.Scan) 1 01 01 02 01 04 01_138	Cell_CP_23	WT	0	5	1.1276864801232585	1.6487655189197312	Peli1
1582	EnhSertadPeli_Rep1_2_part1_Sequence_A 0_S 0_U 1_V 0_X15_Y22_Job(Seq.Scan) 1 01 01 02 01 04 01_138	Cell_CP_23	WT	0	5	1.1276864801232585	1.6487655189197312	Peli1
1583	EnhSertadPeli_Rep1_2_part1_Sequence_A 0_S 0_U 1_V 0_X15_Y22_Job(Seq.Scan) 1 01 01 02 01 04 01_138	Cell_CP_24	WT	0	5	1.5173080662401632	0.8885280663441582	Peli1
1584	EnhSertadPeli_Rep1_2_part1_Sequence_A 0_S 0_U 1_V 0_X15_Y22_Job(Seq.Scan) 1 01 01 02 01 04 01_138	Cell_CP_24	WT	0	5	1.5173080662401632	0.8885280663441582	Peli1
1585	EnhSertadPeli_Rep1_2_part1_Sequence_A 0_S 0_U 1_V 0_X15_Y22_Job(Seq.Scan) 1 01 01 02 01 04 01_138	Cell_CP_24	WT	0	5	1.5173080662401632	0.8885280663441582	Peli1
1586	EnhSertadPeli_Rep1_2_part1_Sequence_A 0_S 0_U 1_V 0_X15_Y22_Job(Seq.Scan) 1 01 01 02 01 04 01_138	Cell_CP_24	WT	0	5	1.5173080662401632	0.8885280663441582	Peli1
1587	EnhSertadPeli_Rep1_2_part1_Sequence_A 0_S 0_U 1_V 0_X15_Y22_Job(Seq.Scan) 1 01 01 02 01 04 01_138	Cell_CP_26	WT	0	5	1.3393915743160454	0.0	Peli1
1588	EnhSertadPeli_Rep1_2_part1_Sequence_A 0_S 0_U 1_V 0_X15_Y22_Job(Seq.Scan) 1 01 01 02 01 04 01_138	Cell_CP_26	WT	0	5	1.3393915743160454	0.0	Peli1
1589	EnhSertadPeli_Rep1_2_part1_Sequence_A 0_S 0_U 1_V 0_X15_Y22_Job(Seq.Scan) 1 01 01 02 01 04 01_138	Cell_CP_26	WT	0	5	1.3393915743160454	0.0	Peli1
1590	EnhSertadPeli_Rep1_2_part1_Sequence_A 0_S 0_U 1_V 0_X15_Y22_Job(Seq.Scan) 1 01 01 02 01 04 01_138	Cell_CP_26	WT	0	5	1.3393915743160454	0.0	Peli1
1591	EnhSertadPeli_Rep1_2_part1_Sequence_A 0_S 0_U 1_V 0_X15_Y22_Job(Seq.Scan) 1 01 01 02 01 04 01_138	Cell_CP_28	WT	0	5	3.10060850528503	0.9550490159670127	Peli1
1592	EnhSertadPeli_Rep1_2_part1_Sequence_A 0_S 0_U 1_V 0_X15_Y22_Job(Seq.Scan) 1 01 01 02 01 04 01_138	Cell_CP_28	WT	0	5	3.10060850528503	0.9550490159670127	Peli1
1593	EnhSertadPeli_Rep1_2_part1_Sequence_A 0_S 0_U 1_V 0_X15_Y22_Job(Seq.Scan) 1 01 01 02 01 04 01_138	Cell_CP_28	WT	0	5	3.10060850528503	0.9550490159670127	Peli1
1594	EnhSertadPeli_Rep1_2_part1_Sequence_A 0_S 0_U 1_V 0_X15_Y22_Job(Seq.Scan) 1 01 01 02 01 04 01_138	Cell_CP_28	WT	0	5	3.10060850528503	0.9550490159670127	Peli1
1595	EnhSertadPeli_Rep1_2_part1_Sequence_A 0_S 0_U 1_V 0_X15_Y22_Job(Seq.Scan) 1 01 01 02 01 04 01_138	Cell_CP_29	WT	0	5	2.3366757011747383	0.0	Peli1
1596	EnhSertadPeli_Rep1_2_part1_Sequence_A 0_S 0_U 1_V 0_X15_Y22_Job(Seq.Scan) 1 01 01 02 01 04 01_138	Cell_CP_29	WT	0	5	2.3366757011747383	0.0	Peli1
1597	EnhSertadPeli_Rep1_2_part1_Sequence_A 0_S 0_U 1_V 0_X15_Y22_Job(Seq.Scan) 1 01 01 02 01 04 01_138	Cell_CP_29	WT	0	5	2.3366757011747383	0.0	Peli1
1598	EnhSertadPeli_Rep1_2_part1_Sequence_A 0_S 0_U 1_V 0_X15_Y22_Job(Seq.Scan) 1 01 01 02 01 04 01_138	Cell_CP_29	WT	0	5	2.3366757011747383	0.0	Peli1
1599	EnhSertadPeli_Rep1_2_part1_Sequence_A 0_S 0_U 1_V 0_X15_Y22_Job(Seq.Scan) 1 01 01 02 01 04 01_138	Cell_CP_30	WT	0	5	1.2702309503232156	0.0	Peli1
1600	EnhSertadPeli_Rep1_2_part1_Sequence_A 0_S 0_U 1_V 0_X15_Y22_Job(Seq.Scan) 1 01 01 02 01 04 01_138	Cell_CP_30	WT	0	5	1.2702309503232156	0.0	Peli1
1601	EnhSertadPeli_Rep1_2_part1_Sequence_A 0_S 0_U 1_V 0_X15_Y22_Job(Seq.Scan) 1 01 01 02 01 04 01_138	Cell_CP_30	WT	0	5	1.2702309503232156	0.0	Peli1
1602	EnhSertadPeli_Rep1_2_part1_Sequence_A 0_S 0_U 1_V 0_X15_Y22_Job(Seq.Scan) 1 01 01 02 01 04 01_138	Cell_CP_30	WT	0	5	1.2702309503232156	0.0	Peli1
1603	EnhSertadPeli_Rep1_2_part1_Sequence_A 0_S 0_U 1_V 0_X15_Y22_Job(Seq.Scan) 1 01 01 02 01 04 01_138	Cell_CP_31	WT	0	5	4.541364602518771	0.0	Peli1
1604	EnhSertadPeli_Rep1_2_part1_Sequence_A 0_S 0_U 1_V 0_X15_Y22_Job(Seq.Scan) 1 01 01 02 01 04 01_138	Cell_CP_31	WT	0	5	4.541364602518771	0.0	Peli1
1605	EnhSertadPeli_Rep1_2_part1_Sequence_A 0_S 0_U 1_V 0_X15_Y22_Job(Seq.Scan) 1 01 01 02 01 04 01_138	Cell_CP_31	WT	0	5	4.541364602518771	0.0	Peli1
1606	EnhSertadPeli_Rep1_2_part1_Sequence_A 0_S 0_U 1_V 0_X15_Y22_Job(Seq.Scan) 1 01 01 02 01 04 01_138	Cell_CP_31	WT	0	5	4.541364602518771	0.0	Peli1
1607	EnhSertadPeli_Rep1_2_part1_Sequence_A 0_S 0_U 1_V 0_X15_Y22_Job(Seq.Scan) 1 01 01 02 01 04 01_138	Cell_CP_33	WT	0	5	2.038387746980792	0.0	Peli1
1608	EnhSertadPeli_Rep1_2_part1_Sequence_A 0_S 0_U 1_V 0_X15_Y22_Job(Seq.Scan) 1 01 01 02 01 04 01_138	Cell_CP_33	WT	0	5	2.038387746980792	0.0	Peli1
1609	EnhSertadPeli_Rep1_2_part1_Sequence_A 0_S 0_U 1_V 0_X15_Y22_Job(Seq.Scan) 1 01 01 02 01 04 01_138	Cell_CP_33	WT	0	5	2.038387746980792	0.0	Peli1
1610	EnhSertadPeli_Rep1_2_part1_Sequence_A 0_S 0_U 1_V 0_X15_Y22_Job(Seq.Scan) 1 01 01 02 01 04 01_138	Cell_CP_33	WT	0	5	2.038387746980792	0.0	Peli1
1611	EnhSertadPeli_Rep1_2_part1_Sequence_A 0_S 0_U 1_V 0_X15_Y22_Job(Seq.Scan) 1 01 01 02 01 04 01_138	Cell_CP_35	WT	0	5	1.2818457743287688	2.793873978273657	Peli1
1612	EnhSertadPeli_Rep1_2_part1_Sequence_A 0_S 0_U 1_V 0_X15_Y22_Job(Seq.Scan) 1 01 01 02 01 04 01_138	Cell_CP_35	WT	0	5	1.2818457743287688	2.793873978273657	Peli1
1613	EnhSertadPeli_Rep1_2_part1_Sequence_A 0_S 0_U 1_V 0_X15_Y22_Job(Seq.Scan) 1 01 01 02 01 04 01_138	Cell_CP_35	WT	0	5	1.2818457743287688	2.793873978273657	Peli1
1614	EnhSertadPeli_Rep1_2_part1_Sequence_A 0_S 0_U 1_V 0_X15_Y22_Job(Seq.Scan) 1 01 01 02 01 04 01_138	Cell_CP_35	WT	0	5	1.2818457743287688	2.793873978273657	Peli1
1615	EnhSertadPeli_Rep1_2_part1_Sequence_A 0_S 0_U 1_V 0_X15_Y22_Job(Seq.Scan) 1 01 01 02 01 04 01_138	Cell_CP_36	WT	0	5	1.9723951173984264	0.0	Peli1
1616	EnhSertadPeli_Rep1_2_part1_Sequence_A 0_S 0_U 1_V 0_X15_Y22_Job(Seq.Scan) 1 01 01 02 01 04 01_138	Cell_CP_36	WT	0	5	1.9723951173984264	0.0	Peli1
1617	EnhSertadPeli_Rep1_2_part1_Sequence_A 0_S 0_U 1_V 0_X15_Y22_Job(Seq.Scan) 1 01 01 02 01 04 01_138	Cell_CP_36	WT	0	5	1.9723951173984264	0.0	Peli1
1618	EnhSertadPeli_Rep1_2_part1_Sequence_A 0_S 0_U 1_V 0_X15_Y22_Job(Seq.Scan) 1 01 01 02 01 04 01_138	Cell_CP_36	WT	0	5	1.9723951173984264	0.0	Peli1
1619	EnhSertadPeli_Rep1_2_part1_Sequence_A 0_S 0_U 1_V 0_X15_Y22_Job(Seq.Scan) 1 01 01 02 01 04 01_138	Cell_CP_37	WT	0	5	1.949693275872484	0.0	Peli1
1620	EnhSertadPeli_Rep1_2_part1_Sequence_A 0_S 0_U 1_V 0_X15_Y22_Job(Seq.Scan) 1 01 01 02 01 04 01_138	Cell_CP_37	WT	0	5	1.949693275872484	0.0	Peli1
1621	EnhSertadPeli_Rep1_2_part1_Sequence_A 0_S 0_U 1_V 0_X15_Y22_Job(Seq.Scan) 1 01 01 02 01 04 01_138	Cell_CP_37	WT	0	5	1.949693275872484	0.0	Peli1
1622	EnhSertadPeli_Rep1_2_part1_Sequence_A 0_S 0_U 1_V 0_X15_Y22_Job(Seq.Scan) 1 01 01 02 01 04 01_138	Cell_CP_37	WT	0	5	1.949693275872484	0.0	Peli1
1623	EnhSertadPeli_Rep1_2_part1_Sequence_A 0_S 0_U 1_V 0_X15_Y22_Job(Seq.Scan) 1 01 01 02 01 04 01_138	Cell_CP_38	WT	0	5	1.167809787324543	0.0	Peli1
1624	EnhSertadPeli_Rep1_2_part1_Sequence_A 0_S 0_U 1_V 0_X15_Y22_Job(Seq.Scan) 1 01 01 02 01 04 01_138	Cell_CP_38	WT	0	5	1.167809787324543	0.0	Peli1
1625	EnhSertadPeli_Rep1_2_part1_Sequence_A 0_S 0_U 1_V 0_X15_Y22_Job(Seq.Scan) 1 01 01 02 01 04 01_138	Cell_CP_38	WT	0	5	1.167809787324543	0.0	Peli1
1626	EnhSertadPeli_Rep1_2_part1_Sequence_A 0_S 0_U 1_V 0_X15_Y22_Job(Seq.Scan) 1 01 01 02 01 04 01_138	Cell_CP_38	WT	0	5	1.167809787324543	0.0	Peli1
1627	EnhSertadPeli_Rep1_2_part1_Sequence_A 0_S 0_U 1_V 0_X15_Y22_Job(Seq.Scan) 1 01 01 02 01 04 01_138	Cell_CP_40	WT	0	5	1.4011609816841135	1.308242774806183	Peli1
1628	EnhSertadPeli_Rep1_2_part1_Sequence_A 0_S 0_U 1_V 0_X15_Y22_Job(Seq.Scan) 1 01 01 02 01 04 01_138	Cell_CP_40	WT	0	5	1.4011609816841135	1.308242774806183	Peli1
1629	EnhSertadPeli_Rep1_2_part1_Sequence_A 0_S 0_U 1_V 0_X15_Y22_Job(Seq.Scan) 1 01 01 02 01 04 01_138	Cell_CP_40	WT	0	5	1.4011609816841135	1.308242774806183	Peli1
1630	EnhSertadPeli_Rep1_2_part1_Sequence_A 0_S 0_U 1_V 0_X15_Y22_Job(Seq.Scan) 1 01 01 02 01 04 01_138	Cell_CP_40	WT	0	5	1.4011609816841135	1.308242774806183	Peli1
1631	EnhSertadPeli_Rep1_2_part1_Sequence_A 0_S 0_U 1_V 0_X15_Y23_Job(Seq.Scan) 1 01 01 02 01 04 01_152	Cell_CP_1	WT	0	5	1.287125123068719	0.0	Peli1
1632	EnhSertadPeli_Rep1_2_part1_Sequence_A 0_S 0_U 1_V 0_X15_Y23_Job(Seq.Scan) 1 01 01 02 01 04 01_152	Cell_CP_1	WT	0	5	1.287125123068719	0.0	Peli1
1633	EnhSertadPeli_Rep1_2_part1_Sequence_A 0_S 0_U 1_V 0_X15_Y23_Job(Seq.Scan) 1 01 01 02 01 04 01_152	Cell_CP_1	WT	0	5	1.287125123068719	0.0	Peli1
1634	EnhSertadPeli_Rep1_2_part1_Sequence_A 0_S 0_U 1_V 0_X15_Y23_Job(Seq.Scan) 1 01 01 02 01 04 01_152	Cell_CP_1	WT	0	5	1.287125123068719	0.0	Peli1
1635	EnhSertadPeli_Rep1_2_part1_Sequence_A 0_S 0_U 1_V 0_X15_Y23_Job(Seq.Scan) 1 01 01 02 01 04 01_152	Cell_CP_2	WT	0	5	2.5668596714568324	1.9523329502424591	Peli1
1636	EnhSertadPeli_Rep1_2_part1_Sequence_A 0_S 0_U 1_V 0_X15_Y23_Job(Seq.Scan) 1 01 01 02 01 04 01_152	Cell_CP_2	WT	0	5	2.5668596714568324	1.9523329502424591	Peli1
1637	EnhSertadPeli_Rep1_2_part1_Sequence_A 0_S 0_U 1_V 0_X15_Y23_Job(Seq.Scan) 1 01 01 02 01 04 01_152	Cell_CP_2	WT	0	5	2.5668596714568324	1.9523329502424591	Peli1
1638	EnhSertadPeli_Rep1_2_part1_Sequence_A 0_S 0_U 1_V 0_X15_Y23_Job(Seq.Scan) 1 01 01 02 01 04 01_152	Cell_CP_2	WT	0	5	2.5668596714568324	1.9523329502424591	Peli1
1639	EnhSertadPeli_Rep1_2_part1_Sequence_A 0_S 0_U 1_V 0_X15_Y23_Job(Seq.Scan) 1 01 01 02 01 04 01_152	Cell_CP_3	WT	0	5	2.883624704296449	0.0	Peli1
1640	EnhSertadPeli_Rep1_2_part1_Sequence_A 0_S 0_U 1_V 0_X15_Y23_Job(Seq.Scan) 1 01 01 02 01 04 01_152	Cell_CP_3	WT	0	5	2.883624704296449	0.0	Peli1
1641	EnhSertadPeli_Rep1_2_part1_Sequence_A 0_S 0_U 1_V 0_X15_Y23_Job(Seq.Scan) 1 01 01 02 01 04 01_152	Cell_CP_3	WT	0	5	2.883624704296449	0.0	Peli1
1642	EnhSertadPeli_Rep1_2_part1_Sequence_A 0_S 0_U 1_V 0_X15_Y23_Job(Seq.Scan) 1 01 01 02 01 04 01_152	Cell_CP_3	WT	0	5	2.883624704296449	0.0	Peli1
1643	EnhSertadPeli_Rep1_2_part1_Sequence_A 0_S 0_U 1_V 0_X15_Y23_Job(Seq.Scan) 1 01 01 02 01 04 01_152	Cell_CP_4	WT	0	5	3.184551434138552	0.0	Peli1
1644	EnhSertadPeli_Rep1_2_part1_Sequence_A 0_S 0_U 1_V 0_X15_Y23_Job(Seq.Scan) 1 01 01 02 01 04 01_152	Cell_CP_4	WT	0	5	3.184551434138552	0.0	Peli1
1645	EnhSertadPeli_Rep1_2_part1_Sequence_A 0_S 0_U 1_V 0_X15_Y23_Job(Seq.Scan) 1 01 01 02 01 04 01_152	Cell_CP_4	WT	0	5	3.184551434138552	0.0	Peli1
1646	EnhSertadPeli_Rep1_2_part1_Sequence_A 0_S 0_U 1_V 0_X15_Y23_Job(Seq.Scan) 1 01 01 02 01 04 01_152	Cell_CP_4	WT	0	5	3.184551434138552	0.0	Peli1
1647	EnhSertadPeli_Rep1_2_part1_Sequence_A 0_S 0_U 1_V 0_X15_Y23_Job(Seq.Scan) 1 01 01 02 01 04 01_152	Cell_CP_6	WT	0	5	3.460138830694868	1.9333272947786384	Peli1
1648	EnhSertadPeli_Rep1_2_part1_Sequence_A 0_S 0_U 1_V 0_X15_Y23_Job(Seq.Scan) 1 01 01 02 01 04 01_152	Cell_CP_6	WT	0	5	3.460138830694868	1.9333272947786384	Peli1
1649	EnhSertadPeli_Rep1_2_part1_Sequence_A 0_S 0_U 1_V 0_X15_Y23_Job(Seq.Scan) 1 01 01 02 01 04 01_152	Cell_CP_6	WT	0	5	3.460138830694868	1.9333272947786384	Peli1
1650	EnhSertadPeli_Rep1_2_part1_Sequence_A 0_S 0_U 1_V 0_X15_Y23_Job(Seq.Scan) 1 01 01 02 01 04 01_152	Cell_CP_6	WT	0	5	3.460138830694868	1.9333272947786384	Peli1
1651	EnhSertadPeli_Rep1_2_part1_Sequence_A 0_S 0_U 1_V 0_X15_Y23_Job(Seq.Scan) 1 01 01 02 01 04 01_152	Cell_CP_7	WT	0	5	1.691529014046316	0.0	Peli1
1652	EnhSertadPeli_Rep1_2_part1_Sequence_A 0_S 0_U 1_V 0_X15_Y23_Job(Seq.Scan) 1 01 01 02 01 04 01_152	Cell_CP_7	WT	0	5	1.691529014046316	0.0	Peli1
1653	EnhSertadPeli_Rep1_2_part1_Sequence_A 0_S 0_U 1_V 0_X15_Y23_Job(Seq.Scan) 1 01 01 02 01 04 01_152	Cell_CP_7	WT	0	5	1.691529014046316	0.0	Peli1
1654	EnhSertadPeli_Rep1_2_part1_Sequence_A 0_S 0_U 1_V 0_X15_Y23_Job(Seq.Scan) 1 01 01 02 01 04 01_152	Cell_CP_7	WT	0	5	1.691529014046316	0.0	Peli1
1655	EnhSertadPeli_Rep1_2_part1_Sequence_A 0_S 0_U 1_V 0_X15_Y23_Job(Seq.Scan) 1 01 01 02 01 04 01_152	Cell_CP_8	WT	0	5	1.3583977433351913	1.3816267494021413	Peli1
1656	EnhSertadPeli_Rep1_2_part1_Sequence_A 0_S 0_U 1_V 0_X15_Y23_Job(Seq.Scan) 1 01 01 02 01 04 01_152	Cell_CP_8	WT	0	5	1.3583977433351913	1.3816267494021413	Peli1
1657	EnhSertadPeli_Rep1_2_part1_Sequence_A 0_S 0_U 1_V 0_X15_Y23_Job(Seq.Scan) 1 01 01 02 01 04 01_152	Cell_CP_8	WT	0	5	1.3583977433351913	1.3816267494021413	Peli1
1658	EnhSertadPeli_Rep1_2_part1_Sequence_A 0_S 0_U 1_V 0_X15_Y23_Job(Seq.Scan) 1 01 01 02 01 04 01_152	Cell_CP_8	WT	0	5	1.3583977433351913	1.3816267494021413	Peli1
1659	EnhSertadPeli_Rep1_2_part1_Sequence_A 0_S 0_U 1_V 0_X15_Y23_Job(Seq.Scan) 1 01 01 02 01 04 01_152	Cell_CP_12	WT	0	5	2.196243227248424	0.0	Peli1
1660	EnhSertadPeli_Rep1_2_part1_Sequence_A 0_S 0_U 1_V 0_X15_Y23_Job(Seq.Scan) 1 01 01 02 01 04 01_152	Cell_CP_12	WT	0	5	2.196243227248424	0.0	Peli1
1661	EnhSertadPeli_Rep1_2_part1_Sequence_A 0_S 0_U 1_V 0_X15_Y23_Job(Seq.Scan) 1 01 01 02 01 04 01_152	Cell_CP_12	WT	0	5	2.196243227248424	0.0	Peli1
1662	EnhSertadPeli_Rep1_2_part1_Sequence_A 0_S 0_U 1_V 0_X15_Y23_Job(Seq.Scan) 1 01 01 02 01 04 01_152	Cell_CP_12	WT	0	5	2.196243227248424	0.0	Peli1
1663	EnhSertadPeli_Rep1_2_part1_Sequence_A 0_S 0_U 1_V 0_X15_Y23_Job(Seq.Scan) 1 01 01 02 01 04 01_152	Cell_CP_14	WT	0	5	1.1746734542418034	0.0	Peli1
1664	EnhSertadPeli_Rep1_2_part1_Sequence_A 0_S 0_U 1_V 0_X15_Y23_Job(Seq.Scan) 1 01 01 02 01 04 01_152	Cell_CP_14	WT	0	5	1.1746734542418034	0.0	Peli1
1665	EnhSertadPeli_Rep1_2_part1_Sequence_A 0_S 0_U 1_V 0_X15_Y23_Job(Seq.Scan) 1 01 01 02 01 04 01_152	Cell_CP_14	WT	0	5	1.1746734542418034	0.0	Peli1
1666	EnhSertadPeli_Rep1_2_part1_Sequence_A 0_S 0_U 1_V 0_X15_Y23_Job(Seq.Scan) 1 01 01 02 01 04 01_152	Cell_CP_14	WT	0	5	1.1746734542418034	0.0	Peli1
1667	EnhSertadPeli_Rep1_2_part1_Sequence_A 0_S 0_U 1_V 0_X15_Y23_Job(Seq.Scan) 1 01 01 02 01 04 01_152	Cell_CP_16	WT	0	5	1.8625828661638235	0.0	Peli1
1668	EnhSertadPeli_Rep1_2_part1_Sequence_A 0_S 0_U 1_V 0_X15_Y23_Job(Seq.Scan) 1 01 01 02 01 04 01_152	Cell_CP_16	WT	0	5	1.8625828661638235	0.0	Peli1
1669	EnhSertadPeli_Rep1_2_part1_Sequence_A 0_S 0_U 1_V 0_X15_Y23_Job(Seq.Scan) 1 01 01 02 01 04 01_152	Cell_CP_16	WT	0	5	1.8625828661638235	0.0	Peli1
1670	EnhSertadPeli_Rep1_2_part1_Sequence_A 0_S 0_U 1_V 0_X15_Y23_Job(Seq.Scan) 1 01 01 02 01 04 01_152	Cell_CP_16	WT	0	5	1.8625828661638235	0.0	Peli1
1671	EnhSertadPeli_Rep1_2_part1_Sequence_A 0_S 0_U 1_V 0_X15_Y23_Job(Seq.Scan) 1 01 01 02 01 04 01_152	Cell_CP_20	WT	0	5	1.2158528879687405	0.0	Peli1
1672	EnhSertadPeli_Rep1_2_part1_Sequence_A 0_S 0_U 1_V 0_X15_Y23_Job(Seq.Scan) 1 01 01 02 01 04 01_152	Cell_CP_20	WT	0	5	1.2158528879687405	0.0	Peli1
1673	EnhSertadPeli_Rep1_2_part1_Sequence_A 0_S 0_U 1_V 0_X15_Y23_Job(Seq.Scan) 1 01 01 02 01 04 01_152	Cell_CP_20	WT	0	5	1.2158528879687405	0.0	Peli1
1674	EnhSertadPeli_Rep1_2_part1_Sequence_A 0_S 0_U 1_V 0_X15_Y23_Job(Seq.Scan) 1 01 01 02 01 04 01_152	Cell_CP_20	WT	0	5	1.2158528879687405	0.0	Peli1
1675	EnhSertadPeli_Rep1_2_part1_Sequence_A 0_S 0_U 1_V 0_X15_Y23_Job(Seq.Scan) 1 01 01 02 01 04 01_152	Cell_CP_22	WT	0	5	2.936418191695952	1.3911298339117144	Peli1
1676	EnhSertadPeli_Rep1_2_part1_Sequence_A 0_S 0_U 1_V 0_X15_Y23_Job(Seq.Scan) 1 01 01 02 01 04 01_152	Cell_CP_22	WT	0	5	2.936418191695952	1.3911298339117144	Peli1
1677	EnhSertadPeli_Rep1_2_part1_Sequence_A 0_S 0_U 1_V 0_X15_Y23_Job(Seq.Scan) 1 01 01 02 01 04 01_152	Cell_CP_22	WT	0	5	2.936418191695952	1.3911298339117144	Peli1
1678	EnhSertadPeli_Rep1_2_part1_Sequence_A 0_S 0_U 1_V 0_X15_Y23_Job(Seq.Scan) 1 01 01 02 01 04 01_152	Cell_CP_22	WT	0	5	2.936418191695952	1.3911298339117144	Peli1
1679	EnhSertadPeli_Rep1_2_part1_Sequence_A 0_S 0_U 1_V 0_X15_Y23_Job(Seq.Scan) 1 01 01 02 01 04 01_152	Cell_CP_23	WT	0	5	3.720413804906366	0.0	Peli1
1680	EnhSertadPeli_Rep1_2_part1_Sequence_A 0_S 0_U 1_V 0_X15_Y23_Job(Seq.Scan) 1 01 01 02 01 04 01_152	Cell_CP_23	WT	0	5	3.720413804906366	0.0	Peli1
1681	EnhSertadPeli_Rep1_2_part1_Sequence_A 0_S 0_U 1_V 0_X15_Y23_Job(Seq.Scan) 1 01 01 02 01 04 01_152	Cell_CP_23	WT	0	5	3.720413804906366	0.0	Peli1
1682	EnhSertadPeli_Rep1_2_part1_Sequence_A 0_S 0_U 1_V 0_X15_Y23_Job(Seq.Scan) 1 01 01 02 01 04 01_152	Cell_CP_23	WT	0	5	3.720413804906366	0.0	Peli1
1683	EnhSertadPeli_Rep1_2_part1_Sequence_A 0_S 0_U 1_V 0_X15_Y23_Job(Seq.Scan) 1 01 01 02 01 04 01_152	Cell_CP_24	WT	0	5	1.2654790229019357	0.0	Peli1
1684	EnhSertadPeli_Rep1_2_part1_Sequence_A 0_S 0_U 1_V 0_X15_Y23_Job(Seq.Scan) 1 01 01 02 01 04 01_152	Cell_CP_24	WT	0	5	1.2654790229019357	0.0	Peli1
1685	EnhSertadPeli_Rep1_2_part1_Sequence_A 0_S 0_U 1_V 0_X15_Y23_Job(Seq.Scan) 1 01 01 02 01 04 01_152	Cell_CP_24	WT	0	5	1.2654790229019357	0.0	Peli1
1686	EnhSertadPeli_Rep1_2_part1_Sequence_A 0_S 0_U 1_V 0_X15_Y23_Job(Seq.Scan) 1 01 01 02 01 04 01_152	Cell_CP_24	WT	0	5	1.2654790229019357	0.0	Peli1
1687	EnhSertadPeli_Rep1_2_part1_Sequence_A 0_S 0_U 1_V 0_X15_Y23_Job(Seq.Scan) 1 01 01 02 01 04 01_152	Cell_CP_26	WT	0	5	1.5579598218707678	0.0	Peli1
1688	EnhSertadPeli_Rep1_2_part1_Sequence_A 0_S 0_U 1_V 0_X15_Y23_Job(Seq.Scan) 1 01 01 02 01 04 01_152	Cell_CP_26	WT	0	5	1.5579598218707678	0.0	Peli1
1689	EnhSertadPeli_Rep1_2_part1_Sequence_A 0_S 0_U 1_V 0_X15_Y23_Job(Seq.Scan) 1 01 01 02 01 04 01_152	Cell_CP_26	WT	0	5	1.5579598218707678	0.0	Peli1
1690	EnhSertadPeli_Rep1_2_part1_Sequence_A 0_S 0_U 1_V 0_X15_Y23_Job(Seq.Scan) 1 01 01 02 01 04 01_152	Cell_CP_26	WT	0	5	1.5579598218707678	0.0	Peli1
1691	EnhSertadPeli_Rep1_2_part1_Sequence_A 0_S 0_U 1_V 0_X15_Y23_Job(Seq.Scan) 1 01 01 02 01 04 01_152	Cell_CP_29	WT	0	5	1.4048562690244162	0.0	Peli1
1692	EnhSertadPeli_Rep1_2_part1_Sequence_A 0_S 0_U 1_V 0_X15_Y23_Job(Seq.Scan) 1 01 01 02 01 04 01_152	Cell_CP_29	WT	0	5	1.4048562690244162	0.0	Peli1
1693	EnhSertadPeli_Rep1_2_part1_Sequence_A 0_S 0_U 1_V 0_X15_Y23_Job(Seq.Scan) 1 01 01 02 01 04 01_152	Cell_CP_29	WT	0	5	1.4048562690244162	0.0	Peli1
1694	EnhSertadPeli_Rep1_2_part1_Sequence_A 0_S 0_U 1_V 0_X15_Y23_Job(Seq.Scan) 1 01 01 02 01 04 01_152	Cell_CP_29	WT	0	5	1.4048562690244162	0.0	Peli1
1695	EnhSertadPeli_Rep1_2_part1_Sequence_A 0_S 0_U 1_V 0_X15_Y23_Job(Seq.Scan) 1 01 01 02 01 04 01_152	Cell_CP_30	WT	0	5	1.6741067780379864	0.0	Peli1
1696	EnhSertadPeli_Rep1_2_part1_Sequence_A 0_S 0_U 1_V 0_X15_Y23_Job(Seq.Scan) 1 01 01 02 01 04 01_152	Cell_CP_30	WT	0	5	1.6741067780379864	0.0	Peli1
1697	EnhSertadPeli_Rep1_2_part1_Sequence_A 0_S 0_U 1_V 0_X15_Y23_Job(Seq.Scan) 1 01 01 02 01 04 01_152	Cell_CP_30	WT	0	5	1.6741067780379864	0.0	Peli1
1698	EnhSertadPeli_Rep1_2_part1_Sequence_A 0_S 0_U 1_V 0_X15_Y23_Job(Seq.Scan) 1 01 01 02 01 04 01_152	Cell_CP_30	WT	0	5	1.6741067780379864	0.0	Peli1
1699	EnhSertadPeli_Rep1_2_part1_Sequence_A 0_S 0_U 1_V 0_X15_Y23_Job(Seq.Scan) 1 01 01 02 01 04 01_152	Cell_CP_31	WT	0	5	1.2670633410792456	0.0	Peli1
1700	EnhSertadPeli_Rep1_2_part1_Sequence_A 0_S 0_U 1_V 0_X15_Y23_Job(Seq.Scan) 1 01 01 02 01 04 01_152	Cell_CP_31	WT	0	5	1.2670633410792456	0.0	Peli1
1701	EnhSertadPeli_Rep1_2_part1_Sequence_A 0_S 0_U 1_V 0_X15_Y23_Job(Seq.Scan) 1 01 01 02 01 04 01_152	Cell_CP_31	WT	0	5	1.2670633410792456	0.0	Peli1
1702	EnhSertadPeli_Rep1_2_part1_Sequence_A 0_S 0_U 1_V 0_X15_Y23_Job(Seq.Scan) 1 01 01 02 01 04 01_152	Cell_CP_31	WT	0	5	1.2670633410792456	0.0	Peli1
1703	EnhSertadPeli_Rep1_2_part1_Sequence_A 0_S 0_U 1_V 0_X15_Y23_Job(Seq.Scan) 1 01 01 02 01 04 01_152	Cell_CP_32	WT	0	5	1.7992297825626014	0.0	Peli1
1704	EnhSertadPeli_Rep1_2_part1_Sequence_A 0_S 0_U 1_V 0_X15_Y23_Job(Seq.Scan) 1 01 01 02 01 04 01_152	Cell_CP_32	WT	0	5	1.7992297825626014	0.0	Peli1
1705	EnhSertadPeli_Rep1_2_part1_Sequence_A 0_S 0_U 1_V 0_X15_Y23_Job(Seq.Scan) 1 01 01 02 01 04 01_152	Cell_CP_32	WT	0	5	1.7992297825626014	0.0	Peli1
1706	EnhSertadPeli_Rep1_2_part1_Sequence_A 0_S 0_U 1_V 0_X15_Y23_Job(Seq.Scan) 1 01 01 02 01 04 01_152	Cell_CP_32	WT	0	5	1.7992297825626014	0.0	Peli1
1707	EnhSertadPeli_Rep1_2_part1_Sequence_A 0_S 0_U 1_V 0_X15_Y23_Job(Seq.Scan) 1 01 01 02 01 04 01_152	Cell_CP_34	WT	0	5	1.4196387022739396	2.803377319560892	Peli1
1708	EnhSertadPeli_Rep1_2_part1_Sequence_A 0_S 0_U 1_V 0_X15_Y23_Job(Seq.Scan) 1 01 01 02 01 04 01_152	Cell_CP_34	WT	0	5	1.4196387022739396	2.803377319560892	Peli1
1709	EnhSertadPeli_Rep1_2_part1_Sequence_A 0_S 0_U 1_V 0_X15_Y23_Job(Seq.Scan) 1 01 01 02 01 04 01_152	Cell_CP_34	WT	0	5	1.4196387022739396	2.803377319560892	Peli1
1710	EnhSertadPeli_Rep1_2_part1_Sequence_A 0_S 0_U 1_V 0_X15_Y23_Job(Seq.Scan) 1 01 01 02 01 04 01_152	Cell_CP_34	WT	0	5	1.4196387022739396	2.803377319560892	Peli1
1711	EnhSertadPeli_Rep1_2_part1_Sequence_A 0_S 0_U 1_V 0_X15_Y23_Job(Seq.Scan) 1 01 01 02 01 04 01_152	Cell_CP_36	WT	0	5	1.4423402870222195	0.0	Peli1
1712	EnhSertadPeli_Rep1_2_part1_Sequence_A 0_S 0_U 1_V 0_X15_Y23_Job(Seq.Scan) 1 01 01 02 01 04 01_152	Cell_CP_36	WT	0	5	1.4423402870222195	0.0	Peli1
1713	EnhSertadPeli_Rep1_2_part1_Sequence_A 0_S 0_U 1_V 0_X15_Y23_Job(Seq.Scan) 1 01 01 02 01 04 01_152	Cell_CP_36	WT	0	5	1.4423402870222195	0.0	Peli1
1714	EnhSertadPeli_Rep1_2_part1_Sequence_A 0_S 0_U 1_V 0_X15_Y23_Job(Seq.Scan) 1 01 01 02 01 04 01_152	Cell_CP_36	WT	0	5	1.4423402870222195	0.0	Peli1
1715	EnhSertadPeli_Rep1_2_part1_Sequence_A 0_S 0_U 1_V 0_X16_Y19_Job(Seq.Scan) 1 01 01 02 01 04 01_110	Cell_CP_1	WT	0	5	1.5780218606379035	0.0	Peli1
1716	EnhSertadPeli_Rep1_2_part1_Sequence_A 0_S 0_U 1_V 0_X16_Y19_Job(Seq.Scan) 1 01 01 02 01 04 01_110	Cell_CP_1	WT	0	5	1.5780218606379035	0.0	Peli1
1717	EnhSertadPeli_Rep1_2_part1_Sequence_A 0_S 0_U 1_V 0_X16_Y19_Job(Seq.Scan) 1 01 01 02 01 04 01_110	Cell_CP_1	WT	0	5	1.5780218606379035	0.0	Peli1
1718	EnhSertadPeli_Rep1_2_part1_Sequence_A 0_S 0_U 1_V 0_X16_Y19_Job(Seq.Scan) 1 01 01 02 01 04 01_110	Cell_CP_1	WT	0	5	1.5780218606379035	0.0	Peli1
1719	EnhSertadPeli_Rep1_2_part1_Sequence_A 0_S 0_U 1_V 0_X16_Y19_Job(Seq.Scan) 1 01 01 02 01 04 01_110	Cell_CP_3	WT	0	5	1.914321125759492	1.303491232551396	Peli1
1720	EnhSertadPeli_Rep1_2_part1_Sequence_A 0_S 0_U 1_V 0_X16_Y19_Job(Seq.Scan) 1 01 01 02 01 04 01_110	Cell_CP_3	WT	0	5	1.914321125759492	1.303491232551396	Peli1
1721	EnhSertadPeli_Rep1_2_part1_Sequence_A 0_S 0_U 1_V 0_X16_Y19_Job(Seq.Scan) 1 01 01 02 01 04 01_110	Cell_CP_3	WT	0	5	1.914321125759492	1.303491232551396	Peli1
1722	EnhSertadPeli_Rep1_2_part1_Sequence_A 0_S 0_U 1_V 0_X16_Y19_Job(Seq.Scan) 1 01 01 02 01 04 01_110	Cell_CP_3	WT	0	5	1.914321125759492	1.303491232551396	Peli1
1723	EnhSertadPeli_Rep1_2_part1_Sequence_A 0_S 0_U 1_V 0_X16_Y19_Job(Seq.Scan) 1 01 01 02 01 04 01_110	Cell_CP_4	WT	0	5	1.363676706908648	0.0	Peli1
1724	EnhSertadPeli_Rep1_2_part1_Sequence_A 0_S 0_U 1_V 0_X16_Y19_Job(Seq.Scan) 1 01 01 02 01 04 01_110	Cell_CP_4	WT	0	5	1.363676706908648	0.0	Peli1
1725	EnhSertadPeli_Rep1_2_part1_Sequence_A 0_S 0_U 1_V 0_X16_Y19_Job(Seq.Scan) 1 01 01 02 01 04 01_110	Cell_CP_4	WT	0	5	1.363676706908648	0.0	Peli1
1726	EnhSertadPeli_Rep1_2_part1_Sequence_A 0_S 0_U 1_V 0_X16_Y19_Job(Seq.Scan) 1 01 01 02 01 04 01_110	Cell_CP_4	WT	0	5	1.363676706908648	0.0	Peli1
1727	EnhSertadPeli_Rep1_2_part1_Sequence_A 0_S 0_U 1_V 0_X16_Y19_Job(Seq.Scan) 1 01 01 02 01 04 01_110	Cell_CP_6	WT	0	5	1.5922762306246008	0.0	Peli1
1728	EnhSertadPeli_Rep1_2_part1_Sequence_A 0_S 0_U 1_V 0_X16_Y19_Job(Seq.Scan) 1 01 01 02 01 04 01_110	Cell_CP_6	WT	0	5	1.5922762306246008	0.0	Peli1
1729	EnhSertadPeli_Rep1_2_part1_Sequence_A 0_S 0_U 1_V 0_X16_Y19_Job(Seq.Scan) 1 01 01 02 01 04 01_110	Cell_CP_6	WT	0	5	1.5922762306246008	0.0	Peli1
1730	EnhSertadPeli_Rep1_2_part1_Sequence_A 0_S 0_U 1_V 0_X16_Y19_Job(Seq.Scan) 1 01 01 02 01 04 01_110	Cell_CP_6	WT	0	5	1.5922762306246008	0.0	Peli1
1731	EnhSertadPeli_Rep1_2_part1_Sequence_A 0_S 0_U 1_V 0_X16_Y19_Job(Seq.Scan) 1 01 01 02 01 04 01_110	Cell_CP_7	WT	0	5	2.732104057350264	0.0	Peli1
1732	EnhSertadPeli_Rep1_2_part1_Sequence_A 0_S 0_U 1_V 0_X16_Y19_Job(Seq.Scan) 1 01 01 02 01 04 01_110	Cell_CP_7	WT	0	5	2.732104057350264	0.0	Peli1
1733	EnhSertadPeli_Rep1_2_part1_Sequence_A 0_S 0_U 1_V 0_X16_Y19_Job(Seq.Scan) 1 01 01 02 01 04 01_110	Cell_CP_7	WT	0	5	2.732104057350264	0.0	Peli1
1734	EnhSertadPeli_Rep1_2_part1_Sequence_A 0_S 0_U 1_V 0_X16_Y19_Job(Seq.Scan) 1 01 01 02 01 04 01_110	Cell_CP_7	WT	0	5	2.732104057350264	0.0	Peli1
1735	EnhSertadPeli_Rep1_2_part1_Sequence_A 0_S 0_U 1_V 0_X16_Y19_Job(Seq.Scan) 1 01 01 02 01 04 01_110	Cell_CP_9	WT	0	5	1.1672819808393793	1.63134418163322	Peli1
1736	EnhSertadPeli_Rep1_2_part1_Sequence_A 0_S 0_U 1_V 0_X16_Y19_Job(Seq.Scan) 1 01 01 02 01 04 01_110	Cell_CP_9	WT	0	5	1.1672819808393793	1.63134418163322	Peli1
1737	EnhSertadPeli_Rep1_2_part1_Sequence_A 0_S 0_U 1_V 0_X16_Y19_Job(Seq.Scan) 1 01 01 02 01 04 01_110	Cell_CP_9	WT	0	5	1.1672819808393793	1.63134418163322	Peli1
1738	EnhSertadPeli_Rep1_2_part1_Sequence_A 0_S 0_U 1_V 0_X16_Y19_Job(Seq.Scan) 1 01 01 02 01 04 01_110	Cell_CP_9	WT	0	5	1.1672819808393793	1.63134418163322	Peli1
1739	EnhSertadPeli_Rep1_2_part1_Sequence_A 0_S 0_U 1_V 0_X16_Y19_Job(Seq.Scan) 1 01 01 02 01 04 01_110	Cell_CP_10	WT	0	5	1.303491232551396	2.627572181966261	Peli1
1740	EnhSertadPeli_Rep1_2_part1_Sequence_A 0_S 0_U 1_V 0_X16_Y19_Job(Seq.Scan) 1 01 01 02 01 04 01_110	Cell_CP_10	WT	0	5	1.303491232551396	2.627572181966261	Peli1
1741	EnhSertadPeli_Rep1_2_part1_Sequence_A 0_S 0_U 1_V 0_X16_Y19_Job(Seq.Scan) 1 01 01 02 01 04 01_110	Cell_CP_10	WT	0	5	1.303491232551396	2.627572181966261	Peli1
1742	EnhSertadPeli_Rep1_2_part1_Sequence_A 0_S 0_U 1_V 0_X16_Y19_Job(Seq.Scan) 1 01 01 02 01 04 01_110	Cell_CP_10	WT	0	5	1.303491232551396	2.627572181966261	Peli1
1743	EnhSertadPeli_Rep1_2_part1_Sequence_A 0_S 0_U 1_V 0_X16_Y19_Job(Seq.Scan) 1 01 01 02 01 04 01_110	Cell_CP_11	WT	0	5	2.491362930254244	0.0	Peli1
1744	EnhSertadPeli_Rep1_2_part1_Sequence_A 0_S 0_U 1_V 0_X16_Y19_Job(Seq.Scan) 1 01 01 02 01 04 01_110	Cell_CP_11	WT	0	5	2.491362930254244	0.0	Peli1
1745	EnhSertadPeli_Rep1_2_part1_Sequence_A 0_S 0_U 1_V 0_X16_Y19_Job(Seq.Scan) 1 01 01 02 01 04 01_110	Cell_CP_11	WT	0	5	2.491362930254244	0.0	Peli1
1746	EnhSertadPeli_Rep1_2_part1_Sequence_A 0_S 0_U 1_V 0_X16_Y19_Job(Seq.Scan) 1 01 01 02 01 04 01_110	Cell_CP_11	WT	0	5	2.491362930254244	0.0	Peli1
1747	EnhSertadPeli_Rep1_2_part1_Sequence_A 0_S 0_U 1_V 0_X16_Y19_Job(Seq.Scan) 1 01 01 02 01 04 01_110	Cell_CP_13	WT	0	5	1.8620544177345035	0.0	Peli1
1748	EnhSertadPeli_Rep1_2_part1_Sequence_A 0_S 0_U 1_V 0_X16_Y19_Job(Seq.Scan) 1 01 01 02 01 04 01_110	Cell_CP_13	WT	0	5	1.8620544177345035	0.0	Peli1
1749	EnhSertadPeli_Rep1_2_part1_Sequence_A 0_S 0_U 1_V 0_X16_Y19_Job(Seq.Scan) 1 01 01 02 01 04 01_110	Cell_CP_13	WT	0	5	1.8620544177345035	0.0	Peli1
1750	EnhSertadPeli_Rep1_2_part1_Sequence_A 0_S 0_U 1_V 0_X16_Y19_Job(Seq.Scan) 1 01 01 02 01 04 01_110	Cell_CP_13	WT	0	5	1.8620544177345035	0.0	Peli1
1751	EnhSertadPeli_Rep1_2_part1_Sequence_A 0_S 0_U 1_V 0_X16_Y19_Job(Seq.Scan) 1 01 01 02 01 04 01_110	Cell_CP_15	WT	0	5	1.564823488788028	1.3140503151977905	Peli1
1752	EnhSertadPeli_Rep1_2_part1_Sequence_A 0_S 0_U 1_V 0_X16_Y19_Job(Seq.Scan) 1 01 01 02 01 04 01_110	Cell_CP_15	WT	0	5	1.564823488788028	1.3140503151977905	Peli1
1753	EnhSertadPeli_Rep1_2_part1_Sequence_A 0_S 0_U 1_V 0_X16_Y19_Job(Seq.Scan) 1 01 01 02 01 04 01_110	Cell_CP_15	WT	0	5	1.564823488788028	1.3140503151977905	Peli1
1754	EnhSertadPeli_Rep1_2_part1_Sequence_A 0_S 0_U 1_V 0_X16_Y19_Job(Seq.Scan) 1 01 01 02 01 04 01_110	Cell_CP_15	WT	0	5	1.564823488788028	1.3140503151977905	Peli1
1755	EnhSertadPeli_Rep1_2_part1_Sequence_A 0_S 0_U 1_V 0_X16_Y19_Job(Seq.Scan) 1 01 01 02 01 04 01_110	Cell_CP_16	WT	0	5	2.863034730655318	1.1118480487369138	Peli1
1756	EnhSertadPeli_Rep1_2_part1_Sequence_A 0_S 0_U 1_V 0_X16_Y19_Job(Seq.Scan) 1 01 01 02 01 04 01_110	Cell_CP_16	WT	0	5	2.863034730655318	1.1118480487369138	Peli1
1757	EnhSertadPeli_Rep1_2_part1_Sequence_A 0_S 0_U 1_V 0_X16_Y19_Job(Seq.Scan) 1 01 01 02 01 04 01_110	Cell_CP_16	WT	0	5	2.863034730655318	1.1118480487369138	Peli1
1758	EnhSertadPeli_Rep1_2_part1_Sequence_A 0_S 0_U 1_V 0_X16_Y19_Job(Seq.Scan) 1 01 01 02 01 04 01_110	Cell_CP_16	WT	0	5	2.863034730655318	1.1118480487369138	Peli1
1759	EnhSertadPeli_Rep1_2_part1_Sequence_A 0_S 0_U 1_V 0_X16_Y19_Job(Seq.Scan) 1 01 01 02 01 04 01_110	Cell_CP_17	WT	0	5	3.8101650444844832	2.010934619977726	Peli1
1760	EnhSertadPeli_Rep1_2_part1_Sequence_A 0_S 0_U 1_V 0_X16_Y19_Job(Seq.Scan) 1 01 01 02 01 04 01_110	Cell_CP_17	WT	0	5	3.8101650444844832	2.010934619977726	Peli1
1761	EnhSertadPeli_Rep1_2_part1_Sequence_A 0_S 0_U 1_V 0_X16_Y19_Job(Seq.Scan) 1 01 01 02 01 04 01_110	Cell_CP_17	WT	0	5	3.8101650444844832	2.010934619977726	Peli1
1762	EnhSertadPeli_Rep1_2_part1_Sequence_A 0_S 0_U 1_V 0_X16_Y19_Job(Seq.Scan) 1 01 01 02 01 04 01_110	Cell_CP_17	WT	0	5	3.8101650444844832	2.010934619977726	Peli1
1763	EnhSertadPeli_Rep1_2_part1_Sequence_A 0_S 0_U 1_V 0_X16_Y19_Job(Seq.Scan) 1 01 01 02 01 04 01_110	Cell_CP_18	WT	0	5	4.417298880019289	0.0	Peli1
1764	EnhSertadPeli_Rep1_2_part1_Sequence_A 0_S 0_U 1_V 0_X16_Y19_Job(Seq.Scan) 1 01 01 02 01 04 01_110	Cell_CP_18	WT	0	5	4.417298880019289	0.0	Peli1
1765	EnhSertadPeli_Rep1_2_part1_Sequence_A 0_S 0_U 1_V 0_X16_Y19_Job(Seq.Scan) 1 01 01 02 01 04 01_110	Cell_CP_18	WT	0	5	4.417298880019289	0.0	Peli1
1766	EnhSertadPeli_Rep1_2_part1_Sequence_A 0_S 0_U 1_V 0_X16_Y19_Job(Seq.Scan) 1 01 01 02 01 04 01_110	Cell_CP_18	WT	0	5	4.417298880019289	0.0	Peli1
1767	EnhSertadPeli_Rep1_2_part1_Sequence_A 0_S 0_U 1_V 0_X16_Y19_Job(Seq.Scan) 1 01 01 02 01 04 01_110	Cell_CP_20	WT	0	5	2.0716479008201416	0.0	Peli1
1768	EnhSertadPeli_Rep1_2_part1_Sequence_A 0_S 0_U 1_V 0_X16_Y19_Job(Seq.Scan) 1 01 01 02 01 04 01_110	Cell_CP_20	WT	0	5	2.0716479008201416	0.0	Peli1
1769	EnhSertadPeli_Rep1_2_part1_Sequence_A 0_S 0_U 1_V 0_X16_Y19_Job(Seq.Scan) 1 01 01 02 01 04 01_110	Cell_CP_20	WT	0	5	2.0716479008201416	0.0	Peli1
1770	EnhSertadPeli_Rep1_2_part1_Sequence_A 0_S 0_U 1_V 0_X16_Y19_Job(Seq.Scan) 1 01 01 02 01 04 01_110	Cell_CP_20	WT	0	5	2.0716479008201416	0.0	Peli1
1771	EnhSertadPeli_Rep1_2_part1_Sequence_A 0_S 0_U 1_V 0_X16_Y19_Job(Seq.Scan) 1 01 01 02 01 04 01_110	Cell_CP_21	WT	0	5	1.573270189994286	0.0	Peli1
1772	EnhSertadPeli_Rep1_2_part1_Sequence_A 0_S 0_U 1_V 0_X16_Y19_Job(Seq.Scan) 1 01 01 02 01 04 01_110	Cell_CP_21	WT	0	5	1.573270189994286	0.0	Peli1
1773	EnhSertadPeli_Rep1_2_part1_Sequence_A 0_S 0_U 1_V 0_X16_Y19_Job(Seq.Scan) 1 01 01 02 01 04 01_110	Cell_CP_21	WT	0	5	1.573270189994286	0.0	Peli1
1774	EnhSertadPeli_Rep1_2_part1_Sequence_A 0_S 0_U 1_V 0_X16_Y19_Job(Seq.Scan) 1 01 01 02 01 04 01_110	Cell_CP_21	WT	0	5	1.573270189994286	0.0	Peli1
1775	EnhSertadPeli_Rep1_2_part1_Sequence_A 0_S 0_U 1_V 0_X16_Y19_Job(Seq.Scan) 1 01 01 02 01 04 01_110	Cell_CP_23	WT	0	5	1.745907461567285	0.0	Peli1
1776	EnhSertadPeli_Rep1_2_part1_Sequence_A 0_S 0_U 1_V 0_X16_Y19_Job(Seq.Scan) 1 01 01 02 01 04 01_110	Cell_CP_23	WT	0	5	1.745907461567285	0.0	Peli1
1777	EnhSertadPeli_Rep1_2_part1_Sequence_A 0_S 0_U 1_V 0_X16_Y19_Job(Seq.Scan) 1 01 01 02 01 04 01_110	Cell_CP_23	WT	0	5	1.745907461567285	0.0	Peli1
1778	EnhSertadPeli_Rep1_2_part1_Sequence_A 0_S 0_U 1_V 0_X16_Y19_Job(Seq.Scan) 1 01 01 02 01 04 01_110	Cell_CP_23	WT	0	5	1.745907461567285	0.0	Peli1
1779	EnhSertadPeli_Rep1_2_part1_Sequence_A 0_S 0_U 1_V 0_X16_Y19_Job(Seq.Scan) 1 01 01 02 01 04 01_110	Cell_CP_24	WT	0	5	3.4733372025447435	0.0	Peli1
1780	EnhSertadPeli_Rep1_2_part1_Sequence_A 0_S 0_U 1_V 0_X16_Y19_Job(Seq.Scan) 1 01 01 02 01 04 01_110	Cell_CP_24	WT	0	5	3.4733372025447435	0.0	Peli1
1781	EnhSertadPeli_Rep1_2_part1_Sequence_A 0_S 0_U 1_V 0_X16_Y19_Job(Seq.Scan) 1 01 01 02 01 04 01_110	Cell_CP_24	WT	0	5	3.4733372025447435	0.0	Peli1
1782	EnhSertadPeli_Rep1_2_part1_Sequence_A 0_S 0_U 1_V 0_X16_Y19_Job(Seq.Scan) 1 01 01 02 01 04 01_110	Cell_CP_24	WT	0	5	3.4733372025447435	0.0	Peli1
1783	EnhSertadPeli_Rep1_2_part1_Sequence_A 0_S 0_U 1_V 0_X16_Y19_Job(Seq.Scan) 1 01 01 02 01 04 01_110	Cell_CP_28	WT	0	5	1.0352964007025691	1.7205664592266925	Peli1
1784	EnhSertadPeli_Rep1_2_part1_Sequence_A 0_S 0_U 1_V 0_X16_Y19_Job(Seq.Scan) 1 01 01 02 01 04 01_110	Cell_CP_28	WT	0	5	1.0352964007025691	1.7205664592266925	Peli1
1785	EnhSertadPeli_Rep1_2_part1_Sequence_A 0_S 0_U 1_V 0_X16_Y19_Job(Seq.Scan) 1 01 01 02 01 04 01_110	Cell_CP_28	WT	0	5	1.0352964007025691	1.7205664592266925	Peli1
1786	EnhSertadPeli_Rep1_2_part1_Sequence_A 0_S 0_U 1_V 0_X16_Y19_Job(Seq.Scan) 1 01 01 02 01 04 01_110	Cell_CP_28	WT	0	5	1.0352964007025691	1.7205664592266925	Peli1
1787	EnhSertadPeli_Rep1_2_part1_Sequence_A 0_S 0_U 1_V 0_X16_Y19_Job(Seq.Scan) 1 01 01 02 01 04 01_110	Cell_CP_32	WT	0	5	1.5236430279504412	1.9428299941217173	Peli1
1788	EnhSertadPeli_Rep1_2_part1_Sequence_A 0_S 0_U 1_V 0_X16_Y19_Job(Seq.Scan) 1 01 01 02 01 04 01_110	Cell_CP_32	WT	0	5	1.5236430279504412	1.9428299941217173	Peli1
1789	EnhSertadPeli_Rep1_2_part1_Sequence_A 0_S 0_U 1_V 0_X16_Y19_Job(Seq.Scan) 1 01 01 02 01 04 01_110	Cell_CP_32	WT	0	5	1.5236430279504412	1.9428299941217173	Peli1
1790	EnhSertadPeli_Rep1_2_part1_Sequence_A 0_S 0_U 1_V 0_X16_Y19_Job(Seq.Scan) 1 01 01 02 01 04 01_110	Cell_CP_32	WT	0	5	1.5236430279504412	1.9428299941217173	Peli1
1791	EnhSertadPeli_Rep1_2_part1_Sequence_A 0_S 0_U 1_V 0_X16_Y19_Job(Seq.Scan) 1 01 01 02 01 04 01_110	Cell_CP_35	WT	0	5	1.9217127275507475	0.0	Peli1
1792	EnhSertadPeli_Rep1_2_part1_Sequence_A 0_S 0_U 1_V 0_X16_Y19_Job(Seq.Scan) 1 01 01 02 01 04 01_110	Cell_CP_35	WT	0	5	1.9217127275507475	0.0	Peli1
1793	EnhSertadPeli_Rep1_2_part1_Sequence_A 0_S 0_U 1_V 0_X16_Y19_Job(Seq.Scan) 1 01 01 02 01 04 01_110	Cell_CP_35	WT	0	5	1.9217127275507475	0.0	Peli1
1794	EnhSertadPeli_Rep1_2_part1_Sequence_A 0_S 0_U 1_V 0_X16_Y19_Job(Seq.Scan) 1 01 01 02 01 04 01_110	Cell_CP_35	WT	0	5	1.9217127275507475	0.0	Peli1
1795	EnhSertadPeli_Rep1_2_part1_Sequence_A 0_S 0_U 1_V 0_X16_Y19_Job(Seq.Scan) 1 01 01 02 01 04 01_110	Cell_CP_37	WT	0	5	2.0014315354681527	0.0	Peli1
1796	EnhSertadPeli_Rep1_2_part1_Sequence_A 0_S 0_U 1_V 0_X16_Y19_Job(Seq.Scan) 1 01 01 02 01 04 01_110	Cell_CP_37	WT	0	5	2.0014315354681527	0.0	Peli1
1797	EnhSertadPeli_Rep1_2_part1_Sequence_A 0_S 0_U 1_V 0_X16_Y19_Job(Seq.Scan) 1 01 01 02 01 04 01_110	Cell_CP_37	WT	0	5	2.0014315354681527	0.0	Peli1
1798	EnhSertadPeli_Rep1_2_part1_Sequence_A 0_S 0_U 1_V 0_X16_Y19_Job(Seq.Scan) 1 01 01 02 01 04 01_110	Cell_CP_37	WT	0	5	2.0014315354681527	0.0	Peli1
1799	EnhSertadPeli_Rep1_2_part1_Sequence_A 0_S 0_U 1_V 0_X16_Y19_Job(Seq.Scan) 1 01 01 02 01 04 01_110	Cell_CP_38	WT	0	5	2.324005777754183	0.0	Peli1
1800	EnhSertadPeli_Rep1_2_part1_Sequence_A 0_S 0_U 1_V 0_X16_Y19_Job(Seq.Scan) 1 01 01 02 01 04 01_110	Cell_CP_38	WT	0	5	2.324005777754183	0.0	Peli1
1801	EnhSertadPeli_Rep1_2_part1_Sequence_A 0_S 0_U 1_V 0_X16_Y19_Job(Seq.Scan) 1 01 01 02 01 04 01_110	Cell_CP_38	WT	0	5	2.324005777754183	0.0	Peli1
1802	EnhSertadPeli_Rep1_2_part1_Sequence_A 0_S 0_U 1_V 0_X16_Y19_Job(Seq.Scan) 1 01 01 02 01 04 01_110	Cell_CP_38	WT	0	5	2.324005777754183	0.0	Peli1
1803	EnhSertadPeli_Rep1_2_part1_Sequence_A 0_S 0_U 1_V 0_X16_Y19_Job(Seq.Scan) 1 01 01 02 01 04 01_110	Cell_CP_39	WT	0	5	1.1672822376170418	0.9941166460035542	Peli1
1804	EnhSertadPeli_Rep1_2_part1_Sequence_A 0_S 0_U 1_V 0_X16_Y19_Job(Seq.Scan) 1 01 01 02 01 04 01_110	Cell_CP_39	WT	0	5	1.1672822376170418	0.9941166460035542	Peli1
1805	EnhSertadPeli_Rep1_2_part1_Sequence_A 0_S 0_U 1_V 0_X16_Y19_Job(Seq.Scan) 1 01 01 02 01 04 01_110	Cell_CP_39	WT	0	5	1.1672822376170418	0.9941166460035542	Peli1
1806	EnhSertadPeli_Rep1_2_part1_Sequence_A 0_S 0_U 1_V 0_X16_Y19_Job(Seq.Scan) 1 01 01 02 01 04 01_110	Cell_CP_39	WT	0	5	1.1672822376170418	0.9941166460035542	Peli1
1807	EnhSertadPeli_Rep1_2_part1_Sequence_A 0_S 0_U 1_V 0_X16_Y20_Job(Seq.Scan) 1 01 01 02 01 04 01_120	Cell_CP_1	WT	0	5	1.402744786306099	0.0	Peli1
1808	EnhSertadPeli_Rep1_2_part1_Sequence_A 0_S 0_U 1_V 0_X16_Y20_Job(Seq.Scan) 1 01 01 02 01 04 01_120	Cell_CP_1	WT	0	5	1.402744786306099	0.0	Peli1
1809	EnhSertadPeli_Rep1_2_part1_Sequence_A 0_S 0_U 1_V 0_X16_Y20_Job(Seq.Scan) 1 01 01 02 01 04 01_120	Cell_CP_1	WT	0	5	1.402744786306099	0.0	Peli1
1810	EnhSertadPeli_Rep1_2_part1_Sequence_A 0_S 0_U 1_V 0_X16_Y20_Job(Seq.Scan) 1 01 01 02 01 04 01_120	Cell_CP_1	WT	0	5	1.402744786306099	0.0	Peli1
1811	EnhSertadPeli_Rep1_2_part1_Sequence_A 0_S 0_U 1_V 0_X16_Y20_Job(Seq.Scan) 1 01 01 02 01 04 01_120	Cell_CP_2	WT	0	5	1.0696127452619868	0.0	Peli1
1812	EnhSertadPeli_Rep1_2_part1_Sequence_A 0_S 0_U 1_V 0_X16_Y20_Job(Seq.Scan) 1 01 01 02 01 04 01_120	Cell_CP_2	WT	0	5	1.0696127452619868	0.0	Peli1
1813	EnhSertadPeli_Rep1_2_part1_Sequence_A 0_S 0_U 1_V 0_X16_Y20_Job(Seq.Scan) 1 01 01 02 01 04 01_120	Cell_CP_2	WT	0	5	1.0696127452619868	0.0	Peli1
1814	EnhSertadPeli_Rep1_2_part1_Sequence_A 0_S 0_U 1_V 0_X16_Y20_Job(Seq.Scan) 1 01 01 02 01 04 01_120	Cell_CP_2	WT	0	5	1.0696127452619868	0.0	Peli1
1815	EnhSertadPeli_Rep1_2_part1_Sequence_A 0_S 0_U 1_V 0_X16_Y20_Job(Seq.Scan) 1 01 01 02 01 04 01_120	Cell_CP_3	WT	0	5	1.5442330015915722	0.0	Peli1
1816	EnhSertadPeli_Rep1_2_part1_Sequence_A 0_S 0_U 1_V 0_X16_Y20_Job(Seq.Scan) 1 01 01 02 01 04 01_120	Cell_CP_3	WT	0	5	1.5442330015915722	0.0	Peli1
1817	EnhSertadPeli_Rep1_2_part1_Sequence_A 0_S 0_U 1_V 0_X16_Y20_Job(Seq.Scan) 1 01 01 02 01 04 01_120	Cell_CP_3	WT	0	5	1.5442330015915722	0.0	Peli1
1818	EnhSertadPeli_Rep1_2_part1_Sequence_A 0_S 0_U 1_V 0_X16_Y20_Job(Seq.Scan) 1 01 01 02 01 04 01_120	Cell_CP_3	WT	0	5	1.5442330015915722	0.0	Peli1
1819	EnhSertadPeli_Rep1_2_part1_Sequence_A 0_S 0_U 1_V 0_X16_Y20_Job(Seq.Scan) 1 01 01 02 01 04 01_120	Cell_CP_4	WT	0	5	1.016290295877839	0.5226636779458609	Peli1
1820	EnhSertadPeli_Rep1_2_part1_Sequence_A 0_S 0_U 1_V 0_X16_Y20_Job(Seq.Scan) 1 01 01 02 01 04 01_120	Cell_CP_4	WT	0	5	1.016290295877839	0.5226636779458609	Peli1
1821	EnhSertadPeli_Rep1_2_part1_Sequence_A 0_S 0_U 1_V 0_X16_Y20_Job(Seq.Scan) 1 01 01 02 01 04 01_120	Cell_CP_4	WT	0	5	1.016290295877839	0.5226636779458609	Peli1
1822	EnhSertadPeli_Rep1_2_part1_Sequence_A 0_S 0_U 1_V 0_X16_Y20_Job(Seq.Scan) 1 01 01 02 01 04 01_120	Cell_CP_4	WT	0	5	1.016290295877839	0.5226636779458609	Peli1
1823	EnhSertadPeli_Rep1_2_part1_Sequence_A 0_S 0_U 1_V 0_X16_Y20_Job(Seq.Scan) 1 01 01 02 01 04 01_120	Cell_CP_5	WT	0	5	1.1857603433733612	0.0	Peli1
1824	EnhSertadPeli_Rep1_2_part1_Sequence_A 0_S 0_U 1_V 0_X16_Y20_Job(Seq.Scan) 1 01 01 02 01 04 01_120	Cell_CP_5	WT	0	5	1.1857603433733612	0.0	Peli1
1825	EnhSertadPeli_Rep1_2_part1_Sequence_A 0_S 0_U 1_V 0_X16_Y20_Job(Seq.Scan) 1 01 01 02 01 04 01_120	Cell_CP_5	WT	0	5	1.1857603433733612	0.0	Peli1
1826	EnhSertadPeli_Rep1_2_part1_Sequence_A 0_S 0_U 1_V 0_X16_Y20_Job(Seq.Scan) 1 01 01 02 01 04 01_120	Cell_CP_5	WT	0	5	1.1857603433733612	0.0	Peli1
1827	EnhSertadPeli_Rep1_2_part1_Sequence_A 0_S 0_U 1_V 0_X16_Y20_Job(Seq.Scan) 1 01 01 02 01 04 01_120	Cell_CP_7	WT	0	5	2.22105616632619	0.0	Peli1
1828	EnhSertadPeli_Rep1_2_part1_Sequence_A 0_S 0_U 1_V 0_X16_Y20_Job(Seq.Scan) 1 01 01 02 01 04 01_120	Cell_CP_7	WT	0	5	2.22105616632619	0.0	Peli1
1829	EnhSertadPeli_Rep1_2_part1_Sequence_A 0_S 0_U 1_V 0_X16_Y20_Job(Seq.Scan) 1 01 01 02 01 04 01_120	Cell_CP_7	WT	0	5	2.22105616632619	0.0	Peli1
1830	EnhSertadPeli_Rep1_2_part1_Sequence_A 0_S 0_U 1_V 0_X16_Y20_Job(Seq.Scan) 1 01 01 02 01 04 01_120	Cell_CP_7	WT	0	5	2.22105616632619	0.0	Peli1
1831	EnhSertadPeli_Rep1_2_part1_Sequence_A 0_S 0_U 1_V 0_X16_Y20_Job(Seq.Scan) 1 01 01 02 01 04 01_120	Cell_CP_11	WT	0	5	1.3557574270210602	0.0	Peli1
1832	EnhSertadPeli_Rep1_2_part1_Sequence_A 0_S 0_U 1_V 0_X16_Y20_Job(Seq.Scan) 1 01 01 02 01 04 01_120	Cell_CP_11	WT	0	5	1.3557574270210602	0.0	Peli1
1833	EnhSertadPeli_Rep1_2_part1_Sequence_A 0_S 0_U 1_V 0_X16_Y20_Job(Seq.Scan) 1 01 01 02 01 04 01_120	Cell_CP_11	WT	0	5	1.3557574270210602	0.0	Peli1
1834	EnhSertadPeli_Rep1_2_part1_Sequence_A 0_S 0_U 1_V 0_X16_Y20_Job(Seq.Scan) 1 01 01 02 01 04 01_120	Cell_CP_11	WT	0	5	1.3557574270210602	0.0	Peli1
1835	EnhSertadPeli_Rep1_2_part1_Sequence_A 0_S 0_U 1_V 0_X16_Y20_Job(Seq.Scan) 1 01 01 02 01 04 01_120	Cell_CP_13	WT	0	5	2.4596863242592173	0.0	Peli1
1836	EnhSertadPeli_Rep1_2_part1_Sequence_A 0_S 0_U 1_V 0_X16_Y20_Job(Seq.Scan) 1 01 01 02 01 04 01_120	Cell_CP_13	WT	0	5	2.4596863242592173	0.0	Peli1
1837	EnhSertadPeli_Rep1_2_part1_Sequence_A 0_S 0_U 1_V 0_X16_Y20_Job(Seq.Scan) 1 01 01 02 01 04 01_120	Cell_CP_13	WT	0	5	2.4596863242592173	0.0	Peli1
1838	EnhSertadPeli_Rep1_2_part1_Sequence_A 0_S 0_U 1_V 0_X16_Y20_Job(Seq.Scan) 1 01 01 02 01 04 01_120	Cell_CP_13	WT	0	5	2.4596863242592173	0.0	Peli1
1839	EnhSertadPeli_Rep1_2_part1_Sequence_A 0_S 0_U 1_V 0_X16_Y20_Job(Seq.Scan) 1 01 01 02 01 04 01_120	Cell_CP_14	WT	0	5	1.1218786829539882	1.4043280773727589	Peli1
1840	EnhSertadPeli_Rep1_2_part1_Sequence_A 0_S 0_U 1_V 0_X16_Y20_Job(Seq.Scan) 1 01 01 02 01 04 01_120	Cell_CP_14	WT	0	5	1.1218786829539882	1.4043280773727589	Peli1
1841	EnhSertadPeli_Rep1_2_part1_Sequence_A 0_S 0_U 1_V 0_X16_Y20_Job(Seq.Scan) 1 01 01 02 01 04 01_120	Cell_CP_14	WT	0	5	1.1218786829539882	1.4043280773727589	Peli1
1842	EnhSertadPeli_Rep1_2_part1_Sequence_A 0_S 0_U 1_V 0_X16_Y20_Job(Seq.Scan) 1 01 01 02 01 04 01_120	Cell_CP_14	WT	0	5	1.1218786829539882	1.4043280773727589	Peli1
1843	EnhSertadPeli_Rep1_2_part1_Sequence_A 0_S 0_U 1_V 0_X16_Y20_Job(Seq.Scan) 1 01 01 02 01 04 01_120	Cell_CP_15	WT	0	5	1.687833726706013	0.0	Peli1
1844	EnhSertadPeli_Rep1_2_part1_Sequence_A 0_S 0_U 1_V 0_X16_Y20_Job(Seq.Scan) 1 01 01 02 01 04 01_120	Cell_CP_15	WT	0	5	1.687833726706013	0.0	Peli1
1845	EnhSertadPeli_Rep1_2_part1_Sequence_A 0_S 0_U 1_V 0_X16_Y20_Job(Seq.Scan) 1 01 01 02 01 04 01_120	Cell_CP_15	WT	0	5	1.687833726706013	0.0	Peli1
1846	EnhSertadPeli_Rep1_2_part1_Sequence_A 0_S 0_U 1_V 0_X16_Y20_Job(Seq.Scan) 1 01 01 02 01 04 01_120	Cell_CP_15	WT	0	5	1.687833726706013	0.0	Peli1
1847	EnhSertadPeli_Rep1_2_part1_Sequence_A 0_S 0_U 1_V 0_X16_Y20_Job(Seq.Scan) 1 01 01 02 01 04 01_120	Cell_CP_18	WT	0	5	1.583300695822529	0.0	Peli1
1848	EnhSertadPeli_Rep1_2_part1_Sequence_A 0_S 0_U 1_V 0_X16_Y20_Job(Seq.Scan) 1 01 01 02 01 04 01_120	Cell_CP_18	WT	0	5	1.583300695822529	0.0	Peli1
1849	EnhSertadPeli_Rep1_2_part1_Sequence_A 0_S 0_U 1_V 0_X16_Y20_Job(Seq.Scan) 1 01 01 02 01 04 01_120	Cell_CP_18	WT	0	5	1.583300695822529	0.0	Peli1
1850	EnhSertadPeli_Rep1_2_part1_Sequence_A 0_S 0_U 1_V 0_X16_Y20_Job(Seq.Scan) 1 01 01 02 01 04 01_120	Cell_CP_18	WT	0	5	1.583300695822529	0.0	Peli1
1851	EnhSertadPeli_Rep1_2_part1_Sequence_A 0_S 0_U 1_V 0_X16_Y20_Job(Seq.Scan) 1 01 01 02 01 04 01_120	Cell_CP_21	WT	0	5	4.920956966695744	0.0	Peli1
1852	EnhSertadPeli_Rep1_2_part1_Sequence_A 0_S 0_U 1_V 0_X16_Y20_Job(Seq.Scan) 1 01 01 02 01 04 01_120	Cell_CP_21	WT	0	5	4.920956966695744	0.0	Peli1
1853	EnhSertadPeli_Rep1_2_part1_Sequence_A 0_S 0_U 1_V 0_X16_Y20_Job(Seq.Scan) 1 01 01 02 01 04 01_120	Cell_CP_21	WT	0	5	4.920956966695744	0.0	Peli1
1854	EnhSertadPeli_Rep1_2_part1_Sequence_A 0_S 0_U 1_V 0_X16_Y20_Job(Seq.Scan) 1 01 01 02 01 04 01_120	Cell_CP_21	WT	0	5	4.920956966695744	0.0	Peli1
1855	EnhSertadPeli_Rep1_2_part1_Sequence_A 0_S 0_U 1_V 0_X16_Y20_Job(Seq.Scan) 1 01 01 02 01 04 01_120	Cell_CP_22	WT	0	5	2.1994100661594067	1.3710679235334096	Peli1
1856	EnhSertadPeli_Rep1_2_part1_Sequence_A 0_S 0_U 1_V 0_X16_Y20_Job(Seq.Scan) 1 01 01 02 01 04 01_120	Cell_CP_22	WT	0	5	2.1994100661594067	1.3710679235334096	Peli1
1857	EnhSertadPeli_Rep1_2_part1_Sequence_A 0_S 0_U 1_V 0_X16_Y20_Job(Seq.Scan) 1 01 01 02 01 04 01_120	Cell_CP_22	WT	0	5	2.1994100661594067	1.3710679235334096	Peli1
1858	EnhSertadPeli_Rep1_2_part1_Sequence_A 0_S 0_U 1_V 0_X16_Y20_Job(Seq.Scan) 1 01 01 02 01 04 01_120	Cell_CP_22	WT	0	5	2.1994100661594067	1.3710679235334096	Peli1
1859	EnhSertadPeli_Rep1_2_part1_Sequence_A 0_S 0_U 1_V 0_X16_Y20_Job(Seq.Scan) 1 01 01 02 01 04 01_120	Cell_CP_25	WT	0	5	1.8794770389093267	3.3730275222643886	Peli1
1860	EnhSertadPeli_Rep1_2_part1_Sequence_A 0_S 0_U 1_V 0_X16_Y20_Job(Seq.Scan) 1 01 01 02 01 04 01_120	Cell_CP_25	WT	0	5	1.8794770389093267	3.3730275222643886	Peli1
1861	EnhSertadPeli_Rep1_2_part1_Sequence_A 0_S 0_U 1_V 0_X16_Y20_Job(Seq.Scan) 1 01 01 02 01 04 01_120	Cell_CP_25	WT	0	5	1.8794770389093267	3.3730275222643886	Peli1
1862	EnhSertadPeli_Rep1_2_part1_Sequence_A 0_S 0_U 1_V 0_X16_Y20_Job(Seq.Scan) 1 01 01 02 01 04 01_120	Cell_CP_25	WT	0	5	1.8794770389093267	3.3730275222643886	Peli1
1863	EnhSertadPeli_Rep1_2_part1_Sequence_A 0_S 0_U 1_V 0_X16_Y20_Job(Seq.Scan) 1 01 01 02 01 04 01_120	Cell_CP_26	WT	0	5	5.088315916639443	0.0	Peli1
1864	EnhSertadPeli_Rep1_2_part1_Sequence_A 0_S 0_U 1_V 0_X16_Y20_Job(Seq.Scan) 1 01 01 02 01 04 01_120	Cell_CP_26	WT	0	5	5.088315916639443	0.0	Peli1
1865	EnhSertadPeli_Rep1_2_part1_Sequence_A 0_S 0_U 1_V 0_X16_Y20_Job(Seq.Scan) 1 01 01 02 01 04 01_120	Cell_CP_26	WT	0	5	5.088315916639443	0.0	Peli1
1866	EnhSertadPeli_Rep1_2_part1_Sequence_A 0_S 0_U 1_V 0_X16_Y20_Job(Seq.Scan) 1 01 01 02 01 04 01_120	Cell_CP_26	WT	0	5	5.088315916639443	0.0	Peli1
1867	EnhSertadPeli_Rep1_2_part1_Sequence_A 0_S 0_U 1_V 0_X16_Y20_Job(Seq.Scan) 1 01 01 02 01 04 01_120	Cell_CP_29	WT	0	5	1.5759096075865988	1.5790776019970625	Peli1
1868	EnhSertadPeli_Rep1_2_part1_Sequence_A 0_S 0_U 1_V 0_X16_Y20_Job(Seq.Scan) 1 01 01 02 01 04 01_120	Cell_CP_29	WT	0	5	1.5759096075865988	1.5790776019970625	Peli1
1869	EnhSertadPeli_Rep1_2_part1_Sequence_A 0_S 0_U 1_V 0_X16_Y20_Job(Seq.Scan) 1 01 01 02 01 04 01_120	Cell_CP_29	WT	0	5	1.5759096075865988	1.5790776019970625	Peli1
1870	EnhSertadPeli_Rep1_2_part1_Sequence_A 0_S 0_U 1_V 0_X16_Y20_Job(Seq.Scan) 1 01 01 02 01 04 01_120	Cell_CP_29	WT	0	5	1.5759096075865988	1.5790776019970625	Peli1
1871	EnhSertadPeli_Rep1_2_part1_Sequence_A 0_S 0_U 1_V 0_X16_Y20_Job(Seq.Scan) 1 01 01 02 01 04 01_120	Cell_CP_30	WT	0	5	1.8224594305737076	0.0	Peli1
1872	EnhSertadPeli_Rep1_2_part1_Sequence_A 0_S 0_U 1_V 0_X16_Y20_Job(Seq.Scan) 1 01 01 02 01 04 01_120	Cell_CP_30	WT	0	5	1.8224594305737076	0.0	Peli1
1873	EnhSertadPeli_Rep1_2_part1_Sequence_A 0_S 0_U 1_V 0_X16_Y20_Job(Seq.Scan) 1 01 01 02 01 04 01_120	Cell_CP_30	WT	0	5	1.8224594305737076	0.0	Peli1
1874	EnhSertadPeli_Rep1_2_part1_Sequence_A 0_S 0_U 1_V 0_X16_Y20_Job(Seq.Scan) 1 01 01 02 01 04 01_120	Cell_CP_30	WT	0	5	1.8224594305737076	0.0	Peli1
1875	EnhSertadPeli_Rep1_2_part1_Sequence_A 0_S 0_U 1_V 0_X16_Y20_Job(Seq.Scan) 1 01 01 02 01 04 01_120	Cell_CP_31	WT	0	5	1.8393534749303797	0.0	Peli1
1876	EnhSertadPeli_Rep1_2_part1_Sequence_A 0_S 0_U 1_V 0_X16_Y20_Job(Seq.Scan) 1 01 01 02 01 04 01_120	Cell_CP_31	WT	0	5	1.8393534749303797	0.0	Peli1
1877	EnhSertadPeli_Rep1_2_part1_Sequence_A 0_S 0_U 1_V 0_X16_Y20_Job(Seq.Scan) 1 01 01 02 01 04 01_120	Cell_CP_31	WT	0	5	1.8393534749303797	0.0	Peli1
1878	EnhSertadPeli_Rep1_2_part1_Sequence_A 0_S 0_U 1_V 0_X16_Y20_Job(Seq.Scan) 1 01 01 02 01 04 01_120	Cell_CP_31	WT	0	5	1.8393534749303797	0.0	Peli1
1879	EnhSertadPeli_Rep1_2_part1_Sequence_A 0_S 0_U 1_V 0_X16_Y20_Job(Seq.Scan) 1 01 01 02 01 04 01_120	Cell_CP_32	WT	0	5	2.780147671549786	0.0	Peli1
1880	EnhSertadPeli_Rep1_2_part1_Sequence_A 0_S 0_U 1_V 0_X16_Y20_Job(Seq.Scan) 1 01 01 02 01 04 01_120	Cell_CP_32	WT	0	5	2.780147671549786	0.0	Peli1
1881	EnhSertadPeli_Rep1_2_part1_Sequence_A 0_S 0_U 1_V 0_X16_Y20_Job(Seq.Scan) 1 01 01 02 01 04 01_120	Cell_CP_32	WT	0	5	2.780147671549786	0.0	Peli1
1882	EnhSertadPeli_Rep1_2_part1_Sequence_A 0_S 0_U 1_V 0_X16_Y20_Job(Seq.Scan) 1 01 01 02 01 04 01_120	Cell_CP_32	WT	0	5	2.780147671549786	0.0	Peli1
1883	EnhSertadPeli_Rep1_2_part1_Sequence_A 0_S 0_U 1_V 0_X16_Y20_Job(Seq.Scan) 1 01 01 02 01 04 01_120	Cell_CP_33	WT	0	5	2.8915439841840365	1.2892364773982057	Peli1
1884	EnhSertadPeli_Rep1_2_part1_Sequence_A 0_S 0_U 1_V 0_X16_Y20_Job(Seq.Scan) 1 01 01 02 01 04 01_120	Cell_CP_33	WT	0	5	2.8915439841840365	1.2892364773982057	Peli1
1885	EnhSertadPeli_Rep1_2_part1_Sequence_A 0_S 0_U 1_V 0_X16_Y20_Job(Seq.Scan) 1 01 01 02 01 04 01_120	Cell_CP_33	WT	0	5	2.8915439841840365	1.2892364773982057	Peli1
1886	EnhSertadPeli_Rep1_2_part1_Sequence_A 0_S 0_U 1_V 0_X16_Y20_Job(Seq.Scan) 1 01 01 02 01 04 01_120	Cell_CP_33	WT	0	5	2.8915439841840365	1.2892364773982057	Peli1
1887	EnhSertadPeli_Rep1_2_part1_Sequence_A 0_S 0_U 1_V 0_X16_Y20_Job(Seq.Scan) 1 01 01 02 01 04 01_120	Cell_CP_36	WT	0	5	1.0136506857022796	1.0442711651716536	Peli1
1888	EnhSertadPeli_Rep1_2_part1_Sequence_A 0_S 0_U 1_V 0_X16_Y20_Job(Seq.Scan) 1 01 01 02 01 04 01_120	Cell_CP_36	WT	0	5	1.0136506857022796	1.0442711651716536	Peli1
1889	EnhSertadPeli_Rep1_2_part1_Sequence_A 0_S 0_U 1_V 0_X16_Y20_Job(Seq.Scan) 1 01 01 02 01 04 01_120	Cell_CP_36	WT	0	5	1.0136506857022796	1.0442711651716536	Peli1
1890	EnhSertadPeli_Rep1_2_part1_Sequence_A 0_S 0_U 1_V 0_X16_Y20_Job(Seq.Scan) 1 01 01 02 01 04 01_120	Cell_CP_36	WT	0	5	1.0136506857022796	1.0442711651716536	Peli1
1891	EnhSertadPeli_Rep1_2_part1_Sequence_A 0_S 0_U 1_V 0_X16_Y20_Job(Seq.Scan) 1 01 01 02 01 04 01_120	Cell_CP_38	WT	0	5	1.508860723089749	0.0	Peli1
1892	EnhSertadPeli_Rep1_2_part1_Sequence_A 0_S 0_U 1_V 0_X16_Y20_Job(Seq.Scan) 1 01 01 02 01 04 01_120	Cell_CP_38	WT	0	5	1.508860723089749	0.0	Peli1
1893	EnhSertadPeli_Rep1_2_part1_Sequence_A 0_S 0_U 1_V 0_X16_Y20_Job(Seq.Scan) 1 01 01 02 01 04 01_120	Cell_CP_38	WT	0	5	1.508860723089749	0.0	Peli1
1894	EnhSertadPeli_Rep1_2_part1_Sequence_A 0_S 0_U 1_V 0_X16_Y20_Job(Seq.Scan) 1 01 01 02 01 04 01_120	Cell_CP_38	WT	0	5	1.508860723089749	0.0	Peli1
1895	EnhSertadPeli_Rep1_2_part1_Sequence_A 0_S 0_U 1_V 0_X16_Y20_Job(Seq.Scan) 1 01 01 02 01 04 01_120	Cell_CP_40	WT	0	5	3.245794704076262	0.0	Peli1
1896	EnhSertadPeli_Rep1_2_part1_Sequence_A 0_S 0_U 1_V 0_X16_Y20_Job(Seq.Scan) 1 01 01 02 01 04 01_120	Cell_CP_40	WT	0	5	3.245794704076262	0.0	Peli1
1897	EnhSertadPeli_Rep1_2_part1_Sequence_A 0_S 0_U 1_V 0_X16_Y20_Job(Seq.Scan) 1 01 01 02 01 04 01_120	Cell_CP_40	WT	0	5	3.245794704076262	0.0	Peli1
1898	EnhSertadPeli_Rep1_2_part1_Sequence_A 0_S 0_U 1_V 0_X16_Y20_Job(Seq.Scan) 1 01 01 02 01 04 01_120	Cell_CP_40	WT	0	5	3.245794704076262	0.0	Peli1
1899	EnhSertadPeli_Rep1_2_part1_Sequence_A 0_S 0_U 1_V 0_X16_Y20_Job(Seq.Scan) 1 01 01 02 01 04 01_120	Cell_CP_41	WT	0	5	1.4344215206899564	0.0	Peli1
1900	EnhSertadPeli_Rep1_2_part1_Sequence_A 0_S 0_U 1_V 0_X16_Y20_Job(Seq.Scan) 1 01 01 02 01 04 01_120	Cell_CP_41	WT	0	5	1.4344215206899564	0.0	Peli1
1901	EnhSertadPeli_Rep1_2_part1_Sequence_A 0_S 0_U 1_V 0_X16_Y20_Job(Seq.Scan) 1 01 01 02 01 04 01_120	Cell_CP_41	WT	0	5	1.4344215206899564	0.0	Peli1
1902	EnhSertadPeli_Rep1_2_part1_Sequence_A 0_S 0_U 1_V 0_X16_Y20_Job(Seq.Scan) 1 01 01 02 01 04 01_120	Cell_CP_41	WT	0	5	1.4344215206899564	0.0	Peli1
1903	EnhSertadPeli_Rep1_2_part1_Sequence_A 0_S 0_U 1_V 0_X16_Y21_Job(Seq.Scan) 1 01 01 02 01 04 01_130	Cell_CP_1	WT	0	5	2.0980451580752177	0.0	Peli1
1904	EnhSertadPeli_Rep1_2_part1_Sequence_A 0_S 0_U 1_V 0_X16_Y21_Job(Seq.Scan) 1 01 01 02 01 04 01_130	Cell_CP_1	WT	0	5	2.0980451580752177	0.0	Peli1
1905	EnhSertadPeli_Rep1_2_part1_Sequence_A 0_S 0_U 1_V 0_X16_Y21_Job(Seq.Scan) 1 01 01 02 01 04 01_130	Cell_CP_1	WT	0	5	2.0980451580752177	0.0	Peli1
1906	EnhSertadPeli_Rep1_2_part1_Sequence_A 0_S 0_U 1_V 0_X16_Y21_Job(Seq.Scan) 1 01 01 02 01 04 01_130	Cell_CP_1	WT	0	5	2.0980451580752177	0.0	Peli1
1907	EnhSertadPeli_Rep1_2_part1_Sequence_A 0_S 0_U 1_V 0_X16_Y21_Job(Seq.Scan) 1 01 01 02 01 04 01_130	Cell_CP_2	WT	0	5	1.5236434131169347	0.0	Peli1
1908	EnhSertadPeli_Rep1_2_part1_Sequence_A 0_S 0_U 1_V 0_X16_Y21_Job(Seq.Scan) 1 01 01 02 01 04 01_130	Cell_CP_2	WT	0	5	1.5236434131169347	0.0	Peli1
1909	EnhSertadPeli_Rep1_2_part1_Sequence_A 0_S 0_U 1_V 0_X16_Y21_Job(Seq.Scan) 1 01 01 02 01 04 01_130	Cell_CP_2	WT	0	5	1.5236434131169347	0.0	Peli1
1910	EnhSertadPeli_Rep1_2_part1_Sequence_A 0_S 0_U 1_V 0_X16_Y21_Job(Seq.Scan) 1 01 01 02 01 04 01_130	Cell_CP_2	WT	0	5	1.5236434131169347	0.0	Peli1
1911	EnhSertadPeli_Rep1_2_part1_Sequence_A 0_S 0_U 1_V 0_X16_Y21_Job(Seq.Scan) 1 01 01 02 01 04 01_130	Cell_CP_4	WT	0	5	1.4497313752581498	0.0	Peli1
1912	EnhSertadPeli_Rep1_2_part1_Sequence_A 0_S 0_U 1_V 0_X16_Y21_Job(Seq.Scan) 1 01 01 02 01 04 01_130	Cell_CP_4	WT	0	5	1.4497313752581498	0.0	Peli1
1913	EnhSertadPeli_Rep1_2_part1_Sequence_A 0_S 0_U 1_V 0_X16_Y21_Job(Seq.Scan) 1 01 01 02 01 04 01_130	Cell_CP_4	WT	0	5	1.4497313752581498	0.0	Peli1
1914	EnhSertadPeli_Rep1_2_part1_Sequence_A 0_S 0_U 1_V 0_X16_Y21_Job(Seq.Scan) 1 01 01 02 01 04 01_130	Cell_CP_4	WT	0	5	1.4497313752581498	0.0	Peli1
1915	EnhSertadPeli_Rep1_2_part1_Sequence_A 0_S 0_U 1_V 0_X16_Y21_Job(Seq.Scan) 1 01 01 02 01 04 01_130	Cell_CP_6	WT	0	5	1.3847942302572802	0.0	Peli1
1916	EnhSertadPeli_Rep1_2_part1_Sequence_A 0_S 0_U 1_V 0_X16_Y21_Job(Seq.Scan) 1 01 01 02 01 04 01_130	Cell_CP_6	WT	0	5	1.3847942302572802	0.0	Peli1
1917	EnhSertadPeli_Rep1_2_part1_Sequence_A 0_S 0_U 1_V 0_X16_Y21_Job(Seq.Scan) 1 01 01 02 01 04 01_130	Cell_CP_6	WT	0	5	1.3847942302572802	0.0	Peli1
1918	EnhSertadPeli_Rep1_2_part1_Sequence_A 0_S 0_U 1_V 0_X16_Y21_Job(Seq.Scan) 1 01 01 02 01 04 01_130	Cell_CP_6	WT	0	5	1.3847942302572802	0.0	Peli1
1919	EnhSertadPeli_Rep1_2_part1_Sequence_A 0_S 0_U 1_V 0_X16_Y21_Job(Seq.Scan) 1 01 01 02 01 04 01_130	Cell_CP_8	WT	0	5	1.7253177447038164	0.3336600080153147	Peli1
1920	EnhSertadPeli_Rep1_2_part1_Sequence_A 0_S 0_U 1_V 0_X16_Y21_Job(Seq.Scan) 1 01 01 02 01 04 01_130	Cell_CP_8	WT	0	5	1.7253177447038164	0.3336600080153147	Peli1
1921	EnhSertadPeli_Rep1_2_part1_Sequence_A 0_S 0_U 1_V 0_X16_Y21_Job(Seq.Scan) 1 01 01 02 01 04 01_130	Cell_CP_8	WT	0	5	1.7253177447038164	0.3336600080153147	Peli1
1922	EnhSertadPeli_Rep1_2_part1_Sequence_A 0_S 0_U 1_V 0_X16_Y21_Job(Seq.Scan) 1 01 01 02 01 04 01_130	Cell_CP_8	WT	0	5	1.7253177447038164	0.3336600080153147	Peli1
1923	EnhSertadPeli_Rep1_2_part1_Sequence_A 0_S 0_U 1_V 0_X16_Y21_Job(Seq.Scan) 1 01 01 02 01 04 01_130	Cell_CP_9	WT	0	5	1.8430490190483448	2.513007746532715	Peli1
1924	EnhSertadPeli_Rep1_2_part1_Sequence_A 0_S 0_U 1_V 0_X16_Y21_Job(Seq.Scan) 1 01 01 02 01 04 01_130	Cell_CP_9	WT	0	5	1.8430490190483448	2.513007746532715	Peli1
1925	EnhSertadPeli_Rep1_2_part1_Sequence_A 0_S 0_U 1_V 0_X16_Y21_Job(Seq.Scan) 1 01 01 02 01 04 01_130	Cell_CP_9	WT	0	5	1.8430490190483448	2.513007746532715	Peli1
1926	EnhSertadPeli_Rep1_2_part1_Sequence_A 0_S 0_U 1_V 0_X16_Y21_Job(Seq.Scan) 1 01 01 02 01 04 01_130	Cell_CP_9	WT	0	5	1.8430490190483448	2.513007746532715	Peli1
1927	EnhSertadPeli_Rep1_2_part1_Sequence_A 0_S 0_U 1_V 0_X16_Y21_Job(Seq.Scan) 1 01 01 02 01 04 01_130	Cell_CP_10	WT	0	5	1.3114103840501528	1.4196390874404332	Peli1
1928	EnhSertadPeli_Rep1_2_part1_Sequence_A 0_S 0_U 1_V 0_X16_Y21_Job(Seq.Scan) 1 01 01 02 01 04 01_130	Cell_CP_10	WT	0	5	1.3114103840501528	1.4196390874404332	Peli1
1929	EnhSertadPeli_Rep1_2_part1_Sequence_A 0_S 0_U 1_V 0_X16_Y21_Job(Seq.Scan) 1 01 01 02 01 04 01_130	Cell_CP_10	WT	0	5	1.3114103840501528	1.4196390874404332	Peli1
1930	EnhSertadPeli_Rep1_2_part1_Sequence_A 0_S 0_U 1_V 0_X16_Y21_Job(Seq.Scan) 1 01 01 02 01 04 01_130	Cell_CP_10	WT	0	5	1.3114103840501528	1.4196390874404332	Peli1
1931	EnhSertadPeli_Rep1_2_part1_Sequence_A 0_S 0_U 1_V 0_X16_Y21_Job(Seq.Scan) 1 01 01 02 01 04 01_130	Cell_CP_11	WT	0	5	1.6186733594908458	0.0	Peli1
1932	EnhSertadPeli_Rep1_2_part1_Sequence_A 0_S 0_U 1_V 0_X16_Y21_Job(Seq.Scan) 1 01 01 02 01 04 01_130	Cell_CP_11	WT	0	5	1.6186733594908458	0.0	Peli1
1933	EnhSertadPeli_Rep1_2_part1_Sequence_A 0_S 0_U 1_V 0_X16_Y21_Job(Seq.Scan) 1 01 01 02 01 04 01_130	Cell_CP_11	WT	0	5	1.6186733594908458	0.0	Peli1
1934	EnhSertadPeli_Rep1_2_part1_Sequence_A 0_S 0_U 1_V 0_X16_Y21_Job(Seq.Scan) 1 01 01 02 01 04 01_130	Cell_CP_11	WT	0	5	1.6186733594908458	0.0	Peli1
1935	EnhSertadPeli_Rep1_2_part1_Sequence_A 0_S 0_U 1_V 0_X16_Y21_Job(Seq.Scan) 1 01 01 02 01 04 01_130	Cell_CP_15	WT	0	5	2.9728472386675837	1.0168182949462496	Peli1
1936	EnhSertadPeli_Rep1_2_part1_Sequence_A 0_S 0_U 1_V 0_X16_Y21_Job(Seq.Scan) 1 01 01 02 01 04 01_130	Cell_CP_15	WT	0	5	2.9728472386675837	1.0168182949462496	Peli1
1937	EnhSertadPeli_Rep1_2_part1_Sequence_A 0_S 0_U 1_V 0_X16_Y21_Job(Seq.Scan) 1 01 01 02 01 04 01_130	Cell_CP_15	WT	0	5	2.9728472386675837	1.0168182949462496	Peli1
1938	EnhSertadPeli_Rep1_2_part1_Sequence_A 0_S 0_U 1_V 0_X16_Y21_Job(Seq.Scan) 1 01 01 02 01 04 01_130	Cell_CP_15	WT	0	5	2.9728472386675837	1.0168182949462496	Peli1
1939	EnhSertadPeli_Rep1_2_part1_Sequence_A 0_S 0_U 1_V 0_X16_Y21_Job(Seq.Scan) 1 01 01 02 01 04 01_130	Cell_CP_17	WT	0	5	2.131305953858723	0.0	Peli1
1940	EnhSertadPeli_Rep1_2_part1_Sequence_A 0_S 0_U 1_V 0_X16_Y21_Job(Seq.Scan) 1 01 01 02 01 04 01_130	Cell_CP_17	WT	0	5	2.131305953858723	0.0	Peli1
1941	EnhSertadPeli_Rep1_2_part1_Sequence_A 0_S 0_U 1_V 0_X16_Y21_Job(Seq.Scan) 1 01 01 02 01 04 01_130	Cell_CP_17	WT	0	5	2.131305953858723	0.0	Peli1
1942	EnhSertadPeli_Rep1_2_part1_Sequence_A 0_S 0_U 1_V 0_X16_Y21_Job(Seq.Scan) 1 01 01 02 01 04 01_130	Cell_CP_17	WT	0	5	2.131305953858723	0.0	Peli1
1943	EnhSertadPeli_Rep1_2_part1_Sequence_A 0_S 0_U 1_V 0_X16_Y21_Job(Seq.Scan) 1 01 01 02 01 04 01_130	Cell_CP_18	WT	0	5	1.3800430731689874	0.0	Peli1
1944	EnhSertadPeli_Rep1_2_part1_Sequence_A 0_S 0_U 1_V 0_X16_Y21_Job(Seq.Scan) 1 01 01 02 01 04 01_130	Cell_CP_18	WT	0	5	1.3800430731689874	0.0	Peli1
1945	EnhSertadPeli_Rep1_2_part1_Sequence_A 0_S 0_U 1_V 0_X16_Y21_Job(Seq.Scan) 1 01 01 02 01 04 01_130	Cell_CP_18	WT	0	5	1.3800430731689874	0.0	Peli1
1946	EnhSertadPeli_Rep1_2_part1_Sequence_A 0_S 0_U 1_V 0_X16_Y21_Job(Seq.Scan) 1 01 01 02 01 04 01_130	Cell_CP_18	WT	0	5	1.3800430731689874	0.0	Peli1
1947	EnhSertadPeli_Rep1_2_part1_Sequence_A 0_S 0_U 1_V 0_X16_Y21_Job(Seq.Scan) 1 01 01 02 01 04 01_130	Cell_CP_19	WT	0	5	1.128742093093586	0.0	Peli1
1948	EnhSertadPeli_Rep1_2_part1_Sequence_A 0_S 0_U 1_V 0_X16_Y21_Job(Seq.Scan) 1 01 01 02 01 04 01_130	Cell_CP_19	WT	0	5	1.128742093093586	0.0	Peli1
1949	EnhSertadPeli_Rep1_2_part1_Sequence_A 0_S 0_U 1_V 0_X16_Y21_Job(Seq.Scan) 1 01 01 02 01 04 01_130	Cell_CP_19	WT	0	5	1.128742093093586	0.0	Peli1
1950	EnhSertadPeli_Rep1_2_part1_Sequence_A 0_S 0_U 1_V 0_X16_Y21_Job(Seq.Scan) 1 01 01 02 01 04 01_130	Cell_CP_19	WT	0	5	1.128742093093586	0.0	Peli1
1951	EnhSertadPeli_Rep1_2_part1_Sequence_A 0_S 0_U 1_V 0_X16_Y21_Job(Seq.Scan) 1 01 01 02 01 04 01_130	Cell_CP_21	WT	0	5	1.9027064301427703	0.0	Peli1
1952	EnhSertadPeli_Rep1_2_part1_Sequence_A 0_S 0_U 1_V 0_X16_Y21_Job(Seq.Scan) 1 01 01 02 01 04 01_130	Cell_CP_21	WT	0	5	1.9027064301427703	0.0	Peli1
1953	EnhSertadPeli_Rep1_2_part1_Sequence_A 0_S 0_U 1_V 0_X16_Y21_Job(Seq.Scan) 1 01 01 02 01 04 01_130	Cell_CP_21	WT	0	5	1.9027064301427703	0.0	Peli1
1954	EnhSertadPeli_Rep1_2_part1_Sequence_A 0_S 0_U 1_V 0_X16_Y21_Job(Seq.Scan) 1 01 01 02 01 04 01_130	Cell_CP_21	WT	0	5	1.9027064301427703	0.0	Peli1
1955	EnhSertadPeli_Rep1_2_part1_Sequence_A 0_S 0_U 1_V 0_X16_Y21_Job(Seq.Scan) 1 01 01 02 01 04 01_130	Cell_CP_22	WT	0	5	1.945469925269355	0.0	Peli1
1956	EnhSertadPeli_Rep1_2_part1_Sequence_A 0_S 0_U 1_V 0_X16_Y21_Job(Seq.Scan) 1 01 01 02 01 04 01_130	Cell_CP_22	WT	0	5	1.945469925269355	0.0	Peli1
1957	EnhSertadPeli_Rep1_2_part1_Sequence_A 0_S 0_U 1_V 0_X16_Y21_Job(Seq.Scan) 1 01 01 02 01 04 01_130	Cell_CP_22	WT	0	5	1.945469925269355	0.0	Peli1
1958	EnhSertadPeli_Rep1_2_part1_Sequence_A 0_S 0_U 1_V 0_X16_Y21_Job(Seq.Scan) 1 01 01 02 01 04 01_130	Cell_CP_22	WT	0	5	1.945469925269355	0.0	Peli1
1959	EnhSertadPeli_Rep1_2_part1_Sequence_A 0_S 0_U 1_V 0_X16_Y21_Job(Seq.Scan) 1 01 01 02 01 04 01_130	Cell_CP_23	WT	0	5	1.5241713479909298	0.8093368081342541	Peli1
1960	EnhSertadPeli_Rep1_2_part1_Sequence_A 0_S 0_U 1_V 0_X16_Y21_Job(Seq.Scan) 1 01 01 02 01 04 01_130	Cell_CP_23	WT	0	5	1.5241713479909298	0.8093368081342541	Peli1
1961	EnhSertadPeli_Rep1_2_part1_Sequence_A 0_S 0_U 1_V 0_X16_Y21_Job(Seq.Scan) 1 01 01 02 01 04 01_130	Cell_CP_23	WT	0	5	1.5241713479909298	0.8093368081342541	Peli1
1962	EnhSertadPeli_Rep1_2_part1_Sequence_A 0_S 0_U 1_V 0_X16_Y21_Job(Seq.Scan) 1 01 01 02 01 04 01_130	Cell_CP_23	WT	0	5	1.5241713479909298	0.8093368081342541	Peli1
1963	EnhSertadPeli_Rep1_2_part1_Sequence_A 0_S 0_U 1_V 0_X16_Y21_Job(Seq.Scan) 1 01 01 02 01 04 01_130	Cell_CP_25	WT	0	5	1.664604592250232	1.5848847572221767	Peli1
1964	EnhSertadPeli_Rep1_2_part1_Sequence_A 0_S 0_U 1_V 0_X16_Y21_Job(Seq.Scan) 1 01 01 02 01 04 01_130	Cell_CP_25	WT	0	5	1.664604592250232	1.5848847572221767	Peli1
1965	EnhSertadPeli_Rep1_2_part1_Sequence_A 0_S 0_U 1_V 0_X16_Y21_Job(Seq.Scan) 1 01 01 02 01 04 01_130	Cell_CP_25	WT	0	5	1.664604592250232	1.5848847572221767	Peli1
1966	EnhSertadPeli_Rep1_2_part1_Sequence_A 0_S 0_U 1_V 0_X16_Y21_Job(Seq.Scan) 1 01 01 02 01 04 01_130	Cell_CP_25	WT	0	5	1.664604592250232	1.5848847572221767	Peli1
1967	EnhSertadPeli_Rep1_2_part1_Sequence_A 0_S 0_U 1_V 0_X16_Y21_Job(Seq.Scan) 1 01 01 02 01 04 01_130	Cell_CP_27	WT	0	5	2.439096607395749	0.0	Peli1
1968	EnhSertadPeli_Rep1_2_part1_Sequence_A 0_S 0_U 1_V 0_X16_Y21_Job(Seq.Scan) 1 01 01 02 01 04 01_130	Cell_CP_27	WT	0	5	2.439096607395749	0.0	Peli1
1969	EnhSertadPeli_Rep1_2_part1_Sequence_A 0_S 0_U 1_V 0_X16_Y21_Job(Seq.Scan) 1 01 01 02 01 04 01_130	Cell_CP_27	WT	0	5	2.439096607395749	0.0	Peli1
1970	EnhSertadPeli_Rep1_2_part1_Sequence_A 0_S 0_U 1_V 0_X16_Y21_Job(Seq.Scan) 1 01 01 02 01 04 01_130	Cell_CP_27	WT	0	5	2.439096607395749	0.0	Peli1
1971	EnhSertadPeli_Rep1_2_part1_Sequence_A 0_S 0_U 1_V 0_X16_Y22_Job(Seq.Scan) 1 01 01 02 01 04 01_140	Cell_CP_3	WT	0	5	1.6672441382313758	0.0	Peli1
1972	EnhSertadPeli_Rep1_2_part1_Sequence_A 0_S 0_U 1_V 0_X16_Y22_Job(Seq.Scan) 1 01 01 02 01 04 01_140	Cell_CP_3	WT	0	5	1.6672441382313758	0.0	Peli1
1973	EnhSertadPeli_Rep1_2_part1_Sequence_A 0_S 0_U 1_V 0_X16_Y22_Job(Seq.Scan) 1 01 01 02 01 04 01_140	Cell_CP_3	WT	0	5	1.6672441382313758	0.0	Peli1
1974	EnhSertadPeli_Rep1_2_part1_Sequence_A 0_S 0_U 1_V 0_X16_Y22_Job(Seq.Scan) 1 01 01 02 01 04 01_140	Cell_CP_3	WT	0	5	1.6672441382313758	0.0	Peli1
1975	EnhSertadPeli_Rep1_2_part1_Sequence_A 0_S 0_U 1_V 0_X16_Y22_Job(Seq.Scan) 1 01 01 02 01 04 01_140	Cell_CP_4	WT	0	5	1.6197293576276672	0.0	Peli1
1976	EnhSertadPeli_Rep1_2_part1_Sequence_A 0_S 0_U 1_V 0_X16_Y22_Job(Seq.Scan) 1 01 01 02 01 04 01_140	Cell_CP_4	WT	0	5	1.6197293576276672	0.0	Peli1
1977	EnhSertadPeli_Rep1_2_part1_Sequence_A 0_S 0_U 1_V 0_X16_Y22_Job(Seq.Scan) 1 01 01 02 01 04 01_140	Cell_CP_4	WT	0	5	1.6197293576276672	0.0	Peli1
1978	EnhSertadPeli_Rep1_2_part1_Sequence_A 0_S 0_U 1_V 0_X16_Y22_Job(Seq.Scan) 1 01 01 02 01 04 01_140	Cell_CP_4	WT	0	5	1.6197293576276672	0.0	Peli1
1979	EnhSertadPeli_Rep1_2_part1_Sequence_A 0_S 0_U 1_V 0_X16_Y22_Job(Seq.Scan) 1 01 01 02 01 04 01_140	Cell_CP_5	WT	0	5	1.5120284607225505	0.0	Peli1
1980	EnhSertadPeli_Rep1_2_part1_Sequence_A 0_S 0_U 1_V 0_X16_Y22_Job(Seq.Scan) 1 01 01 02 01 04 01_140	Cell_CP_5	WT	0	5	1.5120284607225505	0.0	Peli1
1981	EnhSertadPeli_Rep1_2_part1_Sequence_A 0_S 0_U 1_V 0_X16_Y22_Job(Seq.Scan) 1 01 01 02 01 04 01_140	Cell_CP_5	WT	0	5	1.5120284607225505	0.0	Peli1
1982	EnhSertadPeli_Rep1_2_part1_Sequence_A 0_S 0_U 1_V 0_X16_Y22_Job(Seq.Scan) 1 01 01 02 01 04 01_140	Cell_CP_5	WT	0	5	1.5120284607225505	0.0	Peli1
1983	EnhSertadPeli_Rep1_2_part1_Sequence_A 0_S 0_U 1_V 0_X16_Y22_Job(Seq.Scan) 1 01 01 02 01 04 01_140	Cell_CP_6	WT	0	5	1.388490031152908	1.3547016856619012	Peli1
1984	EnhSertadPeli_Rep1_2_part1_Sequence_A 0_S 0_U 1_V 0_X16_Y22_Job(Seq.Scan) 1 01 01 02 01 04 01_140	Cell_CP_6	WT	0	5	1.388490031152908	1.3547016856619012	Peli1
1985	EnhSertadPeli_Rep1_2_part1_Sequence_A 0_S 0_U 1_V 0_X16_Y22_Job(Seq.Scan) 1 01 01 02 01 04 01_140	Cell_CP_6	WT	0	5	1.388490031152908	1.3547016856619012	Peli1
1986	EnhSertadPeli_Rep1_2_part1_Sequence_A 0_S 0_U 1_V 0_X16_Y22_Job(Seq.Scan) 1 01 01 02 01 04 01_140	Cell_CP_6	WT	0	5	1.388490031152908	1.3547016856619012	Peli1
1987	EnhSertadPeli_Rep1_2_part1_Sequence_A 0_S 0_U 1_V 0_X16_Y22_Job(Seq.Scan) 1 01 01 02 01 04 01_140	Cell_CP_7	WT	0	5	1.8652226689226297	3.649670018235708	Peli1
1988	EnhSertadPeli_Rep1_2_part1_Sequence_A 0_S 0_U 1_V 0_X16_Y22_Job(Seq.Scan) 1 01 01 02 01 04 01_140	Cell_CP_7	WT	0	5	1.8652226689226297	3.649670018235708	Peli1
1989	EnhSertadPeli_Rep1_2_part1_Sequence_A 0_S 0_U 1_V 0_X16_Y22_Job(Seq.Scan) 1 01 01 02 01 04 01_140	Cell_CP_7	WT	0	5	1.8652226689226297	3.649670018235708	Peli1
1990	EnhSertadPeli_Rep1_2_part1_Sequence_A 0_S 0_U 1_V 0_X16_Y22_Job(Seq.Scan) 1 01 01 02 01 04 01_140	Cell_CP_7	WT	0	5	1.8652226689226297	3.649670018235708	Peli1
1991	EnhSertadPeli_Rep1_2_part1_Sequence_A 0_S 0_U 1_V 0_X16_Y22_Job(Seq.Scan) 1 01 01 02 01 04 01_140	Cell_CP_15	WT	0	5	2.6719189681595057	0.0	Peli1
1992	EnhSertadPeli_Rep1_2_part1_Sequence_A 0_S 0_U 1_V 0_X16_Y22_Job(Seq.Scan) 1 01 01 02 01 04 01_140	Cell_CP_15	WT	0	5	2.6719189681595057	0.0	Peli1
1993	EnhSertadPeli_Rep1_2_part1_Sequence_A 0_S 0_U 1_V 0_X16_Y22_Job(Seq.Scan) 1 01 01 02 01 04 01_140	Cell_CP_15	WT	0	5	2.6719189681595057	0.0	Peli1
1994	EnhSertadPeli_Rep1_2_part1_Sequence_A 0_S 0_U 1_V 0_X16_Y22_Job(Seq.Scan) 1 01 01 02 01 04 01_140	Cell_CP_15	WT	0	5	2.6719189681595057	0.0	Peli1
1995	EnhSertadPeli_Rep1_2_part1_Sequence_A 0_S 0_U 1_V 0_X16_Y22_Job(Seq.Scan) 1 01 01 02 01 04 01_140	Cell_CP_16	WT	0	5	1.914849445799981	1.444980089781026	Peli1
1996	EnhSertadPeli_Rep1_2_part1_Sequence_A 0_S 0_U 1_V 0_X16_Y22_Job(Seq.Scan) 1 01 01 02 01 04 01_140	Cell_CP_16	WT	0	5	1.914849445799981	1.444980089781026	Peli1
1997	EnhSertadPeli_Rep1_2_part1_Sequence_A 0_S 0_U 1_V 0_X16_Y22_Job(Seq.Scan) 1 01 01 02 01 04 01_140	Cell_CP_16	WT	0	5	1.914849445799981	1.444980089781026	Peli1
1998	EnhSertadPeli_Rep1_2_part1_Sequence_A 0_S 0_U 1_V 0_X16_Y22_Job(Seq.Scan) 1 01 01 02 01 04 01_140	Cell_CP_16	WT	0	5	1.914849445799981	1.444980089781026	Peli1
[truncated: 24,981 more rows]
