# Supplementary material for: Cohesin couples transcriptional bursting probabilities of inducible enhancers and promoters
Source: Nat Commun. 2022 Jul 27;13:4342. doi: 10.1038/s41467-022-31192-9 (PMC9329429; doi:10.1038/s41467-022-31192-9)
Supplement: Supplementary file 4 — Source Data [file 41467_2022_31192_MOESM4_ESM.zip › SourceData/Fig2_BF.csv]

Sample	Genotype	Timepoint	N_cells	CellsActive1_TSS	CellsActive2_TSS	TSS_N	BF_TSS	Rep	Probe
WT_0	WT	0	1472	0.028532608695652172	0.0020380434782608695	45	0.015285326086956522	4	L2
WT_90	WT	90	1153	0.06764960971379011	0.004336513443191674	83	0.035993061578490894	4	L2
Rad21KO_0	Rad21KO	0	1586	0.02395964691046658	0.0	38	0.01197982345523329	4	L2
Rad21KO_90	Rad21KO	90	1499	0.01200800533689126	0.00133422281521014	20	0.0066711140760507	4	L2
WT_0	WT	0	478	0.012552301255230125	0.0020920502092050207	7	0.007322175732217573	2	L2
WT_90	WT	90	1520	0.02763157894736842	0.0	42	0.01381578947368421	2	L2
Rad21KO_0	Rad21KO	0	360	0.019444444444444445	0.0	7	0.009722222222222222	2	L2
Rad21KO_90	Rad21KO	90	882	0.05442176870748299	0.0	48	0.027210884353741496	2	L2
WT_0	WT	0	706	0.019830028328611898	0.0	14	0.009915014164305949	3	L2
WT_90	WT	90	1006	0.04970178926441352	0.002982107355864811	53	0.026341948310139165	3	L2
Rad21KO_0	Rad21KO	0	1160	0.011206896551724138	0.0008620689655172414	14	0.00603448275862069	3	L2
Rad21KO_90	Rad21KO	90	1212	0.009900990099009901	0.0	12	0.0049504950495049506	3	L2
WT_0	WT	0	488	0.055327868852459015	0.0020491803278688526	28	0.028688524590163935	1	L2
WT_90	WT	90	900	0.044444444444444446	0.0022222222222222222	42	0.023333333333333334	1	L2
Rad21KO_0	Rad21KO	0	233	0.05150214592274678	0.008583690987124463	14	0.030042918454935622	1	L2
Rad21KO_90	Rad21KO	90	1271	0.022816679779701022	0.0	29	0.011408339889850511	1	L2
WT_0	WT	0	1027	0.07010710808179163	0.008763388510223954	81	0.03943524829600779	4	HSS1
WT_90	WT	90	1112	0.23381294964028776	0.07553956834532374	344	0.15467625899280577	4	HSS1
Rad21KO_0	Rad21KO	0	1372	0.08454810495626822	0.014577259475218658	136	0.04956268221574344	4	HSS1
Rad21KO_90	Rad21KO	90	1257	0.2871917263325378	0.08432776451869531	467	0.18575974542561655	4	HSS1
WT_0	WT	0	915	0.025136612021857924	0.001092896174863388	24	0.013114754098360656	2	HSS1
WT_90	WT	90	1005	0.16019900497512438	0.04776119402985075	209	0.10398009950248756	2	HSS1
Rad21KO_0	Rad21KO	0	338	0.10650887573964497	0.023668639053254437	44	0.0650887573964497	2	HSS1
Rad21KO_90	Rad21KO	90	753	0.23240371845949534	0.06772908366533864	226	0.150066401062417	2	HSS1
WT_0	WT	0	847	0.14403778040141677	0.020070838252656435	139	0.0820543093270366	3	HSS1
WT_90	WT	90	1055	0.209478672985782	0.03886255924170616	262	0.12417061611374408	3	HSS1
Rad21KO_0	Rad21KO	0	1338	0.10014947683109118	0.013452914798206279	152	0.05680119581464873	3	HSS1
Rad21KO_90	Rad21KO	90	1166	0.1646655231560892	0.03344768439108062	231	0.09905660377358491	3	HSS1
WT_90	WT	90	1138	0.13181019332161686	0.033391915641476276	188	0.08260105448154657	1	HSS1
WT_0	WT	0	614	0.06677524429967427	0.004885993485342019	44	0.035830618892508145	1	HSS1
Rad21KO_90	Rad21KO	90	1067	0.20618556701030927	0.05154639175257732	275	0.12886597938144329	1	HSS1
Rad21KO_0	Rad21KO	0	574	0.2787456445993031	0.0627177700348432	196	0.17073170731707318	1	HSS1
WT_0	WT	0	7692	0.004160166406656267	0.0	32	0.0020800832033281333	4	Enh
WT_120	WT	120	8492	0.14931700423928404	0.017899199246349504	1420	0.08360810174281677	4	Enh
Rad21KO_0	Rad21KO	0	5112	0.03442879499217527	0.003912363067292645	196	0.01917057902973396	4	Enh
Rad21KO_120	Rad21KO	120	6968	0.34328358208955223	0.11538461538461539	3196	0.22933409873708382	4	Enh
WT_0	WT	0	3632	0.06497797356828194	0.0011013215859030838	240	0.03303964757709251	2	Enh
WT_120	WT	120	3988	0.41223671013039115	0.10030090270812438	2044	0.25626880641925776	2	Enh
Rad21KO_0	Rad21KO	0	2280	0.11228070175438597	0.007017543859649123	272	0.05964912280701754	2	Enh
Rad21KO_120	Rad21KO	120	2176	0.43566176470588236	0.14522058823529413	1264	0.29044117647058826	2	Enh
WT_0	WT	0	2000	0.0	0.0	0	0.0	3	Enh
WT_120	WT	120	3336	0.1750599520383693	0.023980815347721823	664	0.09952038369304557	3	Enh
Rad21KO_0	Rad21KO	0	3696	0.0010822510822510823	0.0	4	0.0005411255411255411	3	Enh
Rad21KO_120	Rad21KO	120	3196	0.3692115143929912	0.13266583229036297	1604	0.2509386733416771	3	Enh
WT_0	WT	0	2264	0.015901060070671377	0.0	36	0.007950530035335688	1	Enh
WT_120	WT	120	4048	0.4357707509881423	0.11857707509881422	2244	0.27717391304347827	1	Enh
Rad21KO_0	Rad21KO	0	3356	0.10131108462455304	0.014302741358760428	388	0.05780691299165673	1	Enh
Rad21KO_120	Rad21KO	120	6260	0.4012779552715655	0.1182108626198083	3252	0.2597444089456869	1	Enh
WT_60	WT	60	669	0.18684603886397608	0.02391629297458894	141	0.10538116591928251	4	Egr2_enh
WT_0	WT	0	1261	0.019825535289452814	0.0007930214115781126	26	0.010309278350515464	4	Egr2_enh
Rad21KO_60	Rad21KO	60	1392	0.10201149425287356	0.007183908045977011	152	0.05459770114942529	4	Egr2_enh
Rad21KO_0	Rad21KO	0	1397	0.012884753042233358	0.0	18	0.006442376521116679	4	Egr2_enh
WT_60	WT	60	1216	0.4786184210526316	0.18585526315789475	808	0.33223684210526316	2	Egr2_enh
WT_0	WT	0	476	0.3634453781512605	0.09243697478991597	217	0.22794117647058823	2	Egr2_enh
Rad21KO_60	Rad21KO	60	514	0.25680933852140075	0.07198443579766536	169	0.16439688715953307	2	Egr2_enh
Rad21KO_0	Rad21KO	0	611	0.10965630114566285	0.011456628477905073	74	0.060556464811783964	2	Egr2_enh
WT_0	WT	0	965	0.07046632124352331	0.004145077720207254	72	0.03730569948186528	3	Egr2_enh
WT_60	WT	60	1050	0.14285714285714285	0.01619047619047619	167	0.07952380952380952	3	Egr2_enh
Rad21KO_0	Rad21KO	0	1768	0.014705882352941176	0.0005656108597285068	27	0.007635746606334841	3	Egr2_enh
Rad21KO_60	Rad21KO	60	1553	0.025756600128783	0.0019317450096587251	43	0.013844172569220863	3	Egr2_enh
WT_0	WT	0	441	0.3219954648526077	0.08843537414965986	181	0.20521541950113378	1	Egr2_enh
WT_60	WT	60	1717	0.47582993593476997	0.1700640652300524	1109	0.32294700058241116	1	Egr2_enh
Rad21KO_0	Rad21KO	0	278	0.07194244604316546	0.0	20	0.03597122302158273	1	Egr2_enh
Rad21KO_60	Rad21KO	60	814	0.28501228501228504	0.08230958230958231	299	0.18366093366093367	1	Egr2_enh
WT_60	WT	60	1286	0.20373250388802489	0.025660964230171075	295	0.11469673405909799	4	Prdm1_enh
Rad21KO_60	Rad21KO	60	2225	0.11595505617977528	0.016179775280898877	294	0.06606741573033707	4	Prdm1_enh
WT_0	WT	0	532	0.05075187969924812	0.0	27	0.02537593984962406	2	Prdm1_enh
WT_60	WT	60	1612	0.23573200992555832	0.030397022332506202	429	0.13306451612903225	2	Prdm1_enh
Rad21KO_0	Rad21KO	0	509	0.05893909626719057	0.005893909626719057	33	0.03241650294695481	2	Prdm1_enh
Rad21KO_60	Rad21KO	60	979	0.29111338100102147	0.05311542390194075	337	0.1721144024514811	2	Prdm1_enh
WT_0	WT	0	807	0.03345724907063197	0.0	27	0.016728624535315983	3	Prdm1_enh
Rad21KO_0	Rad21KO	0	2169	0.036883356385431075	0.0027662517289073307	86	0.0198248040571692	3	Prdm1_enh
WT_0	WT	0	675	0.06962962962962962	0.01037037037037037	54	0.04	1	Prdm1_enh
WT_60	WT	60	1087	0.14259429622815087	0.010119595216191352	166	0.07635694572217111	1	Prdm1_enh
Rad21KO_0	Rad21KO	0	360	0.11388888888888889	0.013888888888888888	46	0.06388888888888888	1	Prdm1_enh
Rad21KO_60	Rad21KO	60	788	0.2512690355329949	0.04314720812182741	232	0.14720812182741116	1	Prdm1_enh
