# Supplementary material for: Cohesin couples transcriptional bursting probabilities of inducible enhancers and promoters
Source: Nat Commun. 2022 Jul 27;13:4342. doi: 10.1038/s41467-022-31192-9 (PMC9329429; doi:10.1038/s41467-022-31192-9)
Supplement: Supplementary file 4 — Source Data [file 41467_2022_31192_MOESM4_ESM.zip › SourceData/Fig4d.csv]

Sample	Genotype	Timepoint	N_cells	CellsActive1_TSS	CellsActive2_TSS	TSS_N	BF_TSS	BS_mean_TSS	BS_median_TSS	BS_std_TSS	Rep	Gene
WT_0	WT	0	614	0.0	0.0	0	0.0	NaN	0	NaN	5	Il12b
Rad21KO_0	Rad21KO	0	574	0.0	0.0	0	0.0	NaN	0	NaN	5	Il12b
WT_90	WT	90	1138	0.06502636203866433	0.005272407732864675	80	0.0351493848857645	5.368292121808637	4.901450698304821	1.96193013191741	5	Il12b
Rad21KO_90	Rad21KO	90	1067	0.011246485473289597	0.0	12	0.005623242736644799	4.194975959742104	4.137269760909542	0.8582369713095338	5	Il12b
WT_0	WT	0	986	0.002028397565922921	0.0010141987829614604	3	0.0015212981744421906	2.3736353928901113	2.311603112686896	0.1694140345258497	4	Il12b
Rad21KO_0	Rad21KO	0	937	0.0021344717182497333	0.0	2	0.0010672358591248667	1.9967540437960047	1.9967540437960047	0.8239693830222616	4	Il12b
WT_90	WT	90	1615	0.06315789473684211	0.007430340557275541	114	0.03529411764705882	2.5785862936713984	2.5707333758707565	1.159548389152995	4	Il12b
Rad21KO_90	Rad21KO	90	1109	0.007213706041478809	0.0009017132551848512	9	0.0040577096483318306	2.0304748331210116	1.7149037974517014	0.7227204943392493	4	Il12b
WT_0	WT	0	915	0.0	0.0	0	0.0	NaN	0	NaN	6	Il12b
Rad21KO_0	Rad21KO	0	338	0.0	0.0	0	0.0	NaN	0	NaN	6	Il12b
WT_90	WT	90	1005	0.05472636815920398	0.006965174129353234	62	0.030845771144278607	5.164409399886701	4.6269163431639875	1.7676710010778054	6	Il12b
Rad21KO_90	Rad21KO	90	753	0.00796812749003984	0.0	6	0.00398406374501992	4.856303994646891	4.667084360311548	1.2421512388259728	6	Il12b
WT_0	WT	0	847	0.0	0.0	0	0.0	NaN	0	NaN	7	Il12b
Rad21KO_0	Rad21KO	0	1338	0.0007473841554559044	0.0	1	0.0003736920777279522	3.292979918017219	3.292979918017219	NaN	7	Il12b
WT_90	WT	90	1055	0.13270142180094788	0.024644549763033177	166	0.07867298578199051	6.780815573601906	6.64102873574884	4.402673620383785	7	Il12b
Rad21KO_90	Rad21KO	90	1166	0.025728987993138937	0.0017152658662092624	32	0.0137221269296741	3.9981027405838505	4.074664989356927	2.0316792014428087	7	Il12b
WT_0	WT	0	1705	0.007624633431085044	0.0	13	0.003812316715542522	3.9529782496188544	3.0983246497999954	2.3618709936506286	2	Il12b
Rad21KO_0	Rad21KO	0	1206	0.004975124378109453	0.0	6	0.0024875621890547263	2.9911552295511137	2.661663976146416	1.4087782623077134	2	Il12b
WT_90	WT	90	885	0.14915254237288136	0.0655367231638418	190	0.10734463276836158	4.369164574531156	2.25083255860788	4.020024265873088	2	Il12b
Rad21KO_90	Rad21KO	90	1250	0.0896	0.0376	159	0.0636	4.6732516740812	2.5930583596120598	4.106890675764319	2	Il12b
WT_0	WT	0	1027	0.0	0.0	0	0.0	NaN	0	NaN	8	Il12b
Rad21KO_0	Rad21KO	0	1372	0.0	0.0	0	0.0	NaN	0	NaN	8	Il12b
WT_90	WT	90	1112	0.13129496402877697	0.008992805755395683	156	0.07014388489208633	4.602000148650375	4.039686242233522	2.561249000503438	8	Il12b
Rad21KO_90	Rad21KO	90	1257	0.03739061256961018	0.003977724741447892	52	0.020684168655529037	5.26057917682043	4.436242254577852	3.5177492174960463	8	Il12b
WT_0	WT	0	228	0.0043859649122807015	0.0	1	0.0021929824561403508	22.71596780076192	22.71596780076192	NaN	3	Il12b
Rad21KO_0	Rad21KO	0	409	0.0	0.0	0	0.0	NaN	0	NaN	3	Il12b
WT_90	WT	90	1250	0.0152	0.0016	21	0.0084	6.994381598015095	6.381463931158951	4.828545924988951	3	Il12b
Rad21KO_90	Rad21KO	90	1604	0.003117206982543641	0.0	5	0.0015586034912718205	9.766949689278764	8.344512458262644	9.048292400370913	3	Il12b
WT_0	WT	0	1889	0.006352567496029645	0.0	12	0.0031762837480148226	2.9955635844456783	2.414733142820546	1.6223427498461513	1	Il12b
Rad21KO_0	Rad21KO	0	1600	0.006875	0.0	11	0.0034375	4.590475741862248	4.07694879448782	4.027123035446079	1	Il12b
WT_90	WT	90	1699	0.12124779281930548	0.047086521483225424	286	0.08416715715126545	4.434142818098861	2.68507901238564	3.602305814808081	1	Il12b
Rad21KO_90	Rad21KO	90	1851	0.05456509994597515	0.017828200972447326	134	0.036196650459211235	3.737331089396574	2.457200965843029	3.0549605064200414	1	Il12b
WT_0	WT	0	334	0.0	0.0	0	0.0	NaN	0	NaN	4	Cxcl10
Rad21KO_0	Rad21KO	0	569	0.0	0.0	0	0.0	NaN	0	NaN	4	Cxcl10
WT_120	WT	120	234	0.44017094017094016	0.20085470085470086	150	0.32051282051282054	4.846588039117662	5.03386015344709	1.3828629819961549	4	Cxcl10
Rad21KO_120	Rad21KO	120	1085	0.43317972350230416	0.2248847926267281	714	0.32903225806451614	4.794671582832136	5.1971831159675475	1.625227196054248	4	Cxcl10
WT_0	WT	0	1187	0.02106149957877001	0.004212299915754001	30	0.012636899747262006	3.9842681280682712	3.861112690936866	1.2429028810094165	2	Cxcl10
Rad21KO_0	Rad21KO	0	537	0.020484171322160148	0.0037243947858473	13	0.012104283054003724	4.550470502194155	4.208105599135075	1.2265640604857413	2	Cxcl10
WT_120	WT	120	1414	0.21145685997171146	0.06718528995756719	394	0.13932107496463933	4.535481124531155	4.38217421775005	1.8377794194042023	2	Cxcl10
Rad21KO_120	Rad21KO	120	536	0.11194029850746269	0.03731343283582089	80	0.07462686567164178	3.622335891971784	3.3629045838556793	1.4713997828746574	2	Cxcl10
WT_0	WT	0	288	0.013888888888888888	0.006944444444444444	6	0.010416666666666666	2.2273438372605647	1.930076144986875	0.8546905407700633	3	Cxcl10
Rad21KO_0	Rad21KO	0	761	0.052562417871222074	0.01576872536136662	52	0.03416557161629435	1.7835749438185227	1.5314831676282965	0.6139468950786307	3	Cxcl10
WT_120	WT	120	1123	0.9127337488869101	0.6945681211041852	1805	0.8036509349955476	3.264901524043644	3.5094357345861953	0.7632857621314333	3	Cxcl10
Rad21KO_120	Rad21KO	120	2011	0.8378915962207857	0.6230730979612134	2938	0.7304823470909995	3.1917441965296844	3.533536433992878	0.8860539616179506	3	Cxcl10
WT_0	WT	0	1233	0.05677210056772101	0.0113544201135442	84	0.0340632603406326	3.0254378044154784	2.8730762739668574	1.1550013112698727	1	Cxcl10
Rad21KO_0	Rad21KO	0	2046	0.005376344086021506	0.0004887585532746823	12	0.002932551319648094	4.460352836946112	3.7628423006404503	2.338298768806053	1	Cxcl10
WT_120	WT	120	859	0.34225844004656575	0.16181606519208383	433	0.2520372526193248	2.508185758826673	2.3729634527947137	0.8180372227353792	1	Cxcl10
Rad21KO_120	Rad21KO	120	1231	0.012185215272136474	0.0	15	0.006092607636068237	3.697963482126984	3.5975344590873193	1.56176526038516	1	Cxcl10
WT_60	WT	60	1286	0.07076205287713841	0.015552099533437015	111	0.04315707620528771	2.297554673216376	1.517287335949408	2.685380288421045	4	Prdm1
Rad21KO_60	Rad21KO	60	2225	0.04359550561797753	0.006292134831460674	111	0.0249438202247191	2.163704176347268	1.4178839476542247	2.3509031971283703	4	Prdm1
WT_0	WT	0	532	0.03007518796992481	0.0	16	0.015037593984962405	1.0791394573687003	0.7573528134267675	0.7542393227749911	2	Prdm1
Rad21KO_0	Rad21KO	0	509	0.043222003929273084	0.0019646365422396855	23	0.022593320235756387	1.5110750319516568	0.839673744207697	1.4819547531954707	2	Prdm1
WT_60	WT	60	1612	0.04838709677419355	0.008064516129032258	91	0.028225806451612902	1.2032426784770645	0.8079213673177517	1.4850444751154672	2	Prdm1
Rad21KO_60	Rad21KO	60	979	0.024514811031664963	0.0010214504596527069	25	0.012768130745658836	1.6872030534698266	0.8549618276947923	2.0365807497599775	2	Prdm1
WT_0	WT	0	807	0.03469640644361834	0.0	28	0.01734820322180917	3.83959240298865	1.8790063169712985	3.5174819587556545	3	Prdm1
Rad21KO_0	Rad21KO	0	2169	0.0599354541263255	0.009220839096357769	150	0.034578146611341634	2.7916250933757736	1.5801051035108171	2.881116097607191	3	Prdm1
WT_0	WT	0	675	0.03111111111111111	0.002962962962962963	23	0.017037037037037038	2.678140330842655	0.9560990069745365	3.795989898546791	1	Prdm1
Rad21KO_0	Rad21KO	0	360	0.05	0.002777777777777778	19	0.02638888888888889	2.525643567382144	1.037244049579704	3.449328078804102	1	Prdm1
WT_60	WT	60	1087	0.04231830726770929	0.004599816007359705	51	0.023459061637534497	2.5640782651304064	1.040772035846983	5.6501662903075305	1	Prdm1
Rad21KO_60	Rad21KO	60	788	0.02030456852791878	0.0025380710659898475	18	0.011421319796954314	0.915787840827615	0.6103512049412971	0.9466910713833182	1	Prdm1
WT_0	WT	0	1261	0.05947660586835844	0.008723235527359239	86	0.03409992069785884	2.268819334803518	1.5916316321809456	1.9875837207402107	4	Egr2
Rad21KO_0	Rad21KO	0	1397	0.0021474588403722263	0.0	3	0.0010737294201861132	1.1523643984215208	1.1434904683359337	0.13143460681257527	4	Egr2
WT_60	WT	60	669	0.3243647234678625	0.10014947683109118	284	0.21225710014947682	2.936672676344311	2.2292986055751864	2.2004704244675612	4	Egr2
Rad21KO_60	Rad21KO	60	1392	0.05531609195402299	0.008620689655172414	89	0.0319683908045977	2.186943701681928	1.6594550104330794	1.5218609243351648	4	Egr2
WT_0	WT	0	476	0.22899159663865545	0.052521008403361345	134	0.1407563025210084	2.4682234822368474	2.0430767858851775	1.4447932368474934	2	Egr2
Rad21KO_0	Rad21KO	0	611	0.024549918166939442	0.004909983633387889	18	0.014729950900163666	2.754690696783768	1.7546421106548462	1.941089689467672	2	Egr2
WT_60	WT	60	1216	0.5970394736842105	0.2557565789473684	1037	0.4263980263157895	3.4282353098270812	2.532744218873703	2.509874388491487	2	Egr2
Rad21KO_60	Rad21KO	60	514	0.042801556420233464	0.011673151750972763	28	0.027237354085603113	3.362851106674302	2.685066456852527	2.161406370591845	2	Egr2
WT_0	WT	0	965	0.06321243523316063	0.008290155440414507	69	0.035751295336787565	2.3485843635591275	1.8027081688934152	1.5071575068375362	3	Egr2
Rad21KO_0	Rad21KO	0	1768	0.003393665158371041	0.0	6	0.0016968325791855204	5.182892180260653	2.6888499118700953	6.454793844252917	3	Egr2
WT_60	WT	60	1050	0.3028571428571429	0.07523809523809524	397	0.18904761904761905	2.884284245816801	2.0854116702044774	2.3468822850637716	3	Egr2
Rad21KO_60	Rad21KO	60	1553	0.019961365099806824	0.0	31	0.009980682549903412	1.983789002364365	1.5276115319805308	1.7082520119486273	3	Egr2
WT_0	WT	0	441	0.17233560090702948	0.027210884353741496	88	0.09977324263038549	2.522078982496413	2.0039479486571605	1.7054000697985645	1	Egr2
Rad21KO_0	Rad21KO	0	278	0.025179856115107913	0.0	7	0.012589928057553957	2.7544202615644275	1.7054516967105435	1.9592661648026528	1	Egr2
WT_60	WT	60	1717	0.5719277810133955	0.27140361094933024	1448	0.42166569598136283	3.5180551365564243	2.618268130725664	2.555982131497465	1	Egr2
Rad21KO_60	Rad21KO	60	814	0.042997542997543	0.009828009828009828	43	0.026412776412776413	3.5313056171774924	2.9564512410499115	2.60230326419235	1	Egr2
WT_0	WT	0	1472	0.028532608695652172	0.0020380434782608695	45	0.015285326086956522	2.1617866463282067	1.6075018776282695	1.822481537774834	4	L2
WT_90	WT	90	1153	0.06764960971379011	0.004336513443191674	83	0.035993061578490894	2.5002307587041126	1.9016733406205524	1.902358572890096	4	L2
Rad21KO_0	Rad21KO	0	1586	0.02395964691046658	0.0	38	0.01197982345523329	2.072304608315211	1.4447499481714277	2.6301192291852846	4	L2
Rad21KO_90	Rad21KO	90	1499	0.01200800533689126	0.00133422281521014	20	0.0066711140760507	3.1878925809316785	1.7619855756241574	2.917064914928412	4	L2
WT_0	WT	0	478	0.012552301255230125	0.0020920502092050207	7	0.007322175732217573	4.259747043252849	3.782979087700194	3.060782315132796	2	L2
WT_90	WT	90	1520	0.02763157894736842	0.0	42	0.01381578947368421	2.1174057028882114	1.7782008710133528	1.168118212531632	2	L2
Rad21KO_0	Rad21KO	0	360	0.019444444444444445	0.0	7	0.009722222222222222	1.8991616197291041	1.440435296478917	0.9047412400644992	2	L2
Rad21KO_90	Rad21KO	90	882	0.05442176870748299	0.0	48	0.027210884353741496	1.6925360423159448	1.4012042885586566	0.8443167106917999	2	L2
WT_0	WT	0	706	0.019830028328611898	0.0	14	0.009915014164305949	1.9327570138197583	1.532653058848791	0.8698985780308311	3	L2
WT_90	WT	90	1006	0.04970178926441352	0.002982107355864811	53	0.026341948310139165	2.6972547941656555	2.013076145088678	1.617839536594197	3	L2
Rad21KO_0	Rad21KO	0	1160	0.011206896551724138	0.0008620689655172414	14	0.00603448275862069	1.7729267448540724	1.549624839447835	0.7590299349277501	3	L2
Rad21KO_90	Rad21KO	90	1212	0.009900990099009901	0.0	12	0.0049504950495049506	2.3519975809452593	2.400373737184532	0.9682849105767123	3	L2
WT_0	WT	0	488	0.055327868852459015	0.0020491803278688526	28	0.028688524590163935	2.9671255409249997	1.5486883117664965	2.9785240426706654	1	L2
WT_90	WT	90	900	0.044444444444444446	0.0022222222222222222	42	0.023333333333333334	2.7578624087989763	2.323452046256909	1.6409477638640446	1	L2
Rad21KO_0	Rad21KO	0	233	0.05150214592274678	0.008583690987124463	14	0.030042918454935622	2.4359008621929314	1.567569553164089	2.3921253450199194	1	L2
Rad21KO_90	Rad21KO	90	1271	0.022816679779701022	0.0	29	0.011408339889850511	2.2002171036401625	1.5730241770948243	1.3946357450720313	1	L2
WT_0	WT	0	7692	0.17992719708788352	0.01768070722828913	1520	0.09880395215808632	1.445534868175609	1.3965424207538017	0.2985286505664284	4	Sertad2
Rad21KO_0	Rad21KO	0	5112	0.10876369327073553	0.011737089201877934	616	0.06025039123630673	2.6066064342514	1.841206868038173	1.703101788535371	4	Sertad2
WT_120	WT	120	8492	0.4022609514837494	0.10268487988695242	4288	0.2524729156853509	2.1283422518845385	1.8548455700151907	1.0220437952380845	4	Sertad2
Rad21KO_120	Rad21KO	120	6968	0.3547646383467279	0.0912743972445465	3108	0.2230195177956372	2.982998672011082	2.0180381615115284	1.8965619030772167	4	Sertad2
WT_0	WT	0	3632	0.23788546255506607	0.023127753303964757	948	0.1305066079295154	2.618817220885119	2.399057404743104	1.134123027999043	2	Sertad2
Rad21KO_0	Rad21KO	0	2280	0.11929824561403508	0.005263157894736842	284	0.062280701754385964	2.509496405527775	2.3058901640463563	1.0164653267747055	2	Sertad2
WT_120	WT	120	3988	0.724172517552658	0.24874623871614845	3880	0.4864593781344032	3.5556032883372315	3.0304550794543568	2.0554661373890966	2	Sertad2
Rad21KO_120	Rad21KO	120	2176	0.27205882352941174	0.04411764705882353	688	0.15808823529411764	2.5043136245479065	2.066991514928099	1.580245325252825	2	Sertad2
WT_0	WT	0	2000	0.16	0.024	368	0.092	1.943567585848711	1.969597215051877	0.4165400545121053	3	Sertad2
Rad21KO_0	Rad21KO	0	3696	0.16666666666666666	0.016233766233766232	676	0.09145021645021645	1.3135242038236399	1.298485722200098	0.20956214644112972	3	Sertad2
WT_120	WT	120	3336	0.5071942446043165	0.1618705035971223	2232	0.3345323741007194	2.300564814881975	1.976416508855532	1.0899989190537123	3	Sertad2
Rad21KO_120	Rad21KO	120	3196	0.42177722152690866	0.1276595744680851	1756	0.27471839799749687	2.952132344594586	2.0566022544099245	1.8493471048972305	3	Sertad2
WT_0	WT	0	2264	0.00530035335689046	0.0	12	0.00265017667844523	1.8037520818732535	1.8734174114667421	0.2307480318750324	1	Sertad2
Rad21KO_0	Rad21KO	0	3356	0.09892729439809297	0.003575685339690107	344	0.05125148986889154	2.1421082258848716	1.902689807289391	1.041150813618902	1	Sertad2
WT_120	WT	120	4048	0.8409090909090909	0.36561264822134387	4884	0.6032608695652174	5.476052327248666	4.786154327086616	2.863614602869374	1	Sertad2
Rad21KO_120	Rad21KO	120	6260	0.27092651757188496	0.03258785942492013	1900	0.15175718849840256	3.0191833400098624	2.322257293049883	2.0811155292157135	1	Sertad2
WT_0	WT	0	478	0.006276150627615063	0.0041841004184100415	5	0.005230125523012552	2.248883827639671	1.982804938872702	1.4077726873438974	5	Ifnb1
Rad21KO_0	Rad21KO	0	360	0.002777777777777778	0.0	1	0.001388888888888889	1.6263285118122834	1.6263285118122834	NaN	5	Ifnb1
WT_90	WT	90	1520	0.034210526315789476	0.0125	71	0.023355263157894737	2.9231652094698406	2.3408469995206636	2.0164586444178014	5	Ifnb1
Rad21KO_90	Rad21KO	90	882	0.03741496598639456	0.01473922902494331	46	0.026077097505668934	2.4252299646601556	1.956186756288348	1.6809014824781678	5	Ifnb1
WT_0	WT	0	488	0.012295081967213115	0.0020491803278688526	7	0.007172131147540984	2.089651230889087	1.680087051004433	1.128924920862756	4	Ifnb1
Rad21KO_0	Rad21KO	0	233	0.017167381974248927	0.004291845493562232	5	0.01072961373390558	3.0174756059119394	2.246900860996932	2.391754788939034	4	Ifnb1
WT_90	WT	90	900	0.09333333333333334	0.03888888888888889	119	0.0661111111111111	2.6765397008363605	2.033953750282649	1.960548377692334	4	Ifnb1
Rad21KO_90	Rad21KO	90	1271	0.043273013375295044	0.01888276947285602	79	0.03107789142407553	2.1328957616150754	1.9248711652369181	1.0034953878347384	4	Ifnb1
WT_0	WT	0	706	0.0	0.0	0	0.0	NaN	0	NaN	6	Ifnb1
Rad21KO_0	Rad21KO	0	1160	0.0017241379310344827	0.0017241379310344827	4	0.0017241379310344827	3.9186199365128225	3.880864291067136	0.2598187489103839	6	Ifnb1
WT_90	WT	90	1006	0.02385685884691849	0.005964214711729622	30	0.014910536779324055	2.5538195969951247	1.6663832633298776	2.3248547350629982	6	Ifnb1
Rad21KO_90	Rad21KO	90	1212	0.00825082508250825	0.0016501650165016502	12	0.0049504950495049506	3.9123705618968745	2.0788697828291807	3.492658075074031	6	Ifnb1
WT_0	WT	0	1472	0.0006793478260869565	0.0	1	0.00033967391304347825	1.6900127556485687	1.6900127556485687	NaN	7	Ifnb1
Rad21KO_0	Rad21KO	0	1586	0.0	0.0	0	0.0	NaN	0	NaN	7	Ifnb1
WT_90	WT	90	1153	0.03902862098872507	0.01647875108412836	64	0.027753686036426712	3.235825139527008	2.1590037627351926	2.196134493198639	7	Ifnb1
Rad21KO_90	Rad21KO	90	1499	0.00533689126084056	0.0	8	0.00266844563042028	3.186367320955278	2.7661756327012808	1.8121551430171552	7	Ifnb1
WT_0	WT	0	800	0.0	0.0	0	0.0	NaN	0	NaN	2	Ifnb1
Rad21KO_0	Rad21KO	0	1724	0.000580046403712297	0.0	1	0.0002900232018561485	8.651720896575476	8.651720896575476	NaN	2	Ifnb1
WT_90	WT	90	1016	0.13976377952755906	0.0531496062992126	196	0.09645669291338582	3.021684763975842	2.381897975124164	1.578813563798551	2	Ifnb1
Rad21KO_90	Rad21KO	90	1755	0.07692307692307693	0.02735042735042735	183	0.05213675213675214	2.965119184287014	2.433201390651353	1.5221033264114154	2	Ifnb1
WT_0	WT	0	1062	0.0160075329566855	0.002824858757062147	20	0.009416195856873822	3.941868373811926	3.6705367575625356	1.6496858775206589	1	Ifnb1
Rad21KO_0	Rad21KO	0	1391	0.0050323508267433505	0.0	7	0.0025161754133716753	2.278742333636928	2.061455475422723	0.9322464105532783	1	Ifnb1
WT_90	WT	90	959	0.15954118873826903	0.07716371220020855	227	0.11835245046923878	2.6304630479910287	2.009213520613833	1.6749516614868896	1	Ifnb1
Rad21KO_90	Rad21KO	90	932	0.10300429184549356	0.04291845493562232	136	0.07296137339055794	2.346756879763256	1.956972240376312	1.2109856344027912	1	Ifnb1
WT_0	WT	0	7692	0.004160166406656267	0.0	32	0.0020800832033281333	1.4432520899193995	1.2949569434405197	0.4337607489045201	4	Enh
WT_120	WT	120	8492	0.14931700423928404	0.017899199246349504	1420	0.08360810174281677	1.5229515783944336	1.331070202543811	0.520199442594336	4	Enh
Rad21KO_0	Rad21KO	0	5112	0.03442879499217527	0.003912363067292645	196	0.01917057902973396	1.9473433530248787	1.6181834432728155	0.8676491615875355	4	Enh
Rad21KO_120	Rad21KO	120	6968	0.34328358208955223	0.11538461538461539	3196	0.22933409873708382	2.250966066078011	2.08868128367127	0.9496288666969005	4	Enh
WT_0	WT	0	3632	0.06497797356828194	0.0011013215859030838	240	0.03303964757709251	2.908832195138506	2.966927717679885	1.174234663572613	2	Enh
WT_120	WT	120	3988	0.41223671013039115	0.10030090270812438	2044	0.25626880641925776	2.704727635544162	2.4970078689629807	1.2485352884786836	2	Enh
Rad21KO_0	Rad21KO	0	2280	0.11228070175438597	0.007017543859649123	272	0.05964912280701754	3.255285466619182	3.1900783054011654	1.6599125549477964	2	Enh
Rad21KO_120	Rad21KO	120	2176	0.43566176470588236	0.14522058823529413	1264	0.29044117647058826	2.6337012839241005	2.3911335675807677	1.2531646458680588	2	Enh
WT_0	WT	0	2000	0.0	0.0	0	0.0	NaN	0	NaN	3	Enh
WT_120	WT	120	3336	0.1750599520383693	0.023980815347721823	664	0.09952038369304557	1.573487241541803	1.488713423101586	0.4975999204037049	3	Enh
Rad21KO_0	Rad21KO	0	3696	0.0010822510822510823	0.0	4	0.0005411255411255411	1.3500229990012484	1.3500229990012484	0.0	3	Enh
Rad21KO_120	Rad21KO	120	3196	0.3692115143929912	0.13266583229036297	1604	0.2509386733416771	2.155730485192095	1.9770115873234861	0.9006385175884036	3	Enh
WT_0	WT	0	2264	0.015901060070671377	0.0	36	0.007950530035335688	1.964106486965616	1.9655996531643307	0.5305690480995114	1	Enh
WT_120	WT	120	4048	0.4357707509881423	0.11857707509881422	2244	0.27717391304347827	3.7949147013702946	3.9185752168168557	1.6447622644108857	1	Enh
Rad21KO_0	Rad21KO	0	3356	0.10131108462455304	0.014302741358760428	388	0.05780691299165673	2.6119542000030225	2.3842110152013922	1.2721380017940622	1	Enh
Rad21KO_120	Rad21KO	120	6260	0.4012779552715655	0.1182108626198083	3252	0.2597444089456869	3.321305292017055	3.107006884624655	1.5604525023872655	1	Enh
WT_0	WT	0	1078	0.5408163265306123	0.25139146567717996	854	0.3961038961038961	3.2635535642412865	2.8932642870038032	1.51883935781058	4	Fh1
Rad21KO_0	Rad21KO	0	1425	0.30666666666666664	0.06315789473684211	527	0.1849122807017544	2.9532983262741603	2.4110539584541937	2.41627588931622	4	Fh1
WT_8	WT	8	489	0.4539877300613497	0.15132924335378323	296	0.30265848670756645	2.7054560954619293	2.497897570388899	0.910352331989564	4	Fh1
Rad21KO_8	Rad21KO	8	1474	0.4762550881953867	0.19131614654002713	984	0.3337856173677069	2.9727234616500295	2.8334645103675555	1.02574019142457	4	Fh1
Rad21KO_0	Rad21KO	0	1077	0.09749303621169916	0.004642525533890436	110	0.0510677808727948	1.5800921234915488	1.4355056518994953	0.6461548272631411	2	Fh1
WT_8	WT	8	517	0.017408123791102514	0.0019342359767891683	10	0.009671179883945842	1.6454993575631218	1.5052536452498968	0.5916030801541275	2	Fh1
Rad21KO_8	Rad21KO	8	2079	0.1111111111111111	0.003367003367003367	238	0.05723905723905724	1.4656886754462253	1.3640807202816685	0.43098161738141	2	Fh1
WT_0	WT	0	1089	0.31588613406795224	0.04132231404958678	389	0.17860422405876952	2.732688758750385	2.6212850471686053	0.8576479113887501	3	Fh1
Rad21KO_0	Rad21KO	0	580	0.1	0.01896551724137931	69	0.059482758620689656	2.5785375558845343	2.5612714222372968	0.6242419508690202	3	Fh1
WT_8	WT	8	563	0.24156305506216696	0.017761989342806393	146	0.12966252220248667	2.8189904922034192	2.652036912756535	0.7768603378804054	3	Fh1
Rad21KO_8	Rad21KO	8	509	0.27897838899803534	0.03536345776031434	160	0.15717092337917485	2.7530784959962293	2.641125026596117	0.892670492723912	3	Fh1
WT_0	WT	0	854	0.040983606557377046	0.0	35	0.020491803278688523	1.200313286941992	1.1443796393620678	0.16153187296057375	1	Fh1
Rad21KO_0	Rad21KO	0	1062	0.025423728813559324	0.0009416195856873823	28	0.013182674199623353	1.2286437223416369	1.0911066564214562	0.26848217789460843	1	Fh1
WT_8	WT	8	1447	0.002073255010366275	0.0	3	0.0010366275051831375	1.4684228687248126	1.4588865828528612	0.10440633638779122	1	Fh1
Rad21KO_8	Rad21KO	8	966	0.018633540372670808	0.002070393374741201	20	0.010351966873706004	1.2293299808962714	1.138953545225704	0.24231160724827525	1	Fh1
WT_0	WT	0	426	0.02112676056338028	0.0	9	0.01056338028169014	5.429459810191007	6.136776716421775	2.0244418232021952	2	Ifit1
Rad21KO_0	Rad21KO	0	504	0.0	0.0	0	0.0	NaN	0	NaN	2	Ifit1
WT_180	WT	180	577	0.7989601386481803	0.35181975736568455	664	0.5753899480069324	6.82472305492273	6.277935311256279	2.7396069075787586	2	Ifit1
Rad21KO_180	Rad21KO	180	591	0.5532994923857868	0.13367174280879865	406	0.34348561759729274	5.837288625974996	5.184859922801849	2.4244538346651012	2	Ifit1
WT_0	WT	0	191	0.031413612565445025	0.0	6	0.015706806282722512	1.7741456142114187	1.7436374264793575	0.3135989025884678	3	Ifit1
Rad21KO_0	Rad21KO	0	291	0.006872852233676976	0.0	2	0.003436426116838488	1.9306491600764146	1.9306491600764146	0.04178609959262347	3	Ifit1
WT_180	WT	180	897	0.9308807134894092	0.6510590858416946	1419	0.7909698996655519	3.9987236586534	3.75031570029647	1.7324133959545254	3	Ifit1
Rad21KO_180	Rad21KO	180	306	0.3137254901960784	0.13071895424836602	136	0.2222222222222222	3.0088521706181113	2.5875309796387658	1.4663420138791041	3	Ifit1
WT_0	WT	0	1020	0.30196078431372547	0.09901960784313725	409	0.20049019607843138	1.6223714989476339	1.482662867530968	0.5515860437086413	1	Ifit1
Rad21KO_0	Rad21KO	0	445	0.3325842696629214	0.15280898876404495	216	0.24269662921348314	2.024297973786568	1.8744661190261427	0.7510284426901902	1	Ifit1
WT_180	WT	180	1044	0.8409961685823755	0.49137931034482757	1391	0.6661877394636015	3.027538836559503	3.047832576595326	0.9667494865866102	1	Ifit1
Rad21KO_180	Rad21KO	180	475	0.8378947368421052	0.5642105263157895	666	0.7010526315789474	2.6983185454267757	2.492957027392853	1.0954734843684661	1	Ifit1
WT_0	WT	0	1027	0.07010710808179163	0.008763388510223954	81	0.03943524829600779	0.7022756251317057	0.5558298870745154	0.6954453374923844	4	HSS1
WT_90	WT	90	1112	0.23381294964028776	0.07553956834532374	344	0.15467625899280577	0.5810482789428484	0.45421558739719503	0.5056633698422822	4	HSS1
Rad21KO_0	Rad21KO	0	1372	0.08454810495626822	0.014577259475218658	136	0.04956268221574344	0.6257879959828321	0.504006661989101	0.5437099695340442	4	HSS1
Rad21KO_90	Rad21KO	90	1257	0.2871917263325378	0.08432776451869531	467	0.18575974542561655	0.66110610131659	0.5048534136701663	0.5548619950344421	4	HSS1
WT_0	WT	0	915	0.025136612021857924	0.001092896174863388	24	0.013114754098360656	1.0248414865563227	0.8643468867896613	0.4987835781238015	2	HSS1
WT_90	WT	90	1005	0.16019900497512438	0.04776119402985075	209	0.10398009950248756	1.6713721041414649	1.2111144938700125	1.5459465003373214	2	HSS1
Rad21KO_0	Rad21KO	0	338	0.10650887573964497	0.023668639053254437	44	0.0650887573964497	1.145332701039148	0.9262505694925893	1.0028329015642792	2	HSS1
Rad21KO_90	Rad21KO	90	753	0.23240371845949534	0.06772908366533864	226	0.150066401062417	1.513108213052325	1.0988361775683286	1.1462039338877201	2	HSS1
WT_0	WT	0	847	0.14403778040141677	0.020070838252656435	139	0.0820543093270366	0.7620555526902222	0.6635409265303144	0.5176806244628233	3	HSS1
WT_90	WT	90	1055	0.209478672985782	0.03886255924170616	262	0.12417061611374408	0.9031520539844577	0.6725168567813198	0.6927823108334267	3	HSS1
Rad21KO_0	Rad21KO	0	1338	0.10014947683109118	0.013452914798206279	152	0.05680119581464873	0.7193207058151566	0.5659913191015187	0.616768628903985	3	HSS1
Rad21KO_90	Rad21KO	90	1166	0.1646655231560892	0.03344768439108062	231	0.09905660377358491	0.787656178712336	0.6145966653976065	0.5764800870824927	3	HSS1
WT_90	WT	90	1138	0.13181019332161686	0.033391915641476276	188	0.08260105448154657	1.5876412669242612	1.2691159499421083	1.1654001261401667	1	HSS1
WT_0	WT	0	614	0.06677524429967427	0.004885993485342019	44	0.035830618892508145	1.179307957773831	0.9617255688002693	0.7950628209325872	1	HSS1
Rad21KO_90	Rad21KO	90	1067	0.20618556701030927	0.05154639175257732	275	0.12886597938144329	1.5249167559101453	1.1376812013052024	1.1879255811512754	1	HSS1
Rad21KO_0	Rad21KO	0	574	0.2787456445993031	0.0627177700348432	196	0.17073170731707318	0.9716749839036568	0.9258959118088586	0.28758168536334444	1	HSS1
WT_0	WT	0	3632	0.5539647577092511	0.1277533039647577	2476	0.3408590308370044	1.874572030000034	1.646654292979076	0.7976869985471897	5	Peli1
Rad21KO_0	Rad21KO	0	2280	0.3684210526315789	0.06140350877192982	980	0.2149122807017544	1.9071002695849724	1.6429587488611108	1.0959518078506056	5	Peli1
WT_120	WT	120	3988	0.917753259779338	0.5707121364092277	5936	0.7442326980942828	3.800084355839793	3.4400758932059134	2.0416114894390205	5	Peli1
Rad21KO_120	Rad21KO	120	2176	0.4411764705882353	0.0974264705882353	1172	0.2693014705882353	2.4757317966578993	2.024133248605264	1.4220878605692946	5	Peli1
WT_0	WT	0	2264	0.037102473498233215	0.0017667844522968198	88	0.019434628975265017	1.317121822483661	1.2142690833467553	0.32384301619694755	4	Peli1
Rad21KO_0	Rad21KO	0	3356	0.3230035756853397	0.033373063170441	1196	0.17818831942789035	1.6999499604100912	1.5299787599937065	0.6400385648371875	4	Peli1
WT_120	WT	120	4048	0.9802371541501976	0.7737154150197628	7100	0.8769762845849802	5.891193837208797	5.844856862180817	2.964235885922891	4	Peli1
Rad21KO_120	Rad21KO	120	6260	0.4057507987220447	0.07412140575079872	3004	0.23993610223642173	2.25687750955401	1.722150135459846	1.3954482274889062	4	Peli1
WT_0	WT	0	2000	0.024	0.0	48	0.012	2.6407715968782415	2.575011109498237	0.9318362323425866	6	Peli1
Rad21KO_0	Rad21KO	0	3696	0.012987012987012988	0.0	48	0.006493506493506494	3.2269136152207167	3.3964129061615567	0.5384364890088911	6	Peli1
WT_120	WT	120	3336	0.6966426858513189	0.3105515587529976	3360	0.5035971223021583	3.9053266481192312	3.398340153680709	1.949590529363322	6	Peli1
Rad21KO_120	Rad21KO	120	3196	0.6345431789737171	0.2978723404255319	2980	0.4662077596996245	5.5023486323400315	4.214443484140159	3.7010819317698522	6	Peli1
WT_0	WT	0	7692	0.007280291211648466	0.0010400416016640667	64	0.004160166406656267	3.654576154043428	2.4348186729547656	2.490822602751097	7	Peli1
Rad21KO_0	Rad21KO	0	5112	0.3435054773082942	0.06885758998435054	2108	0.20618153364632238	3.481060275820122	3.1680584439860446	1.495222168036451	7	Peli1
WT_120	WT	120	8492	0.5619406500235515	0.25105982100800756	6904	0.4065002355157796	3.216167535122165	2.720020961892166	1.869452902291164	7	Peli1
Rad21KO_120	Rad21KO	120	6968	0.5665901262916189	0.23421354764638347	5580	0.40040183696900117	5.239087066291428	4.226005563360225	3.379144495464962	7	Peli1
WT_0	WT	0	2445	0.15132924335378323	0.022903885480572598	426	0.08711656441717791	3.080420592598141	2.7795031259956957	1.4775730350858252	2	Peli1
Rad21KO_0	Rad21KO	0	1311	0.019832189168573607	0.0030511060259344014	30	0.011441647597254004	3.0931214153867446	2.6808630866554477	1.456392540399895	2	Peli1
WT_135	WT	120	2947	0.5758398371224974	0.24465558194774348	2418	0.41024770953512046	5.035677169276063	3.8671165277538044	3.740309707977503	2	Peli1
Rad21KO_135	Rad21KO	120	1681	0.04045211183819155	0.003569303985722784	74	0.022010707911957167	3.085831852067657	2.804806769192581	1.2243815720888298	2	Peli1
WT_0	WT	0	690	0.5826086956521739	0.18405797101449275	529	0.38333333333333336	4.654029854286929	4.077063233210095	2.4413935127877937	3	Peli1
Rad21KO_0	Rad21KO	0	676	0.21449704142011836	0.05029585798816568	179	0.13239644970414202	3.8972655114124257	3.0463746372398712	3.4588637196813914	3	Peli1
WT_135	WT	120	723	0.9432918395573997	0.8326417704011065	1284	0.8879668049792531	12.665514075406891	12.106216721287314	7.497450638866214	3	Peli1
Rad21KO_135	Rad21KO	120	884	0.3993212669683258	0.17420814479638008	507	0.2867647058823529	4.617283403880185	3.656456415435653	3.5003104544657098	3	Peli1
WT_0	WT	0	1178	0.038200339558573854	0.003395585738539898	49	0.020797962648556875	3.0727235753888693	2.898514253062795	1.237570865209262	1	Peli1
Rad21KO_0	Rad21KO	0	253	0.06324110671936758	0.003952569169960474	17	0.03359683794466403	3.6170858674547186	2.6630364095354846	2.79070707255385	1	Peli1
WT_135	WT	120	885	0.7107344632768362	0.44745762711864406	1025	0.5790960451977402	3.8796366072149455	3.3746067192519478	2.5548128936566092	1	Peli1
Rad21KO_135	Rad21KO	120	238	0.18067226890756302	0.06302521008403361	58	0.12184873949579832	3.027162981912595	2.979432892753389	1.399855427951876	1	Peli1
WT_0	WT	0	1078	0.4035250463821892	0.041743970315398886	480	0.22263450834879406	3.651594563475873	3.215179919532802	1.7975938038603048	4	Hprt
Rad21KO_0	Rad21KO	0	1425	0.3101754385964912	0.036491228070175435	494	0.17333333333333334	3.3615193693967473	2.842902388106817	1.997713769293245	4	Hprt
WT_8	WT	8	489	0.20245398773006135	0.0081799591002045	103	0.10531697341513292	3.800210585750697	3.421524528796357	1.8079995081049423	4	Hprt
Rad21KO_8	Rad21KO	8	1474	0.3242876526458616	0.03459972862957938	529	0.17944369063772048	3.9712136972368812	3.464998257834533	2.0358854514830425	4	Hprt
Rad21KO_0	Rad21KO	0	1077	0.5041782729805014	0.06313834726090993	611	0.28365831012070564	3.3569501767880157	2.8400424127773274	1.967357746025058	2	Hprt
WT_8	WT	8	517	0.19922630560928434	0.01160541586073501	109	0.10541586073500966	2.2647370966171345	1.9493528838171292	1.0818759691670758	2	Hprt
Rad21KO_8	Rad21KO	8	2079	0.3213083213083213	0.029822029822029823	730	0.17556517556517556	3.118391044730218	2.7584629277500383	1.7181079271435622	2	Hprt
WT_0	WT	0	1089	0.6923783287419651	0.08264462809917356	844	0.3875114784205693	3.398300923926938	3.067011208520891	1.4145694382225378	3	Hprt
Rad21KO_0	Rad21KO	0	580	0.5103448275862069	0.03620689655172414	317	0.27327586206896554	2.74992568064539	2.5786056673022326	1.2432144209666616	3	Hprt
WT_8	WT	8	563	0.4191829484902309	0.046181172291296625	262	0.23268206039076378	3.095433728051262	2.778153721571524	1.3505042069164042	3	Hprt
Rad21KO_8	Rad21KO	8	509	0.5304518664047151	0.04911591355599214	295	0.28978388998035365	3.028783826210753	2.6222680722130334	1.4246438709626996	3	Hprt
WT_0	WT	0	854	0.5409836065573771	0.05737704918032787	511	0.29918032786885246	4.006303004653002	3.6943558496023297	2.079687915769599	1	Hprt
Rad21KO_0	Rad21KO	0	1062	0.6864406779661016	0.21657250470809794	959	0.4515065913370998	4.971957391971779	4.70005852213938	2.7476944661184426	1	Hprt
WT_8	WT	8	1447	0.3178991015894955	0.0359364201796821	512	0.1769177608845888	2.8071714106600054	2.5399361726859087	1.480650580121489	1	Hprt
Rad21KO_8	Rad21KO	8	966	0.4451345755693582	0.08799171842650104	515	0.2665631469979296	3.924242415449024	3.6237431676199092	2.179833556254129	1	Hprt
WT_60	WT	60	669	0.18684603886397608	0.02391629297458894	141	0.10538116591928251	1.811098500792898	1.507510152825477	0.9996705169176991	4	Egr2_enh
WT_0	WT	0	1261	0.019825535289452814	0.0007930214115781126	26	0.010309278350515464	2.04257312255987	1.3063061528210422	2.449596710296097	4	Egr2_enh
Rad21KO_60	Rad21KO	60	1392	0.10201149425287356	0.007183908045977011	152	0.05459770114942529	1.657957019428308	1.3968781516813094	0.9508071769969415	4	Egr2_enh
Rad21KO_0	Rad21KO	0	1397	0.012884753042233358	0.0	18	0.006442376521116679	1.5099414147857233	1.2625395940791537	0.6241914480735826	4	Egr2_enh
WT_60	WT	60	1216	0.4786184210526316	0.18585526315789475	808	0.33223684210526316	2.294260390330311	2.0765002805303365	0.9582989872592809	2	Egr2_enh
WT_0	WT	0	476	0.3634453781512605	0.09243697478991597	217	0.22794117647058823	2.145952768387676	1.9503413167422383	0.8741480639974427	2	Egr2_enh
Rad21KO_60	Rad21KO	60	514	0.25680933852140075	0.07198443579766536	169	0.16439688715953307	2.0743795434881878	1.8227512248626085	0.9185580450943048	2	Egr2_enh
Rad21KO_0	Rad21KO	0	611	0.10965630114566285	0.011456628477905073	74	0.060556464811783964	1.991019248476269	1.8005719872625192	0.805096885377699	2	Egr2_enh
WT_0	WT	0	965	0.07046632124352331	0.004145077720207254	72	0.03730569948186528	2.0187260238163782	1.7074981789772485	1.5715965537345857	3	Egr2_enh
WT_60	WT	60	1050	0.14285714285714285	0.01619047619047619	167	0.07952380952380952	1.6987878085272787	1.4637430766950847	0.8601120805597064	3	Egr2_enh
Rad21KO_0	Rad21KO	0	1768	0.014705882352941176	0.0005656108597285068	27	0.007635746606334841	2.480637300543823	1.3518959516936528	3.5164331370458046	3	Egr2_enh
Rad21KO_60	Rad21KO	60	1553	0.025756600128783	0.0019317450096587251	43	0.013844172569220863	1.432162729238452	1.3129923274980533	0.46924250400886514	3	Egr2_enh
WT_0	WT	0	441	0.3219954648526077	0.08843537414965986	181	0.20521541950113378	2.2360755512369024	2.118712875547881	0.8717163125969726	1	Egr2_enh
WT_60	WT	60	1717	0.47582993593476997	0.1700640652300524	1109	0.32294700058241116	2.339375673148319	2.1280132362529405	1.0064197462543474	1	Egr2_enh
Rad21KO_0	Rad21KO	0	278	0.07194244604316546	0.0	20	0.03597122302158273	2.3374999753513763	1.7414272376687574	1.4089482887043319	1	Egr2_enh
Rad21KO_60	Rad21KO	60	814	0.28501228501228504	0.08230958230958231	299	0.18366093366093367	2.170512000870515	1.952964394280081	0.9542400686781553	1	Egr2_enh
WT_60	WT	60	1286	0.20373250388802489	0.025660964230171075	295	0.11469673405909799	1.8002374172249294	1.582025679301652	0.8368657356448725	4	Prdm1_enh
Rad21KO_60	Rad21KO	60	2225	0.11595505617977528	0.016179775280898877	294	0.06606741573033707	1.6799464194673894	1.4392000485706906	0.882078646781906	4	Prdm1_enh
WT_0	WT	0	532	0.05075187969924812	0.0	27	0.02537593984962406	2.5476660326907914	1.9844000833709379	1.5339686068672511	2	Prdm1_enh
WT_60	WT	60	1612	0.23573200992555832	0.030397022332506202	429	0.13306451612903225	3.07148593140422	2.560880656121187	1.7311180260837598	2	Prdm1_enh
Rad21KO_0	Rad21KO	0	509	0.05893909626719057	0.005893909626719057	33	0.03241650294695481	3.007614589816027	1.829960843989097	3.1360945275018666	2	Prdm1_enh
Rad21KO_60	Rad21KO	60	979	0.29111338100102147	0.05311542390194075	337	0.1721144024514811	2.6902091041287606	2.0842522416057405	1.5134877157401792	2	Prdm1_enh
WT_0	WT	0	807	0.03345724907063197	0.0	27	0.016728624535315983	2.3401587535269814	1.531921958889	1.837232188448046	3	Prdm1_enh
Rad21KO_0	Rad21KO	0	2169	0.036883356385431075	0.0027662517289073307	86	0.0198248040571692	2.2983313119186506	1.6845381271166957	1.8962009712804238	3	Prdm1_enh
WT_0	WT	0	675	0.06962962962962962	0.01037037037037037	54	0.04	3.7045731312794725	1.9903909732747578	3.5838444572592283	1	Prdm1_enh
WT_60	WT	60	1087	0.14259429622815087	0.010119595216191352	166	0.07635694572217111	2.5021125551059202	1.82230617774603	2.2016639959582562	1	Prdm1_enh
Rad21KO_0	Rad21KO	0	360	0.11388888888888889	0.013888888888888888	46	0.06388888888888888	3.50756862243778	2.513617428573163	2.845291480182745	1	Prdm1_enh
Rad21KO_60	Rad21KO	60	788	0.2512690355329949	0.04314720812182741	232	0.14720812182741116	2.4049219266194797	1.9700874787778468	1.1220200560819393	1	Prdm1_enh
