# Supplementary material for: Cohesin couples transcriptional bursting probabilities of inducible enhancers and promoters
Source: Nat Commun. 2022 Jul 27;13:4342. doi: 10.1038/s41467-022-31192-9 (PMC9329429; doi:10.1038/s41467-022-31192-9)
Supplement: Supplementary file 4 — Source Data [file 41467_2022_31192_MOESM4_ESM.zip › SourceData/SupFig2_BF.csv]

Sample	Genotype	Timepoint	N_cells	CellsActive1_TSS	CellsActive2_TSS	TSS_N	BF_TSS	log2BF_TSS	BS_mean_TSS	BS_median_TSS	BS_std_TSS	MeanCounts	StdCounts	Rep	Gene
WT_60	WT	60	669	0.3243647234678625	0.10014947683109118	284	0.21225710014947682	-2.236115281136779	2.936672676344311	2.2292986055751864	2.2004704244675612	0.7339312406576981	1.6734272985130805	4	Egr2_intron
WT_0	WT	0	1261	0.05947660586835844	0.008723235527359239	86	0.03409992069785884	-4.874087805626122	2.268819334803518	1.5916316321809456	1.9875837207402107	0.3893735130848533	2.1806904405895944	4	Egr2_intron
Rad21KO_60	Rad21KO	60	1392	0.05531609195402299	0.008620689655172414	89	0.0319683908045977	-4.96721006488233	2.186943701681928	1.6594550104330794	1.5218609243351648	0.11350574712643678	0.49152858886266126	4	Egr2_intron
Rad21KO_0	Rad21KO	0	1397	0.0021474588403722263	0.0	3	0.0010737294201861132	-9.863153804688308	1.1523643984215208	1.1434904683359337	0.13143460681257527	0.024337866857551897	0.15872998943630445	4	Egr2_intron
WT_60	WT	60	1216	0.5970394736842105	0.2557565789473684	1037	0.4263980263157895	-1.2297273346303597	3.4282353098270812	2.532744218873703	2.509874388491487	3.4259868421052633	5.895338104894423	2	Egr2_intron
WT_0	WT	0	476	0.22899159663865545	0.052521008403361345	134	0.1407563025210084	-2.828728572850171	2.4682234822368474	2.0430767858851775	1.4447932368474934	0.8214285714285714	2.4725105198313493	2	Egr2_intron
Rad21KO_60	Rad21KO	60	514	0.042801556420233464	0.011673151750972763	28	0.027237354085603113	-5.198269627136274	3.362851106674302	2.685066456852527	2.161406370591845	0.13424124513618677	0.7669302294049012	2	Egr2_intron
Rad21KO_0	Rad21KO	0	611	0.024549918166939442	0.004909983633387889	18	0.014729950900163666	-6.085103568376417	2.754690696783768	1.7546421106548462	1.941089689467672	0.10474631751227496	0.6886625618285673	2	Egr2_intron
WT_0	WT	0	965	0.06321243523316063	0.008290155440414507	69	0.035751295336787565	-4.805860675377274	2.3485843635591275	1.8027081688934152	1.5071575068375362	0.09430051813471503	0.44210296773092883	3	Egr2_intron
WT_60	WT	60	1050	0.3028571428571429	0.07523809523809524	397	0.18904761904761905	-2.4031784154105273	2.884284245816801	2.0854116702044774	2.3468822850637716	0.7523809523809524	1.9555642905781467	3	Egr2_intron
Rad21KO_0	Rad21KO	0	1768	0.003393665158371041	0.0	6	0.0016968325791855204	-9.202940058670276	5.182892180260653	2.6888499118700953	6.454793844252917	0.026018099547511313	0.2978922061898684	3	Egr2_intron
Rad21KO_60	Rad21KO	60	1553	0.019961365099806824	0.0	31	0.009980682549903412	-6.646645804000426	1.983789002364365	1.5276115319805308	1.7082520119486273	0.06052801030264005	0.29417713191716693	3	Egr2_intron
WT_0	WT	0	441	0.17233560090702948	0.027210884353741496	88	0.09977324263038549	-3.325203226920223	2.522078982496413	2.0039479486571605	1.7054000697985645	0.16780045351473924	0.6059979868701734	1	Egr2_intron
WT_60	WT	60	1717	0.5719277810133955	0.27140361094933024	1448	0.42166569598136283	-1.2458284369189287	3.5180551365564243	2.618268130725664	2.555982131497465	2.287128712871287	3.9635170115134124	1	Egr2_intron
Rad21KO_0	Rad21KO	0	278	0.025179856115107913	0.0	7	0.012589928057553957	-6.311586150665903	2.7544202615644275	1.7054516967105435	1.9592661648026528	0.02877697841726619	0.23860140146732753	1	Egr2_intron
Rad21KO_60	Rad21KO	60	814	0.042997542997543	0.009828009828009828	43	0.026412776412776413	-5.2426202295641495	3.5313056171774924	2.9564512410499115	2.60230326419235	0.14496314496314497	0.8724950782764713	1	Egr2_intron
WT_0	WT	0	1027	0.0	0.0	0	0.0	-Inf	NaN	0	NaN	0.0038948393378773127	0.07637256482240293	4	Il12b_intron
WT_90	WT	90	1112	0.13129496402877697	0.008992805755395683	156	0.07014388489208633	-3.8335388538612594	4.602000148650375	4.039686242233522	2.561249000503438	0.6870503597122302	2.0399020301698663	4	Il12b_intron
Rad21KO_0	Rad21KO	0	1372	0.0	0.0	0	0.0	-Inf	NaN	0	NaN	0.007288629737609329	0.1706535122032266	4	Il12b_intron
Rad21KO_90	Rad21KO	90	1257	0.03739061256961018	0.003977724741447892	52	0.020684168655529037	-5.595329216279415	5.26057917682043	4.436242254577852	3.5177492174960463	0.23707239459029436	1.3166475796712704	4	Il12b_intron
WT_0	WT	0	915	0.0	0.0	0	0.0	-Inf	NaN	0	NaN	0.001092896174863388	0.03305898024536432	2	Il12b_intron
WT_90	WT	90	1005	0.05472636815920398	0.006965174129353234	62	0.030845771144278607	-5.018783475679416	5.164409399886701	4.6269163431639875	1.7676710010778054	0.4	1.353466848489522	2	Il12b_intron
Rad21KO_0	Rad21KO	0	338	0.0	0.0	0	0.0	-Inf	NaN	0	NaN	0.008875739644970414	0.09393116965225454	2	Il12b_intron
Rad21KO_90	Rad21KO	90	753	0.00796812749003984	0.0	6	0.00398406374501992	-7.971543553950772	4.856303994646891	4.667084360311548	1.2421512388259728	0.1102257636122178	0.585565808414639	2	Il12b_intron
WT_0	WT	0	847	0.0	0.0	0	0.0	-Inf	NaN	0	NaN	0.0035419126328217238	0.05944358095627221	3	Il12b_intron
WT_90	WT	90	1055	0.13270142180094788	0.024644549763033177	166	0.07867298578199051	-3.667987852247623	6.780815573601906	6.64102873574884	4.402673620383785	1.2966824644549764	3.138204684522629	3	Il12b_intron
Rad21KO_0	Rad21KO	0	1338	0.0007473841554559044	0.0	1	0.0003736920777279522	-11.38586240064146	3.292979918017219	3.292979918017219	NaN	0.005979073243647235	0.08627662202411157	3	Il12b_intron
Rad21KO_90	Rad21KO	90	1166	0.025728987993138937	0.0017152658662092624	32	0.0137221269296741	-6.187352073200496	3.9981027405838505	4.074664989356927	2.0316792014428087	0.060891938250428816	0.4352264196729151	3	Il12b_intron
WT_90	WT	90	1138	0.06502636203866433	0.005272407732864675	80	0.0351493848857645	-4.830356747419219	5.368292121808637	4.901450698304821	1.96193013191741	0.3927943760984183	1.3497518954672776	1	Il12b_intron
WT_0	WT	0	614	0.0	0.0	0	0.0	-Inf	NaN	0	NaN	0.0	0.0	1	Il12b_intron
Rad21KO_90	Rad21KO	90	1067	0.011246485473289597	0.0	12	0.005623242736644799	-7.474381960103269	4.194975959742104	4.137269760909542	0.8582369713095338	0.10402999062792877	0.5508416475500953	1	Il12b_intron
Rad21KO_0	Rad21KO	0	574	0.0	0.0	0	0.0	-Inf	NaN	0	NaN	0.0017421602787456446	0.041739193556484096	1	Il12b_intron
WT_0	WT	0	7692	0.007280291211648466	0.0010400416016640667	64	0.004160166406656267	-7.909143047339897	3.654576154043428	2.4348186729547656	2.490822602751097	0.05876235049401976	0.2663065537039299	4	Peli1_intron
WT_120	WT	120	8492	0.5619406500235515	0.25105982100800756	6904	0.4065002355157796	-1.2986719067264225	3.216167535122165	2.720020961892166	1.869452902291164	3.0362694300518136	4.036472936778989	4	Peli1_intron
Rad21KO_0	Rad21KO	0	5112	0.3435054773082942	0.06885758998435054	2108	0.20618153364632238	-2.27801296930978	3.481060275820122	3.1680584439860446	1.495222168036451	0.2996870109546166	0.6910671185348074	4	Peli1_intron
Rad21KO_120	Rad21KO	120	6968	0.5665901262916189	0.23421354764638347	5580	0.40040183696900117	-1.3204795018823146	5.239087066291428	4.226005563360225	3.379144495464962	0.7393800229621125	1.3925674735773161	4	Peli1_intron
WT_0	WT	0	3632	0.5539647577092511	0.1277533039647577	2476	0.3408590308370044	-1.5527528880766504	1.874572030000034	1.646654292979076	0.7976869985471897	0.40748898678414097	0.6564965264344167	2	Peli1_intron
WT_120	WT	120	3988	0.917753259779338	0.5707121364092277	5936	0.7442326980942828	-0.4261743177773927	3.800084355839793	3.4400758932059134	2.0416114894390205	1.7231695085255767	1.7335980536273583	2	Peli1_intron
Rad21KO_0	Rad21KO	0	2280	0.3684210526315789	0.06140350877192982	980	0.2149122807017544	-2.2181801700495334	1.9071002695849724	1.6429587488611108	1.0959518078506056	0.2719298245614035	0.5966865907408648	2	Peli1_intron
Rad21KO_120	Rad21KO	120	2176	0.4411764705882353	0.0974264705882353	1172	0.2693014705882353	-1.8927059868280915	2.4757317966578993	2.024133248605264	1.4220878605692946	0.8841911764705882	1.547235751894488	2	Peli1_intron
WT_0	WT	0	2000	0.024	0.0	48	0.012	-6.380821783940931	2.6407715968782415	2.575011109498237	0.9318362323425866	0.048	0.23178192645397389	3	Peli1_intron
WT_120	WT	120	3336	0.6966426858513189	0.3105515587529976	3360	0.5035971223021583	-0.989658055778541	3.9053266481192312	3.398340153680709	1.949590529363322	0.9928057553956835	1.217541374220966	3	Peli1_intron
Rad21KO_0	Rad21KO	0	3696	0.012987012987012988	0.0	48	0.006493506493506494	-7.266786540694901	3.2269136152207167	3.3964129061615567	0.5384364890088911	0.05735930735930736	0.2461282473935916	3	Peli1_intron
Rad21KO_120	Rad21KO	120	3196	0.6345431789737171	0.2978723404255319	2980	0.4662077596996245	-1.100955077578453	5.5023486323400315	4.214443484140159	3.7010819317698522	0.8448060075093867	1.3308690584043363	3	Peli1_intron
WT_0	WT	0	2264	0.037102473498233215	0.0017667844522968198	88	0.019434628975265017	-5.685226624194585	1.317121822483661	1.2142690833467553	0.32384301619694755	0.24558303886925795	0.4989851965941502	1	Peli1_intron
WT_120	WT	120	4048	0.9802371541501976	0.7737154150197628	7100	0.8769762845849802	-0.1893902654149034	5.891193837208797	5.844856862180817	2.964235885922891	1.6877470355731226	1.7603737678575573	1	Peli1_intron
Rad21KO_0	Rad21KO	0	3356	0.3230035756853397	0.033373063170441	1196	0.17818831942789035	-2.488525326241718	1.6999499604100912	1.5299787599937065	0.6400385648371875	0.3492252681764005	0.6027032955799304	1	Peli1_intron
Rad21KO_120	Rad21KO	120	6260	0.4057507987220447	0.07412140575079872	3004	0.23993610223642173	-2.0592778443057087	2.25687750955401	1.722150135459846	1.3954482274889062	0.4670926517571885	0.9134297478076232	1	Peli1_intron
WT_60	WT	60	1286	0.07076205287713841	0.015552099533437015	111	0.04315707620528771	-4.534259060977841	2.297554673216376	1.517287335949408	2.685380288421045	0.10186625194401244	1.367680168597958	4	Prdm1_intron
Rad21KO_60	Rad21KO	60	2225	0.04359550561797753	0.006292134831460674	111	0.0249438202247191	-5.325173754391017	2.163704176347268	1.4178839476542247	2.3509031971283703	0.07730337078651685	0.41265057216167694	4	Prdm1_intron
WT_0	WT	0	532	0.03007518796992481	0.0	16	0.015037593984962405	-6.05528243550119	1.0791394573687003	0.7573528134267675	0.7542393227749911	0.022556390977443608	0.16079676442828045	2	Prdm1_intron
WT_60	WT	60	1612	0.04838709677419355	0.008064516129032258	91	0.028225806451612902	-5.146841388329271	1.2032426784770645	0.8079213673177517	1.4850444751154672	0.03287841191066997	0.22180547476021192	2	Prdm1_intron
Rad21KO_0	Rad21KO	0	509	0.043222003929273084	0.0019646365422396855	23	0.022593320235756387	-5.467959890018682	1.5110750319516568	0.839673744207697	1.4819547531954707	0.03143418467583497	0.2326543727841027	2	Prdm1_intron
Rad21KO_60	Rad21KO	60	979	0.024514811031664963	0.0010214504596527069	25	0.012768130745658836	-6.291308859828971	1.6872030534698266	0.8549618276947923	2.0365807497599775	0.01634320735444331	0.1346756638743953	2	Prdm1_intron
WT_0	WT	0	807	0.03469640644361834	0.0	28	0.01734820322180917	-5.8490699412201765	3.83959240298865	1.8790063169712985	3.5174819587556545	0.03593556381660471	0.20525922800579896	3	Prdm1_intron
Rad21KO_0	Rad21KO	0	2169	0.0599354541263255	0.009220839096357769	150	0.034578146611341634	-4.853995647176393	2.7916250933757736	1.5801051035108171	2.881116097607191	0.4098662978331028	1.5603819757225368	3	Prdm1_intron
WT_0	WT	0	675	0.03111111111111111	0.002962962962962963	23	0.017037037037037038	-5.87518173588118	2.678140330842655	0.9560990069745365	3.795989898546791	0.05333333333333334	0.7206986389538357	1	Prdm1_intron
WT_60	WT	60	1087	0.04231830726770929	0.004599816007359705	51	0.023459061637534497	-5.413710883055813	2.5640782651304064	1.040772035846983	5.6501662903075305	0.1297148114075437	3.189345495299935	1	Prdm1_intron
Rad21KO_0	Rad21KO	0	360	0.05	0.002777777777777778	19	0.02638888888888889	-5.24392558288609	2.525643567382144	1.037244049579704	3.449328078804102	0.013888888888888888	0.11719273884400526	1	Prdm1_intron
Rad21KO_60	Rad21KO	60	788	0.02030456852791878	0.0025380710659898475	18	0.011421319796954314	-6.452126818014064	0.915787840827615	0.6103512049412971	0.9466910713833182	0.015228426395939087	0.12253806235556393	1	Prdm1_intron
WT_0	WT	0	1472	0.0006793478260869565	0.0	1	0.00033967391304347825	-11.523561956057012	1.6900127556485687	1.6900127556485687	NaN	0.010190217391304348	0.1784576772870409	4	Ifnb1forL2
WT_90	WT	90	1153	0.03902862098872507	0.01647875108412836	64	0.027753686036426712	-5.171176797651772	3.235825139527008	2.1590037627351926	2.196134493198639	0.9887250650477016	4.2045004643096275	4	Ifnb1forL2
Rad21KO_0	Rad21KO	0	1586	0.0	0.0	0	0.0	-Inf	NaN	0	NaN	0.0031525851197982345	0.05607699233217412	4	Ifnb1forL2
Rad21KO_90	Rad21KO	90	1499	0.00533689126084056	0.0	8	0.00266844563042028	-8.54978466794786	3.186367320955278	2.7661756327012808	1.8121551430171552	0.06937958639092728	0.41402685862527466	4	Ifnb1forL2
WT_0	WT	0	478	0.006276150627615063	0.0041841004184100415	5	0.005230125523012552	-7.578938713093386	2.248883827639671	1.982804938872702	1.4077726873438974	0.16108786610878661	0.7697044469532365	2	Ifnb1forL2
WT_90	WT	90	1520	0.034210526315789476	0.0125	71	0.023355263157894737	-5.420108488826266	2.9231652094698406	2.3408469995206636	2.0164586444178014	0.743421052631579	4.481395541314466	2	Ifnb1forL2
Rad21KO_0	Rad21KO	0	360	0.002777777777777778	0.0	1	0.001388888888888889	-9.491853096329674	1.6263285118122834	1.6263285118122834	NaN	0.7666666666666667	1.625356185519043	2	Ifnb1forL2
Rad21KO_90	Rad21KO	90	882	0.03741496598639456	0.01473922902494331	46	0.026077097505668934	-5.261072889500507	2.4252299646601556	1.956186756288348	1.6809014824781678	2.0793650793650795	4.230643903361975	2	Ifnb1forL2
WT_0	WT	0	706	0.0	0.0	0	0.0	-Inf	NaN	0	NaN	0.007082152974504249	0.08391644979549666	3	Ifnb1forL2
WT_90	WT	90	1006	0.02385685884691849	0.005964214711729622	30	0.014910536779324055	-6.067523994197009	2.5538195969951247	1.6663832633298776	2.3248547350629982	0.3389662027833002	2.021135222323415	3	Ifnb1forL2
Rad21KO_0	Rad21KO	0	1160	0.0017241379310344827	0.0017241379310344827	4	0.0017241379310344827	-9.179909090014934	3.9186199365128225	3.880864291067136	0.2598187489103839	0.019827586206896553	0.28257408798469263	3	Ifnb1forL2
Rad21KO_90	Rad21KO	90	1212	0.00825082508250825	0.0016501650165016502	12	0.0049504950495049506	-7.658211482751795	3.9123705618968745	2.0788697828291807	3.492658075074031	0.08250825082508251	0.6307226367612904	3	Ifnb1forL2
WT_0	WT	0	488	0.012295081967213115	0.0020491803278688526	7	0.007172131147540984	-7.123382415505282	2.089651230889087	1.680087051004433	1.128924920862756	0.09221311475409837	0.38142284639718177	1	Ifnb1forL2
WT_90	WT	90	900	0.09333333333333334	0.03888888888888889	119	0.0661111111111111	-3.9189634279090937	2.6765397008363605	2.033953750282649	1.960548377692334	1.07	4.727806886208596	1	Ifnb1forL2
Rad21KO_0	Rad21KO	0	233	0.017167381974248927	0.004291845493562232	5	0.01072961373390558	-6.542258049766918	3.0174756059119394	2.246900860996932	2.391754788939034	0.5965665236051502	1.7221644025445833	1	Ifnb1forL2
Rad21KO_90	Rad21KO	90	1271	0.043273013375295044	0.01888276947285602	79	0.03107789142407553	-5.007967566827856	2.1328957616150754	1.9248711652369181	1.0034953878347384	2.188040912667191	4.03508805452541	1	Ifnb1forL2
