# Supplementary material for: Cohesin couples transcriptional bursting probabilities of inducible enhancers and promoters
Source: Nat Commun. 2022 Jul 27;13:4342. doi: 10.1038/s41467-022-31192-9 (PMC9329429; doi:10.1038/s41467-022-31192-9)
Supplement: Supplementary file 4 — Source Data [file 41467_2022_31192_MOESM4_ESM.zip › SourceData/SupFig2_BS_Il12b.csv]

Column1	Image	Cell	Genotype	Timepoint	Rep	TSS1_r2	TSS2_r2	Gene
0	23Oct17_Il12inex_0_60_90_120_Sequence_A 0_S 0_U 0_V 0_X13_Y10_Job(Seq.Scan) 1 02 01_016	Cell_CP_4	WT	0	1	4.232320476102703	0.0	Il12b
1	23Oct17_Il12inex_0_60_90_120_Sequence_A 0_S 0_U 0_V 0_X11_Y14_Job(Seq.Scan) 1 02 01_076	Cell_CP_9	WT	0	1	1.862904724483282	0.0	Il12b
2	23Oct17_Il12inex_0_60_90_120_Sequence_A 0_S 0_U 0_V 0_X11_Y14_Job(Seq.Scan) 1 02 01_076	Cell_CP_11	WT	0	1	6.45620534876227	0.0	Il12b
3	23Oct17_Il12inex_0_60_90_120_Sequence_A 0_S 0_U 0_V 0_X11_Y13_Job(Seq.Scan) 1 02 01_054	Cell_CP_26	WT	0	1	2.8919833554990904	0.0	Il12b
4	23Oct17_Il12inex_0_60_90_120_Sequence_A 0_S 0_U 0_V 0_X 8_Y14_Job(Seq.Scan) 1 02 01_070	Cell_CP_22	WT	0	1	3.965082493581859	0.0	Il12b
5	23Oct17_Il12inex_0_60_90_120_Sequence_A 0_S 0_U 0_V 0_X 8_Y14_Job(Seq.Scan) 1 02 01_070	Cell_CP_30	WT	0	1	2.6967325812194627	0.0	Il12b
6	23Oct17_Il12inex_0_60_90_120_Sequence_A 0_S 0_U 0_V 0_X 8_Y12_Job(Seq.Scan) 1 02 01_038	Cell_CP_19	WT	0	1	1.796612748218642	0.0	Il12b
7	23Oct17_Il12inex_0_60_90_120_Sequence_A 0_S 0_U 0_V 0_X 7_Y12_Job(Seq.Scan) 1 02 01_036	Cell_CP_21	WT	0	1	1.564073878691773	0.0	Il12b
8	23Oct17_Il12inex_0_60_90_120_Sequence_A 0_S 0_U 0_V 0_X 7_Y12_Job(Seq.Scan) 1 02 01_036	Cell_CP_43	WT	0	1	1.5920405798660282	0.0	Il12b
9	23Oct17_Il12inex_0_60_90_120_Sequence_A 0_S 0_U 0_V 0_X 7_Y11_Job(Seq.Scan) 1 02 01_030	Cell_CP_44	WT	0	1	5.198732285368164	0.0	Il12b
10	23Oct17_Il12inex_0_60_90_120_Sequence_A 0_S 0_U 0_V 0_X 6_Y14_Job(Seq.Scan) 1 02 01_066	Cell_CP_10	WT	0	1	1.5573408371332298	0.0	Il12b
11	23Oct17_Il12inex_0_60_90_120_Sequence_A 0_S 0_U 0_V 0_X 6_Y12_Job(Seq.Scan) 1 02 01_034	Cell_CP_24	WT	0	1	2.132733704421629	0.0	Il12b
12	31Oct17_Il12b_in_ex_Exp2_0_60_90_120_Sequence_A 0_S 0_U 0_V 0_X17_Y14_Job(Seq.Scan) 1 01_088	Cell_CP_32	WT	0	2	1.7713939542560742	0.0	Il12b
13	31Oct17_Il12b_in_ex_Exp2_0_60_90_120_Sequence_A 0_S 0_U 0_V 0_X17_Y10_Job(Seq.Scan) 1 01_016	Cell_CP_15	WT	0	2	3.0983246497999954	0.0	Il12b
14	31Oct17_Il12b_in_ex_Exp2_0_60_90_120_Sequence_A 0_S 0_U 0_V 0_X17_Y10_Job(Seq.Scan) 1 01_016	Cell_CP_22	WT	0	2	8.417349252733707	0.0	Il12b
15	31Oct17_Il12b_in_ex_Exp2_0_60_90_120_Sequence_A 0_S 0_U 0_V 0_X16_Y16_Job(Seq.Scan) 1 01_110	Cell_CP_5	WT	0	2	2.5742260046170125	0.0	Il12b
16	31Oct17_Il12b_in_ex_Exp2_0_60_90_120_Sequence_A 0_S 0_U 0_V 0_X16_Y11_Job(Seq.Scan) 1 01_024	Cell_CP_8	WT	0	2	2.478983092610666	0.0	Il12b
17	31Oct17_Il12b_in_ex_Exp2_0_60_90_120_Sequence_A 0_S 0_U 0_V 0_X16_Y11_Job(Seq.Scan) 1 01_024	Cell_CP_24	WT	0	2	2.1028574561651734	0.0	Il12b
18	31Oct17_Il12b_in_ex_Exp2_0_60_90_120_Sequence_A 0_S 0_U 0_V 0_X15_Y15_Job(Seq.Scan) 1 01_098	Cell_CP_10	WT	0	2	5.069888338120831	0.0	Il12b
19	31Oct17_Il12b_in_ex_Exp2_0_60_90_120_Sequence_A 0_S 0_U 0_V 0_X15_Y13_Job(Seq.Scan) 1 01_062	Cell_CP_6	WT	0	2	7.321797584636234	0.0	Il12b
20	31Oct17_Il12b_in_ex_Exp2_0_60_90_120_Sequence_A 0_S 0_U 0_V 0_X15_Y12_Job(Seq.Scan) 1 01_048	Cell_CP_6	WT	0	2	3.1069339656497563	0.0	Il12b
21	31Oct17_Il12b_in_ex_Exp2_0_60_90_120_Sequence_A 0_S 0_U 0_V 0_X13_Y15_Job(Seq.Scan) 1 01_102	Cell_CP_4	WT	0	2	7.472462182285958	0.0	Il12b
22	31Oct17_Il12b_in_ex_Exp2_0_60_90_120_Sequence_A 0_S 0_U 0_V 0_X12_Y14_Job(Seq.Scan) 1 01_078	Cell_CP_18	WT	0	2	2.305179388335798	0.0	Il12b
23	31Oct17_Il12b_in_ex_Exp2_0_60_90_120_Sequence_A 0_S 0_U 0_V 0_X11_Y13_Job(Seq.Scan) 1 01_070	Cell_CP_4	WT	0	2	4.081416082757363	0.0	Il12b
24	31Oct17_Il12b_in_ex_Exp2_0_60_90_120_Sequence_A 0_S 0_U 0_V 0_X10_Y10_Job(Seq.Scan) 1 01_002	Cell_CP_18	WT	0	2	1.587905293076529	0.0	Il12b
25	Exp4_il12inex_0_60_90_120_part3_Sequence_A 0_S 0_U 0_V 0_X10_Y14_Job(Seq.Scan) 1 01_036	Cell_CP_7	WT	0	3	22.71596780076192	0.0	Il12b
26	30Jan17_Exp6_il12binex_zoom4_2_Sequence_A 0_S 0_U 0_V 0_X23_Y18_SequentialScan012	Cell_CP_6	WT	0	4	2.5653223525387605	0.0	Il12b
27	30Jan17_Exp6_il12binex_zoom4_2_Sequence_A 0_S 0_U 0_V 0_X23_Y18_SequentialScan012	Cell_CP_7	WT	0	4	2.2439807134446763	2.311603112686896	Il12b
48	23Oct17_Il12inex_0_60_90_120_Sequence_A 0_S 0_U 2_V 0_X14_Y14_Job(Seq.Scan) 1 02 01_400	Cell_CP_4	WT	90	1	8.119716373190531	1.8763703038093087	Il12b
49	23Oct17_Il12inex_0_60_90_120_Sequence_A 0_S 0_U 2_V 0_X14_Y14_Job(Seq.Scan) 1 02 01_400	Cell_CP_6	WT	90	1	2.743861731017263	3.645534625905856	Il12b
50	23Oct17_Il12inex_0_60_90_120_Sequence_A 0_S 0_U 2_V 0_X14_Y14_Job(Seq.Scan) 1 02 01_400	Cell_CP_20	WT	90	1	1.314443519637996	1.1984318999491108	Il12b
51	23Oct17_Il12inex_0_60_90_120_Sequence_A 0_S 0_U 2_V 0_X14_Y14_Job(Seq.Scan) 1 02 01_400	Cell_CP_46	WT	90	1	5.658114666497561	0.4956353746716148	Il12b
52	23Oct17_Il12inex_0_60_90_120_Sequence_A 0_S 0_U 2_V 0_X14_Y13_Job(Seq.Scan) 1 02 01_370	Cell_CP_10	WT	90	1	1.2118981090139618	1.650045822945529	Il12b
53	23Oct17_Il12inex_0_60_90_120_Sequence_A 0_S 0_U 2_V 0_X14_Y13_Job(Seq.Scan) 1 02 01_370	Cell_CP_32	WT	90	1	2.544985928171108	0.4640430151920083	Il12b
54	23Oct17_Il12inex_0_60_90_120_Sequence_A 0_S 0_U 2_V 0_X14_Y13_Job(Seq.Scan) 1 02 01_370	Cell_CP_33	WT	90	1	4.0826469232629865	0.0	Il12b
55	23Oct17_Il12inex_0_60_90_120_Sequence_A 0_S 0_U 2_V 0_X14_Y13_Job(Seq.Scan) 1 02 01_370	Cell_CP_34	WT	90	1	4.4363760067241	0.0	Il12b
56	23Oct17_Il12inex_0_60_90_120_Sequence_A 0_S 0_U 2_V 0_X14_Y12_Job(Seq.Scan) 1 02 01_368	Cell_CP_5	WT	90	1	10.647098078484223	0.9974852009802012	Il12b
57	23Oct17_Il12inex_0_60_90_120_Sequence_A 0_S 0_U 2_V 0_X14_Y12_Job(Seq.Scan) 1 02 01_368	Cell_CP_22	WT	90	1	1.23572150656953	11.707246763599006	Il12b
58	23Oct17_Il12inex_0_60_90_120_Sequence_A 0_S 0_U 2_V 0_X14_Y12_Job(Seq.Scan) 1 02 01_368	Cell_CP_37	WT	90	1	1.7479301586897755	2.1979895084252443	Il12b
59	23Oct17_Il12inex_0_60_90_120_Sequence_A 0_S 0_U 2_V 0_X14_Y12_Job(Seq.Scan) 1 02 01_368	Cell_CP_40	WT	90	1	1.3403382541334954	0.0	Il12b
60	23Oct17_Il12inex_0_60_90_120_Sequence_A 0_S 0_U 2_V 0_X14_Y12_Job(Seq.Scan) 1 02 01_368	Cell_CP_43	WT	90	1	9.706580625870968	1.570806416459257	Il12b
61	23Oct17_Il12inex_0_60_90_120_Sequence_A 0_S 0_U 2_V 0_X14_Y11_Job(Seq.Scan) 1 02 01_338	Cell_CP_11	WT	90	1	8.08035618531677	0.9394797060051704	Il12b
62	23Oct17_Il12inex_0_60_90_120_Sequence_A 0_S 0_U 2_V 0_X14_Y11_Job(Seq.Scan) 1 02 01_338	Cell_CP_28	WT	90	1	1.9918631446549755	11.884886513821916	Il12b
63	23Oct17_Il12inex_0_60_90_120_Sequence_A 0_S 0_U 2_V 0_X14_Y11_Job(Seq.Scan) 1 02 01_338	Cell_CP_42	WT	90	1	2.7852945153086046	0.0	Il12b
64	23Oct17_Il12inex_0_60_90_120_Sequence_A 0_S 0_U 2_V 0_X14_Y11_Job(Seq.Scan) 1 02 01_338	Cell_CP_50	WT	90	1	2.1560390788205672	11.343160995438234	Il12b
65	23Oct17_Il12inex_0_60_90_120_Sequence_A 0_S 0_U 2_V 0_X14_Y10_Job(Seq.Scan) 1 02 01_336	Cell_CP_1	WT	90	1	3.010065682389083	1.5045146920901469	Il12b
66	23Oct17_Il12inex_0_60_90_120_Sequence_A 0_S 0_U 2_V 0_X14_Y10_Job(Seq.Scan) 1 02 01_336	Cell_CP_25	WT	90	1	1.8499575461571796	1.5925583511271286	Il12b
67	23Oct17_Il12inex_0_60_90_120_Sequence_A 0_S 0_U 2_V 0_X13_Y14_Job(Seq.Scan) 1 02 01_398	Cell_CP_1	WT	90	1	7.407079737970713	0.0	Il12b
68	23Oct17_Il12inex_0_60_90_120_Sequence_A 0_S 0_U 2_V 0_X13_Y14_Job(Seq.Scan) 1 02 01_398	Cell_CP_7	WT	90	1	4.858466766068841	1.9007119764170368	Il12b
69	23Oct17_Il12inex_0_60_90_120_Sequence_A 0_S 0_U 2_V 0_X13_Y14_Job(Seq.Scan) 1 02 01_398	Cell_CP_25	WT	90	1	2.3067491817646024	0.0	Il12b
70	23Oct17_Il12inex_0_60_90_120_Sequence_A 0_S 0_U 2_V 0_X13_Y14_Job(Seq.Scan) 1 02 01_398	Cell_CP_39	WT	90	1	1.4351148287812558	0.0	Il12b
71	23Oct17_Il12inex_0_60_90_120_Sequence_A 0_S 0_U 2_V 0_X13_Y14_Job(Seq.Scan) 1 02 01_398	Cell_CP_51	WT	90	1	1.2968346366932817	0.0	Il12b
72	23Oct17_Il12inex_0_60_90_120_Sequence_A 0_S 0_U 2_V 0_X13_Y14_Job(Seq.Scan) 1 02 01_398	Cell_CP_54	WT	90	1	2.4688540308857925	1.8489213738961543	Il12b
73	23Oct17_Il12inex_0_60_90_120_Sequence_A 0_S 0_U 2_V 0_X13_Y14_Job(Seq.Scan) 1 02 01_398	Cell_CP_58	WT	90	1	4.649235286105147	0.0	Il12b
74	23Oct17_Il12inex_0_60_90_120_Sequence_A 0_S 0_U 2_V 0_X13_Y13_Job(Seq.Scan) 1 02 01_372	Cell_CP_1	WT	90	1	12.840942897865368	1.2771541649131064	Il12b
75	23Oct17_Il12inex_0_60_90_120_Sequence_A 0_S 0_U 2_V 0_X13_Y13_Job(Seq.Scan) 1 02 01_372	Cell_CP_9	WT	90	1	2.95464916966732	1.2129339034316924	Il12b
76	23Oct17_Il12inex_0_60_90_120_Sequence_A 0_S 0_U 2_V 0_X13_Y13_Job(Seq.Scan) 1 02 01_372	Cell_CP_30	WT	90	1	2.2140440700045385	0.0	Il12b
77	23Oct17_Il12inex_0_60_90_120_Sequence_A 0_S 0_U 2_V 0_X13_Y12_Job(Seq.Scan) 1 02 01_366	Cell_CP_4	WT	90	1	2.401008740837851	0.0	Il12b
78	23Oct17_Il12inex_0_60_90_120_Sequence_A 0_S 0_U 2_V 0_X13_Y12_Job(Seq.Scan) 1 02 01_366	Cell_CP_6	WT	90	1	7.941557214385577	3.206349732131145	Il12b
79	23Oct17_Il12inex_0_60_90_120_Sequence_A 0_S 0_U 2_V 0_X13_Y12_Job(Seq.Scan) 1 02 01_366	Cell_CP_10	WT	90	1	2.7050189365613075	11.529085085838757	Il12b
80	23Oct17_Il12inex_0_60_90_120_Sequence_A 0_S 0_U 2_V 0_X13_Y12_Job(Seq.Scan) 1 02 01_366	Cell_CP_12	WT	90	1	5.352033385729703	0.0	Il12b
81	23Oct17_Il12inex_0_60_90_120_Sequence_A 0_S 0_U 2_V 0_X13_Y12_Job(Seq.Scan) 1 02 01_366	Cell_CP_13	WT	90	1	1.00525391100871	8.28544599898272	Il12b
82	23Oct17_Il12inex_0_60_90_120_Sequence_A 0_S 0_U 2_V 0_X13_Y12_Job(Seq.Scan) 1 02 01_366	Cell_CP_17	WT	90	1	1.2947625440667614	3.1561142066622714	Il12b
83	23Oct17_Il12inex_0_60_90_120_Sequence_A 0_S 0_U 2_V 0_X13_Y12_Job(Seq.Scan) 1 02 01_366	Cell_CP_22	WT	90	1	8.986171502189697	0.0	Il12b
84	23Oct17_Il12inex_0_60_90_120_Sequence_A 0_S 0_U 2_V 0_X13_Y11_Job(Seq.Scan) 1 02 01_340	Cell_CP_2	WT	90	1	1.370894315404312	1.6826735989995718	Il12b
85	23Oct17_Il12inex_0_60_90_120_Sequence_A 0_S 0_U 2_V 0_X13_Y11_Job(Seq.Scan) 1 02 01_340	Cell_CP_13	WT	90	1	7.892355468170197	1.0451324998823963	Il12b
86	23Oct17_Il12inex_0_60_90_120_Sequence_A 0_S 0_U 2_V 0_X13_Y11_Job(Seq.Scan) 1 02 01_340	Cell_CP_28	WT	90	1	1.5381781366141551	0.0	Il12b
87	23Oct17_Il12inex_0_60_90_120_Sequence_A 0_S 0_U 2_V 0_X13_Y11_Job(Seq.Scan) 1 02 01_340	Cell_CP_33	WT	90	1	4.922688035132373	0.7794472643799129	Il12b
88	23Oct17_Il12inex_0_60_90_120_Sequence_A 0_S 0_U 2_V 0_X13_Y11_Job(Seq.Scan) 1 02 01_340	Cell_CP_45	WT	90	1	11.286190287298815	0.4438447091768501	Il12b
89	23Oct17_Il12inex_0_60_90_120_Sequence_A 0_S 0_U 2_V 0_X13_Y10_Job(Seq.Scan) 1 02 01_334	Cell_CP_15	WT	90	1	1.894497461806183	0.0	Il12b
90	23Oct17_Il12inex_0_60_90_120_Sequence_A 0_S 0_U 2_V 0_X13_Y10_Job(Seq.Scan) 1 02 01_334	Cell_CP_33	WT	90	1	9.975374315182645	0.0	Il12b
91	23Oct17_Il12inex_0_60_90_120_Sequence_A 0_S 0_U 2_V 0_X13_Y10_Job(Seq.Scan) 1 02 01_334	Cell_CP_35	WT	90	1	2.682748852789041	0.0	Il12b
92	23Oct17_Il12inex_0_60_90_120_Sequence_A 0_S 0_U 2_V 0_X12_Y14_Job(Seq.Scan) 1 02 01_396	Cell_CP_8	WT	90	1	2.1420558541812045	2.3834002357364312	Il12b
93	23Oct17_Il12inex_0_60_90_120_Sequence_A 0_S 0_U 2_V 0_X12_Y14_Job(Seq.Scan) 1 02 01_396	Cell_CP_26	WT	90	1	1.1626967406418764	0.0	Il12b
94	23Oct17_Il12inex_0_60_90_120_Sequence_A 0_S 0_U 2_V 0_X12_Y14_Job(Seq.Scan) 1 02 01_396	Cell_CP_27	WT	90	1	2.6843020406245777	5.193035416070645	Il12b
95	23Oct17_Il12inex_0_60_90_120_Sequence_A 0_S 0_U 2_V 0_X12_Y14_Job(Seq.Scan) 1 02 01_396	Cell_CP_48	WT	90	1	7.298320316526884	1.5775390801745055	Il12b
96	23Oct17_Il12inex_0_60_90_120_Sequence_A 0_S 0_U 2_V 0_X12_Y13_Job(Seq.Scan) 1 02 01_374	Cell_CP_2	WT	90	1	1.595147837171455	0.0	Il12b
97	23Oct17_Il12inex_0_60_90_120_Sequence_A 0_S 0_U 2_V 0_X12_Y13_Job(Seq.Scan) 1 02 01_374	Cell_CP_15	WT	90	1	11.601595732990488	0.0	Il12b
98	23Oct17_Il12inex_0_60_90_120_Sequence_A 0_S 0_U 2_V 0_X12_Y13_Job(Seq.Scan) 1 02 01_374	Cell_CP_19	WT	90	1	10.101225352101146	0.0	Il12b
99	23Oct17_Il12inex_0_60_90_120_Sequence_A 0_S 0_U 2_V 0_X12_Y12_Job(Seq.Scan) 1 02 01_364	Cell_CP_27	WT	90	1	6.2630286822734	1.7510371640996727	Il12b
100	23Oct17_Il12inex_0_60_90_120_Sequence_A 0_S 0_U 2_V 0_X12_Y12_Job(Seq.Scan) 1 02 01_364	Cell_CP_43	WT	90	1	2.0338134483118875	0.0	Il12b
101	23Oct17_Il12inex_0_60_90_120_Sequence_A 0_S 0_U 2_V 0_X12_Y12_Job(Seq.Scan) 1 02 01_364	Cell_CP_46	WT	90	1	1.4547951746136665	0.0	Il12b
102	23Oct17_Il12inex_0_60_90_120_Sequence_A 0_S 0_U 2_V 0_X12_Y11_Job(Seq.Scan) 1 02 01_342	Cell_CP_3	WT	90	1	1.7064973743984342	11.41411291305278	Il12b
103	23Oct17_Il12inex_0_60_90_120_Sequence_A 0_S 0_U 2_V 0_X12_Y11_Job(Seq.Scan) 1 02 01_342	Cell_CP_4	WT	90	1	4.963083009841747	0.0	Il12b
104	23Oct17_Il12inex_0_60_90_120_Sequence_A 0_S 0_U 2_V 0_X12_Y11_Job(Seq.Scan) 1 02 01_342	Cell_CP_8	WT	90	1	2.486981440778196	0.4521312849272831	Il12b
105	23Oct17_Il12inex_0_60_90_120_Sequence_A 0_S 0_U 2_V 0_X12_Y11_Job(Seq.Scan) 1 02 01_342	Cell_CP_21	WT	90	1	11.08938733276577	0.5976625102434892	Il12b
106	23Oct17_Il12inex_0_60_90_120_Sequence_A 0_S 0_U 2_V 0_X12_Y11_Job(Seq.Scan) 1 02 01_342	Cell_CP_25	WT	90	1	6.576877413592119	0.8374526334071786	Il12b
107	23Oct17_Il12inex_0_60_90_120_Sequence_A 0_S 0_U 2_V 0_X12_Y11_Job(Seq.Scan) 1 02 01_342	Cell_CP_29	WT	90	1	1.930232369217888	1.1057274179278709	Il12b
108	23Oct17_Il12inex_0_60_90_120_Sequence_A 0_S 0_U 2_V 0_X12_Y11_Job(Seq.Scan) 1 02 01_342	Cell_CP_34	WT	90	1	3.8040126831918113	0.0	Il12b
109	23Oct17_Il12inex_0_60_90_120_Sequence_A 0_S 0_U 2_V 0_X12_Y11_Job(Seq.Scan) 1 02 01_342	Cell_CP_36	WT	90	1	1.5904868882394323	2.5833113292092578	Il12b
110	23Oct17_Il12inex_0_60_90_120_Sequence_A 0_S 0_U 2_V 0_X12_Y11_Job(Seq.Scan) 1 02 01_342	Cell_CP_37	WT	90	1	1.5148725103196876	13.787153189447668	Il12b
111	23Oct17_Il12inex_0_60_90_120_Sequence_A 0_S 0_U 2_V 0_X12_Y11_Job(Seq.Scan) 1 02 01_342	Cell_CP_42	WT	90	1	1.5563050427154994	0.0	Il12b
112	23Oct17_Il12inex_0_60_90_120_Sequence_A 0_S 0_U 2_V 0_X12_Y11_Job(Seq.Scan) 1 02 01_342	Cell_CP_48	WT	90	1	1.7655384118956656	0.0	Il12b
113	23Oct17_Il12inex_0_60_90_120_Sequence_A 0_S 0_U 2_V 0_X12_Y10_Job(Seq.Scan) 1 02 01_332	Cell_CP_15	WT	90	1	7.5536456556617075	0.0	Il12b
114	23Oct17_Il12inex_0_60_90_120_Sequence_A 0_S 0_U 2_V 0_X12_Y10_Job(Seq.Scan) 1 02 01_332	Cell_CP_34	WT	90	1	1.3030496550951949	0.0	Il12b
115	23Oct17_Il12inex_0_60_90_120_Sequence_A 0_S 0_U 2_V 0_X12_Y10_Job(Seq.Scan) 1 02 01_332	Cell_CP_38	WT	90	1	4.922170641714567	0.0	Il12b
116	23Oct17_Il12inex_0_60_90_120_Sequence_A 0_S 0_U 2_V 0_X12_Y10_Job(Seq.Scan) 1 02 01_332	Cell_CP_50	WT	90	1	1.265759670631481	10.122456114918268	Il12b
117	23Oct17_Il12inex_0_60_90_120_Sequence_A 0_S 0_U 2_V 0_X11_Y14_Job(Seq.Scan) 1 02 01_394	Cell_CP_7	WT	90	1	2.2818903676345985	0.0	Il12b
118	23Oct17_Il12inex_0_60_90_120_Sequence_A 0_S 0_U 2_V 0_X11_Y14_Job(Seq.Scan) 1 02 01_394	Cell_CP_28	WT	90	1	7.082353653892645	1.6826735989995718	Il12b
119	23Oct17_Il12inex_0_60_90_120_Sequence_A 0_S 0_U 2_V 0_X11_Y13_Job(Seq.Scan) 1 02 01_376	Cell_CP_4	WT	90	1	2.8826604500529265	0.0	Il12b
120	23Oct17_Il12inex_0_60_90_120_Sequence_A 0_S 0_U 2_V 0_X11_Y13_Job(Seq.Scan) 1 02 01_376	Cell_CP_6	WT	90	1	6.599664890782192	0.4184674940469214	Il12b
121	23Oct17_Il12inex_0_60_90_120_Sequence_A 0_S 0_U 2_V 0_X11_Y13_Job(Seq.Scan) 1 02 01_376	Cell_CP_14	WT	90	1	5.180602356520464	0.979358483800504	Il12b
122	23Oct17_Il12inex_0_60_90_120_Sequence_A 0_S 0_U 2_V 0_X11_Y13_Job(Seq.Scan) 1 02 01_376	Cell_CP_27	WT	90	1	1.0948511986984055	0.0	Il12b
123	23Oct17_Il12inex_0_60_90_120_Sequence_A 0_S 0_U 2_V 0_X11_Y11_Job(Seq.Scan) 1 02 01_344	Cell_CP_3	WT	90	1	9.599369858143143	2.0503862849433414	Il12b
124	23Oct17_Il12inex_0_60_90_120_Sequence_A 0_S 0_U 2_V 0_X11_Y11_Job(Seq.Scan) 1 02 01_344	Cell_CP_10	WT	90	1	1.7505196447341018	0.7048687438517811	Il12b
125	23Oct17_Il12inex_0_60_90_120_Sequence_A 0_S 0_U 2_V 0_X11_Y11_Job(Seq.Scan) 1 02 01_344	Cell_CP_15	WT	90	1	1.018201530151989	0.0	Il12b
126	23Oct17_Il12inex_0_60_90_120_Sequence_A 0_S 0_U 2_V 0_X11_Y11_Job(Seq.Scan) 1 02 01_344	Cell_CP_32	WT	90	1	1.1166037631051011	0.0	Il12b
127	23Oct17_Il12inex_0_60_90_120_Sequence_A 0_S 0_U 2_V 0_X11_Y10_Job(Seq.Scan) 1 02 01_330	Cell_CP_9	WT	90	1	1.2605813282816525	0.0	Il12b
128	23Oct17_Il12inex_0_60_90_120_Sequence_A 0_S 0_U 2_V 0_X11_Y10_Job(Seq.Scan) 1 02 01_330	Cell_CP_18	WT	90	1	5.013837943892664	0.0	Il12b
129	23Oct17_Il12inex_0_60_90_120_Sequence_A 0_S 0_U 2_V 0_X11_Y10_Job(Seq.Scan) 1 02 01_330	Cell_CP_22	WT	90	1	1.462564136537705	11.106991807538718	Il12b
130	23Oct17_Il12inex_0_60_90_120_Sequence_A 0_S 0_U 2_V 0_X11_Y10_Job(Seq.Scan) 1 02 01_330	Cell_CP_25	WT	90	1	4.908707329448307	1.8023101213072197	Il12b
131	23Oct17_Il12inex_0_60_90_120_Sequence_A 0_S 0_U 2_V 0_X11_Y10_Job(Seq.Scan) 1 02 01_330	Cell_CP_60	WT	90	1	9.426393197964256	0.0	Il12b
132	23Oct17_Il12inex_0_60_90_120_Sequence_A 0_S 0_U 2_V 0_X11_Y10_Job(Seq.Scan) 1 02 01_330	Cell_CP_62	WT	90	1	1.0793142824324469	3.7946907853277656	Il12b
133	23Oct17_Il12inex_0_60_90_120_Sequence_A 0_S 0_U 2_V 0_X10_Y14_Job(Seq.Scan) 1 02 01_392	Cell_CP_13	WT	90	1	1.2574740709762255	2.889393113768175	Il12b
134	23Oct17_Il12inex_0_60_90_120_Sequence_A 0_S 0_U 2_V 0_X10_Y14_Job(Seq.Scan) 1 02 01_392	Cell_CP_25	WT	90	1	1.0974409366382614	0.0	Il12b
135	23Oct17_Il12inex_0_60_90_120_Sequence_A 0_S 0_U 2_V 0_X10_Y14_Job(Seq.Scan) 1 02 01_392	Cell_CP_33	WT	90	1	1.4501344775771732	3.490679582022191	Il12b
136	23Oct17_Il12inex_0_60_90_120_Sequence_A 0_S 0_U 2_V 0_X10_Y13_Job(Seq.Scan) 1 02 01_378	Cell_CP_2	WT	90	1	3.7061291031341534	0.865937231790299	Il12b
137	23Oct17_Il12inex_0_60_90_120_Sequence_A 0_S 0_U 2_V 0_X10_Y13_Job(Seq.Scan) 1 02 01_378	Cell_CP_4	WT	90	1	1.4542774033525658	0.0	Il12b
138	23Oct17_Il12inex_0_60_90_120_Sequence_A 0_S 0_U 2_V 0_X10_Y13_Job(Seq.Scan) 1 02 01_378	Cell_CP_9	WT	90	1	1.577538828278976	0.4184673995860978	Il12b
139	23Oct17_Il12inex_0_60_90_120_Sequence_A 0_S 0_U 2_V 0_X10_Y13_Job(Seq.Scan) 1 02 01_378	Cell_CP_10	WT	90	1	2.900785844781093	5.665884132212659	Il12b
140	23Oct17_Il12inex_0_60_90_120_Sequence_A 0_S 0_U 2_V 0_X10_Y13_Job(Seq.Scan) 1 02 01_378	Cell_CP_15	WT	90	1	1.2657600484747755	0.0	Il12b
141	23Oct17_Il12inex_0_60_90_120_Sequence_A 0_S 0_U 2_V 0_X10_Y13_Job(Seq.Scan) 1 02 01_378	Cell_CP_21	WT	90	1	7.044545142481243	0.0	Il12b
142	23Oct17_Il12inex_0_60_90_120_Sequence_A 0_S 0_U 2_V 0_X10_Y13_Job(Seq.Scan) 1 02 01_378	Cell_CP_28	WT	90	1	3.633622990101954	1.8401171213454448	Il12b
143	23Oct17_Il12inex_0_60_90_120_Sequence_A 0_S 0_U 2_V 0_X10_Y10_Job(Seq.Scan) 1 02 01_328	Cell_CP_6	WT	90	1	2.965007113844625	0.0	Il12b
144	23Oct17_Il12inex_0_60_90_120_Sequence_A 0_S 0_U 2_V 0_X10_Y10_Job(Seq.Scan) 1 02 01_328	Cell_CP_8	WT	90	1	9.043143217911233	1.0756890019703895	Il12b
145	23Oct17_Il12inex_0_60_90_120_Sequence_A 0_S 0_U 2_V 0_X 9_Y14_Job(Seq.Scan) 1 02 01_390	Cell_CP_19	WT	90	1	1.4713686409839442	6.232472243159289	Il12b
146	23Oct17_Il12inex_0_60_90_120_Sequence_A 0_S 0_U 2_V 0_X 9_Y13_Job(Seq.Scan) 1 02 01_380	Cell_CP_6	WT	90	1	10.062383061436249	2.5874534992980616	Il12b
147	23Oct17_Il12inex_0_60_90_120_Sequence_A 0_S 0_U 2_V 0_X 9_Y13_Job(Seq.Scan) 1 02 01_380	Cell_CP_13	WT	90	1	4.435858109515234	0.0	Il12b
148	23Oct17_Il12inex_0_60_90_120_Sequence_A 0_S 0_U 2_V 0_X 9_Y13_Job(Seq.Scan) 1 02 01_380	Cell_CP_19	WT	90	1	3.7351313468306095	2.793062217754995	Il12b
149	23Oct17_Il12inex_0_60_90_120_Sequence_A 0_S 0_U 2_V 0_X 9_Y12_Job(Seq.Scan) 1 02 01_358	Cell_CP_16	WT	90	1	1.414917215478804	0.0	Il12b
150	23Oct17_Il12inex_0_60_90_120_Sequence_A 0_S 0_U 2_V 0_X 9_Y11_Job(Seq.Scan) 1 02 01_348	Cell_CP_34	WT	90	1	12.716129670528836	2.453834004246581	Il12b
151	23Oct17_Il12inex_0_60_90_120_Sequence_A 0_S 0_U 2_V 0_X 9_Y11_Job(Seq.Scan) 1 02 01_348	Cell_CP_37	WT	90	1	1.7676101266788915	0.0	Il12b
152	23Oct17_Il12inex_0_60_90_120_Sequence_A 0_S 0_U 2_V 0_X 9_Y10_Job(Seq.Scan) 1 02 01_326	Cell_CP_4	WT	90	1	4.003406383246832	0.0	Il12b
153	23Oct17_Il12inex_0_60_90_120_Sequence_A 0_S 0_U 2_V 0_X 8_Y14_Job(Seq.Scan) 1 02 01_388	Cell_CP_13	WT	90	1	11.065563053575849	2.5972955614307387	Il12b
154	23Oct17_Il12inex_0_60_90_120_Sequence_A 0_S 0_U 2_V 0_X 8_Y14_Job(Seq.Scan) 1 02 01_388	Cell_CP_19	WT	90	1	7.956058336233806	0.6416842767880977	Il12b
155	23Oct17_Il12inex_0_60_90_120_Sequence_A 0_S 0_U 2_V 0_X 8_Y14_Job(Seq.Scan) 1 02 01_388	Cell_CP_21	WT	90	1	1.440812201869833	0.0	Il12b
156	23Oct17_Il12inex_0_60_90_120_Sequence_A 0_S 0_U 2_V 0_X 8_Y14_Job(Seq.Scan) 1 02 01_388	Cell_CP_22	WT	90	1	3.514504113107642	1.093815404280675	Il12b
157	23Oct17_Il12inex_0_60_90_120_Sequence_A 0_S 0_U 2_V 0_X 8_Y14_Job(Seq.Scan) 1 02 01_388	Cell_CP_24	WT	90	1	1.3361948245670436	10.727885005156615	Il12b
158	23Oct17_Il12inex_0_60_90_120_Sequence_A 0_S 0_U 2_V 0_X 8_Y14_Job(Seq.Scan) 1 02 01_388	Cell_CP_37	WT	90	1	2.6024727702506847	0.5572658352392904	Il12b
159	23Oct17_Il12inex_0_60_90_120_Sequence_A 0_S 0_U 2_V 0_X 8_Y13_Job(Seq.Scan) 1 02 01_382	Cell_CP_18	WT	90	1	8.343968383584498	1.7769329061772907	Il12b
160	23Oct17_Il12inex_0_60_90_120_Sequence_A 0_S 0_U 2_V 0_X 8_Y13_Job(Seq.Scan) 1 02 01_382	Cell_CP_22	WT	90	1	7.666029349985475	1.423203192977354	Il12b
161	23Oct17_Il12inex_0_60_90_120_Sequence_A 0_S 0_U 2_V 0_X 8_Y13_Job(Seq.Scan) 1 02 01_382	Cell_CP_41	WT	90	1	1.5236771407136918	0.0	Il12b
162	23Oct17_Il12inex_0_60_90_120_Sequence_A 0_S 0_U 2_V 0_X 8_Y12_Job(Seq.Scan) 1 02 01_356	Cell_CP_18	WT	90	1	2.2300998910614807	0.0	Il12b
163	23Oct17_Il12inex_0_60_90_120_Sequence_A 0_S 0_U 2_V 0_X 8_Y12_Job(Seq.Scan) 1 02 01_356	Cell_CP_20	WT	90	1	1.687334673879359	9.26739472451414	Il12b
164	23Oct17_Il12inex_0_60_90_120_Sequence_A 0_S 0_U 2_V 0_X 8_Y12_Job(Seq.Scan) 1 02 01_356	Cell_CP_26	WT	90	1	11.867278008720495	0.0	Il12b
165	23Oct17_Il12inex_0_60_90_120_Sequence_A 0_S 0_U 2_V 0_X 8_Y12_Job(Seq.Scan) 1 02 01_356	Cell_CP_28	WT	90	1	6.846706897321526	0.8079319887107981	Il12b
166	23Oct17_Il12inex_0_60_90_120_Sequence_A 0_S 0_U 2_V 0_X 8_Y11_Job(Seq.Scan) 1 02 01_350	Cell_CP_1	WT	90	1	2.671354610402945	12.5405514333202	Il12b
167	23Oct17_Il12inex_0_60_90_120_Sequence_A 0_S 0_U 2_V 0_X 8_Y11_Job(Seq.Scan) 1 02 01_350	Cell_CP_9	WT	90	1	8.010957455537763	0.0	Il12b
168	23Oct17_Il12inex_0_60_90_120_Sequence_A 0_S 0_U 2_V 0_X 8_Y11_Job(Seq.Scan) 1 02 01_350	Cell_CP_23	WT	90	1	1.7256598230219793	0.6914034164212837	Il12b
169	23Oct17_Il12inex_0_60_90_120_Sequence_A 0_S 0_U 2_V 0_X 8_Y11_Job(Seq.Scan) 1 02 01_350	Cell_CP_26	WT	90	1	1.776414757072896	0.0	Il12b
170	23Oct17_Il12inex_0_60_90_120_Sequence_A 0_S 0_U 2_V 0_X 8_Y11_Job(Seq.Scan) 1 02 01_350	Cell_CP_27	WT	90	1	1.503996291090222	6.300315266147464	Il12b
171	23Oct17_Il12inex_0_60_90_120_Sequence_A 0_S 0_U 2_V 0_X 8_Y11_Job(Seq.Scan) 1 02 01_350	Cell_CP_34	WT	90	1	6.841527421441813	0.0	Il12b
172	23Oct17_Il12inex_0_60_90_120_Sequence_A 0_S 0_U 2_V 0_X 8_Y11_Job(Seq.Scan) 1 02 01_350	Cell_CP_43	WT	90	1	2.4610843132751654	0.97210792287639	Il12b
173	23Oct17_Il12inex_0_60_90_120_Sequence_A 0_S 0_U 2_V 0_X 8_Y11_Job(Seq.Scan) 1 02 01_350	Cell_CP_44	WT	90	1	4.691702353441041	0.0	Il12b
174	23Oct17_Il12inex_0_60_90_120_Sequence_A 0_S 0_U 2_V 0_X 8_Y11_Job(Seq.Scan) 1 02 01_350	Cell_CP_46	WT	90	1	1.2300248891675414	10.663667766421558	Il12b
175	23Oct17_Il12inex_0_60_90_120_Sequence_A 0_S 0_U 2_V 0_X 8_Y10_Job(Seq.Scan) 1 02 01_324	Cell_CP_2	WT	90	1	3.781225457897268	0.0	Il12b
176	23Oct17_Il12inex_0_60_90_120_Sequence_A 0_S 0_U 2_V 0_X 8_Y10_Job(Seq.Scan) 1 02 01_324	Cell_CP_10	WT	90	1	1.1388730911907787	1.883620990681188	Il12b
177	23Oct17_Il12inex_0_60_90_120_Sequence_A 0_S 0_U 2_V 0_X 8_Y10_Job(Seq.Scan) 1 02 01_324	Cell_CP_22	WT	90	1	6.627114450434171	0.0	Il12b
178	23Oct17_Il12inex_0_60_90_120_Sequence_A 0_S 0_U 2_V 0_X 8_Y10_Job(Seq.Scan) 1 02 01_324	Cell_CP_29	WT	90	1	1.4081844258157905	0.863347808719855	Il12b
179	23Oct17_Il12inex_0_60_90_120_Sequence_A 0_S 0_U 2_V 0_X 8_Y10_Job(Seq.Scan) 1 02 01_324	Cell_CP_32	WT	90	1	1.0363283732794513	0.0	Il12b
180	23Oct17_Il12inex_0_60_90_120_Sequence_A 0_S 0_U 2_V 0_X 8_Y10_Job(Seq.Scan) 1 02 01_324	Cell_CP_34	WT	90	1	10.05460855781056	0.9301580600366546	Il12b
181	23Oct17_Il12inex_0_60_90_120_Sequence_A 0_S 0_U 2_V 0_X 8_Y10_Job(Seq.Scan) 1 02 01_324	Cell_CP_35	WT	90	1	11.01843339998699	0.9824658670536958	Il12b
182	23Oct17_Il12inex_0_60_90_120_Sequence_A 0_S 0_U 2_V 0_X 8_Y10_Job(Seq.Scan) 1 02 01_324	Cell_CP_37	WT	90	1	7.242385402805197	0.5163514204609323	Il12b
183	23Oct17_Il12inex_0_60_90_120_Sequence_A 0_S 0_U 2_V 0_X 8_Y10_Job(Seq.Scan) 1 02 01_324	Cell_CP_41	WT	90	1	1.3967896796386357	1.7883266447723272	Il12b
184	23Oct17_Il12inex_0_60_90_120_Sequence_A 0_S 0_U 2_V 0_X 8_Y10_Job(Seq.Scan) 1 02 01_324	Cell_CP_43	WT	90	1	4.065037410579449	0.0	Il12b
185	23Oct17_Il12inex_0_60_90_120_Sequence_A 0_S 0_U 2_V 0_X 8_Y10_Job(Seq.Scan) 1 02 01_324	Cell_CP_44	WT	90	1	3.932970851467975	0.2900269395971523	Il12b
186	23Oct17_Il12inex_0_60_90_120_Sequence_A 0_S 0_U 2_V 0_X 7_Y14_Job(Seq.Scan) 1 02 01_386	Cell_CP_4	WT	90	1	1.1279975017001374	1.2481514174255912	Il12b
187	23Oct17_Il12inex_0_60_90_120_Sequence_A 0_S 0_U 2_V 0_X 7_Y14_Job(Seq.Scan) 1 02 01_386	Cell_CP_12	WT	90	1	3.5222733269272104	0.4262359521799008	Il12b
188	23Oct17_Il12inex_0_60_90_120_Sequence_A 0_S 0_U 2_V 0_X 7_Y14_Job(Seq.Scan) 1 02 01_386	Cell_CP_21	WT	90	1	2.8971623275877434	2.724699282393718	Il12b
189	23Oct17_Il12inex_0_60_90_120_Sequence_A 0_S 0_U 2_V 0_X 7_Y14_Job(Seq.Scan) 1 02 01_386	Cell_CP_28	WT	90	1	1.696139682116658	0.0	Il12b
190	23Oct17_Il12inex_0_60_90_120_Sequence_A 0_S 0_U 2_V 0_X 7_Y14_Job(Seq.Scan) 1 02 01_386	Cell_CP_30	WT	90	1	9.637701304674003	2.6646221985832264	Il12b
191	23Oct17_Il12inex_0_60_90_120_Sequence_A 0_S 0_U 2_V 0_X 7_Y14_Job(Seq.Scan) 1 02 01_386	Cell_CP_46	WT	90	1	2.685855984146703	0.0	Il12b
192	23Oct17_Il12inex_0_60_90_120_Sequence_A 0_S 0_U 2_V 0_X 7_Y14_Job(Seq.Scan) 1 02 01_386	Cell_CP_47	WT	90	1	2.998670936211928	0.0	Il12b
193	23Oct17_Il12inex_0_60_90_120_Sequence_A 0_S 0_U 2_V 0_X 7_Y14_Job(Seq.Scan) 1 02 01_386	Cell_CP_56	WT	90	1	2.538770909769195	1.2926909552313002	Il12b
194	23Oct17_Il12inex_0_60_90_120_Sequence_A 0_S 0_U 2_V 0_X 7_Y13_Job(Seq.Scan) 1 02 01_384	Cell_CP_3	WT	90	1	8.407671251648106	2.096998041323336	Il12b
195	23Oct17_Il12inex_0_60_90_120_Sequence_A 0_S 0_U 2_V 0_X 7_Y13_Job(Seq.Scan) 1 02 01_384	Cell_CP_9	WT	90	1	11.451400504508962	1.1632147637985064	Il12b
196	23Oct17_Il12inex_0_60_90_120_Sequence_A 0_S 0_U 2_V 0_X 7_Y13_Job(Seq.Scan) 1 02 01_384	Cell_CP_12	WT	90	1	1.0425430138380698	10.505188197762424	Il12b
197	23Oct17_Il12inex_0_60_90_120_Sequence_A 0_S 0_U 2_V 0_X 7_Y13_Job(Seq.Scan) 1 02 01_384	Cell_CP_15	WT	90	1	1.2046472961943182	0.0	Il12b
198	23Oct17_Il12inex_0_60_90_120_Sequence_A 0_S 0_U 2_V 0_X 7_Y13_Job(Seq.Scan) 1 02 01_384	Cell_CP_17	WT	90	1	1.1103884928076584	11.205911182014106	Il12b
199	23Oct17_Il12inex_0_60_90_120_Sequence_A 0_S 0_U 2_V 0_X 7_Y13_Job(Seq.Scan) 1 02 01_384	Cell_CP_18	WT	90	1	2.8122251701695995	0.0	Il12b
200	23Oct17_Il12inex_0_60_90_120_Sequence_A 0_S 0_U 2_V 0_X 7_Y13_Job(Seq.Scan) 1 02 01_384	Cell_CP_20	WT	90	1	10.95213953450588	0.7064226244000242	Il12b
201	23Oct17_Il12inex_0_60_90_120_Sequence_A 0_S 0_U 2_V 0_X 7_Y13_Job(Seq.Scan) 1 02 01_384	Cell_CP_36	WT	90	1	5.092043445177677	0.0	Il12b
202	23Oct17_Il12inex_0_60_90_120_Sequence_A 0_S 0_U 2_V 0_X 7_Y13_Job(Seq.Scan) 1 02 01_384	Cell_CP_37	WT	90	1	1.676458958440953	9.347672822216731	Il12b
203	23Oct17_Il12inex_0_60_90_120_Sequence_A 0_S 0_U 2_V 0_X 7_Y12_Job(Seq.Scan) 1 02 01_354	Cell_CP_3	WT	90	1	2.5087323678639493	14.090649014499672	Il12b
204	23Oct17_Il12inex_0_60_90_120_Sequence_A 0_S 0_U 2_V 0_X 7_Y12_Job(Seq.Scan) 1 02 01_354	Cell_CP_4	WT	90	1	6.645240852744456	2.824655206973425	Il12b
205	23Oct17_Il12inex_0_60_90_120_Sequence_A 0_S 0_U 2_V 0_X 7_Y12_Job(Seq.Scan) 1 02 01_354	Cell_CP_10	WT	90	1	4.600033539889767	0.0	Il12b
206	23Oct17_Il12inex_0_60_90_120_Sequence_A 0_S 0_U 2_V 0_X 7_Y12_Job(Seq.Scan) 1 02 01_354	Cell_CP_12	WT	90	1	2.0856040508327696	6.473295452863765	Il12b
207	23Oct17_Il12inex_0_60_90_120_Sequence_A 0_S 0_U 2_V 0_X 7_Y12_Job(Seq.Scan) 1 02 01_354	Cell_CP_20	WT	90	1	3.613941888582955	0.0	Il12b
208	23Oct17_Il12inex_0_60_90_120_Sequence_A 0_S 0_U 2_V 0_X 7_Y12_Job(Seq.Scan) 1 02 01_354	Cell_CP_24	WT	90	1	6.7374285710867134	0.4485058470305201	Il12b
209	23Oct17_Il12inex_0_60_90_120_Sequence_A 0_S 0_U 2_V 0_X 7_Y12_Job(Seq.Scan) 1 02 01_354	Cell_CP_26	WT	90	1	10.40264354282498	12.20132573876708	Il12b
210	23Oct17_Il12inex_0_60_90_120_Sequence_A 0_S 0_U 2_V 0_X 7_Y12_Job(Seq.Scan) 1 02 01_354	Cell_CP_29	WT	90	1	2.471443516930119	7.741127971808356	Il12b
211	23Oct17_Il12inex_0_60_90_120_Sequence_A 0_S 0_U 2_V 0_X 7_Y12_Job(Seq.Scan) 1 02 01_354	Cell_CP_34	WT	90	1	1.3066745577139574	0.0	Il12b
212	23Oct17_Il12inex_0_60_90_120_Sequence_A 0_S 0_U 2_V 0_X 7_Y12_Job(Seq.Scan) 1 02 01_354	Cell_CP_38	WT	90	1	2.3968650593758696	1.4770652583859327	Il12b
213	23Oct17_Il12inex_0_60_90_120_Sequence_A 0_S 0_U 2_V 0_X 7_Y12_Job(Seq.Scan) 1 02 01_354	Cell_CP_43	WT	90	1	1.853582574723707	0.0	Il12b
214	23Oct17_Il12inex_0_60_90_120_Sequence_A 0_S 0_U 2_V 0_X 7_Y11_Job(Seq.Scan) 1 02 01_352	Cell_CP_5	WT	90	1	1.367269790628844	0.0	Il12b
215	23Oct17_Il12inex_0_60_90_120_Sequence_A 0_S 0_U 2_V 0_X 7_Y11_Job(Seq.Scan) 1 02 01_352	Cell_CP_7	WT	90	1	1.1212642082460649	0.0	Il12b
216	23Oct17_Il12inex_0_60_90_120_Sequence_A 0_S 0_U 2_V 0_X 7_Y11_Job(Seq.Scan) 1 02 01_352	Cell_CP_10	WT	90	1	8.818887680979854	1.6189716125703175	Il12b
217	23Oct17_Il12inex_0_60_90_120_Sequence_A 0_S 0_U 2_V 0_X 7_Y11_Job(Seq.Scan) 1 02 01_352	Cell_CP_34	WT	90	1	2.280336172216943	2.457459788499697	Il12b
218	23Oct17_Il12inex_0_60_90_120_Sequence_A 0_S 0_U 2_V 0_X 7_Y11_Job(Seq.Scan) 1 02 01_352	Cell_CP_43	WT	90	1	2.354914377875663	7.700731989516863	Il12b
219	23Oct17_Il12inex_0_60_90_120_Sequence_A 0_S 0_U 2_V 0_X 7_Y11_Job(Seq.Scan) 1 02 01_352	Cell_CP_47	WT	90	1	1.267832141101296	1.15078497889021	Il12b
220	23Oct17_Il12inex_0_60_90_120_Sequence_A 0_S 0_U 2_V 0_X 7_Y11_Job(Seq.Scan) 1 02 01_352	Cell_CP_56	WT	90	1	12.996832980480177	2.0503862849433414	Il12b
221	23Oct17_Il12inex_0_60_90_120_Sequence_A 0_S 0_U 2_V 0_X 7_Y11_Job(Seq.Scan) 1 02 01_352	Cell_CP_58	WT	90	1	9.160187987114789	0.0	Il12b
222	23Oct17_Il12inex_0_60_90_120_Sequence_A 0_S 0_U 2_V 0_X 7_Y10_Job(Seq.Scan) 1 02 01_322	Cell_CP_4	WT	90	1	1.3475889410053743	2.001185672257845	Il12b
223	23Oct17_Il12inex_0_60_90_120_Sequence_A 0_S 0_U 2_V 0_X 7_Y10_Job(Seq.Scan) 1 02 01_322	Cell_CP_6	WT	90	1	2.7335040387354868	0.0	Il12b
224	23Oct17_Il12inex_0_60_90_120_Sequence_A 0_S 0_U 2_V 0_X 7_Y10_Job(Seq.Scan) 1 02 01_322	Cell_CP_8	WT	90	1	13.222638178709676	1.9234999573981688	Il12b
225	23Oct17_Il12inex_0_60_90_120_Sequence_A 0_S 0_U 2_V 0_X 7_Y10_Job(Seq.Scan) 1 02 01_322	Cell_CP_20	WT	90	1	2.6672111808364933	0.0	Il12b
226	23Oct17_Il12inex_0_60_90_120_Sequence_A 0_S 0_U 2_V 0_X 7_Y10_Job(Seq.Scan) 1 02 01_322	Cell_CP_23	WT	90	1	2.680158611058125	3.678680802959823	Il12b
227	23Oct17_Il12inex_0_60_90_120_Sequence_A 0_S 0_U 2_V 0_X 7_Y10_Job(Seq.Scan) 1 02 01_322	Cell_CP_26	WT	90	1	1.225363058601165	1.622079121771274	Il12b
228	23Oct17_Il12inex_0_60_90_120_Sequence_A 0_S 0_U 2_V 0_X 7_Y10_Job(Seq.Scan) 1 02 01_322	Cell_CP_27	WT	90	1	1.2579917162895613	0.0	Il12b
229	23Oct17_Il12inex_0_60_90_120_Sequence_A 0_S 0_U 2_V 0_X 7_Y10_Job(Seq.Scan) 1 02 01_322	Cell_CP_41	WT	90	1	13.195189626639817	0.0	Il12b
230	23Oct17_Il12inex_0_60_90_120_Sequence_A 0_S 0_U 2_V 0_X 7_Y10_Job(Seq.Scan) 1 02 01_322	Cell_CP_46	WT	90	1	2.0591910412851107	12.299731246362075	Il12b
231	31Oct17_Il12b_in_ex_Exp2_0_60_90_120_Sequence_A 0_S 0_U 2_V 0_X14_Y15_Job(Seq.Scan) 1 01_544	Cell_CP_4	WT	90	2	2.1389101439952305	2.753408175879613	Il12b
232	31Oct17_Il12b_in_ex_Exp2_0_60_90_120_Sequence_A 0_S 0_U 2_V 0_X14_Y15_Job(Seq.Scan) 1 01_544	Cell_CP_8	WT	90	2	1.274735802208715	11.111567858719912	Il12b
233	31Oct17_Il12b_in_ex_Exp2_0_60_90_120_Sequence_A 0_S 0_U 2_V 0_X14_Y15_Job(Seq.Scan) 1 01_544	Cell_CP_9	WT	90	2	1.8015270831565409	0.0	Il12b
234	31Oct17_Il12b_in_ex_Exp2_0_60_90_120_Sequence_A 0_S 0_U 2_V 0_X14_Y15_Job(Seq.Scan) 1 01_544	Cell_CP_12	WT	90	2	3.271590271834254	0.0	Il12b
235	31Oct17_Il12b_in_ex_Exp2_0_60_90_120_Sequence_A 0_S 0_U 2_V 0_X14_Y14_Job(Seq.Scan) 1 01_542	Cell_CP_1	WT	90	2	3.509963583269176	0.752250356894954	Il12b
236	31Oct17_Il12b_in_ex_Exp2_0_60_90_120_Sequence_A 0_S 0_U 2_V 0_X14_Y14_Job(Seq.Scan) 1 01_542	Cell_CP_8	WT	90	2	2.006539426530216	11.402677678858202	Il12b
237	31Oct17_Il12b_in_ex_Exp2_0_60_90_120_Sequence_A 0_S 0_U 2_V 0_X14_Y14_Job(Seq.Scan) 1 01_542	Cell_CP_12	WT	90	2	13.391999127971776	0.9594152909442212	Il12b
238	31Oct17_Il12b_in_ex_Exp2_0_60_90_120_Sequence_A 0_S 0_U 2_V 0_X14_Y13_Job(Seq.Scan) 1 01_512	Cell_CP_6	WT	90	2	2.073262802075045	0.0	Il12b
239	31Oct17_Il12b_in_ex_Exp2_0_60_90_120_Sequence_A 0_S 0_U 2_V 0_X14_Y13_Job(Seq.Scan) 1 01_512	Cell_CP_7	WT	90	2	1.9102210043255297	3.1429870460495413	Il12b
240	31Oct17_Il12b_in_ex_Exp2_0_60_90_120_Sequence_A 0_S 0_U 2_V 0_X14_Y13_Job(Seq.Scan) 1 01_512	Cell_CP_14	WT	90	2	10.585314005729815	0.885158829459139	Il12b
241	31Oct17_Il12b_in_ex_Exp2_0_60_90_120_Sequence_A 0_S 0_U 2_V 0_X14_Y13_Job(Seq.Scan) 1 01_512	Cell_CP_17	WT	90	2	2.5849866025766053	0.0	Il12b
242	31Oct17_Il12b_in_ex_Exp2_0_60_90_120_Sequence_A 0_S 0_U 2_V 0_X14_Y12_Job(Seq.Scan) 1 01_510	Cell_CP_15	WT	90	2	4.96496073092296	0.0	Il12b
243	31Oct17_Il12b_in_ex_Exp2_0_60_90_120_Sequence_A 0_S 0_U 2_V 0_X14_Y11_Job(Seq.Scan) 1 01_480	Cell_CP_2	WT	90	2	12.162456083715233	0.5262525771384794	Il12b
244	31Oct17_Il12b_in_ex_Exp2_0_60_90_120_Sequence_A 0_S 0_U 2_V 0_X14_Y11_Job(Seq.Scan) 1 01_480	Cell_CP_4	WT	90	2	13.743374159058392	3.20163853370234	Il12b
245	31Oct17_Il12b_in_ex_Exp2_0_60_90_120_Sequence_A 0_S 0_U 2_V 0_X14_Y10_Job(Seq.Scan) 1 01_478	Cell_CP_17	WT	90	2	1.1601225838232876	9.941223282603946	Il12b
246	31Oct17_Il12b_in_ex_Exp2_0_60_90_120_Sequence_A 0_S 0_U 2_V 0_X13_Y15_Job(Seq.Scan) 1 01_546	Cell_CP_1	WT	90	2	1.814979139171792	1.2957216638753868	Il12b
247	31Oct17_Il12b_in_ex_Exp2_0_60_90_120_Sequence_A 0_S 0_U 2_V 0_X13_Y15_Job(Seq.Scan) 1 01_546	Cell_CP_10	WT	90	2	1.888697714701128	0.0	Il12b
248	31Oct17_Il12b_in_ex_Exp2_0_60_90_120_Sequence_A 0_S 0_U 2_V 0_X13_Y15_Job(Seq.Scan) 1 01_546	Cell_CP_24	WT	90	2	1.7175846833424615	5.523499518349658	Il12b
249	31Oct17_Il12b_in_ex_Exp2_0_60_90_120_Sequence_A 0_S 0_U 2_V 0_X13_Y14_Job(Seq.Scan) 1 01_540	Cell_CP_12	WT	90	2	7.621512533213853	11.370928732956994	Il12b
250	31Oct17_Il12b_in_ex_Exp2_0_60_90_120_Sequence_A 0_S 0_U 2_V 0_X13_Y14_Job(Seq.Scan) 1 01_540	Cell_CP_15	WT	90	2	3.7854674481508623	2.362217676119375	Il12b
251	31Oct17_Il12b_in_ex_Exp2_0_60_90_120_Sequence_A 0_S 0_U 2_V 0_X13_Y13_Job(Seq.Scan) 1 01_514	Cell_CP_9	WT	90	2	2.681304632211563	0.0	Il12b
252	31Oct17_Il12b_in_ex_Exp2_0_60_90_120_Sequence_A 0_S 0_U 2_V 0_X13_Y13_Job(Seq.Scan) 1 01_514	Cell_CP_10	WT	90	2	1.805293658840811	0.0	Il12b
253	31Oct17_Il12b_in_ex_Exp2_0_60_90_120_Sequence_A 0_S 0_U 2_V 0_X13_Y13_Job(Seq.Scan) 1 01_514	Cell_CP_16	WT	90	2	1.21124144353385	0.595127856361877	Il12b
254	31Oct17_Il12b_in_ex_Exp2_0_60_90_120_Sequence_A 0_S 0_U 2_V 0_X13_Y13_Job(Seq.Scan) 1 01_514	Cell_CP_20	WT	90	2	2.155590824310718	0.0	Il12b
255	31Oct17_Il12b_in_ex_Exp2_0_60_90_120_Sequence_A 0_S 0_U 2_V 0_X13_Y12_Job(Seq.Scan) 1 01_508	Cell_CP_12	WT	90	2	1.090709255073424	1.284421544252848	Il12b
256	31Oct17_Il12b_in_ex_Exp2_0_60_90_120_Sequence_A 0_S 0_U 2_V 0_X13_Y11_Job(Seq.Scan) 1 01_482	Cell_CP_5	WT	90	2	3.1349145038746307	0.9400438722842436	Il12b
257	31Oct17_Il12b_in_ex_Exp2_0_60_90_120_Sequence_A 0_S 0_U 2_V 0_X13_Y11_Job(Seq.Scan) 1 01_482	Cell_CP_13	WT	90	2	2.120076218721271	0.0	Il12b
258	31Oct17_Il12b_in_ex_Exp2_0_60_90_120_Sequence_A 0_S 0_U 2_V 0_X13_Y10_Job(Seq.Scan) 1 01_476	Cell_CP_14	WT	90	2	1.21285569025568	2.781927843197705	Il12b
259	31Oct17_Il12b_in_ex_Exp2_0_60_90_120_Sequence_A 0_S 0_U 2_V 0_X12_Y15_Job(Seq.Scan) 1 01_548	Cell_CP_8	WT	90	2	13.2391806310807	5.506280363223833	Il12b
260	31Oct17_Il12b_in_ex_Exp2_0_60_90_120_Sequence_A 0_S 0_U 2_V 0_X12_Y14_Job(Seq.Scan) 1 01_538	Cell_CP_19	WT	90	2	13.024479535961644	10.428732073712297	Il12b
261	31Oct17_Il12b_in_ex_Exp2_0_60_90_120_Sequence_A 0_S 0_U 2_V 0_X12_Y12_Job(Seq.Scan) 1 01_506	Cell_CP_3	WT	90	2	1.5728387286262957	0.0	Il12b
262	31Oct17_Il12b_in_ex_Exp2_0_60_90_120_Sequence_A 0_S 0_U 2_V 0_X12_Y12_Job(Seq.Scan) 1 01_506	Cell_CP_7	WT	90	2	1.223617465924457	0.9771720703126404	Il12b
263	31Oct17_Il12b_in_ex_Exp2_0_60_90_120_Sequence_A 0_S 0_U 2_V 0_X12_Y12_Job(Seq.Scan) 1 01_506	Cell_CP_16	WT	90	2	5.423410987333149	0.0	Il12b
264	31Oct17_Il12b_in_ex_Exp2_0_60_90_120_Sequence_A 0_S 0_U 2_V 0_X12_Y12_Job(Seq.Scan) 1 01_506	Cell_CP_21	WT	90	2	4.710982249370891	8.504518052286231	Il12b
265	31Oct17_Il12b_in_ex_Exp2_0_60_90_120_Sequence_A 0_S 0_U 2_V 0_X12_Y10_Job(Seq.Scan) 1 01_474	Cell_CP_6	WT	90	2	3.328089953950917	0.0	Il12b
266	31Oct17_Il12b_in_ex_Exp2_0_60_90_120_Sequence_A 0_S 0_U 2_V 0_X11_Y14_Job(Seq.Scan) 1 01_536	Cell_CP_5	WT	90	2	12.879734366384934	1.7299605748764926	Il12b
267	31Oct17_Il12b_in_ex_Exp2_0_60_90_120_Sequence_A 0_S 0_U 2_V 0_X11_Y14_Job(Seq.Scan) 1 01_536	Cell_CP_6	WT	90	2	1.9102213968952575	0.0	Il12b
268	31Oct17_Il12b_in_ex_Exp2_0_60_90_120_Sequence_A 0_S 0_U 2_V 0_X11_Y14_Job(Seq.Scan) 1 01_536	Cell_CP_7	WT	90	2	7.640886111007335	0.0	Il12b
269	31Oct17_Il12b_in_ex_Exp2_0_60_90_120_Sequence_A 0_S 0_U 2_V 0_X11_Y14_Job(Seq.Scan) 1 01_536	Cell_CP_11	WT	90	2	1.4727534690241877	0.0	Il12b
270	31Oct17_Il12b_in_ex_Exp2_0_60_90_120_Sequence_A 0_S 0_U 2_V 0_X11_Y14_Job(Seq.Scan) 1 01_536	Cell_CP_14	WT	90	2	1.2677409947939366	0.6532416543437939	Il12b
271	31Oct17_Il12b_in_ex_Exp2_0_60_90_120_Sequence_A 0_S 0_U 2_V 0_X11_Y14_Job(Seq.Scan) 1 01_536	Cell_CP_21	WT	90	2	12.849599667205556	2.580681682938573	Il12b
272	31Oct17_Il12b_in_ex_Exp2_0_60_90_120_Sequence_A 0_S 0_U 2_V 0_X11_Y14_Job(Seq.Scan) 1 01_536	Cell_CP_22	WT	90	2	1.0476620869700284	1.7364179543335412	Il12b
273	31Oct17_Il12b_in_ex_Exp2_0_60_90_120_Sequence_A 0_S 0_U 2_V 0_X11_Y13_Job(Seq.Scan) 1 01_518	Cell_CP_8	WT	90	2	1.828431587756771	1.7643983617018395	Il12b
274	31Oct17_Il12b_in_ex_Exp2_0_60_90_120_Sequence_A 0_S 0_U 2_V 0_X11_Y13_Job(Seq.Scan) 1 01_518	Cell_CP_13	WT	90	2	1.3506069684136437	1.393654594515055	Il12b
275	31Oct17_Il12b_in_ex_Exp2_0_60_90_120_Sequence_A 0_S 0_U 2_V 0_X11_Y13_Job(Seq.Scan) 1 01_518	Cell_CP_17	WT	90	2	8.044454072580516	0.6268754282690377	Il12b
276	31Oct17_Il12b_in_ex_Exp2_0_60_90_120_Sequence_A 0_S 0_U 2_V 0_X11_Y12_Job(Seq.Scan) 1 01_504	Cell_CP_1	WT	90	2	1.5254861828868518	2.5290255261268566	Il12b
277	31Oct17_Il12b_in_ex_Exp2_0_60_90_120_Sequence_A 0_S 0_U 2_V 0_X11_Y12_Job(Seq.Scan) 1 01_504	Cell_CP_2	WT	90	2	1.3059456190167058	0.0	Il12b
278	31Oct17_Il12b_in_ex_Exp2_0_60_90_120_Sequence_A 0_S 0_U 2_V 0_X11_Y10_Job(Seq.Scan) 1 01_472	Cell_CP_1	WT	90	2	12.279767433841696	2.245989818442389	Il12b
279	31Oct17_Il12b_in_ex_Exp2_0_60_90_120_Sequence_A 0_S 0_U 2_V 0_X11_Y10_Job(Seq.Scan) 1 01_472	Cell_CP_5	WT	90	2	2.364368434802903	1.7891506681962055	Il12b
280	31Oct17_Il12b_in_ex_Exp2_0_60_90_120_Sequence_A 0_S 0_U 2_V 0_X10_Y15_Job(Seq.Scan) 1 01_552	Cell_CP_18	WT	90	2	1.2408366210502824	13.952147974709874	Il12b
281	31Oct17_Il12b_in_ex_Exp2_0_60_90_120_Sequence_A 0_S 0_U 2_V 0_X10_Y13_Job(Seq.Scan) 1 01_520	Cell_CP_11	WT	90	2	1.3608309235549625	9.02754393525897	Il12b
282	31Oct17_Il12b_in_ex_Exp2_0_60_90_120_Sequence_A 0_S 0_U 2_V 0_X10_Y13_Job(Seq.Scan) 1 01_520	Cell_CP_13	WT	90	2	3.4480836021727166	1.3382306843098843	Il12b
283	31Oct17_Il12b_in_ex_Exp2_0_60_90_120_Sequence_A 0_S 0_U 2_V 0_X10_Y13_Job(Seq.Scan) 1 01_520	Cell_CP_18	WT	90	2	1.5357102688847466	0.0	Il12b
284	31Oct17_Il12b_in_ex_Exp2_0_60_90_120_Sequence_A 0_S 0_U 2_V 0_X10_Y13_Job(Seq.Scan) 1 01_520	Cell_CP_19	WT	90	2	9.370846685883826	2.2163945100693807	Il12b
285	31Oct17_Il12b_in_ex_Exp2_0_60_90_120_Sequence_A 0_S 0_U 2_V 0_X10_Y12_Job(Seq.Scan) 1 01_502	Cell_CP_17	WT	90	2	2.3406922927897567	0.0	Il12b
286	31Oct17_Il12b_in_ex_Exp2_0_60_90_120_Sequence_A 0_S 0_U 2_V 0_X10_Y11_Job(Seq.Scan) 1 01_488	Cell_CP_13	WT	90	2	1.0998568494486587	0.0	Il12b
287	31Oct17_Il12b_in_ex_Exp2_0_60_90_120_Sequence_A 0_S 0_U 2_V 0_X10_Y10_Job(Seq.Scan) 1 01_470	Cell_CP_1	WT	90	2	2.098552929096869	0.0	Il12b
288	31Oct17_Il12b_in_ex_Exp2_0_60_90_120_Sequence_A 0_S 0_U 2_V 0_X10_Y10_Job(Seq.Scan) 1 01_470	Cell_CP_11	WT	90	2	2.1238431869752694	0.0	Il12b
289	31Oct17_Il12b_in_ex_Exp2_0_60_90_120_Sequence_A 0_S 0_U 2_V 0_X 9_Y15_Job(Seq.Scan) 1 01_554	Cell_CP_5	WT	90	2	9.463401018679187	1.8095981859091157	Il12b
290	31Oct17_Il12b_in_ex_Exp2_0_60_90_120_Sequence_A 0_S 0_U 2_V 0_X 9_Y15_Job(Seq.Scan) 1 01_554	Cell_CP_8	WT	90	2	2.4547686066437584	2.2626706296144525	Il12b
291	31Oct17_Il12b_in_ex_Exp2_0_60_90_120_Sequence_A 0_S 0_U 2_V 0_X 9_Y15_Job(Seq.Scan) 1 01_554	Cell_CP_12	WT	90	2	1.3656736637204527	0.3976488933557508	Il12b
292	31Oct17_Il12b_in_ex_Exp2_0_60_90_120_Sequence_A 0_S 0_U 2_V 0_X 9_Y15_Job(Seq.Scan) 1 01_554	Cell_CP_15	WT	90	2	13.188597759905532	1.541090960434271	Il12b
293	31Oct17_Il12b_in_ex_Exp2_0_60_90_120_Sequence_A 0_S 0_U 2_V 0_X 9_Y14_Job(Seq.Scan) 1 01_532	Cell_CP_1	WT	90	2	1.0498145467890443	0.0	Il12b
294	31Oct17_Il12b_in_ex_Exp2_0_60_90_120_Sequence_A 0_S 0_U 2_V 0_X 9_Y14_Job(Seq.Scan) 1 01_532	Cell_CP_9	WT	90	2	1.8085220214278952	8.953288586054784	Il12b
295	31Oct17_Il12b_in_ex_Exp2_0_60_90_120_Sequence_A 0_S 0_U 2_V 0_X 9_Y14_Job(Seq.Scan) 1 01_532	Cell_CP_11	WT	90	2	2.1146955271717465	1.2715073087650548	Il12b
296	31Oct17_Il12b_in_ex_Exp2_0_60_90_120_Sequence_A 0_S 0_U 2_V 0_X 9_Y14_Job(Seq.Scan) 1 01_532	Cell_CP_12	WT	90	2	10.97435793421696	1.9505776957975869	Il12b
297	31Oct17_Il12b_in_ex_Exp2_0_60_90_120_Sequence_A 0_S 0_U 2_V 0_X 9_Y13_Job(Seq.Scan) 1 01_522	Cell_CP_19	WT	90	2	1.635257053676517	0.4837434585615499	Il12b
298	31Oct17_Il12b_in_ex_Exp2_0_60_90_120_Sequence_A 0_S 0_U 2_V 0_X 9_Y12_Job(Seq.Scan) 1 01_500	Cell_CP_17	WT	90	2	1.770855479445736	0.0	Il12b
299	31Oct17_Il12b_in_ex_Exp2_0_60_90_120_Sequence_A 0_S 0_U 2_V 0_X 9_Y12_Job(Seq.Scan) 1 01_500	Cell_CP_21	WT	90	2	4.432251461324456	0.0	Il12b
300	31Oct17_Il12b_in_ex_Exp2_0_60_90_120_Sequence_A 0_S 0_U 2_V 0_X 9_Y12_Job(Seq.Scan) 1 01_500	Cell_CP_22	WT	90	2	1.562076952957519	1.889773879182348	Il12b
301	31Oct17_Il12b_in_ex_Exp2_0_60_90_120_Sequence_A 0_S 0_U 2_V 0_X 9_Y11_Job(Seq.Scan) 1 01_490	Cell_CP_4	WT	90	2	8.420040710789367	1.8730928062971328	Il12b
302	31Oct17_Il12b_in_ex_Exp2_0_60_90_120_Sequence_A 0_S 0_U 2_V 0_X 9_Y11_Job(Seq.Scan) 1 01_490	Cell_CP_8	WT	90	2	2.9481986578171853	0.7619360989390869	Il12b
303	31Oct17_Il12b_in_ex_Exp2_0_60_90_120_Sequence_A 0_S 0_U 2_V 0_X 9_Y11_Job(Seq.Scan) 1 01_490	Cell_CP_13	WT	90	2	10.532050145025073	4.172353813412524	Il12b
304	31Oct17_Il12b_in_ex_Exp2_0_60_90_120_Sequence_A 0_S 0_U 2_V 0_X 9_Y11_Job(Seq.Scan) 1 01_490	Cell_CP_14	WT	90	2	1.9581109780227035	1.8752453969727247	Il12b
305	31Oct17_Il12b_in_ex_Exp2_0_60_90_120_Sequence_A 0_S 0_U 2_V 0_X 9_Y10_Job(Seq.Scan) 1 01_468	Cell_CP_15	WT	90	2	1.6094283209877789	10.78764025616745	Il12b
306	31Oct17_Il12b_in_ex_Exp2_0_60_90_120_Sequence_A 0_S 0_U 2_V 0_X 9_Y10_Job(Seq.Scan) 1 01_468	Cell_CP_17	WT	90	2	2.7948407701197384	8.704689880056208	Il12b
307	31Oct17_Il12b_in_ex_Exp2_0_60_90_120_Sequence_A 0_S 0_U 2_V 0_X 9_Y10_Job(Seq.Scan) 1 01_468	Cell_CP_22	WT	90	2	11.64482201510098	1.961339864036092	Il12b
308	31Oct17_Il12b_in_ex_Exp2_0_60_90_120_Sequence_A 0_S 0_U 2_V 0_X 9_Y10_Job(Seq.Scan) 1 01_468	Cell_CP_23	WT	90	2	1.1181515147728245	1.2946452376810147	Il12b
309	31Oct17_Il12b_in_ex_Exp2_0_60_90_120_Sequence_A 0_S 0_U 2_V 0_X 8_Y15_Job(Seq.Scan) 1 01_556	Cell_CP_5	WT	90	2	1.5561575248845043	0.6801462898006001	Il12b
310	31Oct17_Il12b_in_ex_Exp2_0_60_90_120_Sequence_A 0_S 0_U 2_V 0_X 8_Y15_Job(Seq.Scan) 1 01_556	Cell_CP_11	WT	90	2	1.4259396598082337	0.0	Il12b
311	31Oct17_Il12b_in_ex_Exp2_0_60_90_120_Sequence_A 0_S 0_U 2_V 0_X 8_Y15_Job(Seq.Scan) 1 01_556	Cell_CP_14	WT	90	2	13.756281851717384	4.5463269900390015	Il12b
312	31Oct17_Il12b_in_ex_Exp2_0_60_90_120_Sequence_A 0_S 0_U 2_V 0_X 8_Y15_Job(Seq.Scan) 1 01_556	Cell_CP_15	WT	90	2	9.01247658566928	2.3288557920620963	Il12b
313	31Oct17_Il12b_in_ex_Exp2_0_60_90_120_Sequence_A 0_S 0_U 2_V 0_X 8_Y14_Job(Seq.Scan) 1 01_530	Cell_CP_4	WT	90	2	10.576167654492057	1.1009332756430308	Il12b
314	31Oct17_Il12b_in_ex_Exp2_0_60_90_120_Sequence_A 0_S 0_U 2_V 0_X 8_Y14_Job(Seq.Scan) 1 01_530	Cell_CP_7	WT	90	2	12.995423094968702	0.8270449660489342	Il12b
315	31Oct17_Il12b_in_ex_Exp2_0_60_90_120_Sequence_A 0_S 0_U 2_V 0_X 8_Y14_Job(Seq.Scan) 1 01_530	Cell_CP_9	WT	90	2	1.8881593707473656	0.0	Il12b
316	31Oct17_Il12b_in_ex_Exp2_0_60_90_120_Sequence_A 0_S 0_U 2_V 0_X 8_Y14_Job(Seq.Scan) 1 01_530	Cell_CP_14	WT	90	2	2.5909052455101635	2.0296768320198715	Il12b
317	31Oct17_Il12b_in_ex_Exp2_0_60_90_120_Sequence_A 0_S 0_U 2_V 0_X 8_Y13_Job(Seq.Scan) 1 01_524	Cell_CP_11	WT	90	2	1.6164236518288613	0.0	Il12b
318	31Oct17_Il12b_in_ex_Exp2_0_60_90_120_Sequence_A 0_S 0_U 2_V 0_X 8_Y13_Job(Seq.Scan) 1 01_524	Cell_CP_13	WT	90	2	1.733189460889881	0.0	Il12b
319	31Oct17_Il12b_in_ex_Exp2_0_60_90_120_Sequence_A 0_S 0_U 2_V 0_X 8_Y11_Job(Seq.Scan) 1 01_492	Cell_CP_3	WT	90	2	1.609428451844355	0.0	Il12b
320	31Oct17_Il12b_in_ex_Exp2_0_60_90_120_Sequence_A 0_S 0_U 2_V 0_X 8_Y10_Job(Seq.Scan) 1 01_466	Cell_CP_9	WT	90	2	1.8757834792133348	0.630103790856122	Il12b
321	31Oct17_Il12b_in_ex_Exp2_0_60_90_120_Sequence_A 0_S 0_U 2_V 0_X 8_Y10_Job(Seq.Scan) 1 01_466	Cell_CP_10	WT	90	2	11.139010052991024	1.251059921908721	Il12b
322	31Oct17_Il12b_in_ex_Exp2_0_60_90_120_Sequence_A 0_S 0_U 2_V 0_X 8_Y10_Job(Seq.Scan) 1 01_466	Cell_CP_11	WT	90	2	1.9930869779452365	0.9346632461630072	Il12b
323	31Oct17_Il12b_in_ex_Exp2_0_60_90_120_Sequence_A 0_S 0_U 2_V 0_X 8_Y10_Job(Seq.Scan) 1 01_466	Cell_CP_14	WT	90	2	10.993725754321098	9.706613144582318	Il12b
324	31Oct17_Il12b_in_ex_Exp2_0_60_90_120_Sequence_A 0_S 0_U 2_V 0_X 7_Y15_Job(Seq.Scan) 1 01_558	Cell_CP_5	WT	90	2	1.3511450506542535	1.623957064910554	Il12b
325	31Oct17_Il12b_in_ex_Exp2_0_60_90_120_Sequence_A 0_S 0_U 2_V 0_X 7_Y15_Job(Seq.Scan) 1 01_558	Cell_CP_14	WT	90	2	3.124691726442496	1.852645812010527	Il12b
326	31Oct17_Il12b_in_ex_Exp2_0_60_90_120_Sequence_A 0_S 0_U 2_V 0_X 7_Y14_Job(Seq.Scan) 1 01_528	Cell_CP_13	WT	90	2	1.8531833708248329	0.0	Il12b
327	31Oct17_Il12b_in_ex_Exp2_0_60_90_120_Sequence_A 0_S 0_U 2_V 0_X 7_Y14_Job(Seq.Scan) 1 01_528	Cell_CP_14	WT	90	2	1.5001960558650278	0.0	Il12b
328	31Oct17_Il12b_in_ex_Exp2_0_60_90_120_Sequence_A 0_S 0_U 2_V 0_X 7_Y14_Job(Seq.Scan) 1 01_528	Cell_CP_17	WT	90	2	2.52149158961886	2.1722711120564773	Il12b
329	31Oct17_Il12b_in_ex_Exp2_0_60_90_120_Sequence_A 0_S 0_U 2_V 0_X 7_Y14_Job(Seq.Scan) 1 01_528	Cell_CP_21	WT	90	2	9.757197062610096	0.0	Il12b
330	31Oct17_Il12b_in_ex_Exp2_0_60_90_120_Sequence_A 0_S 0_U 2_V 0_X 7_Y14_Job(Seq.Scan) 1 01_528	Cell_CP_23	WT	90	2	2.2632084501419105	2.876093805583375	Il12b
331	31Oct17_Il12b_in_ex_Exp2_0_60_90_120_Sequence_A 0_S 0_U 2_V 0_X 7_Y13_Job(Seq.Scan) 1 01_526	Cell_CP_14	WT	90	2	1.0121481356634614	0.6311800861939181	Il12b
332	31Oct17_Il12b_in_ex_Exp2_0_60_90_120_Sequence_A 0_S 0_U 2_V 0_X 7_Y12_Job(Seq.Scan) 1 01_496	Cell_CP_7	WT	90	2	2.4757543374538544	0.6053516152183319	Il12b
333	31Oct17_Il12b_in_ex_Exp2_0_60_90_120_Sequence_A 0_S 0_U 2_V 0_X 7_Y12_Job(Seq.Scan) 1 01_496	Cell_CP_14	WT	90	2	2.024296140470347	1.5717623024319236	Il12b
334	31Oct17_Il12b_in_ex_Exp2_0_60_90_120_Sequence_A 0_S 0_U 2_V 0_X 7_Y11_Job(Seq.Scan) 1 01_494	Cell_CP_9	WT	90	2	2.5231060980538422	0.5230240509806752	Il12b
335	31Oct17_Il12b_in_ex_Exp2_0_60_90_120_Sequence_A 0_S 0_U 2_V 0_X 7_Y11_Job(Seq.Scan) 1 01_494	Cell_CP_16	WT	90	2	10.299591289113277	3.077877262943662	Il12b
336	31Oct17_Il12b_in_ex_Exp2_0_60_90_120_Sequence_A 0_S 0_U 2_V 0_X 7_Y10_Job(Seq.Scan) 1 01_464	Cell_CP_3	WT	90	2	1.0987805541108626	13.88650089450284	Il12b
337	31Oct17_Il12b_in_ex_Exp2_0_60_90_120_Sequence_A 0_S 0_U 2_V 0_X 7_Y10_Job(Seq.Scan) 1 01_464	Cell_CP_4	WT	90	2	1.9812492995083917	1.9010736062351588	Il12b
338	31Oct17_Il12b_in_ex_Exp2_0_60_90_120_Sequence_A 0_S 0_U 2_V 0_X 7_Y10_Job(Seq.Scan) 1 01_464	Cell_CP_8	WT	90	2	9.555951164064115	1.078333298111105	Il12b
339	31Oct17_Il12b_in_ex_Exp2_0_60_90_120_Sequence_A 0_S 0_U 2_V 0_X 7_Y10_Job(Seq.Scan) 1 01_464	Cell_CP_13	WT	90	2	14.309981039536416	1.8467261222243605	Il12b
340	31Oct17_Il12b_in_ex_Exp2_0_60_90_120_Sequence_A 0_S 0_U 2_V 0_X 7_Y10_Job(Seq.Scan) 1 01_464	Cell_CP_15	WT	90	2	1.7025182497488045	12.817855955567389	Il12b
341	Exp4_il12inex_0_60_90_120_part3_Sequence_A 0_S 0_U 2_V 0_X17_Y12_Job(Seq.Scan) 1 01_462	Cell_CP_5	WT	90	3	2.13799119485904	0.0	Il12b
342	Exp4_il12inex_0_60_90_120_part3_Sequence_A 0_S 0_U 2_V 0_X17_Y10_Job(Seq.Scan) 1 01_430	Cell_CP_15	WT	90	3	4.2078634473703405	0.0	Il12b
343	Exp4_il12inex_0_60_90_120_part3_Sequence_A 0_S 0_U 2_V 0_X17_Y 8_Job(Seq.Scan) 1 01_400	Cell_CP_6	WT	90	3	2.7557019052706133	0.0	Il12b
344	Exp4_il12inex_0_60_90_120_part3_Sequence_A 0_S 0_U 2_V 0_X16_Y10_Job(Seq.Scan) 1 01_428	Cell_CP_14	WT	90	3	6.381463931158951	0.0	Il12b
345	Exp4_il12inex_0_60_90_120_part3_Sequence_A 0_S 0_U 2_V 0_X15_Y14_Job(Seq.Scan) 1 01_486	Cell_CP_20	WT	90	3	16.888734360991954	0.0	Il12b
346	Exp4_il12inex_0_60_90_120_part3_Sequence_A 0_S 0_U 2_V 0_X15_Y 9_Job(Seq.Scan) 1 01_406	Cell_CP_13	WT	90	3	12.016718002536596	0.0	Il12b
347	Exp4_il12inex_0_60_90_120_part3_Sequence_A 0_S 0_U 2_V 0_X15_Y 9_Job(Seq.Scan) 1 01_406	Cell_CP_26	WT	90	3	2.6721022921132573	0.0	Il12b
348	Exp4_il12inex_0_60_90_120_part3_Sequence_A 0_S 0_U 2_V 0_X14_Y 9_Job(Seq.Scan) 1 01_408	Cell_CP_7	WT	90	3	11.739602380352911	1.049644053000266	Il12b
349	Exp4_il12inex_0_60_90_120_part3_Sequence_A 0_S 0_U 2_V 0_X13_Y 8_Job(Seq.Scan) 1 01_392	Cell_CP_8	WT	90	3	7.248425169243656	3.0839091813948456	Il12b
350	Exp4_il12inex_0_60_90_120_part3_Sequence_A 0_S 0_U 2_V 0_X13_Y 8_Job(Seq.Scan) 1 01_392	Cell_CP_23	WT	90	3	17.864071777664307	0.0	Il12b
351	Exp4_il12inex_0_60_90_120_part3_Sequence_A 0_S 0_U 2_V 0_X12_Y13_Job(Seq.Scan) 1 01_474	Cell_CP_37	WT	90	3	8.05810583581777	0.0	Il12b
352	Exp4_il12inex_0_60_90_120_part3_Sequence_A 0_S 0_U 2_V 0_X12_Y10_Job(Seq.Scan) 1 01_420	Cell_CP_7	WT	90	3	1.7912058713489372	0.0	Il12b
353	Exp4_il12inex_0_60_90_120_part3_Sequence_A 0_S 0_U 2_V 0_X12_Y 8_Job(Seq.Scan) 1 01_390	Cell_CP_7	WT	90	3	2.9120646431941344	0.0	Il12b
354	Exp4_il12inex_0_60_90_120_part3_Sequence_A 0_S 0_U 2_V 0_X11_Y13_Job(Seq.Scan) 1 01_476	Cell_CP_4	WT	90	3	10.437607128822837	0.0	Il12b
355	Exp4_il12inex_0_60_90_120_part3_Sequence_A 0_S 0_U 2_V 0_X11_Y 8_Job(Seq.Scan) 1 01_388	Cell_CP_8	WT	90	3	5.150685375042061	0.0	Il12b
356	Exp4_il12inex_0_60_90_120_part3_Sequence_A 0_S 0_U 2_V 0_X11_Y 8_Job(Seq.Scan) 1 01_388	Cell_CP_11	WT	90	3	8.587573880121136	0.0	Il12b
357	Exp4_il12inex_0_60_90_120_part3_Sequence_A 0_S 0_U 2_V 0_X10_Y12_Job(Seq.Scan) 1 01_448	Cell_CP_6	WT	90	3	10.530501318888698	0.0	Il12b
358	Exp4_il12inex_0_60_90_120_part3_Sequence_A 0_S 0_U 2_V 0_X10_Y12_Job(Seq.Scan) 1 01_448	Cell_CP_38	WT	90	3	4.128906887163836	0.0	Il12b
359	Exp4_il12inex_0_60_90_120_part3_Sequence_A 0_S 0_U 2_V 0_X10_Y11_Job(Seq.Scan) 1 01_446	Cell_CP_7	WT	90	3	7.23913492196085	0.0	Il12b
360	30Jan17_Exp6_il12binex_zoom4_2_Sequence_A 0_S 0_U 2_V 0_X17_Y23_SequentialScan236	Cell_CP_12	WT	90	4	1.3043007965899898	0.0	Il12b
361	30Jan17_Exp6_il12binex_zoom4_2_Sequence_A 0_S 0_U 2_V 0_X17_Y23_SequentialScan236	Cell_CP_20	WT	90	4	4.120637535109819	1.4557748498582452	Il12b
362	30Jan17_Exp6_il12binex_zoom4_2_Sequence_A 0_S 0_U 2_V 0_X17_Y23_SequentialScan236	Cell_CP_25	WT	90	4	2.964024391046092	0.0	Il12b
363	30Jan17_Exp6_il12binex_zoom4_2_Sequence_A 0_S 0_U 2_V 0_X17_Y23_SequentialScan236	Cell_CP_33	WT	90	4	5.269135328206916	0.0	Il12b
364	30Jan17_Exp6_il12binex_zoom4_2_Sequence_A 0_S 0_U 2_V 0_X17_Y23_SequentialScan236	Cell_CP_60	WT	90	4	3.6440343895331626	0.0	Il12b
365	30Jan17_Exp6_il12binex_zoom4_2_Sequence_A 0_S 0_U 2_V 0_X17_Y22_SequentialScan234	Cell_CP_1	WT	90	4	1.9642946133150905	0.0	Il12b
366	30Jan17_Exp6_il12binex_zoom4_2_Sequence_A 0_S 0_U 2_V 0_X17_Y22_SequentialScan234	Cell_CP_6	WT	90	4	1.0700566361668955	0.0	Il12b
367	30Jan17_Exp6_il12binex_zoom4_2_Sequence_A 0_S 0_U 2_V 0_X17_Y22_SequentialScan234	Cell_CP_24	WT	90	4	1.936704972273932	0.0	Il12b
368	30Jan17_Exp6_il12binex_zoom4_2_Sequence_A 0_S 0_U 2_V 0_X17_Y22_SequentialScan234	Cell_CP_40	WT	90	4	2.6199630319096454	0.0	Il12b
369	30Jan17_Exp6_il12binex_zoom4_2_Sequence_A 0_S 0_U 2_V 0_X17_Y22_SequentialScan234	Cell_CP_43	WT	90	4	1.0164997401708953	0.0	Il12b
370	30Jan17_Exp6_il12binex_zoom4_2_Sequence_A 0_S 0_U 2_V 0_X17_Y22_SequentialScan234	Cell_CP_48	WT	90	4	1.0933188399123817	0.0	Il12b
371	30Jan17_Exp6_il12binex_zoom4_2_Sequence_A 0_S 0_U 2_V 0_X17_Y22_SequentialScan234	Cell_CP_51	WT	90	4	1.4444140689237812	0.0	Il12b
372	30Jan17_Exp6_il12binex_zoom4_2_Sequence_A 0_S 0_U 2_V 0_X16_Y23_SequentialScan238	Cell_CP_1	WT	90	4	2.2401941811436425	0.0	Il12b
373	30Jan17_Exp6_il12binex_zoom4_2_Sequence_A 0_S 0_U 2_V 0_X16_Y23_SequentialScan238	Cell_CP_27	WT	90	4	3.463889279911592	0.0	Il12b
374	30Jan17_Exp6_il12binex_zoom4_2_Sequence_A 0_S 0_U 2_V 0_X16_Y23_SequentialScan238	Cell_CP_45	WT	90	4	1.6965106595712491	0.0	Il12b
375	30Jan17_Exp6_il12binex_zoom4_2_Sequence_A 0_S 0_U 2_V 0_X16_Y22_SequentialScan232	Cell_CP_1	WT	90	4	2.008114035376226	0.0	Il12b
376	30Jan17_Exp6_il12binex_zoom4_2_Sequence_A 0_S 0_U 2_V 0_X16_Y22_SequentialScan232	Cell_CP_9	WT	90	4	2.9569928234543457	0.0	Il12b
377	30Jan17_Exp6_il12binex_zoom4_2_Sequence_A 0_S 0_U 2_V 0_X16_Y22_SequentialScan232	Cell_CP_23	WT	90	4	3.6229373186951976	0.0	Il12b
378	30Jan17_Exp6_il12binex_zoom4_2_Sequence_A 0_S 0_U 2_V 0_X16_Y22_SequentialScan232	Cell_CP_40	WT	90	4	4.44468429119278	0.0	Il12b
379	30Jan17_Exp6_il12binex_zoom4_2_Sequence_A 0_S 0_U 2_V 0_X16_Y22_SequentialScan232	Cell_CP_71	WT	90	4	5.762508567782507	0.0	Il12b
380	30Jan17_Exp6_il12binex_zoom4_2_Sequence_A 0_S 0_U 2_V 0_X15_Y24_SequentialScan254	Cell_CP_21	WT	90	4	3.1073834880248383	0.0	Il12b
381	30Jan17_Exp6_il12binex_zoom4_2_Sequence_A 0_S 0_U 2_V 0_X15_Y24_SequentialScan254	Cell_CP_22	WT	90	4	1.4108736178078316	0.0	Il12b
382	30Jan17_Exp6_il12binex_zoom4_2_Sequence_A 0_S 0_U 2_V 0_X15_Y24_SequentialScan254	Cell_CP_33	WT	90	4	1.0635649868769856	1.1566136702998888	Il12b
383	30Jan17_Exp6_il12binex_zoom4_2_Sequence_A 0_S 0_U 2_V 0_X15_Y23_SequentialScan240	Cell_CP_76	WT	90	4	1.733297066891194	0.0	Il12b
384	30Jan17_Exp6_il12binex_zoom4_2_Sequence_A 0_S 0_U 2_V 0_X15_Y22_SequentialScan230	Cell_CP_6	WT	90	4	3.9908024443669703	0.0	Il12b
385	30Jan17_Exp6_il12binex_zoom4_2_Sequence_A 0_S 0_U 2_V 0_X15_Y22_SequentialScan230	Cell_CP_11	WT	90	4	1.036515790373825	0.0	Il12b
386	30Jan17_Exp6_il12binex_zoom4_2_Sequence_A 0_S 0_U 2_V 0_X15_Y22_SequentialScan230	Cell_CP_17	WT	90	4	2.8536650375272163	0.0	Il12b
387	30Jan17_Exp6_il12binex_zoom4_2_Sequence_A 0_S 0_U 2_V 0_X15_Y22_SequentialScan230	Cell_CP_35	WT	90	4	4.068703814554377	0.0	Il12b
388	30Jan17_Exp6_il12binex_zoom4_2_Sequence_A 0_S 0_U 2_V 0_X15_Y22_SequentialScan230	Cell_CP_39	WT	90	4	1.0733023292528103	1.035974885379186	Il12b
389	30Jan17_Exp6_il12binex_zoom4_2_Sequence_A 0_S 0_U 2_V 0_X15_Y22_SequentialScan230	Cell_CP_66	WT	90	4	1.0760071831236062	3.249119672681108	Il12b
390	30Jan17_Exp6_il12binex_zoom4_2_Sequence_A 0_S 0_U 2_V 0_X15_Y22_SequentialScan230	Cell_CP_67	WT	90	4	1.47903672470613	0.0	Il12b
391	30Jan17_Exp6_il12binex_zoom4_2_Sequence_A 0_S 0_U 2_V 0_X15_Y22_SequentialScan230	Cell_CP_69	WT	90	4	2.130916506055005	0.0	Il12b
392	30Jan17_Exp6_il12binex_zoom4_2_Sequence_A 0_S 0_U 2_V 0_X15_Y22_SequentialScan230	Cell_CP_74	WT	90	4	2.6756827585299594	0.0	Il12b
393	30Jan17_Exp6_il12binex_zoom4_2_Sequence_A 0_S 0_U 2_V 0_X15_Y22_SequentialScan230	Cell_CP_79	WT	90	4	2.7443870993204977	0.0	Il12b
394	30Jan17_Exp6_il12binex_zoom4_2_Sequence_A 0_S 0_U 2_V 0_X15_Y22_SequentialScan230	Cell_CP_92	WT	90	4	3.857721792097248	0.0	Il12b
395	30Jan17_Exp6_il12binex_zoom4_2_Sequence_A 0_S 0_U 2_V 0_X15_Y21_SequentialScan216	Cell_CP_14	WT	90	4	4.187177466567559	0.0	Il12b
396	30Jan17_Exp6_il12binex_zoom4_2_Sequence_A 0_S 0_U 2_V 0_X15_Y21_SequentialScan216	Cell_CP_22	WT	90	4	3.7170686014616208	0.0	Il12b
397	30Jan17_Exp6_il12binex_zoom4_2_Sequence_A 0_S 0_U 2_V 0_X15_Y21_SequentialScan216	Cell_CP_34	WT	90	4	2.4717333561369004	0.0	Il12b
398	30Jan17_Exp6_il12binex_zoom4_2_Sequence_A 0_S 0_U 2_V 0_X15_Y21_SequentialScan216	Cell_CP_37	WT	90	4	3.544495503969794	0.0	Il12b
399	30Jan17_Exp6_il12binex_zoom4_2_Sequence_A 0_S 0_U 2_V 0_X15_Y21_SequentialScan216	Cell_CP_43	WT	90	4	1.8901808279010408	0.0	Il12b
400	30Jan17_Exp6_il12binex_zoom4_2_Sequence_A 0_S 0_U 2_V 0_X15_Y21_SequentialScan216	Cell_CP_65	WT	90	4	4.493913157877427	0.0	Il12b
401	30Jan17_Exp6_il12binex_zoom4_2_Sequence_A 0_S 0_U 2_V 0_X14_Y25_SequentialScan266	Cell_CP_2	WT	90	4	3.019205251836893	3.4330523670760345	Il12b
402	30Jan17_Exp6_il12binex_zoom4_2_Sequence_A 0_S 0_U 2_V 0_X14_Y25_SequentialScan266	Cell_CP_3	WT	90	4	3.2209894555429117	1.0559910671411563	Il12b
403	30Jan17_Exp6_il12binex_zoom4_2_Sequence_A 0_S 0_U 2_V 0_X14_Y24_SequentialScan252	Cell_CP_3	WT	90	4	1.4189879163021384	0.0	Il12b
404	30Jan17_Exp6_il12binex_zoom4_2_Sequence_A 0_S 0_U 2_V 0_X14_Y24_SequentialScan252	Cell_CP_5	WT	90	4	1.7587230879537965	0.0	Il12b
405	30Jan17_Exp6_il12binex_zoom4_2_Sequence_A 0_S 0_U 2_V 0_X14_Y24_SequentialScan252	Cell_CP_12	WT	90	4	2.987286397453017	0.0	Il12b
406	30Jan17_Exp6_il12binex_zoom4_2_Sequence_A 0_S 0_U 2_V 0_X14_Y23_SequentialScan242	Cell_CP_5	WT	90	4	4.296455141656197	1.184203311341047	Il12b
407	30Jan17_Exp6_il12binex_zoom4_2_Sequence_A 0_S 0_U 2_V 0_X14_Y23_SequentialScan242	Cell_CP_10	WT	90	4	4.189341349664195	0.0	Il12b
408	30Jan17_Exp6_il12binex_zoom4_2_Sequence_A 0_S 0_U 2_V 0_X14_Y23_SequentialScan242	Cell_CP_17	WT	90	4	1.818230662465548	0.0	Il12b
409	30Jan17_Exp6_il12binex_zoom4_2_Sequence_A 0_S 0_U 2_V 0_X14_Y23_SequentialScan242	Cell_CP_22	WT	90	4	1.6305109095334258	0.0	Il12b
410	30Jan17_Exp6_il12binex_zoom4_2_Sequence_A 0_S 0_U 2_V 0_X14_Y23_SequentialScan242	Cell_CP_42	WT	90	4	3.3324312768462665	0.0	Il12b
411	30Jan17_Exp6_il12binex_zoom4_2_Sequence_A 0_S 0_U 2_V 0_X14_Y23_SequentialScan242	Cell_CP_53	WT	90	4	3.225316695500023	0.0	Il12b
412	30Jan17_Exp6_il12binex_zoom4_2_Sequence_A 0_S 0_U 2_V 0_X14_Y23_SequentialScan242	Cell_CP_60	WT	90	4	3.711657315011544	0.0	Il12b
413	30Jan17_Exp6_il12binex_zoom4_2_Sequence_A 0_S 0_U 2_V 0_X14_Y23_SequentialScan242	Cell_CP_66	WT	90	4	1.2967269426336805	0.0	Il12b
414	30Jan17_Exp6_il12binex_zoom4_2_Sequence_A 0_S 0_U 2_V 0_X14_Y23_SequentialScan242	Cell_CP_78	WT	90	4	3.3178242765897266	0.0	Il12b
415	30Jan17_Exp6_il12binex_zoom4_2_Sequence_A 0_S 0_U 2_V 0_X14_Y23_SequentialScan242	Cell_CP_82	WT	90	4	1.1138760582280314	0.0	Il12b
416	30Jan17_Exp6_il12binex_zoom4_2_Sequence_A 0_S 0_U 2_V 0_X14_Y22_SequentialScan228	Cell_CP_22	WT	90	4	1.0770894535695257	0.0	Il12b
417	30Jan17_Exp6_il12binex_zoom4_2_Sequence_A 0_S 0_U 2_V 0_X14_Y22_SequentialScan228	Cell_CP_31	WT	90	4	3.721395578300652	0.0	Il12b
418	30Jan17_Exp6_il12binex_zoom4_2_Sequence_A 0_S 0_U 2_V 0_X14_Y22_SequentialScan228	Cell_CP_41	WT	90	4	2.1282117837432493	0.0	Il12b
419	30Jan17_Exp6_il12binex_zoom4_2_Sequence_A 0_S 0_U 2_V 0_X14_Y22_SequentialScan228	Cell_CP_63	WT	90	4	2.62807680416779	0.0	Il12b
420	30Jan17_Exp6_il12binex_zoom4_2_Sequence_A 0_S 0_U 2_V 0_X14_Y22_SequentialScan228	Cell_CP_74	WT	90	4	3.692181577787572	2.5453072232491136	Il12b
421	30Jan17_Exp6_il12binex_zoom4_2_Sequence_A 0_S 0_U 2_V 0_X14_Y21_SequentialScan218	Cell_CP_57	WT	90	4	1.8701647776981116	0.0	Il12b
422	30Jan17_Exp6_il12binex_zoom4_2_Sequence_A 0_S 0_U 2_V 0_X14_Y21_SequentialScan218	Cell_CP_67	WT	90	4	2.280226807785664	0.0	Il12b
423	30Jan17_Exp6_il12binex_zoom4_2_Sequence_A 0_S 0_U 2_V 0_X13_Y24_SequentialScan250	Cell_CP_2	WT	90	4	1.2090884931885306	0.0	Il12b
424	30Jan17_Exp6_il12binex_zoom4_2_Sequence_A 0_S 0_U 2_V 0_X13_Y23_SequentialScan244	Cell_CP_79	WT	90	4	3.083040329423837	0.0	Il12b
425	30Jan17_Exp6_il12binex_zoom4_2_Sequence_A 0_S 0_U 2_V 0_X13_Y22_SequentialScan226	Cell_CP_43	WT	90	4	2.227751590219901	0.0	Il12b
426	30Jan17_Exp6_il12binex_zoom4_2_Sequence_A 0_S 0_U 2_V 0_X13_Y22_SequentialScan226	Cell_CP_60	WT	90	4	4.205570736007052	0.0	Il12b
427	30Jan17_Exp6_il12binex_zoom4_2_Sequence_A 0_S 0_U 2_V 0_X13_Y22_SequentialScan226	Cell_CP_73	WT	90	4	2.261292567572012	0.0	Il12b
428	30Jan17_Exp6_il12binex_zoom4_2_Sequence_A 0_S 0_U 2_V 0_X13_Y21_SequentialScan220	Cell_CP_2	WT	90	4	3.649444886628997	0.0	Il12b
429	30Jan17_Exp6_il12binex_zoom4_2_Sequence_A 0_S 0_U 2_V 0_X13_Y21_SequentialScan220	Cell_CP_3	WT	90	4	1.2345139880149714	0.0	Il12b
430	30Jan17_Exp6_il12binex_zoom4_2_Sequence_A 0_S 0_U 2_V 0_X13_Y21_SequentialScan220	Cell_CP_26	WT	90	4	2.96564756648665	0.0	Il12b
431	30Jan17_Exp6_il12binex_zoom4_2_Sequence_A 0_S 0_U 2_V 0_X13_Y21_SequentialScan220	Cell_CP_32	WT	90	4	3.446576636430014	0.0	Il12b
432	30Jan17_Exp6_il12binex_zoom4_2_Sequence_A 0_S 0_U 2_V 0_X13_Y21_SequentialScan220	Cell_CP_79	WT	90	4	1.996212678344724	0.0	Il12b
433	30Jan17_Exp6_il12binex_zoom4_2_Sequence_A 0_S 0_U 2_V 0_X12_Y25_SequentialScan270	Cell_CP_2	WT	90	4	3.4920208126401926	1.1230726929477777	Il12b
434	30Jan17_Exp6_il12binex_zoom4_2_Sequence_A 0_S 0_U 2_V 0_X12_Y24_SequentialScan248	Cell_CP_6	WT	90	4	3.697050051636924	0.0	Il12b
435	30Jan17_Exp6_il12binex_zoom4_2_Sequence_A 0_S 0_U 2_V 0_X12_Y24_SequentialScan248	Cell_CP_15	WT	90	4	3.0051389592364317	0.0	Il12b
436	30Jan17_Exp6_il12binex_zoom4_2_Sequence_A 0_S 0_U 2_V 0_X12_Y24_SequentialScan248	Cell_CP_19	WT	90	4	1.60129835616979	0.0	Il12b
437	30Jan17_Exp6_il12binex_zoom4_2_Sequence_A 0_S 0_U 2_V 0_X12_Y24_SequentialScan248	Cell_CP_20	WT	90	4	2.538814784604961	0.0	Il12b
438	30Jan17_Exp6_il12binex_zoom4_2_Sequence_A 0_S 0_U 2_V 0_X12_Y24_SequentialScan248	Cell_CP_23	WT	90	4	1.0614009064417884	0.0	Il12b
439	30Jan17_Exp6_il12binex_zoom4_2_Sequence_A 0_S 0_U 2_V 0_X12_Y24_SequentialScan248	Cell_CP_27	WT	90	4	3.187990238319202	0.0	Il12b
440	30Jan17_Exp6_il12binex_zoom4_2_Sequence_A 0_S 0_U 2_V 0_X12_Y24_SequentialScan248	Cell_CP_36	WT	90	4	1.220449142563954	0.0	Il12b
441	30Jan17_Exp6_il12binex_zoom4_2_Sequence_A 0_S 0_U 2_V 0_X12_Y24_SequentialScan248	Cell_CP_43	WT	90	4	1.7587230879537965	0.0	Il12b
442	30Jan17_Exp6_il12binex_zoom4_2_Sequence_A 0_S 0_U 2_V 0_X12_Y24_SequentialScan248	Cell_CP_54	WT	90	4	2.9234513198660728	0.0	Il12b
443	30Jan17_Exp6_il12binex_zoom4_2_Sequence_A 0_S 0_U 2_V 0_X12_Y23_SequentialScan246	Cell_CP_45	WT	90	4	1.4427918143965055	0.0	Il12b
444	30Jan17_Exp6_il12binex_zoom4_2_Sequence_A 0_S 0_U 2_V 0_X12_Y23_SequentialScan246	Cell_CP_52	WT	90	4	1.329726817652592	0.0	Il12b
445	30Jan17_Exp6_il12binex_zoom4_2_Sequence_A 0_S 0_U 2_V 0_X12_Y23_SequentialScan246	Cell_CP_59	WT	90	4	3.3178248028258883	0.0	Il12b
446	30Jan17_Exp6_il12binex_zoom4_2_Sequence_A 0_S 0_U 2_V 0_X12_Y22_SequentialScan224	Cell_CP_5	WT	90	4	1.1728431882017851	0.0	Il12b
447	30Jan17_Exp6_il12binex_zoom4_2_Sequence_A 0_S 0_U 2_V 0_X12_Y22_SequentialScan224	Cell_CP_14	WT	90	4	1.1198268683028223	0.0	Il12b
448	30Jan17_Exp6_il12binex_zoom4_2_Sequence_A 0_S 0_U 2_V 0_X12_Y22_SequentialScan224	Cell_CP_19	WT	90	4	2.5961595284923997	2.313226814363616	Il12b
449	30Jan17_Exp6_il12binex_zoom4_2_Sequence_A 0_S 0_U 2_V 0_X12_Y22_SequentialScan224	Cell_CP_24	WT	90	4	3.884230675621452	0.0	Il12b
450	30Jan17_Exp6_il12binex_zoom4_2_Sequence_A 0_S 0_U 2_V 0_X12_Y22_SequentialScan224	Cell_CP_30	WT	90	4	3.976195707228512	2.1514735270320937	Il12b
451	30Jan17_Exp6_il12binex_zoom4_2_Sequence_A 0_S 0_U 2_V 0_X12_Y22_SequentialScan224	Cell_CP_37	WT	90	4	3.5044620879735304	0.0	Il12b
452	30Jan17_Exp6_il12binex_zoom4_2_Sequence_A 0_S 0_U 2_V 0_X12_Y22_SequentialScan224	Cell_CP_62	WT	90	4	3.023532228675924	1.1225317221736184	Il12b
453	30Jan17_Exp6_il12binex_zoom4_2_Sequence_A 0_S 0_U 2_V 0_X12_Y21_SequentialScan222	Cell_CP_4	WT	90	4	1.028401097202397	0.0	Il12b
454	30Jan17_Exp6_il12binex_zoom4_2_Sequence_A 0_S 0_U 2_V 0_X12_Y21_SequentialScan222	Cell_CP_12	WT	90	4	4.432781881688955	0.0	Il12b
455	30Jan17_Exp6_il12binex_zoom4_2_Sequence_A 0_S 0_U 2_V 0_X12_Y21_SequentialScan222	Cell_CP_16	WT	90	4	3.710033613334824	0.0	Il12b
456	30Jan17_Exp6_il12binex_zoom4_2_Sequence_A 0_S 0_U 2_V 0_X12_Y21_SequentialScan222	Cell_CP_27	WT	90	4	5.04625326430869	0.0	Il12b
457	30Jan17_Exp6_il12binex_zoom4_2_Sequence_A 0_S 0_U 2_V 0_X12_Y21_SequentialScan222	Cell_CP_68	WT	90	4	3.1522848516342923	0.0	Il12b
458	30Jan17_Exp6_il12binex_zoom4_2_Sequence_A 0_S 0_U 2_V 0_X12_Y21_SequentialScan222	Cell_CP_80	WT	90	4	1.5012170526828177	0.0	Il12b
459	Il12b_HSS1_type4C2_type1C3_26012021_3_Sequence_A 0_S 0_U 1_V 0_X18_Y 7_Job(Seq.Scan) 1 01 01 02 01 04 01_016	Cell_CP_11	WT	90	5	4.488819106440757	0.0	Il12b
460	Il12b_HSS1_type4C2_type1C3_26012021_3_Sequence_A 0_S 0_U 1_V 0_X18_Y 8_Job(Seq.Scan) 1 01 01 02 01 04 01_018	Cell_CP_16	WT	90	5	6.56492217811978	0.0	Il12b
461	Il12b_HSS1_type4C2_type1C3_26012021_3_Sequence_A 0_S 0_U 1_V 0_X19_Y 6_Job(Seq.Scan) 1 01 01 02 01 04 01_004	Cell_CP_1	WT	90	5	2.938547286690661	0.0	Il12b
462	Il12b_HSS1_type4C2_type1C3_26012021_3_Sequence_A 0_S 0_U 1_V 0_X19_Y 6_Job(Seq.Scan) 1 01 01 02 01 04 01_004	Cell_CP_4	WT	90	5	6.061001839902563	0.0	Il12b
463	Il12b_HSS1_type4C2_type1C3_26012021_3_Sequence_A 0_S 0_U 1_V 0_X19_Y 6_Job(Seq.Scan) 1 01 01 02 01 04 01_004	Cell_CP_11	WT	90	5	6.857713959613852	0.0	Il12b
464	Il12b_HSS1_type4C2_type1C3_26012021_3_Sequence_A 0_S 0_U 1_V 0_X19_Y 6_Job(Seq.Scan) 1 01 01 02 01 04 01_004	Cell_CP_12	WT	90	5	3.2486009402224205	0.0	Il12b
465	Il12b_HSS1_type4C2_type1C3_26012021_3_Sequence_A 0_S 0_U 1_V 0_X19_Y 6_Job(Seq.Scan) 1 01 01 02 01 04 01_004	Cell_CP_13	WT	90	5	10.20988839248413	0.0	Il12b
466	Il12b_HSS1_type4C2_type1C3_26012021_3_Sequence_A 0_S 0_U 1_V 0_X19_Y 7_Job(Seq.Scan) 1 01 01 02 01 04 01_014	Cell_CP_14	WT	90	5	5.456162067071718	0.0	Il12b
467	Il12b_HSS1_type4C2_type1C3_26012021_3_Sequence_A 0_S 0_U 1_V 0_X19_Y 7_Job(Seq.Scan) 1 01 01 02 01 04 01_014	Cell_CP_17	WT	90	5	7.550192220613287	0.0	Il12b
468	Il12b_HSS1_type4C2_type1C3_26012021_3_Sequence_A 0_S 0_U 1_V 0_X19_Y 7_Job(Seq.Scan) 1 01 01 02 01 04 01_014	Cell_CP_18	WT	90	5	3.3448723019141977	0.0	Il12b
469	Il12b_HSS1_type4C2_type1C3_26012021_3_Sequence_A 0_S 0_U 1_V 0_X19_Y 7_Job(Seq.Scan) 1 01 01 02 01 04 01_014	Cell_CP_35	WT	90	5	4.138264830849009	4.24117440534157	Il12b
470	Il12b_HSS1_type4C2_type1C3_26012021_3_Sequence_A 0_S 0_U 1_V 0_X19_Y10_Job(Seq.Scan) 1 01 01 02 01 04 01_026	Cell_CP_4	WT	90	5	3.185528715469333	0.0	Il12b
471	Il12b_HSS1_type4C2_type1C3_26012021_3_Sequence_A 0_S 0_U 1_V 0_X19_Y10_Job(Seq.Scan) 1 01 01 02 01 04 01_026	Cell_CP_17	WT	90	5	6.691070502634642	0.0	Il12b
472	Il12b_HSS1_type4C2_type1C3_26012021_3_Sequence_A 0_S 0_U 1_V 0_X19_Y10_Job(Seq.Scan) 1 01 01 02 01 04 01_026	Cell_CP_22	WT	90	5	4.705924864065906	0.0	Il12b
473	Il12b_HSS1_type4C2_type1C3_26012021_3_Sequence_A 0_S 0_U 1_V 0_X19_Y11_Job(Seq.Scan) 1 01 01 02 01 04 01_040	Cell_CP_3	WT	90	5	4.264411863694309	5.719078823247049	Il12b
474	Il12b_HSS1_type4C2_type1C3_26012021_3_Sequence_A 0_S 0_U 1_V 0_X19_Y11_Job(Seq.Scan) 1 01 01 02 01 04 01_040	Cell_CP_27	WT	90	5	4.146896735620024	0.0	Il12b
475	Il12b_HSS1_type4C2_type1C3_26012021_3_Sequence_A 0_S 0_U 1_V 0_X19_Y11_Job(Seq.Scan) 1 01 01 02 01 04 01_040	Cell_CP_28	WT	90	5	4.419770972455227	0.0	Il12b
476	Il12b_HSS1_type4C2_type1C3_26012021_3_Sequence_A 0_S 0_U 1_V 0_X19_Y12_Job(Seq.Scan) 1 01 01 02 01 04 01_042	Cell_CP_26	WT	90	5	3.8109489823621714	0.0	Il12b
477	Il12b_HSS1_type4C2_type1C3_26012021_3_Sequence_A 0_S 0_U 1_V 0_X19_Y12_Job(Seq.Scan) 1 01 01 02 01 04 01_042	Cell_CP_30	WT	90	5	3.905889924404232	0.0	Il12b
478	Il12b_HSS1_type4C2_type1C3_26012021_3_Sequence_A 0_S 0_U 1_V 0_X20_Y 6_Job(Seq.Scan) 1 01 01 02 01 04 01_006	Cell_CP_11	WT	90	5	9.138972262122705	0.0	Il12b
479	Il12b_HSS1_type4C2_type1C3_26012021_3_Sequence_A 0_S 0_U 1_V 0_X20_Y 6_Job(Seq.Scan) 1 01 01 02 01 04 01_006	Cell_CP_19	WT	90	5	7.671026616546658	6.89821425875645	Il12b
480	Il12b_HSS1_type4C2_type1C3_26012021_3_Sequence_A 0_S 0_U 1_V 0_X20_Y 6_Job(Seq.Scan) 1 01 01 02 01 04 01_006	Cell_CP_24	WT	90	5	3.639654869121985	0.0	Il12b
481	Il12b_HSS1_type4C2_type1C3_26012021_3_Sequence_A 0_S 0_U 1_V 0_X20_Y 7_Job(Seq.Scan) 1 01 01 02 01 04 01_012	Cell_CP_4	WT	90	5	4.687334509882846	0.0	Il12b
482	Il12b_HSS1_type4C2_type1C3_26012021_3_Sequence_A 0_S 0_U 1_V 0_X20_Y 7_Job(Seq.Scan) 1 01 01 02 01 04 01_012	Cell_CP_18	WT	90	5	3.748538738260036	0.0	Il12b
483	Il12b_HSS1_type4C2_type1C3_26012021_3_Sequence_A 0_S 0_U 1_V 0_X20_Y 7_Job(Seq.Scan) 1 01 01 02 01 04 01_012	Cell_CP_34	WT	90	5	4.607661747908242	0.0	Il12b
484	Il12b_HSS1_type4C2_type1C3_26012021_3_Sequence_A 0_S 0_U 1_V 0_X20_Y 8_Job(Seq.Scan) 1 01 01 02 01 04 01_022	Cell_CP_14	WT	90	5	6.1997626718637	0.0	Il12b
485	Il12b_HSS1_type4C2_type1C3_26012021_3_Sequence_A 0_S 0_U 1_V 0_X20_Y 8_Job(Seq.Scan) 1 01 01 02 01 04 01_022	Cell_CP_17	WT	90	5	6.171878109341281	0.0	Il12b
486	Il12b_HSS1_type4C2_type1C3_26012021_3_Sequence_A 0_S 0_U 1_V 0_X20_Y 8_Job(Seq.Scan) 1 01 01 02 01 04 01_022	Cell_CP_19	WT	90	5	6.234952917433494	0.0	Il12b
487	Il12b_HSS1_type4C2_type1C3_26012021_3_Sequence_A 0_S 0_U 1_V 0_X20_Y 8_Job(Seq.Scan) 1 01 01 02 01 04 01_022	Cell_CP_24	WT	90	5	7.55152134859344	0.0	Il12b
488	Il12b_HSS1_type4C2_type1C3_26012021_3_Sequence_A 0_S 0_U 1_V 0_X20_Y10_Job(Seq.Scan) 1 01 01 02 01 04 01_028	Cell_CP_11	WT	90	5	5.477408093875961	0.0	Il12b
489	Il12b_HSS1_type4C2_type1C3_26012021_3_Sequence_A 0_S 0_U 1_V 0_X20_Y10_Job(Seq.Scan) 1 01 01 02 01 04 01_028	Cell_CP_26	WT	90	5	3.3701002230632606	0.0	Il12b
490	Il12b_HSS1_type4C2_type1C3_26012021_3_Sequence_A 0_S 0_U 1_V 0_X20_Y11_Job(Seq.Scan) 1 01 01 02 01 04 01_038	Cell_CP_19	WT	90	5	4.284992680673692	0.0	Il12b
491	Il12b_HSS1_type4C2_type1C3_26012021_3_Sequence_A 0_S 0_U 1_V 0_X20_Y11_Job(Seq.Scan) 1 01 01 02 01 04 01_038	Cell_CP_33	WT	90	5	4.930331460977572	0.0	Il12b
492	Il12b_HSS1_type4C2_type1C3_26012021_3_Sequence_A 0_S 0_U 1_V 0_X20_Y12_Job(Seq.Scan) 1 01 01 02 01 04 01_044	Cell_CP_2	WT	90	5	5.081044111403593	0.0	Il12b
493	Il12b_HSS1_type4C2_type1C3_26012021_3_Sequence_A 0_S 0_U 1_V 0_X20_Y12_Job(Seq.Scan) 1 01 01 02 01 04 01_044	Cell_CP_25	WT	90	5	9.176817534478898	0.0	Il12b
494	Il12b_HSS1_type4C2_type1C3_26012021_3_Sequence_A 0_S 0_U 1_V 0_X21_Y 7_Job(Seq.Scan) 1 01 01 02 01 04 01_010	Cell_CP_14	WT	90	5	3.917840451199553	0.0	Il12b
495	Il12b_HSS1_type4C2_type1C3_26012021_3_Sequence_A 0_S 0_U 1_V 0_X21_Y 7_Job(Seq.Scan) 1 01 01 02 01 04 01_010	Cell_CP_18	WT	90	5	3.9815785316122807	0.0	Il12b
496	Il12b_HSS1_type4C2_type1C3_26012021_3_Sequence_A 0_S 0_U 1_V 0_X21_Y 7_Job(Seq.Scan) 1 01 01 02 01 04 01_010	Cell_CP_25	WT	90	5	2.5189440698199066	0.0	Il12b
497	Il12b_HSS1_type4C2_type1C3_26012021_3_Sequence_A 0_S 0_U 1_V 0_X21_Y 7_Job(Seq.Scan) 1 01 01 02 01 04 01_010	Cell_CP_26	WT	90	5	3.718662421271731	0.0	Il12b
498	Il12b_HSS1_type4C2_type1C3_26012021_3_Sequence_A 0_S 0_U 1_V 0_X21_Y 8_Job(Seq.Scan) 1 01 01 02 01 04 01_024	Cell_CP_11	WT	90	5	4.336115993218412	0.0	Il12b
499	Il12b_HSS1_type4C2_type1C3_26012021_3_Sequence_A 0_S 0_U 1_V 0_X21_Y10_Job(Seq.Scan) 1 01 01 02 01 04 01_030	Cell_CP_10	WT	90	5	5.3824671518339	0.0	Il12b
500	Il12b_HSS1_type4C2_type1C3_26012021_3_Sequence_A 0_S 0_U 1_V 0_X21_Y10_Job(Seq.Scan) 1 01 01 02 01 04 01_030	Cell_CP_17	WT	90	5	3.495582691918484	0.0	Il12b
501	Il12b_HSS1_type4C2_type1C3_26012021_3_Sequence_A 0_S 0_U 1_V 0_X21_Y10_Job(Seq.Scan) 1 01 01 02 01 04 01_030	Cell_CP_26	WT	90	5	3.969626713147396	0.0	Il12b
502	Il12b_HSS1_type4C2_type1C3_26012021_3_Sequence_A 0_S 0_U 1_V 0_X21_Y10_Job(Seq.Scan) 1 01 01 02 01 04 01_030	Cell_CP_37	WT	90	5	2.6822706808204586	0.0	Il12b
503	Il12b_HSS1_type4C2_type1C3_26012021_3_Sequence_A 0_S 0_U 1_V 0_X21_Y11_Job(Seq.Scan) 1 01 01 02 01 04 01_036	Cell_CP_8	WT	90	5	5.627457471981467	0.0	Il12b
504	Il12b_HSS1_type4C2_type1C3_26012021_3_Sequence_A 0_S 0_U 1_V 0_X21_Y11_Job(Seq.Scan) 1 01 01 02 01 04 01_036	Cell_CP_10	WT	90	5	3.0819548999040856	0.0	Il12b
505	Il12b_HSS1_type4C2_type1C3_26012021_3_Sequence_A 0_S 0_U 1_V 0_X22_Y11_Job(Seq.Scan) 1 01 01 02 01 04 01_034	Cell_CP_27	WT	90	5	3.734597102833608	0.0	Il12b
506	Il12b_HSS1_type4C2_type1C3_26012021_6_Sequence_A 0_S 0_U 1_V 0_X 5_Y 8_Job(Seq.Scan) 1 01 01 02 01 04 01_088	Cell_CP_3	WT	90	5	4.865267481758599	0.0	Il12b
507	Il12b_HSS1_type4C2_type1C3_26012021_6_Sequence_A 0_S 0_U 1_V 0_X 5_Y 8_Job(Seq.Scan) 1 01 01 02 01 04 01_088	Cell_CP_4	WT	90	5	9.622977639020174	0.0	Il12b
508	Il12b_HSS1_type4C2_type1C3_26012021_6_Sequence_A 0_S 0_U 1_V 0_X 5_Y 9_Job(Seq.Scan) 1 01 01 02 01 04 01_094	Cell_CP_11	WT	90	5	5.260303627920374	0.0	Il12b
509	Il12b_HSS1_type4C2_type1C3_26012021_6_Sequence_A 0_S 0_U 1_V 0_X 6_Y 8_Job(Seq.Scan) 1 01 01 02 01 04 01_090	Cell_CP_3	WT	90	5	2.7738920320860405	0.0	Il12b
510	Il12b_HSS1_type4C2_type1C3_26012021_6_Sequence_A 0_S 0_U 1_V 0_X 6_Y 8_Job(Seq.Scan) 1 01 01 02 01 04 01_090	Cell_CP_11	WT	90	5	7.128599025322294	0.0	Il12b
511	Il12b_HSS1_type4C2_type1C3_26012021_6_Sequence_A 0_S 0_U 1_V 0_X 6_Y 8_Job(Seq.Scan) 1 01 01 02 01 04 01_090	Cell_CP_17	WT	90	5	11.177899146279076	0.0	Il12b
512	Il12b_HSS1_type4C2_type1C3_26012021_6_Sequence_A 0_S 0_U 1_V 0_X 6_Y 8_Job(Seq.Scan) 1 01 01 02 01 04 01_090	Cell_CP_25	WT	90	5	4.724514249496794	0.0	Il12b
513	Il12b_HSS1_type4C2_type1C3_26012021_6_Sequence_A 0_S 0_U 1_V 0_X 6_Y 9_Job(Seq.Scan) 1 01 01 02 01 04 01_092	Cell_CP_2	WT	90	5	5.189927980541644	0.0	Il12b
514	Il12b_HSS1_type4C2_type1C3_26012021_6_Sequence_A 0_S 0_U 1_V 0_X 6_Y 9_Job(Seq.Scan) 1 01 01 02 01 04 01_092	Cell_CP_6	WT	90	5	6.006559905333538	0.0	Il12b
515	Il12b_HSS1_type4C2_type1C3_26012021_6_Sequence_A 0_S 0_U 1_V 0_X 6_Y 9_Job(Seq.Scan) 1 01 01 02 01 04 01_092	Cell_CP_10	WT	90	5	8.138434039561739	0.0	Il12b
516	Il12b_HSS1_type4C2_type1C3_26012021_6_Sequence_A 0_S 0_U 1_V 0_X 6_Y10_Job(Seq.Scan) 1 01 01 02 01 04 01_102	Cell_CP_4	WT	90	5	5.582973663907096	0.0	Il12b
517	Il12b_HSS1_type4C2_type1C3_26012021_6_Sequence_A 0_S 0_U 1_V 0_X 6_Y10_Job(Seq.Scan) 1 01 01 02 01 04 01_102	Cell_CP_8	WT	90	5	4.22590396485238	0.0	Il12b
518	Il12b_HSS1_type4C2_type1C3_26012021_6_Sequence_A 0_S 0_U 1_V 0_X 6_Y10_Job(Seq.Scan) 1 01 01 02 01 04 01_102	Cell_CP_13	WT	90	5	7.37624372642148	0.0	Il12b
519	Il12b_HSS1_type4C2_type1C3_26012021_6_Sequence_A 0_S 0_U 1_V 0_X 6_Y10_Job(Seq.Scan) 1 01 01 02 01 04 01_102	Cell_CP_20	WT	90	5	9.006188631063571	8.851493117540558	Il12b
520	Il12b_HSS1_type4C2_type1C3_26012021_6_Sequence_A 0_S 0_U 1_V 0_X13_Y14_Job(Seq.Scan) 1 01 01 02 01 04 01_104	Cell_CP_5	WT	90	5	4.994068895555518	2.839620898212482	Il12b
521	Il12b_HSS1_type4C2_type1C3_26012021_6_Sequence_A 0_S 0_U 1_V 0_X13_Y14_Job(Seq.Scan) 1 01 01 02 01 04 01_104	Cell_CP_20	WT	90	5	6.991830593661826	0.0	Il12b
522	Il12b_HSS1_type4C2_type1C3_26012021_6_Sequence_A 0_S 0_U 1_V 0_X14_Y14_Job(Seq.Scan) 1 01 01 02 01 04 01_106	Cell_CP_18	WT	90	5	3.8952678797542815	0.0	Il12b
523	Il12b_HSS1_type4C2_type1C3_26012021_6_Sequence_A 0_S 0_U 1_V 0_X14_Y18_Job(Seq.Scan) 1 01 01 02 01 04 01_122	Cell_CP_4	WT	90	5	6.098182548268682	0.0	Il12b
524	Il12b_HSS1_type4C2_type1C3_26012021_6_Sequence_A 0_S 0_U 1_V 0_X14_Y18_Job(Seq.Scan) 1 01 01 02 01 04 01_122	Cell_CP_7	WT	90	5	5.185943502857698	0.0	Il12b
525	Il12b_HSS1_type4C2_type1C3_26012021_6_Sequence_A 0_S 0_U 1_V 0_X14_Y18_Job(Seq.Scan) 1 01 01 02 01 04 01_122	Cell_CP_19	WT	90	5	2.713474834119354	0.0	Il12b
526	Il12b_HSS1_type4C2_type1C3_26012021_6_Sequence_A 0_S 0_U 1_V 0_X15_Y18_Job(Seq.Scan) 1 01 01 02 01 04 01_124	Cell_CP_25	WT	90	5	4.458279194214548	0.0	Il12b
527	Il12b_HSS1_type4C2_type1C3_26012021_6_Sequence_A 0_S 0_U 1_V 0_X16_Y14_Job(Seq.Scan) 1 01 01 02 01 04 01_110	Cell_CP_9	WT	90	5	5.407696364652526	0.0	Il12b
528	Il12b_HSS1_type4C2_type1C3_26012021_6_Sequence_A 0_S 0_U 1_V 0_X16_Y14_Job(Seq.Scan) 1 01 01 02 01 04 01_110	Cell_CP_15	WT	90	5	4.872569935632069	0.0	Il12b
529	Il12b_HSS1_type4C2_type1C3_26012021_6_Sequence_A 0_S 0_U 1_V 0_X16_Y18_Job(Seq.Scan) 1 01 01 02 01 04 01_126	Cell_CP_5	WT	90	5	8.630402559314073	0.0	Il12b
530	Il12b_HSS1_type4C2_type1C3_26012021_6_Sequence_A 0_S 0_U 1_V 0_X16_Y18_Job(Seq.Scan) 1 01 01 02 01 04 01_126	Cell_CP_7	WT	90	5	5.269599127929295	0.0	Il12b
531	Il12b_HSS1_type4C2_type1C3_26012021_6_Sequence_A 0_S 0_U 1_V 0_X17_Y14_Job(Seq.Scan) 1 01 01 02 01 04 01_112	Cell_CP_24	WT	90	5	3.8992510657686656	0.0	Il12b
532	Il12b_HSS1_type4C2_type1C3_26012021_6_Sequence_A 0_S 0_U 1_V 0_X17_Y17_Job(Seq.Scan) 1 01 01 02 01 04 01_118	Cell_CP_25	WT	90	5	4.279681981266109	8.729330885296594	Il12b
533	Il12b_HSS1_type4C2_type1C3_26012021_6_Sequence_A 0_S 0_U 3_V 0_X 7_Y14_Job(Seq.Scan) 1 01 01 02 01 04 01_362	Cell_CP_1	WT	90	6	4.04465140220015	0.0	Il12b
534	Il12b_HSS1_type4C2_type1C3_26012021_6_Sequence_A 0_S 0_U 3_V 0_X 7_Y14_Job(Seq.Scan) 1 01 01 02 01 04 01_362	Cell_CP_5	WT	90	6	6.066977749135005	0.0	Il12b
535	Il12b_HSS1_type4C2_type1C3_26012021_6_Sequence_A 0_S 0_U 3_V 0_X 7_Y14_Job(Seq.Scan) 1 01 01 02 01 04 01_362	Cell_CP_6	WT	90	6	5.263624510366415	0.0	Il12b
536	Il12b_HSS1_type4C2_type1C3_26012021_6_Sequence_A 0_S 0_U 3_V 0_X 7_Y17_Job(Seq.Scan) 1 01 01 02 01 04 01_422	Cell_CP_16	WT	90	6	3.202126669351725	0.0	Il12b
537	Il12b_HSS1_type4C2_type1C3_26012021_6_Sequence_A 0_S 0_U 3_V 0_X 7_Y17_Job(Seq.Scan) 1 01 01 02 01 04 01_422	Cell_CP_28	WT	90	6	6.931411458190795	0.0	Il12b
538	Il12b_HSS1_type4C2_type1C3_26012021_6_Sequence_A 0_S 0_U 3_V 0_X 8_Y14_Job(Seq.Scan) 1 01 01 02 01 04 01_364	Cell_CP_11	WT	90	6	2.5614358005110005	0.0	Il12b
539	Il12b_HSS1_type4C2_type1C3_26012021_6_Sequence_A 0_S 0_U 3_V 0_X 8_Y14_Job(Seq.Scan) 1 01 01 02 01 04 01_364	Cell_CP_12	WT	90	6	4.9336523434236135	0.0	Il12b
540	Il12b_HSS1_type4C2_type1C3_26012021_6_Sequence_A 0_S 0_U 3_V 0_X 8_Y15_Job(Seq.Scan) 1 01 01 02 01 04 01_384	Cell_CP_2	WT	90	6	3.106520840402197	0.0	Il12b
541	Il12b_HSS1_type4C2_type1C3_26012021_6_Sequence_A 0_S 0_U 3_V 0_X 9_Y15_Job(Seq.Scan) 1 01 01 02 01 04 01_382	Cell_CP_11	WT	90	6	3.8003253231252687	0.0	Il12b
542	Il12b_HSS1_type4C2_type1C3_26012021_6_Sequence_A 0_S 0_U 3_V 0_X10_Y14_Job(Seq.Scan) 1 01 01 02 01 04 01_368	Cell_CP_11	WT	90	6	8.807673873456263	3.064693350783789	Il12b
543	Il12b_HSS1_type4C2_type1C3_26012021_6_Sequence_A 0_S 0_U 3_V 0_X10_Y14_Job(Seq.Scan) 1 01 01 02 01 04 01_368	Cell_CP_14	WT	90	6	5.089675047422437	0.0	Il12b
544	Il12b_HSS1_type4C2_type1C3_26012021_6_Sequence_A 0_S 0_U 3_V 0_X10_Y15_Job(Seq.Scan) 1 01 01 02 01 04 01_380	Cell_CP_13	WT	90	6	3.159635261578021	0.0	Il12b
545	Il12b_HSS1_type4C2_type1C3_26012021_6_Sequence_A 0_S 0_U 3_V 0_X10_Y16_Job(Seq.Scan) 1 01 01 02 01 04 01_394	Cell_CP_20	WT	90	6	8.545421681271009	0.0	Il12b
546	Il12b_HSS1_type4C2_type1C3_26012021_6_Sequence_A 0_S 0_U 3_V 0_X10_Y17_Job(Seq.Scan) 1 01 01 02 01 04 01_416	Cell_CP_18	WT	90	6	4.604342157131764	0.0	Il12b
547	Il12b_HSS1_type4C2_type1C3_26012021_6_Sequence_A 0_S 0_U 3_V 0_X10_Y17_Job(Seq.Scan) 1 01 01 02 01 04 01_416	Cell_CP_19	WT	90	6	7.964484253700371	0.0	Il12b
548	Il12b_HSS1_type4C2_type1C3_26012021_6_Sequence_A 0_S 0_U 3_V 0_X10_Y17_Job(Seq.Scan) 1 01 01 02 01 04 01_416	Cell_CP_40	WT	90	6	4.356034183712063	0.0	Il12b
549	Il12b_HSS1_type4C2_type1C3_26012021_6_Sequence_A 0_S 0_U 3_V 0_X11_Y 8_Job(Seq.Scan) 1 01 01 02 01 04 01_346	Cell_CP_9	WT	90	6	3.790366873713225	0.0	Il12b
550	Il12b_HSS1_type4C2_type1C3_26012021_6_Sequence_A 0_S 0_U 3_V 0_X11_Y 8_Job(Seq.Scan) 1 01 01 02 01 04 01_346	Cell_CP_13	WT	90	6	3.498900991025399	0.0	Il12b
551	Il12b_HSS1_type4C2_type1C3_26012021_6_Sequence_A 0_S 0_U 3_V 0_X11_Y 9_Job(Seq.Scan) 1 01 01 02 01 04 01_360	Cell_CP_17	WT	90	6	3.747211224866835	0.0	Il12b
552	Il12b_HSS1_type4C2_type1C3_26012021_6_Sequence_A 0_S 0_U 3_V 0_X12_Y 8_Job(Seq.Scan) 1 01 01 02 01 04 01_348	Cell_CP_19	WT	90	6	3.572598812519733	0.0	Il12b
553	Il12b_HSS1_type4C2_type1C3_26012021_6_Sequence_A 0_S 0_U 3_V 0_X12_Y 8_Job(Seq.Scan) 1 01 01 02 01 04 01_348	Cell_CP_33	WT	90	6	4.785594719783994	0.0	Il12b
554	Il12b_HSS1_type4C2_type1C3_26012021_6_Sequence_A 0_S 0_U 3_V 0_X12_Y 9_Job(Seq.Scan) 1 01 01 02 01 04 01_358	Cell_CP_7	WT	90	6	5.0876836158739405	6.748166818155288	Il12b
555	Il12b_HSS1_type4C2_type1C3_26012021_6_Sequence_A 0_S 0_U 3_V 0_X12_Y 9_Job(Seq.Scan) 1 01 01 02 01 04 01_358	Cell_CP_10	WT	90	6	7.377570271062509	0.0	Il12b
556	Il12b_HSS1_type4C2_type1C3_26012021_6_Sequence_A 0_S 0_U 3_V 0_X12_Y 9_Job(Seq.Scan) 1 01 01 02 01 04 01_358	Cell_CP_16	WT	90	6	7.594677320357221	0.0	Il12b
557	Il12b_HSS1_type4C2_type1C3_26012021_6_Sequence_A 0_S 0_U 3_V 0_X13_Y 8_Job(Seq.Scan) 1 01 01 02 01 04 01_350	Cell_CP_8	WT	90	6	8.310390133452877	0.0	Il12b
558	Il12b_HSS1_type4C2_type1C3_26012021_6_Sequence_A 0_S 0_U 3_V 0_X13_Y 8_Job(Seq.Scan) 1 01 01 02 01 04 01_350	Cell_CP_16	WT	90	6	4.561188122872328	0.0	Il12b
559	Il12b_HSS1_type4C2_type1C3_26012021_6_Sequence_A 0_S 0_U 3_V 0_X14_Y 8_Job(Seq.Scan) 1 01 01 02 01 04 01_352	Cell_CP_11	WT	90	6	7.874190092910599	0.0	Il12b
560	Il12b_HSS1_type4C2_type1C3_26012021_6_Sequence_A 0_S 0_U 3_V 0_X14_Y 8_Job(Seq.Scan) 1 01 01 02 01 04 01_352	Cell_CP_13	WT	90	6	3.7485390611774254	0.0	Il12b
561	Il12b_HSS1_type4C2_type1C3_26012021_6_Sequence_A 0_S 0_U 3_V 0_X14_Y 8_Job(Seq.Scan) 1 01 01 02 01 04 01_352	Cell_CP_28	WT	90	6	4.040667247433594	0.0	Il12b
562	Il12b_HSS1_type4C2_type1C3_26012021_6_Sequence_A 0_S 0_U 3_V 0_X14_Y 9_Job(Seq.Scan) 1 01 01 02 01 04 01_354	Cell_CP_19	WT	90	6	7.430023034504773	0.0	Il12b
563	Il12b_HSS1_type4C2_type1C3_26012021_6_Sequence_A 0_S 0_U 3_V 0_X14_Y 9_Job(Seq.Scan) 1 01 01 02 01 04 01_354	Cell_CP_20	WT	90	6	3.1098401082612845	0.0	Il12b
564	Il12b_HSS1_type4C2_type1C3_26012021_6_Sequence_A 0_S 0_U 3_V 0_X18_Y15_Job(Seq.Scan) 1 01 01 02 01 04 01_378	Cell_CP_24	WT	90	6	5.480066349836269	8.66028081380672	Il12b
565	Il12b_HSS1_type4C2_type1C3_26012021_6_Sequence_A 0_S 0_U 3_V 0_X18_Y16_Job(Seq.Scan) 1 01 01 02 01 04 01_396	Cell_CP_21	WT	90	6	4.56849122258058	0.0	Il12b
566	Il12b_HSS1_type4C2_type1C3_26012021_6_Sequence_A 0_S 0_U 3_V 0_X18_Y16_Job(Seq.Scan) 1 01 01 02 01 04 01_396	Cell_CP_26	WT	90	6	6.106147628627886	0.0	Il12b
567	Il12b_HSS1_type4C2_type1C3_26012021_6_Sequence_A 0_S 0_U 3_V 0_X18_Y17_Job(Seq.Scan) 1 01 01 02 01 04 01_414	Cell_CP_11	WT	90	6	8.579944779511601	0.0	Il12b
568	Il12b_HSS1_type4C2_type1C3_26012021_6_Sequence_A 0_S 0_U 3_V 0_X18_Y17_Job(Seq.Scan) 1 01 01 02 01 04 01_414	Cell_CP_33	WT	90	6	5.96605960619094	5.569029445141543	Il12b
569	Il12b_HSS1_type4C2_type1C3_26012021_6_Sequence_A 0_S 0_U 3_V 0_X19_Y16_Job(Seq.Scan) 1 01 01 02 01 04 01_398	Cell_CP_13	WT	90	6	8.518199745234325	0.0	Il12b
570	Il12b_HSS1_type4C2_type1C3_26012021_6_Sequence_A 0_S 0_U 3_V 0_X19_Y17_Job(Seq.Scan) 1 01 01 02 01 04 01_412	Cell_CP_11	WT	90	6	4.370639414376395	0.0	Il12b
571	Il12b_HSS1_type4C2_type1C3_26012021_6_Sequence_A 0_S 0_U 3_V 0_X20_Y15_Job(Seq.Scan) 1 01 01 02 01 04 01_374	Cell_CP_26	WT	90	6	3.805636991285025	0.0	Il12b
572	Il12b_HSS1_type4C2_type1C3_26012021_6_Sequence_A 0_S 0_U 3_V 0_X20_Y16_Job(Seq.Scan) 1 01 01 02 01 04 01_400	Cell_CP_1	WT	90	6	8.514880800292628	3.514172077349371	Il12b
573	Il12b_HSS1_type4C2_type1C3_26012021_6_Sequence_A 0_S 0_U 3_V 0_X20_Y16_Job(Seq.Scan) 1 01 01 02 01 04 01_400	Cell_CP_8	WT	90	6	5.2775664687102335	0.0	Il12b
574	Il12b_HSS1_type4C2_type1C3_26012021_6_Sequence_A 0_S 0_U 3_V 0_X20_Y17_Job(Seq.Scan) 1 01 01 02 01 04 01_410	Cell_CP_1	WT	90	6	3.433836688889034	0.0	Il12b
575	Il12b_HSS1_type4C2_type1C3_26012021_6_Sequence_A 0_S 0_U 3_V 0_X21_Y15_Job(Seq.Scan) 1 01 01 02 01 04 01_372	Cell_CP_12	WT	90	6	5.312090535702998	0.0	Il12b
576	Il12b_HSS1_type4C2_type1C3_26012021_6_Sequence_A 0_S 0_U 3_V 0_X21_Y16_Job(Seq.Scan) 1 01 01 02 01 04 01_402	Cell_CP_1	WT	90	6	3.5307709999839347	0.0	Il12b
577	Il12b_HSS1_type4C2_type1C3_26012021_6_Sequence_A 0_S 0_U 3_V 0_X21_Y16_Job(Seq.Scan) 1 01 01 02 01 04 01_402	Cell_CP_10	WT	90	6	4.649490529196212	0.0	Il12b
578	Il12b_HSS1_type4C2_type1C3_26012021_6_Sequence_A 0_S 0_U 3_V 0_X21_Y16_Job(Seq.Scan) 1 01 01 02 01 04 01_402	Cell_CP_12	WT	90	6	4.134281967752016	4.470229398092479	Il12b
579	Il12b_HSS1_type4C2_type1C3_26012021_6_Sequence_A 0_S 0_U 3_V 0_X21_Y16_Job(Seq.Scan) 1 01 01 02 01 04 01_402	Cell_CP_13	WT	90	6	5.927553644853354	0.0	Il12b
580	Il12b_HSS1_type4C2_type1C3_26012021_6_Sequence_A 0_S 0_U 3_V 0_X21_Y16_Job(Seq.Scan) 1 01 01 02 01 04 01_402	Cell_CP_15	WT	90	6	4.468900915947105	0.0	Il12b
581	Il12b_HSS1_type4C2_type1C3_26012021_6_Sequence_A 0_S 0_U 3_V 0_X21_Y17_Job(Seq.Scan) 1 01 01 02 01 04 01_408	Cell_CP_6	WT	90	6	4.947594947602213	0.0	Il12b
582	Il12b_HSS1_type4C2_type1C3_26012021_6_Sequence_A 0_S 0_U 3_V 0_X21_Y17_Job(Seq.Scan) 1 01 01 02 01 04 01_408	Cell_CP_8	WT	90	6	5.443548267955882	0.0	Il12b
583	Il12b_HSS1_type4C2_type1C3_26012021_6_Sequence_A 0_S 0_U 3_V 0_X21_Y17_Job(Seq.Scan) 1 01 01 02 01 04 01_408	Cell_CP_10	WT	90	6	5.723063623848386	0.0	Il12b
584	Il12b_HSS1_type4C2_type1C3_26012021_6_Sequence_A 0_S 0_U 3_V 0_X22_Y15_Job(Seq.Scan) 1 01 01 02 01 04 01_370	Cell_CP_15	WT	90	6	3.486288160661735	3.444460348125937	Il12b
585	Il12b_HSS1_type4C2_type1C3_26012021_6_Sequence_A 0_S 0_U 3_V 0_X22_Y16_Job(Seq.Scan) 1 01 01 02 01 04 01_404	Cell_CP_3	WT	90	6	3.779744183228494	0.0	Il12b
586	Il12b_HSS1_type4C2_type1C3_26012021_6_Sequence_A 0_S 0_U 3_V 0_X22_Y16_Job(Seq.Scan) 1 01 01 02 01 04 01_404	Cell_CP_7	WT	90	6	3.81426889605604	0.0	Il12b
587	Il12b_HSS1_type4C2_type1C3_26012021_6_Sequence_A 0_S 0_U 3_V 0_X22_Y16_Job(Seq.Scan) 1 01 01 02 01 04 01_404	Cell_CP_13	WT	90	6	3.915849988403229	0.0	Il12b
588	Il12b_HSS1_type4C2_type1C3_050221_3_Sequence_A 0_S 0_U 3_V 0_X 7_Y 7_Job(Seq.Scan) 1 01 01 02 01 04 01_062	Cell_CP_41	WT	90	8	2.686889333015862	0.0	Il12b
589	Il12b_HSS1_type4C2_type1C3_050221_3_Sequence_A 0_S 0_U 3_V 0_X 7_Y 7_Job(Seq.Scan) 1 01 01 02 01 04 01_062	Cell_CP_44	WT	90	8	5.332218084068357	0.0	Il12b
590	Il12b_HSS1_type4C2_type1C3_050221_3_Sequence_A 0_S 0_U 3_V 0_X 7_Y 8_Job(Seq.Scan) 1 01 01 02 01 04 01_068	Cell_CP_10	WT	90	8	2.4645401184420326	0.0	Il12b
591	Il12b_HSS1_type4C2_type1C3_050221_3_Sequence_A 0_S 0_U 3_V 0_X 7_Y 8_Job(Seq.Scan) 1 01 01 02 01 04 01_068	Cell_CP_15	WT	90	8	2.989588545623041	0.0	Il12b
592	Il12b_HSS1_type4C2_type1C3_050221_3_Sequence_A 0_S 0_U 3_V 0_X 7_Y 8_Job(Seq.Scan) 1 01 01 02 01 04 01_068	Cell_CP_30	WT	90	8	4.133197214751712	0.0	Il12b
593	Il12b_HSS1_type4C2_type1C3_050221_3_Sequence_A 0_S 0_U 3_V 0_X 7_Y 8_Job(Seq.Scan) 1 01 01 02 01 04 01_068	Cell_CP_38	WT	90	8	1.6402558043342277	0.0	Il12b
594	Il12b_HSS1_type4C2_type1C3_050221_3_Sequence_A 0_S 0_U 3_V 0_X 7_Y 8_Job(Seq.Scan) 1 01 01 02 01 04 01_068	Cell_CP_40	WT	90	8	5.506772056655359	0.0	Il12b
595	Il12b_HSS1_type4C2_type1C3_050221_3_Sequence_A 0_S 0_U 3_V 0_X 7_Y10_Job(Seq.Scan) 1 01 01 02 01 04 01_074	Cell_CP_19	WT	90	8	4.379096370153376	0.0	Il12b
596	Il12b_HSS1_type4C2_type1C3_050221_3_Sequence_A 0_S 0_U 3_V 0_X 7_Y10_Job(Seq.Scan) 1 01 01 02 01 04 01_074	Cell_CP_20	WT	90	8	2.4686967830572626	0.0	Il12b
597	Il12b_HSS1_type4C2_type1C3_050221_3_Sequence_A 0_S 0_U 3_V 0_X 7_Y10_Job(Seq.Scan) 1 01 01 02 01 04 01_074	Cell_CP_29	WT	90	8	7.140795390812131	0.0	Il12b
598	Il12b_HSS1_type4C2_type1C3_050221_3_Sequence_A 0_S 0_U 3_V 0_X 8_Y 7_Job(Seq.Scan) 1 01 01 02 01 04 01_060	Cell_CP_21	WT	90	8	3.077558028602926	0.0	Il12b
599	Il12b_HSS1_type4C2_type1C3_050221_3_Sequence_A 0_S 0_U 3_V 0_X 8_Y 7_Job(Seq.Scan) 1 01 01 02 01 04 01_060	Cell_CP_44	WT	90	8	5.22900895739663	0.0	Il12b
600	Il12b_HSS1_type4C2_type1C3_050221_3_Sequence_A 0_S 0_U 3_V 0_X 8_Y 7_Job(Seq.Scan) 1 01 01 02 01 04 01_060	Cell_CP_45	WT	90	8	7.189281276538723	6.230619926032055	Il12b
601	Il12b_HSS1_type4C2_type1C3_050221_3_Sequence_A 0_S 0_U 3_V 0_X 8_Y 8_Job(Seq.Scan) 1 01 01 02 01 04 01_070	Cell_CP_2	WT	90	8	2.9341746609381416	0.0	Il12b
602	Il12b_HSS1_type4C2_type1C3_050221_3_Sequence_A 0_S 0_U 3_V 0_X 8_Y 8_Job(Seq.Scan) 1 01 01 02 01 04 01_070	Cell_CP_9	WT	90	8	1.965813808680398	0.0	Il12b
603	Il12b_HSS1_type4C2_type1C3_050221_3_Sequence_A 0_S 0_U 3_V 0_X 8_Y 8_Job(Seq.Scan) 1 01 01 02 01 04 01_070	Cell_CP_19	WT	90	8	4.31675516030894	0.0	Il12b
604	Il12b_HSS1_type4C2_type1C3_050221_3_Sequence_A 0_S 0_U 3_V 0_X 8_Y 8_Job(Seq.Scan) 1 01 01 02 01 04 01_070	Cell_CP_22	WT	90	8	4.658244799684258	0.0	Il12b
605	Il12b_HSS1_type4C2_type1C3_050221_3_Sequence_A 0_S 0_U 3_V 0_X 8_Y 8_Job(Seq.Scan) 1 01 01 02 01 04 01_070	Cell_CP_26	WT	90	8	3.6981957606097406	0.0	Il12b
606	Il12b_HSS1_type4C2_type1C3_050221_3_Sequence_A 0_S 0_U 3_V 0_X 8_Y 8_Job(Seq.Scan) 1 01 01 02 01 04 01_070	Cell_CP_27	WT	90	8	6.081693552781732	0.0	Il12b
607	Il12b_HSS1_type4C2_type1C3_050221_3_Sequence_A 0_S 0_U 3_V 0_X 8_Y 8_Job(Seq.Scan) 1 01 01 02 01 04 01_070	Cell_CP_37	WT	90	8	4.176142116289077	4.037607741476214	Il12b
608	Il12b_HSS1_type4C2_type1C3_050221_3_Sequence_A 0_S 0_U 3_V 0_X 8_Y 8_Job(Seq.Scan) 1 01 01 02 01 04 01_070	Cell_CP_42	WT	90	8	6.346988342691696	0.0	Il12b
609	Il12b_HSS1_type4C2_type1C3_050221_3_Sequence_A 0_S 0_U 3_V 0_X 8_Y10_Job(Seq.Scan) 1 01 01 02 01 04 01_076	Cell_CP_5	WT	90	8	2.540041965871924	0.0	Il12b
610	Il12b_HSS1_type4C2_type1C3_050221_3_Sequence_A 0_S 0_U 3_V 0_X 8_Y10_Job(Seq.Scan) 1 01 01 02 01 04 01_076	Cell_CP_37	WT	90	8	4.685951405127322	0.0	Il12b
611	Il12b_HSS1_type4C2_type1C3_050221_3_Sequence_A 0_S 0_U 3_V 0_X 8_Y10_Job(Seq.Scan) 1 01 01 02 01 04 01_076	Cell_CP_41	WT	90	8	5.066922957259007	0.0	Il12b
612	Il12b_HSS1_type4C2_type1C3_050221_3_Sequence_A 0_S 0_U 3_V 0_X 8_Y10_Job(Seq.Scan) 1 01 01 02 01 04 01_076	Cell_CP_42	WT	90	8	3.7667716304776366	0.0	Il12b
613	Il12b_HSS1_type4C2_type1C3_050221_3_Sequence_A 0_S 0_U 3_V 0_X 8_Y10_Job(Seq.Scan) 1 01 01 02 01 04 01_076	Cell_CP_46	WT	90	8	3.31445354793375	0.0	Il12b
614	Il12b_HSS1_type4C2_type1C3_050221_3_Sequence_A 0_S 0_U 3_V 0_X 9_Y 7_Job(Seq.Scan) 1 01 01 02 01 04 01_058	Cell_CP_3	WT	90	8	9.876170441104891	0.0	Il12b
615	Il12b_HSS1_type4C2_type1C3_050221_3_Sequence_A 0_S 0_U 3_V 0_X 9_Y 7_Job(Seq.Scan) 1 01 01 02 01 04 01_058	Cell_CP_22	WT	90	8	5.512314388442127	0.0	Il12b
616	Il12b_HSS1_type4C2_type1C3_050221_3_Sequence_A 0_S 0_U 3_V 0_X 9_Y 7_Job(Seq.Scan) 1 01 01 02 01 04 01_058	Cell_CP_25	WT	90	8	4.680409073340553	0.0	Il12b
617	Il12b_HSS1_type4C2_type1C3_050221_3_Sequence_A 0_S 0_U 3_V 0_X 9_Y 7_Job(Seq.Scan) 1 01 01 02 01 04 01_058	Cell_CP_31	WT	90	8	2.449994655933501	0.0	Il12b
618	Il12b_HSS1_type4C2_type1C3_050221_3_Sequence_A 0_S 0_U 3_V 0_X 9_Y 7_Job(Seq.Scan) 1 01 01 02 01 04 01_058	Cell_CP_33	WT	90	8	1.708831000403353	0.0	Il12b
619	Il12b_HSS1_type4C2_type1C3_050221_3_Sequence_A 0_S 0_U 3_V 0_X 9_Y 7_Job(Seq.Scan) 1 01 01 02 01 04 01_058	Cell_CP_37	WT	90	8	6.04498095297213	0.0	Il12b
620	Il12b_HSS1_type4C2_type1C3_050221_3_Sequence_A 0_S 0_U 3_V 0_X 9_Y 8_Job(Seq.Scan) 1 01 01 02 01 04 01_072	Cell_CP_20	WT	90	8	2.3440145318180834	0.0	Il12b
621	Il12b_HSS1_type4C2_type1C3_050221_3_Sequence_A 0_S 0_U 3_V 0_X 9_Y 8_Job(Seq.Scan) 1 01 01 02 01 04 01_072	Cell_CP_28	WT	90	8	2.0094520491526096	0.0	Il12b
622	Il12b_HSS1_type4C2_type1C3_050221_3_Sequence_A 0_S 0_U 3_V 0_X 9_Y 8_Job(Seq.Scan) 1 01 01 02 01 04 01_072	Cell_CP_34	WT	90	8	2.145909776154784	0.0	Il12b
623	Il12b_HSS1_type4C2_type1C3_050221_3_Sequence_A 0_S 0_U 3_V 0_X 9_Y10_Job(Seq.Scan) 1 01 01 02 01 04 01_078	Cell_CP_23	WT	90	8	4.929773238919527	2.8808380978627017	Il12b
624	Il12b_HSS1_type4C2_type1C3_050221_3_Sequence_A 0_S 0_U 3_V 0_X 9_Y10_Job(Seq.Scan) 1 01 01 02 01 04 01_078	Cell_CP_24	WT	90	8	4.041764742990829	0.0	Il12b
625	Il12b_HSS1_type4C2_type1C3_050221_3_Sequence_A 0_S 0_U 3_V 0_X 9_Y10_Job(Seq.Scan) 1 01 01 02 01 04 01_078	Cell_CP_33	WT	90	8	2.0953442105230358	0.0	Il12b
626	Il12b_HSS1_type4C2_type1C3_050221_3_Sequence_A 0_S 0_U 3_V 0_X 9_Y10_Job(Seq.Scan) 1 01 01 02 01 04 01_078	Cell_CP_36	WT	90	8	1.4449215407655416	0.0	Il12b
627	Il12b_HSS1_type4C2_type1C3_050221_3_Sequence_A 0_S 0_U 3_V 0_X 9_Y10_Job(Seq.Scan) 1 01 01 02 01 04 01_078	Cell_CP_40	WT	90	8	3.038076452745945	0.0	Il12b
628	Il12b_HSS1_type4C2_type1C3_050221_3_Sequence_A 0_S 0_U 3_V 0_X 9_Y10_Job(Seq.Scan) 1 01 01 02 01 04 01_078	Cell_CP_42	WT	90	8	5.407026255664015	0.0	Il12b
629	Il12b_HSS1_type4C2_type1C3_050221_3_Sequence_A 0_S 0_U 3_V 0_X10_Y10_Job(Seq.Scan) 1 01 01 02 01 04 01_080	Cell_CP_3	WT	90	8	2.4333700188688923	0.0	Il12b
630	Il12b_HSS1_type4C2_type1C3_050221_3_Sequence_A 0_S 0_U 3_V 0_X10_Y10_Job(Seq.Scan) 1 01 01 02 01 04 01_080	Cell_CP_6	WT	90	8	2.5919931986752105	0.0	Il12b
631	Il12b_HSS1_type4C2_type1C3_050221_3_Sequence_A 0_S 0_U 3_V 0_X10_Y10_Job(Seq.Scan) 1 01 01 02 01 04 01_080	Cell_CP_17	WT	90	8	4.759375594048369	0.0	Il12b
632	Il12b_HSS1_type4C2_type1C3_050221_3_Sequence_A 0_S 0_U 3_V 0_X10_Y10_Job(Seq.Scan) 1 01 01 02 01 04 01_080	Cell_CP_19	WT	90	8	2.1161243330550263	0.0	Il12b
633	Il12b_HSS1_type4C2_type1C3_050221_3_Sequence_A 0_S 0_U 3_V 0_X10_Y10_Job(Seq.Scan) 1 01 01 02 01 04 01_080	Cell_CP_20	WT	90	8	6.263866504966192	0.0	Il12b
634	Il12b_HSS1_type4C2_type1C3_050221_3_Sequence_A 0_S 0_U 3_V 0_X10_Y10_Job(Seq.Scan) 1 01 01 02 01 04 01_080	Cell_CP_21	WT	90	8	1.3493323201645822	0.0	Il12b
635	Il12b_HSS1_type4C2_type1C3_050221_3_Sequence_A 0_S 0_U 3_V 0_X10_Y10_Job(Seq.Scan) 1 01 01 02 01 04 01_080	Cell_CP_33	WT	90	8	3.831882153268838	0.0	Il12b
636	Il12b_HSS1_type4C2_type1C3_050221_3_Sequence_A 0_S 0_U 3_V 0_X12_Y10_Job(Seq.Scan) 1 01 01 02 01 04 01_082	Cell_CP_8	WT	90	8	3.925393968035492	0.0	Il12b
637	Il12b_HSS1_type4C2_type1C3_050221_3_Sequence_A 0_S 0_U 3_V 0_X12_Y10_Job(Seq.Scan) 1 01 01 02 01 04 01_082	Cell_CP_13	WT	90	8	2.792869288681587	0.0	Il12b
638	Il12b_HSS1_type4C2_type1C3_050221_3_Sequence_A 0_S 0_U 3_V 0_X12_Y10_Job(Seq.Scan) 1 01 01 02 01 04 01_082	Cell_CP_18	WT	90	8	2.129284970640482	0.0	Il12b
639	Il12b_HSS1_type4C2_type1C3_050221_3_Sequence_A 0_S 0_U 3_V 0_X12_Y10_Job(Seq.Scan) 1 01 01 02 01 04 01_082	Cell_CP_20	WT	90	8	4.108260259154799	0.0	Il12b
640	Il12b_HSS1_type4C2_type1C3_050221_3_Sequence_A 0_S 0_U 3_V 0_X12_Y10_Job(Seq.Scan) 1 01 01 02 01 04 01_082	Cell_CP_24	WT	90	8	5.746436215134177	7.930446448116105	Il12b
641	Il12b_HSS1_type4C2_type1C3_050221_3_Sequence_A 0_S 0_U 3_V 0_X12_Y10_Job(Seq.Scan) 1 01 01 02 01 04 01_082	Cell_CP_26	WT	90	8	7.877802550176741	0.0	Il12b
642	Il12b_HSS1_type4C2_type1C3_050221_3_Sequence_A 0_S 0_U 3_V 0_X12_Y10_Job(Seq.Scan) 1 01 01 02 01 04 01_082	Cell_CP_33	WT	90	8	5.754750891962178	0.0	Il12b
643	Il12b_HSS1_type4C2_type1C3_050221_3_Sequence_A 0_S 0_U 3_V 0_X12_Y10_Job(Seq.Scan) 1 01 01 02 01 04 01_082	Cell_CP_42	WT	90	8	2.877374435282934	2.028847346761525	Il12b
644	Il12b_HSS1_type4C2_type1C3_050221_3_Sequence_A 0_S 0_U 3_V 0_X12_Y11_Job(Seq.Scan) 1 01 01 02 01 04 01_092	Cell_CP_1	WT	90	8	12.681506017738933	0.0	Il12b
645	Il12b_HSS1_type4C2_type1C3_050221_3_Sequence_A 0_S 0_U 3_V 0_X12_Y11_Job(Seq.Scan) 1 01 01 02 01 04 01_092	Cell_CP_7	WT	90	8	3.435672305042853	0.0	Il12b
646	Il12b_HSS1_type4C2_type1C3_050221_3_Sequence_A 0_S 0_U 3_V 0_X12_Y11_Job(Seq.Scan) 1 01 01 02 01 04 01_092	Cell_CP_18	WT	90	8	3.505632157585361	0.0	Il12b
647	Il12b_HSS1_type4C2_type1C3_050221_3_Sequence_A 0_S 0_U 3_V 0_X12_Y11_Job(Seq.Scan) 1 01 01 02 01 04 01_092	Cell_CP_22	WT	90	8	1.460853512694074	0.0	Il12b
648	Il12b_HSS1_type4C2_type1C3_050221_3_Sequence_A 0_S 0_U 3_V 0_X12_Y11_Job(Seq.Scan) 1 01 01 02 01 04 01_092	Cell_CP_28	WT	90	8	3.4536809247820743	0.0	Il12b
649	Il12b_HSS1_type4C2_type1C3_050221_3_Sequence_A 0_S 0_U 3_V 0_X12_Y11_Job(Seq.Scan) 1 01 01 02 01 04 01_092	Cell_CP_35	WT	90	8	7.757274773706788	0.0	Il12b
650	Il12b_HSS1_type4C2_type1C3_050221_3_Sequence_A 0_S 0_U 3_V 0_X12_Y11_Job(Seq.Scan) 1 01 01 02 01 04 01_092	Cell_CP_45	WT	90	8	8.391075501594756	0.0	Il12b
651	Il12b_HSS1_type4C2_type1C3_050221_3_Sequence_A 0_S 0_U 3_V 0_X12_Y12_Job(Seq.Scan) 1 01 01 02 01 04 01_094	Cell_CP_1	WT	90	8	2.921705677790607	0.0	Il12b
652	Il12b_HSS1_type4C2_type1C3_050221_3_Sequence_A 0_S 0_U 3_V 0_X12_Y12_Job(Seq.Scan) 1 01 01 02 01 04 01_094	Cell_CP_16	WT	90	8	2.298298127487949	0.0	Il12b
653	Il12b_HSS1_type4C2_type1C3_050221_3_Sequence_A 0_S 0_U 3_V 0_X12_Y12_Job(Seq.Scan) 1 01 01 02 01 04 01_094	Cell_CP_27	WT	90	8	6.449504130428576	0.0	Il12b
654	Il12b_HSS1_type4C2_type1C3_050221_3_Sequence_A 0_S 0_U 3_V 0_X13_Y10_Job(Seq.Scan) 1 01 01 02 01 04 01_084	Cell_CP_8	WT	90	8	7.795372703788543	0.0	Il12b
655	Il12b_HSS1_type4C2_type1C3_050221_3_Sequence_A 0_S 0_U 3_V 0_X13_Y10_Job(Seq.Scan) 1 01 01 02 01 04 01_084	Cell_CP_12	WT	90	8	5.247710579171313	0.0	Il12b
656	Il12b_HSS1_type4C2_type1C3_050221_3_Sequence_A 0_S 0_U 3_V 0_X13_Y10_Job(Seq.Scan) 1 01 01 02 01 04 01_084	Cell_CP_21	WT	90	8	5.527552684536428	0.0	Il12b
657	Il12b_HSS1_type4C2_type1C3_050221_3_Sequence_A 0_S 0_U 3_V 0_X13_Y10_Job(Seq.Scan) 1 01 01 02 01 04 01_084	Cell_CP_34	WT	90	8	5.332217410269586	0.0	Il12b
658	Il12b_HSS1_type4C2_type1C3_050221_3_Sequence_A 0_S 0_U 3_V 0_X13_Y11_Job(Seq.Scan) 1 01 01 02 01 04 01_090	Cell_CP_4	WT	90	8	3.377487086014877	0.9364975821994492	Il12b
659	Il12b_HSS1_type4C2_type1C3_050221_3_Sequence_A 0_S 0_U 3_V 0_X13_Y11_Job(Seq.Scan) 1 01 01 02 01 04 01_090	Cell_CP_10	WT	90	8	1.776020866200325	0.0	Il12b
660	Il12b_HSS1_type4C2_type1C3_050221_3_Sequence_A 0_S 0_U 3_V 0_X13_Y11_Job(Seq.Scan) 1 01 01 02 01 04 01_090	Cell_CP_12	WT	90	8	1.4511556954399236	0.0	Il12b
661	Il12b_HSS1_type4C2_type1C3_050221_3_Sequence_A 0_S 0_U 3_V 0_X13_Y11_Job(Seq.Scan) 1 01 01 02 01 04 01_090	Cell_CP_32	WT	90	8	11.07657798829123	0.0	Il12b
662	Il12b_HSS1_type4C2_type1C3_050221_3_Sequence_A 0_S 0_U 3_V 0_X13_Y11_Job(Seq.Scan) 1 01 01 02 01 04 01_090	Cell_CP_33	WT	90	8	3.850584448842292	0.0	Il12b
663	Il12b_HSS1_type4C2_type1C3_050221_3_Sequence_A 0_S 0_U 3_V 0_X13_Y12_Job(Seq.Scan) 1 01 01 02 01 04 01_096	Cell_CP_1	WT	90	8	4.349311095503311	0.0	Il12b
664	Il12b_HSS1_type4C2_type1C3_050221_3_Sequence_A 0_S 0_U 3_V 0_X13_Y12_Job(Seq.Scan) 1 01 01 02 01 04 01_096	Cell_CP_6	WT	90	8	2.7603131850375235	0.0	Il12b
665	Il12b_HSS1_type4C2_type1C3_050221_3_Sequence_A 0_S 0_U 3_V 0_X13_Y12_Job(Seq.Scan) 1 01 01 02 01 04 01_096	Cell_CP_15	WT	90	8	4.120728905402948	0.0	Il12b
666	Il12b_HSS1_type4C2_type1C3_050221_3_Sequence_A 0_S 0_U 3_V 0_X13_Y12_Job(Seq.Scan) 1 01 01 02 01 04 01_096	Cell_CP_21	WT	90	8	1.8619121853222875	0.0	Il12b
667	Il12b_HSS1_type4C2_type1C3_050221_3_Sequence_A 0_S 0_U 3_V 0_X13_Y12_Job(Seq.Scan) 1 01 01 02 01 04 01_096	Cell_CP_24	WT	90	8	9.849155153200362	7.982393638126768	Il12b
668	Il12b_HSS1_type4C2_type1C3_050221_3_Sequence_A 0_S 0_U 3_V 0_X13_Y12_Job(Seq.Scan) 1 01 01 02 01 04 01_096	Cell_CP_47	WT	90	8	2.28998547205626	0.0	Il12b
669	Il12b_HSS1_type4C2_type1C3_050221_3_Sequence_A 0_S 0_U 3_V 0_X14_Y10_Job(Seq.Scan) 1 01 01 02 01 04 01_086	Cell_CP_8	WT	90	8	6.531237942686845	0.0	Il12b
670	Il12b_HSS1_type4C2_type1C3_050221_3_Sequence_A 0_S 0_U 3_V 0_X14_Y10_Job(Seq.Scan) 1 01 01 02 01 04 01_086	Cell_CP_12	WT	90	8	6.051908278131667	0.0	Il12b
671	Il12b_HSS1_type4C2_type1C3_050221_3_Sequence_A 0_S 0_U 3_V 0_X14_Y10_Job(Seq.Scan) 1 01 01 02 01 04 01_086	Cell_CP_17	WT	90	8	1.0175409191676463	0.0	Il12b
672	Il12b_HSS1_type4C2_type1C3_050221_3_Sequence_A 0_S 0_U 3_V 0_X14_Y10_Job(Seq.Scan) 1 01 01 02 01 04 01_086	Cell_CP_18	WT	90	8	1.463624004788688	0.0	Il12b
673	Il12b_HSS1_type4C2_type1C3_050221_3_Sequence_A 0_S 0_U 3_V 0_X14_Y10_Job(Seq.Scan) 1 01 01 02 01 04 01_086	Cell_CP_20	WT	90	8	8.161104612228387	0.0	Il12b
674	Il12b_HSS1_type4C2_type1C3_050221_3_Sequence_A 0_S 0_U 3_V 0_X14_Y10_Job(Seq.Scan) 1 01 01 02 01 04 01_086	Cell_CP_23	WT	90	8	7.168501996255195	0.0	Il12b
675	Il12b_HSS1_type4C2_type1C3_050221_3_Sequence_A 0_S 0_U 3_V 0_X14_Y10_Job(Seq.Scan) 1 01 01 02 01 04 01_086	Cell_CP_30	WT	90	8	3.238951363604473	0.0	Il12b
676	Il12b_HSS1_type4C2_type1C3_050221_3_Sequence_A 0_S 0_U 3_V 0_X14_Y10_Job(Seq.Scan) 1 01 01 02 01 04 01_086	Cell_CP_35	WT	90	8	6.635833747228266	0.0	Il12b
677	Il12b_HSS1_type4C2_type1C3_050221_3_Sequence_A 0_S 0_U 3_V 0_X14_Y11_Job(Seq.Scan) 1 01 01 02 01 04 01_088	Cell_CP_7	WT	90	8	1.3479471583421214	0.0	Il12b
678	Il12b_HSS1_type4C2_type1C3_050221_3_Sequence_A 0_S 0_U 3_V 0_X14_Y11_Job(Seq.Scan) 1 01 01 02 01 04 01_088	Cell_CP_25	WT	90	8	4.593132255496745	0.0	Il12b
679	Il12b_HSS1_type4C2_type1C3_050221_3_Sequence_A 0_S 0_U 3_V 0_X14_Y11_Job(Seq.Scan) 1 01 01 02 01 04 01_088	Cell_CP_27	WT	90	8	5.335680399050584	0.0	Il12b
680	Il12b_HSS1_type4C2_type1C3_050221_3_Sequence_A 0_S 0_U 3_V 0_X14_Y11_Job(Seq.Scan) 1 01 01 02 01 04 01_088	Cell_CP_30	WT	90	8	8.541385183720921	0.0	Il12b
681	Il12b_HSS1_type4C2_type1C3_050221_3_Sequence_A 0_S 0_U 3_V 0_X14_Y11_Job(Seq.Scan) 1 01 01 02 01 04 01_088	Cell_CP_35	WT	90	8	3.383721409138952	9.584557071219098	Il12b
682	Il12b_HSS1_type4C2_type1C3_050221_3_Sequence_A 0_S 0_U 3_V 0_X14_Y11_Job(Seq.Scan) 1 01 01 02 01 04 01_088	Cell_CP_42	WT	90	8	5.1825993825813415	0.0	Il12b
683	Il12b_HSS1_type4C2_type1C3_050221_3_Sequence_A 0_S 0_U 3_V 0_X14_Y11_Job(Seq.Scan) 1 01 01 02 01 04 01_088	Cell_CP_45	WT	90	8	3.504938818650514	0.0	Il12b
684	Il12b_HSS1_type4C2_type1C3_050221_3_Sequence_A 0_S 0_U 3_V 0_X14_Y11_Job(Seq.Scan) 1 01 01 02 01 04 01_088	Cell_CP_50	WT	90	8	5.797696130398928	0.0	Il12b
685	Il12b_HSS1_type4C2_type1C3_050221_3_Sequence_A 0_S 0_U 3_V 0_X14_Y12_Job(Seq.Scan) 1 01 01 02 01 04 01_098	Cell_CP_3	WT	90	8	2.767932838433752	0.0	Il12b
686	Il12b_HSS1_type4C2_type1C3_050221_3_Sequence_A 0_S 0_U 3_V 0_X14_Y12_Job(Seq.Scan) 1 01 01 02 01 04 01_098	Cell_CP_24	WT	90	8	7.090921479618303	0.0	Il12b
687	Il12b_HSS1_type4C2_type1C3_050221_3_Sequence_A 0_S 0_U 3_V 0_X14_Y12_Job(Seq.Scan) 1 01 01 02 01 04 01_098	Cell_CP_29	WT	90	8	6.716184924409464	0.0	Il12b
688	Il12b_HSS1_type4C2_type1C3_050221_3_Sequence_A 0_S 0_U 3_V 0_X14_Y12_Job(Seq.Scan) 1 01 01 02 01 04 01_098	Cell_CP_30	WT	90	8	2.643943083880956	0.0	Il12b
689	Il12b_HSS1_type4C2_type1C3_050221_3_Sequence_A 0_S 0_U 3_V 0_X14_Y12_Job(Seq.Scan) 1 01 01 02 01 04 01_098	Cell_CP_35	WT	90	8	4.800935839112351	0.0	Il12b
690	Il12b_HSS1_type4C2_type1C3_050221_3_Sequence_A 0_S 0_U 3_V 0_X14_Y12_Job(Seq.Scan) 1 01 01 02 01 04 01_098	Cell_CP_36	WT	90	8	4.374247040402069	0.0	Il12b
691	Il12b_HSS1_type4C2_type1C3_050221_3_Sequence_A 0_S 0_U 3_V 0_X14_Y17_Job(Seq.Scan) 1 01 01 02 01 04 01_112	Cell_CP_3	WT	90	8	10.16155521515616	0.0	Il12b
692	Il12b_HSS1_type4C2_type1C3_050221_3_Sequence_A 0_S 0_U 3_V 0_X14_Y17_Job(Seq.Scan) 1 01 01 02 01 04 01_112	Cell_CP_17	WT	90	8	12.099663260641956	0.0	Il12b
693	Il12b_HSS1_type4C2_type1C3_050221_3_Sequence_A 0_S 0_U 3_V 0_X14_Y17_Job(Seq.Scan) 1 01 01 02 01 04 01_112	Cell_CP_20	WT	90	8	2.3460928641256986	0.0	Il12b
694	Il12b_HSS1_type4C2_type1C3_050221_3_Sequence_A 0_S 0_U 3_V 0_X14_Y17_Job(Seq.Scan) 1 01 01 02 01 04 01_112	Cell_CP_25	WT	90	8	1.2378115487593218	0.0	Il12b
695	Il12b_HSS1_type4C2_type1C3_050221_3_Sequence_A 0_S 0_U 3_V 0_X14_Y17_Job(Seq.Scan) 1 01 01 02 01 04 01_112	Cell_CP_28	WT	90	8	9.6822228554059	0.0	Il12b
696	Il12b_HSS1_type4C2_type1C3_050221_3_Sequence_A 0_S 0_U 3_V 0_X14_Y17_Job(Seq.Scan) 1 01 01 02 01 04 01_112	Cell_CP_33	WT	90	8	5.548332975518111	0.0	Il12b
697	Il12b_HSS1_type4C2_type1C3_050221_3_Sequence_A 0_S 0_U 3_V 0_X15_Y14_Job(Seq.Scan) 1 01 01 02 01 04 01_100	Cell_CP_3	WT	90	8	1.749699422579721	0.0	Il12b
698	Il12b_HSS1_type4C2_type1C3_050221_3_Sequence_A 0_S 0_U 3_V 0_X15_Y14_Job(Seq.Scan) 1 01 01 02 01 04 01_100	Cell_CP_4	WT	90	8	10.584085664754284	0.0	Il12b
699	Il12b_HSS1_type4C2_type1C3_050221_3_Sequence_A 0_S 0_U 3_V 0_X15_Y14_Job(Seq.Scan) 1 01 01 02 01 04 01_100	Cell_CP_9	WT	90	8	11.415986600163851	0.0	Il12b
700	Il12b_HSS1_type4C2_type1C3_050221_3_Sequence_A 0_S 0_U 3_V 0_X15_Y14_Job(Seq.Scan) 1 01 01 02 01 04 01_100	Cell_CP_10	WT	90	8	1.699825848285279	0.0	Il12b
701	Il12b_HSS1_type4C2_type1C3_050221_3_Sequence_A 0_S 0_U 3_V 0_X15_Y14_Job(Seq.Scan) 1 01 01 02 01 04 01_100	Cell_CP_17	WT	90	8	7.302881054050369	0.0	Il12b
702	Il12b_HSS1_type4C2_type1C3_050221_3_Sequence_A 0_S 0_U 3_V 0_X15_Y14_Job(Seq.Scan) 1 01 01 02 01 04 01_100	Cell_CP_21	WT	90	8	9.46749194663076	0.0	Il12b
703	Il12b_HSS1_type4C2_type1C3_050221_3_Sequence_A 0_S 0_U 3_V 0_X15_Y14_Job(Seq.Scan) 1 01 01 02 01 04 01_100	Cell_CP_24	WT	90	8	3.678800463000825	0.0	Il12b
704	Il12b_HSS1_type4C2_type1C3_050221_3_Sequence_A 0_S 0_U 3_V 0_X15_Y14_Job(Seq.Scan) 1 01 01 02 01 04 01_100	Cell_CP_29	WT	90	8	8.115390060844872	0.0	Il12b
705	Il12b_HSS1_type4C2_type1C3_050221_3_Sequence_A 0_S 0_U 3_V 0_X15_Y15_Job(Seq.Scan) 1 01 01 02 01 04 01_110	Cell_CP_26	WT	90	8	6.292960462077721	0.0	Il12b
706	Il12b_HSS1_type4C2_type1C3_050221_3_Sequence_A 0_S 0_U 3_V 0_X16_Y14_Job(Seq.Scan) 1 01 01 02 01 04 01_102	Cell_CP_2	WT	90	8	1.2101046906417183	0.0	Il12b
707	Il12b_HSS1_type4C2_type1C3_050221_3_Sequence_A 0_S 0_U 3_V 0_X16_Y14_Job(Seq.Scan) 1 01 01 02 01 04 01_102	Cell_CP_5	WT	90	8	3.707200744278122	0.0	Il12b
708	Il12b_HSS1_type4C2_type1C3_050221_3_Sequence_A 0_S 0_U 3_V 0_X16_Y14_Job(Seq.Scan) 1 01 01 02 01 04 01_102	Cell_CP_8	WT	90	8	3.841580138972681	0.0	Il12b
709	Il12b_HSS1_type4C2_type1C3_050221_3_Sequence_A 0_S 0_U 3_V 0_X16_Y14_Job(Seq.Scan) 1 01 01 02 01 04 01_102	Cell_CP_10	WT	90	8	6.687092988694246	0.0	Il12b
710	Il12b_HSS1_type4C2_type1C3_050221_3_Sequence_A 0_S 0_U 3_V 0_X16_Y14_Job(Seq.Scan) 1 01 01 02 01 04 01_102	Cell_CP_15	WT	90	8	2.786634628658127	0.0	Il12b
711	Il12b_HSS1_type4C2_type1C3_050221_3_Sequence_A 0_S 0_U 3_V 0_X16_Y14_Job(Seq.Scan) 1 01 01 02 01 04 01_102	Cell_CP_32	WT	90	8	2.4686964461578773	0.0	Il12b
712	Il12b_HSS1_type4C2_type1C3_050221_3_Sequence_A 0_S 0_U 3_V 0_X16_Y14_Job(Seq.Scan) 1 01 01 02 01 04 01_102	Cell_CP_38	WT	90	8	5.927225858442795	0.0	Il12b
713	Il12b_HSS1_type4C2_type1C3_050221_3_Sequence_A 0_S 0_U 3_V 0_X16_Y14_Job(Seq.Scan) 1 01 01 02 01 04 01_102	Cell_CP_39	WT	90	8	5.820553406090686	0.0	Il12b
714	Il12b_HSS1_type4C2_type1C3_050221_3_Sequence_A 0_S 0_U 3_V 0_X16_Y15_Job(Seq.Scan) 1 01 01 02 01 04 01_108	Cell_CP_2	WT	90	8	1.970662633082627	0.0	Il12b
715	Il12b_HSS1_type4C2_type1C3_050221_3_Sequence_A 0_S 0_U 3_V 0_X16_Y15_Job(Seq.Scan) 1 01 01 02 01 04 01_108	Cell_CP_5	WT	90	8	2.7817858042558985	2.3807267947282997	Il12b
716	Il12b_HSS1_type4C2_type1C3_050221_3_Sequence_A 0_S 0_U 3_V 0_X16_Y15_Job(Seq.Scan) 1 01 01 02 01 04 01_108	Cell_CP_6	WT	90	8	5.4582844864318405	0.0	Il12b
717	Il12b_HSS1_type4C2_type1C3_050221_3_Sequence_A 0_S 0_U 3_V 0_X16_Y15_Job(Seq.Scan) 1 01 01 02 01 04 01_108	Cell_CP_7	WT	90	8	3.222327400338634	0.0	Il12b
718	Il12b_HSS1_type4C2_type1C3_050221_3_Sequence_A 0_S 0_U 3_V 0_X16_Y15_Job(Seq.Scan) 1 01 01 02 01 04 01_108	Cell_CP_11	WT	90	8	3.0491587580237853	0.0	Il12b
719	Il12b_HSS1_type4C2_type1C3_050221_3_Sequence_A 0_S 0_U 3_V 0_X16_Y15_Job(Seq.Scan) 1 01 01 02 01 04 01_108	Cell_CP_19	WT	90	8	3.8291128403220727	0.0	Il12b
720	Il12b_HSS1_type4C2_type1C3_050221_3_Sequence_A 0_S 0_U 3_V 0_X16_Y15_Job(Seq.Scan) 1 01 01 02 01 04 01_108	Cell_CP_24	WT	90	8	9.004093580205343	0.0	Il12b
721	Il12b_HSS1_type4C2_type1C3_050221_3_Sequence_A 0_S 0_U 3_V 0_X16_Y15_Job(Seq.Scan) 1 01 01 02 01 04 01_108	Cell_CP_31	WT	90	8	2.6661090420341784	0.0	Il12b
722	Il12b_HSS1_type4C2_type1C3_050221_3_Sequence_A 0_S 0_U 3_V 0_X16_Y15_Job(Seq.Scan) 1 01 01 02 01 04 01_108	Cell_CP_35	WT	90	8	7.690086255507357	0.0	Il12b
723	Il12b_HSS1_type4C2_type1C3_050221_3_Sequence_A 0_S 0_U 3_V 0_X17_Y14_Job(Seq.Scan) 1 01 01 02 01 04 01_104	Cell_CP_13	WT	90	8	6.730037553332226	0.7640212681212916	Il12b
724	Il12b_HSS1_type4C2_type1C3_050221_3_Sequence_A 0_S 0_U 3_V 0_X17_Y14_Job(Seq.Scan) 1 01 01 02 01 04 01_104	Cell_CP_14	WT	90	8	3.898379017030348	1.0888864388816928	Il12b
725	Il12b_HSS1_type4C2_type1C3_050221_3_Sequence_A 0_S 0_U 3_V 0_X17_Y14_Job(Seq.Scan) 1 01 01 02 01 04 01_104	Cell_CP_18	WT	90	8	1.9561163283256329	0.0	Il12b
726	Il12b_HSS1_type4C2_type1C3_050221_3_Sequence_A 0_S 0_U 3_V 0_X17_Y14_Job(Seq.Scan) 1 01 01 02 01 04 01_104	Cell_CP_23	WT	90	8	3.263887645402616	0.0	Il12b
727	Il12b_HSS1_type4C2_type1C3_050221_3_Sequence_A 0_S 0_U 3_V 0_X17_Y14_Job(Seq.Scan) 1 01 01 02 01 04 01_104	Cell_CP_24	WT	90	8	5.156277770511045	0.0	Il12b
728	Il12b_HSS1_type4C2_type1C3_050221_3_Sequence_A 0_S 0_U 3_V 0_X17_Y15_Job(Seq.Scan) 1 01 01 02 01 04 01_106	Cell_CP_1	WT	90	8	4.403339986815443	0.0	Il12b
729	Il12b_HSS1_type4C2_type1C3_050221_3_Sequence_A 0_S 0_U 3_V 0_X17_Y15_Job(Seq.Scan) 1 01 01 02 01 04 01_106	Cell_CP_14	WT	90	8	2.7824783009422824	2.6363242727331917	Il12b
730	Il12b_HSS1_type4C2_type1C3_050221_3_Sequence_A 0_S 0_U 3_V 0_X17_Y15_Job(Seq.Scan) 1 01 01 02 01 04 01_106	Cell_CP_15	WT	90	8	7.803686706817774	0.0	Il12b
731	Il12b_HSS1_type4C2_type1C3_050221_3_Sequence_A 0_S 0_U 3_V 0_X17_Y15_Job(Seq.Scan) 1 01 01 02 01 04 01_106	Cell_CP_17	WT	90	8	1.4269119103281644	0.0	Il12b
732	Il12b_HSS1_type4C2_type1C3_050221_3_Sequence_A 0_S 0_U 3_V 0_X17_Y15_Job(Seq.Scan) 1 01 01 02 01 04 01_106	Cell_CP_18	WT	90	8	1.76424539043733	0.0	Il12b
733	Il12b_HSS1_type4C2_type1C3_050221_3_Sequence_A 0_S 0_U 3_V 0_X17_Y15_Job(Seq.Scan) 1 01 01 02 01 04 01_106	Cell_CP_20	WT	90	8	4.993499779036116	0.0	Il12b
734	Il12b_HSS1_type4C2_type1C3_050221_Sequence_A 0_S 0_U 1_V 0_X 9_Y11_Job(Seq.Scan) 1 01 01 02 01 04 01_140	Cell_CP_16	WT	90	7	2.7229079200918456	0.0	Il12b
735	Il12b_HSS1_type4C2_type1C3_050221_Sequence_A 0_S 0_U 1_V 0_X 9_Y11_Job(Seq.Scan) 1 01 01 02 01 04 01_140	Cell_CP_17	WT	90	7	11.536514376633804	0.0	Il12b
736	Il12b_HSS1_type4C2_type1C3_050221_Sequence_A 0_S 0_U 1_V 0_X 9_Y11_Job(Seq.Scan) 1 01 01 02 01 04 01_140	Cell_CP_18	WT	90	7	1.4442287071797724	0.0	Il12b
737	Il12b_HSS1_type4C2_type1C3_050221_Sequence_A 0_S 0_U 1_V 0_X 9_Y11_Job(Seq.Scan) 1 01 01 02 01 04 01_140	Cell_CP_25	WT	90	7	8.979155613910272	0.0	Il12b
738	Il12b_HSS1_type4C2_type1C3_050221_Sequence_A 0_S 0_U 1_V 0_X 9_Y11_Job(Seq.Scan) 1 01 01 02 01 04 01_140	Cell_CP_28	WT	90	7	9.840843171567444	0.0	Il12b
739	Il12b_HSS1_type4C2_type1C3_050221_Sequence_A 0_S 0_U 1_V 0_X 9_Y11_Job(Seq.Scan) 1 01 01 02 01 04 01_140	Cell_CP_33	WT	90	7	9.05327280486678	0.0	Il12b
740	Il12b_HSS1_type4C2_type1C3_050221_Sequence_A 0_S 0_U 1_V 0_X 9_Y12_Job(Seq.Scan) 1 01 01 02 01 04 01_142	Cell_CP_2	WT	90	7	1.816888951477308	0.0	Il12b
741	Il12b_HSS1_type4C2_type1C3_050221_Sequence_A 0_S 0_U 1_V 0_X 9_Y12_Job(Seq.Scan) 1 01 01 02 01 04 01_142	Cell_CP_19	WT	90	7	15.81724960226922	0.0	Il12b
742	Il12b_HSS1_type4C2_type1C3_050221_Sequence_A 0_S 0_U 1_V 0_X 9_Y12_Job(Seq.Scan) 1 01 01 02 01 04 01_142	Cell_CP_24	WT	90	7	3.454374600616307	0.0	Il12b
743	Il12b_HSS1_type4C2_type1C3_050221_Sequence_A 0_S 0_U 1_V 0_X 9_Y12_Job(Seq.Scan) 1 01 01 02 01 04 01_142	Cell_CP_30	WT	90	7	3.564509031051258	0.0	Il12b
744	Il12b_HSS1_type4C2_type1C3_050221_Sequence_A 0_S 0_U 1_V 0_X 9_Y13_Job(Seq.Scan) 1 01 01 02 01 04 01_160	Cell_CP_1	WT	90	7	1.120749372040602	0.0	Il12b
745	Il12b_HSS1_type4C2_type1C3_050221_Sequence_A 0_S 0_U 1_V 0_X 9_Y13_Job(Seq.Scan) 1 01 01 02 01 04 01_160	Cell_CP_14	WT	90	7	13.962261373112616	2.6931233192405517	Il12b
746	Il12b_HSS1_type4C2_type1C3_050221_Sequence_A 0_S 0_U 1_V 0_X 9_Y13_Job(Seq.Scan) 1 01 01 02 01 04 01_160	Cell_CP_18	WT	90	7	2.358560668125385	0.0	Il12b
747	Il12b_HSS1_type4C2_type1C3_050221_Sequence_A 0_S 0_U 1_V 0_X 9_Y13_Job(Seq.Scan) 1 01 01 02 01 04 01_160	Cell_CP_19	WT	90	7	13.398423866761007	8.876638478575853	Il12b
748	Il12b_HSS1_type4C2_type1C3_050221_Sequence_A 0_S 0_U 1_V 0_X 9_Y14_Job(Seq.Scan) 1 01 01 02 01 04 01_162	Cell_CP_11	WT	90	7	5.005967077686724	3.07478736805862	Il12b
749	Il12b_HSS1_type4C2_type1C3_050221_Sequence_A 0_S 0_U 1_V 0_X 9_Y14_Job(Seq.Scan) 1 01 01 02 01 04 01_162	Cell_CP_12	WT	90	7	1.163695200051276	0.0	Il12b
750	Il12b_HSS1_type4C2_type1C3_050221_Sequence_A 0_S 0_U 1_V 0_X 9_Y14_Job(Seq.Scan) 1 01 01 02 01 04 01_162	Cell_CP_17	WT	90	7	2.0205350282292205	0.0	Il12b
751	Il12b_HSS1_type4C2_type1C3_050221_Sequence_A 0_S 0_U 1_V 0_X 9_Y14_Job(Seq.Scan) 1 01 01 02 01 04 01_162	Cell_CP_26	WT	90	7	8.50675125311832	0.0	Il12b
752	Il12b_HSS1_type4C2_type1C3_050221_Sequence_A 0_S 0_U 1_V 0_X 9_Y14_Job(Seq.Scan) 1 01 01 02 01 04 01_162	Cell_CP_31	WT	90	7	2.333624554776934	0.0	Il12b
753	Il12b_HSS1_type4C2_type1C3_050221_Sequence_A 0_S 0_U 1_V 0_X 9_Y14_Job(Seq.Scan) 1 01 01 02 01 04 01_162	Cell_CP_34	WT	90	7	8.080062791307423	0.0	Il12b
754	Il12b_HSS1_type4C2_type1C3_050221_Sequence_A 0_S 0_U 1_V 0_X 9_Y14_Job(Seq.Scan) 1 01 01 02 01 04 01_162	Cell_CP_36	WT	90	7	4.496850790883941	11.272604916995991	Il12b
755	Il12b_HSS1_type4C2_type1C3_050221_Sequence_A 0_S 0_U 1_V 0_X 9_Y15_Job(Seq.Scan) 1 01 01 02 01 04 01_180	Cell_CP_4	WT	90	7	11.190868409542642	0.0	Il12b
756	Il12b_HSS1_type4C2_type1C3_050221_Sequence_A 0_S 0_U 1_V 0_X 9_Y15_Job(Seq.Scan) 1 01 01 02 01 04 01_180	Cell_CP_12	WT	90	7	12.997369405375112	0.0	Il12b
757	Il12b_HSS1_type4C2_type1C3_050221_Sequence_A 0_S 0_U 1_V 0_X 9_Y15_Job(Seq.Scan) 1 01 01 02 01 04 01_180	Cell_CP_13	WT	90	7	3.5776696686367138	12.847751040787482	Il12b
758	Il12b_HSS1_type4C2_type1C3_050221_Sequence_A 0_S 0_U 1_V 0_X 9_Y15_Job(Seq.Scan) 1 01 01 02 01 04 01_180	Cell_CP_14	WT	90	7	1.5848419196493282	1.1138228891295283	Il12b
759	Il12b_HSS1_type4C2_type1C3_050221_Sequence_A 0_S 0_U 1_V 0_X 9_Y15_Job(Seq.Scan) 1 01 01 02 01 04 01_180	Cell_CP_15	WT	90	7	7.588262459107784	0.0	Il12b
760	Il12b_HSS1_type4C2_type1C3_050221_Sequence_A 0_S 0_U 1_V 0_X 9_Y15_Job(Seq.Scan) 1 01 01 02 01 04 01_180	Cell_CP_17	WT	90	7	2.9688085915407427	0.0	Il12b
761	Il12b_HSS1_type4C2_type1C3_050221_Sequence_A 0_S 0_U 1_V 0_X10_Y11_Job(Seq.Scan) 1 01 01 02 01 04 01_138	Cell_CP_1	WT	90	7	7.758659430180171	0.0	Il12b
762	Il12b_HSS1_type4C2_type1C3_050221_Sequence_A 0_S 0_U 1_V 0_X10_Y11_Job(Seq.Scan) 1 01 01 02 01 04 01_138	Cell_CP_14	WT	90	7	13.4621504068776	0.0	Il12b
763	Il12b_HSS1_type4C2_type1C3_050221_Sequence_A 0_S 0_U 1_V 0_X10_Y11_Job(Seq.Scan) 1 01 01 02 01 04 01_138	Cell_CP_17	WT	90	7	11.727002679445036	0.0	Il12b
764	Il12b_HSS1_type4C2_type1C3_050221_Sequence_A 0_S 0_U 1_V 0_X10_Y11_Job(Seq.Scan) 1 01 01 02 01 04 01_138	Cell_CP_20	WT	90	7	1.0819595348463875	0.0	Il12b
765	Il12b_HSS1_type4C2_type1C3_050221_Sequence_A 0_S 0_U 1_V 0_X10_Y11_Job(Seq.Scan) 1 01 01 02 01 04 01_138	Cell_CP_21	WT	90	7	11.814277138993148	13.590298847441936	Il12b
766	Il12b_HSS1_type4C2_type1C3_050221_Sequence_A 0_S 0_U 1_V 0_X10_Y11_Job(Seq.Scan) 1 01 01 02 01 04 01_138	Cell_CP_29	WT	90	7	4.129039202538941	0.0	Il12b
767	Il12b_HSS1_type4C2_type1C3_050221_Sequence_A 0_S 0_U 1_V 0_X10_Y12_Job(Seq.Scan) 1 01 01 02 01 04 01_144	Cell_CP_5	WT	90	7	3.964875880791858	0.0	Il12b
768	Il12b_HSS1_type4C2_type1C3_050221_Sequence_A 0_S 0_U 1_V 0_X10_Y12_Job(Seq.Scan) 1 01 01 02 01 04 01_144	Cell_CP_9	WT	90	7	1.3680347841877285	0.0	Il12b
769	Il12b_HSS1_type4C2_type1C3_050221_Sequence_A 0_S 0_U 1_V 0_X10_Y12_Job(Seq.Scan) 1 01 01 02 01 04 01_144	Cell_CP_15	WT	90	7	7.724721533707499	0.0	Il12b
770	Il12b_HSS1_type4C2_type1C3_050221_Sequence_A 0_S 0_U 1_V 0_X10_Y12_Job(Seq.Scan) 1 01 01 02 01 04 01_144	Cell_CP_21	WT	90	7	8.163875946571464	0.0	Il12b
771	Il12b_HSS1_type4C2_type1C3_050221_Sequence_A 0_S 0_U 1_V 0_X10_Y12_Job(Seq.Scan) 1 01 01 02 01 04 01_144	Cell_CP_24	WT	90	7	2.3315462224693198	0.0	Il12b
772	Il12b_HSS1_type4C2_type1C3_050221_Sequence_A 0_S 0_U 1_V 0_X10_Y12_Job(Seq.Scan) 1 01 01 02 01 04 01_144	Cell_CP_26	WT	90	7	2.040622654074828	0.0	Il12b
773	Il12b_HSS1_type4C2_type1C3_050221_Sequence_A 0_S 0_U 1_V 0_X10_Y12_Job(Seq.Scan) 1 01 01 02 01 04 01_144	Cell_CP_30	WT	90	7	4.298052527836101	0.0	Il12b
774	Il12b_HSS1_type4C2_type1C3_050221_Sequence_A 0_S 0_U 1_V 0_X10_Y13_Job(Seq.Scan) 1 01 01 02 01 04 01_158	Cell_CP_19	WT	90	7	8.5192192255677	0.0	Il12b
775	Il12b_HSS1_type4C2_type1C3_050221_Sequence_A 0_S 0_U 1_V 0_X10_Y13_Job(Seq.Scan) 1 01 01 02 01 04 01_158	Cell_CP_31	WT	90	7	3.888682715823432	0.0	Il12b
776	Il12b_HSS1_type4C2_type1C3_050221_Sequence_A 0_S 0_U 1_V 0_X10_Y14_Job(Seq.Scan) 1 01 01 02 01 04 01_164	Cell_CP_6	WT	90	7	1.5924617414952489	0.0	Il12b
777	Il12b_HSS1_type4C2_type1C3_050221_Sequence_A 0_S 0_U 1_V 0_X10_Y14_Job(Seq.Scan) 1 01 01 02 01 04 01_164	Cell_CP_18	WT	90	7	7.0133423105789525	0.0	Il12b
778	Il12b_HSS1_type4C2_type1C3_050221_Sequence_A 0_S 0_U 1_V 0_X10_Y14_Job(Seq.Scan) 1 01 01 02 01 04 01_164	Cell_CP_26	WT	90	7	7.004336316212416	0.0	Il12b
779	Il12b_HSS1_type4C2_type1C3_050221_Sequence_A 0_S 0_U 1_V 0_X10_Y14_Job(Seq.Scan) 1 01 01 02 01 04 01_164	Cell_CP_31	WT	90	7	1.9180190720426489	0.0	Il12b
780	Il12b_HSS1_type4C2_type1C3_050221_Sequence_A 0_S 0_U 1_V 0_X10_Y15_Job(Seq.Scan) 1 01 01 02 01 04 01_178	Cell_CP_16	WT	90	7	2.735376566339995	0.0	Il12b
781	Il12b_HSS1_type4C2_type1C3_050221_Sequence_A 0_S 0_U 1_V 0_X10_Y15_Job(Seq.Scan) 1 01 01 02 01 04 01_178	Cell_CP_23	WT	90	7	2.073178252369813	0.0	Il12b
782	Il12b_HSS1_type4C2_type1C3_050221_Sequence_A 0_S 0_U 1_V 0_X10_Y15_Job(Seq.Scan) 1 01 01 02 01 04 01_178	Cell_CP_25	WT	90	7	4.948476545191136	0.0	Il12b
783	Il12b_HSS1_type4C2_type1C3_050221_Sequence_A 0_S 0_U 1_V 0_X10_Y15_Job(Seq.Scan) 1 01 01 02 01 04 01_178	Cell_CP_29	WT	90	7	11.50465178037428	0.0	Il12b
784	Il12b_HSS1_type4C2_type1C3_050221_Sequence_A 0_S 0_U 1_V 0_X10_Y15_Job(Seq.Scan) 1 01 01 02 01 04 01_178	Cell_CP_30	WT	90	7	2.060710448370127	0.0	Il12b
785	Il12b_HSS1_type4C2_type1C3_050221_Sequence_A 0_S 0_U 1_V 0_X11_Y11_Job(Seq.Scan) 1 01 01 02 01 04 01_136	Cell_CP_3	WT	90	7	9.314411603960286	0.0	Il12b
786	Il12b_HSS1_type4C2_type1C3_050221_Sequence_A 0_S 0_U 1_V 0_X11_Y11_Job(Seq.Scan) 1 01 01 02 01 04 01_136	Cell_CP_11	WT	90	7	13.433751136298458	1.0050726940437285	Il12b
787	Il12b_HSS1_type4C2_type1C3_050221_Sequence_A 0_S 0_U 1_V 0_X11_Y12_Job(Seq.Scan) 1 01 01 02 01 04 01_146	Cell_CP_1	WT	90	7	5.078698264572309	0.0	Il12b
788	Il12b_HSS1_type4C2_type1C3_050221_Sequence_A 0_S 0_U 1_V 0_X11_Y12_Job(Seq.Scan) 1 01 01 02 01 04 01_146	Cell_CP_13	WT	90	7	2.551124608049149	0.0	Il12b
789	Il12b_HSS1_type4C2_type1C3_050221_Sequence_A 0_S 0_U 1_V 0_X11_Y12_Job(Seq.Scan) 1 01 01 02 01 04 01_146	Cell_CP_15	WT	90	7	4.579972628609445	0.0	Il12b
790	Il12b_HSS1_type4C2_type1C3_050221_Sequence_A 0_S 0_U 1_V 0_X11_Y12_Job(Seq.Scan) 1 01 01 02 01 04 01_146	Cell_CP_18	WT	90	7	15.240942775870693	0.0	Il12b
791	Il12b_HSS1_type4C2_type1C3_050221_Sequence_A 0_S 0_U 1_V 0_X11_Y13_Job(Seq.Scan) 1 01 01 02 01 04 01_156	Cell_CP_8	WT	90	7	8.542077848856998	13.237035585250242	Il12b
792	Il12b_HSS1_type4C2_type1C3_050221_Sequence_A 0_S 0_U 1_V 0_X11_Y14_Job(Seq.Scan) 1 01 01 02 01 04 01_166	Cell_CP_3	WT	90	7	6.596351160673128	0.0	Il12b
793	Il12b_HSS1_type4C2_type1C3_050221_Sequence_A 0_S 0_U 1_V 0_X11_Y14_Job(Seq.Scan) 1 01 01 02 01 04 01_166	Cell_CP_17	WT	90	7	11.2296583309617	0.0	Il12b
794	Il12b_HSS1_type4C2_type1C3_050221_Sequence_A 0_S 0_U 1_V 0_X11_Y14_Job(Seq.Scan) 1 01 01 02 01 04 01_166	Cell_CP_24	WT	90	7	1.821737270530459	0.0	Il12b
795	Il12b_HSS1_type4C2_type1C3_050221_Sequence_A 0_S 0_U 1_V 0_X11_Y15_Job(Seq.Scan) 1 01 01 02 01 04 01_176	Cell_CP_6	WT	90	7	12.68566066095785	0.0	Il12b
796	Il12b_HSS1_type4C2_type1C3_050221_Sequence_A 0_S 0_U 1_V 0_X11_Y15_Job(Seq.Scan) 1 01 01 02 01 04 01_176	Cell_CP_14	WT	90	7	3.041538767728172	0.0	Il12b
797	Il12b_HSS1_type4C2_type1C3_050221_Sequence_A 0_S 0_U 1_V 0_X11_Y15_Job(Seq.Scan) 1 01 01 02 01 04 01_176	Cell_CP_21	WT	90	7	1.4102879470623255	0.0	Il12b
798	Il12b_HSS1_type4C2_type1C3_050221_Sequence_A 0_S 0_U 1_V 0_X11_Y15_Job(Seq.Scan) 1 01 01 02 01 04 01_176	Cell_CP_26	WT	90	7	5.274032528140995	0.0	Il12b
799	Il12b_HSS1_type4C2_type1C3_050221_Sequence_A 0_S 0_U 1_V 0_X11_Y15_Job(Seq.Scan) 1 01 01 02 01 04 01_176	Cell_CP_29	WT	90	7	4.257185284807581	0.0	Il12b
800	Il12b_HSS1_type4C2_type1C3_050221_Sequence_A 0_S 0_U 1_V 0_X11_Y15_Job(Seq.Scan) 1 01 01 02 01 04 01_176	Cell_CP_31	WT	90	7	2.9140863612937644	0.0	Il12b
801	Il12b_HSS1_type4C2_type1C3_050221_Sequence_A 0_S 0_U 1_V 0_X11_Y15_Job(Seq.Scan) 1 01 01 02 01 04 01_176	Cell_CP_34	WT	90	7	2.9646519269255127	0.0	Il12b
802	Il12b_HSS1_type4C2_type1C3_050221_Sequence_A 0_S 0_U 1_V 0_X12_Y11_Job(Seq.Scan) 1 01 01 02 01 04 01_134	Cell_CP_2	WT	90	7	2.38626794736722	0.0	Il12b
803	Il12b_HSS1_type4C2_type1C3_050221_Sequence_A 0_S 0_U 1_V 0_X12_Y11_Job(Seq.Scan) 1 01 01 02 01 04 01_134	Cell_CP_8	WT	90	7	10.188568481664378	7.095077470434763	Il12b
804	Il12b_HSS1_type4C2_type1C3_050221_Sequence_A 0_S 0_U 1_V 0_X12_Y12_Job(Seq.Scan) 1 01 01 02 01 04 01_148	Cell_CP_2	WT	90	7	7.545317220671034	0.0	Il12b
805	Il12b_HSS1_type4C2_type1C3_050221_Sequence_A 0_S 0_U 1_V 0_X12_Y12_Job(Seq.Scan) 1 01 01 02 01 04 01_148	Cell_CP_6	WT	90	7	2.4548433118860378	1.350717566211889	Il12b
806	Il12b_HSS1_type4C2_type1C3_050221_Sequence_A 0_S 0_U 1_V 0_X12_Y12_Job(Seq.Scan) 1 01 01 02 01 04 01_148	Cell_CP_7	WT	90	7	6.685706310824552	5.540712648323113	Il12b
807	Il12b_HSS1_type4C2_type1C3_050221_Sequence_A 0_S 0_U 1_V 0_X12_Y12_Job(Seq.Scan) 1 01 01 02 01 04 01_148	Cell_CP_8	WT	90	7	9.703692105630422	0.0	Il12b
808	Il12b_HSS1_type4C2_type1C3_050221_Sequence_A 0_S 0_U 1_V 0_X12_Y12_Job(Seq.Scan) 1 01 01 02 01 04 01_148	Cell_CP_18	WT	90	7	9.461255939009757	0.0	Il12b
809	Il12b_HSS1_type4C2_type1C3_050221_Sequence_A 0_S 0_U 1_V 0_X12_Y12_Job(Seq.Scan) 1 01 01 02 01 04 01_148	Cell_CP_23	WT	90	7	3.256269339603929	0.0	Il12b
810	Il12b_HSS1_type4C2_type1C3_050221_Sequence_A 0_S 0_U 1_V 0_X12_Y13_Job(Seq.Scan) 1 01 01 02 01 04 01_154	Cell_CP_25	WT	90	7	1.2405825462030131	0.0	Il12b
811	Il12b_HSS1_type4C2_type1C3_050221_Sequence_A 0_S 0_U 1_V 0_X12_Y13_Job(Seq.Scan) 1 01 01 02 01 04 01_154	Cell_CP_28	WT	90	7	2.591300028190056	0.0	Il12b
812	Il12b_HSS1_type4C2_type1C3_050221_Sequence_A 0_S 0_U 1_V 0_X12_Y14_Job(Seq.Scan) 1 01 01 02 01 04 01_168	Cell_CP_1	WT	90	7	1.066028320941472	0.0	Il12b
813	Il12b_HSS1_type4C2_type1C3_050221_Sequence_A 0_S 0_U 1_V 0_X12_Y14_Job(Seq.Scan) 1 01 01 02 01 04 01_168	Cell_CP_2	WT	90	7	15.114875025909669	0.0	Il12b
814	Il12b_HSS1_type4C2_type1C3_050221_Sequence_A 0_S 0_U 1_V 0_X12_Y14_Job(Seq.Scan) 1 01 01 02 01 04 01_168	Cell_CP_10	WT	90	7	13.676881989451513	0.0	Il12b
815	Il12b_HSS1_type4C2_type1C3_050221_Sequence_A 0_S 0_U 1_V 0_X12_Y15_Job(Seq.Scan) 1 01 01 02 01 04 01_174	Cell_CP_7	WT	90	7	10.344418137281616	0.0	Il12b
816	Il12b_HSS1_type4C2_type1C3_050221_Sequence_A 0_S 0_U 1_V 0_X12_Y15_Job(Seq.Scan) 1 01 01 02 01 04 01_174	Cell_CP_15	WT	90	7	1.4906381135453683	4.138736851343399	Il12b
817	Il12b_HSS1_type4C2_type1C3_050221_Sequence_A 0_S 0_U 1_V 0_X13_Y11_Job(Seq.Scan) 1 01 01 02 01 04 01_132	Cell_CP_4	WT	90	7	1.467086825119993	7.6609949935909105	Il12b
818	Il12b_HSS1_type4C2_type1C3_050221_Sequence_A 0_S 0_U 1_V 0_X13_Y11_Job(Seq.Scan) 1 01 01 02 01 04 01_132	Cell_CP_6	WT	90	7	4.942241885167676	0.0	Il12b
819	Il12b_HSS1_type4C2_type1C3_050221_Sequence_A 0_S 0_U 1_V 0_X13_Y11_Job(Seq.Scan) 1 01 01 02 01 04 01_132	Cell_CP_10	WT	90	7	2.9147797002286118	0.0	Il12b
820	Il12b_HSS1_type4C2_type1C3_050221_Sequence_A 0_S 0_U 1_V 0_X13_Y11_Job(Seq.Scan) 1 01 01 02 01 04 01_132	Cell_CP_12	WT	90	7	5.754748870565868	0.0	Il12b
821	Il12b_HSS1_type4C2_type1C3_050221_Sequence_A 0_S 0_U 1_V 0_X13_Y11_Job(Seq.Scan) 1 01 01 02 01 04 01_132	Cell_CP_20	WT	90	7	12.680817395395476	0.9371905000100648	Il12b
822	Il12b_HSS1_type4C2_type1C3_050221_Sequence_A 0_S 0_U 1_V 0_X13_Y11_Job(Seq.Scan) 1 01 01 02 01 04 01_132	Cell_CP_24	WT	90	7	8.122316038406867	0.0	Il12b
823	Il12b_HSS1_type4C2_type1C3_050221_Sequence_A 0_S 0_U 1_V 0_X13_Y11_Job(Seq.Scan) 1 01 01 02 01 04 01_132	Cell_CP_25	WT	90	7	8.747110098129527	9.847079179188444	Il12b
824	Il12b_HSS1_type4C2_type1C3_050221_Sequence_A 0_S 0_U 1_V 0_X13_Y11_Job(Seq.Scan) 1 01 01 02 01 04 01_132	Cell_CP_27	WT	90	7	6.220921266529442	0.0	Il12b
825	Il12b_HSS1_type4C2_type1C3_050221_Sequence_A 0_S 0_U 1_V 0_X13_Y12_Job(Seq.Scan) 1 01 01 02 01 04 01_150	Cell_CP_1	WT	90	7	14.442290440791576	0.0	Il12b
826	Il12b_HSS1_type4C2_type1C3_050221_Sequence_A 0_S 0_U 1_V 0_X13_Y12_Job(Seq.Scan) 1 01 01 02 01 04 01_150	Cell_CP_2	WT	90	7	6.186288009725612	0.0	Il12b
827	Il12b_HSS1_type4C2_type1C3_050221_Sequence_A 0_S 0_U 1_V 0_X13_Y12_Job(Seq.Scan) 1 01 01 02 01 04 01_150	Cell_CP_6	WT	90	7	10.98029551298027	0.0	Il12b
828	Il12b_HSS1_type4C2_type1C3_050221_Sequence_A 0_S 0_U 1_V 0_X13_Y12_Job(Seq.Scan) 1 01 01 02 01 04 01_150	Cell_CP_24	WT	90	7	9.632350291809614	11.436767901843693	Il12b
829	Il12b_HSS1_type4C2_type1C3_050221_Sequence_A 0_S 0_U 1_V 0_X13_Y12_Job(Seq.Scan) 1 01 01 02 01 04 01_150	Cell_CP_26	WT	90	7	1.9914424187152324	13.229413573558316	Il12b
830	Il12b_HSS1_type4C2_type1C3_050221_Sequence_A 0_S 0_U 1_V 0_X13_Y13_Job(Seq.Scan) 1 01 01 02 01 04 01_152	Cell_CP_2	WT	90	7	1.9796679536503932	0.0	Il12b
831	Il12b_HSS1_type4C2_type1C3_050221_Sequence_A 0_S 0_U 1_V 0_X13_Y13_Job(Seq.Scan) 1 01 01 02 01 04 01_152	Cell_CP_5	WT	90	7	10.488497875975714	4.705346702736238	Il12b
832	Il12b_HSS1_type4C2_type1C3_050221_Sequence_A 0_S 0_U 1_V 0_X13_Y13_Job(Seq.Scan) 1 01 01 02 01 04 01_152	Cell_CP_9	WT	90	7	2.066944266145124	0.0	Il12b
833	Il12b_HSS1_type4C2_type1C3_050221_Sequence_A 0_S 0_U 1_V 0_X13_Y13_Job(Seq.Scan) 1 01 01 02 01 04 01_152	Cell_CP_17	WT	90	7	6.698868296007548	0.0	Il12b
834	Il12b_HSS1_type4C2_type1C3_050221_Sequence_A 0_S 0_U 1_V 0_X13_Y14_Job(Seq.Scan) 1 01 01 02 01 04 01_170	Cell_CP_1	WT	90	7	11.952118848669931	0.0	Il12b
835	Il12b_HSS1_type4C2_type1C3_050221_Sequence_A 0_S 0_U 1_V 0_X13_Y14_Job(Seq.Scan) 1 01 01 02 01 04 01_170	Cell_CP_3	WT	90	7	17.97354716561915	0.0	Il12b
836	Il12b_HSS1_type4C2_type1C3_050221_Sequence_A 0_S 0_U 1_V 0_X13_Y14_Job(Seq.Scan) 1 01 01 02 01 04 01_170	Cell_CP_4	WT	90	7	2.1576844096693155	0.0	Il12b
837	Il12b_HSS1_type4C2_type1C3_050221_Sequence_A 0_S 0_U 1_V 0_X13_Y14_Job(Seq.Scan) 1 01 01 02 01 04 01_170	Cell_CP_13	WT	90	7	12.498639726619626	1.0223894908953362	Il12b
838	Il12b_HSS1_type4C2_type1C3_050221_Sequence_A 0_S 0_U 1_V 0_X13_Y14_Job(Seq.Scan) 1 01 01 02 01 04 01_170	Cell_CP_14	WT	90	7	1.8023424782706212	0.0	Il12b
839	Il12b_HSS1_type4C2_type1C3_050221_Sequence_A 0_S 0_U 1_V 0_X13_Y15_Job(Seq.Scan) 1 01 01 02 01 04 01_172	Cell_CP_4	WT	90	7	1.301537920426218	1.844595725370065	Il12b
840	Il12b_HSS1_type4C2_type1C3_050221_Sequence_A 0_S 0_U 1_V 0_X13_Y15_Job(Seq.Scan) 1 01 01 02 01 04 01_172	Cell_CP_15	WT	90	7	1.613241695577547	0.0	Il12b
841	Il12b_HSS1_type4C2_type1C3_050221_Sequence_A 0_S 0_U 1_V 0_X17_Y17_Job(Seq.Scan) 1 01 01 02 01 04 01_184	Cell_CP_4	WT	90	7	11.276760234013684	6.247243215499124	Il12b
842	Il12b_HSS1_type4C2_type1C3_050221_Sequence_A 0_S 0_U 1_V 0_X18_Y17_Job(Seq.Scan) 1 01 01 02 01 04 01_182	Cell_CP_13	WT	90	7	9.27077235278992	7.248853847235163	Il12b
843	Il12b_HSS1_type4C2_type1C3_050221_Sequence_A 0_S 0_U 1_V 0_X18_Y17_Job(Seq.Scan) 1 01 01 02 01 04 01_182	Cell_CP_14	WT	90	7	10.51966713330039	0.0	Il12b
844	Il12b_HSS1_type4C2_type1C3_050221_Sequence_A 0_S 0_U 1_V 0_X18_Y22_Job(Seq.Scan) 1 01 01 02 01 04 01_186	Cell_CP_2	WT	90	7	7.896501813655728	0.0	Il12b
845	Il12b_HSS1_type4C2_type1C3_050221_Sequence_A 0_S 0_U 1_V 0_X18_Y22_Job(Seq.Scan) 1 01 01 02 01 04 01_186	Cell_CP_7	WT	90	7	12.444614541200732	0.0	Il12b
846	Il12b_HSS1_type4C2_type1C3_050221_Sequence_A 0_S 0_U 1_V 0_X18_Y22_Job(Seq.Scan) 1 01 01 02 01 04 01_186	Cell_CP_8	WT	90	7	2.819190226953113	0.0	Il12b
847	Il12b_HSS1_type4C2_type1C3_050221_Sequence_A 0_S 0_U 1_V 0_X18_Y22_Job(Seq.Scan) 1 01 01 02 01 04 01_186	Cell_CP_9	WT	90	7	11.47209651897868	0.0	Il12b
848	Il12b_HSS1_type4C2_type1C3_050221_Sequence_A 0_S 0_U 1_V 0_X18_Y22_Job(Seq.Scan) 1 01 01 02 01 04 01_186	Cell_CP_13	WT	90	7	15.213927487966163	0.0	Il12b
849	Il12b_HSS1_type4C2_type1C3_050221_Sequence_A 0_S 0_U 1_V 0_X18_Y23_Job(Seq.Scan) 1 01 01 02 01 04 01_200	Cell_CP_2	WT	90	7	15.218086173977706	1.1616172046430462	Il12b
850	Il12b_HSS1_type4C2_type1C3_050221_Sequence_A 0_S 0_U 1_V 0_X18_Y23_Job(Seq.Scan) 1 01 01 02 01 04 01_200	Cell_CP_4	WT	90	7	10.557764389583374	9.86647515059613	Il12b
851	Il12b_HSS1_type4C2_type1C3_050221_Sequence_A 0_S 0_U 1_V 0_X18_Y23_Job(Seq.Scan) 1 01 01 02 01 04 01_200	Cell_CP_8	WT	90	7	15.25548739613076	0.0	Il12b
852	Il12b_HSS1_type4C2_type1C3_050221_Sequence_A 0_S 0_U 1_V 0_X18_Y24_Job(Seq.Scan) 1 01 01 02 01 04 01_202	Cell_CP_1	WT	90	7	7.313962348630054	0.0	Il12b
853	Il12b_HSS1_type4C2_type1C3_050221_Sequence_A 0_S 0_U 1_V 0_X18_Y24_Job(Seq.Scan) 1 01 01 02 01 04 01_202	Cell_CP_5	WT	90	7	9.18834250640172	0.0	Il12b
854	Il12b_HSS1_type4C2_type1C3_050221_Sequence_A 0_S 0_U 1_V 0_X18_Y24_Job(Seq.Scan) 1 01 01 02 01 04 01_202	Cell_CP_8	WT	90	7	3.570743691074718	0.0	Il12b
855	Il12b_HSS1_type4C2_type1C3_050221_Sequence_A 0_S 0_U 1_V 0_X18_Y24_Job(Seq.Scan) 1 01 01 02 01 04 01_202	Cell_CP_12	WT	90	7	9.150938589053585	0.0	Il12b
856	Il12b_HSS1_type4C2_type1C3_050221_Sequence_A 0_S 0_U 1_V 0_X19_Y23_Job(Seq.Scan) 1 01 01 02 01 04 01_198	Cell_CP_5	WT	90	7	3.4356716312440825	0.0	Il12b
857	Il12b_HSS1_type4C2_type1C3_050221_Sequence_A 0_S 0_U 1_V 0_X19_Y24_Job(Seq.Scan) 1 01 01 02 01 04 01_204	Cell_CP_17	WT	90	7	11.616864880016232	0.0	Il12b
858	Il12b_HSS1_type4C2_type1C3_050221_Sequence_A 0_S 0_U 1_V 0_X20_Y22_Job(Seq.Scan) 1 01 01 02 01 04 01_190	Cell_CP_14	WT	90	7	5.115410864381911	0.0	Il12b
859	Il12b_HSS1_type4C2_type1C3_050221_Sequence_A 0_S 0_U 1_V 0_X20_Y22_Job(Seq.Scan) 1 01 01 02 01 04 01_190	Cell_CP_25	WT	90	7	13.507869001053738	0.0	Il12b
860	Il12b_HSS1_type4C2_type1C3_050221_Sequence_A 0_S 0_U 1_V 0_X20_Y23_Job(Seq.Scan) 1 01 01 02 01 04 01_196	Cell_CP_6	WT	90	7	12.13152450930394	0.0	Il12b
861	Il12b_HSS1_type4C2_type1C3_050221_Sequence_A 0_S 0_U 1_V 0_X20_Y24_Job(Seq.Scan) 1 01 01 02 01 04 01_206	Cell_CP_19	WT	90	7	5.828866735321147	0.0	Il12b
862	Il12b_HSS1_type4C2_type1C3_050221_Sequence_A 0_S 0_U 1_V 0_X20_Y24_Job(Seq.Scan) 1 01 01 02 01 04 01_206	Cell_CP_25	WT	90	7	8.665374264474945	5.987489072879002	Il12b
863	Il12b_HSS1_type4C2_type1C3_050221_Sequence_A 0_S 0_U 1_V 0_X21_Y22_Job(Seq.Scan) 1 01 01 02 01 04 01_192	Cell_CP_6	WT	90	7	10.690757443307623	7.081917506648078	Il12b
864	Il12b_HSS1_type4C2_type1C3_050221_Sequence_A 0_S 0_U 1_V 0_X21_Y22_Job(Seq.Scan) 1 01 01 02 01 04 01_192	Cell_CP_14	WT	90	7	1.7233778105094246	0.0	Il12b
865	Il12b_HSS1_type4C2_type1C3_050221_Sequence_A 0_S 0_U 1_V 0_X21_Y23_Job(Seq.Scan) 1 01 01 02 01 04 01_194	Cell_CP_2	WT	90	7	1.6416419768548438	0.0	Il12b
866	Il12b_HSS1_type4C2_type1C3_050221_Sequence_A 0_S 0_U 1_V 0_X21_Y23_Job(Seq.Scan) 1 01 01 02 01 04 01_194	Cell_CP_26	WT	90	7	6.876885257375549	0.0	Il12b
867	Il12b_HSS1_type4C2_type1C3_050221_Sequence_A 0_S 0_U 1_V 0_X21_Y24_Job(Seq.Scan) 1 01 01 02 01 04 01_208	Cell_CP_7	WT	90	7	2.583680880142906	0.0	Il12b
868	Il12b_HSS1_type4C2_type1C3_050221_Sequence_A 0_S 0_U 1_V 0_X21_Y24_Job(Seq.Scan) 1 01 01 02 01 04 01_208	Cell_CP_11	WT	90	7	8.661217599859715	0.0	Il12b
1173	30Jan17_Exp6_il12binex_zoom4_2_Sequence_A 0_S 0_U 0_V 0_X23_Y18_SequentialScan012	Cell_CP_7	WT	0	4	2.311603112686896	2.311603112686896	Il12b
1174	23Oct17_Il12inex_0_60_90_120_Sequence_A 0_S 0_U 2_V 0_X14_Y14_Job(Seq.Scan) 1 02 01_400	Cell_CP_4	WT	90	1	1.8763703038093087	1.8763703038093087	Il12b
1175	23Oct17_Il12inex_0_60_90_120_Sequence_A 0_S 0_U 2_V 0_X14_Y14_Job(Seq.Scan) 1 02 01_400	Cell_CP_6	WT	90	1	3.645534625905856	3.645534625905856	Il12b
1176	23Oct17_Il12inex_0_60_90_120_Sequence_A 0_S 0_U 2_V 0_X14_Y14_Job(Seq.Scan) 1 02 01_400	Cell_CP_20	WT	90	1	1.1984318999491108	1.1984318999491108	Il12b
1177	23Oct17_Il12inex_0_60_90_120_Sequence_A 0_S 0_U 2_V 0_X14_Y13_Job(Seq.Scan) 1 02 01_370	Cell_CP_10	WT	90	1	1.650045822945529	1.650045822945529	Il12b
1178	23Oct17_Il12inex_0_60_90_120_Sequence_A 0_S 0_U 2_V 0_X14_Y12_Job(Seq.Scan) 1 02 01_368	Cell_CP_22	WT	90	1	11.707246763599006	11.707246763599006	Il12b
1179	23Oct17_Il12inex_0_60_90_120_Sequence_A 0_S 0_U 2_V 0_X14_Y12_Job(Seq.Scan) 1 02 01_368	Cell_CP_37	WT	90	1	2.1979895084252443	2.1979895084252443	Il12b
1180	23Oct17_Il12inex_0_60_90_120_Sequence_A 0_S 0_U 2_V 0_X14_Y12_Job(Seq.Scan) 1 02 01_368	Cell_CP_43	WT	90	1	1.570806416459257	1.570806416459257	Il12b
1181	23Oct17_Il12inex_0_60_90_120_Sequence_A 0_S 0_U 2_V 0_X14_Y12_Job(Seq.Scan) 1 02 01_368	Cell_CP_56	WT	90	1	2.662550357852236	2.662550357852236	Il12b
1182	23Oct17_Il12inex_0_60_90_120_Sequence_A 0_S 0_U 2_V 0_X14_Y11_Job(Seq.Scan) 1 02 01_338	Cell_CP_28	WT	90	1	11.884886513821916	11.884886513821916	Il12b
1183	23Oct17_Il12inex_0_60_90_120_Sequence_A 0_S 0_U 2_V 0_X14_Y11_Job(Seq.Scan) 1 02 01_338	Cell_CP_45	WT	90	1	3.753258252931954	3.753258252931954	Il12b
1184	23Oct17_Il12inex_0_60_90_120_Sequence_A 0_S 0_U 2_V 0_X14_Y11_Job(Seq.Scan) 1 02 01_338	Cell_CP_46	WT	90	1	5.419876912508937	5.419876912508937	Il12b
1185	23Oct17_Il12inex_0_60_90_120_Sequence_A 0_S 0_U 2_V 0_X14_Y11_Job(Seq.Scan) 1 02 01_338	Cell_CP_50	WT	90	1	11.343160995438234	11.343160995438234	Il12b
1186	23Oct17_Il12inex_0_60_90_120_Sequence_A 0_S 0_U 2_V 0_X14_Y10_Job(Seq.Scan) 1 02 01_336	Cell_CP_1	WT	90	1	1.5045146920901469	1.5045146920901469	Il12b
1187	23Oct17_Il12inex_0_60_90_120_Sequence_A 0_S 0_U 2_V 0_X14_Y10_Job(Seq.Scan) 1 02 01_336	Cell_CP_25	WT	90	1	1.5925583511271286	1.5925583511271286	Il12b
1188	23Oct17_Il12inex_0_60_90_120_Sequence_A 0_S 0_U 2_V 0_X13_Y14_Job(Seq.Scan) 1 02 01_398	Cell_CP_7	WT	90	1	1.9007119764170368	1.9007119764170368	Il12b
1189	23Oct17_Il12inex_0_60_90_120_Sequence_A 0_S 0_U 2_V 0_X13_Y14_Job(Seq.Scan) 1 02 01_398	Cell_CP_54	WT	90	1	1.8489213738961543	1.8489213738961543	Il12b
1190	23Oct17_Il12inex_0_60_90_120_Sequence_A 0_S 0_U 2_V 0_X13_Y13_Job(Seq.Scan) 1 02 01_372	Cell_CP_1	WT	90	1	1.2771541649131064	1.2771541649131064	Il12b
1191	23Oct17_Il12inex_0_60_90_120_Sequence_A 0_S 0_U 2_V 0_X13_Y13_Job(Seq.Scan) 1 02 01_372	Cell_CP_9	WT	90	1	1.2129339034316924	1.2129339034316924	Il12b
1192	23Oct17_Il12inex_0_60_90_120_Sequence_A 0_S 0_U 2_V 0_X13_Y12_Job(Seq.Scan) 1 02 01_366	Cell_CP_6	WT	90	1	3.206349732131145	3.206349732131145	Il12b
1193	23Oct17_Il12inex_0_60_90_120_Sequence_A 0_S 0_U 2_V 0_X13_Y12_Job(Seq.Scan) 1 02 01_366	Cell_CP_10	WT	90	1	11.529085085838757	11.529085085838757	Il12b
1194	23Oct17_Il12inex_0_60_90_120_Sequence_A 0_S 0_U 2_V 0_X13_Y12_Job(Seq.Scan) 1 02 01_366	Cell_CP_13	WT	90	1	8.28544599898272	8.28544599898272	Il12b
1195	23Oct17_Il12inex_0_60_90_120_Sequence_A 0_S 0_U 2_V 0_X13_Y12_Job(Seq.Scan) 1 02 01_366	Cell_CP_17	WT	90	1	3.1561142066622714	3.1561142066622714	Il12b
1196	23Oct17_Il12inex_0_60_90_120_Sequence_A 0_S 0_U 2_V 0_X13_Y11_Job(Seq.Scan) 1 02 01_340	Cell_CP_2	WT	90	1	1.6826735989995718	1.6826735989995718	Il12b
1197	23Oct17_Il12inex_0_60_90_120_Sequence_A 0_S 0_U 2_V 0_X13_Y11_Job(Seq.Scan) 1 02 01_340	Cell_CP_13	WT	90	1	1.0451324998823963	1.0451324998823963	Il12b
1198	23Oct17_Il12inex_0_60_90_120_Sequence_A 0_S 0_U 2_V 0_X13_Y10_Job(Seq.Scan) 1 02 01_334	Cell_CP_30	WT	90	1	6.550984064522033	6.550984064522033	Il12b
1199	23Oct17_Il12inex_0_60_90_120_Sequence_A 0_S 0_U 2_V 0_X12_Y14_Job(Seq.Scan) 1 02 01_396	Cell_CP_8	WT	90	1	2.3834002357364312	2.3834002357364312	Il12b
1200	23Oct17_Il12inex_0_60_90_120_Sequence_A 0_S 0_U 2_V 0_X12_Y14_Job(Seq.Scan) 1 02 01_396	Cell_CP_27	WT	90	1	5.193035416070645	5.193035416070645	Il12b
1201	23Oct17_Il12inex_0_60_90_120_Sequence_A 0_S 0_U 2_V 0_X12_Y14_Job(Seq.Scan) 1 02 01_396	Cell_CP_48	WT	90	1	1.5775390801745055	1.5775390801745055	Il12b
1202	23Oct17_Il12inex_0_60_90_120_Sequence_A 0_S 0_U 2_V 0_X12_Y13_Job(Seq.Scan) 1 02 01_374	Cell_CP_28	WT	90	1	2.96552551484455	2.96552551484455	Il12b
1203	23Oct17_Il12inex_0_60_90_120_Sequence_A 0_S 0_U 2_V 0_X12_Y12_Job(Seq.Scan) 1 02 01_364	Cell_CP_27	WT	90	1	1.7510371640996727	1.7510371640996727	Il12b
1204	23Oct17_Il12inex_0_60_90_120_Sequence_A 0_S 0_U 2_V 0_X12_Y12_Job(Seq.Scan) 1 02 01_364	Cell_CP_29	WT	90	1	9.03278426615181	9.03278426615181	Il12b
1205	23Oct17_Il12inex_0_60_90_120_Sequence_A 0_S 0_U 2_V 0_X12_Y11_Job(Seq.Scan) 1 02 01_342	Cell_CP_3	WT	90	1	11.41411291305278	11.41411291305278	Il12b
1206	23Oct17_Il12inex_0_60_90_120_Sequence_A 0_S 0_U 2_V 0_X12_Y11_Job(Seq.Scan) 1 02 01_342	Cell_CP_9	WT	90	1	1.4837981739967112	1.4837981739967112	Il12b
1207	23Oct17_Il12inex_0_60_90_120_Sequence_A 0_S 0_U 2_V 0_X12_Y11_Job(Seq.Scan) 1 02 01_342	Cell_CP_29	WT	90	1	1.1057274179278709	1.1057274179278709	Il12b
1208	23Oct17_Il12inex_0_60_90_120_Sequence_A 0_S 0_U 2_V 0_X12_Y11_Job(Seq.Scan) 1 02 01_342	Cell_CP_36	WT	90	1	2.5833113292092578	2.5833113292092578	Il12b
1209	23Oct17_Il12inex_0_60_90_120_Sequence_A 0_S 0_U 2_V 0_X12_Y11_Job(Seq.Scan) 1 02 01_342	Cell_CP_37	WT	90	1	13.787153189447668	13.787153189447668	Il12b
1210	23Oct17_Il12inex_0_60_90_120_Sequence_A 0_S 0_U 2_V 0_X12_Y11_Job(Seq.Scan) 1 02 01_342	Cell_CP_38	WT	90	1	3.673501075184581	3.673501075184581	Il12b
1211	23Oct17_Il12inex_0_60_90_120_Sequence_A 0_S 0_U 2_V 0_X12_Y11_Job(Seq.Scan) 1 02 01_342	Cell_CP_46	WT	90	1	2.064369635530469	2.064369635530469	Il12b
1212	23Oct17_Il12inex_0_60_90_120_Sequence_A 0_S 0_U 2_V 0_X12_Y10_Job(Seq.Scan) 1 02 01_332	Cell_CP_50	WT	90	1	10.122456114918268	10.122456114918268	Il12b
1213	23Oct17_Il12inex_0_60_90_120_Sequence_A 0_S 0_U 2_V 0_X11_Y14_Job(Seq.Scan) 1 02 01_394	Cell_CP_28	WT	90	1	1.6826735989995718	1.6826735989995718	Il12b
1214	23Oct17_Il12inex_0_60_90_120_Sequence_A 0_S 0_U 2_V 0_X11_Y11_Job(Seq.Scan) 1 02 01_344	Cell_CP_3	WT	90	1	2.0503862849433414	2.0503862849433414	Il12b
1215	23Oct17_Il12inex_0_60_90_120_Sequence_A 0_S 0_U 2_V 0_X11_Y11_Job(Seq.Scan) 1 02 01_344	Cell_CP_23	WT	90	1	1.7981666917407677	1.7981666917407677	Il12b
1216	23Oct17_Il12inex_0_60_90_120_Sequence_A 0_S 0_U 2_V 0_X11_Y10_Job(Seq.Scan) 1 02 01_330	Cell_CP_22	WT	90	1	11.106991807538718	11.106991807538718	Il12b
1217	23Oct17_Il12inex_0_60_90_120_Sequence_A 0_S 0_U 2_V 0_X11_Y10_Job(Seq.Scan) 1 02 01_330	Cell_CP_25	WT	90	1	1.8023101213072197	1.8023101213072197	Il12b
1218	23Oct17_Il12inex_0_60_90_120_Sequence_A 0_S 0_U 2_V 0_X11_Y10_Job(Seq.Scan) 1 02 01_330	Cell_CP_62	WT	90	1	3.7946907853277656	3.7946907853277656	Il12b
1219	23Oct17_Il12inex_0_60_90_120_Sequence_A 0_S 0_U 2_V 0_X10_Y14_Job(Seq.Scan) 1 02 01_392	Cell_CP_13	WT	90	1	2.889393113768175	2.889393113768175	Il12b
1220	23Oct17_Il12inex_0_60_90_120_Sequence_A 0_S 0_U 2_V 0_X10_Y14_Job(Seq.Scan) 1 02 01_392	Cell_CP_31	WT	90	1	4.717080828048617	4.717080828048617	Il12b
1221	23Oct17_Il12inex_0_60_90_120_Sequence_A 0_S 0_U 2_V 0_X10_Y14_Job(Seq.Scan) 1 02 01_392	Cell_CP_33	WT	90	1	3.490679582022191	3.490679582022191	Il12b
1222	23Oct17_Il12inex_0_60_90_120_Sequence_A 0_S 0_U 2_V 0_X10_Y13_Job(Seq.Scan) 1 02 01_378	Cell_CP_10	WT	90	1	5.665884132212659	5.665884132212659	Il12b
1223	23Oct17_Il12inex_0_60_90_120_Sequence_A 0_S 0_U 2_V 0_X10_Y13_Job(Seq.Scan) 1 02 01_378	Cell_CP_28	WT	90	1	1.8401171213454448	1.8401171213454448	Il12b
1224	23Oct17_Il12inex_0_60_90_120_Sequence_A 0_S 0_U 2_V 0_X10_Y10_Job(Seq.Scan) 1 02 01_328	Cell_CP_8	WT	90	1	1.0756890019703895	1.0756890019703895	Il12b
1225	23Oct17_Il12inex_0_60_90_120_Sequence_A 0_S 0_U 2_V 0_X 9_Y14_Job(Seq.Scan) 1 02 01_390	Cell_CP_15	WT	90	1	1.885692579516649	1.885692579516649	Il12b
1226	23Oct17_Il12inex_0_60_90_120_Sequence_A 0_S 0_U 2_V 0_X 9_Y14_Job(Seq.Scan) 1 02 01_390	Cell_CP_19	WT	90	1	6.232472243159289	6.232472243159289	Il12b
1227	23Oct17_Il12inex_0_60_90_120_Sequence_A 0_S 0_U 2_V 0_X 9_Y14_Job(Seq.Scan) 1 02 01_390	Cell_CP_22	WT	90	1	5.080132313164835	5.080132313164835	Il12b
1228	23Oct17_Il12inex_0_60_90_120_Sequence_A 0_S 0_U 2_V 0_X 9_Y13_Job(Seq.Scan) 1 02 01_380	Cell_CP_6	WT	90	1	2.5874534992980616	2.5874534992980616	Il12b
1229	23Oct17_Il12inex_0_60_90_120_Sequence_A 0_S 0_U 2_V 0_X 9_Y13_Job(Seq.Scan) 1 02 01_380	Cell_CP_19	WT	90	1	2.793062217754995	2.793062217754995	Il12b
1230	23Oct17_Il12inex_0_60_90_120_Sequence_A 0_S 0_U 2_V 0_X 9_Y13_Job(Seq.Scan) 1 02 01_380	Cell_CP_25	WT	90	1	12.408488652641667	12.408488652641667	Il12b
1231	23Oct17_Il12inex_0_60_90_120_Sequence_A 0_S 0_U 2_V 0_X 9_Y11_Job(Seq.Scan) 1 02 01_348	Cell_CP_34	WT	90	1	2.453834004246581	2.453834004246581	Il12b
1232	23Oct17_Il12inex_0_60_90_120_Sequence_A 0_S 0_U 2_V 0_X 8_Y14_Job(Seq.Scan) 1 02 01_388	Cell_CP_13	WT	90	1	2.5972955614307387	2.5972955614307387	Il12b
1233	23Oct17_Il12inex_0_60_90_120_Sequence_A 0_S 0_U 2_V 0_X 8_Y14_Job(Seq.Scan) 1 02 01_388	Cell_CP_22	WT	90	1	1.093815404280675	1.093815404280675	Il12b
1234	23Oct17_Il12inex_0_60_90_120_Sequence_A 0_S 0_U 2_V 0_X 8_Y14_Job(Seq.Scan) 1 02 01_388	Cell_CP_24	WT	90	1	10.727885005156615	10.727885005156615	Il12b
1235	23Oct17_Il12inex_0_60_90_120_Sequence_A 0_S 0_U 2_V 0_X 8_Y14_Job(Seq.Scan) 1 02 01_388	Cell_CP_35	WT	90	1	9.41862171708492	9.41862171708492	Il12b
1236	23Oct17_Il12inex_0_60_90_120_Sequence_A 0_S 0_U 2_V 0_X 8_Y14_Job(Seq.Scan) 1 02 01_388	Cell_CP_39	WT	90	1	4.025676718914627	4.025676718914627	Il12b
1237	23Oct17_Il12inex_0_60_90_120_Sequence_A 0_S 0_U 2_V 0_X 8_Y14_Job(Seq.Scan) 1 02 01_388	Cell_CP_41	WT	90	1	1.8613509069089211	1.8613509069089211	Il12b
1238	23Oct17_Il12inex_0_60_90_120_Sequence_A 0_S 0_U 2_V 0_X 8_Y13_Job(Seq.Scan) 1 02 01_382	Cell_CP_18	WT	90	1	1.7769329061772907	1.7769329061772907	Il12b
1239	23Oct17_Il12inex_0_60_90_120_Sequence_A 0_S 0_U 2_V 0_X 8_Y13_Job(Seq.Scan) 1 02 01_382	Cell_CP_22	WT	90	1	1.423203192977354	1.423203192977354	Il12b
1240	23Oct17_Il12inex_0_60_90_120_Sequence_A 0_S 0_U 2_V 0_X 8_Y13_Job(Seq.Scan) 1 02 01_382	Cell_CP_23	WT	90	1	6.625561262598634	6.625561262598634	Il12b
1241	23Oct17_Il12inex_0_60_90_120_Sequence_A 0_S 0_U 2_V 0_X 8_Y12_Job(Seq.Scan) 1 02 01_356	Cell_CP_20	WT	90	1	9.26739472451414	9.26739472451414	Il12b
1242	23Oct17_Il12inex_0_60_90_120_Sequence_A 0_S 0_U 2_V 0_X 8_Y11_Job(Seq.Scan) 1 02 01_350	Cell_CP_1	WT	90	1	12.5405514333202	12.5405514333202	Il12b
1243	23Oct17_Il12inex_0_60_90_120_Sequence_A 0_S 0_U 2_V 0_X 8_Y11_Job(Seq.Scan) 1 02 01_350	Cell_CP_18	WT	90	1	11.739871265011162	11.739871265011162	Il12b
1244	23Oct17_Il12inex_0_60_90_120_Sequence_A 0_S 0_U 2_V 0_X 8_Y11_Job(Seq.Scan) 1 02 01_350	Cell_CP_27	WT	90	1	6.300315266147464	6.300315266147464	Il12b
1245	23Oct17_Il12inex_0_60_90_120_Sequence_A 0_S 0_U 2_V 0_X 8_Y11_Job(Seq.Scan) 1 02 01_350	Cell_CP_35	WT	90	1	7.89753444025885	7.89753444025885	Il12b
1246	23Oct17_Il12inex_0_60_90_120_Sequence_A 0_S 0_U 2_V 0_X 8_Y11_Job(Seq.Scan) 1 02 01_350	Cell_CP_46	WT	90	1	10.663667766421558	10.663667766421558	Il12b
1247	23Oct17_Il12inex_0_60_90_120_Sequence_A 0_S 0_U 2_V 0_X 8_Y10_Job(Seq.Scan) 1 02 01_324	Cell_CP_10	WT	90	1	1.883620990681188	1.883620990681188	Il12b
1248	23Oct17_Il12inex_0_60_90_120_Sequence_A 0_S 0_U 2_V 0_X 8_Y10_Job(Seq.Scan) 1 02 01_324	Cell_CP_41	WT	90	1	1.7883266447723272	1.7883266447723272	Il12b
1249	23Oct17_Il12inex_0_60_90_120_Sequence_A 0_S 0_U 2_V 0_X 7_Y14_Job(Seq.Scan) 1 02 01_386	Cell_CP_4	WT	90	1	1.2481514174255912	1.2481514174255912	Il12b
1250	23Oct17_Il12inex_0_60_90_120_Sequence_A 0_S 0_U 2_V 0_X 7_Y14_Job(Seq.Scan) 1 02 01_386	Cell_CP_10	WT	90	1	3.3120040373815485	3.3120040373815485	Il12b
1251	23Oct17_Il12inex_0_60_90_120_Sequence_A 0_S 0_U 2_V 0_X 7_Y14_Job(Seq.Scan) 1 02 01_386	Cell_CP_21	WT	90	1	2.724699282393718	2.724699282393718	Il12b
1252	23Oct17_Il12inex_0_60_90_120_Sequence_A 0_S 0_U 2_V 0_X 7_Y14_Job(Seq.Scan) 1 02 01_386	Cell_CP_30	WT	90	1	2.6646221985832264	2.6646221985832264	Il12b
1253	23Oct17_Il12inex_0_60_90_120_Sequence_A 0_S 0_U 2_V 0_X 7_Y14_Job(Seq.Scan) 1 02 01_386	Cell_CP_41	WT	90	1	12.13140760040603	12.13140760040603	Il12b
1254	23Oct17_Il12inex_0_60_90_120_Sequence_A 0_S 0_U 2_V 0_X 7_Y14_Job(Seq.Scan) 1 02 01_386	Cell_CP_56	WT	90	1	1.2926909552313002	1.2926909552313002	Il12b
1255	23Oct17_Il12inex_0_60_90_120_Sequence_A 0_S 0_U 2_V 0_X 7_Y13_Job(Seq.Scan) 1 02 01_384	Cell_CP_3	WT	90	1	2.096998041323336	2.096998041323336	Il12b
1256	23Oct17_Il12inex_0_60_90_120_Sequence_A 0_S 0_U 2_V 0_X 7_Y13_Job(Seq.Scan) 1 02 01_384	Cell_CP_9	WT	90	1	1.1632147637985064	1.1632147637985064	Il12b
1257	23Oct17_Il12inex_0_60_90_120_Sequence_A 0_S 0_U 2_V 0_X 7_Y13_Job(Seq.Scan) 1 02 01_384	Cell_CP_12	WT	90	1	10.505188197762424	10.505188197762424	Il12b
1258	23Oct17_Il12inex_0_60_90_120_Sequence_A 0_S 0_U 2_V 0_X 7_Y13_Job(Seq.Scan) 1 02 01_384	Cell_CP_13	WT	90	1	5.934674798777979	5.934674798777979	Il12b
1259	23Oct17_Il12inex_0_60_90_120_Sequence_A 0_S 0_U 2_V 0_X 7_Y13_Job(Seq.Scan) 1 02 01_384	Cell_CP_17	WT	90	1	11.205911182014106	11.205911182014106	Il12b
1260	23Oct17_Il12inex_0_60_90_120_Sequence_A 0_S 0_U 2_V 0_X 7_Y13_Job(Seq.Scan) 1 02 01_384	Cell_CP_37	WT	90	1	9.347672822216731	9.347672822216731	Il12b
1261	23Oct17_Il12inex_0_60_90_120_Sequence_A 0_S 0_U 2_V 0_X 7_Y12_Job(Seq.Scan) 1 02 01_354	Cell_CP_3	WT	90	1	14.090649014499672	14.090649014499672	Il12b
1262	23Oct17_Il12inex_0_60_90_120_Sequence_A 0_S 0_U 2_V 0_X 7_Y12_Job(Seq.Scan) 1 02 01_354	Cell_CP_4	WT	90	1	2.824655206973425	2.824655206973425	Il12b
1263	23Oct17_Il12inex_0_60_90_120_Sequence_A 0_S 0_U 2_V 0_X 7_Y12_Job(Seq.Scan) 1 02 01_354	Cell_CP_12	WT	90	1	6.473295452863765	6.473295452863765	Il12b
1264	23Oct17_Il12inex_0_60_90_120_Sequence_A 0_S 0_U 2_V 0_X 7_Y12_Job(Seq.Scan) 1 02 01_354	Cell_CP_26	WT	90	1	12.20132573876708	12.20132573876708	Il12b
1265	23Oct17_Il12inex_0_60_90_120_Sequence_A 0_S 0_U 2_V 0_X 7_Y12_Job(Seq.Scan) 1 02 01_354	Cell_CP_29	WT	90	1	7.741127971808356	7.741127971808356	Il12b
1266	23Oct17_Il12inex_0_60_90_120_Sequence_A 0_S 0_U 2_V 0_X 7_Y12_Job(Seq.Scan) 1 02 01_354	Cell_CP_38	WT	90	1	1.4770652583859327	1.4770652583859327	Il12b
1267	23Oct17_Il12inex_0_60_90_120_Sequence_A 0_S 0_U 2_V 0_X 7_Y11_Job(Seq.Scan) 1 02 01_352	Cell_CP_10	WT	90	1	1.6189716125703175	1.6189716125703175	Il12b
1268	23Oct17_Il12inex_0_60_90_120_Sequence_A 0_S 0_U 2_V 0_X 7_Y11_Job(Seq.Scan) 1 02 01_352	Cell_CP_34	WT	90	1	2.457459788499697	2.457459788499697	Il12b
1269	23Oct17_Il12inex_0_60_90_120_Sequence_A 0_S 0_U 2_V 0_X 7_Y11_Job(Seq.Scan) 1 02 01_352	Cell_CP_43	WT	90	1	7.700731989516863	7.700731989516863	Il12b
1270	23Oct17_Il12inex_0_60_90_120_Sequence_A 0_S 0_U 2_V 0_X 7_Y11_Job(Seq.Scan) 1 02 01_352	Cell_CP_47	WT	90	1	1.15078497889021	1.15078497889021	Il12b
1271	23Oct17_Il12inex_0_60_90_120_Sequence_A 0_S 0_U 2_V 0_X 7_Y11_Job(Seq.Scan) 1 02 01_352	Cell_CP_56	WT	90	1	2.0503862849433414	2.0503862849433414	Il12b
1272	23Oct17_Il12inex_0_60_90_120_Sequence_A 0_S 0_U 2_V 0_X 7_Y10_Job(Seq.Scan) 1 02 01_322	Cell_CP_4	WT	90	1	2.001185672257845	2.001185672257845	Il12b
1273	23Oct17_Il12inex_0_60_90_120_Sequence_A 0_S 0_U 2_V 0_X 7_Y10_Job(Seq.Scan) 1 02 01_322	Cell_CP_8	WT	90	1	1.9234999573981688	1.9234999573981688	Il12b
1274	23Oct17_Il12inex_0_60_90_120_Sequence_A 0_S 0_U 2_V 0_X 7_Y10_Job(Seq.Scan) 1 02 01_322	Cell_CP_23	WT	90	1	3.678680802959823	3.678680802959823	Il12b
1275	23Oct17_Il12inex_0_60_90_120_Sequence_A 0_S 0_U 2_V 0_X 7_Y10_Job(Seq.Scan) 1 02 01_322	Cell_CP_26	WT	90	1	1.622079121771274	1.622079121771274	Il12b
1276	23Oct17_Il12inex_0_60_90_120_Sequence_A 0_S 0_U 2_V 0_X 7_Y10_Job(Seq.Scan) 1 02 01_322	Cell_CP_46	WT	90	1	12.299731246362075	12.299731246362075	Il12b
1277	31Oct17_Il12b_in_ex_Exp2_0_60_90_120_Sequence_A 0_S 0_U 2_V 0_X14_Y15_Job(Seq.Scan) 1 01_544	Cell_CP_4	WT	90	2	2.753408175879613	2.753408175879613	Il12b
1278	31Oct17_Il12b_in_ex_Exp2_0_60_90_120_Sequence_A 0_S 0_U 2_V 0_X14_Y15_Job(Seq.Scan) 1 01_544	Cell_CP_8	WT	90	2	11.111567858719912	11.111567858719912	Il12b
1279	31Oct17_Il12b_in_ex_Exp2_0_60_90_120_Sequence_A 0_S 0_U 2_V 0_X14_Y15_Job(Seq.Scan) 1 01_544	Cell_CP_18	WT	90	2	1.4237875925589454	1.4237875925589454	Il12b
1280	31Oct17_Il12b_in_ex_Exp2_0_60_90_120_Sequence_A 0_S 0_U 2_V 0_X14_Y14_Job(Seq.Scan) 1 01_542	Cell_CP_8	WT	90	2	11.402677678858202	11.402677678858202	Il12b
1281	31Oct17_Il12b_in_ex_Exp2_0_60_90_120_Sequence_A 0_S 0_U 2_V 0_X14_Y13_Job(Seq.Scan) 1 01_512	Cell_CP_7	WT	90	2	3.1429870460495413	3.1429870460495413	Il12b
1282	31Oct17_Il12b_in_ex_Exp2_0_60_90_120_Sequence_A 0_S 0_U 2_V 0_X14_Y11_Job(Seq.Scan) 1 01_480	Cell_CP_4	WT	90	2	3.20163853370234	3.20163853370234	Il12b
1283	31Oct17_Il12b_in_ex_Exp2_0_60_90_120_Sequence_A 0_S 0_U 2_V 0_X14_Y10_Job(Seq.Scan) 1 01_478	Cell_CP_17	WT	90	2	9.941223282603946	9.941223282603946	Il12b
1284	31Oct17_Il12b_in_ex_Exp2_0_60_90_120_Sequence_A 0_S 0_U 2_V 0_X14_Y10_Job(Seq.Scan) 1 01_478	Cell_CP_24	WT	90	2	2.2976464986804097	2.2976464986804097	Il12b
1285	31Oct17_Il12b_in_ex_Exp2_0_60_90_120_Sequence_A 0_S 0_U 2_V 0_X13_Y15_Job(Seq.Scan) 1 01_546	Cell_CP_1	WT	90	2	1.2957216638753868	1.2957216638753868	Il12b
1286	31Oct17_Il12b_in_ex_Exp2_0_60_90_120_Sequence_A 0_S 0_U 2_V 0_X13_Y15_Job(Seq.Scan) 1 01_546	Cell_CP_18	WT	90	2	1.5577717716063344	1.5577717716063344	Il12b
1287	31Oct17_Il12b_in_ex_Exp2_0_60_90_120_Sequence_A 0_S 0_U 2_V 0_X13_Y15_Job(Seq.Scan) 1 01_546	Cell_CP_24	WT	90	2	5.523499518349658	5.523499518349658	Il12b
1288	31Oct17_Il12b_in_ex_Exp2_0_60_90_120_Sequence_A 0_S 0_U 2_V 0_X13_Y14_Job(Seq.Scan) 1 01_540	Cell_CP_11	WT	90	2	1.745027531896454	1.745027531896454	Il12b
1289	31Oct17_Il12b_in_ex_Exp2_0_60_90_120_Sequence_A 0_S 0_U 2_V 0_X13_Y14_Job(Seq.Scan) 1 01_540	Cell_CP_12	WT	90	2	11.370928732956994	11.370928732956994	Il12b
1290	31Oct17_Il12b_in_ex_Exp2_0_60_90_120_Sequence_A 0_S 0_U 2_V 0_X13_Y14_Job(Seq.Scan) 1 01_540	Cell_CP_14	WT	90	2	11.008253974817569	11.008253974817569	Il12b
1291	31Oct17_Il12b_in_ex_Exp2_0_60_90_120_Sequence_A 0_S 0_U 2_V 0_X13_Y14_Job(Seq.Scan) 1 01_540	Cell_CP_15	WT	90	2	2.362217676119375	2.362217676119375	Il12b
1292	31Oct17_Il12b_in_ex_Exp2_0_60_90_120_Sequence_A 0_S 0_U 2_V 0_X13_Y12_Job(Seq.Scan) 1 01_508	Cell_CP_12	WT	90	2	1.284421544252848	1.284421544252848	Il12b
1293	31Oct17_Il12b_in_ex_Exp2_0_60_90_120_Sequence_A 0_S 0_U 2_V 0_X13_Y10_Job(Seq.Scan) 1 01_476	Cell_CP_6	WT	90	2	2.416026947032988	2.416026947032988	Il12b
1294	31Oct17_Il12b_in_ex_Exp2_0_60_90_120_Sequence_A 0_S 0_U 2_V 0_X13_Y10_Job(Seq.Scan) 1 01_476	Cell_CP_8	WT	90	2	11.558184493247111	11.558184493247111	Il12b
1295	31Oct17_Il12b_in_ex_Exp2_0_60_90_120_Sequence_A 0_S 0_U 2_V 0_X13_Y10_Job(Seq.Scan) 1 01_476	Cell_CP_11	WT	90	2	3.6315722633522616	3.6315722633522616	Il12b
1296	31Oct17_Il12b_in_ex_Exp2_0_60_90_120_Sequence_A 0_S 0_U 2_V 0_X13_Y10_Job(Seq.Scan) 1 01_476	Cell_CP_14	WT	90	2	2.781927843197705	2.781927843197705	Il12b
1297	31Oct17_Il12b_in_ex_Exp2_0_60_90_120_Sequence_A 0_S 0_U 2_V 0_X12_Y15_Job(Seq.Scan) 1 01_548	Cell_CP_7	WT	90	2	2.181957246670338	2.181957246670338	Il12b
1298	31Oct17_Il12b_in_ex_Exp2_0_60_90_120_Sequence_A 0_S 0_U 2_V 0_X12_Y15_Job(Seq.Scan) 1 01_548	Cell_CP_8	WT	90	2	5.506280363223833	5.506280363223833	Il12b
1299	31Oct17_Il12b_in_ex_Exp2_0_60_90_120_Sequence_A 0_S 0_U 2_V 0_X12_Y14_Job(Seq.Scan) 1 01_538	Cell_CP_19	WT	90	2	10.428732073712297	10.428732073712297	Il12b
1300	31Oct17_Il12b_in_ex_Exp2_0_60_90_120_Sequence_A 0_S 0_U 2_V 0_X12_Y12_Job(Seq.Scan) 1 01_506	Cell_CP_21	WT	90	2	8.504518052286231	8.504518052286231	Il12b
1301	31Oct17_Il12b_in_ex_Exp2_0_60_90_120_Sequence_A 0_S 0_U 2_V 0_X11_Y15_Job(Seq.Scan) 1 01_550	Cell_CP_4	WT	90	2	1.9473493332105023	1.9473493332105023	Il12b
1302	31Oct17_Il12b_in_ex_Exp2_0_60_90_120_Sequence_A 0_S 0_U 2_V 0_X11_Y14_Job(Seq.Scan) 1 01_536	Cell_CP_5	WT	90	2	1.7299605748764926	1.7299605748764926	Il12b
1303	31Oct17_Il12b_in_ex_Exp2_0_60_90_120_Sequence_A 0_S 0_U 2_V 0_X11_Y14_Job(Seq.Scan) 1 01_536	Cell_CP_16	WT	90	2	2.78354261334584	2.78354261334584	Il12b
1304	31Oct17_Il12b_in_ex_Exp2_0_60_90_120_Sequence_A 0_S 0_U 2_V 0_X11_Y14_Job(Seq.Scan) 1 01_536	Cell_CP_21	WT	90	2	2.580681682938573	2.580681682938573	Il12b
1305	31Oct17_Il12b_in_ex_Exp2_0_60_90_120_Sequence_A 0_S 0_U 2_V 0_X11_Y14_Job(Seq.Scan) 1 01_536	Cell_CP_22	WT	90	2	1.7364179543335412	1.7364179543335412	Il12b
1306	31Oct17_Il12b_in_ex_Exp2_0_60_90_120_Sequence_A 0_S 0_U 2_V 0_X11_Y13_Job(Seq.Scan) 1 01_518	Cell_CP_8	WT	90	2	1.7643983617018395	1.7643983617018395	Il12b
1307	31Oct17_Il12b_in_ex_Exp2_0_60_90_120_Sequence_A 0_S 0_U 2_V 0_X11_Y13_Job(Seq.Scan) 1 01_518	Cell_CP_13	WT	90	2	1.393654594515055	1.393654594515055	Il12b
1308	31Oct17_Il12b_in_ex_Exp2_0_60_90_120_Sequence_A 0_S 0_U 2_V 0_X11_Y12_Job(Seq.Scan) 1 01_504	Cell_CP_1	WT	90	2	2.5290255261268566	2.5290255261268566	Il12b
1309	31Oct17_Il12b_in_ex_Exp2_0_60_90_120_Sequence_A 0_S 0_U 2_V 0_X11_Y10_Job(Seq.Scan) 1 01_472	Cell_CP_1	WT	90	2	2.245989818442389	2.245989818442389	Il12b
1310	31Oct17_Il12b_in_ex_Exp2_0_60_90_120_Sequence_A 0_S 0_U 2_V 0_X11_Y10_Job(Seq.Scan) 1 01_472	Cell_CP_5	WT	90	2	1.7891506681962055	1.7891506681962055	Il12b
1311	31Oct17_Il12b_in_ex_Exp2_0_60_90_120_Sequence_A 0_S 0_U 2_V 0_X11_Y10_Job(Seq.Scan) 1 01_472	Cell_CP_8	WT	90	2	9.550030165712188	9.550030165712188	Il12b
1312	31Oct17_Il12b_in_ex_Exp2_0_60_90_120_Sequence_A 0_S 0_U 2_V 0_X10_Y15_Job(Seq.Scan) 1 01_552	Cell_CP_18	WT	90	2	13.952147974709874	13.952147974709874	Il12b
1313	31Oct17_Il12b_in_ex_Exp2_0_60_90_120_Sequence_A 0_S 0_U 2_V 0_X10_Y14_Job(Seq.Scan) 1 01_534	Cell_CP_12	WT	90	2	10.742974195933776	10.742974195933776	Il12b
1314	31Oct17_Il12b_in_ex_Exp2_0_60_90_120_Sequence_A 0_S 0_U 2_V 0_X10_Y13_Job(Seq.Scan) 1 01_520	Cell_CP_11	WT	90	2	9.02754393525897	9.02754393525897	Il12b
1315	31Oct17_Il12b_in_ex_Exp2_0_60_90_120_Sequence_A 0_S 0_U 2_V 0_X10_Y13_Job(Seq.Scan) 1 01_520	Cell_CP_13	WT	90	2	1.3382306843098843	1.3382306843098843	Il12b
1316	31Oct17_Il12b_in_ex_Exp2_0_60_90_120_Sequence_A 0_S 0_U 2_V 0_X10_Y13_Job(Seq.Scan) 1 01_520	Cell_CP_14	WT	90	2	2.2083232764602303	2.2083232764602303	Il12b
1317	31Oct17_Il12b_in_ex_Exp2_0_60_90_120_Sequence_A 0_S 0_U 2_V 0_X10_Y13_Job(Seq.Scan) 1 01_520	Cell_CP_19	WT	90	2	2.2163945100693807	2.2163945100693807	Il12b
1318	31Oct17_Il12b_in_ex_Exp2_0_60_90_120_Sequence_A 0_S 0_U 2_V 0_X 9_Y15_Job(Seq.Scan) 1 01_554	Cell_CP_5	WT	90	2	1.8095981859091157	1.8095981859091157	Il12b
1319	31Oct17_Il12b_in_ex_Exp2_0_60_90_120_Sequence_A 0_S 0_U 2_V 0_X 9_Y15_Job(Seq.Scan) 1 01_554	Cell_CP_7	WT	90	2	2.593057836185756	2.593057836185756	Il12b
1320	31Oct17_Il12b_in_ex_Exp2_0_60_90_120_Sequence_A 0_S 0_U 2_V 0_X 9_Y15_Job(Seq.Scan) 1 01_554	Cell_CP_8	WT	90	2	2.2626706296144525	2.2626706296144525	Il12b
1321	31Oct17_Il12b_in_ex_Exp2_0_60_90_120_Sequence_A 0_S 0_U 2_V 0_X 9_Y15_Job(Seq.Scan) 1 01_554	Cell_CP_14	WT	90	2	4.364989610969288	4.364989610969288	Il12b
1322	31Oct17_Il12b_in_ex_Exp2_0_60_90_120_Sequence_A 0_S 0_U 2_V 0_X 9_Y15_Job(Seq.Scan) 1 01_554	Cell_CP_15	WT	90	2	1.541090960434271	1.541090960434271	Il12b
1323	31Oct17_Il12b_in_ex_Exp2_0_60_90_120_Sequence_A 0_S 0_U 2_V 0_X 9_Y14_Job(Seq.Scan) 1 01_532	Cell_CP_9	WT	90	2	8.953288586054784	8.953288586054784	Il12b
1324	31Oct17_Il12b_in_ex_Exp2_0_60_90_120_Sequence_A 0_S 0_U 2_V 0_X 9_Y14_Job(Seq.Scan) 1 01_532	Cell_CP_11	WT	90	2	1.2715073087650548	1.2715073087650548	Il12b
1325	31Oct17_Il12b_in_ex_Exp2_0_60_90_120_Sequence_A 0_S 0_U 2_V 0_X 9_Y14_Job(Seq.Scan) 1 01_532	Cell_CP_12	WT	90	2	1.9505776957975869	1.9505776957975869	Il12b
1326	31Oct17_Il12b_in_ex_Exp2_0_60_90_120_Sequence_A 0_S 0_U 2_V 0_X 9_Y12_Job(Seq.Scan) 1 01_500	Cell_CP_22	WT	90	2	1.889773879182348	1.889773879182348	Il12b
1327	31Oct17_Il12b_in_ex_Exp2_0_60_90_120_Sequence_A 0_S 0_U 2_V 0_X 9_Y11_Job(Seq.Scan) 1 01_490	Cell_CP_4	WT	90	2	1.8730928062971328	1.8730928062971328	Il12b
1328	31Oct17_Il12b_in_ex_Exp2_0_60_90_120_Sequence_A 0_S 0_U 2_V 0_X 9_Y11_Job(Seq.Scan) 1 01_490	Cell_CP_13	WT	90	2	4.172353813412524	4.172353813412524	Il12b
1329	31Oct17_Il12b_in_ex_Exp2_0_60_90_120_Sequence_A 0_S 0_U 2_V 0_X 9_Y11_Job(Seq.Scan) 1 01_490	Cell_CP_14	WT	90	2	1.8752453969727247	1.8752453969727247	Il12b
1330	31Oct17_Il12b_in_ex_Exp2_0_60_90_120_Sequence_A 0_S 0_U 2_V 0_X 9_Y10_Job(Seq.Scan) 1 01_468	Cell_CP_15	WT	90	2	10.78764025616745	10.78764025616745	Il12b
1331	31Oct17_Il12b_in_ex_Exp2_0_60_90_120_Sequence_A 0_S 0_U 2_V 0_X 9_Y10_Job(Seq.Scan) 1 01_468	Cell_CP_17	WT	90	2	8.704689880056208	8.704689880056208	Il12b
1332	31Oct17_Il12b_in_ex_Exp2_0_60_90_120_Sequence_A 0_S 0_U 2_V 0_X 9_Y10_Job(Seq.Scan) 1 01_468	Cell_CP_22	WT	90	2	1.961339864036092	1.961339864036092	Il12b
1333	31Oct17_Il12b_in_ex_Exp2_0_60_90_120_Sequence_A 0_S 0_U 2_V 0_X 9_Y10_Job(Seq.Scan) 1 01_468	Cell_CP_23	WT	90	2	1.2946452376810147	1.2946452376810147	Il12b
1334	31Oct17_Il12b_in_ex_Exp2_0_60_90_120_Sequence_A 0_S 0_U 2_V 0_X 8_Y15_Job(Seq.Scan) 1 01_556	Cell_CP_14	WT	90	2	4.5463269900390015	4.5463269900390015	Il12b
1335	31Oct17_Il12b_in_ex_Exp2_0_60_90_120_Sequence_A 0_S 0_U 2_V 0_X 8_Y15_Job(Seq.Scan) 1 01_556	Cell_CP_15	WT	90	2	2.3288557920620963	2.3288557920620963	Il12b
1336	31Oct17_Il12b_in_ex_Exp2_0_60_90_120_Sequence_A 0_S 0_U 2_V 0_X 8_Y15_Job(Seq.Scan) 1 01_556	Cell_CP_18	WT	90	2	1.6180378985506914	1.6180378985506914	Il12b
1337	31Oct17_Il12b_in_ex_Exp2_0_60_90_120_Sequence_A 0_S 0_U 2_V 0_X 8_Y15_Job(Seq.Scan) 1 01_556	Cell_CP_20	WT	90	2	1.480824833489914	1.480824833489914	Il12b
1338	31Oct17_Il12b_in_ex_Exp2_0_60_90_120_Sequence_A 0_S 0_U 2_V 0_X 8_Y14_Job(Seq.Scan) 1 01_530	Cell_CP_4	WT	90	2	1.1009332756430308	1.1009332756430308	Il12b
1339	31Oct17_Il12b_in_ex_Exp2_0_60_90_120_Sequence_A 0_S 0_U 2_V 0_X 8_Y14_Job(Seq.Scan) 1 01_530	Cell_CP_14	WT	90	2	2.0296768320198715	2.0296768320198715	Il12b
1340	31Oct17_Il12b_in_ex_Exp2_0_60_90_120_Sequence_A 0_S 0_U 2_V 0_X 8_Y13_Job(Seq.Scan) 1 01_524	Cell_CP_4	WT	90	2	2.25567529877337	2.25567529877337	Il12b
1341	31Oct17_Il12b_in_ex_Exp2_0_60_90_120_Sequence_A 0_S 0_U 2_V 0_X 8_Y10_Job(Seq.Scan) 1 01_466	Cell_CP_10	WT	90	2	1.251059921908721	1.251059921908721	Il12b
1342	31Oct17_Il12b_in_ex_Exp2_0_60_90_120_Sequence_A 0_S 0_U 2_V 0_X 8_Y10_Job(Seq.Scan) 1 01_466	Cell_CP_14	WT	90	2	9.706613144582318	9.706613144582318	Il12b
1343	31Oct17_Il12b_in_ex_Exp2_0_60_90_120_Sequence_A 0_S 0_U 2_V 0_X 7_Y15_Job(Seq.Scan) 1 01_558	Cell_CP_1	WT	90	2	3.438937250934954	3.438937250934954	Il12b
1344	31Oct17_Il12b_in_ex_Exp2_0_60_90_120_Sequence_A 0_S 0_U 2_V 0_X 7_Y15_Job(Seq.Scan) 1 01_558	Cell_CP_5	WT	90	2	1.623957064910554	1.623957064910554	Il12b
1345	31Oct17_Il12b_in_ex_Exp2_0_60_90_120_Sequence_A 0_S 0_U 2_V 0_X 7_Y15_Job(Seq.Scan) 1 01_558	Cell_CP_14	WT	90	2	1.852645812010527	1.852645812010527	Il12b
1346	31Oct17_Il12b_in_ex_Exp2_0_60_90_120_Sequence_A 0_S 0_U 2_V 0_X 7_Y14_Job(Seq.Scan) 1 01_528	Cell_CP_17	WT	90	2	2.1722711120564773	2.1722711120564773	Il12b
1347	31Oct17_Il12b_in_ex_Exp2_0_60_90_120_Sequence_A 0_S 0_U 2_V 0_X 7_Y14_Job(Seq.Scan) 1 01_528	Cell_CP_23	WT	90	2	2.876093805583375	2.876093805583375	Il12b
1348	31Oct17_Il12b_in_ex_Exp2_0_60_90_120_Sequence_A 0_S 0_U 2_V 0_X 7_Y12_Job(Seq.Scan) 1 01_496	Cell_CP_3	WT	90	2	2.2847325249057686	2.2847325249057686	Il12b
1349	31Oct17_Il12b_in_ex_Exp2_0_60_90_120_Sequence_A 0_S 0_U 2_V 0_X 7_Y12_Job(Seq.Scan) 1 01_496	Cell_CP_14	WT	90	2	1.5717623024319236	1.5717623024319236	Il12b
1350	31Oct17_Il12b_in_ex_Exp2_0_60_90_120_Sequence_A 0_S 0_U 2_V 0_X 7_Y11_Job(Seq.Scan) 1 01_494	Cell_CP_3	WT	90	2	7.428875950517632	7.428875950517632	Il12b
1351	31Oct17_Il12b_in_ex_Exp2_0_60_90_120_Sequence_A 0_S 0_U 2_V 0_X 7_Y11_Job(Seq.Scan) 1 01_494	Cell_CP_16	WT	90	2	3.077877262943662	3.077877262943662	Il12b
1352	31Oct17_Il12b_in_ex_Exp2_0_60_90_120_Sequence_A 0_S 0_U 2_V 0_X 7_Y10_Job(Seq.Scan) 1 01_464	Cell_CP_3	WT	90	2	13.88650089450284	13.88650089450284	Il12b
1353	31Oct17_Il12b_in_ex_Exp2_0_60_90_120_Sequence_A 0_S 0_U 2_V 0_X 7_Y10_Job(Seq.Scan) 1 01_464	Cell_CP_4	WT	90	2	1.9010736062351588	1.9010736062351588	Il12b
1354	31Oct17_Il12b_in_ex_Exp2_0_60_90_120_Sequence_A 0_S 0_U 2_V 0_X 7_Y10_Job(Seq.Scan) 1 01_464	Cell_CP_8	WT	90	2	1.078333298111105	1.078333298111105	Il12b
1355	31Oct17_Il12b_in_ex_Exp2_0_60_90_120_Sequence_A 0_S 0_U 2_V 0_X 7_Y10_Job(Seq.Scan) 1 01_464	Cell_CP_13	WT	90	2	1.8467261222243605	1.8467261222243605	Il12b
1356	31Oct17_Il12b_in_ex_Exp2_0_60_90_120_Sequence_A 0_S 0_U 2_V 0_X 7_Y10_Job(Seq.Scan) 1 01_464	Cell_CP_15	WT	90	2	12.817855955567389	12.817855955567389	Il12b
1357	Exp4_il12inex_0_60_90_120_part3_Sequence_A 0_S 0_U 2_V 0_X14_Y 9_Job(Seq.Scan) 1 01_408	Cell_CP_7	WT	90	3	1.049644053000266	1.049644053000266	Il12b
1358	Exp4_il12inex_0_60_90_120_part3_Sequence_A 0_S 0_U 2_V 0_X13_Y 8_Job(Seq.Scan) 1 01_392	Cell_CP_8	WT	90	3	3.0839091813948456	3.0839091813948456	Il12b
1359	30Jan17_Exp6_il12binex_zoom4_2_Sequence_A 0_S 0_U 2_V 0_X17_Y23_SequentialScan236	Cell_CP_20	WT	90	4	1.4557748498582452	1.4557748498582452	Il12b
1360	30Jan17_Exp6_il12binex_zoom4_2_Sequence_A 0_S 0_U 2_V 0_X15_Y24_SequentialScan254	Cell_CP_33	WT	90	4	1.1566136702998888	1.1566136702998888	Il12b
1361	30Jan17_Exp6_il12binex_zoom4_2_Sequence_A 0_S 0_U 2_V 0_X15_Y22_SequentialScan230	Cell_CP_39	WT	90	4	1.035974885379186	1.035974885379186	Il12b
1362	30Jan17_Exp6_il12binex_zoom4_2_Sequence_A 0_S 0_U 2_V 0_X15_Y22_SequentialScan230	Cell_CP_66	WT	90	4	3.249119672681108	3.249119672681108	Il12b
1363	30Jan17_Exp6_il12binex_zoom4_2_Sequence_A 0_S 0_U 2_V 0_X15_Y21_SequentialScan216	Cell_CP_41	WT	90	4	2.4073570446577164	2.4073570446577164	Il12b
1364	30Jan17_Exp6_il12binex_zoom4_2_Sequence_A 0_S 0_U 2_V 0_X14_Y25_SequentialScan266	Cell_CP_2	WT	90	4	3.4330523670760345	3.4330523670760345	Il12b
1365	30Jan17_Exp6_il12binex_zoom4_2_Sequence_A 0_S 0_U 2_V 0_X14_Y25_SequentialScan266	Cell_CP_3	WT	90	4	1.0559910671411563	1.0559910671411563	Il12b
1366	30Jan17_Exp6_il12binex_zoom4_2_Sequence_A 0_S 0_U 2_V 0_X14_Y23_SequentialScan242	Cell_CP_5	WT	90	4	1.184203311341047	1.184203311341047	Il12b
1367	30Jan17_Exp6_il12binex_zoom4_2_Sequence_A 0_S 0_U 2_V 0_X14_Y22_SequentialScan228	Cell_CP_74	WT	90	4	2.5453072232491136	2.5453072232491136	Il12b
1368	30Jan17_Exp6_il12binex_zoom4_2_Sequence_A 0_S 0_U 2_V 0_X13_Y22_SequentialScan226	Cell_CP_2	WT	90	4	4.018393006321412	4.018393006321412	Il12b
1369	30Jan17_Exp6_il12binex_zoom4_2_Sequence_A 0_S 0_U 2_V 0_X12_Y25_SequentialScan270	Cell_CP_2	WT	90	4	1.1230726929477777	1.1230726929477777	Il12b
1370	30Jan17_Exp6_il12binex_zoom4_2_Sequence_A 0_S 0_U 2_V 0_X12_Y24_SequentialScan248	Cell_CP_14	WT	90	4	3.7181484380652927	3.7181484380652927	Il12b
1371	30Jan17_Exp6_il12binex_zoom4_2_Sequence_A 0_S 0_U 2_V 0_X12_Y22_SequentialScan224	Cell_CP_19	WT	90	4	2.313226814363616	2.313226814363616	Il12b
1372	30Jan17_Exp6_il12binex_zoom4_2_Sequence_A 0_S 0_U 2_V 0_X12_Y22_SequentialScan224	Cell_CP_30	WT	90	4	2.1514735270320937	2.1514735270320937	Il12b
1373	30Jan17_Exp6_il12binex_zoom4_2_Sequence_A 0_S 0_U 2_V 0_X12_Y22_SequentialScan224	Cell_CP_62	WT	90	4	1.1225317221736184	1.1225317221736184	Il12b
1374	Il12b_HSS1_type4C2_type1C3_26012021_3_Sequence_A 0_S 0_U 1_V 0_X19_Y 7_Job(Seq.Scan) 1 01 01 02 01 04 01_014	Cell_CP_35	WT	90	5	4.24117440534157	4.24117440534157	Il12b
1375	Il12b_HSS1_type4C2_type1C3_26012021_3_Sequence_A 0_S 0_U 1_V 0_X19_Y11_Job(Seq.Scan) 1 01 01 02 01 04 01_040	Cell_CP_3	WT	90	5	5.719078823247049	5.719078823247049	Il12b
1376	Il12b_HSS1_type4C2_type1C3_26012021_3_Sequence_A 0_S 0_U 1_V 0_X20_Y 6_Job(Seq.Scan) 1 01 01 02 01 04 01_006	Cell_CP_19	WT	90	5	6.89821425875645	6.89821425875645	Il12b
1377	Il12b_HSS1_type4C2_type1C3_26012021_6_Sequence_A 0_S 0_U 1_V 0_X 6_Y10_Job(Seq.Scan) 1 01 01 02 01 04 01_102	Cell_CP_20	WT	90	5	8.851493117540558	8.851493117540558	Il12b
1378	Il12b_HSS1_type4C2_type1C3_26012021_6_Sequence_A 0_S 0_U 1_V 0_X13_Y14_Job(Seq.Scan) 1 01 01 02 01 04 01_104	Cell_CP_5	WT	90	5	2.839620898212482	2.839620898212482	Il12b
1379	Il12b_HSS1_type4C2_type1C3_26012021_6_Sequence_A 0_S 0_U 1_V 0_X17_Y17_Job(Seq.Scan) 1 01 01 02 01 04 01_118	Cell_CP_25	WT	90	5	8.729330885296594	8.729330885296594	Il12b
1380	Il12b_HSS1_type4C2_type1C3_26012021_6_Sequence_A 0_S 0_U 3_V 0_X10_Y14_Job(Seq.Scan) 1 01 01 02 01 04 01_368	Cell_CP_11	WT	90	6	3.064693350783789	3.064693350783789	Il12b
1381	Il12b_HSS1_type4C2_type1C3_26012021_6_Sequence_A 0_S 0_U 3_V 0_X12_Y 9_Job(Seq.Scan) 1 01 01 02 01 04 01_358	Cell_CP_7	WT	90	6	6.748166818155288	6.748166818155288	Il12b
1382	Il12b_HSS1_type4C2_type1C3_26012021_6_Sequence_A 0_S 0_U 3_V 0_X18_Y15_Job(Seq.Scan) 1 01 01 02 01 04 01_378	Cell_CP_24	WT	90	6	8.66028081380672	8.66028081380672	Il12b
1383	Il12b_HSS1_type4C2_type1C3_26012021_6_Sequence_A 0_S 0_U 3_V 0_X18_Y17_Job(Seq.Scan) 1 01 01 02 01 04 01_414	Cell_CP_33	WT	90	6	5.569029445141543	5.569029445141543	Il12b
1384	Il12b_HSS1_type4C2_type1C3_26012021_6_Sequence_A 0_S 0_U 3_V 0_X20_Y16_Job(Seq.Scan) 1 01 01 02 01 04 01_400	Cell_CP_1	WT	90	6	3.514172077349371	3.514172077349371	Il12b
1385	Il12b_HSS1_type4C2_type1C3_26012021_6_Sequence_A 0_S 0_U 3_V 0_X21_Y16_Job(Seq.Scan) 1 01 01 02 01 04 01_402	Cell_CP_12	WT	90	6	4.470229398092479	4.470229398092479	Il12b
1386	Il12b_HSS1_type4C2_type1C3_26012021_6_Sequence_A 0_S 0_U 3_V 0_X22_Y15_Job(Seq.Scan) 1 01 01 02 01 04 01_370	Cell_CP_15	WT	90	6	3.444460348125937	3.444460348125937	Il12b
1387	Il12b_HSS1_type4C2_type1C3_050221_3_Sequence_A 0_S 0_U 3_V 0_X 8_Y 7_Job(Seq.Scan) 1 01 01 02 01 04 01_060	Cell_CP_45	WT	90	8	6.230619926032055	6.230619926032055	Il12b
1388	Il12b_HSS1_type4C2_type1C3_050221_3_Sequence_A 0_S 0_U 3_V 0_X 8_Y 8_Job(Seq.Scan) 1 01 01 02 01 04 01_070	Cell_CP_37	WT	90	8	4.037607741476214	4.037607741476214	Il12b
1389	Il12b_HSS1_type4C2_type1C3_050221_3_Sequence_A 0_S 0_U 3_V 0_X 9_Y10_Job(Seq.Scan) 1 01 01 02 01 04 01_078	Cell_CP_23	WT	90	8	2.8808380978627017	2.8808380978627017	Il12b
1390	Il12b_HSS1_type4C2_type1C3_050221_3_Sequence_A 0_S 0_U 3_V 0_X12_Y10_Job(Seq.Scan) 1 01 01 02 01 04 01_082	Cell_CP_24	WT	90	8	7.930446448116105	7.930446448116105	Il12b
1391	Il12b_HSS1_type4C2_type1C3_050221_3_Sequence_A 0_S 0_U 3_V 0_X12_Y10_Job(Seq.Scan) 1 01 01 02 01 04 01_082	Cell_CP_42	WT	90	8	2.028847346761525	2.028847346761525	Il12b
1392	Il12b_HSS1_type4C2_type1C3_050221_3_Sequence_A 0_S 0_U 3_V 0_X13_Y12_Job(Seq.Scan) 1 01 01 02 01 04 01_096	Cell_CP_24	WT	90	8	7.982393638126768	7.982393638126768	Il12b
1393	Il12b_HSS1_type4C2_type1C3_050221_3_Sequence_A 0_S 0_U 3_V 0_X14_Y11_Job(Seq.Scan) 1 01 01 02 01 04 01_088	Cell_CP_35	WT	90	8	9.584557071219098	9.584557071219098	Il12b
1394	Il12b_HSS1_type4C2_type1C3_050221_3_Sequence_A 0_S 0_U 3_V 0_X16_Y15_Job(Seq.Scan) 1 01 01 02 01 04 01_108	Cell_CP_5	WT	90	8	2.3807267947282997	2.3807267947282997	Il12b
1395	Il12b_HSS1_type4C2_type1C3_050221_3_Sequence_A 0_S 0_U 3_V 0_X17_Y14_Job(Seq.Scan) 1 01 01 02 01 04 01_104	Cell_CP_14	WT	90	8	1.0888864388816928	1.0888864388816928	Il12b
1396	Il12b_HSS1_type4C2_type1C3_050221_3_Sequence_A 0_S 0_U 3_V 0_X17_Y15_Job(Seq.Scan) 1 01 01 02 01 04 01_106	Cell_CP_14	WT	90	8	2.6363242727331917	2.6363242727331917	Il12b
1397	Il12b_HSS1_type4C2_type1C3_050221_Sequence_A 0_S 0_U 1_V 0_X 9_Y13_Job(Seq.Scan) 1 01 01 02 01 04 01_160	Cell_CP_14	WT	90	7	2.6931233192405517	2.6931233192405517	Il12b
1398	Il12b_HSS1_type4C2_type1C3_050221_Sequence_A 0_S 0_U 1_V 0_X 9_Y13_Job(Seq.Scan) 1 01 01 02 01 04 01_160	Cell_CP_19	WT	90	7	8.876638478575853	8.876638478575853	Il12b
1399	Il12b_HSS1_type4C2_type1C3_050221_Sequence_A 0_S 0_U 1_V 0_X 9_Y14_Job(Seq.Scan) 1 01 01 02 01 04 01_162	Cell_CP_11	WT	90	7	3.07478736805862	3.07478736805862	Il12b
1400	Il12b_HSS1_type4C2_type1C3_050221_Sequence_A 0_S 0_U 1_V 0_X 9_Y14_Job(Seq.Scan) 1 01 01 02 01 04 01_162	Cell_CP_36	WT	90	7	11.272604916995991	11.272604916995991	Il12b
1401	Il12b_HSS1_type4C2_type1C3_050221_Sequence_A 0_S 0_U 1_V 0_X 9_Y15_Job(Seq.Scan) 1 01 01 02 01 04 01_180	Cell_CP_13	WT	90	7	12.847751040787482	12.847751040787482	Il12b
1402	Il12b_HSS1_type4C2_type1C3_050221_Sequence_A 0_S 0_U 1_V 0_X 9_Y15_Job(Seq.Scan) 1 01 01 02 01 04 01_180	Cell_CP_14	WT	90	7	1.1138228891295283	1.1138228891295283	Il12b
1403	Il12b_HSS1_type4C2_type1C3_050221_Sequence_A 0_S 0_U 1_V 0_X10_Y11_Job(Seq.Scan) 1 01 01 02 01 04 01_138	Cell_CP_9	WT	90	7	7.315348352700977	7.315348352700977	Il12b
1404	Il12b_HSS1_type4C2_type1C3_050221_Sequence_A 0_S 0_U 1_V 0_X10_Y11_Job(Seq.Scan) 1 01 01 02 01 04 01_138	Cell_CP_16	WT	90	7	11.695827357931424	11.695827357931424	Il12b
1405	Il12b_HSS1_type4C2_type1C3_050221_Sequence_A 0_S 0_U 1_V 0_X10_Y11_Job(Seq.Scan) 1 01 01 02 01 04 01_138	Cell_CP_21	WT	90	7	13.590298847441936	13.590298847441936	Il12b
1406	Il12b_HSS1_type4C2_type1C3_050221_Sequence_A 0_S 0_U 1_V 0_X10_Y15_Job(Seq.Scan) 1 01 01 02 01 04 01_178	Cell_CP_7	WT	90	7	8.575325101589904	8.575325101589904	Il12b
1407	Il12b_HSS1_type4C2_type1C3_050221_Sequence_A 0_S 0_U 1_V 0_X11_Y11_Job(Seq.Scan) 1 01 01 02 01 04 01_136	Cell_CP_11	WT	90	7	1.0050726940437285	1.0050726940437285	Il12b
1408	Il12b_HSS1_type4C2_type1C3_050221_Sequence_A 0_S 0_U 1_V 0_X11_Y12_Job(Seq.Scan) 1 01 01 02 01 04 01_146	Cell_CP_23	WT	90	7	1.2218799979550208	1.2218799979550208	Il12b
1409	Il12b_HSS1_type4C2_type1C3_050221_Sequence_A 0_S 0_U 1_V 0_X11_Y13_Job(Seq.Scan) 1 01 01 02 01 04 01_156	Cell_CP_8	WT	90	7	13.237035585250242	13.237035585250242	Il12b
1410	Il12b_HSS1_type4C2_type1C3_050221_Sequence_A 0_S 0_U 1_V 0_X12_Y11_Job(Seq.Scan) 1 01 01 02 01 04 01_134	Cell_CP_8	WT	90	7	7.095077470434763	7.095077470434763	Il12b
1411	Il12b_HSS1_type4C2_type1C3_050221_Sequence_A 0_S 0_U 1_V 0_X12_Y12_Job(Seq.Scan) 1 01 01 02 01 04 01_148	Cell_CP_6	WT	90	7	1.350717566211889	1.350717566211889	Il12b
1412	Il12b_HSS1_type4C2_type1C3_050221_Sequence_A 0_S 0_U 1_V 0_X12_Y12_Job(Seq.Scan) 1 01 01 02 01 04 01_148	Cell_CP_7	WT	90	7	5.540712648323113	5.540712648323113	Il12b
1413	Il12b_HSS1_type4C2_type1C3_050221_Sequence_A 0_S 0_U 1_V 0_X12_Y15_Job(Seq.Scan) 1 01 01 02 01 04 01_174	Cell_CP_15	WT	90	7	4.138736851343399	4.138736851343399	Il12b
1414	Il12b_HSS1_type4C2_type1C3_050221_Sequence_A 0_S 0_U 1_V 0_X13_Y11_Job(Seq.Scan) 1 01 01 02 01 04 01_132	Cell_CP_4	WT	90	7	7.6609949935909105	7.6609949935909105	Il12b
1415	Il12b_HSS1_type4C2_type1C3_050221_Sequence_A 0_S 0_U 1_V 0_X13_Y11_Job(Seq.Scan) 1 01 01 02 01 04 01_132	Cell_CP_25	WT	90	7	9.847079179188444	9.847079179188444	Il12b
1416	Il12b_HSS1_type4C2_type1C3_050221_Sequence_A 0_S 0_U 1_V 0_X13_Y12_Job(Seq.Scan) 1 01 01 02 01 04 01_150	Cell_CP_24	WT	90	7	11.436767901843693	11.436767901843693	Il12b
1417	Il12b_HSS1_type4C2_type1C3_050221_Sequence_A 0_S 0_U 1_V 0_X13_Y12_Job(Seq.Scan) 1 01 01 02 01 04 01_150	Cell_CP_26	WT	90	7	13.229413573558316	13.229413573558316	Il12b
1418	Il12b_HSS1_type4C2_type1C3_050221_Sequence_A 0_S 0_U 1_V 0_X13_Y13_Job(Seq.Scan) 1 01 01 02 01 04 01_152	Cell_CP_5	WT	90	7	4.705346702736238	4.705346702736238	Il12b
1419	Il12b_HSS1_type4C2_type1C3_050221_Sequence_A 0_S 0_U 1_V 0_X13_Y14_Job(Seq.Scan) 1 01 01 02 01 04 01_170	Cell_CP_13	WT	90	7	1.0223894908953362	1.0223894908953362	Il12b
1420	Il12b_HSS1_type4C2_type1C3_050221_Sequence_A 0_S 0_U 1_V 0_X13_Y15_Job(Seq.Scan) 1 01 01 02 01 04 01_172	Cell_CP_4	WT	90	7	1.844595725370065	1.844595725370065	Il12b
1421	Il12b_HSS1_type4C2_type1C3_050221_Sequence_A 0_S 0_U 1_V 0_X17_Y17_Job(Seq.Scan) 1 01 01 02 01 04 01_184	Cell_CP_4	WT	90	7	6.247243215499124	6.247243215499124	Il12b
1422	Il12b_HSS1_type4C2_type1C3_050221_Sequence_A 0_S 0_U 1_V 0_X18_Y17_Job(Seq.Scan) 1 01 01 02 01 04 01_182	Cell_CP_13	WT	90	7	7.248853847235163	7.248853847235163	Il12b
1423	Il12b_HSS1_type4C2_type1C3_050221_Sequence_A 0_S 0_U 1_V 0_X18_Y23_Job(Seq.Scan) 1 01 01 02 01 04 01_200	Cell_CP_2	WT	90	7	1.1616172046430462	1.1616172046430462	Il12b
1424	Il12b_HSS1_type4C2_type1C3_050221_Sequence_A 0_S 0_U 1_V 0_X18_Y23_Job(Seq.Scan) 1 01 01 02 01 04 01_200	Cell_CP_4	WT	90	7	9.86647515059613	9.86647515059613	Il12b
1425	Il12b_HSS1_type4C2_type1C3_050221_Sequence_A 0_S 0_U 1_V 0_X18_Y24_Job(Seq.Scan) 1 01 01 02 01 04 01_202	Cell_CP_11	WT	90	7	3.5153294694904336	3.5153294694904336	Il12b
1426	Il12b_HSS1_type4C2_type1C3_050221_Sequence_A 0_S 0_U 1_V 0_X20_Y24_Job(Seq.Scan) 1 01 01 02 01 04 01_206	Cell_CP_25	WT	90	7	5.987489072879002	5.987489072879002	Il12b
1427	Il12b_HSS1_type4C2_type1C3_050221_Sequence_A 0_S 0_U 1_V 0_X21_Y22_Job(Seq.Scan) 1 01 01 02 01 04 01_192	Cell_CP_6	WT	90	7	7.081917506648078	7.081917506648078	Il12b
