# Supplementary material for: Cohesin couples transcriptional bursting probabilities of inducible enhancers and promoters
Source: Nat Commun. 2022 Jul 27;13:4342. doi: 10.1038/s41467-022-31192-9 (PMC9329429; doi:10.1038/s41467-022-31192-9)
Supplement: Supplementary file 4 — Source Data [file 41467_2022_31192_MOESM4_ESM.zip › SourceData/Fig4a.csv]

GeneSymbol	Class	EnsemblID	baseMean	log2FoldChange	lfcSE	stat	pvalue	padj	baseMean_FL2	baseMean_WT2	chromosome_name	baseMean_1	log2FoldChange_1	lfcSE_1	stat_1	pvalue_1	padj_1	GeneSymbol_1	DE1	DE2	DE
Med21	Inducible	ENSMUSG00000030291	2489.07551638389	1.43072253629118	0.193874448324834	7.37963433888938	1.58724854589901e-13	9.22437801150984e-12	5341.18165468556	1571.21298081372	6	1093.20308872256	1.02616360495564	0.341223533757104	3.00730607193729	0.00263574236529281	0.0468748691239329	Med21	RNAseq:up	GROseq:up	RNAseq:up GROseq:up
Nudt17	Inducible	ENSMUSG00000028100	249.162383378168	3.09493383979056	0.478289165977085	6.47084245253183	9.7458009038338e-11	3.62327720438606e-9	344.970352955538	46.8821920186775	3	277.680454009183	2.31334641102897	0.415908480698458	5.56215253688513	2.66467216719167e-8	3.31343388273616e-6	Nudt17	RNAseq:up	GROseq:up	RNAseq:up GROseq:up
Cp	Inducible	ENSMUSG00000003617	10325.7999015399	2.98231113240429	0.514391811641989	5.79774223637902	6.72136545130315e-9	1.8184964879845e-7	6557.83345099971	1313.86534607614	3	7851.62425788694	1.9012336600324	0.435380693315101	4.36683042960844	1.26062519503311e-5	0.000674915968132483	Cp	RNAseq:up	GROseq:up	RNAseq:up GROseq:up
Sntb1	Inducible	ENSMUSG00000060429	129.43116641145	1.83190083268806	0.485315488621116	3.77465973297675	0.00016022621559604	0.00139649248438822	68.8851771265044	21.8344233500296	15	1369.50478516707	1.12969975906779	0.33449439300154	3.37733541339985	0.00073191740251672	0.018202313595815	Sntb1	RNAseq:up	GROseq:up	RNAseq:up GROseq:up
Adamts1	Inducible	ENSMUSG00000022893	1466.41066759883	4.05991389583621	0.330303641325082	12.2914596991696	1.00671590527736e-34	3.30736992717446e-32	3774.97821531029	129.698309317457	16	679.418771993767	1.87062938691269	1.21424533253694	1.54056955113374	0.123421583319471	0.494557127698355	Adamts1	RNAseq:up	GROseq:ns	RNAseq:up GROseq:ns
Htra4	Inducible	ENSMUSG00000037406	172.053152994357	3.1269238559159	0.510906621006989	6.12034318473459	9.33740349439079e-10	2.90180543344986e-8	519.284964720641	74.2929489370132	8	165.012448904704	1.19031356774156	0.501090259351559	2.37544742793822	0.0175276890655109	0.16703302700934	Htra4	RNAseq:up	GROseq:ns	RNAseq:up GROseq:ns
Serpina3f	Inducible	ENSMUSG00000066363	23325.5786556717	2.62726595642779	0.499031077126156	5.26473415555162	1.403923599111e-7	2.89377235576043e-6	660.442933988578	110.980913251985	12	64.0582857841717	1.9897667203593	0.880651332218155	2.25942623097786	0.0238568842561987	0.204784407754129	Serpina3f	RNAseq:up	GROseq:ns	RNAseq:up GROseq:ns
Il4i1	Inducible	ENSMUSG00000074141	881.419327897658	1.36768077217482	0.291674457304285	4.68906597038084	2.74454904411311e-6	3.944799152869e-5	1462.17436214382	705.517917262588	7	2010.29852399099	0.521949360127411	0.212630040252307	2.45473010073302	0.0140990400100035	0.145316241921286	Il4i1	RNAseq:up	GROseq:ns	RNAseq:up GROseq:ns
Ccl24	Inducible	ENSMUSG00000004814	178.86206611409	2.88069207882016	0.639623772421546	4.50372891538126	6.67713704439334e-6	8.75185514149561e-5	614.046720389807	207.426874300183	5	46.847707642476	2.59195662591303	1.14130259415778	2.27105119990177	0.0231438786750879	0.200932131357647	Ccl24	RNAseq:up	GROseq:ns	RNAseq:up GROseq:ns
Snn	Inducible	ENSMUSG00000037972	1108.05898436249	2.01227983063339	0.461600141192705	4.35935705182837	1.30445130101075e-5	0.000158723031320265	3416.03672129613	1198.15701020051	16	477.469450909856	0.778231598959013	0.372510875675994	2.0891513504049	0.0366941011479488	0.261574824595572	Snn	RNAseq:up	GROseq:ns	RNAseq:up GROseq:ns
Bcor	Inducible	ENSMUSG00000040363	4466.62187732548	1.37265734527443	0.320528317408252	4.28248385781808	1.84818543681427e-5	0.000216851961820962	12547.5232428888	8176.66629076215	X	4332.76879848613	1.10782279095071	0.372174476358706	2.97662215257066	0.00291442954424223	0.0501535593110167	Bcor	RNAseq:up	GROseq:ns	RNAseq:up GROseq:ns
Phldb1	Inducible	ENSMUSG00000048537	2389.20871184365	1.65650787933092	0.421337685162025	3.9315445488668	8.44018518233539e-5	0.000805394789953972	8852.02236364759	4387.14609587425	9	3605.19574821974	0.83172470952229	0.431826132758296	1.92606386327209	0.0540964001057857	0.328649485118641	Phldb1	RNAseq:up	GROseq:ns	RNAseq:up GROseq:ns
Fas	Inducible	ENSMUSG00000024778	3728.38796504755	0.619072129294772	0.163812178433089	3.77915815061111	0.000157359462019191	0.00137747287633765	3574.33503906212	2297.82974257146	19	5332.4683445501	0.713883192102613	0.271551237875087	2.62890789115459	0.00856595589085714	0.10367227149225	Fas	RNAseq:up	GROseq:ns	RNAseq:up GROseq:ns
Itgav	Inducible	ENSMUSG00000027087	20137.4767848102	0.805602876610553	0.224791979864329	3.58377054687079	0.000338669622883678	0.00264576875522216	30524.7722809347	22551.6206807539	2	21671.1111972123	0.126931923905085	0.198475328761979	0.639535022800275	0.522474937440875	0.853232572848042	Itgav	RNAseq:up	GROseq:ns	RNAseq:up GROseq:ns
Pgs1	Inducible	ENSMUSG00000017715	6134.3224213635	0.559204015106214	0.16435867958741	3.4023394232053	0.000668116040641636	0.00467216855875285	6768.11198780758	5016.96713847676	11	9546.64473826774	0.344822789217006	0.205240564458199	1.68009082477082	0.0929396457959531	0.43281075159402	Pgs1	RNAseq:up	GROseq:ns	RNAseq:up GROseq:ns
Atp2b4	Inducible	ENSMUSG00000026463	249.629441209905	1.28321147016443	0.379615784550444	3.38029007851732	0.000724093642604491	0.00500062610838571	836.862829188498	291.280031359673	1	252.503003675145	0.279288695302282	0.321995594938977	0.867368062458156	0.385740375080467	0.781054608452491	Atp2b4	RNAseq:up	GROseq:ns	RNAseq:up GROseq:ns
Mapkapk2	Inducible	ENSMUSG00000016528	54149.4377294415	0.523823582186823	0.162553363083054	3.22247151490298	0.00127089801781679	0.00794829692727844	79966.0852665726	54038.7729375872	1	48553.3340278436	0.5392027555922	0.250520204248667	2.15233241250668	0.0313711827431468	0.239817683052346	Mapkapk2	RNAseq:up	GROseq:ns	RNAseq:up GROseq:ns
Rcn1	Inducible	ENSMUSG00000005973	1034.99999133396	0.829789502132587	0.264781639564592	3.13386344875384	0.00172521119476733	0.0102292632830072	791.841017884169	466.410727908876	2	288.176122130846	1.18460246079	0.440859110558736	2.68703182585624	0.00720900835610709	0.0923987529865463	Rcn1	RNAseq:up	GROseq:ns	RNAseq:up GROseq:ns
Aebp2	Inducible	ENSMUSG00000030232	5157.52379761054	0.28920148943613	0.104318595590928	2.77229086336818	0.00556632745260205	0.0264795328995236	7011.89552436106	6458.0994128588	6	8903.59672950025	0.462736294291784	0.21057504920475	2.19748871501794	0.0279855615603576	0.224487218239136	Aebp2	RNAseq:up	GROseq:ns	RNAseq:up GROseq:ns
Nr4a1	Inducible	ENSMUSG00000023034	383.149418318477	1.20613956398267	0.452687783843181	2.66439609600886	0.00771266886190839	0.0345933101615868	816.329093874793	448.418862305869	15	418.251258642269	0.751092866028185	0.466687607819316	1.60941249230466	0.107526175496944	0.462854857617916	Nr4a1	RNAseq:up	GROseq:ns	RNAseq:up GROseq:ns
Cebpb	Inducible	ENSMUSG00000056501	2491.01928424855	-2.8906286781854	0.264454817645172	-10.9305200182205	8.23749986053682e-28	1.76809697006562e-25	544.729337364829	3798.39145806467	2	384.252803417997	-2.36597903813576	0.874962776298448	-2.70409107933151	0.00684915128980078	0.0891198850104964	Cebpb	RNAseq:down	GROseq:ns	RNAseq:down GROseq:ns
Malt1	Inducible	ENSMUSG00000032688	11178.7427208411	-1.39567885867089	0.133190103491573	-10.4788480681615	1.08051787066208e-25	2.02257868394396e-23	5311.24683576834	16583.0702443439	18	21172.5138994269	-0.818712014877653	0.355096879922864	-2.30560182633961	0.0211328911480363	0.189116685206949	Malt1	RNAseq:down	GROseq:ns	RNAseq:down GROseq:ns
Xkr8	Inducible	ENSMUSG00000037752	1186.49440331323	-2.091823934337	0.228712910259875	-9.14606845743935	5.90432788656604e-20	6.25314936302238e-18	170.694264471585	609.736043077002	4	683.891073686428	-0.210961638675266	0.375342980059148	-0.562050311003612	0.574081741364231	0.876550495954082	Xkr8	RNAseq:down	GROseq:ns	RNAseq:down GROseq:ns
Pim1	Inducible	ENSMUSG00000024014	20166.3751248229	-2.01600089218052	0.223666165355978	-9.01343700765796	1.99697652925579e-19	2.0607261646128e-17	10595.1041464536	45193.513041259	17	4582.0730683832	-0.478722265899402	0.271372146887939	-1.76408032802676	0.07771845597114	0.395492037167989	Pim1	RNAseq:down	GROseq:ns	RNAseq:down GROseq:ns
Ccl3	Inducible	ENSMUSG00000000982	79174.157124517	-2.09569704194316	0.240350879556375	-8.71932337344165	2.79869199126168e-18	2.61938044624015e-16	48740.5937538154	166823.809120582	11	8972.45840418324	-0.440103314612254	0.251120833816826	-1.75255596249444	0.0796782559337383	0.39940150463014	Ccl3	RNAseq:down	GROseq:ns	RNAseq:down GROseq:ns
Fmnl2	Inducible	ENSMUSG00000036053	2213.51689475841	-2.13904474010319	0.246169337981683	-8.68932238938041	3.64607626122348e-18	3.37324917546986e-16	96.3089676247023	358.471989895321	2	6327.12901956694	-0.343258708851388	0.376503149186955	-0.911702092247151	0.361925562294634	0.767610762726404	Fmnl2	RNAseq:down	GROseq:ns	RNAseq:down GROseq:ns
Ccl4	Inducible	ENSMUSG00000018930	52899.6770170114	-2.35228295629142	0.274743289823015	-8.56174852461992	1.11168474157384e-17	9.77918085784464e-16	43669.1590282971	144721.696092614	11	13093.8671324304	-0.975132367304729	0.342905493653283	-2.84373503881714	0.0044588109678874	0.0666832262985993	Ccl4	RNAseq:down	GROseq:ns	RNAseq:down GROseq:ns
Ifi35	Inducible	ENSMUSG00000010358	6118.21370664644	-1.36489325348532	0.169404603521722	-8.0570021422724	7.81882804726385e-16	5.85430204208621e-14	2214.45532530835	5045.60846728613	11	1995.32694389065	0.0674629649528315	0.271587778054364	0.24840206520386	0.80382333584694	0.956634147531952	Ifi35	RNAseq:down	GROseq:ns	RNAseq:down GROseq:ns
AA467197	Inducible	ENSMUSG00000033213	2364.99327421258	-3.06097487084214	0.385418022717156	-7.94196091107154	1.99009661627934e-15	1.42384779239399e-13	92.6827940706185	436.985943054295	2	696.972062865067	-0.600962668437201	0.45353092645023	-1.32507538822305	0.185146148277226	0.600119499744913	AA467197	RNAseq:down	GROseq:ns	RNAseq:down GROseq:ns
Tnfsf15	Inducible	ENSMUSG00000050395	7124.94289329159	-2.03299395332799	0.256253441122679	-7.93352840227699	2.13005819750862e-15	1.51055845213629e-13	2109.78276306866	6499.17948620549	4	1974.724238143	0.130350530690625	0.381691895885895	0.341507200167521	0.732721785383975	0.93551784498249	Tnfsf15	RNAseq:down	GROseq:ns	RNAseq:down GROseq:ns
Plekha4	Inducible	ENSMUSG00000040428	288.225388046403	-3.41736821472023	0.431644146102704	-7.91709616723751	2.4312170587458e-15	1.7165672022671e-13	21.9548580670647	179.682542779194	7	962.468158137865	-0.50565415185153	0.241002843321555	-2.09812525397	0.0358940822337677	0.257778693042601	Plekha4	RNAseq:down	GROseq:ns	RNAseq:down GROseq:ns
Irak2	Inducible	ENSMUSG00000060477	10388.0928147588	-1.36035373236072	0.172853003555859	-7.87000343862183	3.54631504290504e-15	2.47136708054915e-13	6016.8337484772	14204.5018810782	6	15371.4119369123	-0.511451730690933	0.210597344753584	-2.42857634928575	0.0151582331747098	0.152065580560084	Irak2	RNAseq:down	GROseq:ns	RNAseq:down GROseq:ns
Ppp1r15a	Inducible	ENSMUSG00000040435	10222.1170048223	-2.17591581325806	0.279810752438745	-7.77638383905351	7.46270452272481e-15	5.09044989011966e-13	4744.88346811454	16723.204118648	7	1244.30947145934	-0.582598611934541	0.318217307872154	-1.83082000105602	0.0671274139782634	0.36625277594219	Ppp1r15a	RNAseq:down	GROseq:ns	RNAseq:down GROseq:ns
Ptgs2	Inducible	ENSMUSG00000032487	95490.1954450678	-2.75192183108761	0.357533891068836	-7.69695377090218	1.39348282272571e-14	9.30800268889563e-13	4277.06682746594	34816.233540449	1	7608.9069905008	-0.688013508356415	0.387502130166261	-1.77550897090867	0.0758138856343138	0.390388575903011	Ptgs2	RNAseq:down	GROseq:ns	RNAseq:down GROseq:ns
Osm	Inducible	ENSMUSG00000058755	1077.21838064476	-2.37613544499006	0.311216614918652	-7.63498904327827	2.2583963173453e-14	1.48517455887992e-12	401.498561013461	1827.86312123631	11	892.579920183446	-0.330678892667759	0.256189327158689	-1.29075983115772	0.196786970584225	0.616482137818322	Osm	RNAseq:down	GROseq:ns	RNAseq:down GROseq:ns
6330409N04Rik	Inducible	ENSMUSG00000021930	2761.29286386036	-1.0621309156301	0.139722397489986	-7.6017226637284	2.92214450487412e-14	1.87413076651249e-12	2322.48077262236	4575.17268590799	14	3327.00057577359	-0.823544144814274	0.279780975294224	-2.94353161056865	0.00324490683601854	0.0538570705108394	6330409N04Rik	RNAseq:down	GROseq:ns	RNAseq:down GROseq:ns
Ell2	Inducible	ENSMUSG00000001542	10880.3951721109	-1.58872912059594	0.209995477143781	-7.56553970687739	3.86257504169389e-14	2.44802098508615e-12	7207.42423441631	22535.6084289333	13	16940.7969130223	-0.978609988413326	0.371569059564416	-2.633723027317	0.00844543495857174	0.102720927604498	Ell2	RNAseq:down	GROseq:ns	RNAseq:down GROseq:ns
Fcgr1	Inducible	ENSMUSG00000015947	25260.0134113563	-1.80048186705398	0.242127649678998	-7.43608534358209	1.03712846921105e-13	6.15165984975331e-12	4389.42616211901	14309.1673903376	3	3664.64260108792	-0.368714351224814	0.351121973439431	-1.05010332339231	0.293670610923433	0.714262854431963	Fcgr1	RNAseq:down	GROseq:ns	RNAseq:down GROseq:ns
Ctsc	Inducible	ENSMUSG00000030560	80291.9574579824	-1.56931272249939	0.216830526464519	-7.23750824243921	4.57002981949523e-13	2.51086484758478e-11	18614.6979747024	55266.9843364309	7	7893.90156298874	-0.524981710233734	0.308992636831641	-1.69901042179131	0.0893172199777954	0.42517414287856	Ctsc	RNAseq:down	GROseq:ns	RNAseq:down GROseq:ns
Mapkbp1	Inducible	ENSMUSG00000033902	2132.17761525933	-1.45571479207114	0.203618680538541	-7.14922023962136	8.72722141630132e-13	4.62140823551377e-11	582.332608736103	1554.55018912785	2	940.642259486142	-0.121792684790938	0.253138339029496	-0.481130931244465	0.63042344574395	0.899463228456182	Mapkbp1	RNAseq:down	GROseq:ns	RNAseq:down GROseq:ns
Cxcl3	Inducible	ENSMUSG00000029379	516.555601907278	-4.20153564959639	0.601886581144127	-6.98061026981145	2.93900573595501e-12	1.41653036938334e-10	108.58367998958	2249.59225493425	5	261.165960363729	-1.14243509841807	0.558080004085604	-2.04708122501167	0.0406501100803213	0.276848077441906	Cxcl3	RNAseq:down	GROseq:ns	RNAseq:down GROseq:ns
Snx18	Inducible	ENSMUSG00000042364	6871.61849640646	-1.1452127897454	0.16429242236984	-6.97057583804685	3.15646310591484e-12	1.50875687895885e-10	5366.57809975818	12349.7286358444	13	4349.47989006062	-0.770275320429608	0.358220267347508	-2.15028403092103	0.0315327547714903	0.240219143192495	Snx18	RNAseq:down	GROseq:ns	RNAseq:down GROseq:ns
Bambi-ps1	Inducible	ENSMUSG00000081219	743.567492313232	-2.27875979313169	0.331050830484798	-6.88341361293257	5.84350404034051e-12	2.67240704663072e-10	239.989458918911	1093.06077702344	2	106.380072251547	-1.48295826473339	0.77638153567339	-1.91008955854052	0.0561216831664254	0.334108197970314	Bambi-ps1	RNAseq:down	GROseq:ns	RNAseq:down GROseq:ns
Isg15	Inducible	ENSMUSG00000035692	20853.1833754018	-1.62715107019414	0.240227590930266	-6.77337296641533	1.25814050823664e-11	5.45917679288233e-10	6169.29794021952	13782.2419016051	4	1620.94617661965	-0.876686512170077	0.380383980461092	-2.30474088605777	0.0211810895773089	0.189367939192022	Isg15	RNAseq:down	GROseq:ns	RNAseq:down GROseq:ns
Nampt	Inducible	ENSMUSG00000020572	45702.6504127298	-0.996596718350526	0.147144428721178	-6.77291506727017	1.2621305384362e-11	5.46176812036182e-10	15108.3844183286	30762.1011383336	12	10737.1211165085	-0.678323770860217	0.318367955850899	-2.13062828213119	0.0331197776799756	0.24777964679648	Nampt	RNAseq:down	GROseq:ns	RNAseq:down GROseq:ns
Fndc3a	Inducible	ENSMUSG00000033487	18581.5439498941	-1.10689464215031	0.164006533108723	-6.74908871719477	1.48776603106794e-11	6.35280041595005e-10	7084.57872959756	14685.4992431932	14	19029.3442249856	-0.717387950794679	0.316002294841349	-2.27019854762399	0.0231955390958639	0.201129725414894	Fndc3a	RNAseq:down	GROseq:ns	RNAseq:down GROseq:ns
Agrn	Inducible	ENSMUSG00000041936	1270.53567226459	-1.13247085878436	0.169147652394474	-6.69516155118303	2.15433499498139e-11	9.07866092911269e-10	683.45422512187	1620.36130754225	4	809.943345408046	-0.142161299731926	0.420814910401852	-0.337823818068068	0.735495959805305	0.935640330839154	Agrn	RNAseq:down	GROseq:ns	RNAseq:down GROseq:ns
Il18bp	Inducible	ENSMUSG00000070427	8862.22089168052	-2.1930594357548	0.328266476531307	-6.68072920186123	2.37756209525914e-11	9.91554264494341e-10	487.233908931348	2074.83611268655	7	562.24245891208	-0.338696275451398	0.348431052387784	-0.972061109738429	0.331020148085467	0.743672923643124	Il18bp	RNAseq:down	GROseq:ns	RNAseq:down GROseq:ns
Clic4	Inducible	ENSMUSG00000037242	71283.96772657	-1.27528777419477	0.191289024466132	-6.66681100891161	2.61421373585284e-11	1.08743185322375e-9	38352.275716892	84075.2251991003	4	25910.0056222434	-0.922715574612695	0.321880667494554	-2.86663868878769	0.00414856342177045	0.0639027966036748	Clic4	RNAseq:down	GROseq:ns	RNAseq:down GROseq:ns
Aoah	Inducible	ENSMUSG00000021322	13700.6498177774	-1.36888540618135	0.211986173250846	-6.45742778969613	1.06497539104687e-10	3.95022438826556e-9	5767.62179291508	15221.8373250844	13	74418.1576816432	-0.0284759014152226	0.243549289676152	-0.116920486416064	0.906923063685282	0.980088593247357	Aoah	RNAseq:down	GROseq:ns	RNAseq:down GROseq:ns
Slfn9	Inducible	ENSMUSG00000069793	3998.2324527788	-2.25986134436255	0.350194940198702	-6.45315247296348	1.09547041133834e-10	4.05399601878725e-9	1189.38435594779	5314.45063351859	11	1054.9002393456	-1.02630916152289	0.495555403760706	-2.07102809036964	0.038356171043045	0.26700397350461	Slfn9	RNAseq:down	GROseq:ns	RNAseq:down GROseq:ns
Niacr1	Inducible	ENSMUSG00000045502	4212.45110639025	-1.86590231974596	0.291232838445356	-6.40690908932667	1.48499302925217e-10	5.38410310470752e-9	996.03612614105	4007.588690067	5	341.599679720325	-0.924308521901933	0.410519533151659	-2.251557958292	0.0243502203791213	0.206939248289595	Niacr1	RNAseq:down	GROseq:ns	RNAseq:down GROseq:ns
Sp110	Inducible	ENSMUSG00000070034	8548.29014345393	-1.21029776267395	0.196045745469523	-6.17354770834391	6.67743881728436e-10	2.1715840420332e-8	3506.89643470548	7456.62403356814	1	1613.07261108472	-0.76692088790778	0.297503011185934	-2.57785924535893	0.0099414483766841	0.114478859238306	Sp110	RNAseq:down	GROseq:ns	RNAseq:down GROseq:ns
Csrnp1	Inducible	ENSMUSG00000032515	8256.60642003199	-1.68336609037245	0.276498305796975	-6.0881605965734	1.14215274479826e-9	3.49550853341491e-8	3753.67856439039	12165.1962889094	9	1843.84519405808	-0.556029851648794	0.328400237339667	-1.69314692386683	0.0904275044285957	0.427437673447124	Csrnp1	RNAseq:down	GROseq:ns	RNAseq:down GROseq:ns
Vcam1	Inducible	ENSMUSG00000027962	964.975814931313	-1.56338791774717	0.257848420436906	-6.06320533241244	1.33435135035866e-9	4.03766692444995e-8	508.310573898857	2124.07690435301	3	289.057488710726	-0.521562435358083	0.663236829180457	-0.786389434981412	0.431639371085581	0.807503938700385	Vcam1	RNAseq:down	GROseq:ns	RNAseq:down GROseq:ns
Ccl12	Inducible	ENSMUSG00000035352	8993.35103572154	-3.08500563397635	0.522747592018684	-5.90152050641313	3.60166647213862e-9	1.01362984035817e-7	2942.18614966246	11415.2539738243	11	646.326347236458	-0.389615947638019	0.359815700035149	-1.08282086523728	0.278887942322523	0.700502878040992	Ccl12	RNAseq:down	GROseq:ns	RNAseq:down GROseq:ns
Trim36	Inducible	ENSMUSG00000033949	554.475382358804	-1.76650921262351	0.30256867200179	-5.83837447854831	5.27125731852184e-9	1.44806655825196e-7	314.991721818783	1320.46742749554	18	1088.23263449188	-1.04257992591451	0.358909104550933	-2.90485783919856	0.00367419939613985	0.0587072336674408	Trim36	RNAseq:down	GROseq:ns	RNAseq:down GROseq:ns
Ccl5	Inducible	ENSMUSG00000035042	35650.8373860029	-1.5642515336924	0.270403905883946	-5.78487033528192	7.25682834106318e-9	1.94700704390725e-7	4868.61620848523	14675.2975980506	11	7481.548172885	-0.366853593715628	0.434981709950622	-0.843377055456589	0.399017600015232	0.788169661111307	Ccl5	RNAseq:down	GROseq:ns	RNAseq:down GROseq:ns
Tnf	Inducible	ENSMUSG00000024401	124100.223559421	-2.21892577939911	0.383749868365856	-5.78221899814087	7.37216480466044e-9	1.97466071589723e-7	68731.4244268584	246996.356165786	17	16984.1926007104	-0.519393036661793	0.245584375940781	-2.11492703748807	0.0344361663768109	0.25187305032876	Tnf	RNAseq:down	GROseq:ns	RNAseq:down GROseq:ns
Plk3	Inducible	ENSMUSG00000028680	477.166964177239	-1.56911140570597	0.274237159306932	-5.72173154678061	1.05443826663208e-8	2.72461432042426e-7	161.805107112623	485.332052441745	4	158.279223467027	-0.254800407313771	0.477610106605387	-0.533490401040222	0.593694153978295	0.885027707767493	Plk3	RNAseq:down	GROseq:ns	RNAseq:down GROseq:ns
Gm6904	Inducible	ENSMUSG00000090881	305.832968100135	-1.78021268493821	0.312925071848303	-5.68894232227324	1.2782863176768e-8	3.23551150030834e-7	44.9145831795415	117.773754898626	14	719.020798070519	-0.837744594843839	0.397836822027958	-2.10574926316139	0.0352261381539784	0.255120631374445	Gm6904	RNAseq:down	GROseq:ns	RNAseq:down GROseq:ns
Ccl8	Inducible	ENSMUSG00000009185	2014.99073888039	-2.66405686651165	0.483590479018686	-5.50891091139267	3.61060569238522e-8	8.49759216900837e-7	141.55559712252	878.240036208219	11	83.2452306298081	-0.37150006920851	0.587876445665832	-0.631935625159717	0.52742894322605	0.856501806075981	Ccl8	RNAseq:down	GROseq:ns	RNAseq:down GROseq:ns
Mlkl	Inducible	ENSMUSG00000012519	6083.15820937958	-0.983182758253801	0.179086952752168	-5.48997424516119	4.01992355036333e-8	9.37865642228244e-7	1492.07260167133	2692.82353039138	8	1340.52362833288	-0.838324827737764	0.306850532735725	-2.73202989176418	0.0062945429808243	0.0849129993187488	Mlkl	RNAseq:down	GROseq:ns	RNAseq:down GROseq:ns
Itgb8	Inducible	ENSMUSG00000025321	701.719616686264	-2.6937373938903	0.498801093219163	-5.40042399768103	6.64835737239833e-8	1.48029401080039e-6	26.3857364567398	177.82275166444	12	1849.08071625255	-0.322293227454548	0.364779225820386	-0.883529556075221	0.376950220724561	0.775086553080364	Itgb8	RNAseq:down	GROseq:ns	RNAseq:down GROseq:ns
Rsad2	Inducible	ENSMUSG00000020641	196092.555709455	-2.23556005392249	0.415785839387498	-5.37671041711218	7.585903379451e-8	1.67514228535531e-6	94252.0906506201	200448.764554026	12	20589.2337505913	-0.553240593360882	0.392392366205151	-1.40991681033784	0.15856424834201	0.558610093270347	Rsad2	RNAseq:down	GROseq:ns	RNAseq:down GROseq:ns
Batf2	Inducible	ENSMUSG00000039699	7645.17716751101	-1.75166364263888	0.33246866578905	-5.26865784022578	1.37424847083851e-7	2.83623742096902e-6	415.374507864499	1327.0720893718	19	1021.25217842869	-0.890382978455192	0.327313620520962	-2.72027475373017	0.00652276938555478	0.087077559442311	Batf2	RNAseq:down	GROseq:ns	RNAseq:down GROseq:ns
Znfx1	Inducible	ENSMUSG00000039501	47212.7278924222	-0.892950728780076	0.170884404000306	-5.22546650177904	1.73716570037885e-7	3.47210746866135e-6	23857.0150466391	46163.2827254032	2	9001.54172791715	-0.353676936076789	0.236357770331623	-1.49636263525655	0.134559180963608	0.515086398033235	Znfx1	RNAseq:down	GROseq:ns	RNAseq:down GROseq:ns
Lif	Inducible	ENSMUSG00000034394	190.637316273272	-3.11518181045092	0.596967120724536	-5.21834738012043	1.80526644006337e-7	3.58939447638473e-6	100.644047558289	631.364597823016	11	100.529550507815	-1.27681084358408	0.51219730894796	-2.49281052687804	0.0126736456028323	0.135141729979302	Lif	RNAseq:down	GROseq:ns	RNAseq:down GROseq:ns
Uba7	Inducible	ENSMUSG00000032596	11157.5254366064	-1.12832703370926	0.216914061994448	-5.20172377638725	1.97448540825292e-7	3.89048544700801e-6	3820.39972446195	8280.46378661825	9	895.998180231465	-0.696288037839566	0.272318509562557	-2.55688839865516	0.0105613094817716	0.118783617697445	Uba7	RNAseq:down	GROseq:ns	RNAseq:down GROseq:ns
Parp10	Inducible	ENSMUSG00000063268	7307.24185649848	-0.856216734973532	0.165832319107472	-5.16314756726425	2.42831553885511e-7	4.68717308686924e-6	3060.4714470586	5591.42442762598	15	1616.27382196577	-0.742389524282937	0.274852623417921	-2.70104580065846	0.0069121819130096	0.0896374540930993	Parp10	RNAseq:down	GROseq:ns	RNAseq:down GROseq:ns
Pttg1	Inducible	ENSMUSG00000020415	2288.88771454822	-1.35657503535601	0.26465246084737	-5.12587349844586	2.9616141691424e-7	5.55665092014619e-6	778.431870884758	1503.45944315611	11	326.247231497515	-0.39102896998125	0.342635503928532	-1.14123891277423	0.253770515217044	0.67796927375129	Pttg1	RNAseq:down	GROseq:ns	RNAseq:down GROseq:ns
Cd200	Inducible	ENSMUSG00000022661	527.789885200318	-2.68915605496427	0.525970123919439	-5.11275438027761	3.17495009146645e-7	5.90188759496846e-6	10.0233436699248	63.3178104664396	16	213.129769245713	-2.99122549367763	1.30823719331975	-2.28645501668331	0.0222276528810001	0.19550951498696	Cd200	RNAseq:down	GROseq:ns	RNAseq:down GROseq:ns
Adora2a	Inducible	ENSMUSG00000020178	1157.91760259492	-1.29901465659711	0.255254868783957	-5.08908865396246	3.59788393198964e-7	6.58916217715237e-6	174.043363887092	737.301891375677	10	1152.94358669341	-0.0823825008102057	0.975309065965397	-0.0844680970217994	0.932684267055473	0.98426012119903	Adora2a	RNAseq:down	GROseq:ns	RNAseq:down GROseq:ns
Tapbp	Inducible	ENSMUSG00000024308	39962.5319530791	-0.90962920316757	0.179072352397781	-5.07967417073391	3.78082757992035e-7	6.91633663426793e-6	18421.8058699335	37039.9006889612	17	2757.61353064368	-0.0656061037636421	0.268148072979757	-0.244663715217505	0.806716825312864	0.957564764639698	Tapbp	RNAseq:down	GROseq:ns	RNAseq:down GROseq:ns
Il1a	Inducible	ENSMUSG00000027399	14122.2127945512	-2.60626934488887	0.514589171753196	-5.06475745692308	4.08920648022165e-7	7.43819727893877e-6	1950.73351550344	18053.6853994844	2	851.311120693851	-0.143021248819741	0.934420862284997	-0.153058706833666	0.878351979279833	0.9744498311964	Il1a	RNAseq:down	GROseq:ns	RNAseq:down GROseq:ns
Il10	Inducible	ENSMUSG00000016529	3034.84383536879	-2.68047716744634	0.532436825144991	-5.03435720607117	4.79454909770077e-7	8.55683496394534e-6	1313.51387827107	7403.51796374693	1	1598.87851474716	0.864646716386879	0.449320247205091	1.92434398798017	0.0543114803023334	0.329566593774765	Il10	RNAseq:down	GROseq:ns	RNAseq:down GROseq:ns
Zfp36	Inducible	ENSMUSG00000044786	29190.1182240285	-1.70929906853638	0.340920564683189	-5.01377518872995	5.3372342392946e-7	9.35934605491989e-6	12732.8945435386	44102.8465536239	7	7015.48293364964	-0.458332564823365	0.332619315611327	-1.37794933520619	0.168218931287915	0.574048981505075	Zfp36	RNAseq:down	GROseq:ns	RNAseq:down GROseq:ns
Igf2bp2	Inducible	ENSMUSG00000033581	4318.52389488122	-1.38774269900816	0.282052177716183	-4.92016303594928	8.64721520347279e-7	1.43656212946858e-5	640.84264413701	1461.02685094453	16	7770.42701845376	-0.474598109355638	0.293647423669758	-1.61621751495215	0.106047293221694	0.459051997244612	Igf2bp2	RNAseq:down	GROseq:ns	RNAseq:down GROseq:ns
Fchsd2	Inducible	ENSMUSG00000030691	2391.94862988427	-1.24327901661867	0.255918565584734	-4.85810403703212	1.18515135493044e-6	1.88151543507595e-5	1953.80359520913	6476.01966393865	7	21616.7769505174	-0.600468719962053	0.319434204075295	-1.87978842685398	0.0601369183548753	0.34663892176817	Fchsd2	RNAseq:down	GROseq:ns	RNAseq:down GROseq:ns
AW011738	Inducible	ENSMUSG00000078349	309.357490080168	-1.35009177502116	0.2780084376402	-4.85629783930679	1.19600765682245e-6	1.89687992704707e-5	111.926496382297	184.038982248478	4	78.1572007534281	-1.53765922130136	0.516812174683352	-2.9752766993995	0.00292724379526093	0.0502667511999413	AW011738	RNAseq:down	GROseq:ns	RNAseq:down GROseq:ns
Il12b	Inducible	ENSMUSG00000004296	8983.48067721578	-2.53499028094282	0.536065084781024	-4.72888526582241	2.25755907567656e-6	3.30083433244698e-5	4253.18453317063	25854.7855308692	11	972.026988871461	-0.041986815688446	0.297395655782203	-0.141181671191576	0.887726425306624	0.975814902331097	Il12b	RNAseq:down	GROseq:ns	RNAseq:down GROseq:ns
Il15ra	Inducible	ENSMUSG00000023206	2288.77227479587	-1.67324883619777	0.3587010796693	-4.66474435410232	3.09000949977688e-6	4.37878282811691e-5	242.496101953075	631.043888884913	2	1033.47048992345	-0.472319794533101	0.359480913986524	-1.3138939402797	0.188881898231245	0.604692275685204	Il15ra	RNAseq:down	GROseq:ns	RNAseq:down GROseq:ns
Cflar	Inducible	ENSMUSG00000026031	57151.5424102519	-0.540940283340246	0.116702813734443	-4.63519486831872	3.56601384833535e-6	4.9788110087166e-5	46879.4864685712	72155.9869671404	1	45316.3103113287	-0.0866109937459094	0.235590392245935	-0.367633811040544	0.713146300179769	0.927471938056714	Cflar	RNAseq:down	GROseq:ns	RNAseq:down GROseq:ns
Pvr	Inducible	ENSMUSG00000040511	3233.08324676142	-0.993335268754161	0.216797178364892	-4.58186437778391	4.60848749361287e-6	6.24473330573905e-5	3181.55077020476	6196.88857814692	7	1992.73247574431	-0.274639474921054	0.223827199644288	-1.22701564134081	0.219816712122275	0.642740720004387	Pvr	RNAseq:down	GROseq:ns	RNAseq:down GROseq:ns
Ptges	Inducible	ENSMUSG00000050737	6804.08448564099	-1.97895654649838	0.433902549042993	-4.56083180627339	5.09513813060459e-6	6.84788032709037e-5	180.356916533644	808.398749020334	2	4360.70622185294	-0.753770650891662	0.273560838550721	-2.75540408080708	0.00586196896096824	0.0809450940828101	Ptges	RNAseq:down	GROseq:ns	RNAseq:down GROseq:ns
Tnfaip2	Inducible	ENSMUSG00000021281	68684.875625635	-0.788877835947866	0.173199997720328	-4.55472197650773	5.24549081689823e-6	7.02511740186586e-5	78156.6749962996	153695.948460957	12	15204.323879722	-0.599178452932007	0.265227511828756	-2.2591112392551	0.0238764661904066	0.204784407754129	Tnfaip2	RNAseq:down	GROseq:ns	RNAseq:down GROseq:ns
Slfn5	Inducible	ENSMUSG00000054404	37910.8161403647	-1.05801497341013	0.232790485590751	-4.54492360684421	5.49551816567607e-6	7.31131003562424e-5	22574.1347101627	48283.4712415013	11	906.147198965559	-1.09866763043865	0.406004708365614	-2.70604652557201	0.0068089505763399	0.0887465840545942	Slfn5	RNAseq:down	GROseq:ns	RNAseq:down GROseq:ns
H2-M2	Inducible	ENSMUSG00000016283	438.330813451526	-2.4162968658661	0.532765915511155	-4.53538185442628	5.74993585384888e-6	7.61831007203781e-5	157.942070649219	1126.27372928107	17	65.0533928375793	-1.57338947418384	0.657127495494797	-2.39434430148008	0.016650110910912	0.161464188764372	H2-M2	RNAseq:down	GROseq:ns	RNAseq:down GROseq:ns
Mdm2	Inducible	ENSMUSG00000020184	29194.3493888958	-0.892577772999363	0.203167622091327	-4.39330718060054	1.11639207748909e-5	0.000138456700026344	18464.3679728852	30731.4366904357	10	22400.6759964627	-0.375777989672272	0.3195320543681	-1.17602595587915	0.239584504123634	0.663286844872198	Mdm2	RNAseq:down	GROseq:ns	RNAseq:down GROseq:ns
Sp140	Inducible	ENSMUSG00000070031	15553.7938519354	-1.42497348655963	0.326804456536742	-4.36032452452012	1.29869692341887e-5	0.000158262097450394	4846.11736058135	10044.0241664452	1	3352.11634213406	-0.51021277317404	0.341679688586924	-1.49324876548593	0.135372081398758	0.516914839793823	Sp140	RNAseq:down	GROseq:ns	RNAseq:down GROseq:ns
Tarm1	Inducible	ENSMUSG00000053338	908.318580900704	-2.48080070958226	0.572161707784834	-4.33583841041523	1.45205588761516e-5	0.00017444175879723	20.7530960718598	72.716525659645	7	276.565716342462	-0.614460964307251	0.580488006404967	-1.05852482312715	0.289816239947631	0.711032144674787	Tarm1	RNAseq:down	GROseq:ns	RNAseq:down GROseq:ns
Cx3cl1	Inducible	ENSMUSG00000031778	69.3070260315923	-2.28767398327139	0.527742040447084	-4.33483370271839	1.45870352924336e-5	0.000174944762639583	46.5513477438373	308.049932670979	8	59.0268699640948	0.332898189020735	0.560231196157661	0.594215729691444	0.552367833420428	0.866956197721882	Cx3cl1	RNAseq:down	GROseq:ns	RNAseq:down GROseq:ns
Icam5	Inducible	ENSMUSG00000032174	15.7776640210538	-2.26696292334505	0.526825143315529	-4.30306516708392	1.68451276632515e-5	0.000199832619840105	8.60419883095123	42.2700702538553	9	758.046037416977	1.60985754785103	0.882509209363114	1.82418215104274	0.0681245390879453	0.367841823832524	Icam5	RNAseq:down	GROseq:ns	RNAseq:down GROseq:ns
Rabgef1	Inducible	ENSMUSG00000025340	3136.04609990329	-0.661662387742131	0.154634654661287	-4.27887519257209	1.87840147592493e-5	0.000219916414250469	2721.38100116462	4425.40238952713	5	4295.88757980393	0.0429040344750283	0.288253931927082	0.148841107520024	0.881679012789366	0.975114846394576	Rabgef1	RNAseq:down	GROseq:ns	RNAseq:down GROseq:ns
Rab20	Inducible	ENSMUSG00000031504	5322.86463787155	-0.6481740491832	0.152959329695816	-4.23755811739107	2.25963939500202e-5	0.0002583186367808	3880.38119014065	6113.38376726939	8	7551.54340009537	0.0332104595063294	0.274749304749808	0.120875499708985	0.903789648257274	0.979416795298886	Rab20	RNAseq:down	GROseq:ns	RNAseq:down GROseq:ns
Cxcl2	Inducible	ENSMUSG00000058427	45067.751352108	-2.34690507557238	0.5544216557821	-4.23306891261616	2.30523829647557e-5	0.000262259548386316	30877.5590266595	155373.370749219	5	14338.4809263922	-0.51686405903309	0.430042423234773	-1.20189086263919	0.229405815080064	0.653103445849245	Cxcl2	RNAseq:down	GROseq:ns	RNAseq:down GROseq:ns
Mefv	Inducible	ENSMUSG00000022534	1682.65837261851	-1.13542905100102	0.269595624988502	-4.21160043323939	2.53567771218417e-5	0.000285288556247147	629.722907385366	1493.40282668157	16	425.556101809489	-0.821402834963409	0.447634452240006	-1.83498573635928	0.0665078029094788	0.364811032750357	Mefv	RNAseq:down	GROseq:ns	RNAseq:down GROseq:ns
Tap2	Inducible	ENSMUSG00000024339	9115.63859553144	-0.756855711508937	0.180775791252793	-4.18670943860268	2.83027769043227e-5	0.000313394545849424	2827.51207955288	4858.99086878068	17	494.905496504566	-0.0993983612922555	0.391779352023363	-0.253710055874328	0.799719564738705	0.954976039608709	Tap2	RNAseq:down	GROseq:ns	RNAseq:down GROseq:ns
Tlr3	Inducible	ENSMUSG00000031639	3269.15391741555	-1.31840066405469	0.31505433283286	-4.18467713870202	2.85571688072146e-5	0.000315304049011345	970.529814717492	2233.44317512132	8	853.580980123738	-0.903559577923758	0.336311529084443	-2.68667440686188	0.00721672614255414	0.0924208475016963	Tlr3	RNAseq:down	GROseq:ns	RNAseq:down GROseq:ns
Cst7	Inducible	ENSMUSG00000068129	1422.96447966542	-1.30688076533145	0.312582089684419	-4.18092017572366	2.90331781662331e-5	0.000320340028869102	258.611126299026	397.63139145047	2	224.188519670794	-0.577382973969436	0.307496763677661	-1.87768796999336	0.0604238633824895	0.347510462325478	Cst7	RNAseq:down	GROseq:ns	RNAseq:down GROseq:ns
Parp11	Inducible	ENSMUSG00000037997	4181.21741638346	-1.07186376349497	0.257635354981267	-4.16039081116375	3.17703479337359e-5	0.000345800582175308	762.109234404336	1593.35402550289	6	4454.7447538204	-0.910427309153467	0.311317975582436	-2.92442897796111	0.00345088817486467	0.0561871644859962	Parp11	RNAseq:down	GROseq:ns	RNAseq:down GROseq:ns
Bst2	Inducible	ENSMUSG00000046718	19163.1006590139	-0.929664892943272	0.22398143561059	-4.15063369162241	3.31556035029742e-5	0.000358695500800322	10048.1685773163	20058.2976337804	8	1334.29405002029	-1.09147930640467	0.379889869286306	-2.87314665288449	0.00406405413779255	0.0631690027728058	Bst2	RNAseq:down	GROseq:ns	RNAseq:down GROseq:ns
Cycs	Inducible	ENSMUSG00000063694	5536.96963948311	-0.843395178168673	0.20344897008548	-4.14548757761869	3.39091384836192e-5	0.000365619096657268	2357.94756287839	3587.32352736702	6	908.447921059863	-0.502928677292271	0.346289892111829	-1.45233426891322	0.146408683303245	0.537110513407742	Cycs	RNAseq:down	GROseq:ns	RNAseq:down GROseq:ns
Parp14	Inducible	ENSMUSG00000034422	55426.1048669819	-0.781587937123969	0.188838437204808	-4.1389239854611	3.48938531089662e-5	0.000375482117211322	40926.8061666418	75086.8069617156	16	25816.5813474108	-0.522128860087835	0.286829842077193	-1.82034357480599	0.0687066994270028	0.369596316281204	Parp14	RNAseq:down	GROseq:ns	RNAseq:down GROseq:ns
Zfp800	Inducible	ENSMUSG00000039841	4048.85603920665	-0.698625953765491	0.170024914791249	-4.10896223428926	3.97441056642458e-5	0.000420368339673475	2811.15225666281	4635.10292154775	6	1465.81562231465	-0.400897339873827	0.262400555234832	-1.52780675145695	0.12656052549866	0.50191274245469	Zfp800	RNAseq:down	GROseq:ns	RNAseq:down GROseq:ns
Tnfsf9	Inducible	ENSMUSG00000035678	11516.0228082634	-1.92608914977141	0.47274854025593	-4.07423605946766	4.61656370094925e-5	0.000476393861909493	12035.9226197448	38685.4860653861	17	3454.07208848225	-0.285895068889541	0.265349115954381	-1.07742989028346	0.281288256614756	0.702013977126636	Tnfsf9	RNAseq:down	GROseq:ns	RNAseq:down GROseq:ns
Cd14	Inducible	ENSMUSG00000051439	39655.4956584016	-1.21005991214757	0.30174958683603	-4.01014604472388	6.06812030857663e-5	0.000603736716486196	36181.6781639212	76890.3437320834	18	2631.70409393938	-0.407474836871283	0.258922785500982	-1.57373108775604	0.115549631550728	0.479843729835895	Cd14	RNAseq:down	GROseq:ns	RNAseq:down GROseq:ns
Cxcl16	Inducible	ENSMUSG00000018920	12046.4338475542	-0.881233773458738	0.22069079139952	-3.99306997754802	6.52233095517255e-5	0.000643755264968533	7664.47936429251	15408.3202761899	11	2251.74439251407	-0.442640467606339	0.23900370216002	-1.85202347748563	0.0640224516813618	0.358837579961802	Cxcl16	RNAseq:down	GROseq:ns	RNAseq:down GROseq:ns
Il27	Inducible	ENSMUSG00000044701	11318.9245728553	-1.92622009240094	0.483292776971999	-3.9856173818061	6.73048939597466e-5	0.000661461650161173	2673.2771716702	6785.729903932	7	959.559372716522	-0.870296737378855	0.357982886116951	-2.43111269038301	0.0150525320455847	0.151399211748774	Il27	RNAseq:down	GROseq:ns	RNAseq:down GROseq:ns
Areg	Inducible	ENSMUSG00000029378	39.3831124953432	-2.94565886933756	0.752524972473467	-3.91436693410386	9.06417073269421e-5	0.000855084646006683	27.9149358683523	260.209714189887	5	47.9713424941281	-0.35493400529333	0.742583651434661	-0.477971747166266	0.632670314032319	0.900145360482245	Areg	RNAseq:down	GROseq:ns	RNAseq:down GROseq:ns
Plagl1	Inducible	ENSMUSG00000019817	145.587866629219	-2.15988611899367	0.562153739159426	-3.84216268350949	0.000121954955533432	0.00110480071703838	38.0851006714924	198.248224249745	10	51.990099891159	-1.04719882086664	0.91011717723123	-1.15061977409595	0.249888694309346	0.674668845658518	Plagl1	RNAseq:down	GROseq:ns	RNAseq:down GROseq:ns
Glipr2	Inducible	ENSMUSG00000028480	4279.40178307257	-1.66451788419272	0.435467382141613	-3.82237097990365	0.000132174638823884	0.00118142550571176	366.118267213487	581.918634897198	4	712.673594845357	-0.803634914270328	0.330464268091112	-2.43183603150934	0.0150225062789153	0.151195838325454	Glipr2	RNAseq:down	GROseq:ns	RNAseq:down GROseq:ns
Ifrd1	Inducible	ENSMUSG00000001627	7574.33678383289	-1.08727051350656	0.2878229784991	-3.77756675014729	0.000158368067180011	0.00138479584218567	4343.64238501574	9417.92927912853	12	16624.6953396852	-0.557555614874946	0.243731139295868	-2.28758465777376	0.0221617201993474	0.195040846891403	Ifrd1	RNAseq:down	GROseq:ns	RNAseq:down GROseq:ns
Ttc39c	Inducible	ENSMUSG00000024424	962.126242340084	-0.946041674940767	0.252161769207904	-3.75172524333286	0.000175621871410314	0.00151185074115681	682.491472364154	937.545745497081	18	2165.17175209767	-0.552892327081578	0.313997123093426	-1.76081972227838	0.0782689206566618	0.396399622071036	Ttc39c	RNAseq:down	GROseq:ns	RNAseq:down GROseq:ns
Rnd1	Inducible	ENSMUSG00000054855	1291.32782369041	-2.00747034248132	0.54023105731194	-3.71594767703658	0.000202443476434987	0.00171508758222224	891.781603943462	3204.63898499594	15	349.880954577133	-0.596997216970353	0.37732091899791	-1.58220015618498	0.113603884743482	0.476252936068449	Rnd1	RNAseq:down	GROseq:ns	RNAseq:down GROseq:ns
Nod2	Inducible	ENSMUSG00000055994	2487.37135991153	-0.781367578974028	0.213276530328392	-3.66363602113613	0.000248660070107638	0.00204858229713038	2138.55934852935	4408.45732090754	8	8545.21098834283	-0.342620743930536	0.281948703397701	-1.2151882232537	0.224294311045202	0.646284998078324	Nod2	RNAseq:down	GROseq:ns	RNAseq:down GROseq:ns
Cdkn1a	Inducible	ENSMUSG00000023067	15173.5866403484	-1.05950302038667	0.289464238702226	-3.66022077593009	0.000251998028807682	0.00207078318925271	15273.8155085444	29309.3003238344	17	6286.8717802334	-0.215647784941013	0.251003639977555	-0.859142062482824	0.390262143426572	0.783411239094605	Cdkn1a	RNAseq:down	GROseq:ns	RNAseq:down GROseq:ns
Iigp1	Inducible	ENSMUSG00000054072	37872.9593824944	-1.90777900898231	0.534701406920239	-3.56793340038264	0.000359807924891504	0.00277270846093989	1296.46174058038	3256.69549418591	18	2167.51897270044	-1.11658774472671	0.416962330331318	-2.67791036144552	0.00740830416205899	0.09409278572882	Iigp1	RNAseq:down	GROseq:ns	RNAseq:down GROseq:ns
Phlda1	Inducible	ENSMUSG00000020205	335.722908479517	-1.55257767593418	0.443403187020757	-3.5015031947921	0.000462641424484571	0.00344318153090736	232.013629287677	837.79444345739	10	271.310349989745	0.165274126457715	0.396695427555641	0.416627253497984	0.676951071754073	0.913085285470326	Phlda1	RNAseq:down	GROseq:ns	RNAseq:down GROseq:ns
Casp4	Inducible	ENSMUSG00000033538	7662.03002596608	-1.77521987114943	0.508046142533485	-3.49420992017949	0.000475466999374461	0.00351587862008731	3643.18688884062	7376.59234799082	9	9003.02803300727	0.0188911691001347	0.342528046945426	0.0551521817515415	0.956017224346398	0.990214430408058	Casp4	RNAseq:down	GROseq:ns	RNAseq:down GROseq:ns
Junb	Inducible	ENSMUSG00000052837	16113.1847524921	-1.19096497859597	0.3415867620569	-3.48656655025051	0.000489263634449484	0.00358823051816301	11803.8575356827	28463.3362584564	8	1666.14829480998	-0.462076260206143	0.270725355589798	-1.70680821232821	0.0878577055176645	0.421886627647732	Junb	RNAseq:down	GROseq:ns	RNAseq:down GROseq:ns
Bcl2a1b	Inducible	ENSMUSG00000089929	1772.08527115342	-0.721129062543571	0.210131835407075	-3.43179347930109	0.000599603975345779	0.00427287507530605	1290.61815833515	2331.33074826334	9	197.805814198202	0.207563651998718	0.381287371202759	0.544375889880552	0.586182833499569	0.88170452733683	Bcl2a1b	RNAseq:down	GROseq:ns	RNAseq:down GROseq:ns
Aldh1b1	Inducible	ENSMUSG00000035561	2734.81633709137	-1.60311761708112	0.468544170195965	-3.42148663681085	0.000622797854692747	0.00441082264181427	300.562449712136	449.251193517145	4	161.572258369052	-2.10605535379747	0.795641297453339	-2.64699100026414	0.00812115142778268	0.100256232077647	Aldh1b1	RNAseq:down	GROseq:ns	RNAseq:down GROseq:ns
Ccnd2	Inducible	ENSMUSG00000000184	3070.84703020605	-1.32056215072006	0.3920503674565	-3.3683482030318	0.000756200254232311	0.00515163423302232	1102.80928267962	2496.94317531468	6	638.852359708704	-1.13340396211907	0.477755717237219	-2.37235039001386	0.0176753197692275	0.167679481347899	Ccnd2	RNAseq:down	GROseq:ns	RNAseq:down GROseq:ns
Pilrb1	Inducible	ENSMUSG00000066684	265.293239287544	-1.55018938145086	0.46132283091927	-3.36031359723044	0.000778540469202688	0.0052837034035518	92.2761852938511	225.873825942701	5	133.940444993697	-1.19014386883977	0.603014714298128	-1.97365643096293	0.0484208224365711	0.307760859472496	Pilrb1	RNAseq:down	GROseq:ns	RNAseq:down GROseq:ns
F10	Inducible	ENSMUSG00000031444	689.025420314433	-1.5948106761281	0.475730169382248	-3.35234294305744	0.000801306918705554	0.005409447707582	117.515079355386	311.990550111563	8	484.235094600932	-0.98798895915095	0.344324255012064	-2.86935626744138	0.00411308223288516	0.0636104462877194	F10	RNAseq:down	GROseq:ns	RNAseq:down GROseq:ns
Dusp1	Inducible	ENSMUSG00000024190	18445.4796638763	-1.43670444871708	0.432004859250129	-3.32566733441587	0.000882071358256989	0.00588461861799462	12265.188359625	32965.0011928865	17	5077.79000420729	-0.698687424915049	0.330207663229559	-2.11590312012028	0.0343530480219332	0.251753634719671	Dusp1	RNAseq:down	GROseq:ns	RNAseq:down GROseq:ns
Psme2	Inducible	ENSMUSG00000079197	18041.086960811	-0.453769658659224	0.136607645808089	-3.32170030436433	0.000894707374463761	0.00595411298640662	8983.13279180673	11456.9053572714	14	1092.37615002573	-0.212231984744201	0.266550359790512	-0.796217213553938	0.42590579410123	0.803054474207306	Psme2	RNAseq:down	GROseq:ns	RNAseq:down GROseq:ns
Slc25a37	Inducible	ENSMUSG00000034248	3176.25755980063	-1.00519446152861	0.312654639652518	-3.21503132864356	0.00130430286590579	0.00812064733583092	2198.68240846128	5113.58103960272	14	5408.0338517128	-0.197107930088737	0.346547305601479	-0.568776403402213	0.569507890072323	0.875807991717102	Slc25a37	RNAseq:down	GROseq:ns	RNAseq:down GROseq:ns
Fzd1	Inducible	ENSMUSG00000044674	269.672200247787	-1.14540299157896	0.358458309891415	-3.19535901378858	0.00139656997384202	0.00858746502632117	105.303355281795	395.148148146753	5	27.3447942350893	1.04226728279827	1.13949733684368	0.914672855388383	0.360363398708098	0.765787098636109	Fzd1	RNAseq:down	GROseq:ns	RNAseq:down GROseq:ns
Samhd1	Inducible	ENSMUSG00000027639	49601.7101141543	-0.748771763231659	0.2351531899189	-3.18418713983806	0.00145161133163307	0.00887843435282262	13739.8620946341	20989.6235607907	2	10010.7478533204	-0.740168099392647	0.275642959284297	-2.68524217456699	0.00724772693479252	0.0925871595754481	Samhd1	RNAseq:down	GROseq:ns	RNAseq:down GROseq:ns
Cdc42ep4	Inducible	ENSMUSG00000041598	4064.4396681053	-0.633244647909476	0.200039685953739	-3.16559509124565	0.0015476606595918	0.00936625612710859	5070.32387555233	7827.58607804104	11	3314.31546230059	-0.496982138319084	0.282281889458266	-1.76058811024984	0.0783081424754119	0.396399622071036	Cdc42ep4	RNAseq:down	GROseq:ns	RNAseq:down GROseq:ns
Sbds	Inducible	ENSMUSG00000025337	4214.34213417392	-0.489395421878066	0.155928030185477	-3.13859811668197	0.00169758092199824	0.0101176074351454	3274.82218143402	4704.04874395383	5	2594.90906411732	0.290456969204237	0.191450102721669	1.51714188227156	0.129230865902748	0.506638881605512	Sbds	RNAseq:down	GROseq:ns	RNAseq:down GROseq:ns
Pfkfb3	Inducible	ENSMUSG00000026773	10210.3582317378	-1.21584753432742	0.387790021927675	-3.13532444255149	0.00171664141532128	0.0101934686476732	1189.07167014148	3030.95683344612	2	10315.0856220819	-0.423793017627665	0.341552550350888	-1.24078422834872	0.214685469052649	0.637073758145265	Pfkfb3	RNAseq:down	GROseq:ns	RNAseq:down GROseq:ns
Ppm1k	Inducible	ENSMUSG00000037826	2128.1895653985	-1.14204911926383	0.364247216776161	-3.13536814192227	0.00171638569114063	0.0101934686476732	1406.77615540905	2350.26630403747	6	1877.82524947248	0.178766690908512	0.309763059526294	0.577107842303379	0.563866606942162	0.873637224942878	Ppm1k	RNAseq:down	GROseq:ns	RNAseq:down GROseq:ns
Klf7	Inducible	ENSMUSG00000025959	2556.51441913301	-1.11783678428614	0.3574956296952	-3.12685440445582	0.00176687404252331	0.0104301937427724	3376.53487559041	8490.93182922815	1	12180.5650993441	0.52402997824225	0.275124514152674	1.90470114906392	0.0568189295596506	0.335978732519175	Klf7	RNAseq:down	GROseq:ns	RNAseq:down GROseq:ns
A430084P05Rik	Inducible	ENSMUSG00000057135	1490.13396856127	-1.08995339067924	0.348728838300009	-3.1255040334277	0.00177500635831934	0.0104628532977754	66.1956570432091	126.177203467303	11	762.979798915648	-0.731408227574122	0.358329266210965	-2.04116240715741	0.0412346869632581	0.27825139129404	A430084P05Rik	RNAseq:down	GROseq:ns	RNAseq:down GROseq:ns
Pde4b	Inducible	ENSMUSG00000028525	10931.9658088951	-0.666713388367202	0.214553209240465	-3.10745008535375	0.00188708849942818	0.0110106381528796	9585.64429854469	20208.6785617958	4	20758.5294153781	0.0765785094853243	0.270552483151221	0.283044933069499	0.777142393105981	0.947898144730294	Pde4b	RNAseq:down	GROseq:ns	RNAseq:down GROseq:ns
Ppa1	Inducible	ENSMUSG00000020089	1638.83787273914	-0.856334657930858	0.275629368554448	-3.10683387050498	0.00189102636495468	0.0110216301314411	451.935805428192	599.596140927245	10	467.600251855191	0.685521447243489	0.533766485833544	1.28430964745372	0.199033632556496	0.618383482139281	Ppa1	RNAseq:down	GROseq:ns	RNAseq:down GROseq:ns
Lhx2	Inducible	ENSMUSG00000000247	476.173929856065	-1.82846683003415	0.595112003550468	-3.0724751292621	0.00212291522964002	0.0120844021806029	47.5539768665596	144.938903146172	2	348.768449254878	0.337464176144552	0.430703260602522	0.783518972371985	0.433322416954969	0.807657932831336	Lhx2	RNAseq:down	GROseq:ns	RNAseq:down GROseq:ns
Parp9	Inducible	ENSMUSG00000022906	16021.1614719882	-0.43034519543272	0.140446825182535	-3.06411479841863	0.00218315118503903	0.0123922312329895	9781.65373546466	13885.9665913311	16	6378.81842221748	-0.214739956396113	0.288353835419884	-0.744709901581232	0.456447112053854	0.817472645225373	Parp9	RNAseq:down	GROseq:ns	RNAseq:down GROseq:ns
Sqstm1	Inducible	ENSMUSG00000015837	72368.2514959091	-0.640021895030181	0.209729369369768	-3.05165603154882	0.00227582730829069	0.0128323180416335	92422.9586322748	121006.505034295	11	17000.5369411827	-0.417944980644608	0.228682982206021	-1.82761732689003	0.0676070035150479	0.367260292120743	Sqstm1	RNAseq:down	GROseq:ns	RNAseq:down GROseq:ns
Gbp9	Inducible	ENSMUSG00000029298	9164.16396991232	-0.962357897129601	0.321368651517031	-2.994560585131	0.00274840467379651	0.0149624005542023	1829.74647811996	3539.58530344272	5	1062.12754378809	-1.20086627705947	0.452074629850076	-2.65634520888227	0.00789927060377718	0.0987825250929768	Gbp9	RNAseq:down	GROseq:ns	RNAseq:down GROseq:ns
Pcgf5	Inducible	ENSMUSG00000024805	1421.15705811984	-0.550645567094279	0.185802561870477	-2.96360589192594	0.0030405742721702	0.0162291659925053	752.320332753524	1036.16089478714	19	1790.84036468343	-0.856944338950835	0.322114278330299	-2.6603736518383	0.00780540063289282	0.0980915392317514	Pcgf5	RNAseq:down	GROseq:ns	RNAseq:down GROseq:ns
Hdc	Inducible	ENSMUSG00000027360	1071.85188736451	-0.841073205815195	0.284865050410842	-2.95253210108496	0.00315179297541559	0.0167340248411082	87.1643946425038	166.259824016622	2	575.401480831635	-0.705520196372313	0.400181491027123	-1.76300056897058	0.0779003937023295	0.395895244065992	Hdc	RNAseq:down	GROseq:ns	RNAseq:down GROseq:ns
Gm14446	Inducible	ENSMUSG00000079339	7859.58384366115	-2.25993443104843	0.766713786439503	-2.94755940354641	0.00320293207431453	0.0169329394194796	1297.34267805436	2541.58254872569	19	462.428971576002	-1.53435472285335	0.590024773523496	-2.60049203305571	0.00930901805442952	0.109652978900878	Gm14446	RNAseq:down	GROseq:ns	RNAseq:down GROseq:ns
Irf1	Inducible	ENSMUSG00000018899	43736.2075727692	-1.00037823902678	0.340800444960136	-2.9353783242384	0.0033314123720978	0.0174687545166223	17053.805900191	30503.3775764864	11	8859.02596871574	-0.290653162870934	0.291775253610727	-0.996154263509646	0.319175197815647	0.737172315026883	Irf1	RNAseq:down	GROseq:ns	RNAseq:down GROseq:ns
Saa3	Inducible	ENSMUSG00000040026	101881.260124552	-1.51497707777037	0.518384370037211	-2.92249760088566	0.00347236296200962	0.018066612463617	4749.0581269052	10585.238063354	7	9136.41402467918	-0.36294747328202	0.399385538992661	-0.90876468436352	0.363474351852332	0.768262979677526	Saa3	RNAseq:down	GROseq:ns	RNAseq:down GROseq:ns
1600014C10Rik	Inducible	ENSMUSG00000054676	6206.44509679111	-0.828852172825518	0.284291993176913	-2.91549601366976	0.00355123643617382	0.0183937593788694	654.594524073614	1005.00386418783	7	1461.25860856894	-0.509870593680718	0.344521456360618	-1.47993857644392	0.138889639553507	0.523731805398757	1600014C10Rik	RNAseq:down	GROseq:ns	RNAseq:down GROseq:ns
1500012F01Rik	Inducible	ENSMUSG00000074578	1621.42361980015	-0.748927871233503	0.258683967796058	-2.89514606418882	0.00378982141987678	0.0194047535678042	916.119550181635	1654.07340972708	2	2975.32546293464	-0.128958111044526	0.234743765988176	-0.549356914769022	0.582760535816977	0.880335524812576	1500012F01Rik	RNAseq:down	GROseq:ns	RNAseq:down GROseq:ns
Gbp2	Inducible	ENSMUSG00000028270	109859.56277836	-0.789274248162974	0.274207171812996	-2.87838659705532	0.00399714963663497	0.0202409924034444	11094.2712411368	18153.2366186501	3	4147.81821751308	-0.393609168500031	0.343589980465316	-1.14557813346878	0.251969749213948	0.676823074884713	Gbp2	RNAseq:down	GROseq:ns	RNAseq:down GROseq:ns
Zswim4	Inducible	ENSMUSG00000035671	5648.3358229113	-0.556200905904338	0.193233224869327	-2.87839167555407	0.00399708528144319	0.0202409924034444	6802.46021336434	10728.15498367	8	4060.85334378023	-0.103495716443744	0.217675557492055	-0.475458602868268	0.634460132933979	0.900708199535165	Zswim4	RNAseq:down	GROseq:ns	RNAseq:down GROseq:ns
Dusp8	Inducible	ENSMUSG00000037887	174.337834203009	-0.8640714375297	0.303171482444626	-2.85010790118599	0.00437043997850141	0.0217268115453949	154.772920395098	247.637263933608	7	458.426601815275	-0.481247626905978	0.433585556418018	-1.10992541098857	0.267031169438645	0.689327574346972	Dusp8	RNAseq:down	GROseq:ns	RNAseq:down GROseq:ns
Rab11fip1	Inducible	ENSMUSG00000031488	8475.1930752628	-0.707221797147392	0.249265928023096	-2.83721807772245	0.00455085168651752	0.0224378592494821	6411.26871776328	11613.7578878668	8	3691.6495305934	-0.29213552230879	0.313158046573736	-0.932869282795208	0.350887463881539	0.758657971019266	Rab11fip1	RNAseq:down	GROseq:ns	RNAseq:down GROseq:ns
Mfsd6l	Inducible	ENSMUSG00000048329	20.4002568530843	-1.5217021862063	0.539429259180532	-2.82094854943164	0.00478818817079403	0.0234500313883305	10.3959647673247	33.8777997998195	11	130.68675976235	-0.63838295520995	0.543678351083875	-1.17419233989596	0.24031799355524	0.663745386355006	Mfsd6l	RNAseq:down	GROseq:ns	RNAseq:down GROseq:ns
Fos	Inducible	ENSMUSG00000021250	4886.76807966727	-1.39828159902792	0.501989603863331	-2.78547919770985	0.00534486693738037	0.0256228909940289	1552.57686972875	4887.79049448906	12	764.150136617416	-0.369861666227152	0.307681519506011	-1.2020925625334	0.229327667621997	0.653001534083761	Fos	RNAseq:down	GROseq:ns	RNAseq:down GROseq:ns
Gm11435	Inducible	ENSMUSG00000018925	333.87137097564	-1.51692480028645	0.549995399389174	-2.75806816197218	0.00581440724857459	0.0274710603275011	32.527326822069	91.4816026235246	11	571.960516329847	0.00331794855034568	0.441282681149823	0.00751887325761414	0.994000863638487	0.998599121477836	Gm11435	RNAseq:down	GROseq:ns	RNAseq:down GROseq:ns
Kpna3	Inducible	ENSMUSG00000021929	13314.1061800776	-0.482142343652276	0.175490906965707	-2.7473921697065	0.00600712582797264	0.0282261271391429	11786.7750048756	17615.9486398949	14	13869.2685498236	-0.0667239639983986	0.284796092160028	-0.234286796185764	0.81476233581985	0.958554895162999	Kpna3	RNAseq:down	GROseq:ns	RNAseq:down GROseq:ns
Nfkbiz	Inducible	ENSMUSG00000035356	31597.9418928033	-0.698545276607059	0.25597446610685	-2.72896467851394	0.00635335086228728	0.0295340000522959	43338.6104046683	77742.4124208794	16	29374.1285878256	0.0792151156229842	0.26182485564112	0.302550021192654	0.762232807519787	0.943900643031549	Nfkbiz	RNAseq:down	GROseq:ns	RNAseq:down GROseq:ns
Lrrc63	Inducible	ENSMUSG00000021997	113.808984123421	-1.19978945321697	0.440540173792758	-2.72345071934661	0.00646038531528091	0.0299278511670193	63.5000464665137	233.333205102207	14	905.959913292134	-0.830568663803375	0.342802425881931	-2.42287860614336	0.0153980711977373	0.153870939596832	Lrrc63	RNAseq:down	GROseq:ns	RNAseq:down GROseq:ns
Pvrl2	Inducible	ENSMUSG00000062300	1348.24589784681	-1.12245570926082	0.414295175345617	-2.70931397722513	0.00674225017692815	0.0310104980994827	715.723894173482	1203.72414655898	7	387.328693486722	-0.250745191373725	0.45901699308525	-0.546265596156602	0.584883381555717	0.881434509425878	Pvrl2	RNAseq:down	GROseq:ns	RNAseq:down GROseq:ns
Dtx3l	Inducible	ENSMUSG00000049502	19369.4884979797	-0.50360083321953	0.19075099901158	-2.64009539047792	0.00828826947359137	0.036574715456654	12345.1467604568	18308.6976521903	16	2338.19684861537	-0.158255617478241	0.280763011234653	-0.563662630566304	0.572983754110579	0.876203124966709	Dtx3l	RNAseq:down	GROseq:ns	RNAseq:down GROseq:ns
Fpr1	Inducible	ENSMUSG00000045551	2549.60011486218	-1.33301950616055	0.511531376603232	-2.60593888690136	0.009162280761096	0.0396383756227152	163.225141339244	490.862577797269	17	1198.94988352817	-0.0867910263297627	0.428146807296074	-0.202713239596213	0.839359174323338	0.966187316826543	Fpr1	RNAseq:down	GROseq:ns	RNAseq:down GROseq:ns
AW112010	Inducible	ENSMUSG00000075010	25177.1432369671	-1.03291064640743	0.401660291578272	-2.57160259070853	0.0101229018180196	0.0427300691056065	2801.5930931395	4436.18829202616	19	667.183690318826	0.76912618273947	0.499356928345363	1.54023332626624	0.123503489179743	0.494557127698355	AW112010	RNAseq:down	GROseq:ns	RNAseq:down GROseq:ns
Sh3bp4	Inducible	ENSMUSG00000036206	1946.19946651726	-0.662177338673997	0.258514272494436	-2.56147303699934	0.0104229331469022	0.0437632701614061	1434.80183520731	2325.02784016255	1	1126.94870122946	-0.4292370151415	0.375916867487366	-1.1418402638076	0.253520422633804	0.677859828133494	Sh3bp4	RNAseq:down	GROseq:ns	RNAseq:down GROseq:ns
Plaur	Inducible	ENSMUSG00000046223	3914.52423400372	-0.822753822240408	0.328446765376342	-2.50498378724381	0.012245700646669	0.0498329375660415	5149.30613483763	8625.96097044302	7	2851.72754887319	-0.173815121165885	0.194264072699949	-0.894736318198948	0.370928059402152	0.773312774289953	Plaur	RNAseq:down	GROseq:ns	RNAseq:down GROseq:ns
Peli1	Inducible	ENSMUSG00000020134	10634.4389857349	-2.40594408344808	0.12038179595278	-19.9859460843383	7.29904933577372e-89	1.67857280296122e-85	4512.67679905448	25421.9754563981	11	15246.1331821825	-1.67777474265435	0.370208022069649	-4.53197835442557	5.84338387075904e-6	0.000355720441107868	Peli1	RNAseq:down	GROseq:down	RNAseq:down GROseq:down
Pydc4	Inducible	ENSMUSG00000073491	4985.30476570007	-7.73711761381915	0.403941579991097	-19.1540509743752	8.95426809249858e-82	1.60162008614491e-78	27.3094311006558	4680.90711181402	1	2462.79175928179	-3.92242960607734	0.673966938036545	-5.81991398198921	5.88779202591017e-9	8.48447338761766e-7	Pydc4	RNAseq:down	GROseq:down	RNAseq:down GROseq:down
Pydc3	Inducible	ENSMUSG00000066677	5204.55070522121	-4.97323488043941	0.342542781723291	-14.5185802935904	9.24042542857574e-48	5.3125845910433e-45	137.969426318255	3649.45877706954	1	1790.98258250927	-2.148482484203	0.473868795085375	-4.53391847381703	5.7899384413807e-6	0.000354353822484249	Pydc3	RNAseq:down	GROseq:down	RNAseq:down GROseq:down
Nod1	Inducible	ENSMUSG00000038058	3560.48224968689	-4.23643440719799	0.298556281135105	-14.1897346493303	1.06059283088171e-45	5.69114113051128e-43	145.660519687319	2665.59526652506	6	3082.97679761946	-2.85883860787817	0.367632833722329	-7.77634189778988	7.46517791399188e-15	6.05818832925478e-12	Nod1	RNAseq:down	GROseq:down	RNAseq:down GROseq:down
Slfn1	Inducible	ENSMUSG00000078763	5805.51924121504	-5.24674702147057	0.372649825045112	-14.0795638930876	5.07218299098654e-45	2.63393554157746e-42	108.077834476219	2865.21885866667	11	1208.72554316978	-4.64891642619882	0.935065686999006	-4.97175384664046	6.63499149230517e-7	5.71535943127673e-5	Slfn1	RNAseq:down	GROseq:down	RNAseq:down GROseq:down
Pyhin1	Inducible	ENSMUSG00000043263	24599.8833058735	-4.20568133113497	0.300623369580122	-13.9898682428083	1.79744621392649e-44	8.76826943993595e-42	1444.42117323165	21132.8111079772	1	3765.78704242126	-3.16324990238017	0.453023602197495	-6.98252781320026	2.89915548037027e-12	9.93379518929539e-10	Pyhin1	RNAseq:down	GROseq:down	RNAseq:down GROseq:down
Ifi205	Inducible	ENSMUSG00000054203	22209.4287731561	-4.06792015667633	0.296767369965747	-13.7074374354089	9.16374947790092e-43	4.21480111700712e-40	932.886794762336	11676.1198740416	1	4233.35353828731	-3.83086012719307	0.454995946211603	-8.41954782034797	3.77940171367293e-17	3.88497300154153e-14	Ifi205	RNAseq:down	GROseq:down	RNAseq:down GROseq:down
Icosl	Inducible	ENSMUSG00000000732	2785.52619752816	-3.36713318217499	0.24870739141269	-13.5385328238507	9.26203553789797e-42	4.14167355803004e-39	1013.68931487075	11190.2529106328	10	2194.39367992916	-3.05134106389235	0.398614173679131	-7.65487347258394	1.9350266518966e-14	1.35618981570881e-11	Icosl	RNAseq:down	GROseq:down	RNAseq:down GROseq:down
Oas3	Inducible	ENSMUSG00000032661	29430.7202541427	-2.40914435798072	0.182143368468605	-13.2266377757034	6.15810738262945e-40	2.54187724732228e-37	5408.92939861599	29053.0877795208	5	2453.1484757787	-2.98032845004818	0.331194257720441	-8.9987322562937	2.28339030096299e-19	2.93396625421237e-16	Oas3	RNAseq:down	GROseq:down	RNAseq:down GROseq:down
Ggct	Inducible	ENSMUSG00000002797	184.087846715487	-3.750985936047	0.319790108150457	-11.7295245864272	8.99625286814199e-32	2.73248450323301e-29	19.0582845972268	268.362236906346	6	157.019318630545	-4.1546291622164	0.688731391748448	-6.03229243213272	1.61649908746421e-9	2.75320018465736e-7	Ggct	RNAseq:down	GROseq:down	RNAseq:down GROseq:down
Lpar1	Inducible	ENSMUSG00000038668	1320.16021403031	-4.34450963023674	0.375448057694184	-11.5715331087836	5.74468778367047e-31	1.62242077090399e-28	79.5816012483676	1251.27744278778	4	2198.48981440682	-2.93141038777764	0.474846106199825	-6.17339038796716	6.68408956066293e-10	1.37415969247816e-7	Lpar1	RNAseq:down	GROseq:down	RNAseq:down GROseq:down
Slamf7	Inducible	ENSMUSG00000038179	67839.1999535677	-3.35396025517674	0.290665320746881	-11.5389075193372	8.39850824406252e-31	2.25331976188197e-28	5588.75748059682	49127.2610625252	1	9899.50731158728	-2.86769430172141	0.437386089665928	-6.55643690889149	5.51086186919521e-11	1.39298326493641e-8	Slamf7	RNAseq:down	GROseq:down	RNAseq:down GROseq:down
Edn1	Inducible	ENSMUSG00000021367	3281.07195623168	-4.61501830157136	0.408783434707755	-11.2896411882999	1.47638136672489e-29	3.65642880639035e-27	222.189487019982	5832.17670430114	13	3094.79929218639	-2.2560941550062	0.456230933256835	-4.94507055648533	7.61162907969525e-7	6.38210548754279e-5	Edn1	RNAseq:down	GROseq:down	RNAseq:down GROseq:down
Ifi204	Inducible	ENSMUSG00000073489	29971.761296387	-2.72340089250049	0.246642266686662	-11.0419066816327	2.39887967837141e-28	5.29002261129082e-26	4596.76696666277	26598.316025165	1	5949.78447456288	-1.7656079886982	0.389160696770101	-4.53696378733036	5.70699014330388e-6	0.00035198432407841	Ifi204	RNAseq:down	GROseq:down	RNAseq:down GROseq:down
Fam20c	Inducible	ENSMUSG00000025854	6019.99801244386	-3.59824207576585	0.333050251987483	-10.8039013761235	3.29882174817886e-27	6.8966795457381e-25	1513.26361330081	21221.6514178973	5	13298.632468276	-2.91193520634622	0.343063403466656	-8.48803800382411	2.10154851683658e-17	2.3145554700788e-14	Fam20c	RNAseq:down	GROseq:down	RNAseq:down GROseq:down
Cdc42ep2	Inducible	ENSMUSG00000045664	2237.36729206328	-2.80006529919924	0.262242818806281	-10.6773764557025	1.29890680273531e-26	2.64681034309279e-24	667.948292830657	5047.70772006414	19	135.49020744714	-2.13889882937292	0.513076110709957	-4.16877493363173	3.06241202457923e-5	0.00145738675947491	Cdc42ep2	RNAseq:down	GROseq:down	RNAseq:down GROseq:down
Ms4a4c	Inducible	ENSMUSG00000024675	20711.9821846863	-3.52225227187922	0.332086464933209	-10.6064312876697	2.78171712709564e-26	5.52840522370194e-24	619.060893460613	7021.70826038146	19	4237.21214826634	-1.81718485157866	0.434690828006232	-4.18040762422668	2.90987004288584e-5	0.00141092094941059	Ms4a4c	RNAseq:down	GROseq:down	RNAseq:down GROseq:down
Jdp2	Inducible	ENSMUSG00000034271	3092.50979155813	-2.9445562248461	0.282120370884194	-10.437233637605	1.67624368816941e-25	3.03192931372485e-23	1055.47339695711	6788.1257461534	12	4533.65986493163	-2.98061335027095	0.260413783427607	-11.445681987488	2.47153127404986e-30	3.81085407145749e-26	Jdp2	RNAseq:down	GROseq:down	RNAseq:down GROseq:down
D14Ertd668e	Inducible	ENSMUSG00000068245	14554.8352617126	-2.06883651752211	0.202411525346791	-10.2209422807204	1.59780073650134e-24	2.76574153292458e-22	2432.12332652143	8910.03207945229	14	2117.0166758335	-2.14652820538229	0.364334791008957	-5.89163664397212	3.82389268976396e-9	5.89606013834705e-7	D14Ertd668e	RNAseq:down	GROseq:down	RNAseq:down GROseq:down
Fnbp1l	Inducible	ENSMUSG00000039735	4741.07050451426	-2.37448157896253	0.236655087562751	-10.0335116536758	1.08584571342435e-23	1.71372002889266e-21	1786.84722926568	11614.3094950276	3	19827.8421378408	-1.17685128722546	0.301919260338578	-3.897900670218	9.70301979463023e-5	0.00377805207609605	Fnbp1l	RNAseq:down	GROseq:down	RNAseq:down GROseq:down
Herc6	Inducible	ENSMUSG00000029798	13801.5055752273	-1.85271799705721	0.188309077522738	-9.83870783835951	7.66894455793321e-23	1.13261164673036e-20	2689.95570837293	9646.56651096623	6	10175.9599868261	-1.15269870971351	0.331090592088171	-3.48152057853259	0.00049857546979962	0.0133839913800715	Herc6	RNAseq:down	GROseq:down	RNAseq:down GROseq:down
Ppap2b	Inducible	ENSMUSG00000028517	241.00128976334	-3.22126228890821	0.332440830593641	-9.68973120165772	3.33404970563345e-22	4.62685622080063e-20	53.2632991918438	432.390067879324	4	689.839805878398	-1.80830476780327	0.333353087367679	-5.42459283063055	5.80867961867703e-8	6.63437266965787e-6	Ppap2b	RNAseq:down	GROseq:down	RNAseq:down GROseq:down
Plk2	Inducible	ENSMUSG00000021701	15025.3321215541	-3.28622875267081	0.341984744544457	-9.6092846394311	7.30547584863417e-22	9.71930167035644e-20	3073.41791074762	28578.151468014	13	4125.29280543387	-2.45018038426012	0.321881983873749	-7.61204574040759	2.69791039487687e-14	1.73329501577527e-11	Plk2	RNAseq:down	GROseq:down	RNAseq:down GROseq:down
Ch25h	Inducible	ENSMUSG00000050370	8389.63719965025	-4.42910664467899	0.46294419394017	-9.56725821957581	1.09778265680854e-21	1.43675652108161e-19	524.336588474712	7284.73463771577	19	149.738761521782	-2.547169694308	0.715680146586409	-3.55908949892947	0.000372142708972114	0.0106457670308739	Ch25h	RNAseq:down	GROseq:down	RNAseq:down GROseq:down
Adora2b	Inducible	ENSMUSG00000018500	1470.82605086362	-3.41425660194266	0.357549524672055	-9.54904528281564	1.30896962344851e-21	1.68574343986193e-19	112.314921048855	1137.77628943596	11	1646.87065014642	-1.12847132408545	0.353985466769741	-3.18790297913415	0.00143308612725028	0.0304363016474822	Adora2b	RNAseq:down	GROseq:down	RNAseq:down GROseq:down
Trim30d	Inducible	ENSMUSG00000057596	8897.56158886279	-1.80110218327079	0.188717673303613	-9.54389777990289	1.37562578485046e-21	1.75752570512085e-19	2371.05851872821	8011.38147473294	7	3265.04056194895	-1.93349748293805	0.341871798527803	-5.65562146765027	1.55283363122912e-8	2.09126703914919e-6	Trim30d	RNAseq:down	GROseq:down	RNAseq:down GROseq:down
Prdx5	Inducible	ENSMUSG00000024953	26346.2080523911	-2.15548083955071	0.227431531965528	-9.47749338415137	2.60464492085225e-21	3.2253518412215e-19	4463.81075477138	16030.5416598927	19	1333.37132122259	-2.64466350631492	0.410231696140462	-6.44675565344272	1.14269789525561e-10	2.84181594305584e-8	Prdx5	RNAseq:down	GROseq:down	RNAseq:down GROseq:down
Slamf8	Inducible	ENSMUSG00000053318	8083.49443896821	-3.24000581820824	0.343809023699404	-9.42385334551607	4.34830508189227e-21	5.10941716848918e-19	101.442015782561	957.026992410125	1	262.62265905738	-2.29649900373873	0.419698857728557	-5.47177806527176	4.45542579312524e-8	5.24413819116016e-6	Slamf8	RNAseq:down	GROseq:down	RNAseq:down GROseq:down
Phf11	Inducible	ENSMUSG00000044703	4474.08993648016	-2.77356650474393	0.297736752864226	-9.31549927263676	1.21380309848795e-20	1.35693071385132e-18	273.547009307039	1222.04431932265	14	919.187507614065	-2.73891044598584	0.483085109932542	-5.66962299121226	1.43112084914565e-8	1.95278339583865e-6	Phf11	RNAseq:down	GROseq:down	RNAseq:down GROseq:down
Pik3r5	Inducible	ENSMUSG00000020901	16495.1608318433	-1.36202251359982	0.147927867919626	-9.20734228617317	3.34299305391696e-20	3.63618257986184e-18	9910.64107896873	31005.5744890105	11	26147.2706579085	-0.967233645670662	0.248759615776752	-3.8882261602249	0.000100979513730902	0.00390226346420244	Pik3r5	RNAseq:down	GROseq:down	RNAseq:down GROseq:down
BC006779	Inducible	ENSMUSG00000027580	51218.2962165097	-2.21933036574837	0.242108459238918	-9.16667832559411	4.87818801872157e-20	5.27040743123355e-18	9972.71201671259	44371.2310702774	2	2656.20054421366	-1.63368793483384	0.349824865264839	-4.6700166198793	3.01175368151915e-6	0.000204573700508122	BC006779	RNAseq:down	GROseq:down	RNAseq:down GROseq:down
Gdf15	Inducible	ENSMUSG00000038508	4375.76225348808	-3.64577978199258	0.398115828621256	-9.15758560672794	5.30713748233252e-20	5.65790060864827e-18	1271.48684328702	15499.9598040051	8	2322.09409325073	-1.79863288105325	0.376088402832576	-4.78247366179475	1.73151080550308e-6	0.000125343498169258	Gdf15	RNAseq:down	GROseq:down	RNAseq:down GROseq:down
Slfn4	Inducible	ENSMUSG00000000204	14613.0068980837	-4.5783085851931	0.504936924456977	-9.06709009272147	1.2223783509133e-19	1.26953849632273e-17	239.181922622411	5081.71729780862	11	4880.34700408169	-2.64179578012747	0.88419171144816	-2.98780880427011	0.00280985274109324	0.0489291440140814	Slfn4	RNAseq:down	GROseq:down	RNAseq:down GROseq:down
Zbp1	Inducible	ENSMUSG00000027514	8678.99158679694	-1.90252791601053	0.21266871082608	-8.94597004242155	3.68697081373142e-19	3.73288403518543e-17	1945.59067563239	6336.88222239858	2	1482.81900225378	-2.72309282462105	0.371056549369044	-7.33875423908155	2.15591065010665e-13	1.03881207231233e-10	Zbp1	RNAseq:down	GROseq:down	RNAseq:down GROseq:down
Ankrd33b	Inducible	ENSMUSG00000022237	1779.20650757472	-2.98360679814655	0.334261411291377	-8.92596841083081	4.41816589227946e-19	4.44522715836967e-17	855.111742960533	6156.25022218234	15	5157.47630034541	-1.59147805957289	0.239213609460628	-6.65295784450272	2.87260493395618e-11	7.77064832924041e-9	Ankrd33b	RNAseq:down	GROseq:down	RNAseq:down GROseq:down
Oasl2	Inducible	ENSMUSG00000029561	20614.8788805968	-1.7566125519687	0.197463786035457	-8.89587193295928	5.79623918220193e-19	5.79551915248986e-17	6466.26007585036	20649.3866592953	5	4061.14688824139	-2.33832883516987	0.317528193852194	-7.36416129478676	1.78264051730562e-13	8.96543840275426e-11	Oasl2	RNAseq:down	GROseq:down	RNAseq:down GROseq:down
Rgs1	Inducible	ENSMUSG00000026358	30561.7021210655	-3.67325091348629	0.414002715346692	-8.87252855433629	7.15035025771461e-19	7.10532953386974e-17	4468.37356974645	48443.8599315883	1	11661.1674972552	-2.47133261951808	0.366659288389236	-6.74013368207538	1.58240971662405e-11	4.3569956108261e-9	Rgs1	RNAseq:down	GROseq:down	RNAseq:down GROseq:down
Mmp13	Inducible	ENSMUSG00000050578	18003.3116792248	-4.25357249169002	0.481880663179629	-8.82702464884843	1.07497116869162e-18	1.05410399865021e-16	546.022145245058	11005.7568498304	9	1570.48135976722	-3.66237245701171	0.485511728149719	-7.54332438264464	4.58139664058998e-14	2.71694441543296e-11	Mmp13	RNAseq:down	GROseq:down	RNAseq:down GROseq:down
Swap70	Inducible	ENSMUSG00000031015	5314.0521427463	-1.88722390968865	0.217215171335397	-8.68826932339191	3.6800253816149e-18	3.38520277675638e-16	3943.74728822438	14202.1379293202	7	5553.12200579462	-1.41443048680593	0.265561820401394	-5.32618162003873	1.0029884569447e-7	1.07396382066877e-5	Swap70	RNAseq:down	GROseq:down	RNAseq:down GROseq:down
Agpat4	Inducible	ENSMUSG00000023827	1148.12475491551	-1.79221971379169	0.20709017776182	-8.65429608087433	4.95963057842364e-18	4.51074198030868e-16	851.886151165724	2622.97373896816	17	5540.88162845313	-1.41623252859142	0.287150727003583	-4.93201791048833	8.13844522941191e-7	6.71051802097873e-5	Agpat4	RNAseq:down	GROseq:down	RNAseq:down GROseq:down
Ifi44	Inducible	ENSMUSG00000028037	12295.5925964147	-2.89854502735651	0.33962311685746	-8.53459285744978	1.40649835093252e-17	1.22388164612495e-15	972.734824097031	6749.53580846996	3	2283.34751598383	-3.27789901416305	0.448511578865564	-7.30839329154879	2.70355514456171e-13	1.26321565981809e-10	Ifi44	RNAseq:down	GROseq:down	RNAseq:down GROseq:down
Rnf19a	Inducible	ENSMUSG00000022280	3836.0610328253	-1.70791589279787	0.200639388902387	-8.51236590253366	1.70419798108359e-17	1.47495586556363e-15	3506.30865194842	12791.4715119276	15	5929.77822077693	-1.36114675990027	0.260096122162785	-5.23324511177593	1.66559632240208e-7	1.64627113430241e-5	Rnf19a	RNAseq:down	GROseq:down	RNAseq:down GROseq:down
Pnp	Inducible	ENSMUSG00000021871	40957.1854419741	-1.93507724100112	0.229350691620878	-8.4371981934105	3.25035045251842e-17	2.71109541889334e-15	10084.3691041152	32139.7948583569	14	3099.1759932778	-1.74550460252424	0.361719812293787	-4.82557090654064	1.39602785027515e-6	0.000106036223760554	Pnp	RNAseq:down	GROseq:down	RNAseq:down GROseq:down
Gm4902	Inducible	ENSMUSG00000091649	10295.241921186	-2.10086378481039	0.255315846673377	-8.22848958332778	1.89588786497474e-16	1.49607857109624e-14	1261.87968902091	3994.37305140263	14	1752.3836181428	-2.33868189469121	0.425445754342375	-5.49701547335027	3.86272818513691e-8	4.61700820826559e-6	Gm4902	RNAseq:down	GROseq:down	RNAseq:down GROseq:down
Mxd1	Inducible	ENSMUSG00000001156	16197.6961498332	-4.05495048605054	0.501339770936383	-8.08822822589332	6.05388901694649e-16	4.59695780164173e-14	699.397939692693	8422.73040388015	6	3120.67764875865	-3.24356138530944	0.348171826795398	-9.31597888078265	1.20833118601081e-20	1.69375077791824e-17	Mxd1	RNAseq:down	GROseq:down	RNAseq:down GROseq:down
Fam108c	Inducible	ENSMUSG00000038459	1531.38695687509	-1.99398058173019	0.248523045350663	-8.02332266175441	1.02922532730682e-15	7.60021528393818e-14	950.444789186873	4319.47690373793	7	2669.66319500903	-2.30740611044721	0.285448740964807	-8.08343418383368	6.29679453645436e-16	5.71119264456411e-13	Fam108c	RNAseq:down	GROseq:down	RNAseq:down GROseq:down
Il6	Inducible	ENSMUSG00000025746	4276.18185883074	-4.3191937475982	0.542191031360217	-7.96618442168337	1.6364866214149e-15	1.19204351273923e-13	541.666012059867	4161.28434775332	5	1651.76059413749	-1.66515550126186	0.406365146278987	-4.09768287587997	4.17306452986138e-5	0.00184897936741186	Il6	RNAseq:down	GROseq:down	RNAseq:down GROseq:down
Rasgef1b	Inducible	ENSMUSG00000029333	25394.7541318318	-2.29395050673856	0.288303274865584	-7.95672719225292	1.76649614427511e-15	1.28094842029462e-13	12795.8861192722	63398.9830879735	5	54514.6388358916	-0.969507672524459	0.289784111279272	-3.34562053193496	0.000820986678991625	0.0198413692842819	Rasgef1b	RNAseq:down	GROseq:down	RNAseq:down GROseq:down
Fcgr4	Inducible	ENSMUSG00000059089	23307.7124133066	-2.39577091680864	0.301827739829518	-7.93754383928345	2.06224165877167e-15	1.46893655853568e-13	1467.88225895526	7623.36889370596	1	696.154594611374	-1.73497240642637	0.553874291968443	-3.13242992423491	0.00173365807113287	0.0351610823176966	Fcgr4	RNAseq:down	GROseq:down	RNAseq:down GROseq:down
Nlrc5	Inducible	ENSMUSG00000074151	15622.5587802371	-1.70274420637898	0.223383581599854	-7.62251278354513	2.48784473744022e-14	1.6160844975764e-12	2362.3536766678	7811.56953224177	8	5186.52633672942	-1.10650122973212	0.293782109863378	-3.76640099101573	0.000165617718367071	0.00567479911000415	Nlrc5	RNAseq:down	GROseq:down	RNAseq:down GROseq:down
Fam129a	Inducible	ENSMUSG00000026483	6876.78778651478	-1.87296891839136	0.246193634590314	-7.60770651730347	2.79002491367263e-14	1.79655284241208e-12	3904.76238002785	12060.0852130481	1	6252.28747285821	-0.912298924652821	0.284419636897075	-3.20758065302981	0.00133856521637946	0.0289066345537183	Fam129a	RNAseq:down	GROseq:down	RNAseq:down GROseq:down
Tap1	Inducible	ENSMUSG00000037321	22889.1475071964	-1.8085656030731	0.241094695524277	-7.50147405416886	6.31041221051234e-14	3.87729067804685e-12	3806.25952125789	11904.6718082463	17	1386.45262750565	-2.75324394126895	0.363928094030696	-7.56535147032844	3.8681727690565e-14	2.38573423704329e-11	Tap1	RNAseq:down	GROseq:down	RNAseq:down GROseq:down
Ccl7	Inducible	ENSMUSG00000035373	49008.8606843842	-3.44065915586166	0.460939553113097	-7.46444763228521	8.36497737238946e-14	5.04342343598223e-12	15322.8018308562	121202.27718342	11	8042.06305998888	-2.11485070750295	0.407639192366005	-5.18804557341017	2.1251260311454e-7	2.05321408448044e-5	Ccl7	RNAseq:down	GROseq:down	RNAseq:down GROseq:down
Sertad2	Inducible	ENSMUSG00000049800	2549.23488688505	-1.35885679281808	0.182745347838969	-7.43579417417221	1.03941575297112e-13	6.15165984975331e-12	2078.4544187528	6149.9571147378	11	4594.83524125681	-1.46212156828418	0.259854639354781	-5.62669026004165	1.83700151216867e-8	2.39140986177237e-6	Sertad2	RNAseq:down	GROseq:down	RNAseq:down GROseq:down
Abtb2	Inducible	ENSMUSG00000032724	1815.67885895322	-2.5403570822971	0.352538486848046	-7.20589999976956	5.76617101469337e-13	3.15727282294333e-11	314.991759277745	1528.89217387387	2	2182.76639024078	-1.26389264003742	0.344122456114383	-3.67279907945708	0.000239908111607855	0.00778766983764528	Abtb2	RNAseq:down	GROseq:down	RNAseq:down GROseq:down
Fabp4	Inducible	ENSMUSG00000062515	983.124469047875	-2.37437588142473	0.33031601790284	-7.18819479751399	6.56535494934594e-13	3.55855501597882e-11	554.282588694679	2406.18014014665	3	715.168361366536	-1.73135037705269	0.374899352969984	-4.61817382008473	3.87131913696277e-6	0.000252931651579784	Fabp4	RNAseq:down	GROseq:down	RNAseq:down GROseq:down
Zfp263	Inducible	ENSMUSG00000022529	8187.18508233241	-1.44579453687774	0.20343648977074	-7.10685943562565	1.18713228462297e-12	6.14484100252753e-11	6723.2080210002	20626.0360166033	16	3561.65184563917	-1.47754212234412	0.3030291129651	-4.87590815247605	1.08308998388974e-6	8.65293495419479e-5	Zfp263	RNAseq:down	GROseq:down	RNAseq:down GROseq:down
Col18a1	Inducible	ENSMUSG00000001435	729.375518257402	-2.10676233635588	0.302895453116903	-6.95541090061452	3.51535901532776e-12	1.66877747882724e-10	497.847733479244	1817.11406170934	10	867.440311072216	-4.0832251162378	0.368095695676191	-11.0928358147109	1.35909726483105e-28	1.04779603632149e-24	Col18a1	RNAseq:down	GROseq:down	RNAseq:down GROseq:down
Irf7	Inducible	ENSMUSG00000025498	49096.2883537598	-1.85897743470159	0.270612256601244	-6.8695241599528	6.4416407788143e-12	2.91740719976774e-10	9177.9669398959	33471.0906890728	7	1797.44575022199	-1.45514958484912	0.261756449167489	-5.5591737643034	2.71054735712367e-8	3.34351437595919e-6	Irf7	RNAseq:down	GROseq:down	RNAseq:down GROseq:down
Parp12	Inducible	ENSMUSG00000038507	15439.0403140927	-1.18320659128114	0.172426729644536	-6.86208335401573	6.78634432200047e-12	3.06012803629029e-10	5343.41908850136	11936.7778323486	6	4193.21086902616	-1.23472893571867	0.332568139712861	-3.71270963233201	0.000205052094229822	0.00674136085486061	Parp12	RNAseq:down	GROseq:down	RNAseq:down GROseq:down
Lipg	Inducible	ENSMUSG00000053846	9851.86524386658	-4.96648634354646	0.727772640488572	-6.82422788003178	8.83994650576518e-12	3.90949062774198e-10	45.1969553557336	2307.69697239179	18	1853.05803852197	-1.81670623633924	0.441682540119201	-4.11314931273702	3.90297762238945e-5	0.00177000035175362	Lipg	RNAseq:down	GROseq:down	RNAseq:down GROseq:down
Ifit2	Inducible	ENSMUSG00000045932	152525.441157881	-3.18604468383397	0.482068246170076	-6.60911542949859	3.86623182225355e-11	1.55596499686594e-9	25254.9531231684	102537.847250806	19	5996.43082112269	-3.49597022378836	0.405701556471808	-8.61709837692302	6.86721302192938e-18	8.14504289116377e-15	Ifit2	RNAseq:down	GROseq:down	RNAseq:down GROseq:down
Oasl1	Inducible	ENSMUSG00000041827	31496.8819653318	-2.43117936005022	0.375434972948989	-6.4756336921775	9.44148467128898e-11	3.52642738372181e-9	6900.38293947741	22602.8021992775	5	4046.21580619934	-1.51445060528957	0.364428107135238	-4.1556910008798	3.24305884925752e-5	0.00151990043758972	Oasl1	RNAseq:down	GROseq:down	RNAseq:down GROseq:down
Jag1	Inducible	ENSMUSG00000027276	1863.54813104256	-2.32024971419673	0.358365009962726	-6.47454313253981	9.50992434750121e-11	3.54376764227024e-9	1247.65952280884	6935.79513494997	2	1525.09686778949	-1.60106041808125	0.425417798249034	-3.76350125610874	0.000167550884964009	0.00572830841521077	Jag1	RNAseq:down	GROseq:down	RNAseq:down GROseq:down
Slc25a22	Inducible	ENSMUSG00000019082	2462.44737271879	-1.52810793011404	0.236920185344847	-6.44988491752957	1.11935116964461e-10	4.13287044241719e-9	593.254263966542	1478.33280046594	7	691.0902141824	-1.63873418456478	0.351282516489153	-4.66500354456262	3.08611719035852e-6	0.00020779406531938	Slc25a22	RNAseq:down	GROseq:down	RNAseq:down GROseq:down
Daxx	Inducible	ENSMUSG00000002307	10086.528603632	-1.72331433481884	0.267400856220288	-6.44468517856633	1.15840619107628e-10	4.25753946665431e-9	4053.65269978927	11212.4094301077	17	1146.83703790439	-1.16010418022994	0.326045730701194	-3.55810265552326	0.000373543332438659	0.0106660456349476	Daxx	RNAseq:down	GROseq:down	RNAseq:down GROseq:down
Irg1	Inducible	ENSMUSG00000022126	289987.240163058	-2.08157645591308	0.327440730303479	-6.3571091292883	2.05585944841254e-10	7.30578927164349e-9	99496.5969995932	282340.676313155	14	38138.4256744234	-1.90224505511594	0.435708561329617	-4.36586568166347	1.26620274012972e-5	0.000675556403116267	Irg1	RNAseq:down	GROseq:down	RNAseq:down GROseq:down
Psmb8	Inducible	ENSMUSG00000024338	12710.9790589063	-1.07709751047724	0.169797282352548	-6.34343197696695	2.24702212086383e-10	7.89793932350784e-9	4726.38747194648	8628.96858302529	17	419.860717168057	-1.07317610451603	0.359093649472121	-2.98856887637425	0.0028028731811587	0.0489291440140814	Psmb8	RNAseq:down	GROseq:down	RNAseq:down GROseq:down
Atp10a	Inducible	ENSMUSG00000025324	2281.65466859605	-1.41398473682779	0.223029635451413	-6.3398961934627	2.29920024020614e-10	8.06373103852688e-9	547.708953889481	1243.39842877733	7	2792.20622804491	-1.29274911244242	0.311772425339825	-4.14645108858924	3.37668270897907e-5	0.00157772941484086	Atp10a	RNAseq:down	GROseq:down	RNAseq:down GROseq:down
Gbp6	Inducible	ENSMUSG00000079362	28058.9225075584	-1.80518366493843	0.287343886788891	-6.28231101455339	3.3357665544754e-10	1.14987516046992e-8	1684.22038854376	5716.04102928123	5	2761.73737875997	-1.99039776444094	0.461702256134189	-4.31099856670931	1.62518959162604e-5	0.000843730582938784	Gbp6	RNAseq:down	GROseq:down	RNAseq:down GROseq:down
Ppfibp1	Inducible	ENSMUSG00000016487	2935.86481289635	-1.20200419580866	0.191979514158443	-6.26110656169612	3.82255190741083e-10	1.30096068933403e-8	3289.00695430317	7282.10202514012	6	5395.33595897645	-1.01099325273769	0.229682005409844	-4.40170857500865	1.07401752653238e-5	0.00059355828822949	Ppfibp1	RNAseq:down	GROseq:down	RNAseq:down GROseq:down
Csf1	Inducible	ENSMUSG00000014599	5621.70097973199	-2.33602119291866	0.376071059543371	-6.21164839367081	5.24316436066404e-10	1.73315112685769e-8	3791.32440414291	20163.4433426318	3	2717.32793847299	-2.24608082361071	0.404486758690708	-5.55291557845082	2.80943776859187e-8	3.39051747838647e-6	Csf1	RNAseq:down	GROseq:down	RNAseq:down GROseq:down
Il1rn	Inducible	ENSMUSG00000026981	74815.6258722104	-2.18723651054272	0.35216541595179	-6.21082142501508	5.27083446633445e-10	1.73872732047238e-8	6326.35977795434	26137.6774593274	2	8271.62188719086	-1.78168022369274	0.338217709232921	-5.26785018955274	1.38030677060106e-7	1.42526986138688e-5	Il1rn	RNAseq:down	GROseq:down	RNAseq:down GROseq:down
Slco3a1	Inducible	ENSMUSG00000025790	6690.95632531299	-1.79891447929559	0.291998412212614	-6.16069952457734	7.24242986924811e-10	2.35057733941847e-8	168.312080303837	576.775474922368	7	14717.6337266863	-1.46624273258833	0.342472508555861	-4.28134432971333	1.85767654263375e-5	0.000948460748704296	Slco3a1	RNAseq:down	GROseq:down	RNAseq:down GROseq:down
H2-Q7	Inducible	ENSMUSG00000060550	4015.27377148887	-2.93451291153232	0.476465201811353	-6.15892388442291	7.32409158702614e-10	2.36753466602303e-8	528.054470244095	4731.14777367144	17	1240.76904157126	-2.189497566791	0.491943112044742	-4.45071292428598	8.55856883646674e-6	0.000492694476857226	H2-Q7	RNAseq:down	GROseq:down	RNAseq:down GROseq:down
Procr	Inducible	ENSMUSG00000027611	10383.1184551324	-2.39231886189832	0.390158553652497	-6.13165811566211	8.69678403254458e-10	2.74126278036475e-8	127.641890498193	526.208317671124	2	122.92893379251	-2.36294174769497	0.764120952921894	-3.09236612169763	0.00198567778482885	0.038854271274462	Procr	RNAseq:down	GROseq:down	RNAseq:down GROseq:down
Lass6	Inducible	ENSMUSG00000027035	13862.1123452759	-1.05437661901107	0.172273739960921	-6.12035600579778	9.33665219113412e-10	2.90180543344986e-8	3663.51142267823	8980.79451714599	2	35070.5582940007	-1.19275322387411	0.326440174606959	-3.65381872899134	0.000258368708054929	0.00821399404020402	Lass6	RNAseq:down	GROseq:down	RNAseq:down GROseq:down
Ddx58	Inducible	ENSMUSG00000040296	18299.8656673314	-1.2016078502071	0.202620399565926	-5.93033994988314	3.02308129623529e-9	8.62864586999925e-8	8625.00218736874	18972.1573420328	4	5640.80340919974	-1.51912207553744	0.270023832634282	-5.62588146652566	1.8456305438155e-8	2.39140986177237e-6	Ddx58	RNAseq:down	GROseq:down	RNAseq:down GROseq:down
Trim30a	Inducible	ENSMUSG00000030921	31148.7117992835	-1.01220559260949	0.174223036345109	-5.80982638027539	6.25376632512638e-9	1.69769191065572e-7	13071.449691746	25447.3553464684	7	8636.65647427864	-1.46478557593966	0.288730239824173	-5.07319765616399	3.91185797085332e-7	3.54805517956396e-5	Trim30a	RNAseq:down	GROseq:down	RNAseq:down GROseq:down
Slc28a2	Inducible	ENSMUSG00000027219	24956.0624898001	-1.6464535290206	0.289303925965833	-5.69108602147021	1.26233888756837e-8	3.21028932260279e-7	2102.45418574806	7049.95260684768	2	9597.6352010985	-1.69413029402237	0.43297879979727	-3.91273266685482	9.12575424782503e-5	0.00357131991744198	Slc28a2	RNAseq:down	GROseq:down	RNAseq:down GROseq:down
Mfsd7a	Inducible	ENSMUSG00000029490	1438.9148153261	-1.15443221586256	0.202918385049482	-5.68914549354931	1.27676652607563e-8	3.23551150030834e-7	430.518643282534	925.543901723271	5	1096.64696634798	-0.825715224261034	0.267983937699212	-3.08121162540654	0.00206160066079201	0.0398714748033445	Mfsd7a	RNAseq:down	GROseq:down	RNAseq:down GROseq:down
Gm4951	Inducible	ENSMUSG00000073555	6402.85715668581	-2.04484331546681	0.365682125596647	-5.59186017673259	2.24649701931176e-8	5.49606520013384e-7	306.453904702435	1204.58921892169	18	6070.50912332695	-1.50237919248808	0.346372530838371	-4.33746633675503	1.44134601281233e-5	0.00076109980039566	Gm4951	RNAseq:down	GROseq:down	RNAseq:down GROseq:down
Tnfsf10	Inducible	ENSMUSG00000039304	2361.96522031145	-3.1398961339798	0.568234879453728	-5.52570116251634	3.28172315493934e-8	7.84980376645075e-7	191.228919960222	837.322659764199	3	439.394772343065	-3.87804786789528	0.634177747609818	-6.11508032647224	9.65083389512974e-10	1.8371136769013e-7	Tnfsf10	RNAseq:down	GROseq:down	RNAseq:down GROseq:down
Ets2	Inducible	ENSMUSG00000022895	9391.60522973754	-1.86133397643786	0.337821737009475	-5.50981115932649	3.59218866198135e-8	8.47878664470184e-7	7184.65421714591	26577.4200153414	16	5041.56018957745	-1.20840437713935	0.335250912825356	-3.60447751493179	0.000312781524995216	0.00947500654990419	Ets2	RNAseq:down	GROseq:down	RNAseq:down GROseq:down
Src	Inducible	ENSMUSG00000027646	1767.79160094963	-1.79790071589738	0.326989514103899	-5.49834364207198	3.83375263510064e-8	8.98336971176857e-7	552.221934417457	2687.42809282332	2	1851.18639484779	-1.11232171298311	0.292213843002437	-3.80653326192295	0.000140928346587469	0.00506983502139294	Src	RNAseq:down	GROseq:down	RNAseq:down GROseq:down
Osgin2	Inducible	ENSMUSG00000041153	2043.14143262635	-1.52773503404657	0.278044966884953	-5.49456100990565	3.9168350302386e-8	9.1647108018577e-7	1114.63710549868	3332.19353166098	4	1371.47912755279	-1.01915055068686	0.235323294620065	-4.33085280542373	1.48532951803456e-5	0.000776349011477114	Osgin2	RNAseq:down	GROseq:down	RNAseq:down GROseq:down
Ifit3	Inducible	ENSMUSG00000074896	23764.9222987369	-2.25661330822367	0.411381088446646	-5.48545708978632	4.12401657583089e-8	9.60758593888939e-7	9110.56132900265	26195.3135042371	19	1851.43927292901	-2.74908062168682	0.396951351704927	-6.92548497411428	4.34484451978657e-12	1.42538633299126e-9	Ifit3	RNAseq:down	GROseq:down	RNAseq:down GROseq:down
Cmpk2	Inducible	ENSMUSG00000020638	56701.6693943393	-2.53092821875845	0.462717749172011	-5.46970204468557	4.50792767915128e-8	1.0366945682711e-6	21080.7867727203	49394.5184858043	12	6176.37829536069	-1.4330186437529	0.42453744873741	-3.37548229965282	0.000736864318565513	0.0182958308018706	Cmpk2	RNAseq:down	GROseq:down	RNAseq:down GROseq:down
Sgms1	Inducible	ENSMUSG00000040451	4600.68488874346	-1.55454015464086	0.289546536964867	-5.36887842257111	7.92278038084995e-8	1.73761469442674e-6	4047.0254049101	13746.3300297292	19	23426.4854015854	-0.866104722395831	0.270854525310014	-3.19767491942218	0.00138540360542556	0.0296688030445232	Sgms1	RNAseq:down	GROseq:down	RNAseq:down GROseq:down
Ass1	Inducible	ENSMUSG00000076441	2422.5365595787	-1.83086258885766	0.344467555158824	-5.31505089939024	1.06627517538239e-7	2.25557132369326e-6	482.670017778846	996.574356967143	2	983.956336410914	-1.82020546855176	0.401688627474053	-4.53138412206935	5.85984772302993e-6	0.000355720441107868	Ass1	RNAseq:down	GROseq:down	RNAseq:down GROseq:down
Nt5c3	Inducible	ENSMUSG00000029780	6767.08611852396	-1.47865849950172	0.279176059236942	-5.29650896120269	1.18037548480627e-7	2.47417767635564e-6	2945.18292356668	6863.48062372893	6	3827.81988054663	-1.47947232388526	0.354758616195492	-4.17036332972388	3.04114394743372e-5	0.00145712812085319	Nt5c3	RNAseq:down	GROseq:down	RNAseq:down GROseq:down
Flnb	Inducible	ENSMUSG00000025278	6753.24213659817	-1.70088611732839	0.322452784799911	-5.27483773596135	1.32873601877556e-7	2.74935635350245e-6	836.51848983082	2571.8384394663	14	3231.26149525195	-2.36461827164336	0.443817789748384	-5.32790331136556	9.93529859587156e-8	1.07127530804017e-5	Flnb	RNAseq:down	GROseq:down	RNAseq:down GROseq:down
Egr1	Inducible	ENSMUSG00000038418	1765.64314447193	-2.08402552542403	0.396000403718571	-5.2626853555056	1.41966419424273e-7	2.92247496149866e-6	362.108569741137	1759.48238286786	18	534.15953696443	-1.15096801271899	0.380219056597815	-3.02711816450709	0.00246897422644913	0.0444732635486205	Egr1	RNAseq:down	GROseq:down	RNAseq:down GROseq:down
Prdm1	Inducible	ENSMUSG00000038151	2067.00628781997	-1.79874182776317	0.342753231249892	-5.24792084732166	1.53825357175596e-7	3.13453240482627e-6	1643.43730971161	8229.36021744521	10	1272.74555563652	-3.02616880088679	0.420085435852225	-7.20369844469284	5.86008912022916e-13	2.31683882422599e-10	Prdm1	RNAseq:down	GROseq:down	RNAseq:down GROseq:down
Slfn8	Inducible	ENSMUSG00000035208	18708.8018652573	-1.51640400883244	0.290120467240442	-5.22680810235872	1.72461327272788e-7	3.45308761994694e-6	6697.48073129788	20513.0650840525	11	5614.3419850214	-1.83341072301428	0.418137507878986	-4.38470763437202	1.16141657872303e-5	0.000630559233356702	Slfn8	RNAseq:down	GROseq:down	RNAseq:down GROseq:down
Ezr	Inducible	ENSMUSG00000052397	3334.95162125205	-1.74558317892181	0.335979158754512	-5.19551029710522	2.04159034580374e-7	4.01778990058052e-6	1600.3183575532	3920.56824073203	17	1440.292787837	-1.9575483054406	0.303939159783427	-6.44059260687388	1.19007915499378e-10	2.91267150648398e-8	Ezr	RNAseq:down	GROseq:down	RNAseq:down GROseq:down
Mx1	Inducible	ENSMUSG00000000386	36772.355069857	-2.19866204744737	0.428412329851565	-5.13211664148219	2.86501849779834e-7	5.40692471014745e-6	8818.06768064649	22759.2664992656	16	11881.3749625989	-2.51402613334788	0.360825905095314	-6.96742140142014	3.22802684572727e-12	1.08202056378845e-9	Mx1	RNAseq:down	GROseq:down	RNAseq:down GROseq:down
Dusp5	Inducible	ENSMUSG00000034765	735.774721190209	-1.79047603932133	0.352639960819442	-5.07734867926125	3.82738107766365e-7	6.99355057755159e-6	366.355829871261	1236.10938526155	19	894.082128704256	-1.68681846212445	0.335805691332717	-5.02319795543057	5.08181180403469e-7	4.45207137536425e-5	Dusp5	RNAseq:down	GROseq:down	RNAseq:down GROseq:down
Odc1	Inducible	ENSMUSG00000011179	3713.98231038797	-1.78800620189674	0.355660491356588	-5.02728373083215	4.97476031451721e-7	8.81978981752181e-6	2227.39721348948	7369.07690501333	12	415.294484235863	-2.03227007155509	0.408507936096405	-4.97486068685697	6.52945809540855e-7	5.65605136927553e-5	Odc1	RNAseq:down	GROseq:down	RNAseq:down GROseq:down
Fam102b	Inducible	ENSMUSG00000040339	12576.6525778773	-0.995559591179504	0.19933342440985	-4.99444382760681	5.90055619707615e-7	1.02027017895308e-5	5263.09588597577	11536.2150092822	3	5111.68149529396	-1.04715292526534	0.325423942113927	-3.21781156746833	0.00129172648777785	0.0280918627856793	Fam102b	RNAseq:down	GROseq:down	RNAseq:down GROseq:down
Egr2	Inducible	ENSMUSG00000037868	1100.01079718498	-2.6266160104451	0.534391026637462	-4.91515740257187	8.87111563246771e-7	1.46468943027144e-5	436.619855117636	3929.46448401461	10	556.696405500062	-2.57613271936924	0.379512496657803	-6.78800498549084	1.13694723319495e-11	3.37126719012173e-9	Egr2	RNAseq:down	GROseq:down	RNAseq:down GROseq:down
Cd44	Inducible	ENSMUSG00000005087	20550.840547537	-1.32444410737209	0.273039723576045	-4.85073779751032	1.23003064022847e-6	1.94127776925469e-5	17680.4969700544	45269.8447952015	2	50650.6163497611	-0.770261997090706	0.251175749165979	-3.06662565812319	0.00216489791909138	0.0409645842143401	Cd44	RNAseq:down	GROseq:down	RNAseq:down GROseq:down
Mndal	Inducible	ENSMUSG00000090272	17332.438957673	-1.09381683510511	0.234349118902076	-4.66746723960232	3.04935351174209e-6	4.33261190044344e-5	5682.09815289252	12047.1210563498	1	9630.99297464202	-1.41679400778143	0.326186135703705	-4.34351387965917	1.40221614077797e-5	0.000742981810125618	Mndal	RNAseq:down	GROseq:down	RNAseq:down GROseq:down
Marcksl1	Inducible	ENSMUSG00000047945	50592.6916588982	-1.3481527905055	0.290709551867321	-4.63745612019241	3.52723460592953e-6	4.93322525510457e-5	46206.4891219979	107395.102233918	4	1574.0763383452	-1.05343940290465	0.287012467550899	-3.67036112366036	0.00024220803702711	0.00781988323227671	Marcksl1	RNAseq:down	GROseq:down	RNAseq:down GROseq:down
Ifit1	Inducible	ENSMUSG00000034459	40445.9285070647	-1.46784593566888	0.316832215163932	-4.6328809553328	3.60611921324296e-6	5.0260871943537e-5	31894.4928055145	58041.4954940188	19	5226.1726296955	-1.15524142745427	0.361203099869424	-3.19831537401503	0.00138233015591043	0.0296441567092948	Ifit1	RNAseq:down	GROseq:down	RNAseq:down GROseq:down
Itpr1	Inducible	ENSMUSG00000030102	4124.54365076078	-1.73655602808066	0.380757670074844	-4.56079066703847	5.09613655848817e-6	6.84788032709037e-5	1257.22432279397	4063.74643978091	6	4489.67288089693	-1.11472960994876	0.33147540474929	-3.3629330984357	0.000771190508071346	0.0189045889411003	Itpr1	RNAseq:down	GROseq:down	RNAseq:down GROseq:down
P2ry2	Inducible	ENSMUSG00000032860	1817.94261845536	-1.68945517617589	0.375135957328244	-4.50358101688882	6.68178782972348e-6	8.75185514149561e-5	1281.3344000021	5616.89796893215	7	1116.49545335149	-1.40879272190161	0.352459177270623	-3.99703799121089	6.41400103460755e-5	0.00270211699324081	P2ry2	RNAseq:down	GROseq:down	RNAseq:down GROseq:down
I830012O16Rik	Inducible	ENSMUSG00000062488	3697.29550078965	-2.02568082756727	0.45349398661748	-4.46683062475957	7.93869326330421e-6	0.000102074348364753	2270.37426562348	4695.37686875471	19	1383.07880807754	-2.70551435810169	0.367463129443028	-7.36268251512064	1.80250723448591e-13	8.96543840275426e-11	I830012O16Rik	RNAseq:down	GROseq:down	RNAseq:down GROseq:down
Frmd6	Inducible	ENSMUSG00000048285	1390.10673195685	-1.41404647825247	0.319313312446674	-4.42839813792174	9.49355358635026e-6	0.000119489621292468	1865.86111525609	6128.27004504314	12	3497.62191195361	-1.17356140818006	0.264408710822865	-4.43843701112503	9.06144940430166e-6	0.000515566377730359	Frmd6	RNAseq:down	GROseq:down	RNAseq:down GROseq:down
Rnf19b	Inducible	ENSMUSG00000028793	24653.3381493505	-0.960773039889799	0.218820697372696	-4.39068630813021	1.12993452363632e-5	0.000139920661242289	12314.2900802548	24662.6759924864	4	7205.06753608407	-0.930007936099542	0.3092390543434	-3.00740777413838	0.00263486060958327	0.0468748691239329	Rnf19b	RNAseq:down	GROseq:down	RNAseq:down GROseq:down
C3	Inducible	ENSMUSG00000024164	56872.9807375005	-1.02646460369268	0.235678171720447	-4.35536560810662	1.32845001326029e-5	0.000161399157082748	16984.6457149404	37520.5874608598	17	3090.81584131108	-1.44511011664519	0.407548625585985	-3.54585937952156	0.000391334974374597	0.0110109379012444	C3	RNAseq:down	GROseq:down	RNAseq:down GROseq:down
Cd274	Inducible	ENSMUSG00000016496	49134.0593323106	-1.57007212641488	0.363641513166809	-4.31763720467928	1.57708373814596e-5	0.000188197880034646	5622.64616810767	12636.2844716766	19	12286.4079541396	-1.62286785973008	0.352750836692488	-4.60060669152948	4.21262182161289e-6	0.000272917713728778	Cd274	RNAseq:down	GROseq:down	RNAseq:down GROseq:down
Gm12250	Inducible	ENSMUSG00000082292	11183.2992331377	-1.42743481319152	0.337036867007256	-4.23524828564465	2.28299312050108e-5	0.000260280617944946	3588.94100142161	8213.8473038562	11	979.204249868486	-2.85488938371656	0.402718450814064	-7.08904540615316	1.35040218158324e-12	4.73223891768907e-10	Gm12250	RNAseq:down	GROseq:down	RNAseq:down GROseq:down
F830016B08Rik	Inducible	ENSMUSG00000090942	4221.08581633483	-2.10566020256218	0.4986782435008	-4.2224825927438	2.41626065262213e-5	0.000273729514327312	46.8279993646719	262.48587569548	18	200.009204947058	-2.45546702611681	0.464074360244157	-5.29110684939576	1.21578306906385e-7	1.27524892121738e-5	F830016B08Rik	RNAseq:down	GROseq:down	RNAseq:down GROseq:down
Ptch1	Inducible	ENSMUSG00000021466	586.479412911987	-1.64920538027649	0.392379903206365	-4.20308320278351	2.63303749638491e-5	0.000294556203035471	241.6897381173	625.969833337566	13	429.600435191778	-0.863388921540559	0.267685350784459	-3.22538726534857	0.001258023704287	0.0277106678520019	Ptch1	RNAseq:down	GROseq:down	RNAseq:down GROseq:down
Nos2	Inducible	ENSMUSG00000020826	74513.3817165803	-2.70814406812957	0.646330670109338	-4.19002871652592	2.78919153525631e-5	0.000309871672426198	777.833095835179	2681.56775134685	11	18173.6730066971	-1.11818970728092	0.361580955693968	-3.09250166435018	0.00198477120724626	0.038854271274462	Nos2	RNAseq:down	GROseq:down	RNAseq:down GROseq:down
Irgm1	Inducible	ENSMUSG00000046879	41441.514030433	-1.16787245407958	0.279039593775715	-4.185328821179	2.84753590357277e-5	0.000314616561260909	11559.5556493324	22330.9845142533	11	3506.41672578719	-1.64031331930503	0.275104756286734	-5.962504398126	2.4840096353375e-9	4.03167837550198e-7	Irgm1	RNAseq:down	GROseq:down	RNAseq:down GROseq:down
Gm6907	Inducible	ENSMUSG00000091144	237.935989605938	-1.18352864848389	0.283258378169613	-4.17826528603225	2.93740918949616e-5	0.000322774151075148	56.1996696007327	114.516093835476	14	839.635159342623	-1.46758179237067	0.383892243736707	-3.82290034850825	0.000131891091975674	0.00487832269268996	Gm6907	RNAseq:down	GROseq:down	RNAseq:down GROseq:down
Setdb2	Inducible	ENSMUSG00000071350	2624.14335858649	-1.1899349938862	0.285515301273246	-4.16767503730876	3.07722200189302e-5	0.000335844879908297	1511.64140365466	2907.32651469671	14	3179.21259815788	-1.41669044360283	0.323176082531517	-4.38364879141287	1.1670787216314e-5	0.000631410063467879	Setdb2	RNAseq:down	GROseq:down	RNAseq:down GROseq:down
Nmi	Inducible	ENSMUSG00000026946	2628.92885540906	-0.882698282857225	0.212121167515926	-4.16129277994358	3.16451066479746e-5	0.000344903809627011	979.269133846141	1739.27001000221	2	1243.34484064467	-0.853557596257131	0.283389118081283	-3.01196320464327	0.00259564058057943	0.0464294456055153	Nmi	RNAseq:down	GROseq:down	RNAseq:down GROseq:down
Arhgef3	Inducible	ENSMUSG00000021895	9036.54108788303	-0.854426514565595	0.211585333155892	-4.03821239318166	5.38600764705373e-5	0.000545994654296416	6175.93434478926	11254.9639537487	14	6770.23908489282	-0.978235792946096	0.25899845894109	-3.77699464678514	0.000158732141873287	0.00548764774785699	Arhgef3	RNAseq:down	GROseq:down	RNAseq:down GROseq:down
Gm6377	Inducible	ENSMUSG00000048621	9574.0463002598	-1.28055724641105	0.328369967403202	-3.89973923784165	9.62963443919017e-5	0.000900219832764711	7182.84287683841	23940.1655802002	X	1249.85510669423	-1.22460037789925	0.399338051471139	-3.06657573298584	0.00216525949378606	0.0409645842143401	Gm6377	RNAseq:down	GROseq:down	RNAseq:down GROseq:down
Rnf31	Inducible	ENSMUSG00000047098	3422.38870073107	-0.848376177922559	0.218524706790666	-3.88228951491171	0.00010347757416516	0.000958447634586155	1896.49585748658	3144.76819336498	14	1311.8735969019	-0.832017691145644	0.238990077821534	-3.48139010091856	0.000498818430563555	0.0133839913800715	Rnf31	RNAseq:down	GROseq:down	RNAseq:down GROseq:down
Tor3a	Inducible	ENSMUSG00000060519	13090.7715067296	-0.742795826295444	0.196704234655136	-3.7762065854745	0.000159234937638798	0.00139161999245894	6691.82832452269	10357.7006569211	1	5178.74169634456	-0.7790129611905	0.259761390389773	-2.99895592652005	0.00270906492084029	0.0477383680164988	Tor3a	RNAseq:down	GROseq:down	RNAseq:down GROseq:down
Bcl2l11	Inducible	ENSMUSG00000027381	4923.06853789233	-1.18686648692874	0.318902690328442	-3.72171989426105	0.000197870448062019	0.00168268276434357	6274.40676740374	19423.3565512667	2	8247.79769258725	-1.65492057854971	0.28152239675254	-5.87846863212236	4.1407925220803e-9	6.25949802921138e-7	Bcl2l11	RNAseq:down	GROseq:down	RNAseq:down GROseq:down
Igtp	Inducible	ENSMUSG00000078853	22953.99664998	-1.35483905145781	0.373253198405895	-3.62981230233019	0.0002836273868795	0.00229093510987766	3421.02354865461	6564.39465454624	11	680.48680892395	-1.91452945058063	0.369061076729862	-5.18756805118733	2.13058079977217e-7	2.05321408448044e-5	Igtp	RNAseq:down	GROseq:down	RNAseq:down GROseq:down
Kdr	Inducible	ENSMUSG00000062960	3396.85089065955	-1.4757170527459	0.412096408510319	-3.58099954833494	0.000342282246005879	0.00266708616203802	887.717100258049	2948.11434520959	5	1202.10302295338	-1.57777786176949	0.357921174753613	-4.40817133229295	1.04247066232083e-5	0.000580283579145305	Kdr	RNAseq:down	GROseq:down	RNAseq:down GROseq:down
Mx2	Inducible	ENSMUSG00000023341	5976.35163982516	-1.39393558516514	0.389974062658609	-3.57443152927178	0.000350989645428343	0.00272038098801418	4910.82101452994	8172.8195118515	16	12497.8901808987	-1.69787274590593	0.332314132417872	-5.10924026478331	3.23456813460136e-7	3.00444614863966e-5	Mx2	RNAseq:down	GROseq:down	RNAseq:down GROseq:down
Irgm2	Inducible	ENSMUSG00000069874	10815.1001609103	-0.9728289881908	0.285258257532195	-3.41034470520456	0.000648808211221735	0.00455497258075681	4139.67254993719	8167.48906280976	11	1520.64209852271	-1.89752854166941	0.280849758866266	-6.75638301891142	1.41479108719573e-11	4.0080380364725e-9	Irgm2	RNAseq:down	GROseq:down	RNAseq:down GROseq:down
Ddx60	Inducible	ENSMUSG00000037921	8590.91198905197	-0.997458976045965	0.305102537646129	-3.26925820985095	0.00107829851522804	0.00692675558585036	3532.02973200763	6750.43718660829	8	15066.5386483882	-1.25940796795139	0.30746334923879	-4.0961238829584	4.20125170551257e-5	0.00185613467184236	Ddx60	RNAseq:down	GROseq:down	RNAseq:down GROseq:down
Usp18	Inducible	ENSMUSG00000030107	20969.4818409644	-0.943814023072271	0.289573107531594	-3.25932898644359	0.00111676085254147	0.00713680675038215	6531.50724383656	9222.10359417349	6	7963.19760096776	-1.41613144891034	0.28669555603424	-4.93949563955297	7.83248950480184e-7	6.52806246889403e-5	Usp18	RNAseq:down	GROseq:down	RNAseq:down GROseq:down
Dpep3	Inducible	ENSMUSG00000031898	15.7641219679752	-2.20596899395681	0.705626055458812	-3.12625784846117	0.00177046243843238	0.0104398916973936	9.79812901642229	49.4335412893452	8	117.45782923351	-2.80594720798861	0.471096992988698	-5.95619851060253	2.58172712078038e-9	4.14663025784507e-7	Dpep3	RNAseq:down	GROseq:down	RNAseq:down GROseq:down
Trib1	Inducible	ENSMUSG00000032501	1009.57485024618	-2.01165887222019	0.674324905634276	-2.98321900231166	0.00285233816778555	0.0154093675363958	485.68381289442	2892.60001416395	15	534.747060867119	-1.24549240016817	0.415265897329133	-2.99926482809884	0.00270631959474939	0.0477383680164988	Trib1	RNAseq:down	GROseq:down	RNAseq:down GROseq:down
Trim30b	Inducible	ENSMUSG00000052749	1351.07777788733	-1.12306246701083	0.382243775258236	-2.93807915185043	0.00330252696126306	0.0173568654986656	188.269584184444	326.530928926227	7	479.395687013323	-2.22667515774865	0.59089112998791	-3.76833403776802	0.000164340691811008	0.0056561810871293	Trim30b	RNAseq:down	GROseq:down	RNAseq:down GROseq:down
Tnfrsf1b	Inducible	ENSMUSG00000028599	56592.9559457274	-0.743423522305235	0.259893962585407	-2.860487850159	0.00422989760709699	0.0211797485782418	35279.4224129643	65414.7192234623	4	23091.5756498386	-1.16743828514303	0.294206049202466	-3.96809748918392	7.24486976445994e-5	0.00295698463046734	Tnfrsf1b	RNAseq:down	GROseq:down	RNAseq:down GROseq:down
D8Ertd82e	Inducible	ENSMUSG00000050271	1344.27226871027	-1.12018498182235	0.415028858726424	-2.69905323032185	0.00695370529564804	0.0318194280413138	1537.46252337541	4190.36049210098	8	1984.75743361033	-1.22970381940522	0.335015437143832	-3.67058852537971	0.000241992638618492	0.00781988323227671	D8Ertd82e	RNAseq:down	GROseq:down	RNAseq:down GROseq:down
