# Supplementary material for: Cohesin couples transcriptional bursting probabilities of inducible enhancers and promoters
Source: Nat Commun. 2022 Jul 27;13:4342. doi: 10.1038/s41467-022-31192-9 (PMC9329429; doi:10.1038/s41467-022-31192-9)
Supplement: Supplementary file 4 — Source Data [file 41467_2022_31192_MOESM4_ESM.zip › SourceData/Fig7_Prdm1_intron_Prdm1_enh.csv]

Image_Cell	AREA_cell	AREA_nuc	Genotype	Timepoint	Rep	Sample	Cell	locus1_Gene	locus1_Enh	locus1_Gene_Enh	Gene_N	Enh_N	Image	locus1_Gene_size	locus1_Enh_size
Prdm1_Prdm1Ehn_type1C3_type6C2_050212021_Sequence_A 0_S 0_U 2_V 0_X15_Y14_Job(Seq.Scan) 1 01 01 02 01 04 01_334__Cell_CP_31	2743.5	2572.5	WT	60	4	WT_60	Cell_CP_31	TxS_auto_3	TxS_auto_3	0.5345287644271429	1	1	Prdm1_Prdm1Ehn_type1C3_type6C2_050212021_Sequence_A 0_S 0_U 2_V 0_X15_Y14_Job(Seq.Scan) 1 01 01 02 01 04 01_334	6.856096961341989	2.2984589099731467
Prdm1_Prdm1Ehn_type1C3_type6C2_26012021_Sequence_A 0_S 0_U 1_V 0_X10_Y21_Job(Seq.Scan) 1 01 01 02 01 04 01_150__Cell_CP_2	2880.0	2708.0	WT	60	1	WT_60	Cell_CP_2	TxS_auto_18	TxS_auto_23	0.18900000000000006	1	1	Prdm1_Prdm1Ehn_type1C3_type6C2_26012021_Sequence_A 0_S 0_U 1_V 0_X10_Y21_Job(Seq.Scan) 1 01 01 02 01 04 01_150	2.4931480463697397	5.2409189419985145
Prdm1_Prdm1Ehn_type1C3_type6C2_26012021_Sequence_A 0_S 0_U 1_V 0_X10_Y21_Job(Seq.Scan) 1 01 01 02 01 04 01_150__Cell_CP_3	3223.5	3033.0	WT	60	1	WT_60	Cell_CP_3	TxS_auto_10	TxS_auto_7	0.3780000000000001	1	1	Prdm1_Prdm1Ehn_type1C3_type6C2_26012021_Sequence_A 0_S 0_U 1_V 0_X10_Y21_Job(Seq.Scan) 1 01 01 02 01 04 01_150	1.0819324476141157	5.756157490130055
Prdm1_Prdm1Ehn_type1C3_type6C2_26012021_Sequence_A 0_S 0_U 1_V 0_X11_Y12_Job(Seq.Scan) 1 01 01 02 01 04 01_094__Cell_CP_25	3168.5	2970.5	WT	60	1	WT_60	Cell_CP_25	TxS_auto_2	TxS_auto_8	0.18899999999999295	1	1	Prdm1_Prdm1Ehn_type1C3_type6C2_26012021_Sequence_A 0_S 0_U 1_V 0_X11_Y12_Job(Seq.Scan) 1 01 01 02 01 04 01_094	1.807532562410945	5.927904859999555
Prdm1_Prdm1Ehn_type1C3_type6C2_26012021_Sequence_A 0_S 0_U 1_V 0_X11_Y13_Job(Seq.Scan) 1 01 01 02 01 04 01_100__Cell_CP_6	3297.5	3110.5	WT	60	1	WT_60	Cell_CP_6	TxS_auto_1	TxS_auto_11	0.42261684774746994	1	1	Prdm1_Prdm1Ehn_type1C3_type6C2_26012021_Sequence_A 0_S 0_U 1_V 0_X11_Y13_Job(Seq.Scan) 1 01 01 02 01 04 01_100	1.7746044045919018	7.243293637704709
Prdm1_Prdm1Ehn_type1C3_type6C2_26012021_Sequence_A 0_S 0_U 1_V 0_X12_Y12_Job(Seq.Scan) 1 01 01 02 01 04 01_096__Cell_CP_27	2795.5	2600.5	WT	60	1	WT_60	Cell_CP_27	TxS_auto_5	TxS_auto_8	0.5345287644271329	1	1	Prdm1_Prdm1Ehn_type1C3_type6C2_26012021_Sequence_A 0_S 0_U 1_V 0_X12_Y12_Job(Seq.Scan) 1 01 01 02 01 04 01_096	1.891029524363189	2.83447655394727
Prdm1_Prdm1Ehn_type1C3_type6C2_26012021_Sequence_A 0_S 0_U 1_V 0_X17_Y17_Job(Seq.Scan) 1 01 01 02 01 04 01_132__Cell_CP_2	2787.5	2624.5	WT	60	1	WT_60	Cell_CP_2	TxS_auto_1	TxS_auto_2	0.5345287644271354	1	1	Prdm1_Prdm1Ehn_type1C3_type6C2_26012021_Sequence_A 0_S 0_U 1_V 0_X17_Y17_Job(Seq.Scan) 1 01 01 02 01 04 01_132	1.3241908650294296	1.0231543758612804
Prdm1_Prdm1Ehn_type1C3_type6C2_26012021_Sequence_A 0_S 0_U 1_V 0_X19_Y15_Job(Seq.Scan) 1 01 01 02 01 04 01_110__Cell_CP_24	1522.5	1404.5	WT	60	1	WT_60	Cell_CP_24	TxS_auto_8	TxS_auto_18	0.5669585522769697	1	1	Prdm1_Prdm1Ehn_type1C3_type6C2_26012021_Sequence_A 0_S 0_U 1_V 0_X19_Y15_Job(Seq.Scan) 1 01 01 02 01 04 01_110	1.040772035846983	2.7752307371650238
Prdm1_Prdm1Ehn_type1C3_type6C2_26012021_Sequence_A 0_S 0_U 1_V 0_X19_Y17_Job(Seq.Scan) 1 01 01 02 01 04 01_128__Cell_CP_21	3438.0	3252.0	WT	60	1	WT_60	Cell_CP_21	TxS_auto_1	TxS_auto_4	0.5345287644271329	1	1	Prdm1_Prdm1Ehn_type1C3_type6C2_26012021_Sequence_A 0_S 0_U 1_V 0_X19_Y17_Job(Seq.Scan) 1 01 01 02 01 04 01_128	1.8298770474192556	4.1145843695679885
Prdm1_Prdm1Ehn_type1C3_type6C2_26012021_Sequence_A 0_S 0_U 3_V 0_X 8_Y10_Job(Seq.Scan) 1 01 01 02 01 04 01_344__Cell_CP_15	3411.5	3173.5	WT	60	2	WT_60	Cell_CP_15	TxS_auto_1	TxS_auto_1	0.6268045947502301	1	1	Prdm1_Prdm1Ehn_type1C3_type6C2_26012021_Sequence_A 0_S 0_U 3_V 0_X 8_Y10_Job(Seq.Scan) 1 01 01 02 01 04 01_344	10.019633146340432	11.704698195181079
Prdm1_Prdm1Ehn_type1C3_type6C2_26012021_Sequence_A 0_S 0_U 3_V 0_X 8_Y19_Job(Seq.Scan) 1 01 01 02 01 04 01_410__Cell_CP_12	3221.5	3066.5	WT	60	2	WT_60	Cell_CP_12	TxS_auto_1	TxS_auto_1	0.26728636328851507	1	1	Prdm1_Prdm1Ehn_type1C3_type6C2_26012021_Sequence_A 0_S 0_U 3_V 0_X 8_Y19_Job(Seq.Scan) 1 01 01 02 01 04 01_410	3.7538348725970403	7.766519283576533
Prdm1_Prdm1Ehn_type1C3_type6C2_26012021_Sequence_A 0_S 0_U 3_V 0_X12_Y13_Job(Seq.Scan) 1 01 01 02 01 04 01_392__Cell_CP_19	3835.5	3624.0	WT	60	2	WT_60	Cell_CP_19	TxS_auto_2	TxS_auto_5	0.5670000000000073	1	1	Prdm1_Prdm1Ehn_type1C3_type6C2_26012021_Sequence_A 0_S 0_U 3_V 0_X12_Y13_Job(Seq.Scan) 1 01 01 02 01 04 01_392	1.043124098189612	1.3040727512611878
Prdm1_Prdm1Ehn_type1C3_type6C2_26012021_Sequence_A 0_S 0_U 3_V 0_X13_Y10_Job(Seq.Scan) 1 01 01 02 01 04 01_348__Cell_CP_5	3043.0	2865.0	WT	60	2	WT_60	Cell_CP_5	TxS_auto_1	TxS_auto_5	0.18899999999999295	1	1	Prdm1_Prdm1Ehn_type1C3_type6C2_26012021_Sequence_A 0_S 0_U 3_V 0_X13_Y10_Job(Seq.Scan) 1 01 01 02 01 04 01_348	5.7577611014775805	6.748024290891725
Prdm1_Prdm1Ehn_type1C3_type6C2_050212021_Sequence_A 0_S 0_U 2_V 0_X 8_Y11_Job(Seq.Scan) 1 01 01 02 01 04 01_322__Cell_CP_40	2349.5	2182.5	WT	60	4	WT_60	Cell_CP_40	TxS_auto_7	TxS_auto_6	0.0	2	2	Prdm1_Prdm1Ehn_type1C3_type6C2_050212021_Sequence_A 0_S 0_U 2_V 0_X 8_Y11_Job(Seq.Scan) 1 01 01 02 01 04 01_322	4.922555303401213	1.992074490184568
Prdm1_Prdm1Ehn_type1C3_type6C2_050212021_Sequence_A 0_S 0_U 2_V 0_X10_Y18_Job(Seq.Scan) 1 01 01 02 01 04 01_344__Cell_CP_21	2418.5	2259.5	WT	60	4	WT_60	Cell_CP_21	TxS_auto_11	TxS_auto_20	0.5345287644271379	1	2	Prdm1_Prdm1Ehn_type1C3_type6C2_050212021_Sequence_A 0_S 0_U 2_V 0_X10_Y18_Job(Seq.Scan) 1 01 01 02 01 04 01_344	2.1820500447423106	1.7893533410591729
Prdm1_Prdm1Ehn_type1C3_type6C2_050212021_Sequence_A 0_S 0_U 2_V 0_X14_Y13_Job(Seq.Scan) 1 01 01 02 01 04 01_326__Cell_CP_17	2228.0	2062.0	WT	60	4	WT_60	Cell_CP_17	TxS_auto_2	TxS_auto_2	0.5	1	2	Prdm1_Prdm1Ehn_type1C3_type6C2_050212021_Sequence_A 0_S 0_U 2_V 0_X14_Y13_Job(Seq.Scan) 1 01 01 02 01 04 01_326	2.012925705605249	1.4489904460135306
Prdm1_Prdm1Ehn_type1C3_type6C2_26012021_Sequence_A 0_S 0_U 1_V 0_X 5_Y20_Job(Seq.Scan) 1 01 01 02 01 04 01_134__Cell_CP_20	3347.5	3156.5	WT	60	1	WT_60	Cell_CP_20	TxS_auto_1	TxS_auto_5	0.5	1	2	Prdm1_Prdm1Ehn_type1C3_type6C2_26012021_Sequence_A 0_S 0_U 1_V 0_X 5_Y20_Job(Seq.Scan) 1 01 01 02 01 04 01_134	5.924754739390964	11.175479554896322
Prdm1_Prdm1Ehn_type1C3_type6C2_26012021_Sequence_A 0_S 0_U 1_V 0_X 7_Y22_Job(Seq.Scan) 1 01 01 02 01 04 01_166__Cell_CP_5	3647.0	3439.5	WT	60	1	WT_60	Cell_CP_5	TxS_auto_5	TxS_auto_22	0.5345287644271379	2	2	Prdm1_Prdm1Ehn_type1C3_type6C2_26012021_Sequence_A 0_S 0_U 1_V 0_X 7_Y22_Job(Seq.Scan) 1 01 01 02 01 04 01_166	3.539800273822183	3.46421140603468
Prdm1_Prdm1Ehn_type1C3_type6C2_26012021_Sequence_A 0_S 0_U 1_V 0_X 9_Y20_Job(Seq.Scan) 1 01 01 02 01 04 01_142__Cell_CP_7	2135.0	2013.0	WT	60	1	WT_60	Cell_CP_7	TxS_auto_1	TxS_auto_1	0.6268045947502301	1	2	Prdm1_Prdm1Ehn_type1C3_type6C2_26012021_Sequence_A 0_S 0_U 1_V 0_X 9_Y20_Job(Seq.Scan) 1 01 01 02 01 04 01_142	5.145060050624715	7.817110387573683
Prdm1_Prdm1Ehn_type1C3_type6C2_26012021_Sequence_A 0_S 0_U 3_V 0_X 8_Y19_Job(Seq.Scan) 1 01 01 02 01 04 01_410__Cell_CP_26	3698.0	3496.0	WT	60	2	WT_60	Cell_CP_26	TxS_auto_2	TxS_auto_2	0.18899999999999295	1	2	Prdm1_Prdm1Ehn_type1C3_type6C2_26012021_Sequence_A 0_S 0_U 3_V 0_X 8_Y19_Job(Seq.Scan) 1 01 01 02 01 04 01_410	5.125066412496839	9.059275198967171
Prdm1_Prdm1Ehn_type1C3_type6C2_26012021_Sequence_A 0_S 0_U 3_V 0_X13_Y10_Job(Seq.Scan) 1 01 01 02 01 04 01_348__Cell_CP_17	3324.5	3133.5	WT	60	2	WT_60	Cell_CP_17	TxS_auto_12	TxS_auto_67	0.18899999999999295	1	2	Prdm1_Prdm1Ehn_type1C3_type6C2_26012021_Sequence_A 0_S 0_U 3_V 0_X13_Y10_Job(Seq.Scan) 1 01 01 02 01 04 01_348	3.028233971324673	5.0744985703503
Prdm1_Prdm1Ehn_type1C3_type6C2_26012021_Sequence_A 0_S 0_U 3_V 0_X14_Y12_Job(Seq.Scan) 1 01 01 02 01 04 01_378__Cell_CP_8	3949.0	3737.5	WT	60	2	WT_60	Cell_CP_8	TxS_auto_1	TxS_auto_3	0.7319617476343893	1	2	Prdm1_Prdm1Ehn_type1C3_type6C2_26012021_Sequence_A 0_S 0_U 3_V 0_X14_Y12_Job(Seq.Scan) 1 01 01 02 01 04 01_378	1.4747207100243958	5.164365642269875
Prdm1_Prdm1Ehn_type1C3_type6C2_26012021_Sequence_A 0_S 0_U 3_V 0_X16_Y21_Job(Seq.Scan) 1 01 01 02 01 04 01_428__Cell_CP_10	3494.0	3300.0	WT	60	2	WT_60	Cell_CP_10	TxS_auto_1	TxS_auto_6	0.5	1	2	Prdm1_Prdm1Ehn_type1C3_type6C2_26012021_Sequence_A 0_S 0_U 3_V 0_X16_Y21_Job(Seq.Scan) 1 01 01 02 01 04 01_428	1.4135678040938053	3.050157979833137
Prdm1_Prdm1Ehn_type1C3_type6C2_050212021_Sequence_A 0_S 0_U 2_V 1_X 8_Y 5_Job(Seq.Scan) 1 01 01 02 01 04 01_368__Cell_CP_31	2272.0	2102.0	Rad21KO	60	4	Rad21KO_60	Cell_CP_31	TxS_auto_7	TxS_auto_12	0.18900000000000716	1	1	Prdm1_Prdm1Ehn_type1C3_type6C2_050212021_Sequence_A 0_S 0_U 2_V 1_X 8_Y 5_Job(Seq.Scan) 1 01 01 02 01 04 01_368	6.376335166197056	1.0930780673711051
Prdm1_Prdm1Ehn_type1C3_type6C2_050212021_Sequence_A 0_S 0_U 2_V 1_X15_Y 5_Job(Seq.Scan) 1 01 01 02 01 04 01_366__Cell_CP_22	2820.5	2611.5	Rad21KO	60	4	Rad21KO_60	Cell_CP_22	TxS_auto_2	TxS_auto_3	0.3780000000000001	1	1	Prdm1_Prdm1Ehn_type1C3_type6C2_050212021_Sequence_A 0_S 0_U 2_V 1_X15_Y 5_Job(Seq.Scan) 1 01 01 02 01 04 01_366	5.407150157813066	1.3971587406549915
Prdm1_Prdm1Ehn_type1C3_type6C2_050212021_Sequence_A 0_S 0_U 2_V 1_X15_Y 8_Job(Seq.Scan) 1 01 01 02 01 04 01_408__Cell_CP_31	3005.0	2822.0	Rad21KO	60	4	Rad21KO_60	Cell_CP_31	TxS_auto_9	TxS_auto_8	0.5669585522769744	1	1	Prdm1_Prdm1Ehn_type1C3_type6C2_050212021_Sequence_A 0_S 0_U 2_V 1_X15_Y 8_Job(Seq.Scan) 1 01 01 02 01 04 01_408	1.6657023770543335	1.4489904460135306
Prdm1_Prdm1Ehn_type1C3_type6C2_050212021_Sequence_A 0_S 0_U 2_V 1_X16_Y 6_Job(Seq.Scan) 1 01 01 02 01 04 01_382__Cell_CP_24	2833.5	2658.5	Rad21KO	60	4	Rad21KO_60	Cell_CP_24	TxS_auto_5	TxS_auto_2	0.5345287644271329	1	1	Prdm1_Prdm1Ehn_type1C3_type6C2_050212021_Sequence_A 0_S 0_U 2_V 1_X16_Y 6_Job(Seq.Scan) 1 01 01 02 01 04 01_382	5.17175616569688	2.9302313823382375
Prdm1_Prdm1Ehn_type1C3_type6C2_050212021_Sequence_A 0_S 0_U 2_V 1_X16_Y 7_Job(Seq.Scan) 1 01 01 02 01 04 01_392__Cell_CP_33	2669.0	2490.5	Rad21KO	60	4	Rad21KO_60	Cell_CP_33	TxS_auto_2	TxS_auto_6	0.5	1	1	Prdm1_Prdm1Ehn_type1C3_type6C2_050212021_Sequence_A 0_S 0_U 2_V 1_X16_Y 7_Job(Seq.Scan) 1 01 01 02 01 04 01_392	5.856537040010562	1.8803473364585426
Prdm1_Prdm1Ehn_type1C3_type6C2_050212021_Sequence_A 0_S 0_U 2_V 1_X18_Y 5_Job(Seq.Scan) 1 01 01 02 01 04 01_360__Cell_CP_46	2217.0	2063.5	Rad21KO	60	4	Rad21KO_60	Cell_CP_46	TxS_auto_2	TxS_auto_4	0.5345287644271329	1	1	Prdm1_Prdm1Ehn_type1C3_type6C2_050212021_Sequence_A 0_S 0_U 2_V 1_X18_Y 5_Job(Seq.Scan) 1 01 01 02 01 04 01_360	12.246678740641403	5.638161380880977
Prdm1_Prdm1Ehn_type1C3_type6C2_26012021_Sequence_A 0_S 0_U 1_V 1_X18_Y 5_Job(Seq.Scan) 1 01 01 02 01 04 01_184__Cell_CP_8	3318.0	3128.5	Rad21KO	60	1	Rad21KO_60	Cell_CP_8	TxS_auto_2	TxS_auto_13	0.5345287644271329	1	1	Prdm1_Prdm1Ehn_type1C3_type6C2_26012021_Sequence_A 0_S 0_U 1_V 1_X18_Y 5_Job(Seq.Scan) 1 01 01 02 01 04 01_184	1.4747207100243958	3.1233829174567007
Prdm1_Prdm1Ehn_type1C3_type6C2_26012021_Sequence_A 0_S 0_U 1_V 1_X20_Y 5_Job(Seq.Scan) 1 01 01 02 01 04 01_180__Cell_CP_2	2683.5	2552.0	Rad21KO	60	1	Rad21KO_60	Cell_CP_2	TxS_auto_2	TxS_auto_1	0.3780000000000001	1	1	Prdm1_Prdm1Ehn_type1C3_type6C2_26012021_Sequence_A 0_S 0_U 1_V 1_X20_Y 5_Job(Seq.Scan) 1 01 01 02 01 04 01_180	1.0031395388493534	2.5595494731644735
Prdm1_Prdm1Ehn_type1C3_type6C2_26012021_Sequence_A 0_S 0_U 3_V 1_X15_Y 9_Job(Seq.Scan) 1 01 01 02 01 04 01_476__Cell_CP_31	2768.5	2595.5	Rad21KO	60	2	Rad21KO_60	Cell_CP_31	TxS_auto_3	TxS_auto_6	0.6268045947502214	1	1	Prdm1_Prdm1Ehn_type1C3_type6C2_26012021_Sequence_A 0_S 0_U 3_V 1_X15_Y 9_Job(Seq.Scan) 1 01 01 02 01 04 01_476	1.4088639653996522	3.150010461838572
Prdm1_Prdm1Ehn_type1C3_type6C2_26012021_Sequence_A 0_S 0_U 3_V 1_X16_Y 4_Job(Seq.Scan) 1 01 01 02 01 04 01_446__Cell_CP_4	4474.5	4249.5	Rad21KO	60	2	Rad21KO_60	Cell_CP_4	TxS_auto_3	TxS_auto_7	0.6268045947502301	1	1	Prdm1_Prdm1Ehn_type1C3_type6C2_26012021_Sequence_A 0_S 0_U 3_V 1_X16_Y 4_Job(Seq.Scan) 1 01 01 02 01 04 01_446	2.2791140195770923	5.194986897407205
Prdm1_Prdm1Ehn_type1C3_type6C2_050212021_Sequence_A 0_S 0_U 2_V 1_X 6_Y 6_Job(Seq.Scan) 1 01 01 02 01 04 01_374__Cell_CP_28	1760.5	1613.5	Rad21KO	60	4	Rad21KO_60	Cell_CP_28	TxS_auto_5	TxS_auto_7	0.566958552276972	1	2	Prdm1_Prdm1Ehn_type1C3_type6C2_050212021_Sequence_A 0_S 0_U 2_V 1_X 6_Y 6_Job(Seq.Scan) 1 01 01 02 01 04 01_374	7.770747468120737	2.354897548125494
Prdm1_Prdm1Ehn_type1C3_type6C2_050212021_Sequence_A 0_S 0_U 2_V 1_X 6_Y 6_Job(Seq.Scan) 1 01 01 02 01 04 01_374__Cell_CP_6	2070.5	1960.0	Rad21KO	60	4	Rad21KO_60	Cell_CP_6	TxS_auto_10	TxS_auto_11	0.5669585522769697	2	2	Prdm1_Prdm1Ehn_type1C3_type6C2_050212021_Sequence_A 0_S 0_U 2_V 1_X 6_Y 6_Job(Seq.Scan) 1 01 01 02 01 04 01_374	10.617561396765879	2.637669161470025
Prdm1_Prdm1Ehn_type1C3_type6C2_050212021_Sequence_A 0_S 0_U 2_V 1_X 6_Y 7_Job(Seq.Scan) 1 01 01 02 01 04 01_400__Cell_CP_46	1991.0	1835.5	Rad21KO	60	4	Rad21KO_60	Cell_CP_46	TxS_auto_4	TxS_auto_6	0.3780000000000001	1	2	Prdm1_Prdm1Ehn_type1C3_type6C2_050212021_Sequence_A 0_S 0_U 2_V 1_X 6_Y 7_Job(Seq.Scan) 1 01 01 02 01 04 01_400	6.954809552871511	2.362384549198377
Prdm1_Prdm1Ehn_type1C3_type6C2_050212021_Sequence_A 0_S 0_U 2_V 1_X 8_Y 7_Job(Seq.Scan) 1 01 01 02 01 04 01_396__Cell_CP_29	2952.5	2770.0	Rad21KO	60	4	Rad21KO_60	Cell_CP_29	TxS_auto_2	TxS_auto_1	0.7792669632417295	1	2	Prdm1_Prdm1Ehn_type1C3_type6C2_050212021_Sequence_A 0_S 0_U 2_V 1_X 8_Y 7_Job(Seq.Scan) 1 01 01 02 01 04 01_396	4.825222290928848	6.663283618169108
Prdm1_Prdm1Ehn_type1C3_type6C2_050212021_Sequence_A 0_S 0_U 2_V 1_X12_Y11_Job(Seq.Scan) 1 01 01 02 01 04 01_418__Cell_CP_49	1333.5	1233.5	Rad21KO	60	4	Rad21KO_60	Cell_CP_49	TxS_auto_129	TxS_auto_38	0.7792368061122354	1	2	Prdm1_Prdm1Ehn_type1C3_type6C2_050212021_Sequence_A 0_S 0_U 2_V 1_X12_Y11_Job(Seq.Scan) 1 01 01 02 01 04 01_418	1.6546581903189577	1.6960565795323699
Prdm1_Prdm1Ehn_type1C3_type6C2_26012021_Sequence_A 0_S 0_U 1_V 1_X 7_Y10_Job(Seq.Scan) 1 01 01 02 01 04 01_250__Cell_CP_8	4416.0	4181.0	Rad21KO	60	1	Rad21KO_60	Cell_CP_8	TxS_auto_13	TxS_auto_106	0.18900000000000716	1	2	Prdm1_Prdm1Ehn_type1C3_type6C2_26012021_Sequence_A 0_S 0_U 1_V 1_X 7_Y10_Job(Seq.Scan) 1 01 01 02 01 04 01_250	1.1995337773011576	3.1267109557911437
Prdm1_Prdm1Ehn_type1C3_type6C2_26012021_Sequence_A 0_S 0_U 1_V 1_X21_Y 5_Job(Seq.Scan) 1 01 01 02 01 04 01_178__Cell_CP_2	3261.0	3073.0	Rad21KO	60	1	Rad21KO_60	Cell_CP_2	TxS_auto_2	TxS_auto_5	0.6546793108079711	1	2	Prdm1_Prdm1Ehn_type1C3_type6C2_26012021_Sequence_A 0_S 0_U 1_V 1_X21_Y 5_Job(Seq.Scan) 1 01 01 02 01 04 01_178	4.107814928578369	4.761628323454956
Prdm1_Prdm1Ehn_type1C3_type6C2_26012021_Sequence_A 0_S 0_U 3_V 1_X 8_Y 6_Job(Seq.Scan) 1 01 01 02 01 04 01_464__Cell_CP_10	4217.0	4018.0	Rad21KO	60	2	Rad21KO_60	Cell_CP_10	TxS_auto_1	TxS_auto_1	0.18900000000000006	1	2	Prdm1_Prdm1Ehn_type1C3_type6C2_26012021_Sequence_A 0_S 0_U 3_V 1_X 8_Y 6_Job(Seq.Scan) 1 01 01 02 01 04 01_464	5.404958470874202	6.810600088632211
Prdm1_Prdm1Ehn_type1C3_type6C2_26012021_Sequence_A 0_S 0_U 3_V 1_X10_Y11_Job(Seq.Scan) 1 01 01 02 01 04 01_492__Cell_CP_12	5857.0	5585.5	Rad21KO	60	2	Rad21KO_60	Cell_CP_12	TxS_auto_2	TxS_auto_3	0.566958552276972	1	2	Prdm1_Prdm1Ehn_type1C3_type6C2_26012021_Sequence_A 0_S 0_U 3_V 1_X10_Y11_Job(Seq.Scan) 1 01 01 02 01 04 01_492	9.04471864159373	14.194351902253645
Prdm1_Prdm1Ehn_type1C3_type6C2_050212021_Sequence_A 0_S 0_U 2_V 1_X15_Y 5_Job(Seq.Scan) 1 01 01 02 01 04 01_366__Cell_CP_39	2343.0	2181.5	Rad21KO	60	4	Rad21KO_60	Cell_CP_39	TxS_auto_1	TxS_auto_1	0.5669585522769768	2	2	Prdm1_Prdm1Ehn_type1C3_type6C2_050212021_Sequence_A 0_S 0_U 2_V 1_X15_Y 5_Job(Seq.Scan) 1 01 01 02 01 04 01_366	15.253641350909731	11.0096814355132
