# Supplementary material for: Cohesin couples transcriptional bursting probabilities of inducible enhancers and promoters
Source: Nat Commun. 2022 Jul 27;13:4342. doi: 10.1038/s41467-022-31192-9 (PMC9329429; doi:10.1038/s41467-022-31192-9)
Supplement: Supplementary file 4 — Source Data [file 41467_2022_31192_MOESM4_ESM.zip › SourceData/SupFig2_BS_Ifnb1.csv]

Column1	Image	Cell	Genotype	Timepoint	Rep	TSS1_r2	TSS2_r2	Gene
0	181128Experiment-Chiaraexported_Sequence_A 0_S 0_U 0_V 0_X 7_Y13_Job(Seq.Scan) 1 01 01 01_108	Cell_CP_13	WT	0	1	3.0591276420571414	0.0	Ifnb1
1	181128Experiment-Chiaraexported_Sequence_A 0_S 0_U 0_V 0_X 8_Y13_Job(Seq.Scan) 1 01 01 01_106	Cell_CP_1	WT	0	1	1.5376542927417132	0.0	Ifnb1
2	181128Experiment-Chiaraexported_Sequence_A 0_S 0_U 0_V 0_X 8_Y13_Job(Seq.Scan) 1 01 01 01_106	Cell_CP_21	WT	0	1	5.006390327006341	0.0	Ifnb1
3	181128Experiment-Chiaraexported_Sequence_A 0_S 0_U 0_V 0_X 9_Y13_Job(Seq.Scan) 1 01 01 01_104	Cell_CP_8	WT	0	1	2.632873864035868	0.0	Ifnb1
4	181128Experiment-Chiaraexported_Sequence_A 0_S 0_U 0_V 0_X 9_Y14_Job(Seq.Scan) 1 01 01 01_114	Cell_CP_5	WT	0	1	2.263023696455476	0.0	Ifnb1
5	181128Experiment-Chiaraexported_Sequence_A 0_S 0_U 0_V 0_X10_Y11_Job(Seq.Scan) 1 01 01 01_062	Cell_CP_5	WT	0	1	6.266656937848479	0.0	Ifnb1
6	181128Experiment-Chiaraexported_Sequence_A 0_S 0_U 0_V 0_X10_Y11_Job(Seq.Scan) 1 01 01 01_062	Cell_CP_8	WT	0	1	3.0822440785844165	0.0	Ifnb1
7	181128Experiment-Chiaraexported_Sequence_A 0_S 0_U 0_V 0_X10_Y12_Job(Seq.Scan) 1 01 01 01_076	Cell_CP_13	WT	0	1	3.6642955108287256	0.0	Ifnb1
8	181128Experiment-Chiaraexported_Sequence_A 0_S 0_U 0_V 0_X11_Y11_Job(Seq.Scan) 1 01 01 01_060	Cell_CP_6	WT	0	1	3.676778004296345	2.9551069381126864	Ifnb1
9	181128Experiment-Chiaraexported_Sequence_A 0_S 0_U 0_V 0_X12_Y10_Job(Seq.Scan) 1 01 01 01_040	Cell_CP_11	WT	0	1	6.66470801122082	4.490911668589383	Ifnb1
10	181128Experiment-Chiaraexported_Sequence_A 0_S 0_U 0_V 0_X12_Y13_Job(Seq.Scan) 1 01 01 01_098	Cell_CP_9	WT	0	1	4.298127266208461	0.0	Ifnb1
11	181128Experiment-Chiaraexported_Sequence_A 0_S 0_U 0_V 0_X13_Y13_Job(Seq.Scan) 1 01 01 01_096	Cell_CP_7	WT	0	1	1.4502769508969382	0.0	Ifnb1
12	181128Experiment-Chiaraexported_Sequence_A 0_S 0_U 0_V 0_X14_Y12_Job(Seq.Scan) 1 01 01 01_084	Cell_CP_2	WT	0	1	3.3850578169498875	0.0	Ifnb1
13	181128Experiment-Chiaraexported_Sequence_A 0_S 0_U 0_V 0_X14_Y14_Job(Seq.Scan) 1 01 01 01_124	Cell_CP_3	WT	0	1	5.853351557253626	6.691059467176313	Ifnb1
14	181128Experiment-Chiaraexported_Sequence_A 0_S 0_U 0_V 0_X15_Y10_Job(Seq.Scan) 1 01 01 01_046	Cell_CP_20	WT	0	1	1.8834645355907789	0.0	Ifnb1
15	Ifnb1_L2_type4C3_type6C2_26012021_Sequence_A 0_S 0_U 0_V 0_X 8_Y18_Job(Seq.Scan) 1 01 01 02 01 04 01_008	Cell_CP_9	WT	0	4	1.4003330160392085	0.0	Ifnb1
16	Ifnb1_L2_type4C3_type6C2_26012021_Sequence_A 0_S 0_U 0_V 0_X 8_Y19_Job(Seq.Scan) 1 01 01 02 01 04 01_032	Cell_CP_9	WT	0	4	1.532381104027435	0.0	Ifnb1
17	Ifnb1_L2_type4C3_type6C2_26012021_Sequence_A 0_S 0_U 0_V 0_X 9_Y19_Job(Seq.Scan) 1 01 01 02 01 04 01_030	Cell_CP_6	WT	0	4	1.1043999634706652	0.0	Ifnb1
18	Ifnb1_L2_type4C3_type6C2_26012021_Sequence_A 0_S 0_U 0_V 0_X18_Y17_Job(Seq.Scan) 1 01 01 02 01 04 01_006	Cell_CP_1	WT	0	4	4.472924407440688	0.0	Ifnb1
19	Ifnb1_L2_type4C3_type6C2_26012021_Sequence_A 0_S 0_U 0_V 0_X18_Y19_Job(Seq.Scan) 1 01 01 02 01 04 01_026	Cell_CP_2	WT	0	4	2.150343852355993	0.0	Ifnb1
20	Ifnb1_L2_type4C3_type6C2_26012021_Sequence_A 0_S 0_U 0_V 0_X19_Y18_Job(Seq.Scan) 1 01 01 02 01 04 01_018	Cell_CP_3	WT	0	4	1.680087051004433	2.287089221885184	Ifnb1
21	Ifnb1_L2_type4C3_type6C2_26012021_Sequence_A 0_S 0_U 2_V 0_X 5_Y13_Job(Seq.Scan) 1 01 01 02 01 04 01_322	Cell_CP_6	WT	0	5	4.649857884005908	0.0	Ifnb1
22	Ifnb1_L2_type4C3_type6C2_26012021_Sequence_A 0_S 0_U 2_V 0_X10_Y19_Job(Seq.Scan) 1 01 01 02 01 04 01_354	Cell_CP_14	WT	0	5	1.168075112842073	1.292815683802686	Ifnb1
23	Ifnb1_L2_type4C3_type6C2_26012021_Sequence_A 0_S 0_U 2_V 0_X21_Y18_Job(Seq.Scan) 1 01 01 02 01 04 01_344	Cell_CP_5	WT	0	5	1.982804938872702	2.150865518674988	Ifnb1
24	Ifnb1_L2_type4C3_type6C2_C4isnotyhingIwasworryIputthewrongprobebutjustbackground_05022021_Sequence_A 0_S 0_U 2_V 0_X 9_Y10_Job(Seq.Scan) 1 01 01 02 01 04 01_282	Cell_CP_9	WT	0	7	1.690012755648569	0.0	Ifnb1
42	181128Experiment-Chiaraexported_Sequence_A 0_S 0_U 3_V 0_X 7_Y12_Job(Seq.Scan) 1 01 01 01_762	Cell_CP_1	WT	90	1	1.4470406947545442	0.0	Ifnb1
43	181128Experiment-Chiaraexported_Sequence_A 0_S 0_U 3_V 0_X 7_Y12_Job(Seq.Scan) 1 01 01 01_762	Cell_CP_2	WT	90	1	1.7443083321818775	2.4114260247610417	Ifnb1
44	181128Experiment-Chiaraexported_Sequence_A 0_S 0_U 3_V 0_X 7_Y12_Job(Seq.Scan) 1 01 01 01_762	Cell_CP_3	WT	90	1	1.9634449775182228	0.0	Ifnb1
45	181128Experiment-Chiaraexported_Sequence_A 0_S 0_U 3_V 0_X 7_Y12_Job(Seq.Scan) 1 01 01 01_762	Cell_CP_5	WT	90	1	1.788228100012401	1.2672007548003903	Ifnb1
46	181128Experiment-Chiaraexported_Sequence_A 0_S 0_U 3_V 0_X 7_Y12_Job(Seq.Scan) 1 01 01 01_762	Cell_CP_13	WT	90	1	1.8927105480588813	0.0	Ifnb1
47	181128Experiment-Chiaraexported_Sequence_A 0_S 0_U 3_V 0_X 7_Y13_Job(Seq.Scan) 1 01 01 01_796	Cell_CP_1	WT	90	1	1.7156447828594112	2.3702800943995173	Ifnb1
48	181128Experiment-Chiaraexported_Sequence_A 0_S 0_U 3_V 0_X 7_Y13_Job(Seq.Scan) 1 01 01 01_796	Cell_CP_4	WT	90	1	5.418775592253987	0.0	Ifnb1
49	181128Experiment-Chiaraexported_Sequence_A 0_S 0_U 3_V 0_X 7_Y13_Job(Seq.Scan) 1 01 01 01_796	Cell_CP_8	WT	90	1	1.9264595785030745	0.0	Ifnb1
50	181128Experiment-Chiaraexported_Sequence_A 0_S 0_U 3_V 0_X 7_Y13_Job(Seq.Scan) 1 01 01 01_796	Cell_CP_9	WT	90	1	2.077173662889929	1.6504587029094375	Ifnb1
51	181128Experiment-Chiaraexported_Sequence_A 0_S 0_U 3_V 0_X 7_Y13_Job(Seq.Scan) 1 01 01 01_796	Cell_CP_11	WT	90	1	9.433965140625082	1.970379346333598	Ifnb1
52	181128Experiment-Chiaraexported_Sequence_A 0_S 0_U 3_V 0_X 7_Y15_Job(Seq.Scan) 1 01 01 01_832	Cell_CP_3	WT	90	1	1.583423173123008	0.0	Ifnb1
53	181128Experiment-Chiaraexported_Sequence_A 0_S 0_U 3_V 0_X 7_Y15_Job(Seq.Scan) 1 01 01 01_832	Cell_CP_5	WT	90	1	2.24915450911048	2.317576957631409	Ifnb1
54	181128Experiment-Chiaraexported_Sequence_A 0_S 0_U 3_V 0_X 7_Y16_Job(Seq.Scan) 1 01 01 01_834	Cell_CP_3	WT	90	1	1.8349219301690465	0.0	Ifnb1
55	181128Experiment-Chiaraexported_Sequence_A 0_S 0_U 3_V 0_X 8_Y 9_Job(Seq.Scan) 1 01 01 01_728	Cell_CP_1	WT	90	1	2.3393055759956924	0.0	Ifnb1
56	181128Experiment-Chiaraexported_Sequence_A 0_S 0_U 3_V 0_X 8_Y 9_Job(Seq.Scan) 1 01 01 01_728	Cell_CP_2	WT	90	1	5.509851271628866	1.7193434576752	Ifnb1
57	181128Experiment-Chiaraexported_Sequence_A 0_S 0_U 3_V 0_X 8_Y 9_Job(Seq.Scan) 1 01 01 01_728	Cell_CP_3	WT	90	1	2.312029282693411	0.8834806690893523	Ifnb1
58	181128Experiment-Chiaraexported_Sequence_A 0_S 0_U 3_V 0_X 8_Y 9_Job(Seq.Scan) 1 01 01 01_728	Cell_CP_8	WT	90	1	1.9389418471135709	0.9371089242756536	Ifnb1
59	181128Experiment-Chiaraexported_Sequence_A 0_S 0_U 3_V 0_X 8_Y10_Job(Seq.Scan) 1 01 01 01_730	Cell_CP_12	WT	90	1	2.3975570622731683	7.918965990022865	Ifnb1
60	181128Experiment-Chiaraexported_Sequence_A 0_S 0_U 3_V 0_X 8_Y11_Job(Seq.Scan) 1 01 01 01_760	Cell_CP_1	WT	90	1	6.750238264228931	2.8279711467836943	Ifnb1
61	181128Experiment-Chiaraexported_Sequence_A 0_S 0_U 3_V 0_X 8_Y11_Job(Seq.Scan) 1 01 01 01_760	Cell_CP_2	WT	90	1	1.6689509527027655	2.210320559687368	Ifnb1
62	181128Experiment-Chiaraexported_Sequence_A 0_S 0_U 3_V 0_X 8_Y12_Job(Seq.Scan) 1 01 01 01_764	Cell_CP_1	WT	90	1	1.7493937008750426	0.0	Ifnb1
63	181128Experiment-Chiaraexported_Sequence_A 0_S 0_U 3_V 0_X 8_Y12_Job(Seq.Scan) 1 01 01 01_764	Cell_CP_12	WT	90	1	1.31343205385508	0.0	Ifnb1
64	181128Experiment-Chiaraexported_Sequence_A 0_S 0_U 3_V 0_X 8_Y12_Job(Seq.Scan) 1 01 01 01_764	Cell_CP_16	WT	90	1	1.882539810672551	0.0	Ifnb1
65	181128Experiment-Chiaraexported_Sequence_A 0_S 0_U 3_V 0_X 8_Y12_Job(Seq.Scan) 1 01 01 01_764	Cell_CP_17	WT	90	1	1.7105593017376846	0.0	Ifnb1
66	181128Experiment-Chiaraexported_Sequence_A 0_S 0_U 3_V 0_X 8_Y12_Job(Seq.Scan) 1 01 01 01_764	Cell_CP_19	WT	90	1	1.7600267445062066	0.0	Ifnb1
67	181128Experiment-Chiaraexported_Sequence_A 0_S 0_U 3_V 0_X 8_Y12_Job(Seq.Scan) 1 01 01 01_764	Cell_CP_21	WT	90	1	1.7808308628093852	0.8566665696033419	Ifnb1
68	181128Experiment-Chiaraexported_Sequence_A 0_S 0_U 3_V 0_X 8_Y13_Job(Seq.Scan) 1 01 01 01_794	Cell_CP_1	WT	90	1	4.168679269083933	3.159911977430641	Ifnb1
69	181128Experiment-Chiaraexported_Sequence_A 0_S 0_U 3_V 0_X 8_Y13_Job(Seq.Scan) 1 01 01 01_794	Cell_CP_5	WT	90	1	2.3661197879102644	1.5163875309080168	Ifnb1
70	181128Experiment-Chiaraexported_Sequence_A 0_S 0_U 3_V 0_X 8_Y13_Job(Seq.Scan) 1 01 01 01_794	Cell_CP_8	WT	90	1	1.65924263398983	0.0	Ifnb1
71	181128Experiment-Chiaraexported_Sequence_A 0_S 0_U 3_V 0_X 8_Y13_Job(Seq.Scan) 1 01 01 01_794	Cell_CP_14	WT	90	1	2.5931159766944587	2.138661292881237	Ifnb1
72	181128Experiment-Chiaraexported_Sequence_A 0_S 0_U 3_V 0_X 8_Y13_Job(Seq.Scan) 1 01 01 01_794	Cell_CP_15	WT	90	1	1.6065387102217912	0.0	Ifnb1
73	181128Experiment-Chiaraexported_Sequence_A 0_S 0_U 3_V 0_X 8_Y13_Job(Seq.Scan) 1 01 01 01_794	Cell_CP_18	WT	90	1	1.7785194440137806	0.0	Ifnb1
74	181128Experiment-Chiaraexported_Sequence_A 0_S 0_U 3_V 0_X 8_Y14_Job(Seq.Scan) 1 01 01 01_800	Cell_CP_3	WT	90	1	1.3758448584788618	6.289773149518632	Ifnb1
75	181128Experiment-Chiaraexported_Sequence_A 0_S 0_U 3_V 0_X 8_Y14_Job(Seq.Scan) 1 01 01 01_800	Cell_CP_18	WT	90	1	1.864509529838372	0.0	Ifnb1
76	181128Experiment-Chiaraexported_Sequence_A 0_S 0_U 3_V 0_X 8_Y14_Job(Seq.Scan) 1 01 01 01_800	Cell_CP_21	WT	90	1	2.0041288264920367	0.0	Ifnb1
77	181128Experiment-Chiaraexported_Sequence_A 0_S 0_U 3_V 0_X 8_Y15_Job(Seq.Scan) 1 01 01 01_830	Cell_CP_4	WT	90	1	1.750780732038104	1.989333902371759	Ifnb1
78	181128Experiment-Chiaraexported_Sequence_A 0_S 0_U 3_V 0_X 8_Y15_Job(Seq.Scan) 1 01 01 01_830	Cell_CP_13	WT	90	1	1.4414929073879843	0.0	Ifnb1
79	181128Experiment-Chiaraexported_Sequence_A 0_S 0_U 3_V 0_X 8_Y15_Job(Seq.Scan) 1 01 01 01_830	Cell_CP_14	WT	90	1	1.359201271522059	0.0	Ifnb1
80	181128Experiment-Chiaraexported_Sequence_A 0_S 0_U 3_V 0_X 8_Y15_Job(Seq.Scan) 1 01 01 01_830	Cell_CP_17	WT	90	1	1.9357057033997385	3.847371032353904	Ifnb1
81	181128Experiment-Chiaraexported_Sequence_A 0_S 0_U 3_V 0_X 8_Y16_Job(Seq.Scan) 1 01 01 01_836	Cell_CP_12	WT	90	1	5.391036318135503	4.226006592585988	Ifnb1
82	181128Experiment-Chiaraexported_Sequence_A 0_S 0_U 3_V 0_X 9_Y 9_Job(Seq.Scan) 1 01 01 01_726	Cell_CP_2	WT	90	1	5.367458699649009	3.2676304567623924	Ifnb1
83	181128Experiment-Chiaraexported_Sequence_A 0_S 0_U 3_V 0_X 9_Y 9_Job(Seq.Scan) 1 01 01 01_726	Cell_CP_3	WT	90	1	1.5677048732272405	0.0	Ifnb1
84	181128Experiment-Chiaraexported_Sequence_A 0_S 0_U 3_V 0_X 9_Y 9_Job(Seq.Scan) 1 01 01 01_726	Cell_CP_13	WT	90	1	3.1270871097618684	0.0	Ifnb1
85	181128Experiment-Chiaraexported_Sequence_A 0_S 0_U 3_V 0_X 9_Y 9_Job(Seq.Scan) 1 01 01 01_726	Cell_CP_15	WT	90	1	1.556146879820726	3.164072283919894	Ifnb1
86	181128Experiment-Chiaraexported_Sequence_A 0_S 0_U 3_V 0_X 9_Y 9_Job(Seq.Scan) 1 01 01 01_726	Cell_CP_16	WT	90	1	4.533443843114037	0.0	Ifnb1
87	181128Experiment-Chiaraexported_Sequence_A 0_S 0_U 3_V 0_X 9_Y10_Job(Seq.Scan) 1 01 01 01_732	Cell_CP_8	WT	90	1	2.288912846166136	0.0	Ifnb1
88	181128Experiment-Chiaraexported_Sequence_A 0_S 0_U 3_V 0_X 9_Y11_Job(Seq.Scan) 1 01 01 01_758	Cell_CP_5	WT	90	1	2.1691739547544744	0.0	Ifnb1
89	181128Experiment-Chiaraexported_Sequence_A 0_S 0_U 3_V 0_X 9_Y13_Job(Seq.Scan) 1 01 01 01_792	Cell_CP_1	WT	90	1	1.6208704286687434	2.625477863547029	Ifnb1
90	181128Experiment-Chiaraexported_Sequence_A 0_S 0_U 3_V 0_X 9_Y13_Job(Seq.Scan) 1 01 01 01_792	Cell_CP_3	WT	90	1	2.858945440330396	2.942624444645067	Ifnb1
91	181128Experiment-Chiaraexported_Sequence_A 0_S 0_U 3_V 0_X 9_Y14_Job(Seq.Scan) 1 01 01 01_802	Cell_CP_7	WT	90	1	3.775251258159925	0.0	Ifnb1
92	181128Experiment-Chiaraexported_Sequence_A 0_S 0_U 3_V 0_X 9_Y15_Job(Seq.Scan) 1 01 01 01_828	Cell_CP_1	WT	90	1	2.5025026035644125	4.428961732353241	Ifnb1
93	181128Experiment-Chiaraexported_Sequence_A 0_S 0_U 3_V 0_X10_Y 9_Job(Seq.Scan) 1 01 01 01_724	Cell_CP_2	WT	90	1	4.460860413532486	1.8455546365145257	Ifnb1
94	181128Experiment-Chiaraexported_Sequence_A 0_S 0_U 3_V 0_X10_Y 9_Job(Seq.Scan) 1 01 01 01_724	Cell_CP_11	WT	90	1	4.5052445113219495	9.632763121902803	Ifnb1
95	181128Experiment-Chiaraexported_Sequence_A 0_S 0_U 3_V 0_X10_Y 9_Job(Seq.Scan) 1 01 01 01_724	Cell_CP_12	WT	90	1	1.1849090065059036	3.157599771635106	Ifnb1
96	181128Experiment-Chiaraexported_Sequence_A 0_S 0_U 3_V 0_X10_Y 9_Job(Seq.Scan) 1 01 01 01_724	Cell_CP_16	WT	90	1	1.7336749512650294	0.0	Ifnb1
97	181128Experiment-Chiaraexported_Sequence_A 0_S 0_U 3_V 0_X10_Y 9_Job(Seq.Scan) 1 01 01 01_724	Cell_CP_18	WT	90	1	1.7378360447542127	2.0989029558255816	Ifnb1
98	181128Experiment-Chiaraexported_Sequence_A 0_S 0_U 3_V 0_X10_Y10_Job(Seq.Scan) 1 01 01 01_734	Cell_CP_1	WT	90	1	1.403120702066898	1.4549002382023932	Ifnb1
99	181128Experiment-Chiaraexported_Sequence_A 0_S 0_U 3_V 0_X10_Y10_Job(Seq.Scan) 1 01 01 01_734	Cell_CP_14	WT	90	1	1.8298361117616355	0.0	Ifnb1
100	181128Experiment-Chiaraexported_Sequence_A 0_S 0_U 3_V 0_X10_Y10_Job(Seq.Scan) 1 01 01 01_734	Cell_CP_15	WT	90	1	1.8076451871525183	2.446561524225488	Ifnb1
101	181128Experiment-Chiaraexported_Sequence_A 0_S 0_U 3_V 0_X10_Y11_Job(Seq.Scan) 1 01 01 01_756	Cell_CP_8	WT	90	1	2.8672667278802706	1.0868982837442804	Ifnb1
102	181128Experiment-Chiaraexported_Sequence_A 0_S 0_U 3_V 0_X10_Y12_Job(Seq.Scan) 1 01 01 01_768	Cell_CP_5	WT	90	1	2.886684489591757	1.8446301364534208	Ifnb1
103	181128Experiment-Chiaraexported_Sequence_A 0_S 0_U 3_V 0_X10_Y12_Job(Seq.Scan) 1 01 01 01_768	Cell_CP_11	WT	90	1	2.904713758568884	1.287080260613903	Ifnb1
104	181128Experiment-Chiaraexported_Sequence_A 0_S 0_U 3_V 0_X10_Y13_Job(Seq.Scan) 1 01 01 01_790	Cell_CP_6	WT	90	1	1.189070099995087	0.0	Ifnb1
105	181128Experiment-Chiaraexported_Sequence_A 0_S 0_U 3_V 0_X10_Y13_Job(Seq.Scan) 1 01 01 01_790	Cell_CP_10	WT	90	1	1.023561766059324	1.4729300693223266	Ifnb1
106	181128Experiment-Chiaraexported_Sequence_A 0_S 0_U 3_V 0_X10_Y14_Job(Seq.Scan) 1 01 01 01_804	Cell_CP_4	WT	90	1	1.7923885189302151	4.321704884694954	Ifnb1
107	181128Experiment-Chiaraexported_Sequence_A 0_S 0_U 3_V 0_X10_Y14_Job(Seq.Scan) 1 01 01 01_804	Cell_CP_6	WT	90	1	1.1391400136960474	0.0	Ifnb1
108	181128Experiment-Chiaraexported_Sequence_A 0_S 0_U 3_V 0_X10_Y15_Job(Seq.Scan) 1 01 01 01_826	Cell_CP_11	WT	90	1	7.262941286319906	0.0	Ifnb1
109	181128Experiment-Chiaraexported_Sequence_A 0_S 0_U 3_V 0_X10_Y16_Job(Seq.Scan) 1 01 01 01_840	Cell_CP_6	WT	90	1	1.5630813610646626	2.686502512722135	Ifnb1
110	181128Experiment-Chiaraexported_Sequence_A 0_S 0_U 3_V 0_X10_Y16_Job(Seq.Scan) 1 01 01 01_840	Cell_CP_10	WT	90	1	1.8631229483895564	1.6157850599755783	Ifnb1
111	181128Experiment-Chiaraexported_Sequence_A 0_S 0_U 3_V 0_X11_Y 9_Job(Seq.Scan) 1 01 01 01_722	Cell_CP_8	WT	90	1	1.562156748574996	0.6578718487539037	Ifnb1
112	181128Experiment-Chiaraexported_Sequence_A 0_S 0_U 3_V 0_X11_Y10_Job(Seq.Scan) 1 01 01 01_736	Cell_CP_7	WT	90	1	2.261637227435222	0.0	Ifnb1
113	181128Experiment-Chiaraexported_Sequence_A 0_S 0_U 3_V 0_X11_Y10_Job(Seq.Scan) 1 01 01 01_736	Cell_CP_8	WT	90	1	1.4493524508358333	0.0	Ifnb1
114	181128Experiment-Chiaraexported_Sequence_A 0_S 0_U 3_V 0_X11_Y10_Job(Seq.Scan) 1 01 01 01_736	Cell_CP_12	WT	90	1	2.3175765079171637	0.0	Ifnb1
115	181128Experiment-Chiaraexported_Sequence_A 0_S 0_U 3_V 0_X11_Y11_Job(Seq.Scan) 1 01 01 01_754	Cell_CP_10	WT	90	1	1.7993238996026435	1.6708004025392216	Ifnb1
116	181128Experiment-Chiaraexported_Sequence_A 0_S 0_U 3_V 0_X11_Y12_Job(Seq.Scan) 1 01 01 01_770	Cell_CP_3	WT	90	1	1.7235039890215758	0.5885248439575888	Ifnb1
117	181128Experiment-Chiaraexported_Sequence_A 0_S 0_U 3_V 0_X11_Y12_Job(Seq.Scan) 1 01 01 01_770	Cell_CP_4	WT	90	1	2.3772155875005074	9.221299770859348	Ifnb1
118	181128Experiment-Chiaraexported_Sequence_A 0_S 0_U 3_V 0_X11_Y12_Job(Seq.Scan) 1 01 01 01_770	Cell_CP_9	WT	90	1	1.5353425366604243	0.0	Ifnb1
119	181128Experiment-Chiaraexported_Sequence_A 0_S 0_U 3_V 0_X11_Y12_Job(Seq.Scan) 1 01 01 01_770	Cell_CP_10	WT	90	1	1.3319246409340926	0.0	Ifnb1
120	181128Experiment-Chiaraexported_Sequence_A 0_S 0_U 3_V 0_X11_Y12_Job(Seq.Scan) 1 01 01 01_770	Cell_CP_11	WT	90	1	1.2163462808688077	3.600958431000961	Ifnb1
121	181128Experiment-Chiaraexported_Sequence_A 0_S 0_U 3_V 0_X11_Y13_Job(Seq.Scan) 1 01 01 01_788	Cell_CP_11	WT	90	1	1.8446300240248592	1.2801456669414046	Ifnb1
122	181128Experiment-Chiaraexported_Sequence_A 0_S 0_U 3_V 0_X11_Y14_Job(Seq.Scan) 1 01 01 01_806	Cell_CP_13	WT	90	1	1.930157803604617	0.0	Ifnb1
123	181128Experiment-Chiaraexported_Sequence_A 0_S 0_U 3_V 0_X11_Y14_Job(Seq.Scan) 1 01 01 01_806	Cell_CP_16	WT	90	1	1.3601258840117254	2.1848923670788034	Ifnb1
124	181128Experiment-Chiaraexported_Sequence_A 0_S 0_U 3_V 0_X11_Y15_Job(Seq.Scan) 1 01 01 01_824	Cell_CP_6	WT	90	1	7.373434727406272	0.0	Ifnb1
125	181128Experiment-Chiaraexported_Sequence_A 0_S 0_U 3_V 0_X11_Y15_Job(Seq.Scan) 1 01 01 01_824	Cell_CP_13	WT	90	1	4.1880956816526815	0.6994799729316995	Ifnb1
126	181128Experiment-Chiaraexported_Sequence_A 0_S 0_U 3_V 0_X11_Y16_Job(Seq.Scan) 1 01 01 01_842	Cell_CP_9	WT	90	1	3.6310087866293657	1.9310826409514064	Ifnb1
127	181128Experiment-Chiaraexported_Sequence_A 0_S 0_U 3_V 0_X12_Y10_Job(Seq.Scan) 1 01 01 01_738	Cell_CP_8	WT	90	1	1.497895730828935	2.1446712740640685	Ifnb1
128	181128Experiment-Chiaraexported_Sequence_A 0_S 0_U 3_V 0_X12_Y11_Job(Seq.Scan) 1 01 01 01_752	Cell_CP_10	WT	90	1	1.2829198416960883	0.0	Ifnb1
129	181128Experiment-Chiaraexported_Sequence_A 0_S 0_U 3_V 0_X12_Y11_Job(Seq.Scan) 1 01 01 01_752	Cell_CP_18	WT	90	1	2.5519695966186884	1.4891109003200504	Ifnb1
130	181128Experiment-Chiaraexported_Sequence_A 0_S 0_U 3_V 0_X12_Y12_Job(Seq.Scan) 1 01 01 01_772	Cell_CP_7	WT	90	1	2.426683030269029	1.9047309601387907	Ifnb1
131	181128Experiment-Chiaraexported_Sequence_A 0_S 0_U 3_V 0_X12_Y12_Job(Seq.Scan) 1 01 01 01_772	Cell_CP_9	WT	90	1	1.4544378195289984	1.8612733861245392	Ifnb1
132	181128Experiment-Chiaraexported_Sequence_A 0_S 0_U 3_V 0_X12_Y13_Job(Seq.Scan) 1 01 01 01_786	Cell_CP_3	WT	90	1	2.011524826980876	1.2667386734126802	Ifnb1
133	181128Experiment-Chiaraexported_Sequence_A 0_S 0_U 3_V 0_X12_Y13_Job(Seq.Scan) 1 01 01 01_786	Cell_CP_11	WT	90	1	2.0891940749698383	3.218625320238704	Ifnb1
134	181128Experiment-Chiaraexported_Sequence_A 0_S 0_U 3_V 0_X12_Y14_Job(Seq.Scan) 1 01 01 01_808	Cell_CP_5	WT	90	1	1.3097337163249756	1.258879354821954	Ifnb1
135	181128Experiment-Chiaraexported_Sequence_A 0_S 0_U 3_V 0_X12_Y14_Job(Seq.Scan) 1 01 01 01_808	Cell_CP_11	WT	90	1	3.482606233466677	0.0	Ifnb1
136	181128Experiment-Chiaraexported_Sequence_A 0_S 0_U 3_V 0_X12_Y14_Job(Seq.Scan) 1 01 01 01_808	Cell_CP_12	WT	90	1	3.3651790981363057	0.0	Ifnb1
137	181128Experiment-Chiaraexported_Sequence_A 0_S 0_U 3_V 0_X12_Y14_Job(Seq.Scan) 1 01 01 01_808	Cell_CP_13	WT	90	1	1.5861971230205687	0.0	Ifnb1
138	181128Experiment-Chiaraexported_Sequence_A 0_S 0_U 3_V 0_X12_Y15_Job(Seq.Scan) 1 01 01 01_822	Cell_CP_5	WT	90	1	1.6213331846278227	0.0	Ifnb1
139	181128Experiment-Chiaraexported_Sequence_A 0_S 0_U 3_V 0_X13_Y10_Job(Seq.Scan) 1 01 01 01_740	Cell_CP_2	WT	90	1	2.8076285477254186	2.231123890990616	Ifnb1
140	181128Experiment-Chiaraexported_Sequence_A 0_S 0_U 3_V 0_X13_Y10_Job(Seq.Scan) 1 01 01 01_740	Cell_CP_13	WT	90	1	1.5695540982065732	0.0	Ifnb1
141	181128Experiment-Chiaraexported_Sequence_A 0_S 0_U 3_V 0_X13_Y11_Job(Seq.Scan) 1 01 01 01_750	Cell_CP_8	WT	90	1	2.386924243499128	2.28290331469755	Ifnb1
142	181128Experiment-Chiaraexported_Sequence_A 0_S 0_U 3_V 0_X13_Y11_Job(Seq.Scan) 1 01 01 01_750	Cell_CP_15	WT	90	1	9.286487649666306	3.521439733175544	Ifnb1
143	181128Experiment-Chiaraexported_Sequence_A 0_S 0_U 3_V 0_X13_Y12_Job(Seq.Scan) 1 01 01 01_774	Cell_CP_16	WT	90	1	1.6315038095855916	0.0	Ifnb1
144	181128Experiment-Chiaraexported_Sequence_A 0_S 0_U 3_V 0_X13_Y13_Job(Seq.Scan) 1 01 01 01_784	Cell_CP_3	WT	90	1	2.772955354505805	8.00032829139954	Ifnb1
145	181128Experiment-Chiaraexported_Sequence_A 0_S 0_U 3_V 0_X13_Y13_Job(Seq.Scan) 1 01 01 01_784	Cell_CP_7	WT	90	1	1.4049703767604766	0.0	Ifnb1
146	181128Experiment-Chiaraexported_Sequence_A 0_S 0_U 3_V 0_X13_Y13_Job(Seq.Scan) 1 01 01 01_784	Cell_CP_13	WT	90	1	2.8779004460828035	2.642120888361024	Ifnb1
147	181128Experiment-Chiaraexported_Sequence_A 0_S 0_U 3_V 0_X13_Y13_Job(Seq.Scan) 1 01 01 01_784	Cell_CP_15	WT	90	1	2.5746226026155155	1.8104190246215175	Ifnb1
148	181128Experiment-Chiaraexported_Sequence_A 0_S 0_U 3_V 0_X13_Y13_Job(Seq.Scan) 1 01 01 01_784	Cell_CP_16	WT	90	1	3.733180040737365	2.1460584176556914	Ifnb1
149	181128Experiment-Chiaraexported_Sequence_A 0_S 0_U 3_V 0_X13_Y14_Job(Seq.Scan) 1 01 01 01_810	Cell_CP_4	WT	90	1	1.3860152585795078	0.0	Ifnb1
150	181128Experiment-Chiaraexported_Sequence_A 0_S 0_U 3_V 0_X13_Y16_Job(Seq.Scan) 1 01 01 01_846	Cell_CP_1	WT	90	1	1.2542559550879375	0.6065548437203645	Ifnb1
151	181128Experiment-Chiaraexported_Sequence_A 0_S 0_U 3_V 0_X13_Y16_Job(Seq.Scan) 1 01 01 01_846	Cell_CP_3	WT	90	1	1.8695952358172208	1.5801868045520526	Ifnb1
152	181128Experiment-Chiaraexported_Sequence_A 0_S 0_U 3_V 0_X13_Y16_Job(Seq.Scan) 1 01 01 01_846	Cell_CP_8	WT	90	1	1.166878950528847	0.0	Ifnb1
153	181128Experiment-Chiaraexported_Sequence_A 0_S 0_U 3_V 0_X14_Y10_Job(Seq.Scan) 1 01 01 01_742	Cell_CP_1	WT	90	1	1.853876261350085	5.945812356506021	Ifnb1
154	181128Experiment-Chiaraexported_Sequence_A 0_S 0_U 3_V 0_X14_Y10_Job(Seq.Scan) 1 01 01 01_742	Cell_CP_2	WT	90	1	1.8071829933362469	0.0	Ifnb1
155	181128Experiment-Chiaraexported_Sequence_A 0_S 0_U 3_V 0_X14_Y10_Job(Seq.Scan) 1 01 01 01_742	Cell_CP_6	WT	90	1	1.8834644231622173	0.0	Ifnb1
156	181128Experiment-Chiaraexported_Sequence_A 0_S 0_U 3_V 0_X14_Y10_Job(Seq.Scan) 1 01 01 01_742	Cell_CP_7	WT	90	1	1.370759152500012	0.0	Ifnb1
157	181128Experiment-Chiaraexported_Sequence_A 0_S 0_U 3_V 0_X14_Y10_Job(Seq.Scan) 1 01 01 01_742	Cell_CP_10	WT	90	1	3.069760235974059	3.925501237444962	Ifnb1
158	181128Experiment-Chiaraexported_Sequence_A 0_S 0_U 3_V 0_X14_Y11_Job(Seq.Scan) 1 01 01 01_748	Cell_CP_4	WT	90	1	2.3462406193824368	0.0	Ifnb1
159	181128Experiment-Chiaraexported_Sequence_A 0_S 0_U 3_V 0_X14_Y11_Job(Seq.Scan) 1 01 01 01_748	Cell_CP_10	WT	90	1	1.7147202827983064	4.950450821667277	Ifnb1
160	181128Experiment-Chiaraexported_Sequence_A 0_S 0_U 3_V 0_X14_Y11_Job(Seq.Scan) 1 01 01 01_748	Cell_CP_16	WT	90	1	2.464592592059598	2.14097259924828	Ifnb1
161	181128Experiment-Chiaraexported_Sequence_A 0_S 0_U 3_V 0_X14_Y12_Job(Seq.Scan) 1 01 01 01_776	Cell_CP_4	WT	90	1	1.7276651949393207	0.0	Ifnb1
162	181128Experiment-Chiaraexported_Sequence_A 0_S 0_U 3_V 0_X14_Y12_Job(Seq.Scan) 1 01 01 01_776	Cell_CP_14	WT	90	1	1.5880463479999014	0.0	Ifnb1
163	181128Experiment-Chiaraexported_Sequence_A 0_S 0_U 3_V 0_X14_Y13_Job(Seq.Scan) 1 01 01 01_782	Cell_CP_5	WT	90	1	1.8848514543252783	2.1238674930465744	Ifnb1
164	181128Experiment-Chiaraexported_Sequence_A 0_S 0_U 3_V 0_X14_Y13_Job(Seq.Scan) 1 01 01 01_782	Cell_CP_9	WT	90	1	1.6402877406659842	2.018459645510497	Ifnb1
165	181128Experiment-Chiaraexported_Sequence_A 0_S 0_U 3_V 0_X14_Y15_Job(Seq.Scan) 1 01 01 01_818	Cell_CP_4	WT	90	1	1.6074635475685806	0.0	Ifnb1
166	181128Experiment-Chiaraexported_Sequence_A 0_S 0_U 3_V 0_X14_Y15_Job(Seq.Scan) 1 01 01 01_818	Cell_CP_5	WT	90	1	2.323587163671364	1.7937758873789609	Ifnb1
167	181128Experiment-Chiaraexported_Sequence_A 0_S 0_U 3_V 0_X14_Y16_Job(Seq.Scan) 1 01 01 01_848	Cell_CP_10	WT	90	1	1.4821767563617982	2.295386033022292	Ifnb1
168	181128Experiment-Chiaraexported_Sequence_A 0_S 0_U 3_V 0_X14_Y16_Job(Seq.Scan) 1 01 01 01_848	Cell_CP_16	WT	90	1	1.3679852026024513	1.9976554147787569	Ifnb1
169	181128Experiment-Chiaraexported_Sequence_A 0_S 0_U 3_V 0_X15_Y10_Job(Seq.Scan) 1 01 01 01_744	Cell_CP_2	WT	90	1	2.3171144265294528	5.37208086266885	Ifnb1
170	181128Experiment-Chiaraexported_Sequence_A 0_S 0_U 3_V 0_X15_Y10_Job(Seq.Scan) 1 01 01 01_744	Cell_CP_4	WT	90	1	1.700850983024749	0.0	Ifnb1
171	181128Experiment-Chiaraexported_Sequence_A 0_S 0_U 3_V 0_X15_Y10_Job(Seq.Scan) 1 01 01 01_744	Cell_CP_6	WT	90	1	1.6606295527243295	0.0	Ifnb1
172	181128Experiment-Chiaraexported_Sequence_A 0_S 0_U 3_V 0_X15_Y10_Job(Seq.Scan) 1 01 01 01_744	Cell_CP_7	WT	90	1	2.2315859723783262	0.0	Ifnb1
173	181128Experiment-Chiaraexported_Sequence_A 0_S 0_U 3_V 0_X15_Y10_Job(Seq.Scan) 1 01 01 01_744	Cell_CP_12	WT	90	1	2.197375535117792	0.0	Ifnb1
174	181128Experiment-Chiaraexported_Sequence_A 0_S 0_U 3_V 0_X15_Y11_Job(Seq.Scan) 1 01 01 01_746	Cell_CP_6	WT	90	1	2.956956387949142	2.37860273109213	Ifnb1
175	181128Experiment-Chiaraexported_Sequence_A 0_S 0_U 3_V 0_X15_Y11_Job(Seq.Scan) 1 01 01 01_746	Cell_CP_8	WT	90	1	2.8030057101342094	8.853764507359967	Ifnb1
176	181128Experiment-Chiaraexported_Sequence_A 0_S 0_U 3_V 0_X15_Y12_Job(Seq.Scan) 1 01 01 01_778	Cell_CP_1	WT	90	1	4.808982412462841	0.0	Ifnb1
177	181128Experiment-Chiaraexported_Sequence_A 0_S 0_U 3_V 0_X15_Y12_Job(Seq.Scan) 1 01 01 01_778	Cell_CP_3	WT	90	1	1.775283525157071	0.0	Ifnb1
178	181128Experiment-Chiaraexported_Sequence_A 0_S 0_U 3_V 0_X15_Y12_Job(Seq.Scan) 1 01 01 01_778	Cell_CP_5	WT	90	1	3.851532238271649	4.7294634897803	Ifnb1
179	181128Experiment-Chiaraexported_Sequence_A 0_S 0_U 3_V 0_X15_Y13_Job(Seq.Scan) 1 01 01 01_780	Cell_CP_2	WT	90	1	1.7664992567909945	6.418757491255588	Ifnb1
180	181128Experiment-Chiaraexported_Sequence_A 0_S 0_U 3_V 0_X15_Y13_Job(Seq.Scan) 1 01 01 01_780	Cell_CP_5	WT	90	1	2.6185428201602847	1.9602081592330212	Ifnb1
181	181128Experiment-Chiaraexported_Sequence_A 0_S 0_U 3_V 0_X15_Y13_Job(Seq.Scan) 1 01 01 01_780	Cell_CP_11	WT	90	1	2.9740621687222166	2.439627829981482	Ifnb1
182	181128Experiment-Chiaraexported_Sequence_A 0_S 0_U 3_V 0_X15_Y15_Job(Seq.Scan) 1 01 01 01_816	Cell_CP_7	WT	90	1	3.375811916910346	0.0	Ifnb1
183	181128Experiment-Chiaraexported_Sequence_A 0_S 0_U 3_V 0_X15_Y16_Job(Seq.Scan) 1 01 01 01_850	Cell_CP_5	WT	90	1	1.4169904515547016	1.6740366586816156	Ifnb1
184	181128Experiment-Chiaraexported_Sequence_A 0_S 0_U 3_V 0_X15_Y16_Job(Seq.Scan) 1 01 01 01_850	Cell_CP_12	WT	90	1	1.4257742702065324	2.152068398838523	Ifnb1
185	Rep2_Microscopefail_restuv_Sequence_A 0_S 0_U 3_V 0_X 7_Y12_Job(Seq.Scan) 1 01 01 01_452	Cell_CP_4	WT	90	2	1.53977881433478	0.0	Ifnb1
186	Rep2_Microscopefail_restuv_Sequence_A 0_S 0_U 3_V 0_X 7_Y12_Job(Seq.Scan) 1 01 01 01_452	Cell_CP_21	WT	90	2	2.489230791455814	1.9367052699697649	Ifnb1
187	Rep2_Microscopefail_restuv_Sequence_A 0_S 0_U 3_V 0_X 7_Y12_Job(Seq.Scan) 1 01 01 01_452	Cell_CP_25	WT	90	2	2.227987728542597	0.0	Ifnb1
188	Rep2_Microscopefail_restuv_Sequence_A 0_S 0_U 3_V 0_X 7_Y12_Job(Seq.Scan) 1 01 01 01_452	Cell_CP_30	WT	90	2	5.828681576758826	0.0	Ifnb1
189	Rep2_Microscopefail_restuv_Sequence_A 0_S 0_U 3_V 0_X 7_Y13_Job(Seq.Scan) 1 01 01 01_498	Cell_CP_7	WT	90	2	2.0447130394412967	0.0	Ifnb1
190	Rep2_Microscopefail_restuv_Sequence_A 0_S 0_U 3_V 0_X 7_Y13_Job(Seq.Scan) 1 01 01 01_498	Cell_CP_9	WT	90	2	4.198107406114781	0.0	Ifnb1
191	Rep2_Microscopefail_restuv_Sequence_A 0_S 0_U 3_V 0_X 7_Y14_Job(Seq.Scan) 1 01 01 01_500	Cell_CP_10	WT	90	2	4.290251355405715	0.0	Ifnb1
192	Rep2_Microscopefail_restuv_Sequence_A 0_S 0_U 3_V 0_X 7_Y14_Job(Seq.Scan) 1 01 01 01_500	Cell_CP_16	WT	90	2	1.5715059622091907	0.0	Ifnb1
193	Rep2_Microscopefail_restuv_Sequence_A 0_S 0_U 3_V 0_X 7_Y14_Job(Seq.Scan) 1 01 01 01_500	Cell_CP_19	WT	90	2	4.405009641249642	1.5704937377021946	Ifnb1
194	Rep2_Microscopefail_restuv_Sequence_A 0_S 0_U 3_V 0_X 7_Y15_Job(Seq.Scan) 1 01 01 01_540	Cell_CP_17	WT	90	2	1.4702490374345771	0.0	Ifnb1
195	Rep2_Microscopefail_restuv_Sequence_A 0_S 0_U 3_V 0_X 7_Y16_Job(Seq.Scan) 1 01 01 01_542	Cell_CP_14	WT	90	2	2.2100991310234828	1.9262420598817969	Ifnb1
196	Rep2_Microscopefail_restuv_Sequence_A 0_S 0_U 3_V 0_X 8_Y 9_Job(Seq.Scan) 1 01 01 01_420	Cell_CP_10	WT	90	2	7.037350526156466	3.3384379041469687	Ifnb1
197	Rep2_Microscopefail_restuv_Sequence_A 0_S 0_U 3_V 0_X 8_Y 9_Job(Seq.Scan) 1 01 01 01_420	Cell_CP_14	WT	90	2	2.0150105047431404	1.667024923442929	Ifnb1
198	Rep2_Microscopefail_restuv_Sequence_A 0_S 0_U 3_V 0_X 8_Y 9_Job(Seq.Scan) 1 01 01 01_420	Cell_CP_17	WT	90	2	5.581951606935133	0.0	Ifnb1
199	Rep2_Microscopefail_restuv_Sequence_A 0_S 0_U 3_V 0_X 8_Y10_Job(Seq.Scan) 1 01 01 01_422	Cell_CP_22	WT	90	2	2.264103262002642	2.334982616858085	Ifnb1
200	Rep2_Microscopefail_restuv_Sequence_A 0_S 0_U 3_V 0_X 8_Y11_Job(Seq.Scan) 1 01 01 01_450	Cell_CP_1	WT	90	2	2.6266024288791625	1.6771507800826524	Ifnb1
201	Rep2_Microscopefail_restuv_Sequence_A 0_S 0_U 3_V 0_X 8_Y11_Job(Seq.Scan) 1 01 01 01_450	Cell_CP_7	WT	90	2	2.457166290133159	0.0	Ifnb1
202	Rep2_Microscopefail_restuv_Sequence_A 0_S 0_U 3_V 0_X 8_Y11_Job(Seq.Scan) 1 01 01 01_450	Cell_CP_8	WT	90	2	6.270836869662059	0.0	Ifnb1
203	Rep2_Microscopefail_restuv_Sequence_A 0_S 0_U 3_V 0_X 8_Y11_Job(Seq.Scan) 1 01 01 01_450	Cell_CP_9	WT	90	2	1.603570463531846	7.941236476723269	Ifnb1
204	Rep2_Microscopefail_restuv_Sequence_A 0_S 0_U 3_V 0_X 8_Y11_Job(Seq.Scan) 1 01 01 01_450	Cell_CP_14	WT	90	2	1.4631614959384616	0.0	Ifnb1
205	Rep2_Microscopefail_restuv_Sequence_A 0_S 0_U 3_V 0_X 8_Y13_Job(Seq.Scan) 1 01 01 01_496	Cell_CP_2	WT	90	2	2.033574958294577	0.0	Ifnb1
206	Rep2_Microscopefail_restuv_Sequence_A 0_S 0_U 3_V 0_X 8_Y13_Job(Seq.Scan) 1 01 01 01_496	Cell_CP_8	WT	90	2	1.99509712988551	0.0	Ifnb1
207	Rep2_Microscopefail_restuv_Sequence_A 0_S 0_U 3_V 0_X 8_Y14_Job(Seq.Scan) 1 01 01 01_502	Cell_CP_10	WT	90	2	6.51925311424019	1.6325979630089893	Ifnb1
208	Rep2_Microscopefail_restuv_Sequence_A 0_S 0_U 3_V 0_X 8_Y14_Job(Seq.Scan) 1 01 01 01_502	Cell_CP_13	WT	90	2	2.052475780320688	1.6511615957491168	Ifnb1
209	Rep2_Microscopefail_restuv_Sequence_A 0_S 0_U 3_V 0_X 8_Y15_Job(Seq.Scan) 1 01 01 01_538	Cell_CP_8	WT	90	2	4.164355645064117	0.0	Ifnb1
210	Rep2_Microscopefail_restuv_Sequence_A 0_S 0_U 3_V 0_X 8_Y15_Job(Seq.Scan) 1 01 01 01_538	Cell_CP_16	WT	90	2	4.456650820630731	1.0564460446252126	Ifnb1
211	Rep2_Microscopefail_restuv_Sequence_A 0_S 0_U 3_V 0_X 9_Y 9_Job(Seq.Scan) 1 01 01 01_418	Cell_CP_8	WT	90	2	2.7562108329363344	0.0	Ifnb1
212	Rep2_Microscopefail_restuv_Sequence_A 0_S 0_U 3_V 0_X 9_Y 9_Job(Seq.Scan) 1 01 01 01_418	Cell_CP_10	WT	90	2	1.8479376459197303	0.0	Ifnb1
213	Rep2_Microscopefail_restuv_Sequence_A 0_S 0_U 3_V 0_X 9_Y 9_Job(Seq.Scan) 1 01 01 01_418	Cell_CP_11	WT	90	2	1.9728208034298091	0.0	Ifnb1
214	Rep2_Microscopefail_restuv_Sequence_A 0_S 0_U 3_V 0_X 9_Y 9_Job(Seq.Scan) 1 01 01 01_418	Cell_CP_15	WT	90	2	1.794608385999323	0.0	Ifnb1
215	Rep2_Microscopefail_restuv_Sequence_A 0_S 0_U 3_V 0_X 9_Y10_Job(Seq.Scan) 1 01 01 01_424	Cell_CP_7	WT	90	2	2.8750190017818174	0.8667582746808932	Ifnb1
216	Rep2_Microscopefail_restuv_Sequence_A 0_S 0_U 3_V 0_X 9_Y12_Job(Seq.Scan) 1 01 01 01_456	Cell_CP_9	WT	90	2	2.425438813934224	1.967757546785424	Ifnb1
217	Rep2_Microscopefail_restuv_Sequence_A 0_S 0_U 3_V 0_X 9_Y13_Job(Seq.Scan) 1 01 01 01_494	Cell_CP_8	WT	90	2	2.979313913375514	6.723453895192902	Ifnb1
218	Rep2_Microscopefail_restuv_Sequence_A 0_S 0_U 3_V 0_X 9_Y13_Job(Seq.Scan) 1 01 01 01_494	Cell_CP_11	WT	90	2	7.120380514990148	3.438344101830508	Ifnb1
219	Rep2_Microscopefail_restuv_Sequence_A 0_S 0_U 3_V 0_X 9_Y14_Job(Seq.Scan) 1 01 01 01_504	Cell_CP_6	WT	90	2	1.7463432035346105	0.0	Ifnb1
220	Rep2_Microscopefail_restuv_Sequence_A 0_S 0_U 3_V 0_X 9_Y15_Job(Seq.Scan) 1 01 01 01_536	Cell_CP_2	WT	90	2	3.50888725237354	6.719404997164918	Ifnb1
221	Rep2_Microscopefail_restuv_Sequence_A 0_S 0_U 3_V 0_X 9_Y15_Job(Seq.Scan) 1 01 01 01_536	Cell_CP_6	WT	90	2	1.4959008683198682	0.0	Ifnb1
222	Rep2_Microscopefail_restuv_Sequence_A 0_S 0_U 3_V 0_X10_Y 9_Job(Seq.Scan) 1 01 01 01_416	Cell_CP_3	WT	90	2	6.3859310314938735	1.446622804699112	Ifnb1
223	Rep2_Microscopefail_restuv_Sequence_A 0_S 0_U 3_V 0_X10_Y 9_Job(Seq.Scan) 1 01 01 01_416	Cell_CP_8	WT	90	2	4.299365644187491	0.0	Ifnb1
224	Rep2_Microscopefail_restuv_Sequence_A 0_S 0_U 3_V 0_X10_Y 9_Job(Seq.Scan) 1 01 01 01_416	Cell_CP_11	WT	90	2	2.218874424734393	0.0	Ifnb1
225	Rep2_Microscopefail_restuv_Sequence_A 0_S 0_U 3_V 0_X10_Y 9_Job(Seq.Scan) 1 01 01 01_416	Cell_CP_14	WT	90	2	4.612249065670486	2.481467229765113	Ifnb1
226	Rep2_Microscopefail_restuv_Sequence_A 0_S 0_U 3_V 0_X10_Y10_Job(Seq.Scan) 1 01 01 01_426	Cell_CP_7	WT	90	2	2.848016936292238	0.0	Ifnb1
227	Rep2_Microscopefail_restuv_Sequence_A 0_S 0_U 3_V 0_X10_Y11_Job(Seq.Scan) 1 01 01 01_446	Cell_CP_18	WT	90	2	2.994839395134296	0.0	Ifnb1
228	Rep2_Microscopefail_restuv_Sequence_A 0_S 0_U 3_V 0_X10_Y12_Job(Seq.Scan) 1 01 01 01_458	Cell_CP_3	WT	90	2	1.0638719245431447	0.0	Ifnb1
229	Rep2_Microscopefail_restuv_Sequence_A 0_S 0_U 3_V 0_X10_Y12_Job(Seq.Scan) 1 01 01 01_458	Cell_CP_4	WT	90	2	2.19086029890008	0.0	Ifnb1
230	Rep2_Microscopefail_restuv_Sequence_A 0_S 0_U 3_V 0_X10_Y12_Job(Seq.Scan) 1 01 01 01_458	Cell_CP_18	WT	90	2	2.65259177737496	1.7085404103465565	Ifnb1
231	Rep2_Microscopefail_restuv_Sequence_A 0_S 0_U 3_V 0_X10_Y14_Job(Seq.Scan) 1 01 01 01_506	Cell_CP_5	WT	90	2	3.845734095877984	7.773152050041911	Ifnb1
232	Rep2_Microscopefail_restuv_Sequence_A 0_S 0_U 3_V 0_X10_Y15_Job(Seq.Scan) 1 01 01 01_534	Cell_CP_1	WT	90	2	3.1055477979766675	3.4093169306778885	Ifnb1
233	Rep2_Microscopefail_restuv_Sequence_A 0_S 0_U 3_V 0_X10_Y15_Job(Seq.Scan) 1 01 01 01_534	Cell_CP_9	WT	90	2	1.6953772235367972	0.0	Ifnb1
234	Rep2_Microscopefail_restuv_Sequence_A 0_S 0_U 3_V 0_X10_Y16_Job(Seq.Scan) 1 01 01 01_548	Cell_CP_5	WT	90	2	1.7277789141454354	0.0	Ifnb1
235	Rep2_Microscopefail_restuv_Sequence_A 0_S 0_U 3_V 0_X11_Y10_Job(Seq.Scan) 1 01 01 01_428	Cell_CP_4	WT	90	2	1.502651220530001	1.708202564411526	Ifnb1
236	Rep2_Microscopefail_restuv_Sequence_A 0_S 0_U 3_V 0_X11_Y10_Job(Seq.Scan) 1 01 01 01_428	Cell_CP_6	WT	90	2	3.0029404744355035	3.922690081020643	Ifnb1
237	Rep2_Microscopefail_restuv_Sequence_A 0_S 0_U 3_V 0_X11_Y10_Job(Seq.Scan) 1 01 01 01_428	Cell_CP_10	WT	90	2	3.699924846516493	5.345347493751164	Ifnb1
238	Rep2_Microscopefail_restuv_Sequence_A 0_S 0_U 3_V 0_X11_Y11_Job(Seq.Scan) 1 01 01 01_444	Cell_CP_1	WT	90	2	2.807514166382392	2.292454905447462	Ifnb1
239	Rep2_Microscopefail_restuv_Sequence_A 0_S 0_U 3_V 0_X11_Y12_Job(Seq.Scan) 1 01 01 01_460	Cell_CP_10	WT	90	2	1.6086335560139695	2.028174512364209	Ifnb1
240	Rep2_Microscopefail_restuv_Sequence_A 0_S 0_U 3_V 0_X11_Y13_Job(Seq.Scan) 1 01 01 01_490	Cell_CP_1	WT	90	2	5.279531559702368	7.360359475954661	Ifnb1
241	Rep2_Microscopefail_restuv_Sequence_A 0_S 0_U 3_V 0_X11_Y13_Job(Seq.Scan) 1 01 01 01_490	Cell_CP_13	WT	90	2	3.443744711923138	3.180815210093221	Ifnb1
242	Rep2_Microscopefail_restuv_Sequence_A 0_S 0_U 3_V 0_X11_Y14_Job(Seq.Scan) 1 01 01 01_508	Cell_CP_8	WT	90	2	1.657574430348743	0.0	Ifnb1
243	Rep2_Microscopefail_restuv_Sequence_A 0_S 0_U 3_V 0_X11_Y14_Job(Seq.Scan) 1 01 01 01_508	Cell_CP_10	WT	90	2	1.7827951054693283	0.0	Ifnb1
244	Rep2_Microscopefail_restuv_Sequence_A 0_S 0_U 3_V 0_X11_Y15_Job(Seq.Scan) 1 01 01 01_532	Cell_CP_16	WT	90	2	1.3774305454094158	0.0	Ifnb1
245	Rep2_Microscopefail_restuv_Sequence_A 0_S 0_U 3_V 0_X11_Y16_Job(Seq.Scan) 1 01 01 01_550	Cell_CP_4	WT	90	2	1.9917221179427052	0.0	Ifnb1
246	Rep2_Microscopefail_restuv_Sequence_A 0_S 0_U 3_V 0_X12_Y11_Job(Seq.Scan) 1 01 01 01_442	Cell_CP_1	WT	90	2	6.141564341592774	1.637660398842065	Ifnb1
247	Rep2_Microscopefail_restuv_Sequence_A 0_S 0_U 3_V 0_X12_Y11_Job(Seq.Scan) 1 01 01 01_442	Cell_CP_3	WT	90	2	6.676200773072924	0.0	Ifnb1
248	Rep2_Microscopefail_restuv_Sequence_A 0_S 0_U 3_V 0_X12_Y11_Job(Seq.Scan) 1 01 01 01_442	Cell_CP_8	WT	90	2	5.110770127852853	0.0	Ifnb1
249	Rep2_Microscopefail_restuv_Sequence_A 0_S 0_U 3_V 0_X12_Y12_Job(Seq.Scan) 1 01 01 01_462	Cell_CP_2	WT	90	2	5.929261824689808	5.03111564344876	Ifnb1
250	Rep2_Microscopefail_restuv_Sequence_A 0_S 0_U 3_V 0_X12_Y12_Job(Seq.Scan) 1 01 01 01_462	Cell_CP_12	WT	90	2	5.2312652281018215	0.0	Ifnb1
251	Rep2_Microscopefail_restuv_Sequence_A 0_S 0_U 3_V 0_X12_Y13_Job(Seq.Scan) 1 01 01 01_488	Cell_CP_3	WT	90	2	5.206287939950758	1.754780979635015	Ifnb1
252	Rep2_Microscopefail_restuv_Sequence_A 0_S 0_U 3_V 0_X12_Y14_Job(Seq.Scan) 1 01 01 01_510	Cell_CP_1	WT	90	2	2.2917797060641867	0.0	Ifnb1
253	Rep2_Microscopefail_restuv_Sequence_A 0_S 0_U 3_V 0_X12_Y14_Job(Seq.Scan) 1 01 01 01_510	Cell_CP_2	WT	90	2	2.0592267891798683	0.0	Ifnb1
254	Rep2_Microscopefail_restuv_Sequence_A 0_S 0_U 3_V 0_X12_Y14_Job(Seq.Scan) 1 01 01 01_510	Cell_CP_5	WT	90	2	3.5207006970657964	4.107314183914922	Ifnb1
255	Rep2_Microscopefail_restuv_Sequence_A 0_S 0_U 3_V 0_X12_Y15_Job(Seq.Scan) 1 01 01 01_530	Cell_CP_2	WT	90	2	2.194572992615653	4.916356700955785	Ifnb1
256	Rep2_Microscopefail_restuv_Sequence_A 0_S 0_U 3_V 0_X12_Y15_Job(Seq.Scan) 1 01 01 01_530	Cell_CP_5	WT	90	2	2.1665587026190773	5.006475216259156	Ifnb1
257	Rep2_Microscopefail_restuv_Sequence_A 0_S 0_U 3_V 0_X12_Y15_Job(Seq.Scan) 1 01 01 01_530	Cell_CP_6	WT	90	2	3.590904688375703	0.0	Ifnb1
258	Rep2_Microscopefail_restuv_Sequence_A 0_S 0_U 3_V 0_X12_Y15_Job(Seq.Scan) 1 01 01 01_530	Cell_CP_11	WT	90	2	3.572341219797837	0.0	Ifnb1
259	Rep2_Microscopefail_restuv_Sequence_A 0_S 0_U 3_V 0_X12_Y15_Job(Seq.Scan) 1 01 01 01_530	Cell_CP_13	WT	90	2	2.328569618096197	0.0	Ifnb1
260	Rep2_Microscopefail_restuv_Sequence_A 0_S 0_U 3_V 0_X12_Y16_Job(Seq.Scan) 1 01 01 01_552	Cell_CP_2	WT	90	2	1.7838081507876342	2.3731224351698605	Ifnb1
261	Rep2_Microscopefail_restuv_Sequence_A 0_S 0_U 3_V 0_X12_Y16_Job(Seq.Scan) 1 01 01 01_552	Cell_CP_10	WT	90	2	1.9842960738625115	0.0	Ifnb1
262	Rep2_Microscopefail_restuv_Sequence_A 0_S 0_U 3_V 0_X12_Y16_Job(Seq.Scan) 1 01 01 01_552	Cell_CP_11	WT	90	2	1.6103209799042408	2.082178150856582	Ifnb1
263	Rep2_Microscopefail_restuv_Sequence_A 0_S 0_U 3_V 0_X12_Y16_Job(Seq.Scan) 1 01 01 01_552	Cell_CP_23	WT	90	2	2.000834436777337	3.6705601577533673	Ifnb1
264	Rep2_Microscopefail_restuv_Sequence_A 0_S 0_U 3_V 0_X13_Y11_Job(Seq.Scan) 1 01 01 01_440	Cell_CP_2	WT	90	2	3.0441192645399338	2.245876654386235	Ifnb1
265	Rep2_Microscopefail_restuv_Sequence_A 0_S 0_U 3_V 0_X13_Y11_Job(Seq.Scan) 1 01 01 01_440	Cell_CP_6	WT	90	2	2.8574680860354715	0.0	Ifnb1
266	Rep2_Microscopefail_restuv_Sequence_A 0_S 0_U 3_V 0_X13_Y12_Job(Seq.Scan) 1 01 01 01_464	Cell_CP_1	WT	90	2	5.115156543491344	0.0	Ifnb1
267	Rep2_Microscopefail_restuv_Sequence_A 0_S 0_U 3_V 0_X13_Y13_Job(Seq.Scan) 1 01 01 01_486	Cell_CP_1	WT	90	2	1.5478794011492014	0.0	Ifnb1
268	Rep2_Microscopefail_restuv_Sequence_A 0_S 0_U 3_V 0_X13_Y13_Job(Seq.Scan) 1 01 01 01_486	Cell_CP_6	WT	90	2	1.7959586206036116	0.0	Ifnb1
269	Rep2_Microscopefail_restuv_Sequence_A 0_S 0_U 3_V 0_X13_Y13_Job(Seq.Scan) 1 01 01 01_486	Cell_CP_13	WT	90	2	1.9714707329877827	0.0	Ifnb1
270	Rep2_Microscopefail_restuv_Sequence_A 0_S 0_U 3_V 0_X13_Y13_Job(Seq.Scan) 1 01 01 01_486	Cell_CP_16	WT	90	2	2.390673515078468	0.0	Ifnb1
271	Rep2_Microscopefail_restuv_Sequence_A 0_S 0_U 3_V 0_X13_Y14_Job(Seq.Scan) 1 01 01 01_512	Cell_CP_1	WT	90	2	2.978976395765008	1.9981347883800695	Ifnb1
272	Rep2_Microscopefail_restuv_Sequence_A 0_S 0_U 3_V 0_X13_Y14_Job(Seq.Scan) 1 01 01 01_512	Cell_CP_2	WT	90	2	1.725079265748168	3.083270322385133	Ifnb1
273	Rep2_Microscopefail_restuv_Sequence_A 0_S 0_U 3_V 0_X13_Y14_Job(Seq.Scan) 1 01 01 01_512	Cell_CP_4	WT	90	2	1.6336101875159852	0.0	Ifnb1
274	Rep2_Microscopefail_restuv_Sequence_A 0_S 0_U 3_V 0_X13_Y14_Job(Seq.Scan) 1 01 01 01_512	Cell_CP_9	WT	90	2	5.44626690091527	1.920505245476755	Ifnb1
275	Rep2_Microscopefail_restuv_Sequence_A 0_S 0_U 3_V 0_X13_Y15_Job(Seq.Scan) 1 01 01 01_528	Cell_CP_5	WT	90	2	3.693850186176421	2.1409070358960487	Ifnb1
276	Rep2_Microscopefail_restuv_Sequence_A 0_S 0_U 3_V 0_X13_Y15_Job(Seq.Scan) 1 01 01 01_528	Cell_CP_7	WT	90	2	3.7360405441388	0.0	Ifnb1
277	Rep2_Microscopefail_restuv_Sequence_A 0_S 0_U 3_V 0_X13_Y15_Job(Seq.Scan) 1 01 01 01_528	Cell_CP_18	WT	90	2	2.136181461024432	0.0	Ifnb1
278	Rep2_Microscopefail_restuv_Sequence_A 0_S 0_U 3_V 0_X13_Y16_Job(Seq.Scan) 1 01 01 01_554	Cell_CP_2	WT	90	2	3.743802792531405	0.426291185438676	Ifnb1
279	Rep2_Microscopefail_restuv_Sequence_A 0_S 0_U 3_V 0_X13_Y16_Job(Seq.Scan) 1 01 01 01_554	Cell_CP_4	WT	90	2	4.053647898870794	1.6008703226477927	Ifnb1
280	Rep2_Microscopefail_restuv_Sequence_A 0_S 0_U 3_V 0_X13_Y16_Job(Seq.Scan) 1 01 01 01_554	Cell_CP_7	WT	90	2	1.663311901402832	0.0	Ifnb1
281	Rep2_Microscopefail_restuv_Sequence_A 0_S 0_U 3_V 0_X13_Y16_Job(Seq.Scan) 1 01 01 01_554	Cell_CP_9	WT	90	2	6.692401618377243	0.0	Ifnb1
282	Rep2_Microscopefail_restuv_Sequence_A 0_S 0_U 3_V 0_X14_Y11_Job(Seq.Scan) 1 01 01 01_438	Cell_CP_4	WT	90	2	3.546352363788825	0.0	Ifnb1
283	Rep2_Microscopefail_restuv_Sequence_A 0_S 0_U 3_V 0_X14_Y11_Job(Seq.Scan) 1 01 01 01_438	Cell_CP_11	WT	90	2	1.9367052699697649	2.833504007364976	Ifnb1
284	Rep2_Microscopefail_restuv_Sequence_A 0_S 0_U 3_V 0_X14_Y11_Job(Seq.Scan) 1 01 01 01_438	Cell_CP_13	WT	90	2	1.5040016192965515	0.0	Ifnb1
285	Rep2_Microscopefail_restuv_Sequence_A 0_S 0_U 3_V 0_X14_Y11_Job(Seq.Scan) 1 01 01 01_438	Cell_CP_16	WT	90	2	2.36772182507723	3.565591852561276	Ifnb1
286	Rep2_Microscopefail_restuv_Sequence_A 0_S 0_U 3_V 0_X14_Y12_Job(Seq.Scan) 1 01 01 01_466	Cell_CP_1	WT	90	2	2.047750369611333	0.0	Ifnb1
287	Rep2_Microscopefail_restuv_Sequence_A 0_S 0_U 3_V 0_X14_Y12_Job(Seq.Scan) 1 01 01 01_466	Cell_CP_5	WT	90	2	1.7635561091836638	0.0	Ifnb1
288	Rep2_Microscopefail_restuv_Sequence_A 0_S 0_U 3_V 0_X14_Y14_Job(Seq.Scan) 1 01 01 01_514	Cell_CP_6	WT	90	2	2.7086198648813253	2.106479747137585	Ifnb1
289	Rep2_Microscopefail_restuv_Sequence_A 0_S 0_U 3_V 0_X14_Y14_Job(Seq.Scan) 1 01 01 01_514	Cell_CP_13	WT	90	2	1.958982253074513	0.0	Ifnb1
290	Rep2_Microscopefail_restuv_Sequence_A 0_S 0_U 3_V 0_X14_Y15_Job(Seq.Scan) 1 01 01 01_526	Cell_CP_4	WT	90	2	1.699427270700615	0.0	Ifnb1
291	Rep2_Microscopefail_restuv_Sequence_A 0_S 0_U 3_V 0_X14_Y15_Job(Seq.Scan) 1 01 01 01_526	Cell_CP_5	WT	90	2	3.621282586619397	0.0	Ifnb1
292	Rep2_Microscopefail_restuv_Sequence_A 0_S 0_U 3_V 0_X14_Y15_Job(Seq.Scan) 1 01 01 01_526	Cell_CP_7	WT	90	2	1.7912335382187805	0.0	Ifnb1
293	Rep2_Microscopefail_restuv_Sequence_A 0_S 0_U 3_V 0_X14_Y16_Job(Seq.Scan) 1 01 01 01_556	Cell_CP_2	WT	90	2	2.7416974115222863	2.7167207800202706	Ifnb1
294	Rep2_Microscopefail_restuv_Sequence_A 0_S 0_U 3_V 0_X15_Y12_Job(Seq.Scan) 1 01 01 01_468	Cell_CP_4	WT	90	2	2.4467024233961427	2.852742182839331	Ifnb1
295	Rep2_Microscopefail_restuv_Sequence_A 0_S 0_U 3_V 0_X15_Y13_Job(Seq.Scan) 1 01 01 01_482	Cell_CP_3	WT	90	2	2.7511483971032584	0.0	Ifnb1
296	Rep2_Microscopefail_restuv_Sequence_A 0_S 0_U 3_V 0_X15_Y13_Job(Seq.Scan) 1 01 01 01_482	Cell_CP_4	WT	90	2	1.628885105131154	0.0	Ifnb1
297	Rep2_Microscopefail_restuv_Sequence_A 0_S 0_U 3_V 0_X15_Y15_Job(Seq.Scan) 1 01 01 01_524	Cell_CP_2	WT	90	2	4.509979259739829	0.0	Ifnb1
298	Rep2_Microscopefail_restuv_Sequence_A 0_S 0_U 3_V 0_X16_Y11_Job(Seq.Scan) 1 01 01 01_434	Cell_CP_6	WT	90	2	5.039889459699314	0.0	Ifnb1
299	Rep2_Microscopefail_restuv_Sequence_A 0_S 0_U 3_V 0_X16_Y12_Job(Seq.Scan) 1 01 01 01_470	Cell_CP_5	WT	90	2	1.921854823431996	1.7173158682197291	Ifnb1
300	Rep2_Microscopefail_restuv_Sequence_A 0_S 0_U 3_V 0_X16_Y12_Job(Seq.Scan) 1 01 01 01_470	Cell_CP_7	WT	90	2	1.9620204040558584	0.0	Ifnb1
301	Rep2_Microscopefail_restuv_Sequence_A 0_S 0_U 3_V 0_X16_Y12_Job(Seq.Scan) 1 01 01 01_470	Cell_CP_8	WT	90	2	4.622374265661162	0.0	Ifnb1
302	Rep2_Microscopefail_restuv_Sequence_A 0_S 0_U 3_V 0_X16_Y13_Job(Seq.Scan) 1 01 01 01_480	Cell_CP_8	WT	90	2	5.868169823890009	0.0	Ifnb1
303	Rep2_Microscopefail_restuv_Sequence_A 0_S 0_U 3_V 0_X16_Y14_Job(Seq.Scan) 1 01 01 01_518	Cell_CP_1	WT	90	2	1.6136963201715693	0.0	Ifnb1
304	Rep2_Microscopefail_restuv_Sequence_A 0_S 0_U 3_V 0_X16_Y14_Job(Seq.Scan) 1 01 01 01_518	Cell_CP_4	WT	90	2	1.7487053343213712	0.0	Ifnb1
305	Rep2_Microscopefail_restuv_Sequence_A 0_S 0_U 3_V 0_X16_Y14_Job(Seq.Scan) 1 01 01 01_518	Cell_CP_5	WT	90	2	2.2158370945643577	0.0	Ifnb1
306	Rep2_Microscopefail_restuv_Sequence_A 0_S 0_U 3_V 0_X17_Y11_Job(Seq.Scan) 1 01 01 01_432	Cell_CP_9	WT	90	2	6.111188413296224	0.0	Ifnb1
307	Rep2_Microscopefail_restuv_Sequence_A 0_S 0_U 3_V 0_X17_Y12_Job(Seq.Scan) 1 01 01 01_472	Cell_CP_5	WT	90	2	2.6370653106426065	0.0	Ifnb1
308	Rep2_Microscopefail_restuv_Sequence_A 0_S 0_U 3_V 0_X17_Y13_Job(Seq.Scan) 1 01 01 01_478	Cell_CP_3	WT	90	2	2.9627748938116407	0.0	Ifnb1
309	Rep2_Microscopefail_restuv_Sequence_A 0_S 0_U 3_V 0_X17_Y13_Job(Seq.Scan) 1 01 01 01_478	Cell_CP_17	WT	90	2	1.922530186977533	0.0	Ifnb1
310	Rep2_Microscopefail_restuv_Sequence_A 0_S 0_U 3_V 0_X18_Y11_Job(Seq.Scan) 1 01 01 01_430	Cell_CP_4	WT	90	2	1.3322024468713465	0.0	Ifnb1
311	Rep2_Microscopefail_restuv_Sequence_A 0_S 0_U 3_V 0_X18_Y11_Job(Seq.Scan) 1 01 01 01_430	Cell_CP_5	WT	90	2	5.937026043029555	1.471261754428359	Ifnb1
312	Rep2_Microscopefail_restuv_Sequence_A 0_S 0_U 3_V 0_X18_Y11_Job(Seq.Scan) 1 01 01 01_430	Cell_CP_6	WT	90	2	2.2624153456255844	3.505174230333443	Ifnb1
313	Rep2_Microscopefail_restuv_Sequence_A 0_S 0_U 3_V 0_X18_Y11_Job(Seq.Scan) 1 01 01 01_430	Cell_CP_17	WT	90	2	1.6079583566306943	2.5027316600383416	Ifnb1
314	Rep2_Microscopefail_restuv_Sequence_A 0_S 0_U 3_V 0_X18_Y12_Job(Seq.Scan) 1 01 01 01_474	Cell_CP_1	WT	90	2	2.5381711733038017	0.0	Ifnb1
315	Rep2_Microscopefail_restuv_Sequence_A 0_S 0_U 3_V 0_X18_Y12_Job(Seq.Scan) 1 01 01 01_474	Cell_CP_3	WT	90	2	2.906746642143013	0.0	Ifnb1
316	Rep2_Microscopefail_restuv_Sequence_A 0_S 0_U 3_V 0_X18_Y12_Job(Seq.Scan) 1 01 01 01_474	Cell_CP_6	WT	90	2	2.0595636501413277	0.0	Ifnb1
317	Rep2_Microscopefail_restuv_Sequence_A 0_S 0_U 3_V 0_X18_Y12_Job(Seq.Scan) 1 01 01 01_474	Cell_CP_7	WT	90	2	1.8607631509567213	2.5658481098521326	Ifnb1
318	Rep2_Microscopefail_restuv_Sequence_A 0_S 0_U 3_V 0_X18_Y12_Job(Seq.Scan) 1 01 01 01_474	Cell_CP_8	WT	90	2	4.601785691420257	1.4719367896493725	Ifnb1
319	Rep2_Microscopefail_restuv_Sequence_A 0_S 0_U 3_V 0_X18_Y13_Job(Seq.Scan) 1 01 01 01_476	Cell_CP_2	WT	90	2	1.6808633096359635	0.0	Ifnb1
320	Rep2_Microscopefail_restuv_Sequence_A 0_S 0_U 3_V 0_X18_Y13_Job(Seq.Scan) 1 01 01 01_476	Cell_CP_4	WT	90	2	2.872993567794253	1.7490435085809255	Ifnb1
321	Day1_Infb1timecourse_13Feb19_Sequence_A 0_S 0_U 3_V 0_X 2_Y 6_Job(Seq.Scan) 1 01 01 01_536	Cell_CP_9	WT	90	3	3.692101308032387	2.651826723379137	Ifnb1
322	Day1_Infb1timecourse_13Feb19_Sequence_A 0_S 0_U 3_V 0_X 2_Y 6_Job(Seq.Scan) 1 01 01 01_536	Cell_CP_10	WT	90	3	2.6767732739060177	0.0	Ifnb1
323	Day1_Infb1timecourse_13Feb19_Sequence_A 0_S 0_U 3_V 0_X 2_Y 6_Job(Seq.Scan) 1 01 01 01_536	Cell_CP_14	WT	90	3	9.811509474697829	3.829308094267027	Ifnb1
324	Day1_Infb1timecourse_13Feb19_Sequence_A 0_S 0_U 3_V 0_X 2_Y 6_Job(Seq.Scan) 1 01 01 01_536	Cell_CP_29	WT	90	3	4.398090113616294	3.66964968555944	Ifnb1
325	Day1_Infb1timecourse_13Feb19_Sequence_A 0_S 0_U 3_V 0_X 2_Y 6_Job(Seq.Scan) 1 01 01 01_536	Cell_CP_30	WT	90	3	3.2705027537863187	3.48254949493632	Ifnb1
326	Day1_Infb1timecourse_13Feb19_Sequence_A 0_S 0_U 3_V 0_X 2_Y 6_Job(Seq.Scan) 1 01 01 01_536	Cell_CP_33	WT	90	3	11.61764325152674	0.0	Ifnb1
327	Day1_Infb1timecourse_13Feb19_Sequence_A 0_S 0_U 3_V 0_X 2_Y 7_Job(Seq.Scan) 1 01 01 01_538	Cell_CP_6	WT	90	3	7.930531496267505	0.0	Ifnb1
328	Day1_Infb1timecourse_13Feb19_Sequence_A 0_S 0_U 3_V 0_X 2_Y 7_Job(Seq.Scan) 1 01 01 01_538	Cell_CP_17	WT	90	3	6.067020137557744	0.0	Ifnb1
329	Day1_Infb1timecourse_13Feb19_Sequence_A 0_S 0_U 3_V 0_X 2_Y 7_Job(Seq.Scan) 1 01 01 01_538	Cell_CP_18	WT	90	3	3.128307021447964	0.0	Ifnb1
330	Day1_Infb1timecourse_13Feb19_Sequence_A 0_S 0_U 3_V 0_X 2_Y 7_Job(Seq.Scan) 1 01 01 01_538	Cell_CP_19	WT	90	3	4.053827049008956	3.1507586439209105	Ifnb1
331	Day1_Infb1timecourse_13Feb19_Sequence_A 0_S 0_U 3_V 0_X 2_Y 7_Job(Seq.Scan) 1 01 01 01_538	Cell_CP_22	WT	90	3	1.581616187093214	0.0	Ifnb1
332	Day1_Infb1timecourse_13Feb19_Sequence_A 0_S 0_U 3_V 0_X 2_Y 7_Job(Seq.Scan) 1 01 01 01_538	Cell_CP_27	WT	90	3	3.6896054699742993	0.0	Ifnb1
333	Day1_Infb1timecourse_13Feb19_Sequence_A 0_S 0_U 3_V 0_X 2_Y 7_Job(Seq.Scan) 1 01 01 01_538	Cell_CP_30	WT	90	3	8.424475684044435	0.0	Ifnb1
334	Day1_Infb1timecourse_13Feb19_Sequence_A 0_S 0_U 3_V 0_X 2_Y 8_Job(Seq.Scan) 1 01 01 01_540	Cell_CP_1	WT	90	3	2.434791491127497	0.0	Ifnb1
335	Day1_Infb1timecourse_13Feb19_Sequence_A 0_S 0_U 3_V 0_X 2_Y 8_Job(Seq.Scan) 1 01 01 01_540	Cell_CP_2	WT	90	3	1.1550290659118283	0.0	Ifnb1
336	Day1_Infb1timecourse_13Feb19_Sequence_A 0_S 0_U 3_V 0_X 2_Y 8_Job(Seq.Scan) 1 01 01 01_540	Cell_CP_6	WT	90	3	2.594449444833008	0.0	Ifnb1
337	Day1_Infb1timecourse_13Feb19_Sequence_A 0_S 0_U 3_V 0_X 2_Y 8_Job(Seq.Scan) 1 01 01 01_540	Cell_CP_10	WT	90	3	3.09837122148265	0.0	Ifnb1
338	Day1_Infb1timecourse_13Feb19_Sequence_A 0_S 0_U 3_V 0_X 2_Y 8_Job(Seq.Scan) 1 01 01 01_540	Cell_CP_18	WT	90	3	2.3175420059813057	2.6992245930442467	Ifnb1
339	Day1_Infb1timecourse_13Feb19_Sequence_A 0_S 0_U 3_V 0_X 2_Y 8_Job(Seq.Scan) 1 01 01 01_540	Cell_CP_20	WT	90	3	5.096595348377269	0.0	Ifnb1
340	Day1_Infb1timecourse_13Feb19_Sequence_A 0_S 0_U 3_V 0_X 2_Y 8_Job(Seq.Scan) 1 01 01 01_540	Cell_CP_24	WT	90	3	4.168582516105367	0.0	Ifnb1
341	Day1_Infb1timecourse_13Feb19_Sequence_A 0_S 0_U 3_V 0_X 2_Y 8_Job(Seq.Scan) 1 01 01 01_540	Cell_CP_29	WT	90	3	7.980427630668444	3.1607377494672115	Ifnb1
342	Day1_Infb1timecourse_13Feb19_Sequence_A 0_S 0_U 3_V 0_X 2_Y 8_Job(Seq.Scan) 1 01 01 01_540	Cell_CP_34	WT	90	3	8.868526770767604	9.29511487778682	Ifnb1
343	Day1_Infb1timecourse_13Feb19_Sequence_A 0_S 0_U 3_V 0_X 2_Y 8_Job(Seq.Scan) 1 01 01 01_540	Cell_CP_36	WT	90	3	7.878145590502832	0.0	Ifnb1
344	Day1_Infb1timecourse_13Feb19_Sequence_A 0_S 0_U 3_V 0_X 2_Y 9_Job(Seq.Scan) 1 01 01 01_542	Cell_CP_3	WT	90	3	3.8717164111589866	0.0	Ifnb1
345	Day1_Infb1timecourse_13Feb19_Sequence_A 0_S 0_U 3_V 0_X 2_Y 9_Job(Seq.Scan) 1 01 01 01_542	Cell_CP_24	WT	90	3	4.350691637281748	0.0	Ifnb1
346	Day1_Infb1timecourse_13Feb19_Sequence_A 0_S 0_U 3_V 0_X 2_Y 9_Job(Seq.Scan) 1 01 01 01_542	Cell_CP_32	WT	90	3	2.694236556944685	0.0	Ifnb1
347	Day1_Infb1timecourse_13Feb19_Sequence_A 0_S 0_U 3_V 0_X 2_Y 9_Job(Seq.Scan) 1 01 01 01_542	Cell_CP_34	WT	90	3	3.756962157401447	0.0	Ifnb1
348	Day1_Infb1timecourse_13Feb19_Sequence_A 0_S 0_U 3_V 0_X 2_Y10_Job(Seq.Scan) 1 01 01 01_544	Cell_CP_7	WT	90	3	2.4572429619330856	7.591260714445777	Ifnb1
349	Day1_Infb1timecourse_13Feb19_Sequence_A 0_S 0_U 3_V 0_X 2_Y11_Job(Seq.Scan) 1 01 01 01_546	Cell_CP_1	WT	90	3	3.018541410459421	0.0	Ifnb1
350	Day1_Infb1timecourse_13Feb19_Sequence_A 0_S 0_U 3_V 0_X 2_Y11_Job(Seq.Scan) 1 01 01 01_546	Cell_CP_3	WT	90	3	2.9761330935674613	0.0	Ifnb1
351	Day1_Infb1timecourse_13Feb19_Sequence_A 0_S 0_U 3_V 0_X 2_Y11_Job(Seq.Scan) 1 01 01 01_546	Cell_CP_5	WT	90	3	4.193527853293377	0.0	Ifnb1
352	Day1_Infb1timecourse_13Feb19_Sequence_A 0_S 0_U 3_V 0_X 2_Y11_Job(Seq.Scan) 1 01 01 01_546	Cell_CP_8	WT	90	3	3.796877366247779	8.035308161152333	Ifnb1
353	Day1_Infb1timecourse_13Feb19_Sequence_A 0_S 0_U 3_V 0_X 2_Y11_Job(Seq.Scan) 1 01 01 01_546	Cell_CP_17	WT	90	3	5.054186728150592	0.0	Ifnb1
354	Day1_Infb1timecourse_13Feb19_Sequence_A 0_S 0_U 3_V 0_X 2_Y12_Job(Seq.Scan) 1 01 01 01_548	Cell_CP_7	WT	90	3	5.5157001879082745	7.049918050334301	Ifnb1
355	Day1_Infb1timecourse_13Feb19_Sequence_A 0_S 0_U 3_V 0_X 2_Y12_Job(Seq.Scan) 1 01 01 01_548	Cell_CP_24	WT	90	3	4.600157749219994	0.0	Ifnb1
356	Day1_Infb1timecourse_13Feb19_Sequence_A 0_S 0_U 3_V 0_X 2_Y13_Job(Seq.Scan) 1 01 01 01_550	Cell_CP_5	WT	90	3	1.965794612214243	0.0	Ifnb1
357	Day1_Infb1timecourse_13Feb19_Sequence_A 0_S 0_U 3_V 0_X 2_Y14_Job(Seq.Scan) 1 01 01 01_552	Cell_CP_1	WT	90	3	2.4871793685678347	0.0	Ifnb1
358	Day1_Infb1timecourse_13Feb19_Sequence_A 0_S 0_U 3_V 0_X 2_Y15_Job(Seq.Scan) 1 01 01 01_554	Cell_CP_4	WT	90	3	3.894168943636087	0.0	Ifnb1
359	Day1_Infb1timecourse_13Feb19_Sequence_A 0_S 0_U 3_V 0_X 2_Y15_Job(Seq.Scan) 1 01 01 01_554	Cell_CP_12	WT	90	3	4.408069219162594	0.0	Ifnb1
360	Day1_Infb1timecourse_13Feb19_Sequence_A 0_S 0_U 3_V 0_X 2_Y16_Job(Seq.Scan) 1 01 01 01_556	Cell_CP_4	WT	90	3	3.891673712247435	0.0	Ifnb1
361	Day1_Infb1timecourse_13Feb19_Sequence_A 0_S 0_U 3_V 0_X 2_Y16_Job(Seq.Scan) 1 01 01 01_556	Cell_CP_6	WT	90	3	4.38062774058178	4.290820340685838	Ifnb1
362	Day1_Infb1timecourse_13Feb19_Sequence_A 0_S 0_U 3_V 0_X 2_Y16_Job(Seq.Scan) 1 01 01 01_556	Cell_CP_15	WT	90	3	12.939816192811074	4.056322583732326	Ifnb1
363	Day1_Infb1timecourse_13Feb19_Sequence_A 0_S 0_U 3_V 0_X 2_Y17_Job(Seq.Scan) 1 01 01 01_558	Cell_CP_3	WT	90	3	4.38062774058178	0.0	Ifnb1
364	Day1_Infb1timecourse_13Feb19_Sequence_A 0_S 0_U 3_V 0_X 2_Y17_Job(Seq.Scan) 1 01 01 01_558	Cell_CP_5	WT	90	3	2.7166881794176323	0.0	Ifnb1
365	Day1_Infb1timecourse_13Feb19_Sequence_A 0_S 0_U 3_V 0_X 2_Y17_Job(Seq.Scan) 1 01 01 01_558	Cell_CP_10	WT	90	3	7.703519433479948	0.0	Ifnb1
366	Day1_Infb1timecourse_13Feb19_Sequence_A 0_S 0_U 3_V 0_X 2_Y19_Job(Seq.Scan) 1 01 01 01_562	Cell_CP_11	WT	90	3	3.120822540620879	0.0	Ifnb1
367	Day1_Infb1timecourse_13Feb19_Sequence_A 0_S 0_U 3_V 0_X 2_Y20_Job(Seq.Scan) 1 01 01 01_564	Cell_CP_17	WT	90	3	3.7893928854206944	0.0	Ifnb1
368	Day1_Infb1timecourse_13Feb19_Sequence_A 0_S 0_U 3_V 0_X 2_Y22_Job(Seq.Scan) 1 01 01 01_568	Cell_CP_1	WT	90	3	5.640432637207962	0.0	Ifnb1
369	Day1_Infb1timecourse_13Feb19_Sequence_A 0_S 0_U 3_V 0_X 2_Y23_Job(Seq.Scan) 1 01 01 01_570	Cell_CP_4	WT	90	3	6.541006720911509	2.327520808192889	Ifnb1
370	Day1_Infb1timecourse_13Feb19_Sequence_A 0_S 0_U 3_V 0_X 2_Y25_Job(Seq.Scan) 1 01 01 01_574	Cell_CP_15	WT	90	3	3.909136085281949	0.0	Ifnb1
371	Day1_Infb1timecourse_13Feb19_Sequence_A 0_S 0_U 3_V 0_X 2_Y27_Job(Seq.Scan) 1 01 01 01_626	Cell_CP_4	WT	90	3	1.4444098558606504	0.0	Ifnb1
372	Day1_Infb1timecourse_13Feb19_Sequence_A 0_S 0_U 3_V 0_X 2_Y27_Job(Seq.Scan) 1 01 01 01_626	Cell_CP_16	WT	90	3	6.8054411878344885	0.0	Ifnb1
373	Day1_Infb1timecourse_13Feb19_Sequence_A 0_S 0_U 3_V 0_X 2_Y27_Job(Seq.Scan) 1 01 01 01_626	Cell_CP_17	WT	90	3	3.961525024393799	0.0	Ifnb1
374	Day1_Infb1timecourse_13Feb19_Sequence_A 0_S 0_U 3_V 0_X 2_Y27_Job(Seq.Scan) 1 01 01 01_626	Cell_CP_18	WT	90	3	5.375998170284983	0.0	Ifnb1
375	Day1_Infb1timecourse_13Feb19_Sequence_A 0_S 0_U 3_V 0_X 4_Y27_Job(Seq.Scan) 1 01 01 01_622	Cell_CP_7	WT	90	3	2.469716540531244	0.0	Ifnb1
376	Day1_Infb1timecourse_13Feb19_Sequence_A 0_S 0_U 3_V 0_X 5_Y27_Job(Seq.Scan) 1 01 01 01_620	Cell_CP_6	WT	90	3	1.2598050482935412	1.097652014866738	Ifnb1
377	Day1_Infb1timecourse_13Feb19_Sequence_A 0_S 0_U 3_V 0_X 6_Y27_Job(Seq.Scan) 1 01 01 01_618	Cell_CP_5	WT	90	3	7.444074215995401	0.0	Ifnb1
378	Day1_Infb1timecourse_13Feb19_Sequence_A 0_S 0_U 3_V 0_X 6_Y27_Job(Seq.Scan) 1 01 01 01_618	Cell_CP_6	WT	90	3	3.0035745721482763	0.0	Ifnb1
379	Day1_Infb1timecourse_13Feb19_Sequence_A 0_S 0_U 3_V 0_X 7_Y27_Job(Seq.Scan) 1 01 01 01_616	Cell_CP_4	WT	90	3	2.941207740828997	0.0	Ifnb1
380	Day1_Infb1timecourse_13Feb19_Sequence_A 0_S 0_U 3_V 0_X 8_Y27_Job(Seq.Scan) 1 01 01 01_614	Cell_CP_7	WT	90	3	1.68389762058939	0.0	Ifnb1
381	Day1_Infb1timecourse_13Feb19_Sequence_A 0_S 0_U 3_V 0_X 9_Y27_Job(Seq.Scan) 1 01 01 01_612	Cell_CP_1	WT	90	3	3.208136832471193	3.8467698606321057	Ifnb1
382	Day1_Infb1timecourse_13Feb19_Sequence_A 0_S 0_U 3_V 0_X 9_Y27_Job(Seq.Scan) 1 01 01 01_612	Cell_CP_3	WT	90	3	3.624744923939957	0.0	Ifnb1
383	Day1_Infb1timecourse_13Feb19_Sequence_A 0_S 0_U 3_V 0_X10_Y27_Job(Seq.Scan) 1 01 01 01_610	Cell_CP_1	WT	90	3	3.312912890686585	0.0	Ifnb1
384	Day1_Infb1timecourse_13Feb19_Sequence_A 0_S 0_U 3_V 0_X11_Y27_Job(Seq.Scan) 1 01 01 01_608	Cell_CP_1	WT	90	3	2.84142062871732	0.0	Ifnb1
385	Day1_Infb1timecourse_13Feb19_Sequence_A 0_S 0_U 3_V 0_X13_Y27_Job(Seq.Scan) 1 01 01 01_604	Cell_CP_2	WT	90	3	3.120822843955597	2.4073500125466825	Ifnb1
386	Day1_Infb1timecourse_13Feb19_Sequence_A 0_S 0_U 3_V 0_X14_Y27_Job(Seq.Scan) 1 01 01 01_602	Cell_CP_5	WT	90	3	3.746984265194017	6.770515835096024	Ifnb1
387	Day1_Infb1timecourse_13Feb19_Sequence_A 0_S 0_U 3_V 0_X14_Y27_Job(Seq.Scan) 1 01 01 01_602	Cell_CP_9	WT	90	3	2.539566942673454	0.0	Ifnb1
388	Day1_Infb1timecourse_13Feb19_Sequence_A 0_S 0_U 3_V 0_X15_Y27_Job(Seq.Scan) 1 01 01 01_600	Cell_CP_8	WT	90	3	3.0908867406555656	0.0	Ifnb1
389	Day1_Infb1timecourse_13Feb19_Sequence_A 0_S 0_U 3_V 0_X15_Y27_Job(Seq.Scan) 1 01 01 01_600	Cell_CP_9	WT	90	3	2.9836166643903925	0.0	Ifnb1
390	Day1_Infb1timecourse_13Feb19_Sequence_A 0_S 0_U 3_V 0_X16_Y27_Job(Seq.Scan) 1 01 01 01_598	Cell_CP_3	WT	90	3	2.8339367545596708	0.0	Ifnb1
391	Day1_Infb1timecourse_13Feb19_Sequence_A 0_S 0_U 3_V 0_X16_Y27_Job(Seq.Scan) 1 01 01 01_598	Cell_CP_8	WT	90	3	8.157549019079982	3.1258120933940297	Ifnb1
392	Day1_Infb1timecourse_13Feb19_Sequence_A 0_S 0_U 3_V 0_X16_Y27_Job(Seq.Scan) 1 01 01 01_598	Cell_CP_11	WT	90	3	2.721677125521347	0.0	Ifnb1
393	Day1_Infb1timecourse_13Feb19_Sequence_A 0_S 0_U 3_V 0_X17_Y27_Job(Seq.Scan) 1 01 01 01_596	Cell_CP_1	WT	90	3	3.9739978446551625	0.0	Ifnb1
394	Day1_Infb1timecourse_13Feb19_Sequence_A 0_S 0_U 3_V 0_X17_Y27_Job(Seq.Scan) 1 01 01 01_596	Cell_CP_2	WT	90	3	2.9761330935674613	4.615126104204728	Ifnb1
395	Day1_Infb1timecourse_13Feb19_Sequence_A 0_S 0_U 3_V 0_X18_Y27_Job(Seq.Scan) 1 01 01 01_594	Cell_CP_5	WT	90	3	2.801506329875141	0.0	Ifnb1
396	Day1_Infb1timecourse_13Feb19_Sequence_A 0_S 0_U 3_V 0_X19_Y27_Job(Seq.Scan) 1 01 01 01_592	Cell_CP_1	WT	90	3	1.8884603359143832	0.0	Ifnb1
397	Day1_Infb1timecourse_13Feb19_Sequence_A 0_S 0_U 3_V 0_X19_Y27_Job(Seq.Scan) 1 01 01 01_592	Cell_CP_2	WT	90	3	3.332869888440316	0.0	Ifnb1
398	Day1_Infb1timecourse_13Feb19_Sequence_A 0_S 0_U 3_V 0_X19_Y27_Job(Seq.Scan) 1 01 01 01_592	Cell_CP_8	WT	90	3	2.4697166921986025	0.0	Ifnb1
399	Day1_Infb1timecourse_13Feb19_Sequence_A 0_S 0_U 3_V 0_X20_Y27_Job(Seq.Scan) 1 01 01 01_590	Cell_CP_6	WT	90	3	2.2601647274351766	2.9037880667060345	Ifnb1
400	Day1_Infb1timecourse_13Feb19_Sequence_A 0_S 0_U 3_V 0_X20_Y27_Job(Seq.Scan) 1 01 01 01_590	Cell_CP_11	WT	90	3	4.108709702835869	0.0	Ifnb1
401	Day1_Infb1timecourse_13Feb19_Sequence_A 0_S 0_U 3_V 0_X22_Y27_Job(Seq.Scan) 1 01 01 01_586	Cell_CP_1	WT	90	3	2.931228635282696	8.254839989798853	Ifnb1
402	Day1_Infb1timecourse_13Feb19_Sequence_A 0_S 0_U 3_V 0_X23_Y27_Job(Seq.Scan) 1 01 01 01_584	Cell_CP_4	WT	90	3	2.489673993287051	0.0	Ifnb1
403	Day1_Infb1timecourse_13Feb19_Sequence_A 0_S 0_U 3_V 0_X23_Y27_Job(Seq.Scan) 1 01 01 01_584	Cell_CP_6	WT	90	3	2.270143377979401	0.0	Ifnb1
404	Day1_Infb1timecourse_13Feb19_Sequence_A 0_S 0_U 3_V 0_X24_Y27_Job(Seq.Scan) 1 01 01 01_582	Cell_CP_7	WT	90	3	4.161098338613001	6.982561969576589	Ifnb1
405	Ifnb1_L2_type4C3_type6C2_26012021_Sequence_A 0_S 0_U 1_V 0_X10_Y13_Job(Seq.Scan) 1 01 01 02 01 04 01_090	Cell_CP_9	WT	90	4	5.090365616376363	3.310068242458574	Ifnb1
406	Ifnb1_L2_type4C3_type6C2_26012021_Sequence_A 0_S 0_U 1_V 0_X10_Y13_Job(Seq.Scan) 1 01 01 02 01 04 01_090	Cell_CP_12	WT	90	4	2.813192623892101	0.0	Ifnb1
407	Ifnb1_L2_type4C3_type6C2_26012021_Sequence_A 0_S 0_U 1_V 0_X10_Y14_Job(Seq.Scan) 1 01 01 02 01 04 01_092	Cell_CP_11	WT	90	4	1.7406305524224197	1.894077240504483	Ifnb1
408	Ifnb1_L2_type4C3_type6C2_26012021_Sequence_A 0_S 0_U 1_V 0_X10_Y14_Job(Seq.Scan) 1 01 01 02 01 04 01_092	Cell_CP_12	WT	90	4	1.2291407882835017	0.0	Ifnb1
409	Ifnb1_L2_type4C3_type6C2_26012021_Sequence_A 0_S 0_U 1_V 0_X10_Y14_Job(Seq.Scan) 1 01 01 02 01 04 01_092	Cell_CP_14	WT	90	4	1.9494017940625108	0.0	Ifnb1
410	Ifnb1_L2_type4C3_type6C2_26012021_Sequence_A 0_S 0_U 1_V 0_X10_Y14_Job(Seq.Scan) 1 01 01 02 01 04 01_092	Cell_CP_20	WT	90	4	2.26047103930083	0.0	Ifnb1
411	Ifnb1_L2_type4C3_type6C2_26012021_Sequence_A 0_S 0_U 1_V 0_X10_Y15_Job(Seq.Scan) 1 01 01 02 01 04 01_108	Cell_CP_4	WT	90	4	1.029764109725339	0.0	Ifnb1
412	Ifnb1_L2_type4C3_type6C2_26012021_Sequence_A 0_S 0_U 1_V 0_X10_Y15_Job(Seq.Scan) 1 01 01 02 01 04 01_108	Cell_CP_14	WT	90	4	1.5469948688215462	0.8022036149952793	Ifnb1
413	Ifnb1_L2_type4C3_type6C2_26012021_Sequence_A 0_S 0_U 1_V 0_X10_Y15_Job(Seq.Scan) 1 01 01 02 01 04 01_108	Cell_CP_24	WT	90	4	1.0114967133435326	0.0	Ifnb1
414	Ifnb1_L2_type4C3_type6C2_26012021_Sequence_A 0_S 0_U 1_V 0_X10_Y15_Job(Seq.Scan) 1 01 01 02 01 04 01_108	Cell_CP_28	WT	90	4	5.056440297542729	3.1806297553264384	Ifnb1
415	Ifnb1_L2_type4C3_type6C2_26012021_Sequence_A 0_S 0_U 1_V 0_X11_Y12_Job(Seq.Scan) 1 01 01 02 01 04 01_082	Cell_CP_6	WT	90	4	1.4123374338294516	0.0	Ifnb1
416	Ifnb1_L2_type4C3_type6C2_26012021_Sequence_A 0_S 0_U 1_V 0_X11_Y13_Job(Seq.Scan) 1 01 01 02 01 04 01_088	Cell_CP_2	WT	90	4	3.9249006120948273	4.812699008243787	Ifnb1
417	Ifnb1_L2_type4C3_type6C2_26012021_Sequence_A 0_S 0_U 1_V 0_X11_Y13_Job(Seq.Scan) 1 01 01 02 01 04 01_088	Cell_CP_5	WT	90	4	1.9358313619063896	0.735918547452501	Ifnb1
418	Ifnb1_L2_type4C3_type6C2_26012021_Sequence_A 0_S 0_U 1_V 0_X11_Y13_Job(Seq.Scan) 1 01 01 02 01 04 01_088	Cell_CP_9	WT	90	4	1.139369249572846	1.316302599211954	Ifnb1
419	Ifnb1_L2_type4C3_type6C2_26012021_Sequence_A 0_S 0_U 1_V 0_X11_Y13_Job(Seq.Scan) 1 01 01 02 01 04 01_088	Cell_CP_19	WT	90	4	1.2207901924701212	2.095019806502412	Ifnb1
420	Ifnb1_L2_type4C3_type6C2_26012021_Sequence_A 0_S 0_U 1_V 0_X11_Y13_Job(Seq.Scan) 1 01 01 02 01 04 01_088	Cell_CP_21	WT	90	4	1.2975133461219852	0.0	Ifnb1
421	Ifnb1_L2_type4C3_type6C2_26012021_Sequence_A 0_S 0_U 1_V 0_X11_Y14_Job(Seq.Scan) 1 01 01 02 01 04 01_094	Cell_CP_15	WT	90	4	2.92488531749837	0.0	Ifnb1
422	Ifnb1_L2_type4C3_type6C2_26012021_Sequence_A 0_S 0_U 1_V 0_X11_Y14_Job(Seq.Scan) 1 01 01 02 01 04 01_094	Cell_CP_23	WT	90	4	2.770394408295535	2.640434762548852	Ifnb1
423	Ifnb1_L2_type4C3_type6C2_26012021_Sequence_A 0_S 0_U 1_V 0_X11_Y14_Job(Seq.Scan) 1 01 01 02 01 04 01_094	Cell_CP_24	WT	90	4	1.3841533638053312	0.0	Ifnb1
424	Ifnb1_L2_type4C3_type6C2_26012021_Sequence_A 0_S 0_U 1_V 0_X11_Y14_Job(Seq.Scan) 1 01 01 02 01 04 01_094	Cell_CP_30	WT	90	4	2.686363737616057	0.0	Ifnb1
425	Ifnb1_L2_type4C3_type6C2_26012021_Sequence_A 0_S 0_U 1_V 0_X11_Y15_Job(Seq.Scan) 1 01 01 02 01 04 01_106	Cell_CP_1	WT	90	4	1.9671473337361545	0.0	Ifnb1
426	Ifnb1_L2_type4C3_type6C2_26012021_Sequence_A 0_S 0_U 1_V 0_X11_Y15_Job(Seq.Scan) 1 01 01 02 01 04 01_106	Cell_CP_4	WT	90	4	2.814235956530092	1.4509605419084952	Ifnb1
427	Ifnb1_L2_type4C3_type6C2_26012021_Sequence_A 0_S 0_U 1_V 0_X11_Y15_Job(Seq.Scan) 1 01 01 02 01 04 01_106	Cell_CP_16	WT	90	4	1.8126568053116547	0.0	Ifnb1
428	Ifnb1_L2_type4C3_type6C2_26012021_Sequence_A 0_S 0_U 1_V 0_X11_Y15_Job(Seq.Scan) 1 01 01 02 01 04 01_106	Cell_CP_17	WT	90	4	1.284465341841529	1.349184204629262	Ifnb1
429	Ifnb1_L2_type4C3_type6C2_26012021_Sequence_A 0_S 0_U 1_V 0_X11_Y15_Job(Seq.Scan) 1 01 01 02 01 04 01_106	Cell_CP_18	WT	90	4	2.2865673017139656	0.0	Ifnb1
430	Ifnb1_L2_type4C3_type6C2_26012021_Sequence_A 0_S 0_U 1_V 0_X11_Y20_Job(Seq.Scan) 1 01 01 02 01 04 01_144	Cell_CP_1	WT	90	4	1.2098296150223145	0.0	Ifnb1
431	Ifnb1_L2_type4C3_type6C2_26012021_Sequence_A 0_S 0_U 1_V 0_X11_Y20_Job(Seq.Scan) 1 01 01 02 01 04 01_144	Cell_CP_9	WT	90	4	1.1790354364376563	0.0	Ifnb1
432	Ifnb1_L2_type4C3_type6C2_26012021_Sequence_A 0_S 0_U 1_V 0_X11_Y20_Job(Seq.Scan) 1 01 01 02 01 04 01_144	Cell_CP_12	WT	90	4	7.391024255008774	1.3288291910256385	Ifnb1
433	Ifnb1_L2_type4C3_type6C2_26012021_Sequence_A 0_S 0_U 1_V 0_X12_Y12_Job(Seq.Scan) 1 01 01 02 01 04 01_084	Cell_CP_2	WT	90	4	1.272982463444169	3.250046661211805	Ifnb1
434	Ifnb1_L2_type4C3_type6C2_26012021_Sequence_A 0_S 0_U 1_V 0_X12_Y12_Job(Seq.Scan) 1 01 01 02 01 04 01_084	Cell_CP_7	WT	90	4	1.0057557183862436	0.0	Ifnb1
435	Ifnb1_L2_type4C3_type6C2_26012021_Sequence_A 0_S 0_U 1_V 0_X12_Y13_Job(Seq.Scan) 1 01 01 02 01 04 01_086	Cell_CP_18	WT	90	4	2.821543600483817	0.0	Ifnb1
436	Ifnb1_L2_type4C3_type6C2_26012021_Sequence_A 0_S 0_U 1_V 0_X12_Y14_Job(Seq.Scan) 1 01 01 02 01 04 01_096	Cell_CP_13	WT	90	4	11.06905357989069	3.784501293662662	Ifnb1
437	Ifnb1_L2_type4C3_type6C2_26012021_Sequence_A 0_S 0_U 1_V 0_X12_Y15_Job(Seq.Scan) 1 01 01 02 01 04 01_104	Cell_CP_7	WT	90	4	2.965074439943292	8.316926377587793	Ifnb1
438	Ifnb1_L2_type4C3_type6C2_26012021_Sequence_A 0_S 0_U 1_V 0_X17_Y15_Job(Seq.Scan) 1 01 01 02 01 04 01_102	Cell_CP_11	WT	90	4	1.5344687847123084	0.0	Ifnb1
439	Ifnb1_L2_type4C3_type6C2_26012021_Sequence_A 0_S 0_U 1_V 0_X17_Y17_Job(Seq.Scan) 1 01 01 02 01 04 01_128	Cell_CP_5	WT	90	4	2.75630230982042	3.440550569933146	Ifnb1
440	Ifnb1_L2_type4C3_type6C2_26012021_Sequence_A 0_S 0_U 1_V 0_X17_Y17_Job(Seq.Scan) 1 01 01 02 01 04 01_128	Cell_CP_6	WT	90	4	3.7448345990934047	0.918071606508238	Ifnb1
441	Ifnb1_L2_type4C3_type6C2_26012021_Sequence_A 0_S 0_U 1_V 0_X17_Y17_Job(Seq.Scan) 1 01 01 02 01 04 01_128	Cell_CP_19	WT	90	4	3.180108342859667	1.89512108084692	Ifnb1
442	Ifnb1_L2_type4C3_type6C2_26012021_Sequence_A 0_S 0_U 1_V 0_X17_Y17_Job(Seq.Scan) 1 01 01 02 01 04 01_128	Cell_CP_26	WT	90	4	1.2218336520342226	6.449465542702101	Ifnb1
443	Ifnb1_L2_type4C3_type6C2_26012021_Sequence_A 0_S 0_U 1_V 0_X17_Y17_Job(Seq.Scan) 1 01 01 02 01 04 01_128	Cell_CP_27	WT	90	4	1.275592191226372	0.0	Ifnb1
444	Ifnb1_L2_type4C3_type6C2_26012021_Sequence_A 0_S 0_U 1_V 0_X17_Y17_Job(Seq.Scan) 1 01 01 02 01 04 01_128	Cell_CP_32	WT	90	4	4.466138429805957	0.0	Ifnb1
445	Ifnb1_L2_type4C3_type6C2_26012021_Sequence_A 0_S 0_U 1_V 0_X17_Y20_Job(Seq.Scan) 1 01 01 02 01 04 01_146	Cell_CP_1	WT	90	4	1.211395502462081	0.0	Ifnb1
446	Ifnb1_L2_type4C3_type6C2_26012021_Sequence_A 0_S 0_U 1_V 0_X17_Y20_Job(Seq.Scan) 1 01 01 02 01 04 01_146	Cell_CP_3	WT	90	4	1.0339395980211965	0.0	Ifnb1
447	Ifnb1_L2_type4C3_type6C2_26012021_Sequence_A 0_S 0_U 1_V 0_X17_Y21_Job(Seq.Scan) 1 01 01 02 01 04 01_160	Cell_CP_1	WT	90	4	1.230184628625938	0.0	Ifnb1
448	Ifnb1_L2_type4C3_type6C2_26012021_Sequence_A 0_S 0_U 1_V 0_X17_Y21_Job(Seq.Scan) 1 01 01 02 01 04 01_160	Cell_CP_40	WT	90	4	1.212439088952294	1.9457486067162064	Ifnb1
449	Ifnb1_L2_type4C3_type6C2_26012021_Sequence_A 0_S 0_U 1_V 0_X17_Y24_Job(Seq.Scan) 1 01 01 02 01 04 01_188	Cell_CP_5	WT	90	4	1.210873455364751	0.0	Ifnb1
450	Ifnb1_L2_type4C3_type6C2_26012021_Sequence_A 0_S 0_U 1_V 0_X18_Y15_Job(Seq.Scan) 1 01 01 02 01 04 01_100	Cell_CP_7	WT	90	4	2.8669516707886977	1.4384336962425872	Ifnb1
451	Ifnb1_L2_type4C3_type6C2_26012021_Sequence_A 0_S 0_U 1_V 0_X18_Y15_Job(Seq.Scan) 1 01 01 02 01 04 01_100	Cell_CP_10	WT	90	4	2.3053569355822696	2.037085271309958	Ifnb1
452	Ifnb1_L2_type4C3_type6C2_26012021_Sequence_A 0_S 0_U 1_V 0_X18_Y15_Job(Seq.Scan) 1 01 01 02 01 04 01_100	Cell_CP_11	WT	90	4	2.033953750282649	1.395113814327026	Ifnb1
453	Ifnb1_L2_type4C3_type6C2_26012021_Sequence_A 0_S 0_U 1_V 0_X18_Y16_Job(Seq.Scan) 1 01 01 02 01 04 01_120	Cell_CP_11	WT	90	4	3.26361734722015	0.0	Ifnb1
454	Ifnb1_L2_type4C3_type6C2_26012021_Sequence_A 0_S 0_U 1_V 0_X18_Y16_Job(Seq.Scan) 1 01 01 02 01 04 01_120	Cell_CP_20	WT	90	4	11.516346274486985	2.780833065572124	Ifnb1
455	Ifnb1_L2_type4C3_type6C2_26012021_Sequence_A 0_S 0_U 1_V 0_X18_Y16_Job(Seq.Scan) 1 01 01 02 01 04 01_120	Cell_CP_26	WT	90	4	4.198911494358864	0.0	Ifnb1
456	Ifnb1_L2_type4C3_type6C2_26012021_Sequence_A 0_S 0_U 1_V 0_X18_Y17_Job(Seq.Scan) 1 01 01 02 01 04 01_126	Cell_CP_17	WT	90	4	3.220296957600142	3.065806556101754	Ifnb1
457	Ifnb1_L2_type4C3_type6C2_26012021_Sequence_A 0_S 0_U 1_V 0_X18_Y17_Job(Seq.Scan) 1 01 01 02 01 04 01_126	Cell_CP_19	WT	90	4	2.3037909212163914	0.0	Ifnb1
458	Ifnb1_L2_type4C3_type6C2_26012021_Sequence_A 0_S 0_U 1_V 0_X18_Y21_Job(Seq.Scan) 1 01 01 02 01 04 01_158	Cell_CP_3	WT	90	4	2.5010792844591223	4.749023731946268	Ifnb1
459	Ifnb1_L2_type4C3_type6C2_26012021_Sequence_A 0_S 0_U 1_V 0_X18_Y21_Job(Seq.Scan) 1 01 01 02 01 04 01_158	Cell_CP_7	WT	90	4	1.859630001499632	0.8058569292676954	Ifnb1
460	Ifnb1_L2_type4C3_type6C2_26012021_Sequence_A 0_S 0_U 1_V 0_X18_Y21_Job(Seq.Scan) 1 01 01 02 01 04 01_158	Cell_CP_19	WT	90	4	1.502631400415772	0.0	Ifnb1
461	Ifnb1_L2_type4C3_type6C2_26012021_Sequence_A 0_S 0_U 1_V 0_X18_Y21_Job(Seq.Scan) 1 01 01 02 01 04 01_158	Cell_CP_31	WT	90	4	1.0433343514922926	0.0	Ifnb1
462	Ifnb1_L2_type4C3_type6C2_26012021_Sequence_A 0_S 0_U 1_V 0_X18_Y21_Job(Seq.Scan) 1 01 01 02 01 04 01_158	Cell_CP_32	WT	90	4	6.970872424724724	2.914968580393	Ifnb1
463	Ifnb1_L2_type4C3_type6C2_26012021_Sequence_A 0_S 0_U 1_V 0_X18_Y21_Job(Seq.Scan) 1 01 01 02 01 04 01_158	Cell_CP_33	WT	90	4	2.921231622447619	2.6065094437152188	Ifnb1
464	Ifnb1_L2_type4C3_type6C2_26012021_Sequence_A 0_S 0_U 1_V 0_X19_Y15_Job(Seq.Scan) 1 01 01 02 01 04 01_098	Cell_CP_1	WT	90	4	2.9906480206285395	2.958811397888673	Ifnb1
465	Ifnb1_L2_type4C3_type6C2_26012021_Sequence_A 0_S 0_U 1_V 0_X19_Y15_Job(Seq.Scan) 1 01 01 02 01 04 01_098	Cell_CP_2	WT	90	4	2.029778642765126	1.561087094222774	Ifnb1
466	Ifnb1_L2_type4C3_type6C2_26012021_Sequence_A 0_S 0_U 1_V 0_X19_Y15_Job(Seq.Scan) 1 01 01 02 01 04 01_098	Cell_CP_25	WT	90	4	3.996404183256174	0.0	Ifnb1
467	Ifnb1_L2_type4C3_type6C2_26012021_Sequence_A 0_S 0_U 1_V 0_X19_Y15_Job(Seq.Scan) 1 01 01 02 01 04 01_098	Cell_CP_29	WT	90	4	1.5208986064084105	2.416527455165096	Ifnb1
468	Ifnb1_L2_type4C3_type6C2_26012021_Sequence_A 0_S 0_U 1_V 0_X19_Y16_Job(Seq.Scan) 1 01 01 02 01 04 01_122	Cell_CP_9	WT	90	4	2.297527625309549	0.0	Ifnb1
469	Ifnb1_L2_type4C3_type6C2_26012021_Sequence_A 0_S 0_U 1_V 0_X19_Y16_Job(Seq.Scan) 1 01 01 02 01 04 01_122	Cell_CP_11	WT	90	4	1.7729901107423978	1.5349907048835263	Ifnb1
470	Ifnb1_L2_type4C3_type6C2_26012021_Sequence_A 0_S 0_U 1_V 0_X19_Y16_Job(Seq.Scan) 1 01 01 02 01 04 01_122	Cell_CP_14	WT	90	4	2.409742239087036	1.6759111819302404	Ifnb1
471	Ifnb1_L2_type4C3_type6C2_26012021_Sequence_A 0_S 0_U 1_V 0_X19_Y16_Job(Seq.Scan) 1 01 01 02 01 04 01_122	Cell_CP_18	WT	90	4	1.4640086731150632	1.2322723093108108	Ifnb1
472	Ifnb1_L2_type4C3_type6C2_26012021_Sequence_A 0_S 0_U 1_V 0_X19_Y16_Job(Seq.Scan) 1 01 01 02 01 04 01_122	Cell_CP_26	WT	90	4	2.5511843824527443	1.263066234043246	Ifnb1
473	Ifnb1_L2_type4C3_type6C2_26012021_Sequence_A 0_S 0_U 1_V 0_X19_Y17_Job(Seq.Scan) 1 01 01 02 01 04 01_124	Cell_CP_6	WT	90	4	6.028269364371168	5.65822339363741	Ifnb1
474	Ifnb1_L2_type4C3_type6C2_26012021_Sequence_A 0_S 0_U 1_V 0_X19_Y17_Job(Seq.Scan) 1 01 01 02 01 04 01_124	Cell_CP_12	WT	90	4	1.2834212476468692	0.0	Ifnb1
475	Ifnb1_L2_type4C3_type6C2_26012021_Sequence_A 0_S 0_U 1_V 0_X19_Y17_Job(Seq.Scan) 1 01 01 02 01 04 01_124	Cell_CP_19	WT	90	4	2.782398318381332	2.3685100378563475	Ifnb1
476	Ifnb1_L2_type4C3_type6C2_26012021_Sequence_A 0_S 0_U 1_V 0_X19_Y17_Job(Seq.Scan) 1 01 01 02 01 04 01_124	Cell_CP_21	WT	90	4	9.815382035855484	0.9514750686337085	Ifnb1
477	Ifnb1_L2_type4C3_type6C2_26012021_Sequence_A 0_S 0_U 1_V 0_X19_Y20_Job(Seq.Scan) 1 01 01 02 01 04 01_150	Cell_CP_10	WT	90	4	1.3434428288936378	0.9305978175435876	Ifnb1
478	Ifnb1_L2_type4C3_type6C2_26012021_Sequence_A 0_S 0_U 1_V 0_X19_Y20_Job(Seq.Scan) 1 01 01 02 01 04 01_150	Cell_CP_30	WT	90	4	1.3825874763655648	0.0	Ifnb1
479	Ifnb1_L2_type4C3_type6C2_26012021_Sequence_A 0_S 0_U 1_V 0_X19_Y21_Job(Seq.Scan) 1 01 01 02 01 04 01_156	Cell_CP_22	WT	90	4	1.5579557001215762	0.0	Ifnb1
480	Ifnb1_L2_type4C3_type6C2_26012021_Sequence_A 0_S 0_U 1_V 0_X19_Y24_Job(Seq.Scan) 1 01 01 02 01 04 01_192	Cell_CP_19	WT	90	4	2.433751328519745	1.7275821673636285	Ifnb1
481	Ifnb1_L2_type4C3_type6C2_26012021_Sequence_A 0_S 0_U 1_V 0_X20_Y20_Job(Seq.Scan) 1 01 01 02 01 04 01_152	Cell_CP_14	WT	90	4	1.3100395571573349	0.9613914884237992	Ifnb1
482	Ifnb1_L2_type4C3_type6C2_26012021_Sequence_A 0_S 0_U 1_V 0_X20_Y20_Job(Seq.Scan) 1 01 01 02 01 04 01_152	Cell_CP_26	WT	90	4	6.738091966725812	0.0	Ifnb1
483	Ifnb1_L2_type4C3_type6C2_26012021_Sequence_A 0_S 0_U 1_V 0_X20_Y21_Job(Seq.Scan) 1 01 01 02 01 04 01_154	Cell_CP_7	WT	90	4	1.602841342550792	0.0	Ifnb1
484	Ifnb1_L2_type4C3_type6C2_26012021_Sequence_A 0_S 0_U 1_V 0_X20_Y21_Job(Seq.Scan) 1 01 01 02 01 04 01_154	Cell_CP_32	WT	90	4	1.651380806956871	0.0	Ifnb1
485	Ifnb1_L2_type4C3_type6C2_26012021_Sequence_A 0_S 0_U 3_V 0_X 7_Y10_Job(Seq.Scan) 1 01 01 02 01 04 01_396	Cell_CP_41	WT	90	5	2.1534753733833023	0.4018847512175229	Ifnb1
486	Ifnb1_L2_type4C3_type6C2_26012021_Sequence_A 0_S 0_U 3_V 0_X 7_Y11_Job(Seq.Scan) 1 01 01 02 01 04 01_414	Cell_CP_21	WT	90	5	2.499513777797691	0.0	Ifnb1
487	Ifnb1_L2_type4C3_type6C2_26012021_Sequence_A 0_S 0_U 3_V 0_X 7_Y11_Job(Seq.Scan) 1 01 01 02 01 04 01_414	Cell_CP_72	WT	90	5	3.4525544800189425	2.329887183629527	Ifnb1
488	Ifnb1_L2_type4C3_type6C2_26012021_Sequence_A 0_S 0_U 3_V 0_X 7_Y11_Job(Seq.Scan) 1 01 01 02 01 04 01_414	Cell_CP_74	WT	90	5	6.221383889357493	3.903500361961539	Ifnb1
489	Ifnb1_L2_type4C3_type6C2_26012021_Sequence_A 0_S 0_U 3_V 0_X 7_Y12_Job(Seq.Scan) 1 01 01 02 01 04 01_416	Cell_CP_5	WT	90	5	2.5276977208957	2.4666315377498247	Ifnb1
490	Ifnb1_L2_type4C3_type6C2_26012021_Sequence_A 0_S 0_U 3_V 0_X 7_Y12_Job(Seq.Scan) 1 01 01 02 01 04 01_416	Cell_CP_14	WT	90	5	2.2197602505369134	0.0	Ifnb1
491	Ifnb1_L2_type4C3_type6C2_26012021_Sequence_A 0_S 0_U 3_V 0_X 7_Y12_Job(Seq.Scan) 1 01 01 02 01 04 01_416	Cell_CP_16	WT	90	5	1.5297709954668974	0.0	Ifnb1
492	Ifnb1_L2_type4C3_type6C2_26012021_Sequence_A 0_S 0_U 3_V 0_X 7_Y19_Job(Seq.Scan) 1 01 01 02 01 04 01_482	Cell_CP_1	WT	90	5	1.8178758800977253	0.0	Ifnb1
493	Ifnb1_L2_type4C3_type6C2_26012021_Sequence_A 0_S 0_U 3_V 0_X 8_Y10_Job(Seq.Scan) 1 01 01 02 01 04 01_398	Cell_CP_5	WT	90	5	1.8413626685808815	0.0	Ifnb1
494	Ifnb1_L2_type4C3_type6C2_26012021_Sequence_A 0_S 0_U 3_V 0_X 8_Y10_Job(Seq.Scan) 1 01 01 02 01 04 01_398	Cell_CP_37	WT	90	5	1.1059658509104315	0.0	Ifnb1
495	Ifnb1_L2_type4C3_type6C2_26012021_Sequence_A 0_S 0_U 3_V 0_X 8_Y10_Job(Seq.Scan) 1 01 01 02 01 04 01_398	Cell_CP_53	WT	90	5	3.5386728313832934	0.0	Ifnb1
496	Ifnb1_L2_type4C3_type6C2_26012021_Sequence_A 0_S 0_U 3_V 0_X 8_Y11_Job(Seq.Scan) 1 01 01 02 01 04 01_412	Cell_CP_9	WT	90	5	2.437926689889492	1.5574336530242463	Ifnb1
497	Ifnb1_L2_type4C3_type6C2_26012021_Sequence_A 0_S 0_U 3_V 0_X 8_Y11_Job(Seq.Scan) 1 01 01 02 01 04 01_412	Cell_CP_37	WT	90	5	3.615918539836934	3.48804708247957	Ifnb1
498	Ifnb1_L2_type4C3_type6C2_26012021_Sequence_A 0_S 0_U 3_V 0_X 8_Y12_Job(Seq.Scan) 1 01 01 02 01 04 01_418	Cell_CP_14	WT	90	5	2.669140371965855	3.794417523063585	Ifnb1
499	Ifnb1_L2_type4C3_type6C2_26012021_Sequence_A 0_S 0_U 3_V 0_X 8_Y19_Job(Seq.Scan) 1 01 01 02 01 04 01_480	Cell_CP_1	WT	90	5	1.6044069761383353	0.0	Ifnb1
500	Ifnb1_L2_type4C3_type6C2_26012021_Sequence_A 0_S 0_U 3_V 0_X11_Y16_Job(Seq.Scan) 1 01 01 02 01 04 01_448	Cell_CP_8	WT	90	5	2.1785283031584486	0.0	Ifnb1
501	Ifnb1_L2_type4C3_type6C2_26012021_Sequence_A 0_S 0_U 3_V 0_X11_Y16_Job(Seq.Scan) 1 01 01 02 01 04 01_448	Cell_CP_21	WT	90	5	1.026110731989867	0.0	Ifnb1
502	Ifnb1_L2_type4C3_type6C2_26012021_Sequence_A 0_S 0_U 3_V 0_X11_Y17_Job(Seq.Scan) 1 01 01 02 01 04 01_462	Cell_CP_16	WT	90	5	11.206320615738877	3.8998471746152346	Ifnb1
503	Ifnb1_L2_type4C3_type6C2_26012021_Sequence_A 0_S 0_U 3_V 0_X11_Y17_Job(Seq.Scan) 1 01 01 02 01 04 01_462	Cell_CP_22	WT	90	5	1.3116055715232129	0.0	Ifnb1
504	Ifnb1_L2_type4C3_type6C2_26012021_Sequence_A 0_S 0_U 3_V 0_X12_Y10_Job(Seq.Scan) 1 01 01 02 01 04 01_400	Cell_CP_34	WT	90	5	9.606089000970286	3.292323718193824	Ifnb1
505	Ifnb1_L2_type4C3_type6C2_26012021_Sequence_A 0_S 0_U 3_V 0_X12_Y12_Job(Seq.Scan) 1 01 01 02 01 04 01_420	Cell_CP_40	WT	90	5	1.699919890584615	0.0	Ifnb1
506	Ifnb1_L2_type4C3_type6C2_26012021_Sequence_A 0_S 0_U 3_V 0_X12_Y13_Job(Seq.Scan) 1 01 01 02 01 04 01_438	Cell_CP_4	WT	90	5	3.46925694090682	5.698932659287986	Ifnb1
507	Ifnb1_L2_type4C3_type6C2_26012021_Sequence_A 0_S 0_U 3_V 0_X12_Y13_Job(Seq.Scan) 1 01 01 02 01 04 01_438	Cell_CP_12	WT	90	5	1.6826966518605242	1.8288363306194204	Ifnb1
508	Ifnb1_L2_type4C3_type6C2_26012021_Sequence_A 0_S 0_U 3_V 0_X12_Y13_Job(Seq.Scan) 1 01 01 02 01 04 01_438	Cell_CP_23	WT	90	5	2.786052267284306	4.231271560383289	Ifnb1
509	Ifnb1_L2_type4C3_type6C2_26012021_Sequence_A 0_S 0_U 3_V 0_X12_Y13_Job(Seq.Scan) 1 01 01 02 01 04 01_438	Cell_CP_29	WT	90	5	5.080448625418769	3.623746834700761	Ifnb1
510	Ifnb1_L2_type4C3_type6C2_26012021_Sequence_A 0_S 0_U 3_V 0_X12_Y13_Job(Seq.Scan) 1 01 01 02 01 04 01_438	Cell_CP_42	WT	90	5	3.634707666000791	1.1717285540406008	Ifnb1
511	Ifnb1_L2_type4C3_type6C2_26012021_Sequence_A 0_S 0_U 3_V 0_X12_Y16_Job(Seq.Scan) 1 01 01 02 01 04 01_450	Cell_CP_2	WT	90	5	1.0469879196169318	0.0	Ifnb1
512	Ifnb1_L2_type4C3_type6C2_26012021_Sequence_A 0_S 0_U 3_V 0_X12_Y16_Job(Seq.Scan) 1 01 01 02 01 04 01_450	Cell_CP_36	WT	90	5	2.6195577018478984	0.0	Ifnb1
513	Ifnb1_L2_type4C3_type6C2_26012021_Sequence_A 0_S 0_U 3_V 0_X13_Y10_Job(Seq.Scan) 1 01 01 02 01 04 01_402	Cell_CP_32	WT	90	5	1.5835300423634937	2.0443925344853486	Ifnb1
514	Ifnb1_L2_type4C3_type6C2_26012021_Sequence_A 0_S 0_U 3_V 0_X13_Y12_Job(Seq.Scan) 1 01 01 02 01 04 01_422	Cell_CP_18	WT	90	5	2.904529669264188	1.621108929321766	Ifnb1
515	Ifnb1_L2_type4C3_type6C2_26012021_Sequence_A 0_S 0_U 3_V 0_X14_Y10_Job(Seq.Scan) 1 01 01 02 01 04 01_404	Cell_CP_12	WT	90	5	1.45252630242215	0.0	Ifnb1
516	Ifnb1_L2_type4C3_type6C2_26012021_Sequence_A 0_S 0_U 3_V 0_X14_Y12_Job(Seq.Scan) 1 01 01 02 01 04 01_424	Cell_CP_31	WT	90	5	2.1205944025965526	0.0	Ifnb1
517	Ifnb1_L2_type4C3_type6C2_26012021_Sequence_A 0_S 0_U 3_V 0_X14_Y13_Job(Seq.Scan) 1 01 01 02 01 04 01_434	Cell_CP_15	WT	90	5	1.976019849720753	0.0	Ifnb1
518	Ifnb1_L2_type4C3_type6C2_26012021_Sequence_A 0_S 0_U 3_V 0_X15_Y12_Job(Seq.Scan) 1 01 01 02 01 04 01_426	Cell_CP_26	WT	90	5	6.527233679031407	0.0	Ifnb1
519	Ifnb1_L2_type4C3_type6C2_26012021_Sequence_A 0_S 0_U 3_V 0_X15_Y13_Job(Seq.Scan) 1 01 01 02 01 04 01_432	Cell_CP_12	WT	90	5	1.246364534712039	0.0	Ifnb1
520	Ifnb1_L2_type4C3_type6C2_26012021_Sequence_A 0_S 0_U 3_V 0_X15_Y13_Job(Seq.Scan) 1 01 01 02 01 04 01_432	Cell_CP_36	WT	90	5	1.3089955898887866	0.0	Ifnb1
521	Ifnb1_L2_type4C3_type6C2_26012021_Sequence_A 0_S 0_U 3_V 0_X16_Y12_Job(Seq.Scan) 1 01 01 02 01 04 01_428	Cell_CP_9	WT	90	5	1.274548477810047	0.0	Ifnb1
522	Ifnb1_L2_type4C3_type6C2_26012021_Sequence_A 0_S 0_U 3_V 0_X16_Y12_Job(Seq.Scan) 1 01 01 02 01 04 01_428	Cell_CP_57	WT	90	5	3.6300101306076034	3.000042583710468	Ifnb1
523	Ifnb1_L2_type4C3_type6C2_26012021_Sequence_A 0_S 0_U 3_V 0_X16_Y13_Job(Seq.Scan) 1 01 01 02 01 04 01_430	Cell_CP_12	WT	90	5	2.726552606208756	0.0	Ifnb1
524	Ifnb1_L2_type4C3_type6C2_26012021_Sequence_A 0_S 0_U 3_V 0_X19_Y14_Job(Seq.Scan) 1 01 01 02 01 04 01_440	Cell_CP_7	WT	90	5	3.4134102133253506	2.083537055031164	Ifnb1
525	Ifnb1_L2_type4C3_type6C2_26012021_Sequence_A 0_S 0_U 3_V 0_X19_Y14_Job(Seq.Scan) 1 01 01 02 01 04 01_440	Cell_CP_15	WT	90	5	4.339831717553355	4.634721691336131	Ifnb1
526	Ifnb1_L2_type4C3_type6C2_26012021_Sequence_A 0_S 0_U 3_V 0_X19_Y15_Job(Seq.Scan) 1 01 01 02 01 04 01_446	Cell_CP_21	WT	90	5	1.7834282603145395	0.0	Ifnb1
527	Ifnb1_L2_type4C3_type6C2_26012021_Sequence_A 0_S 0_U 3_V 0_X19_Y16_Job(Seq.Scan) 1 01 01 02 01 04 01_452	Cell_CP_12	WT	90	5	1.4493945275426172	10.381672529489537	Ifnb1
528	Ifnb1_L2_type4C3_type6C2_26012021_Sequence_A 0_S 0_U 3_V 0_X20_Y14_Job(Seq.Scan) 1 01 01 02 01 04 01_442	Cell_CP_8	WT	90	5	2.099717088043376	0.0	Ifnb1
529	Ifnb1_L2_type4C3_type6C2_26012021_Sequence_A 0_S 0_U 3_V 0_X20_Y14_Job(Seq.Scan) 1 01 01 02 01 04 01_442	Cell_CP_15	WT	90	5	2.0819715483697325	0.0	Ifnb1
530	Ifnb1_L2_type4C3_type6C2_26012021_Sequence_A 0_S 0_U 3_V 0_X20_Y14_Job(Seq.Scan) 1 01 01 02 01 04 01_442	Cell_CP_29	WT	90	5	1.011496649880477	0.0	Ifnb1
531	Ifnb1_L2_type4C3_type6C2_26012021_Sequence_A 0_S 0_U 3_V 0_X20_Y14_Job(Seq.Scan) 1 01 01 02 01 04 01_442	Cell_CP_48	WT	90	5	1.0412466073443636	0.0	Ifnb1
532	Ifnb1_L2_type4C3_type6C2_26012021_Sequence_A 0_S 0_U 3_V 0_X20_Y15_Job(Seq.Scan) 1 01 01 02 01 04 01_444	Cell_CP_26	WT	90	5	1.1633778313011087	0.0	Ifnb1
533	Ifnb1_L2_type4C3_type6C2_26012021_Sequence_A 0_S 0_U 3_V 0_X20_Y15_Job(Seq.Scan) 1 01 01 02 01 04 01_444	Cell_CP_31	WT	90	5	2.433751328519745	0.0	Ifnb1
534	Ifnb1_L2_type4C3_type6C2_C4isnotyhingIwasworryIputthewrongprobebutjustbackground_05022021_Sequence_A 0_S 0_U 1_V 0_X 9_Y11_Job(Seq.Scan) 1 01 01 02 01 04 01_140	Cell_CP_8	WT	90	6	1.3982414419042106	0.0	Ifnb1
535	Ifnb1_L2_type4C3_type6C2_C4isnotyhingIwasworryIputthewrongprobebutjustbackground_05022021_Sequence_A 0_S 0_U 1_V 0_X 9_Y11_Job(Seq.Scan) 1 01 01 02 01 04 01_140	Cell_CP_18	WT	90	6	1.6746022932185196	0.0	Ifnb1
536	Ifnb1_L2_type4C3_type6C2_C4isnotyhingIwasworryIputthewrongprobebutjustbackground_05022021_Sequence_A 0_S 0_U 1_V 0_X 9_Y12_Job(Seq.Scan) 1 01 01 02 01 04 01_142	Cell_CP_21	WT	90	6	2.0896569316412914	0.0	Ifnb1
537	Ifnb1_L2_type4C3_type6C2_C4isnotyhingIwasworryIputthewrongprobebutjustbackground_05022021_Sequence_A 0_S 0_U 1_V 0_X 9_Y12_Job(Seq.Scan) 1 01 01 02 01 04 01_142	Cell_CP_34	WT	90	6	1.312970224785983	1.6335077683786086	Ifnb1
538	Ifnb1_L2_type4C3_type6C2_C4isnotyhingIwasworryIputthewrongprobebutjustbackground_05022021_Sequence_A 0_S 0_U 1_V 0_X 9_Y13_Job(Seq.Scan) 1 01 01 02 01 04 01_160	Cell_CP_17	WT	90	6	3.746793817576612	0.0	Ifnb1
539	Ifnb1_L2_type4C3_type6C2_C4isnotyhingIwasworryIputthewrongprobebutjustbackground_05022021_Sequence_A 0_S 0_U 1_V 0_X 9_Y14_Job(Seq.Scan) 1 01 01 02 01 04 01_162	Cell_CP_13	WT	90	6	1.5359081313480776	0.0	Ifnb1
540	Ifnb1_L2_type4C3_type6C2_C4isnotyhingIwasworryIputthewrongprobebutjustbackground_05022021_Sequence_A 0_S 0_U 1_V 0_X 9_Y15_Job(Seq.Scan) 1 01 01 02 01 04 01_180	Cell_CP_13	WT	90	6	1.56364701369043	0.0	Ifnb1
541	Ifnb1_L2_type4C3_type6C2_C4isnotyhingIwasworryIputthewrongprobebutjustbackground_05022021_Sequence_A 0_S 0_U 1_V 0_X10_Y11_Job(Seq.Scan) 1 01 01 02 01 04 01_138	Cell_CP_5	WT	90	6	1.8287070424396703	0.0	Ifnb1
542	Ifnb1_L2_type4C3_type6C2_C4isnotyhingIwasworryIputthewrongprobebutjustbackground_05022021_Sequence_A 0_S 0_U 1_V 0_X10_Y12_Job(Seq.Scan) 1 01 01 02 01 04 01_144	Cell_CP_25	WT	90	6	1.6961768406840605	0.0	Ifnb1
543	Ifnb1_L2_type4C3_type6C2_C4isnotyhingIwasworryIputthewrongprobebutjustbackground_05022021_Sequence_A 0_S 0_U 1_V 0_X11_Y11_Job(Seq.Scan) 1 01 01 02 01 04 01_136	Cell_CP_6	WT	90	6	1.6581642334412356	0.0	Ifnb1
544	Ifnb1_L2_type4C3_type6C2_C4isnotyhingIwasworryIputthewrongprobebutjustbackground_05022021_Sequence_A 0_S 0_U 1_V 0_X11_Y11_Job(Seq.Scan) 1 01 01 02 01 04 01_136	Cell_CP_16	WT	90	6	1.756791217977682	0.0	Ifnb1
545	Ifnb1_L2_type4C3_type6C2_C4isnotyhingIwasworryIputthewrongprobebutjustbackground_05022021_Sequence_A 0_S 0_U 1_V 0_X12_Y11_Job(Seq.Scan) 1 01 01 02 01 04 01_134	Cell_CP_17	WT	90	6	4.717652201145747	0.0	Ifnb1
546	Ifnb1_L2_type4C3_type6C2_C4isnotyhingIwasworryIputthewrongprobebutjustbackground_05022021_Sequence_A 0_S 0_U 1_V 0_X12_Y11_Job(Seq.Scan) 1 01 01 02 01 04 01_134	Cell_CP_21	WT	90	6	1.9304158196525432	1.3725575044150085	Ifnb1
547	Ifnb1_L2_type4C3_type6C2_C4isnotyhingIwasworryIputthewrongprobebutjustbackground_05022021_Sequence_A 0_S 0_U 1_V 0_X12_Y12_Job(Seq.Scan) 1 01 01 02 01 04 01_148	Cell_CP_13	WT	90	6	1.4619377367949182	0.0	Ifnb1
548	Ifnb1_L2_type4C3_type6C2_C4isnotyhingIwasworryIputthewrongprobebutjustbackground_05022021_Sequence_A 0_S 0_U 1_V 0_X12_Y12_Job(Seq.Scan) 1 01 01 02 01 04 01_148	Cell_CP_18	WT	90	6	1.254410667424852	0.0	Ifnb1
549	Ifnb1_L2_type4C3_type6C2_C4isnotyhingIwasworryIputthewrongprobebutjustbackground_05022021_Sequence_A 0_S 0_U 1_V 0_X12_Y13_Job(Seq.Scan) 1 01 01 02 01 04 01_154	Cell_CP_7	WT	90	6	2.043425669271804	0.0	Ifnb1
550	Ifnb1_L2_type4C3_type6C2_C4isnotyhingIwasworryIputthewrongprobebutjustbackground_05022021_Sequence_A 0_S 0_U 1_V 0_X12_Y13_Job(Seq.Scan) 1 01 01 02 01 04 01_154	Cell_CP_12	WT	90	6	12.229730592357528	2.2961566535054425	Ifnb1
551	Ifnb1_L2_type4C3_type6C2_C4isnotyhingIwasworryIputthewrongprobebutjustbackground_05022021_Sequence_A 0_S 0_U 1_V 0_X12_Y15_Job(Seq.Scan) 1 01 01 02 01 04 01_174	Cell_CP_1	WT	90	6	1.5071421513411294	0.0	Ifnb1
552	Ifnb1_L2_type4C3_type6C2_C4isnotyhingIwasworryIputthewrongprobebutjustbackground_05022021_Sequence_A 0_S 0_U 1_V 0_X13_Y12_Job(Seq.Scan) 1 01 01 02 01 04 01_150	Cell_CP_9	WT	90	6	1.4752935042131363	0.0	Ifnb1
553	Ifnb1_L2_type4C3_type6C2_C4isnotyhingIwasworryIputthewrongprobebutjustbackground_05022021_Sequence_A 0_S 0_U 1_V 0_X13_Y15_Job(Seq.Scan) 1 01 01 02 01 04 01_172	Cell_CP_1	WT	90	6	1.5544007612165325	7.590160299439818	Ifnb1
554	Ifnb1_L2_type4C3_type6C2_C4isnotyhingIwasworryIputthewrongprobebutjustbackground_05022021_Sequence_A 0_S 0_U 1_V 0_X17_Y17_Job(Seq.Scan) 1 01 01 02 01 04 01_184	Cell_CP_7	WT	90	6	5.001204609922123	4.366292858248405	Ifnb1
555	Ifnb1_L2_type4C3_type6C2_C4isnotyhingIwasworryIputthewrongprobebutjustbackground_05022021_Sequence_A 0_S 0_U 1_V 0_X18_Y24_Job(Seq.Scan) 1 01 01 02 01 04 01_202	Cell_CP_7	WT	90	6	1.386940244577163	1.7321343781530756	Ifnb1
556	Ifnb1_L2_type4C3_type6C2_C4isnotyhingIwasworryIputthewrongprobebutjustbackground_05022021_Sequence_A 0_S 0_U 1_V 0_X19_Y22_Job(Seq.Scan) 1 01 01 02 01 04 01_188	Cell_CP_15	WT	90	6	1.3972144691602746	0.0	Ifnb1
557	Ifnb1_L2_type4C3_type6C2_C4isnotyhingIwasworryIputthewrongprobebutjustbackground_05022021_Sequence_A 0_S 0_U 1_V 0_X20_Y22_Job(Seq.Scan) 1 01 01 02 01 04 01_190	Cell_CP_13	WT	90	6	1.402350831927872	0.0	Ifnb1
558	Ifnb1_L2_type4C3_type6C2_C4isnotyhingIwasworryIputthewrongprobebutjustbackground_05022021_Sequence_A 0_S 0_U 3_V 0_X 8_Y21_Job(Seq.Scan) 1 01 01 02 01 04 01_470	Cell_CP_2	WT	90	7	1.9653457597743236	1.8893209200506529	Ifnb1
559	Ifnb1_L2_type4C3_type6C2_C4isnotyhingIwasworryIputthewrongprobebutjustbackground_05022021_Sequence_A 0_S 0_U 3_V 0_X 8_Y21_Job(Seq.Scan) 1 01 01 02 01 04 01_470	Cell_CP_27	WT	90	7	2.2293785659383083	1.7968585202323375	Ifnb1
560	Ifnb1_L2_type4C3_type6C2_C4isnotyhingIwasworryIputthewrongprobebutjustbackground_05022021_Sequence_A 0_S 0_U 3_V 0_X 8_Y21_Job(Seq.Scan) 1 01 01 02 01 04 01_470	Cell_CP_40	WT	90	7	6.506292191172082	2.3095129206063	Ifnb1
561	Ifnb1_L2_type4C3_type6C2_C4isnotyhingIwasworryIputthewrongprobebutjustbackground_05022021_Sequence_A 0_S 0_U 3_V 0_X 9_Y15_Job(Seq.Scan) 1 01 01 02 01 04 01_434	Cell_CP_7	WT	90	7	7.516188280918082	2.794427439272632	Ifnb1
562	Ifnb1_L2_type4C3_type6C2_C4isnotyhingIwasworryIputthewrongprobebutjustbackground_05022021_Sequence_A 0_S 0_U 3_V 0_X 9_Y15_Job(Seq.Scan) 1 01 01 02 01 04 01_434	Cell_CP_11	WT	90	7	1.436253799305716	0.0	Ifnb1
563	Ifnb1_L2_type4C3_type6C2_C4isnotyhingIwasworryIputthewrongprobebutjustbackground_05022021_Sequence_A 0_S 0_U 3_V 0_X 9_Y15_Job(Seq.Scan) 1 01 01 02 01 04 01_434	Cell_CP_20	WT	90	7	7.609680401734848	1.9715098448098152	Ifnb1
564	Ifnb1_L2_type4C3_type6C2_C4isnotyhingIwasworryIputthewrongprobebutjustbackground_05022021_Sequence_A 0_S 0_U 3_V 0_X 9_Y15_Job(Seq.Scan) 1 01 01 02 01 04 01_434	Cell_CP_23	WT	90	7	1.7372714904446314	0.0	Ifnb1
565	Ifnb1_L2_type4C3_type6C2_C4isnotyhingIwasworryIputthewrongprobebutjustbackground_05022021_Sequence_A 0_S 0_U 3_V 0_X 9_Y16_Job(Seq.Scan) 1 01 01 02 01 04 01_444	Cell_CP_15	WT	90	7	1.758845663148193	3.0769530002257315	Ifnb1
566	Ifnb1_L2_type4C3_type6C2_C4isnotyhingIwasworryIputthewrongprobebutjustbackground_05022021_Sequence_A 0_S 0_U 3_V 0_X 9_Y17_Job(Seq.Scan) 1 01 01 02 01 04 01_452	Cell_CP_23	WT	90	7	2.08349259676448	0.0	Ifnb1
567	Ifnb1_L2_type4C3_type6C2_C4isnotyhingIwasworryIputthewrongprobebutjustbackground_05022021_Sequence_A 0_S 0_U 3_V 0_X 9_Y17_Job(Seq.Scan) 1 01 01 02 01 04 01_452	Cell_CP_24	WT	90	7	5.535433307920307	5.739878959375926	Ifnb1
568	Ifnb1_L2_type4C3_type6C2_C4isnotyhingIwasworryIputthewrongprobebutjustbackground_05022021_Sequence_A 0_S 0_U 3_V 0_X 9_Y18_Job(Seq.Scan) 1 01 01 02 01 04 01_454	Cell_CP_21	WT	90	7	1.4526918590829998	1.6694654307682832	Ifnb1
569	Ifnb1_L2_type4C3_type6C2_C4isnotyhingIwasworryIputthewrongprobebutjustbackground_05022021_Sequence_A 0_S 0_U 3_V 0_X 9_Y20_Job(Seq.Scan) 1 01 01 02 01 04 01_458	Cell_CP_20	WT	90	7	2.115340994051153	0.0	Ifnb1
570	Ifnb1_L2_type4C3_type6C2_C4isnotyhingIwasworryIputthewrongprobebutjustbackground_05022021_Sequence_A 0_S 0_U 3_V 0_X 9_Y20_Job(Seq.Scan) 1 01 01 02 01 04 01_458	Cell_CP_39	WT	90	7	1.4239256292347322	0.0	Ifnb1
571	Ifnb1_L2_type4C3_type6C2_C4isnotyhingIwasworryIputthewrongprobebutjustbackground_05022021_Sequence_A 0_S 0_U 3_V 0_X 9_Y21_Job(Seq.Scan) 1 01 01 02 01 04 01_468	Cell_CP_31	WT	90	7	1.8245971527333704	0.0	Ifnb1
572	Ifnb1_L2_type4C3_type6C2_C4isnotyhingIwasworryIputthewrongprobebutjustbackground_05022021_Sequence_A 0_S 0_U 3_V 0_X 9_Y21_Job(Seq.Scan) 1 01 01 02 01 04 01_468	Cell_CP_39	WT	90	7	3.530020495732648	0.0	Ifnb1
573	Ifnb1_L2_type4C3_type6C2_C4isnotyhingIwasworryIputthewrongprobebutjustbackground_05022021_Sequence_A 0_S 0_U 3_V 0_X 9_Y21_Job(Seq.Scan) 1 01 01 02 01 04 01_468	Cell_CP_40	WT	90	7	4.766965381112321	0.0	Ifnb1
574	Ifnb1_L2_type4C3_type6C2_C4isnotyhingIwasworryIputthewrongprobebutjustbackground_05022021_Sequence_A 0_S 0_U 3_V 0_X10_Y16_Job(Seq.Scan) 1 01 01 02 01 04 01_446	Cell_CP_12	WT	90	7	1.4393360916647815	1.6448087158643367	Ifnb1
575	Ifnb1_L2_type4C3_type6C2_C4isnotyhingIwasworryIputthewrongprobebutjustbackground_05022021_Sequence_A 0_S 0_U 3_V 0_X10_Y16_Job(Seq.Scan) 1 01 01 02 01 04 01_446	Cell_CP_27	WT	90	7	3.167361079794196	0.0	Ifnb1
576	Ifnb1_L2_type4C3_type6C2_C4isnotyhingIwasworryIputthewrongprobebutjustbackground_05022021_Sequence_A 0_S 0_U 3_V 0_X10_Y20_Job(Seq.Scan) 1 01 01 02 01 04 01_460	Cell_CP_7	WT	90	7	2.54477824771542	1.623234043478136	Ifnb1
577	Ifnb1_L2_type4C3_type6C2_C4isnotyhingIwasworryIputthewrongprobebutjustbackground_05022021_Sequence_A 0_S 0_U 3_V 0_X10_Y21_Job(Seq.Scan) 1 01 01 02 01 04 01_466	Cell_CP_26	WT	90	7	8.427459509778851	1.604741538530341	Ifnb1
578	Ifnb1_L2_type4C3_type6C2_C4isnotyhingIwasworryIputthewrongprobebutjustbackground_05022021_Sequence_A 0_S 0_U 3_V 0_X10_Y21_Job(Seq.Scan) 1 01 01 02 01 04 01_466	Cell_CP_33	WT	90	7	2.9526424529620625	3.917336001971748	Ifnb1
579	Ifnb1_L2_type4C3_type6C2_C4isnotyhingIwasworryIputthewrongprobebutjustbackground_05022021_Sequence_A 0_S 0_U 3_V 0_X10_Y21_Job(Seq.Scan) 1 01 01 02 01 04 01_466	Cell_CP_38	WT	90	7	1.6982312858545716	0.0	Ifnb1
580	Ifnb1_L2_type4C3_type6C2_C4isnotyhingIwasworryIputthewrongprobebutjustbackground_05022021_Sequence_A 0_S 0_U 3_V 0_X11_Y15_Job(Seq.Scan) 1 01 01 02 01 04 01_430	Cell_CP_17	WT	90	7	2.141024931540356	1.9684281770540488	Ifnb1
581	Ifnb1_L2_type4C3_type6C2_C4isnotyhingIwasworryIputthewrongprobebutjustbackground_05022021_Sequence_A 0_S 0_U 3_V 0_X11_Y15_Job(Seq.Scan) 1 01 01 02 01 04 01_430	Cell_CP_22	WT	90	7	1.816378122844728	0.0	Ifnb1
582	Ifnb1_L2_type4C3_type6C2_C4isnotyhingIwasworryIputthewrongprobebutjustbackground_05022021_Sequence_A 0_S 0_U 3_V 0_X11_Y16_Job(Seq.Scan) 1 01 01 02 01 04 01_448	Cell_CP_1	WT	90	7	3.106746827421234	5.187158006271267	Ifnb1
583	Ifnb1_L2_type4C3_type6C2_C4isnotyhingIwasworryIputthewrongprobebutjustbackground_05022021_Sequence_A 0_S 0_U 3_V 0_X11_Y16_Job(Seq.Scan) 1 01 01 02 01 04 01_448	Cell_CP_10	WT	90	7	2.1769825939300302	0.0	Ifnb1
584	Ifnb1_L2_type4C3_type6C2_C4isnotyhingIwasworryIputthewrongprobebutjustbackground_05022021_Sequence_A 0_S 0_U 3_V 0_X11_Y16_Job(Seq.Scan) 1 01 01 02 01 04 01_448	Cell_CP_21	WT	90	7	1.788639740185015	0.0	Ifnb1
585	Ifnb1_L2_type4C3_type6C2_C4isnotyhingIwasworryIputthewrongprobebutjustbackground_05022021_Sequence_A 0_S 0_U 3_V 0_X12_Y10_Job(Seq.Scan) 1 01 01 02 01 04 01_390	Cell_CP_15	WT	90	7	4.165957596181725	0.0	Ifnb1
586	Ifnb1_L2_type4C3_type6C2_C4isnotyhingIwasworryIputthewrongprobebutjustbackground_05022021_Sequence_A 0_S 0_U 3_V 0_X12_Y10_Job(Seq.Scan) 1 01 01 02 01 04 01_390	Cell_CP_30	WT	90	7	1.626315961075222	8.83532146645362	Ifnb1
587	Ifnb1_L2_type4C3_type6C2_C4isnotyhingIwasworryIputthewrongprobebutjustbackground_05022021_Sequence_A 0_S 0_U 3_V 0_X12_Y12_Job(Seq.Scan) 1 01 01 02 01 04 01_402	Cell_CP_16	WT	90	7	1.431117186696799	0.0	Ifnb1
588	Ifnb1_L2_type4C3_type6C2_C4isnotyhingIwasworryIputthewrongprobebutjustbackground_05022021_Sequence_A 0_S 0_U 3_V 0_X12_Y16_Job(Seq.Scan) 1 01 01 02 01 04 01_450	Cell_CP_26	WT	90	7	4.409442952544765	0.0	Ifnb1
589	Ifnb1_L2_type4C3_type6C2_C4isnotyhingIwasworryIputthewrongprobebutjustbackground_05022021_Sequence_A 0_S 0_U 3_V 0_X13_Y11_Job(Seq.Scan) 1 01 01 02 01 04 01_398	Cell_CP_10	WT	90	7	1.8358984749810776	3.9995255513342087	Ifnb1
590	Ifnb1_L2_type4C3_type6C2_C4isnotyhingIwasworryIputthewrongprobebutjustbackground_05022021_Sequence_A 0_S 0_U 3_V 0_X13_Y12_Job(Seq.Scan) 1 01 01 02 01 04 01_404	Cell_CP_15	WT	90	7	1.2133162675056004	0.0	Ifnb1
591	Ifnb1_L2_type4C3_type6C2_C4isnotyhingIwasworryIputthewrongprobebutjustbackground_05022021_Sequence_A 0_S 0_U 3_V 0_X14_Y10_Job(Seq.Scan) 1 01 01 02 01 04 01_394	Cell_CP_2	WT	90	7	1.5739207385909024	1.7177518878322406	Ifnb1
592	Ifnb1_L2_type4C3_type6C2_C4isnotyhingIwasworryIputthewrongprobebutjustbackground_05022021_Sequence_A 0_S 0_U 3_V 0_X14_Y10_Job(Seq.Scan) 1 01 01 02 01 04 01_394	Cell_CP_19	WT	90	7	1.7619284551898975	0.0	Ifnb1
593	Ifnb1_L2_type4C3_type6C2_C4isnotyhingIwasworryIputthewrongprobebutjustbackground_05022021_Sequence_A 0_S 0_U 3_V 0_X16_Y21_Job(Seq.Scan) 1 01 01 02 01 04 01_464	Cell_CP_4	WT	90	7	2.9577794403329585	0.0	Ifnb1
594	Ifnb1_L2_type4C3_type6C2_C4isnotyhingIwasworryIputthewrongprobebutjustbackground_05022021_Sequence_A 0_S 0_U 3_V 0_X16_Y21_Job(Seq.Scan) 1 01 01 02 01 04 01_464	Cell_CP_9	WT	90	7	2.7040201092281264	0.0	Ifnb1
595	Ifnb1_L2_type4C3_type6C2_C4isnotyhingIwasworryIputthewrongprobebutjustbackground_05022021_Sequence_A 0_S 0_U 3_V 0_X16_Y21_Job(Seq.Scan) 1 01 01 02 01 04 01_464	Cell_CP_17	WT	90	7	5.107022902079317	0.0	Ifnb1
596	Ifnb1_L2_type4C3_type6C2_C4isnotyhingIwasworryIputthewrongprobebutjustbackground_05022021_Sequence_A 0_S 0_U 3_V 0_X16_Y22_Job(Seq.Scan) 1 01 01 02 01 04 01_472	Cell_CP_6	WT	90	7	10.168844512628915	0.0	Ifnb1
597	Ifnb1_L2_type4C3_type6C2_C4isnotyhingIwasworryIputthewrongprobebutjustbackground_05022021_Sequence_A 0_S 0_U 3_V 0_X16_Y22_Job(Seq.Scan) 1 01 01 02 01 04 01_472	Cell_CP_11	WT	90	7	1.2872859125348013	1.850281215143232	Ifnb1
598	Ifnb1_L2_type4C3_type6C2_C4isnotyhingIwasworryIputthewrongprobebutjustbackground_05022021_Sequence_A 0_S 0_U 3_V 0_X16_Y23_Job(Seq.Scan) 1 01 01 02 01 04 01_480	Cell_CP_6	WT	90	7	1.3355722446780989	0.0	Ifnb1
599	Ifnb1_L2_type4C3_type6C2_C4isnotyhingIwasworryIputthewrongprobebutjustbackground_05022021_Sequence_A 0_S 0_U 3_V 0_X18_Y12_Job(Seq.Scan) 1 01 01 02 01 04 01_408	Cell_CP_19	WT	90	7	3.98616978391599	0.0	Ifnb1
600	Ifnb1_L2_type4C3_type6C2_C4isnotyhingIwasworryIputthewrongprobebutjustbackground_05022021_Sequence_A 0_S 0_U 3_V 0_X18_Y13_Job(Seq.Scan) 1 01 01 02 01 04 01_418	Cell_CP_4	WT	90	7	9.189764350916624	0.0	Ifnb1
601	Ifnb1_L2_type4C3_type6C2_C4isnotyhingIwasworryIputthewrongprobebutjustbackground_05022021_Sequence_A 0_S 0_U 3_V 0_X19_Y13_Job(Seq.Scan) 1 01 01 02 01 04 01_416	Cell_CP_9	WT	90	7	5.2066781085662965	0.0	Ifnb1
602	Ifnb1_L2_type4C3_type6C2_C4isnotyhingIwasworryIputthewrongprobebutjustbackground_05022021_Sequence_A 0_S 0_U 3_V 0_X19_Y23_Job(Seq.Scan) 1 01 01 02 01 04 01_474	Cell_CP_13	WT	90	7	5.099830969855271	3.6841248701918192	Ifnb1
1048	181128Experiment-Chiaraexported_Sequence_A 0_S 0_U 0_V 0_X11_Y11_Job(Seq.Scan) 1 01 01 01_060	Cell_CP_3	WT	0	1	4.656420002525145	4.656420002525145	Ifnb1
1049	181128Experiment-Chiaraexported_Sequence_A 0_S 0_U 0_V 0_X11_Y11_Job(Seq.Scan) 1 01 01 01_060	Cell_CP_6	WT	0	1	2.9551069381126864	2.9551069381126864	Ifnb1
1050	181128Experiment-Chiaraexported_Sequence_A 0_S 0_U 0_V 0_X12_Y10_Job(Seq.Scan) 1 01 01 01_040	Cell_CP_11	WT	0	1	4.490911668589383	4.490911668589383	Ifnb1
1051	181128Experiment-Chiaraexported_Sequence_A 0_S 0_U 0_V 0_X14_Y14_Job(Seq.Scan) 1 01 01 01_124	Cell_CP_3	WT	0	1	6.691059467176313	6.691059467176313	Ifnb1
1052	181128Experiment-Chiaraexported_Sequence_A 0_S 0_U 0_V 0_X14_Y14_Job(Seq.Scan) 1 01 01 01_124	Cell_CP_7	WT	0	1	5.31983890785996	5.31983890785996	Ifnb1
1053	Ifnb1_L2_type4C3_type6C2_26012021_Sequence_A 0_S 0_U 0_V 0_X19_Y18_Job(Seq.Scan) 1 01 01 02 01 04 01_018	Cell_CP_3	WT	0	4	2.287089221885184	2.287089221885184	Ifnb1
1054	Ifnb1_L2_type4C3_type6C2_26012021_Sequence_A 0_S 0_U 2_V 0_X10_Y19_Job(Seq.Scan) 1 01 01 02 01 04 01_354	Cell_CP_14	WT	0	5	1.292815683802686	1.292815683802686	Ifnb1
1055	Ifnb1_L2_type4C3_type6C2_26012021_Sequence_A 0_S 0_U 2_V 0_X21_Y18_Job(Seq.Scan) 1 01 01 02 01 04 01_344	Cell_CP_5	WT	0	5	2.150865518674988	2.150865518674988	Ifnb1
1059	181128Experiment-Chiaraexported_Sequence_A 0_S 0_U 3_V 0_X 7_Y12_Job(Seq.Scan) 1 01 01 01_762	Cell_CP_2	WT	90	1	2.4114260247610417	2.4114260247610417	Ifnb1
1060	181128Experiment-Chiaraexported_Sequence_A 0_S 0_U 3_V 0_X 7_Y12_Job(Seq.Scan) 1 01 01 01_762	Cell_CP_5	WT	90	1	1.2672007548003903	1.2672007548003903	Ifnb1
1061	181128Experiment-Chiaraexported_Sequence_A 0_S 0_U 3_V 0_X 7_Y13_Job(Seq.Scan) 1 01 01 01_796	Cell_CP_1	WT	90	1	2.3702800943995173	2.3702800943995173	Ifnb1
1062	181128Experiment-Chiaraexported_Sequence_A 0_S 0_U 3_V 0_X 7_Y13_Job(Seq.Scan) 1 01 01 01_796	Cell_CP_9	WT	90	1	1.6504587029094375	1.6504587029094375	Ifnb1
1063	181128Experiment-Chiaraexported_Sequence_A 0_S 0_U 3_V 0_X 7_Y13_Job(Seq.Scan) 1 01 01 01_796	Cell_CP_11	WT	90	1	1.970379346333598	1.970379346333598	Ifnb1
1064	181128Experiment-Chiaraexported_Sequence_A 0_S 0_U 3_V 0_X 7_Y15_Job(Seq.Scan) 1 01 01 01_832	Cell_CP_5	WT	90	1	2.317576957631409	2.317576957631409	Ifnb1
1065	181128Experiment-Chiaraexported_Sequence_A 0_S 0_U 3_V 0_X 8_Y 9_Job(Seq.Scan) 1 01 01 01_728	Cell_CP_2	WT	90	1	1.7193434576752	1.7193434576752	Ifnb1
1066	181128Experiment-Chiaraexported_Sequence_A 0_S 0_U 3_V 0_X 8_Y10_Job(Seq.Scan) 1 01 01 01_730	Cell_CP_12	WT	90	1	7.918965990022865	7.918965990022865	Ifnb1
1067	181128Experiment-Chiaraexported_Sequence_A 0_S 0_U 3_V 0_X 8_Y11_Job(Seq.Scan) 1 01 01 01_760	Cell_CP_1	WT	90	1	2.8279711467836943	2.8279711467836943	Ifnb1
1068	181128Experiment-Chiaraexported_Sequence_A 0_S 0_U 3_V 0_X 8_Y11_Job(Seq.Scan) 1 01 01 01_760	Cell_CP_2	WT	90	1	2.210320559687368	2.210320559687368	Ifnb1
1069	181128Experiment-Chiaraexported_Sequence_A 0_S 0_U 3_V 0_X 8_Y13_Job(Seq.Scan) 1 01 01 01_794	Cell_CP_1	WT	90	1	3.159911977430641	3.159911977430641	Ifnb1
1070	181128Experiment-Chiaraexported_Sequence_A 0_S 0_U 3_V 0_X 8_Y13_Job(Seq.Scan) 1 01 01 01_794	Cell_CP_5	WT	90	1	1.5163875309080168	1.5163875309080168	Ifnb1
1071	181128Experiment-Chiaraexported_Sequence_A 0_S 0_U 3_V 0_X 8_Y13_Job(Seq.Scan) 1 01 01 01_794	Cell_CP_14	WT	90	1	2.138661292881237	2.138661292881237	Ifnb1
1072	181128Experiment-Chiaraexported_Sequence_A 0_S 0_U 3_V 0_X 8_Y14_Job(Seq.Scan) 1 01 01 01_800	Cell_CP_3	WT	90	1	6.289773149518632	6.289773149518632	Ifnb1
1073	181128Experiment-Chiaraexported_Sequence_A 0_S 0_U 3_V 0_X 8_Y15_Job(Seq.Scan) 1 01 01 01_830	Cell_CP_4	WT	90	1	1.989333902371759	1.989333902371759	Ifnb1
1074	181128Experiment-Chiaraexported_Sequence_A 0_S 0_U 3_V 0_X 8_Y15_Job(Seq.Scan) 1 01 01 01_830	Cell_CP_8	WT	90	1	2.009213520613833	2.009213520613833	Ifnb1
1075	181128Experiment-Chiaraexported_Sequence_A 0_S 0_U 3_V 0_X 8_Y15_Job(Seq.Scan) 1 01 01 01_830	Cell_CP_17	WT	90	1	3.847371032353904	3.847371032353904	Ifnb1
1076	181128Experiment-Chiaraexported_Sequence_A 0_S 0_U 3_V 0_X 8_Y16_Job(Seq.Scan) 1 01 01 01_836	Cell_CP_12	WT	90	1	4.226006592585988	4.226006592585988	Ifnb1
1077	181128Experiment-Chiaraexported_Sequence_A 0_S 0_U 3_V 0_X 9_Y 9_Job(Seq.Scan) 1 01 01 01_726	Cell_CP_1	WT	90	1	1.922298597442453	1.922298597442453	Ifnb1
1078	181128Experiment-Chiaraexported_Sequence_A 0_S 0_U 3_V 0_X 9_Y 9_Job(Seq.Scan) 1 01 01 01_726	Cell_CP_2	WT	90	1	3.2676304567623924	3.2676304567623924	Ifnb1
1079	181128Experiment-Chiaraexported_Sequence_A 0_S 0_U 3_V 0_X 9_Y 9_Job(Seq.Scan) 1 01 01 01_726	Cell_CP_7	WT	90	1	2.326360551426117	2.326360551426117	Ifnb1
1080	181128Experiment-Chiaraexported_Sequence_A 0_S 0_U 3_V 0_X 9_Y 9_Job(Seq.Scan) 1 01 01 01_726	Cell_CP_14	WT	90	1	6.999424028479504	6.999424028479504	Ifnb1
1081	181128Experiment-Chiaraexported_Sequence_A 0_S 0_U 3_V 0_X 9_Y 9_Job(Seq.Scan) 1 01 01 01_726	Cell_CP_15	WT	90	1	3.164072283919894	3.164072283919894	Ifnb1
1082	181128Experiment-Chiaraexported_Sequence_A 0_S 0_U 3_V 0_X 9_Y13_Job(Seq.Scan) 1 01 01 01_792	Cell_CP_1	WT	90	1	2.625477863547029	2.625477863547029	Ifnb1
1083	181128Experiment-Chiaraexported_Sequence_A 0_S 0_U 3_V 0_X 9_Y13_Job(Seq.Scan) 1 01 01 01_792	Cell_CP_3	WT	90	1	2.942624444645067	2.942624444645067	Ifnb1
1084	181128Experiment-Chiaraexported_Sequence_A 0_S 0_U 3_V 0_X 9_Y15_Job(Seq.Scan) 1 01 01 01_828	Cell_CP_1	WT	90	1	4.428961732353241	4.428961732353241	Ifnb1
1085	181128Experiment-Chiaraexported_Sequence_A 0_S 0_U 3_V 0_X 9_Y15_Job(Seq.Scan) 1 01 01 01_828	Cell_CP_13	WT	90	1	2.1266411056584507	2.1266411056584507	Ifnb1
1086	181128Experiment-Chiaraexported_Sequence_A 0_S 0_U 3_V 0_X 9_Y16_Job(Seq.Scan) 1 01 01 01_838	Cell_CP_3	WT	90	1	3.175167408938768	3.175167408938768	Ifnb1
1087	181128Experiment-Chiaraexported_Sequence_A 0_S 0_U 3_V 0_X10_Y 9_Job(Seq.Scan) 1 01 01 01_724	Cell_CP_2	WT	90	1	1.8455546365145257	1.8455546365145257	Ifnb1
1088	181128Experiment-Chiaraexported_Sequence_A 0_S 0_U 3_V 0_X10_Y 9_Job(Seq.Scan) 1 01 01 01_724	Cell_CP_11	WT	90	1	9.632763121902803	9.632763121902803	Ifnb1
1089	181128Experiment-Chiaraexported_Sequence_A 0_S 0_U 3_V 0_X10_Y 9_Job(Seq.Scan) 1 01 01 01_724	Cell_CP_12	WT	90	1	3.157599771635106	3.157599771635106	Ifnb1
1090	181128Experiment-Chiaraexported_Sequence_A 0_S 0_U 3_V 0_X10_Y 9_Job(Seq.Scan) 1 01 01 01_724	Cell_CP_18	WT	90	1	2.0989029558255816	2.0989029558255816	Ifnb1
1091	181128Experiment-Chiaraexported_Sequence_A 0_S 0_U 3_V 0_X10_Y10_Job(Seq.Scan) 1 01 01 01_734	Cell_CP_1	WT	90	1	1.4549002382023932	1.4549002382023932	Ifnb1
1092	181128Experiment-Chiaraexported_Sequence_A 0_S 0_U 3_V 0_X10_Y10_Job(Seq.Scan) 1 01 01 01_734	Cell_CP_15	WT	90	1	2.446561524225488	2.446561524225488	Ifnb1
1093	181128Experiment-Chiaraexported_Sequence_A 0_S 0_U 3_V 0_X10_Y11_Job(Seq.Scan) 1 01 01 01_756	Cell_CP_8	WT	90	1	1.0868982837442804	1.0868982837442804	Ifnb1
1094	181128Experiment-Chiaraexported_Sequence_A 0_S 0_U 3_V 0_X10_Y12_Job(Seq.Scan) 1 01 01 01_768	Cell_CP_5	WT	90	1	1.8446301364534208	1.8446301364534208	Ifnb1
1095	181128Experiment-Chiaraexported_Sequence_A 0_S 0_U 3_V 0_X10_Y12_Job(Seq.Scan) 1 01 01 01_768	Cell_CP_11	WT	90	1	1.287080260613903	1.287080260613903	Ifnb1
1096	181128Experiment-Chiaraexported_Sequence_A 0_S 0_U 3_V 0_X10_Y13_Job(Seq.Scan) 1 01 01 01_790	Cell_CP_10	WT	90	1	1.4729300693223266	1.4729300693223266	Ifnb1
1097	181128Experiment-Chiaraexported_Sequence_A 0_S 0_U 3_V 0_X10_Y14_Job(Seq.Scan) 1 01 01 01_804	Cell_CP_4	WT	90	1	4.321704884694954	4.321704884694954	Ifnb1
1098	181128Experiment-Chiaraexported_Sequence_A 0_S 0_U 3_V 0_X10_Y16_Job(Seq.Scan) 1 01 01 01_840	Cell_CP_6	WT	90	1	2.686502512722135	2.686502512722135	Ifnb1
1099	181128Experiment-Chiaraexported_Sequence_A 0_S 0_U 3_V 0_X10_Y16_Job(Seq.Scan) 1 01 01 01_840	Cell_CP_10	WT	90	1	1.6157850599755783	1.6157850599755783	Ifnb1
1100	181128Experiment-Chiaraexported_Sequence_A 0_S 0_U 3_V 0_X11_Y10_Job(Seq.Scan) 1 01 01 01_736	Cell_CP_15	WT	90	1	1.311582828875747	1.311582828875747	Ifnb1
1101	181128Experiment-Chiaraexported_Sequence_A 0_S 0_U 3_V 0_X11_Y11_Job(Seq.Scan) 1 01 01 01_754	Cell_CP_10	WT	90	1	1.6708004025392216	1.6708004025392216	Ifnb1
1102	181128Experiment-Chiaraexported_Sequence_A 0_S 0_U 3_V 0_X11_Y12_Job(Seq.Scan) 1 01 01 01_770	Cell_CP_4	WT	90	1	9.221299770859348	9.221299770859348	Ifnb1
1103	181128Experiment-Chiaraexported_Sequence_A 0_S 0_U 3_V 0_X11_Y12_Job(Seq.Scan) 1 01 01 01_770	Cell_CP_11	WT	90	1	3.600958431000961	3.600958431000961	Ifnb1
1104	181128Experiment-Chiaraexported_Sequence_A 0_S 0_U 3_V 0_X11_Y13_Job(Seq.Scan) 1 01 01 01_788	Cell_CP_11	WT	90	1	1.2801456669414046	1.2801456669414046	Ifnb1
1105	181128Experiment-Chiaraexported_Sequence_A 0_S 0_U 3_V 0_X11_Y14_Job(Seq.Scan) 1 01 01 01_806	Cell_CP_16	WT	90	1	2.1848923670788034	2.1848923670788034	Ifnb1
1106	181128Experiment-Chiaraexported_Sequence_A 0_S 0_U 3_V 0_X11_Y16_Job(Seq.Scan) 1 01 01 01_842	Cell_CP_9	WT	90	1	1.9310826409514064	1.9310826409514064	Ifnb1
1107	181128Experiment-Chiaraexported_Sequence_A 0_S 0_U 3_V 0_X12_Y10_Job(Seq.Scan) 1 01 01 01_738	Cell_CP_8	WT	90	1	2.1446712740640685	2.1446712740640685	Ifnb1
1108	181128Experiment-Chiaraexported_Sequence_A 0_S 0_U 3_V 0_X12_Y11_Job(Seq.Scan) 1 01 01 01_752	Cell_CP_18	WT	90	1	1.4891109003200504	1.4891109003200504	Ifnb1
1109	181128Experiment-Chiaraexported_Sequence_A 0_S 0_U 3_V 0_X12_Y12_Job(Seq.Scan) 1 01 01 01_772	Cell_CP_7	WT	90	1	1.9047309601387907	1.9047309601387907	Ifnb1
1110	181128Experiment-Chiaraexported_Sequence_A 0_S 0_U 3_V 0_X12_Y12_Job(Seq.Scan) 1 01 01 01_772	Cell_CP_9	WT	90	1	1.8612733861245392	1.8612733861245392	Ifnb1
1111	181128Experiment-Chiaraexported_Sequence_A 0_S 0_U 3_V 0_X12_Y13_Job(Seq.Scan) 1 01 01 01_786	Cell_CP_3	WT	90	1	1.2667386734126802	1.2667386734126802	Ifnb1
1112	181128Experiment-Chiaraexported_Sequence_A 0_S 0_U 3_V 0_X12_Y13_Job(Seq.Scan) 1 01 01 01_786	Cell_CP_11	WT	90	1	3.218625320238704	3.218625320238704	Ifnb1
1113	181128Experiment-Chiaraexported_Sequence_A 0_S 0_U 3_V 0_X12_Y14_Job(Seq.Scan) 1 01 01 01_808	Cell_CP_5	WT	90	1	1.258879354821954	1.258879354821954	Ifnb1
1114	181128Experiment-Chiaraexported_Sequence_A 0_S 0_U 3_V 0_X13_Y10_Job(Seq.Scan) 1 01 01 01_740	Cell_CP_2	WT	90	1	2.231123890990616	2.231123890990616	Ifnb1
1115	181128Experiment-Chiaraexported_Sequence_A 0_S 0_U 3_V 0_X13_Y11_Job(Seq.Scan) 1 01 01 01_750	Cell_CP_8	WT	90	1	2.28290331469755	2.28290331469755	Ifnb1
1116	181128Experiment-Chiaraexported_Sequence_A 0_S 0_U 3_V 0_X13_Y11_Job(Seq.Scan) 1 01 01 01_750	Cell_CP_15	WT	90	1	3.521439733175544	3.521439733175544	Ifnb1
1117	181128Experiment-Chiaraexported_Sequence_A 0_S 0_U 3_V 0_X13_Y13_Job(Seq.Scan) 1 01 01 01_784	Cell_CP_3	WT	90	1	8.00032829139954	8.00032829139954	Ifnb1
1118	181128Experiment-Chiaraexported_Sequence_A 0_S 0_U 3_V 0_X13_Y13_Job(Seq.Scan) 1 01 01 01_784	Cell_CP_13	WT	90	1	2.642120888361024	2.642120888361024	Ifnb1
1119	181128Experiment-Chiaraexported_Sequence_A 0_S 0_U 3_V 0_X13_Y13_Job(Seq.Scan) 1 01 01 01_784	Cell_CP_15	WT	90	1	1.8104190246215175	1.8104190246215175	Ifnb1
1120	181128Experiment-Chiaraexported_Sequence_A 0_S 0_U 3_V 0_X13_Y13_Job(Seq.Scan) 1 01 01 01_784	Cell_CP_16	WT	90	1	2.1460584176556914	2.1460584176556914	Ifnb1
1121	181128Experiment-Chiaraexported_Sequence_A 0_S 0_U 3_V 0_X13_Y16_Job(Seq.Scan) 1 01 01 01_846	Cell_CP_3	WT	90	1	1.5801868045520526	1.5801868045520526	Ifnb1
1122	181128Experiment-Chiaraexported_Sequence_A 0_S 0_U 3_V 0_X14_Y10_Job(Seq.Scan) 1 01 01 01_742	Cell_CP_1	WT	90	1	5.945812356506021	5.945812356506021	Ifnb1
1123	181128Experiment-Chiaraexported_Sequence_A 0_S 0_U 3_V 0_X14_Y10_Job(Seq.Scan) 1 01 01 01_742	Cell_CP_10	WT	90	1	3.925501237444962	3.925501237444962	Ifnb1
1124	181128Experiment-Chiaraexported_Sequence_A 0_S 0_U 3_V 0_X14_Y11_Job(Seq.Scan) 1 01 01 01_748	Cell_CP_10	WT	90	1	4.950450821667277	4.950450821667277	Ifnb1
1125	181128Experiment-Chiaraexported_Sequence_A 0_S 0_U 3_V 0_X14_Y11_Job(Seq.Scan) 1 01 01 01_748	Cell_CP_13	WT	90	1	4.845504605804664	4.845504605804664	Ifnb1
1126	181128Experiment-Chiaraexported_Sequence_A 0_S 0_U 3_V 0_X14_Y11_Job(Seq.Scan) 1 01 01 01_748	Cell_CP_16	WT	90	1	2.14097259924828	2.14097259924828	Ifnb1
1127	181128Experiment-Chiaraexported_Sequence_A 0_S 0_U 3_V 0_X14_Y12_Job(Seq.Scan) 1 01 01 01_776	Cell_CP_10	WT	90	1	5.933792394140358	5.933792394140358	Ifnb1
1128	181128Experiment-Chiaraexported_Sequence_A 0_S 0_U 3_V 0_X14_Y13_Job(Seq.Scan) 1 01 01 01_782	Cell_CP_5	WT	90	1	2.1238674930465744	2.1238674930465744	Ifnb1
1129	181128Experiment-Chiaraexported_Sequence_A 0_S 0_U 3_V 0_X14_Y13_Job(Seq.Scan) 1 01 01 01_782	Cell_CP_9	WT	90	1	2.018459645510497	2.018459645510497	Ifnb1
1130	181128Experiment-Chiaraexported_Sequence_A 0_S 0_U 3_V 0_X14_Y15_Job(Seq.Scan) 1 01 01 01_818	Cell_CP_5	WT	90	1	1.7937758873789609	1.7937758873789609	Ifnb1
1131	181128Experiment-Chiaraexported_Sequence_A 0_S 0_U 3_V 0_X14_Y16_Job(Seq.Scan) 1 01 01 01_848	Cell_CP_10	WT	90	1	2.295386033022292	2.295386033022292	Ifnb1
1132	181128Experiment-Chiaraexported_Sequence_A 0_S 0_U 3_V 0_X14_Y16_Job(Seq.Scan) 1 01 01 01_848	Cell_CP_16	WT	90	1	1.9976554147787569	1.9976554147787569	Ifnb1
1133	181128Experiment-Chiaraexported_Sequence_A 0_S 0_U 3_V 0_X15_Y10_Job(Seq.Scan) 1 01 01 01_744	Cell_CP_2	WT	90	1	5.37208086266885	5.37208086266885	Ifnb1
1134	181128Experiment-Chiaraexported_Sequence_A 0_S 0_U 3_V 0_X15_Y10_Job(Seq.Scan) 1 01 01 01_744	Cell_CP_10	WT	90	1	1.510840193255703	1.510840193255703	Ifnb1
1135	181128Experiment-Chiaraexported_Sequence_A 0_S 0_U 3_V 0_X15_Y11_Job(Seq.Scan) 1 01 01 01_746	Cell_CP_6	WT	90	1	2.37860273109213	2.37860273109213	Ifnb1
1136	181128Experiment-Chiaraexported_Sequence_A 0_S 0_U 3_V 0_X15_Y11_Job(Seq.Scan) 1 01 01 01_746	Cell_CP_8	WT	90	1	8.853764507359967	8.853764507359967	Ifnb1
1137	181128Experiment-Chiaraexported_Sequence_A 0_S 0_U 3_V 0_X15_Y12_Job(Seq.Scan) 1 01 01 01_778	Cell_CP_5	WT	90	1	4.7294634897803	4.7294634897803	Ifnb1
1138	181128Experiment-Chiaraexported_Sequence_A 0_S 0_U 3_V 0_X15_Y13_Job(Seq.Scan) 1 01 01 01_780	Cell_CP_2	WT	90	1	6.418757491255588	6.418757491255588	Ifnb1
1139	181128Experiment-Chiaraexported_Sequence_A 0_S 0_U 3_V 0_X15_Y13_Job(Seq.Scan) 1 01 01 01_780	Cell_CP_5	WT	90	1	1.9602081592330212	1.9602081592330212	Ifnb1
1140	181128Experiment-Chiaraexported_Sequence_A 0_S 0_U 3_V 0_X15_Y13_Job(Seq.Scan) 1 01 01 01_780	Cell_CP_11	WT	90	1	2.439627829981482	2.439627829981482	Ifnb1
1141	181128Experiment-Chiaraexported_Sequence_A 0_S 0_U 3_V 0_X15_Y16_Job(Seq.Scan) 1 01 01 01_850	Cell_CP_5	WT	90	1	1.6740366586816156	1.6740366586816156	Ifnb1
1142	181128Experiment-Chiaraexported_Sequence_A 0_S 0_U 3_V 0_X15_Y16_Job(Seq.Scan) 1 01 01 01_850	Cell_CP_12	WT	90	1	2.152068398838523	2.152068398838523	Ifnb1
1143	Rep2_Microscopefail_restuv_Sequence_A 0_S 0_U 3_V 0_X 7_Y12_Job(Seq.Scan) 1 01 01 01_452	Cell_CP_21	WT	90	2	1.9367052699697649	1.9367052699697649	Ifnb1
1144	Rep2_Microscopefail_restuv_Sequence_A 0_S 0_U 3_V 0_X 7_Y14_Job(Seq.Scan) 1 01 01 01_500	Cell_CP_19	WT	90	2	1.5704937377021946	1.5704937377021946	Ifnb1
1145	Rep2_Microscopefail_restuv_Sequence_A 0_S 0_U 3_V 0_X 7_Y16_Job(Seq.Scan) 1 01 01 01_542	Cell_CP_14	WT	90	2	1.9262420598817969	1.9262420598817969	Ifnb1
1146	Rep2_Microscopefail_restuv_Sequence_A 0_S 0_U 3_V 0_X 8_Y 9_Job(Seq.Scan) 1 01 01 01_420	Cell_CP_10	WT	90	2	3.3384379041469687	3.3384379041469687	Ifnb1
1147	Rep2_Microscopefail_restuv_Sequence_A 0_S 0_U 3_V 0_X 8_Y 9_Job(Seq.Scan) 1 01 01 01_420	Cell_CP_14	WT	90	2	1.667024923442929	1.667024923442929	Ifnb1
1148	Rep2_Microscopefail_restuv_Sequence_A 0_S 0_U 3_V 0_X 8_Y10_Job(Seq.Scan) 1 01 01 01_422	Cell_CP_22	WT	90	2	2.334982616858085	2.334982616858085	Ifnb1
1149	Rep2_Microscopefail_restuv_Sequence_A 0_S 0_U 3_V 0_X 8_Y11_Job(Seq.Scan) 1 01 01 01_450	Cell_CP_1	WT	90	2	1.6771507800826524	1.6771507800826524	Ifnb1
1150	Rep2_Microscopefail_restuv_Sequence_A 0_S 0_U 3_V 0_X 8_Y11_Job(Seq.Scan) 1 01 01 01_450	Cell_CP_9	WT	90	2	7.941236476723269	7.941236476723269	Ifnb1
1151	Rep2_Microscopefail_restuv_Sequence_A 0_S 0_U 3_V 0_X 8_Y14_Job(Seq.Scan) 1 01 01 01_502	Cell_CP_10	WT	90	2	1.6325979630089893	1.6325979630089893	Ifnb1
1152	Rep2_Microscopefail_restuv_Sequence_A 0_S 0_U 3_V 0_X 8_Y14_Job(Seq.Scan) 1 01 01 01_502	Cell_CP_13	WT	90	2	1.6511615957491168	1.6511615957491168	Ifnb1
1153	Rep2_Microscopefail_restuv_Sequence_A 0_S 0_U 3_V 0_X 8_Y15_Job(Seq.Scan) 1 01 01 01_538	Cell_CP_16	WT	90	2	1.0564460446252126	1.0564460446252126	Ifnb1
1154	Rep2_Microscopefail_restuv_Sequence_A 0_S 0_U 3_V 0_X 9_Y12_Job(Seq.Scan) 1 01 01 01_456	Cell_CP_8	WT	90	2	2.2198873058904374	2.2198873058904374	Ifnb1
1155	Rep2_Microscopefail_restuv_Sequence_A 0_S 0_U 3_V 0_X 9_Y12_Job(Seq.Scan) 1 01 01 01_456	Cell_CP_9	WT	90	2	1.967757546785424	1.967757546785424	Ifnb1
1156	Rep2_Microscopefail_restuv_Sequence_A 0_S 0_U 3_V 0_X 9_Y13_Job(Seq.Scan) 1 01 01 01_494	Cell_CP_8	WT	90	2	6.723453895192902	6.723453895192902	Ifnb1
1157	Rep2_Microscopefail_restuv_Sequence_A 0_S 0_U 3_V 0_X 9_Y13_Job(Seq.Scan) 1 01 01 01_494	Cell_CP_11	WT	90	2	3.438344101830508	3.438344101830508	Ifnb1
1158	Rep2_Microscopefail_restuv_Sequence_A 0_S 0_U 3_V 0_X 9_Y15_Job(Seq.Scan) 1 01 01 01_536	Cell_CP_2	WT	90	2	6.719404997164918	6.719404997164918	Ifnb1
1159	Rep2_Microscopefail_restuv_Sequence_A 0_S 0_U 3_V 0_X10_Y 9_Job(Seq.Scan) 1 01 01 01_416	Cell_CP_3	WT	90	2	1.446622804699112	1.446622804699112	Ifnb1
1160	Rep2_Microscopefail_restuv_Sequence_A 0_S 0_U 3_V 0_X10_Y 9_Job(Seq.Scan) 1 01 01 01_416	Cell_CP_14	WT	90	2	2.481467229765113	2.481467229765113	Ifnb1
1161	Rep2_Microscopefail_restuv_Sequence_A 0_S 0_U 3_V 0_X10_Y12_Job(Seq.Scan) 1 01 01 01_458	Cell_CP_13	WT	90	2	1.8968780277677184	1.8968780277677184	Ifnb1
1162	Rep2_Microscopefail_restuv_Sequence_A 0_S 0_U 3_V 0_X10_Y12_Job(Seq.Scan) 1 01 01 01_458	Cell_CP_18	WT	90	2	1.7085404103465565	1.7085404103465565	Ifnb1
1163	Rep2_Microscopefail_restuv_Sequence_A 0_S 0_U 3_V 0_X10_Y14_Job(Seq.Scan) 1 01 01 01_506	Cell_CP_5	WT	90	2	7.773152050041911	7.773152050041911	Ifnb1
1164	Rep2_Microscopefail_restuv_Sequence_A 0_S 0_U 3_V 0_X10_Y15_Job(Seq.Scan) 1 01 01 01_534	Cell_CP_1	WT	90	2	3.4093169306778885	3.4093169306778885	Ifnb1
1165	Rep2_Microscopefail_restuv_Sequence_A 0_S 0_U 3_V 0_X11_Y10_Job(Seq.Scan) 1 01 01 01_428	Cell_CP_4	WT	90	2	1.708202564411526	1.708202564411526	Ifnb1
1166	Rep2_Microscopefail_restuv_Sequence_A 0_S 0_U 3_V 0_X11_Y10_Job(Seq.Scan) 1 01 01 01_428	Cell_CP_6	WT	90	2	3.922690081020643	3.922690081020643	Ifnb1
1167	Rep2_Microscopefail_restuv_Sequence_A 0_S 0_U 3_V 0_X11_Y10_Job(Seq.Scan) 1 01 01 01_428	Cell_CP_10	WT	90	2	5.345347493751164	5.345347493751164	Ifnb1
1168	Rep2_Microscopefail_restuv_Sequence_A 0_S 0_U 3_V 0_X11_Y11_Job(Seq.Scan) 1 01 01 01_444	Cell_CP_1	WT	90	2	2.292454905447462	2.292454905447462	Ifnb1
1169	Rep2_Microscopefail_restuv_Sequence_A 0_S 0_U 3_V 0_X11_Y12_Job(Seq.Scan) 1 01 01 01_460	Cell_CP_10	WT	90	2	2.028174512364209	2.028174512364209	Ifnb1
1170	Rep2_Microscopefail_restuv_Sequence_A 0_S 0_U 3_V 0_X11_Y13_Job(Seq.Scan) 1 01 01 01_490	Cell_CP_1	WT	90	2	7.360359475954661	7.360359475954661	Ifnb1
1171	Rep2_Microscopefail_restuv_Sequence_A 0_S 0_U 3_V 0_X11_Y13_Job(Seq.Scan) 1 01 01 01_490	Cell_CP_13	WT	90	2	3.180815210093221	3.180815210093221	Ifnb1
1172	Rep2_Microscopefail_restuv_Sequence_A 0_S 0_U 3_V 0_X12_Y11_Job(Seq.Scan) 1 01 01 01_442	Cell_CP_1	WT	90	2	1.637660398842065	1.637660398842065	Ifnb1
1173	Rep2_Microscopefail_restuv_Sequence_A 0_S 0_U 3_V 0_X12_Y12_Job(Seq.Scan) 1 01 01 01_462	Cell_CP_2	WT	90	2	5.03111564344876	5.03111564344876	Ifnb1
1174	Rep2_Microscopefail_restuv_Sequence_A 0_S 0_U 3_V 0_X12_Y13_Job(Seq.Scan) 1 01 01 01_488	Cell_CP_3	WT	90	2	1.754780979635015	1.754780979635015	Ifnb1
1175	Rep2_Microscopefail_restuv_Sequence_A 0_S 0_U 3_V 0_X12_Y13_Job(Seq.Scan) 1 01 01 01_488	Cell_CP_11	WT	90	2	5.999805631881888	5.999805631881888	Ifnb1
1176	Rep2_Microscopefail_restuv_Sequence_A 0_S 0_U 3_V 0_X12_Y14_Job(Seq.Scan) 1 01 01 01_510	Cell_CP_5	WT	90	2	4.107314183914922	4.107314183914922	Ifnb1
1177	Rep2_Microscopefail_restuv_Sequence_A 0_S 0_U 3_V 0_X12_Y15_Job(Seq.Scan) 1 01 01 01_530	Cell_CP_2	WT	90	2	4.916356700955785	4.916356700955785	Ifnb1
1178	Rep2_Microscopefail_restuv_Sequence_A 0_S 0_U 3_V 0_X12_Y15_Job(Seq.Scan) 1 01 01 01_530	Cell_CP_5	WT	90	2	5.006475216259156	5.006475216259156	Ifnb1
1179	Rep2_Microscopefail_restuv_Sequence_A 0_S 0_U 3_V 0_X12_Y16_Job(Seq.Scan) 1 01 01 01_552	Cell_CP_2	WT	90	2	2.3731224351698605	2.3731224351698605	Ifnb1
1180	Rep2_Microscopefail_restuv_Sequence_A 0_S 0_U 3_V 0_X12_Y16_Job(Seq.Scan) 1 01 01 01_552	Cell_CP_11	WT	90	2	2.082178150856582	2.082178150856582	Ifnb1
1181	Rep2_Microscopefail_restuv_Sequence_A 0_S 0_U 3_V 0_X12_Y16_Job(Seq.Scan) 1 01 01 01_552	Cell_CP_23	WT	90	2	3.6705601577533673	3.6705601577533673	Ifnb1
1182	Rep2_Microscopefail_restuv_Sequence_A 0_S 0_U 3_V 0_X13_Y11_Job(Seq.Scan) 1 01 01 01_440	Cell_CP_2	WT	90	2	2.245876654386235	2.245876654386235	Ifnb1
1183	Rep2_Microscopefail_restuv_Sequence_A 0_S 0_U 3_V 0_X13_Y14_Job(Seq.Scan) 1 01 01 01_512	Cell_CP_1	WT	90	2	1.9981347883800695	1.9981347883800695	Ifnb1
1184	Rep2_Microscopefail_restuv_Sequence_A 0_S 0_U 3_V 0_X13_Y14_Job(Seq.Scan) 1 01 01 01_512	Cell_CP_2	WT	90	2	3.083270322385133	3.083270322385133	Ifnb1
1185	Rep2_Microscopefail_restuv_Sequence_A 0_S 0_U 3_V 0_X13_Y14_Job(Seq.Scan) 1 01 01 01_512	Cell_CP_6	WT	90	2	2.0058978575839848	2.0058978575839848	Ifnb1
1186	Rep2_Microscopefail_restuv_Sequence_A 0_S 0_U 3_V 0_X13_Y14_Job(Seq.Scan) 1 01 01 01_512	Cell_CP_9	WT	90	2	1.920505245476755	1.920505245476755	Ifnb1
1187	Rep2_Microscopefail_restuv_Sequence_A 0_S 0_U 3_V 0_X13_Y15_Job(Seq.Scan) 1 01 01 01_528	Cell_CP_5	WT	90	2	2.1409070358960487	2.1409070358960487	Ifnb1
1188	Rep2_Microscopefail_restuv_Sequence_A 0_S 0_U 3_V 0_X13_Y16_Job(Seq.Scan) 1 01 01 01_554	Cell_CP_4	WT	90	2	1.6008703226477927	1.6008703226477927	Ifnb1
1189	Rep2_Microscopefail_restuv_Sequence_A 0_S 0_U 3_V 0_X14_Y11_Job(Seq.Scan) 1 01 01 01_438	Cell_CP_11	WT	90	2	2.833504007364976	2.833504007364976	Ifnb1
1190	Rep2_Microscopefail_restuv_Sequence_A 0_S 0_U 3_V 0_X14_Y11_Job(Seq.Scan) 1 01 01 01_438	Cell_CP_12	WT	90	2	5.085454665442235	5.085454665442235	Ifnb1
1191	Rep2_Microscopefail_restuv_Sequence_A 0_S 0_U 3_V 0_X14_Y11_Job(Seq.Scan) 1 01 01 01_438	Cell_CP_16	WT	90	2	3.565591852561276	3.565591852561276	Ifnb1
1192	Rep2_Microscopefail_restuv_Sequence_A 0_S 0_U 3_V 0_X14_Y14_Job(Seq.Scan) 1 01 01 01_514	Cell_CP_6	WT	90	2	2.106479747137585	2.106479747137585	Ifnb1
1193	Rep2_Microscopefail_restuv_Sequence_A 0_S 0_U 3_V 0_X14_Y16_Job(Seq.Scan) 1 01 01 01_556	Cell_CP_2	WT	90	2	2.7167207800202706	2.7167207800202706	Ifnb1
1194	Rep2_Microscopefail_restuv_Sequence_A 0_S 0_U 3_V 0_X15_Y12_Job(Seq.Scan) 1 01 01 01_468	Cell_CP_4	WT	90	2	2.852742182839331	2.852742182839331	Ifnb1
1195	Rep2_Microscopefail_restuv_Sequence_A 0_S 0_U 3_V 0_X16_Y12_Job(Seq.Scan) 1 01 01 01_470	Cell_CP_5	WT	90	2	1.7173158682197291	1.7173158682197291	Ifnb1
1196	Rep2_Microscopefail_restuv_Sequence_A 0_S 0_U 3_V 0_X18_Y11_Job(Seq.Scan) 1 01 01 01_430	Cell_CP_3	WT	90	2	4.105289078251882	4.105289078251882	Ifnb1
1197	Rep2_Microscopefail_restuv_Sequence_A 0_S 0_U 3_V 0_X18_Y11_Job(Seq.Scan) 1 01 01 01_430	Cell_CP_5	WT	90	2	1.471261754428359	1.471261754428359	Ifnb1
1198	Rep2_Microscopefail_restuv_Sequence_A 0_S 0_U 3_V 0_X18_Y11_Job(Seq.Scan) 1 01 01 01_430	Cell_CP_6	WT	90	2	3.505174230333443	3.505174230333443	Ifnb1
1199	Rep2_Microscopefail_restuv_Sequence_A 0_S 0_U 3_V 0_X18_Y11_Job(Seq.Scan) 1 01 01 01_430	Cell_CP_17	WT	90	2	2.5027316600383416	2.5027316600383416	Ifnb1
1200	Rep2_Microscopefail_restuv_Sequence_A 0_S 0_U 3_V 0_X18_Y12_Job(Seq.Scan) 1 01 01 01_474	Cell_CP_7	WT	90	2	2.5658481098521326	2.5658481098521326	Ifnb1
1201	Rep2_Microscopefail_restuv_Sequence_A 0_S 0_U 3_V 0_X18_Y12_Job(Seq.Scan) 1 01 01 01_474	Cell_CP_8	WT	90	2	1.4719367896493725	1.4719367896493725	Ifnb1
1202	Rep2_Microscopefail_restuv_Sequence_A 0_S 0_U 3_V 0_X18_Y13_Job(Seq.Scan) 1 01 01 01_476	Cell_CP_4	WT	90	2	1.7490435085809255	1.7490435085809255	Ifnb1
1203	Day1_Infb1timecourse_13Feb19_Sequence_A 0_S 0_U 3_V 0_X 2_Y 6_Job(Seq.Scan) 1 01 01 01_536	Cell_CP_9	WT	90	3	2.651826723379137	2.651826723379137	Ifnb1
1204	Day1_Infb1timecourse_13Feb19_Sequence_A 0_S 0_U 3_V 0_X 2_Y 6_Job(Seq.Scan) 1 01 01 01_536	Cell_CP_14	WT	90	3	3.829308094267027	3.829308094267027	Ifnb1
1205	Day1_Infb1timecourse_13Feb19_Sequence_A 0_S 0_U 3_V 0_X 2_Y 6_Job(Seq.Scan) 1 01 01 01_536	Cell_CP_29	WT	90	3	3.66964968555944	3.66964968555944	Ifnb1
1206	Day1_Infb1timecourse_13Feb19_Sequence_A 0_S 0_U 3_V 0_X 2_Y 6_Job(Seq.Scan) 1 01 01 01_536	Cell_CP_30	WT	90	3	3.48254949493632	3.48254949493632	Ifnb1
1207	Day1_Infb1timecourse_13Feb19_Sequence_A 0_S 0_U 3_V 0_X 2_Y 7_Job(Seq.Scan) 1 01 01 01_538	Cell_CP_19	WT	90	3	3.1507586439209105	3.1507586439209105	Ifnb1
1208	Day1_Infb1timecourse_13Feb19_Sequence_A 0_S 0_U 3_V 0_X 2_Y 8_Job(Seq.Scan) 1 01 01 01_540	Cell_CP_18	WT	90	3	2.6992245930442467	2.6992245930442467	Ifnb1
1209	Day1_Infb1timecourse_13Feb19_Sequence_A 0_S 0_U 3_V 0_X 2_Y 8_Job(Seq.Scan) 1 01 01 01_540	Cell_CP_29	WT	90	3	3.1607377494672115	3.1607377494672115	Ifnb1
1210	Day1_Infb1timecourse_13Feb19_Sequence_A 0_S 0_U 3_V 0_X 2_Y 8_Job(Seq.Scan) 1 01 01 01_540	Cell_CP_34	WT	90	3	9.29511487778682	9.29511487778682	Ifnb1
1211	Day1_Infb1timecourse_13Feb19_Sequence_A 0_S 0_U 3_V 0_X 2_Y10_Job(Seq.Scan) 1 01 01 01_544	Cell_CP_7	WT	90	3	7.591260714445777	7.591260714445777	Ifnb1
1212	Day1_Infb1timecourse_13Feb19_Sequence_A 0_S 0_U 3_V 0_X 2_Y11_Job(Seq.Scan) 1 01 01 01_546	Cell_CP_8	WT	90	3	8.035308161152333	8.035308161152333	Ifnb1
1213	Day1_Infb1timecourse_13Feb19_Sequence_A 0_S 0_U 3_V 0_X 2_Y12_Job(Seq.Scan) 1 01 01 01_548	Cell_CP_7	WT	90	3	7.049918050334301	7.049918050334301	Ifnb1
1214	Day1_Infb1timecourse_13Feb19_Sequence_A 0_S 0_U 3_V 0_X 2_Y16_Job(Seq.Scan) 1 01 01 01_556	Cell_CP_6	WT	90	3	4.290820340685838	4.290820340685838	Ifnb1
1215	Day1_Infb1timecourse_13Feb19_Sequence_A 0_S 0_U 3_V 0_X 2_Y16_Job(Seq.Scan) 1 01 01 01_556	Cell_CP_15	WT	90	3	4.056322583732326	4.056322583732326	Ifnb1
1216	Day1_Infb1timecourse_13Feb19_Sequence_A 0_S 0_U 3_V 0_X 2_Y23_Job(Seq.Scan) 1 01 01 01_570	Cell_CP_4	WT	90	3	2.327520808192889	2.327520808192889	Ifnb1
1217	Day1_Infb1timecourse_13Feb19_Sequence_A 0_S 0_U 3_V 0_X 5_Y27_Job(Seq.Scan) 1 01 01 01_620	Cell_CP_6	WT	90	3	1.097652014866738	1.097652014866738	Ifnb1
1218	Day1_Infb1timecourse_13Feb19_Sequence_A 0_S 0_U 3_V 0_X 9_Y27_Job(Seq.Scan) 1 01 01 01_612	Cell_CP_1	WT	90	3	3.8467698606321057	3.8467698606321057	Ifnb1
1219	Day1_Infb1timecourse_13Feb19_Sequence_A 0_S 0_U 3_V 0_X13_Y27_Job(Seq.Scan) 1 01 01 01_604	Cell_CP_2	WT	90	3	2.4073500125466825	2.4073500125466825	Ifnb1
1220	Day1_Infb1timecourse_13Feb19_Sequence_A 0_S 0_U 3_V 0_X14_Y27_Job(Seq.Scan) 1 01 01 01_602	Cell_CP_5	WT	90	3	6.770515835096024	6.770515835096024	Ifnb1
1221	Day1_Infb1timecourse_13Feb19_Sequence_A 0_S 0_U 3_V 0_X16_Y27_Job(Seq.Scan) 1 01 01 01_598	Cell_CP_8	WT	90	3	3.1258120933940297	3.1258120933940297	Ifnb1
1222	Day1_Infb1timecourse_13Feb19_Sequence_A 0_S 0_U 3_V 0_X17_Y27_Job(Seq.Scan) 1 01 01 01_596	Cell_CP_2	WT	90	3	4.615126104204728	4.615126104204728	Ifnb1
1223	Day1_Infb1timecourse_13Feb19_Sequence_A 0_S 0_U 3_V 0_X20_Y27_Job(Seq.Scan) 1 01 01 01_590	Cell_CP_6	WT	90	3	2.9037880667060345	2.9037880667060345	Ifnb1
1224	Day1_Infb1timecourse_13Feb19_Sequence_A 0_S 0_U 3_V 0_X22_Y27_Job(Seq.Scan) 1 01 01 01_586	Cell_CP_1	WT	90	3	8.254839989798853	8.254839989798853	Ifnb1
1225	Day1_Infb1timecourse_13Feb19_Sequence_A 0_S 0_U 3_V 0_X24_Y27_Job(Seq.Scan) 1 01 01 01_582	Cell_CP_7	WT	90	3	6.982561969576589	6.982561969576589	Ifnb1
1226	Ifnb1_L2_type4C3_type6C2_26012021_Sequence_A 0_S 0_U 1_V 0_X10_Y13_Job(Seq.Scan) 1 01 01 02 01 04 01_090	Cell_CP_9	WT	90	4	3.310068242458574	3.310068242458574	Ifnb1
1227	Ifnb1_L2_type4C3_type6C2_26012021_Sequence_A 0_S 0_U 1_V 0_X10_Y14_Job(Seq.Scan) 1 01 01 02 01 04 01_092	Cell_CP_11	WT	90	4	1.894077240504483	1.894077240504483	Ifnb1
1228	Ifnb1_L2_type4C3_type6C2_26012021_Sequence_A 0_S 0_U 1_V 0_X10_Y15_Job(Seq.Scan) 1 01 01 02 01 04 01_108	Cell_CP_28	WT	90	4	3.1806297553264384	3.1806297553264384	Ifnb1
1229	Ifnb1_L2_type4C3_type6C2_26012021_Sequence_A 0_S 0_U 1_V 0_X11_Y13_Job(Seq.Scan) 1 01 01 02 01 04 01_088	Cell_CP_2	WT	90	4	4.812699008243787	4.812699008243787	Ifnb1
1230	Ifnb1_L2_type4C3_type6C2_26012021_Sequence_A 0_S 0_U 1_V 0_X11_Y13_Job(Seq.Scan) 1 01 01 02 01 04 01_088	Cell_CP_9	WT	90	4	1.316302599211954	1.316302599211954	Ifnb1
1231	Ifnb1_L2_type4C3_type6C2_26012021_Sequence_A 0_S 0_U 1_V 0_X11_Y13_Job(Seq.Scan) 1 01 01 02 01 04 01_088	Cell_CP_19	WT	90	4	2.095019806502412	2.095019806502412	Ifnb1
1232	Ifnb1_L2_type4C3_type6C2_26012021_Sequence_A 0_S 0_U 1_V 0_X11_Y14_Job(Seq.Scan) 1 01 01 02 01 04 01_094	Cell_CP_23	WT	90	4	2.640434762548852	2.640434762548852	Ifnb1
1233	Ifnb1_L2_type4C3_type6C2_26012021_Sequence_A 0_S 0_U 1_V 0_X11_Y15_Job(Seq.Scan) 1 01 01 02 01 04 01_106	Cell_CP_4	WT	90	4	1.4509605419084952	1.4509605419084952	Ifnb1
1234	Ifnb1_L2_type4C3_type6C2_26012021_Sequence_A 0_S 0_U 1_V 0_X11_Y15_Job(Seq.Scan) 1 01 01 02 01 04 01_106	Cell_CP_12	WT	90	4	3.13052491118504	3.13052491118504	Ifnb1
1235	Ifnb1_L2_type4C3_type6C2_26012021_Sequence_A 0_S 0_U 1_V 0_X11_Y15_Job(Seq.Scan) 1 01 01 02 01 04 01_106	Cell_CP_17	WT	90	4	1.349184204629262	1.349184204629262	Ifnb1
1236	Ifnb1_L2_type4C3_type6C2_26012021_Sequence_A 0_S 0_U 1_V 0_X11_Y20_Job(Seq.Scan) 1 01 01 02 01 04 01_144	Cell_CP_12	WT	90	4	1.3288291910256385	1.3288291910256385	Ifnb1
1237	Ifnb1_L2_type4C3_type6C2_26012021_Sequence_A 0_S 0_U 1_V 0_X12_Y12_Job(Seq.Scan) 1 01 01 02 01 04 01_084	Cell_CP_2	WT	90	4	3.250046661211805	3.250046661211805	Ifnb1
1238	Ifnb1_L2_type4C3_type6C2_26012021_Sequence_A 0_S 0_U 1_V 0_X12_Y14_Job(Seq.Scan) 1 01 01 02 01 04 01_096	Cell_CP_13	WT	90	4	3.784501293662662	3.784501293662662	Ifnb1
1239	Ifnb1_L2_type4C3_type6C2_26012021_Sequence_A 0_S 0_U 1_V 0_X12_Y15_Job(Seq.Scan) 1 01 01 02 01 04 01_104	Cell_CP_7	WT	90	4	8.316926377587793	8.316926377587793	Ifnb1
1240	Ifnb1_L2_type4C3_type6C2_26012021_Sequence_A 0_S 0_U 1_V 0_X17_Y17_Job(Seq.Scan) 1 01 01 02 01 04 01_128	Cell_CP_5	WT	90	4	3.440550569933146	3.440550569933146	Ifnb1
1241	Ifnb1_L2_type4C3_type6C2_26012021_Sequence_A 0_S 0_U 1_V 0_X17_Y17_Job(Seq.Scan) 1 01 01 02 01 04 01_128	Cell_CP_19	WT	90	4	1.89512108084692	1.89512108084692	Ifnb1
1242	Ifnb1_L2_type4C3_type6C2_26012021_Sequence_A 0_S 0_U 1_V 0_X17_Y17_Job(Seq.Scan) 1 01 01 02 01 04 01_128	Cell_CP_26	WT	90	4	6.449465542702101	6.449465542702101	Ifnb1
1243	Ifnb1_L2_type4C3_type6C2_26012021_Sequence_A 0_S 0_U 1_V 0_X17_Y21_Job(Seq.Scan) 1 01 01 02 01 04 01_160	Cell_CP_16	WT	90	4	1.483841512695245	1.483841512695245	Ifnb1
1244	Ifnb1_L2_type4C3_type6C2_26012021_Sequence_A 0_S 0_U 1_V 0_X17_Y21_Job(Seq.Scan) 1 01 01 02 01 04 01_160	Cell_CP_40	WT	90	4	1.9457486067162064	1.9457486067162064	Ifnb1
1245	Ifnb1_L2_type4C3_type6C2_26012021_Sequence_A 0_S 0_U 1_V 0_X18_Y15_Job(Seq.Scan) 1 01 01 02 01 04 01_100	Cell_CP_7	WT	90	4	1.4384336962425872	1.4384336962425872	Ifnb1
1246	Ifnb1_L2_type4C3_type6C2_26012021_Sequence_A 0_S 0_U 1_V 0_X18_Y15_Job(Seq.Scan) 1 01 01 02 01 04 01_100	Cell_CP_10	WT	90	4	2.037085271309958	2.037085271309958	Ifnb1
1247	Ifnb1_L2_type4C3_type6C2_26012021_Sequence_A 0_S 0_U 1_V 0_X18_Y15_Job(Seq.Scan) 1 01 01 02 01 04 01_100	Cell_CP_11	WT	90	4	1.395113814327026	1.395113814327026	Ifnb1
1248	Ifnb1_L2_type4C3_type6C2_26012021_Sequence_A 0_S 0_U 1_V 0_X18_Y16_Job(Seq.Scan) 1 01 01 02 01 04 01_120	Cell_CP_20	WT	90	4	2.780833065572124	2.780833065572124	Ifnb1
1249	Ifnb1_L2_type4C3_type6C2_26012021_Sequence_A 0_S 0_U 1_V 0_X18_Y17_Job(Seq.Scan) 1 01 01 02 01 04 01_126	Cell_CP_17	WT	90	4	3.065806556101754	3.065806556101754	Ifnb1
1250	Ifnb1_L2_type4C3_type6C2_26012021_Sequence_A 0_S 0_U 1_V 0_X18_Y21_Job(Seq.Scan) 1 01 01 02 01 04 01_158	Cell_CP_3	WT	90	4	4.749023731946268	4.749023731946268	Ifnb1
1251	Ifnb1_L2_type4C3_type6C2_26012021_Sequence_A 0_S 0_U 1_V 0_X18_Y21_Job(Seq.Scan) 1 01 01 02 01 04 01_158	Cell_CP_32	WT	90	4	2.914968580393	2.914968580393	Ifnb1
1252	Ifnb1_L2_type4C3_type6C2_26012021_Sequence_A 0_S 0_U 1_V 0_X18_Y21_Job(Seq.Scan) 1 01 01 02 01 04 01_158	Cell_CP_33	WT	90	4	2.6065094437152188	2.6065094437152188	Ifnb1
1253	Ifnb1_L2_type4C3_type6C2_26012021_Sequence_A 0_S 0_U 1_V 0_X19_Y15_Job(Seq.Scan) 1 01 01 02 01 04 01_098	Cell_CP_1	WT	90	4	2.958811397888673	2.958811397888673	Ifnb1
1254	Ifnb1_L2_type4C3_type6C2_26012021_Sequence_A 0_S 0_U 1_V 0_X19_Y15_Job(Seq.Scan) 1 01 01 02 01 04 01_098	Cell_CP_2	WT	90	4	1.561087094222774	1.561087094222774	Ifnb1
1255	Ifnb1_L2_type4C3_type6C2_26012021_Sequence_A 0_S 0_U 1_V 0_X19_Y15_Job(Seq.Scan) 1 01 01 02 01 04 01_098	Cell_CP_29	WT	90	4	2.416527455165096	2.416527455165096	Ifnb1
1256	Ifnb1_L2_type4C3_type6C2_26012021_Sequence_A 0_S 0_U 1_V 0_X19_Y16_Job(Seq.Scan) 1 01 01 02 01 04 01_122	Cell_CP_11	WT	90	4	1.5349907048835263	1.5349907048835263	Ifnb1
1257	Ifnb1_L2_type4C3_type6C2_26012021_Sequence_A 0_S 0_U 1_V 0_X19_Y16_Job(Seq.Scan) 1 01 01 02 01 04 01_122	Cell_CP_14	WT	90	4	1.6759111819302404	1.6759111819302404	Ifnb1
1258	Ifnb1_L2_type4C3_type6C2_26012021_Sequence_A 0_S 0_U 1_V 0_X19_Y16_Job(Seq.Scan) 1 01 01 02 01 04 01_122	Cell_CP_18	WT	90	4	1.2322723093108108	1.2322723093108108	Ifnb1
1259	Ifnb1_L2_type4C3_type6C2_26012021_Sequence_A 0_S 0_U 1_V 0_X19_Y16_Job(Seq.Scan) 1 01 01 02 01 04 01_122	Cell_CP_26	WT	90	4	1.263066234043246	1.263066234043246	Ifnb1
1260	Ifnb1_L2_type4C3_type6C2_26012021_Sequence_A 0_S 0_U 1_V 0_X19_Y17_Job(Seq.Scan) 1 01 01 02 01 04 01_124	Cell_CP_6	WT	90	4	5.65822339363741	5.65822339363741	Ifnb1
1261	Ifnb1_L2_type4C3_type6C2_26012021_Sequence_A 0_S 0_U 1_V 0_X19_Y17_Job(Seq.Scan) 1 01 01 02 01 04 01_124	Cell_CP_19	WT	90	4	2.3685100378563475	2.3685100378563475	Ifnb1
1262	Ifnb1_L2_type4C3_type6C2_26012021_Sequence_A 0_S 0_U 1_V 0_X19_Y20_Job(Seq.Scan) 1 01 01 02 01 04 01_150	Cell_CP_6	WT	90	4	1.6111920652902842	1.6111920652902842	Ifnb1
1263	Ifnb1_L2_type4C3_type6C2_26012021_Sequence_A 0_S 0_U 1_V 0_X19_Y21_Job(Seq.Scan) 1 01 01 02 01 04 01_156	Cell_CP_21	WT	90	4	1.3846755378287727	1.3846755378287727	Ifnb1
1264	Ifnb1_L2_type4C3_type6C2_26012021_Sequence_A 0_S 0_U 1_V 0_X19_Y24_Job(Seq.Scan) 1 01 01 02 01 04 01_192	Cell_CP_19	WT	90	4	1.7275821673636285	1.7275821673636285	Ifnb1
1265	Ifnb1_L2_type4C3_type6C2_26012021_Sequence_A 0_S 0_U 3_V 0_X 7_Y11_Job(Seq.Scan) 1 01 01 02 01 04 01_414	Cell_CP_72	WT	90	5	2.329887183629527	2.329887183629527	Ifnb1
1266	Ifnb1_L2_type4C3_type6C2_26012021_Sequence_A 0_S 0_U 3_V 0_X 7_Y11_Job(Seq.Scan) 1 01 01 02 01 04 01_414	Cell_CP_74	WT	90	5	3.903500361961539	3.903500361961539	Ifnb1
1267	Ifnb1_L2_type4C3_type6C2_26012021_Sequence_A 0_S 0_U 3_V 0_X 7_Y12_Job(Seq.Scan) 1 01 01 02 01 04 01_416	Cell_CP_5	WT	90	5	2.4666315377498247	2.4666315377498247	Ifnb1
1268	Ifnb1_L2_type4C3_type6C2_26012021_Sequence_A 0_S 0_U 3_V 0_X 8_Y11_Job(Seq.Scan) 1 01 01 02 01 04 01_412	Cell_CP_9	WT	90	5	1.5574336530242463	1.5574336530242463	Ifnb1
1269	Ifnb1_L2_type4C3_type6C2_26012021_Sequence_A 0_S 0_U 3_V 0_X 8_Y11_Job(Seq.Scan) 1 01 01 02 01 04 01_412	Cell_CP_37	WT	90	5	3.48804708247957	3.48804708247957	Ifnb1
1270	Ifnb1_L2_type4C3_type6C2_26012021_Sequence_A 0_S 0_U 3_V 0_X 8_Y12_Job(Seq.Scan) 1 01 01 02 01 04 01_418	Cell_CP_14	WT	90	5	3.794417523063585	3.794417523063585	Ifnb1
1271	Ifnb1_L2_type4C3_type6C2_26012021_Sequence_A 0_S 0_U 3_V 0_X11_Y16_Job(Seq.Scan) 1 01 01 02 01 04 01_448	Cell_CP_40	WT	90	5	4.172815485797952	4.172815485797952	Ifnb1
1272	Ifnb1_L2_type4C3_type6C2_26012021_Sequence_A 0_S 0_U 3_V 0_X11_Y17_Job(Seq.Scan) 1 01 01 02 01 04 01_462	Cell_CP_16	WT	90	5	3.8998471746152346	3.8998471746152346	Ifnb1
1273	Ifnb1_L2_type4C3_type6C2_26012021_Sequence_A 0_S 0_U 3_V 0_X12_Y10_Job(Seq.Scan) 1 01 01 02 01 04 01_400	Cell_CP_34	WT	90	5	3.292323718193824	3.292323718193824	Ifnb1
1274	Ifnb1_L2_type4C3_type6C2_26012021_Sequence_A 0_S 0_U 3_V 0_X12_Y13_Job(Seq.Scan) 1 01 01 02 01 04 01_438	Cell_CP_4	WT	90	5	5.698932659287986	5.698932659287986	Ifnb1
1275	Ifnb1_L2_type4C3_type6C2_26012021_Sequence_A 0_S 0_U 3_V 0_X12_Y13_Job(Seq.Scan) 1 01 01 02 01 04 01_438	Cell_CP_12	WT	90	5	1.8288363306194204	1.8288363306194204	Ifnb1
1276	Ifnb1_L2_type4C3_type6C2_26012021_Sequence_A 0_S 0_U 3_V 0_X12_Y13_Job(Seq.Scan) 1 01 01 02 01 04 01_438	Cell_CP_23	WT	90	5	4.231271560383289	4.231271560383289	Ifnb1
1277	Ifnb1_L2_type4C3_type6C2_26012021_Sequence_A 0_S 0_U 3_V 0_X12_Y13_Job(Seq.Scan) 1 01 01 02 01 04 01_438	Cell_CP_29	WT	90	5	3.623746834700761	3.623746834700761	Ifnb1
1278	Ifnb1_L2_type4C3_type6C2_26012021_Sequence_A 0_S 0_U 3_V 0_X12_Y13_Job(Seq.Scan) 1 01 01 02 01 04 01_438	Cell_CP_42	WT	90	5	1.1717285540406008	1.1717285540406008	Ifnb1
1279	Ifnb1_L2_type4C3_type6C2_26012021_Sequence_A 0_S 0_U 3_V 0_X13_Y10_Job(Seq.Scan) 1 01 01 02 01 04 01_402	Cell_CP_32	WT	90	5	2.0443925344853486	2.0443925344853486	Ifnb1
1280	Ifnb1_L2_type4C3_type6C2_26012021_Sequence_A 0_S 0_U 3_V 0_X13_Y12_Job(Seq.Scan) 1 01 01 02 01 04 01_422	Cell_CP_18	WT	90	5	1.621108929321766	1.621108929321766	Ifnb1
1281	Ifnb1_L2_type4C3_type6C2_26012021_Sequence_A 0_S 0_U 3_V 0_X15_Y10_Job(Seq.Scan) 1 01 01 02 01 04 01_406	Cell_CP_37	WT	90	5	1.8267486499345476	1.8267486499345476	Ifnb1
1282	Ifnb1_L2_type4C3_type6C2_26012021_Sequence_A 0_S 0_U 3_V 0_X15_Y13_Job(Seq.Scan) 1 01 01 02 01 04 01_432	Cell_CP_23	WT	90	5	2.340846999520664	2.340846999520664	Ifnb1
1283	Ifnb1_L2_type4C3_type6C2_26012021_Sequence_A 0_S 0_U 3_V 0_X16_Y12_Job(Seq.Scan) 1 01 01 02 01 04 01_428	Cell_CP_57	WT	90	5	3.000042583710468	3.000042583710468	Ifnb1
1284	Ifnb1_L2_type4C3_type6C2_26012021_Sequence_A 0_S 0_U 3_V 0_X19_Y14_Job(Seq.Scan) 1 01 01 02 01 04 01_440	Cell_CP_7	WT	90	5	2.083537055031164	2.083537055031164	Ifnb1
1285	Ifnb1_L2_type4C3_type6C2_26012021_Sequence_A 0_S 0_U 3_V 0_X19_Y14_Job(Seq.Scan) 1 01 01 02 01 04 01_440	Cell_CP_15	WT	90	5	4.634721691336131	4.634721691336131	Ifnb1
1286	Ifnb1_L2_type4C3_type6C2_26012021_Sequence_A 0_S 0_U 3_V 0_X19_Y16_Job(Seq.Scan) 1 01 01 02 01 04 01_452	Cell_CP_12	WT	90	5	10.381672529489537	10.381672529489537	Ifnb1
1287	Ifnb1_L2_type4C3_type6C2_C4isnotyhingIwasworryIputthewrongprobebutjustbackground_05022021_Sequence_A 0_S 0_U 1_V 0_X 9_Y12_Job(Seq.Scan) 1 01 01 02 01 04 01_142	Cell_CP_34	WT	90	6	1.6335077683786086	1.6335077683786086	Ifnb1
1288	Ifnb1_L2_type4C3_type6C2_C4isnotyhingIwasworryIputthewrongprobebutjustbackground_05022021_Sequence_A 0_S 0_U 1_V 0_X12_Y11_Job(Seq.Scan) 1 01 01 02 01 04 01_134	Cell_CP_21	WT	90	6	1.3725575044150085	1.3725575044150085	Ifnb1
1289	Ifnb1_L2_type4C3_type6C2_C4isnotyhingIwasworryIputthewrongprobebutjustbackground_05022021_Sequence_A 0_S 0_U 1_V 0_X12_Y13_Job(Seq.Scan) 1 01 01 02 01 04 01_154	Cell_CP_12	WT	90	6	2.2961566535054425	2.2961566535054425	Ifnb1
1290	Ifnb1_L2_type4C3_type6C2_C4isnotyhingIwasworryIputthewrongprobebutjustbackground_05022021_Sequence_A 0_S 0_U 1_V 0_X13_Y15_Job(Seq.Scan) 1 01 01 02 01 04 01_172	Cell_CP_1	WT	90	6	7.590160299439818	7.590160299439818	Ifnb1
1291	Ifnb1_L2_type4C3_type6C2_C4isnotyhingIwasworryIputthewrongprobebutjustbackground_05022021_Sequence_A 0_S 0_U 1_V 0_X17_Y17_Job(Seq.Scan) 1 01 01 02 01 04 01_184	Cell_CP_7	WT	90	6	4.366292858248405	4.366292858248405	Ifnb1
1292	Ifnb1_L2_type4C3_type6C2_C4isnotyhingIwasworryIputthewrongprobebutjustbackground_05022021_Sequence_A 0_S 0_U 1_V 0_X18_Y24_Job(Seq.Scan) 1 01 01 02 01 04 01_202	Cell_CP_7	WT	90	6	1.7321343781530756	1.7321343781530756	Ifnb1
1293	Ifnb1_L2_type4C3_type6C2_C4isnotyhingIwasworryIputthewrongprobebutjustbackground_05022021_Sequence_A 0_S 0_U 3_V 0_X 8_Y21_Job(Seq.Scan) 1 01 01 02 01 04 01_470	Cell_CP_2	WT	90	7	1.8893209200506529	1.8893209200506529	Ifnb1
1294	Ifnb1_L2_type4C3_type6C2_C4isnotyhingIwasworryIputthewrongprobebutjustbackground_05022021_Sequence_A 0_S 0_U 3_V 0_X 8_Y21_Job(Seq.Scan) 1 01 01 02 01 04 01_470	Cell_CP_27	WT	90	7	1.7968585202323375	1.7968585202323375	Ifnb1
1295	Ifnb1_L2_type4C3_type6C2_C4isnotyhingIwasworryIputthewrongprobebutjustbackground_05022021_Sequence_A 0_S 0_U 3_V 0_X 8_Y21_Job(Seq.Scan) 1 01 01 02 01 04 01_470	Cell_CP_40	WT	90	7	2.3095129206063	2.3095129206063	Ifnb1
1296	Ifnb1_L2_type4C3_type6C2_C4isnotyhingIwasworryIputthewrongprobebutjustbackground_05022021_Sequence_A 0_S 0_U 3_V 0_X 9_Y15_Job(Seq.Scan) 1 01 01 02 01 04 01_434	Cell_CP_7	WT	90	7	2.794427439272632	2.794427439272632	Ifnb1
1297	Ifnb1_L2_type4C3_type6C2_C4isnotyhingIwasworryIputthewrongprobebutjustbackground_05022021_Sequence_A 0_S 0_U 3_V 0_X 9_Y15_Job(Seq.Scan) 1 01 01 02 01 04 01_434	Cell_CP_20	WT	90	7	1.9715098448098152	1.9715098448098152	Ifnb1
1298	Ifnb1_L2_type4C3_type6C2_C4isnotyhingIwasworryIputthewrongprobebutjustbackground_05022021_Sequence_A 0_S 0_U 3_V 0_X 9_Y16_Job(Seq.Scan) 1 01 01 02 01 04 01_444	Cell_CP_15	WT	90	7	3.0769530002257315	3.0769530002257315	Ifnb1
1299	Ifnb1_L2_type4C3_type6C2_C4isnotyhingIwasworryIputthewrongprobebutjustbackground_05022021_Sequence_A 0_S 0_U 3_V 0_X 9_Y17_Job(Seq.Scan) 1 01 01 02 01 04 01_452	Cell_CP_24	WT	90	7	5.739878959375926	5.739878959375926	Ifnb1
1300	Ifnb1_L2_type4C3_type6C2_C4isnotyhingIwasworryIputthewrongprobebutjustbackground_05022021_Sequence_A 0_S 0_U 3_V 0_X 9_Y18_Job(Seq.Scan) 1 01 01 02 01 04 01_454	Cell_CP_21	WT	90	7	1.6694654307682832	1.6694654307682832	Ifnb1
1301	Ifnb1_L2_type4C3_type6C2_C4isnotyhingIwasworryIputthewrongprobebutjustbackground_05022021_Sequence_A 0_S 0_U 3_V 0_X10_Y16_Job(Seq.Scan) 1 01 01 02 01 04 01_446	Cell_CP_12	WT	90	7	1.6448087158643367	1.6448087158643367	Ifnb1
1302	Ifnb1_L2_type4C3_type6C2_C4isnotyhingIwasworryIputthewrongprobebutjustbackground_05022021_Sequence_A 0_S 0_U 3_V 0_X10_Y20_Job(Seq.Scan) 1 01 01 02 01 04 01_460	Cell_CP_7	WT	90	7	1.623234043478136	1.623234043478136	Ifnb1
1303	Ifnb1_L2_type4C3_type6C2_C4isnotyhingIwasworryIputthewrongprobebutjustbackground_05022021_Sequence_A 0_S 0_U 3_V 0_X10_Y21_Job(Seq.Scan) 1 01 01 02 01 04 01_466	Cell_CP_26	WT	90	7	1.604741538530341	1.604741538530341	Ifnb1
1304	Ifnb1_L2_type4C3_type6C2_C4isnotyhingIwasworryIputthewrongprobebutjustbackground_05022021_Sequence_A 0_S 0_U 3_V 0_X10_Y21_Job(Seq.Scan) 1 01 01 02 01 04 01_466	Cell_CP_33	WT	90	7	3.917336001971748	3.917336001971748	Ifnb1
1305	Ifnb1_L2_type4C3_type6C2_C4isnotyhingIwasworryIputthewrongprobebutjustbackground_05022021_Sequence_A 0_S 0_U 3_V 0_X11_Y15_Job(Seq.Scan) 1 01 01 02 01 04 01_430	Cell_CP_17	WT	90	7	1.9684281770540488	1.9684281770540488	Ifnb1
1306	Ifnb1_L2_type4C3_type6C2_C4isnotyhingIwasworryIputthewrongprobebutjustbackground_05022021_Sequence_A 0_S 0_U 3_V 0_X11_Y16_Job(Seq.Scan) 1 01 01 02 01 04 01_448	Cell_CP_1	WT	90	7	5.187158006271267	5.187158006271267	Ifnb1
1307	Ifnb1_L2_type4C3_type6C2_C4isnotyhingIwasworryIputthewrongprobebutjustbackground_05022021_Sequence_A 0_S 0_U 3_V 0_X12_Y10_Job(Seq.Scan) 1 01 01 02 01 04 01_390	Cell_CP_30	WT	90	7	8.83532146645362	8.83532146645362	Ifnb1
1308	Ifnb1_L2_type4C3_type6C2_C4isnotyhingIwasworryIputthewrongprobebutjustbackground_05022021_Sequence_A 0_S 0_U 3_V 0_X13_Y11_Job(Seq.Scan) 1 01 01 02 01 04 01_398	Cell_CP_10	WT	90	7	3.9995255513342087	3.9995255513342087	Ifnb1
1309	Ifnb1_L2_type4C3_type6C2_C4isnotyhingIwasworryIputthewrongprobebutjustbackground_05022021_Sequence_A 0_S 0_U 3_V 0_X14_Y10_Job(Seq.Scan) 1 01 01 02 01 04 01_394	Cell_CP_2	WT	90	7	1.7177518878322406	1.7177518878322406	Ifnb1
1310	Ifnb1_L2_type4C3_type6C2_C4isnotyhingIwasworryIputthewrongprobebutjustbackground_05022021_Sequence_A 0_S 0_U 3_V 0_X16_Y22_Job(Seq.Scan) 1 01 01 02 01 04 01_472	Cell_CP_11	WT	90	7	1.850281215143232	1.850281215143232	Ifnb1
1311	Ifnb1_L2_type4C3_type6C2_C4isnotyhingIwasworryIputthewrongprobebutjustbackground_05022021_Sequence_A 0_S 0_U 3_V 0_X19_Y23_Job(Seq.Scan) 1 01 01 02 01 04 01_474	Cell_CP_13	WT	90	7	3.6841248701918192	3.6841248701918192	Ifnb1
