# Supplementary material for: Cohesin couples transcriptional bursting probabilities of inducible enhancers and promoters
Source: Nat Commun. 2022 Jul 27;13:4342. doi: 10.1038/s41467-022-31192-9 (PMC9329429; doi:10.1038/s41467-022-31192-9)
Supplement: Supplementary file 4 — Source Data [file 41467_2022_31192_MOESM4_ESM.zip › SourceData/SupFig5e.csv]

ImageNumber	ObjectNumber	Genotype	Rep	Sample	RAD21
1	1	Control__Neg	2ndAugust2019	Control__Neg__2ndAugust2019	-0.001281633595828481
1	2	Control__Neg	2ndAugust2019	Control__Neg__2ndAugust2019	0.001607828785447945
1	3	Control__Neg	2ndAugust2019	Control__Neg__2ndAugust2019	-0.0010165330405424167
1	4	Control__Neg	2ndAugust2019	Control__Neg__2ndAugust2019	0.0022545708562152073
1	5	Control__Neg	2ndAugust2019	Control__Neg__2ndAugust2019	0.0017326087876092938
1	6	Control__Neg	2ndAugust2019	Control__Neg__2ndAugust2019	-0.0017794733539945509
1	7	Control__Neg	2ndAugust2019	Control__Neg__2ndAugust2019	-0.0003450860570010858
1	8	Control__Neg	2ndAugust2019	Control__Neg__2ndAugust2019	-0.0026181560654130014
1	9	Control__Neg	2ndAugust2019	Control__Neg__2ndAugust2019	-0.0012347739711147474
1	10	Control__Neg	2ndAugust2019	Control__Neg__2ndAugust2019	7.220603869071557e-6
1	11	Control__Neg	2ndAugust2019	Control__Neg__2ndAugust2019	-0.0024328603203544723
1	12	Control__Neg	2ndAugust2019	Control__Neg__2ndAugust2019	0.0013732648976473617
1	13	Control__Neg	2ndAugust2019	Control__Neg__2ndAugust2019	-0.0027844783787708775
1	14	Control__Neg	2ndAugust2019	Control__Neg__2ndAugust2019	-0.002974017196753189
1	15	Control__Neg	2ndAugust2019	Control__Neg__2ndAugust2019	-0.0007389127013160135
1	16	Control__Neg	2ndAugust2019	Control__Neg__2ndAugust2019	-0.0015958586599528826
1	17	Control__Neg	2ndAugust2019	Control__Neg__2ndAugust2019	-0.0003578784940561873
1	18	Control__Neg	2ndAugust2019	Control__Neg__2ndAugust2019	-0.002483318679936123
1	19	Control__Neg	2ndAugust2019	Control__Neg__2ndAugust2019	0.0026703008536248657
1	20	Control__Neg	2ndAugust2019	Control__Neg__2ndAugust2019	0.0008981046528738004
1	21	Control__Neg	2ndAugust2019	Control__Neg__2ndAugust2019	-0.002198858188485704
1	22	Control__Neg	2ndAugust2019	Control__Neg__2ndAugust2019	-0.0006095044514802007
1	23	Control__Neg	2ndAugust2019	Control__Neg__2ndAugust2019	-0.0012821905231563645
1	24	Control__Neg	2ndAugust2019	Control__Neg__2ndAugust2019	-0.0034665892096395062
1	25	Control__Neg	2ndAugust2019	Control__Neg__2ndAugust2019	-0.00217872766456656
1	26	Control__Neg	2ndAugust2019	Control__Neg__2ndAugust2019	-0.004386674755497436
2	1	RAD21	1	RAD21__1	-0.03582762510108456
2	2	RAD21	1	RAD21__1	0.031441018437842555
2	3	RAD21	1	RAD21__1	0.022859718727244266
2	4	RAD21	1	RAD21__1	0.011569134258865243
2	5	RAD21	1	RAD21__1	-0.030777232872266552
2	6	RAD21	1	RAD21__1	-0.0012110979785278364
2	7	RAD21	1	RAD21__1	-0.01063472996785439
2	8	RAD21	1	RAD21__1	0.034114539607521505
2	9	RAD21	1	RAD21__1	-0.009516821030293693
2	10	RAD21	1	RAD21__1	-0.04014603835064373
2	11	RAD21	1	RAD21__1	0.03520471593834262
2	12	RAD21	1	RAD21__1	0.0761037245334093
2	13	RAD21	1	RAD21__1	-0.03403723439318149
2	14	RAD21	1	RAD21__1	-0.03921663503333636
3	1	RAD21	1	RAD21__1	-0.03464574945530624
3	2	RAD21	1	RAD21__1	-0.07242812533054183
3	3	RAD21	1	RAD21__1	-0.04139994609512232
3	4	RAD21	1	RAD21__1	-0.02385015020052561
3	5	RAD21	1	RAD21__1	-0.05027050845430697
3	6	RAD21	1	RAD21__1	-0.05230136139903119
3	7	RAD21	1	RAD21__1	-0.003210890424058699
3	8	RAD21	1	RAD21__1	-0.048047944741237136
3	9	RAD21	1	RAD21__1	0.17223897896383428
3	10	RAD21	1	RAD21__1	-0.04818377968007442
4	1	RAD21	1	RAD21__1	-0.02941268114019996
4	2	RAD21	1	RAD21__1	0.0018971196834794979
4	3	RAD21	1	RAD21__1	0.09821145910206075
4	4	RAD21	1	RAD21__1	-0.04063681755707341
4	5	RAD21	1	RAD21__1	-0.007687808145271036
4	6	RAD21	1	RAD21__1	-0.023578980002512073
4	7	RAD21	1	RAD21__1	-0.03053427322400737
4	8	RAD21	1	RAD21__1	-0.05138331368196403
4	9	RAD21	1	RAD21__1	-0.05722531209777282
4	10	RAD21	1	RAD21__1	0.0733427055873036
4	11	RAD21	1	RAD21__1	-0.03258355884212333
4	12	RAD21	1	RAD21__1	-0.01976485995011029
4	13	RAD21	1	RAD21__1	-0.05594422513385608
4	14	RAD21	1	RAD21__1	-0.012391122732563375
4	15	RAD21	1	RAD21__1	-0.07911788706915002
4	16	RAD21	1	RAD21__1	-0.03757784919534435
5	1	RAD21	1	RAD21__1	0.050476993814484866
5	2	RAD21	1	RAD21__1	-0.011952212263346418
5	3	RAD21	1	RAD21__1	0.007428787169563217
5	4	RAD21	1	RAD21__1	0.00976570013266001
5	5	RAD21	1	RAD21__1	0.026678514202570836
5	6	RAD21	1	RAD21__1	-0.025359959899296014
5	7	RAD21	1	RAD21__1	0.002359422087457319
5	8	RAD21	1	RAD21__1	-0.034706582017782206
5	9	RAD21	1	RAD21__1	0.0020230916862875314
5	10	RAD21	1	RAD21__1	0.03426630384012794
6	1	RAD21	1	RAD21__1	0.011788489038124683
6	2	RAD21	1	RAD21__1	0.05414714268465759
6	3	RAD21	1	RAD21__1	-0.01465973496181569
6	4	RAD21	1	RAD21__1	0.022860208268627336
6	5	RAD21	1	RAD21__1	-0.01937442121598229
6	6	RAD21	1	RAD21__1	-0.004848138177711847
6	7	RAD21	1	RAD21__1	-0.04966012571363504
6	8	RAD21	1	RAD21__1	0.0076250438089944805
6	9	RAD21	1	RAD21__1	0.005684436508385016
6	10	RAD21	1	RAD21__1	-0.018318924687409005
6	11	RAD21	1	RAD21__1	-0.057016742057666714
7	1	RAD21	1	RAD21__1	-0.04122606118778019
7	2	RAD21	1	RAD21__1	-0.02904809665090989
7	3	RAD21	1	RAD21__1	-0.006722279114569102
7	4	RAD21	1	RAD21__1	0.00033379820126486215
7	5	RAD21	1	RAD21__1	-0.009005121028823532
7	6	RAD21	1	RAD21__1	0.006342404175058186
7	7	RAD21	1	RAD21__1	-0.017875921615942966
7	8	RAD21	1	RAD21__1	-0.0046510940151609365
7	9	RAD21	1	RAD21__1	-0.016769594708475305
7	10	RAD21	1	RAD21__1	-0.026563140851760453
7	11	RAD21	1	RAD21__1	-0.016203487922562917
7	12	RAD21	1	RAD21__1	0.01595399282622939
7	13	RAD21	1	RAD21__1	-0.022185925752267494
7	14	RAD21	1	RAD21__1	-0.01997097618664162
7	15	RAD21	1	RAD21__1	-0.0023591642629459814
7	16	RAD21	1	RAD21__1	-0.048407485990702756
8	1	RAD21	1	RAD21__1	-0.008673660358339885
8	2	RAD21	1	RAD21__1	-0.017394539735037115
8	3	RAD21	1	RAD21__1	-0.011636410410950523
8	4	RAD21	1	RAD21__1	-0.016850872503698627
8	5	RAD21	1	RAD21__1	-0.019767387765351613
8	6	RAD21	1	RAD21__1	-0.01784227696633546
8	7	RAD21	1	RAD21__1	-0.021297499384487842
8	8	RAD21	1	RAD21__1	-0.014016925043529513
8	9	RAD21	1	RAD21__1	-0.011367641295562156
8	10	RAD21	1	RAD21__1	-0.016113951634727897
8	11	RAD21	1	RAD21__1	-0.017102803493728794
8	12	RAD21	1	RAD21__1	0.049192488414858626
8	13	RAD21	1	RAD21__1	-0.03121581483539118
8	14	RAD21	1	RAD21__1	-0.008089375689990339
8	15	RAD21	1	RAD21__1	-0.016003887044443
9	1	RAD21	1	RAD21__1	-0.07649472683467862
9	2	RAD21	1	RAD21__1	-0.055764172009669155
9	3	RAD21	1	RAD21__1	-0.05351576062061092
9	4	RAD21	1	RAD21__1	-0.1451986387013669
9	5	RAD21	1	RAD21__1	0.018897742727717437
9	6	RAD21	1	RAD21__1	0.13852068575142318
9	7	RAD21	1	RAD21__1	-0.13162950140875296
9	8	RAD21	1	RAD21__1	-0.12968525907136863
9	9	RAD21	1	RAD21__1	-0.06982362788145352
9	10	RAD21	1	RAD21__1	0.0032835925130578203
9	11	RAD21	1	RAD21__1	-0.13709278523112417
9	12	RAD21	1	RAD21__1	-0.11742839654884757
9	13	RAD21	1	RAD21__1	-0.12103064658409013
9	14	RAD21	1	RAD21__1	-0.11312692563840149
9	15	RAD21	1	RAD21__1	0.02466057718854059
9	16	RAD21	1	RAD21__1	-0.13902502481992185
9	17	RAD21	1	RAD21__1	-0.08141407050264926
9	18	RAD21	1	RAD21__1	-0.1190111020095907
9	19	RAD21	1	RAD21__1	-0.15620617949564222
9	20	RAD21	1	RAD21__1	-0.10558490564480627
9	21	RAD21	1	RAD21__1	-0.13917134914333784
9	22	RAD21	1	RAD21__1	-0.14668895390392567
9	23	RAD21	1	RAD21__1	-0.11848451972979451
9	24	RAD21	1	RAD21__1	-0.08405359192200823
9	25	RAD21	1	RAD21__1	-0.13950141074092137
9	26	RAD21	1	RAD21__1	-0.005755733554121567
9	27	RAD21	1	RAD21__1	-0.10419278932425996
9	28	RAD21	1	RAD21__1	-0.14022592410198564
10	1	Rad21KO	2	Rad21KO__2	-0.053786977418952386
10	2	Rad21KO	2	Rad21KO__2	-0.058969393287438054
10	3	Rad21KO	2	Rad21KO__2	-0.03399673047562993
10	4	Rad21KO	2	Rad21KO__2	-0.02182739257468308
10	5	Rad21KO	2	Rad21KO__2	-0.052730034875901166
10	6	Rad21KO	2	Rad21KO__2	-0.031389773880829364
10	7	Rad21KO	2	Rad21KO__2	-0.06523075586815238
10	8	Rad21KO	2	Rad21KO__2	0.07603917956532624
10	9	Rad21KO	2	Rad21KO__2	0.0010537064246120553
10	10	Rad21KO	2	Rad21KO__2	-0.02797690219142096
10	11	Rad21KO	2	Rad21KO__2	-0.05345286629784818
10	12	Rad21KO	2	Rad21KO__2	0.17943669498079004
10	13	Rad21KO	2	Rad21KO__2	-0.05208348264760243
10	14	Rad21KO	2	Rad21KO__2	-0.015203373626911848
11	1	Rad21KO	2	Rad21KO__2	-0.002131691293939142
11	2	Rad21KO	2	Rad21KO__2	0.015084614388540862
11	3	Rad21KO	2	Rad21KO__2	0.01850402940391077
11	4	Rad21KO	2	Rad21KO__2	-0.042476058821087403
11	5	Rad21KO	2	Rad21KO__2	0.07908628237320459
11	6	Rad21KO	2	Rad21KO__2	0.010265956221695849
11	7	Rad21KO	2	Rad21KO__2	0.020517269644290792
11	8	Rad21KO	2	Rad21KO__2	0.013429992596621476
11	9	Rad21KO	2	Rad21KO__2	-0.015854495464783153
11	10	Rad21KO	2	Rad21KO__2	-0.07452576064172647
11	11	Rad21KO	2	Rad21KO__2	-0.08172460430455644
11	12	Rad21KO	2	Rad21KO__2	-0.06686517399781816
11	13	Rad21KO	2	Rad21KO__2	-0.05633448354213624
11	14	Rad21KO	2	Rad21KO__2	-0.03627715497012329
11	15	Rad21KO	2	Rad21KO__2	-0.034109130245934954
11	16	Rad21KO	2	Rad21KO__2	-0.02365147731475875
12	1	Rad21KO	2	Rad21KO__2	-0.03694860983469633
12	2	Rad21KO	2	Rad21KO__2	-0.06288024169017092
12	3	Rad21KO	2	Rad21KO__2	-0.028057088279224485
12	4	Rad21KO	2	Rad21KO__2	-0.019366810815390434
12	5	Rad21KO	2	Rad21KO__2	-0.01129511523708343
12	6	Rad21KO	2	Rad21KO__2	-0.04126088799942676
12	7	Rad21KO	2	Rad21KO__2	-0.0008689106706622485
12	8	Rad21KO	2	Rad21KO__2	-0.03727632300690831
12	9	Rad21KO	2	Rad21KO__2	0.009591257756914162
12	10	Rad21KO	2	Rad21KO__2	-0.04893601215123916
12	11	Rad21KO	2	Rad21KO__2	-0.030155165794498673
12	12	Rad21KO	2	Rad21KO__2	0.007277029481232766
12	13	Rad21KO	2	Rad21KO__2	-0.013050588011441072
12	14	Rad21KO	2	Rad21KO__2	0.012700625293543766
12	15	Rad21KO	2	Rad21KO__2	0.006045665884936657
13	1	Rad21KO	2	Rad21KO__2	0.002489357242693002
13	2	Rad21KO	2	Rad21KO__2	-0.057214029452609755
13	3	Rad21KO	2	Rad21KO__2	-0.05836660054585335
13	4	Rad21KO	2	Rad21KO__2	-0.05715821589970163
13	5	Rad21KO	2	Rad21KO__2	-0.07431380851473637
13	6	Rad21KO	2	Rad21KO__2	-0.026186148938974252
13	7	Rad21KO	2	Rad21KO__2	-0.060698550525114664
13	8	Rad21KO	2	Rad21KO__2	-0.00921626525826022
13	9	Rad21KO	2	Rad21KO__2	-0.047798642005110165
13	10	Rad21KO	2	Rad21KO__2	-0.0233768948886455
13	11	Rad21KO	2	Rad21KO__2	-0.06377153945934097
13	12	Rad21KO	2	Rad21KO__2	-0.03516596865829896
13	13	Rad21KO	2	Rad21KO__2	-0.02975731757732694
14	1	Rad21KO	2	Rad21KO__2	0.05613171211274709
14	2	Rad21KO	2	Rad21KO__2	0.015536795885080279
14	3	Rad21KO	2	Rad21KO__2	-0.00702279649250831
14	4	Rad21KO	2	Rad21KO__2	0.009084153949081908
14	5	Rad21KO	2	Rad21KO__2	0.008637357284616731
14	6	Rad21KO	2	Rad21KO__2	-0.017007225933323766
14	7	Rad21KO	2	Rad21KO__2	0.0012322965461481483
14	8	Rad21KO	2	Rad21KO__2	-0.03280174929818311
14	9	Rad21KO	2	Rad21KO__2	-0.006898731104797384
14	10	Rad21KO	2	Rad21KO__2	0.0627981203923404
14	11	Rad21KO	2	Rad21KO__2	-0.04251347734220884
14	12	Rad21KO	2	Rad21KO__2	0.023494178417095446
14	13	Rad21KO	2	Rad21KO__2	0.02665614813405265
14	14	Rad21KO	2	Rad21KO__2	-0.047615345785661095
14	15	Rad21KO	2	Rad21KO__2	0.014073244365061133
14	16	Rad21KO	2	Rad21KO__2	0.017929671853340767
14	17	Rad21KO	2	Rad21KO__2	-0.027921548018522924
15	1	Rad21KO	2	Rad21KO__2	-0.062237770679388627
15	2	Rad21KO	2	Rad21KO__2	-0.08780563829721622
15	3	Rad21KO	2	Rad21KO__2	-0.042161919953419835
15	4	Rad21KO	2	Rad21KO__2	-0.04869892666744319
15	5	Rad21KO	2	Rad21KO__2	0.04319555369987499
15	6	Rad21KO	2	Rad21KO__2	-0.008491978372941245
15	7	Rad21KO	2	Rad21KO__2	-0.034681524522202245
15	8	Rad21KO	2	Rad21KO__2	-0.013747309046887646
15	9	Rad21KO	2	Rad21KO__2	-0.011474469108333274
15	10	Rad21KO	2	Rad21KO__2	0.046033119400992306
15	11	Rad21KO	2	Rad21KO__2	-0.06191489635557562
15	12	Rad21KO	2	Rad21KO__2	0.01462421004574549
16	1	Rad21KO	3	Rad21KO__3	-0.05753568709204593
16	2	Rad21KO	3	Rad21KO__3	-0.10074019822254482
16	3	Rad21KO	3	Rad21KO__3	-0.08350621437318145
16	4	Rad21KO	3	Rad21KO__3	-0.1047378354175919
16	5	Rad21KO	3	Rad21KO__3	0.009986888995324572
16	6	Rad21KO	3	Rad21KO__3	-0.024432420018563716
16	7	Rad21KO	3	Rad21KO__3	-0.07244346200050189
16	8	Rad21KO	3	Rad21KO__3	-0.11937085000879527
16	9	Rad21KO	3	Rad21KO__3	-0.03177698074273383
17	1	Rad21KO	3	Rad21KO__3	-0.12817708740938494
17	2	Rad21KO	3	Rad21KO__3	-0.06393117368909401
17	3	Rad21KO	3	Rad21KO__3	-0.07663589231490447
17	4	Rad21KO	3	Rad21KO__3	-0.03991712988904805
17	5	Rad21KO	3	Rad21KO__3	-0.05432814728749619
17	6	Rad21KO	3	Rad21KO__3	-0.09258789216303698
18	1	Rad21KO	3	Rad21KO__3	-0.02239003940019489
18	2	Rad21KO	3	Rad21KO__3	-0.020150079479818367
18	3	Rad21KO	3	Rad21KO__3	-0.01579861330074414
18	4	Rad21KO	3	Rad21KO__3	-0.04946472898787241
18	5	Rad21KO	3	Rad21KO__3	-0.013092876974298034
18	6	Rad21KO	3	Rad21KO__3	-0.030767558035175793
18	7	Rad21KO	3	Rad21KO__3	-0.028358297175732794
18	8	Rad21KO	3	Rad21KO__3	-0.008437285356129226
18	9	Rad21KO	3	Rad21KO__3	-0.017422709449324614
18	10	Rad21KO	3	Rad21KO__3	-0.027359051216881924
18	11	Rad21KO	3	Rad21KO__3	0.015256627112501697
18	12	Rad21KO	3	Rad21KO__3	0.0020503600701363978
19	1	Rad21KO	3	Rad21KO__3	-0.03732449067297988
19	2	Rad21KO	3	Rad21KO__3	-0.07354661123412459
19	3	Rad21KO	3	Rad21KO__3	0.0002519987317224359
19	4	Rad21KO	3	Rad21KO__3	-0.03931836461706739
19	5	Rad21KO	3	Rad21KO__3	-0.03475531667545667
19	6	Rad21KO	3	Rad21KO__3	-0.017548759851173712
19	7	Rad21KO	3	Rad21KO__3	-0.17063229541675173
19	8	Rad21KO	3	Rad21KO__3	-0.057588855559358665
20	1	Rad21KO	3	Rad21KO__3	-0.01376715420581015
20	2	Rad21KO	3	Rad21KO__3	-0.015316855791673023
20	3	Rad21KO	3	Rad21KO__3	-0.07390832852353219
20	4	Rad21KO	3	Rad21KO__3	-0.07052759560262106
20	5	Rad21KO	3	Rad21KO__3	0.0034589983755746734
20	6	Rad21KO	3	Rad21KO__3	-0.050777826943065374
20	7	Rad21KO	3	Rad21KO__3	0.0024866442420337642
20	8	Rad21KO	3	Rad21KO__3	-0.12900855664635058
20	9	Rad21KO	3	Rad21KO__3	0.017796967014563403
20	10	Rad21KO	3	Rad21KO__3	-0.07241727543698193
20	11	Rad21KO	3	Rad21KO__3	-0.03503316715494409
20	12	Rad21KO	3	Rad21KO__3	0.04693384850504029
21	1	Rad21KO	3	Rad21KO__3	0.08770726646122318
21	2	Rad21KO	3	Rad21KO__3	-0.02045799910601237
21	3	Rad21KO	3	Rad21KO__3	-0.06357995929337312
21	4	Rad21KO	3	Rad21KO__3	-0.014291358947523147
21	5	Rad21KO	3	Rad21KO__3	-0.02305187980697221
21	6	Rad21KO	3	Rad21KO__3	-0.0256819373687166
21	7	Rad21KO	3	Rad21KO__3	-0.051870184658878854
21	8	Rad21KO	3	Rad21KO__3	0.009110810279583104
21	9	Rad21KO	3	Rad21KO__3	0.03950378616067263
21	10	Rad21KO	3	Rad21KO__3	0.02524679111706385
21	11	Rad21KO	3	Rad21KO__3	-0.006701987201713444
21	12	Rad21KO	3	Rad21KO__3	0.017754138143359632
21	13	Rad21KO	3	Rad21KO__3	0.07997133004507512
21	14	Rad21KO	3	Rad21KO__3	0.01570706511640302
21	15	Rad21KO	3	Rad21KO__3	-0.024029013261278487
21	16	Rad21KO	3	Rad21KO__3	-0.0532340612201368
21	17	Rad21KO	3	Rad21KO__3	0.020646178625498945
21	18	Rad21KO	3	Rad21KO__3	0.006694190658183163
21	19	Rad21KO	3	Rad21KO__3	0.052896517314110825
22	1	WT	1	WT__1	0.1417956700938099
22	2	WT	1	WT__1	0.2406782849150303
22	3	WT	1	WT__1	0.15665646994156845
22	4	WT	1	WT__1	0.09162173820542885
22	5	WT	1	WT__1	0.10312380288543022
22	6	WT	1	WT__1	0.22370990288652826
22	7	WT	1	WT__1	0.20023787758667577
22	8	WT	1	WT__1	0.21957160870801712
22	9	WT	1	WT__1	0.2511194882983709
22	10	WT	1	WT__1	0.24855001520799536
22	11	WT	1	WT__1	0.2542788556523658
22	12	WT	1	WT__1	0.23211186550947704
22	13	WT	1	WT__1	0.2107735246468858
22	14	WT	1	WT__1	0.23368697958061957
22	15	WT	1	WT__1	0.2102335874689203
22	16	WT	1	WT__1	0.22407073831192525
22	17	WT	1	WT__1	0.1993899003989954
22	18	WT	1	WT__1	0.25886059224940516
22	19	WT	1	WT__1	0.22062181985041462
22	20	WT	1	WT__1	0.24891708274312874
23	1	WT	1	WT__1	0.14820780062594652
23	2	WT	1	WT__1	0.2410684597150517
23	3	WT	1	WT__1	0.19661941761525903
23	4	WT	1	WT__1	0.17774818550663407
23	5	WT	1	WT__1	0.27089471888206407
23	6	WT	1	WT__1	0.23957724446088108
23	7	WT	1	WT__1	0.21919259766971355
23	8	WT	1	WT__1	0.21436468147682314
23	9	WT	1	WT__1	0.23989603345425148
23	10	WT	1	WT__1	0.24357846782388748
23	11	WT	1	WT__1	0.2527732404077727
23	12	WT	1	WT__1	0.2737682603104137
23	13	WT	1	WT__1	0.30861233041137603
23	14	WT	1	WT__1	0.05411164956192094
23	15	WT	1	WT__1	0.2856798987178706
23	16	WT	1	WT__1	0.2224415178865784
23	17	WT	1	WT__1	0.19912622124666302
24	1	WT	1	WT__1	0.10376150419031788
24	2	WT	1	WT__1	0.21505832426528304
24	3	WT	1	WT__1	0.24462412928240457
24	4	WT	1	WT__1	0.17873769282559548
24	5	WT	1	WT__1	0.2532051268798179
24	6	WT	1	WT__1	0.2797070628402948
24	7	WT	1	WT__1	0.2104351918762895
24	8	WT	1	WT__1	0.24354710109235095
24	9	WT	1	WT__1	0.21131971918918346
24	10	WT	1	WT__1	0.2441174540256849
24	11	WT	1	WT__1	0.2271526976459579
24	12	WT	1	WT__1	0.18296526931403495
24	13	WT	1	WT__1	0.17254074217100995
24	14	WT	1	WT__1	0.19143346999105038
24	15	WT	1	WT__1	0.2219822407332966
24	16	WT	1	WT__1	0.23309322899941975
24	17	WT	1	WT__1	0.23940880968688694
24	18	WT	1	WT__1	0.21424856531280356
24	19	WT	1	WT__1	0.17486865482187164
24	20	WT	1	WT__1	0.22904338682667935
24	21	WT	1	WT__1	0.28986724358115823
24	22	WT	1	WT__1	0.19264415933560236
24	23	WT	1	WT__1	0.20915068611508958
24	24	WT	1	WT__1	0.18788811366722902
24	25	WT	1	WT__1	0.23147676910361292
24	26	WT	1	WT__1	0.22348006178535468
25	1	WT	1	WT__1	0.25262342639690494
25	2	WT	1	WT__1	0.21203872741187313
25	3	WT	1	WT__1	0.15013945645564553
25	4	WT	1	WT__1	0.2187499657721944
25	5	WT	1	WT__1	0.18915769901107216
25	6	WT	1	WT__1	0.16203213499605307
25	7	WT	1	WT__1	0.22121158067076357
25	8	WT	1	WT__1	0.18278975816980703
25	9	WT	1	WT__1	0.22244829435111002
25	10	WT	1	WT__1	0.15705422225704568
25	11	WT	1	WT__1	0.16682169414225018
25	12	WT	1	WT__1	0.1625215156033502
25	13	WT	1	WT__1	0.22043497342139984
25	14	WT	1	WT__1	0.19653477310119255
25	15	WT	1	WT__1	0.12617517537678746
25	16	WT	1	WT__1	0.26631874797208194
25	17	WT	1	WT__1	0.13176844822511286
25	18	WT	1	WT__1	0.22053520740331195
25	19	WT	1	WT__1	0.21044629265412212
25	20	WT	1	WT__1	0.15815336376441347
25	21	WT	1	WT__1	0.20539701751073725
25	22	WT	1	WT__1	0.18826259615747148
25	23	WT	1	WT__1	0.18409647426311104
25	24	WT	1	WT__1	0.04291828764775607
25	25	WT	1	WT__1	0.14510808993510504
26	1	WT	1	WT__1	0.2554372140691182
26	2	WT	1	WT__1	0.10104888432195652
26	3	WT	1	WT__1	0.1683332575076933
26	4	WT	1	WT__1	0.22891278768889417
26	5	WT	1	WT__1	0.25165170896817307
26	6	WT	1	WT__1	0.06575728588653651
26	7	WT	1	WT__1	0.20445468130230915
26	8	WT	1	WT__1	0.23690235186877373
26	9	WT	1	WT__1	0.19473657814969553
26	10	WT	1	WT__1	0.2145978826841362
26	11	WT	1	WT__1	0.10234675926790193
26	12	WT	1	WT__1	0.17692343622112877
26	13	WT	1	WT__1	0.2520624350491797
26	14	WT	1	WT__1	0.23966296577961776
26	15	WT	1	WT__1	0.22721187585212194
26	16	WT	1	WT__1	0.21280175219677866
26	17	WT	1	WT__1	0.1698766328876316
26	18	WT	1	WT__1	0.11312926728057443
26	19	WT	1	WT__1	0.15915446514383108
26	20	WT	1	WT__1	0.16182357761789007
26	21	WT	1	WT__1	0.2215402477755779
26	22	WT	1	WT__1	0.239887293758904
26	23	WT	1	WT__1	0.22897761096478286
26	24	WT	1	WT__1	0.2570569247247411
26	25	WT	1	WT__1	0.15674421035688513
26	26	WT	1	WT__1	0.21164275811335237
26	27	WT	1	WT__1	0.18827449765830956
26	28	WT	1	WT__1	0.20624248266354206
26	29	WT	1	WT__1	0.19742351581993717
26	30	WT	1	WT__1	0.20271113090723836
26	31	WT	1	WT__1	0.23191943824930739
26	32	WT	1	WT__1	0.22171251574619127
26	33	WT	1	WT__1	0.24970572898756427
27	1	WT	2	WT__2	0.18539510008887894
27	2	WT	2	WT__2	0.1755358533024074
27	3	WT	2	WT__2	0.15437736176077788
27	4	WT	2	WT__2	0.1160714616911443
27	5	WT	2	WT__2	0.19310627286489113
27	6	WT	2	WT__2	0.055514085163147375
27	7	WT	2	WT__2	0.09319617331445829
27	8	WT	2	WT__2	0.20628983106563203
27	9	WT	2	WT__2	0.14024474057789227
27	10	WT	2	WT__2	0.1469680473504843
27	11	WT	2	WT__2	0.15762290697898956
27	12	WT	2	WT__2	0.14460520632564328
27	13	WT	2	WT__2	0.2160510093987853
27	14	WT	2	WT__2	0.17043809290778933
27	15	WT	2	WT__2	0.21201953914406124
27	16	WT	2	WT__2	0.2388518741744029
27	17	WT	2	WT__2	0.07794537470248669
27	18	WT	2	WT__2	0.14357360237126993
27	19	WT	2	WT__2	0.08259534347562009
27	20	WT	2	WT__2	0.15582804000539202
27	21	WT	2	WT__2	0.14125253842736313
27	22	WT	2	WT__2	0.14496430193554394
27	23	WT	2	WT__2	0.13544673878935481
27	24	WT	2	WT__2	0.10601260957191844
27	25	WT	2	WT__2	0.1889556700156666
27	26	WT	2	WT__2	0.125082613261295
27	27	WT	2	WT__2	0.1367808141169426
27	28	WT	2	WT__2	0.14652913031139614
27	29	WT	2	WT__2	0.17749458353058273
27	30	WT	2	WT__2	0.1910880994230832
27	31	WT	2	WT__2	0.10354505978476275
27	32	WT	2	WT__2	0.11945526967895059
27	33	WT	2	WT__2	0.22433322893207092
27	34	WT	2	WT__2	0.11100587475708584
28	1	WT	2	WT__2	0.21569275375481473
28	2	WT	2	WT__2	0.15357755147359498
28	3	WT	2	WT__2	0.2293778107460725
28	4	WT	2	WT__2	0.20683137419591036
28	5	WT	2	WT__2	0.18692134519424425
28	6	WT	2	WT__2	0.14849959550438935
28	7	WT	2	WT__2	0.19308855490104854
28	8	WT	2	WT__2	0.1782371906478208
28	9	WT	2	WT__2	0.18663474920391582
28	10	WT	2	WT__2	0.17030826068227933
28	11	WT	2	WT__2	0.20912609452209824
28	12	WT	2	WT__2	0.08999875150588377
28	13	WT	2	WT__2	0.13573948220314513
28	14	WT	2	WT__2	0.1347724526768993
28	15	WT	2	WT__2	0.18481325337308857
28	16	WT	2	WT__2	0.24069156880535936
28	17	WT	2	WT__2	0.10368589515599969
28	18	WT	2	WT__2	0.14924799898810232
28	19	WT	2	WT__2	0.16979884439746679
28	20	WT	2	WT__2	0.13795362581559012
28	21	WT	2	WT__2	0.1907767082729097
28	22	WT	2	WT__2	0.18923083396350182
28	23	WT	2	WT__2	0.1542340952494986
28	24	WT	2	WT__2	0.11532159527074842
28	25	WT	2	WT__2	0.19846654777909067
29	1	WT	2	WT__2	0.15687518261294459
29	2	WT	2	WT__2	0.18265533110942433
29	3	WT	2	WT__2	0.13596963440884313
29	4	WT	2	WT__2	0.19250216085014754
29	5	WT	2	WT__2	0.15693282841634987
29	6	WT	2	WT__2	0.16269146347008273
29	7	WT	2	WT__2	0.16121771233719728
29	8	WT	2	WT__2	0.12814142537589718
29	9	WT	2	WT__2	0.19452457110913196
29	10	WT	2	WT__2	0.23129151021101085
29	11	WT	2	WT__2	0.16124439624124992
29	12	WT	2	WT__2	0.1628374459103445
29	13	WT	2	WT__2	0.15412431930678766
29	14	WT	2	WT__2	0.16642939151800829
29	15	WT	2	WT__2	0.22646164955763542
29	16	WT	2	WT__2	0.16880899056506232
29	17	WT	2	WT__2	0.15941724605633162
29	18	WT	2	WT__2	0.16659154889814476
29	19	WT	2	WT__2	0.20521956534488095
29	20	WT	2	WT__2	0.2161654840809858
29	21	WT	2	WT__2	0.17452977896246163
29	22	WT	2	WT__2	0.0702472191535925
29	23	WT	2	WT__2	0.16947403728760008
29	24	WT	2	WT__2	0.1540229058425326
29	25	WT	2	WT__2	0.1712880117227869
29	26	WT	2	WT__2	0.15143945979022533
29	27	WT	2	WT__2	0.11960036857564205
29	28	WT	2	WT__2	0.28193120830173807
29	29	WT	2	WT__2	0.1338838373756161
30	1	WT	2	WT__2	0.27884731302909005
30	2	WT	2	WT__2	0.17241985731602033
30	3	WT	2	WT__2	0.17931101543677408
30	4	WT	2	WT__2	0.2443318711294596
30	5	WT	2	WT__2	0.1886184633180023
30	6	WT	2	WT__2	0.1793108730283825
30	7	WT	2	WT__2	0.1553288161824844
30	8	WT	2	WT__2	0.18114073621108068
30	9	WT	2	WT__2	0.1462512745235765
30	10	WT	2	WT__2	0.09619317374959707
30	11	WT	2	WT__2	0.20153416558335346
30	12	WT	2	WT__2	0.1724151170332715
30	13	WT	2	WT__2	0.25141980062577224
30	14	WT	2	WT__2	0.0974568094843386
30	15	WT	2	WT__2	0.13988812491726682
30	16	WT	2	WT__2	0.15975406847493695
30	17	WT	2	WT__2	0.11631300429235236
30	18	WT	2	WT__2	0.11069795922919051
30	19	WT	2	WT__2	0.18053597826707563
30	20	WT	2	WT__2	0.28613164614720893
30	21	WT	2	WT__2	0.125375174186599
30	22	WT	2	WT__2	0.0709763654740656
30	23	WT	2	WT__2	0.19956022680740593
30	24	WT	2	WT__2	0.12224975143658728
31	1	WT	2	WT__2	0.14565057591003977
31	2	WT	2	WT__2	0.14707049245605702
31	3	WT	2	WT__2	0.16204098181175536
31	4	WT	2	WT__2	0.16096671990818512
31	5	WT	2	WT__2	0.18107073076320773
31	6	WT	2	WT__2	0.1544612986035308
31	7	WT	2	WT__2	0.1362004036006978
31	8	WT	2	WT__2	0.17002860437042083
31	9	WT	2	WT__2	0.1735026295634451
31	10	WT	2	WT__2	0.13870653726619236
31	11	WT	2	WT__2	0.15483479055734528
31	12	WT	2	WT__2	0.15134663092287626
31	13	WT	2	WT__2	0.1291656924255774
31	14	WT	2	WT__2	0.11083634634419831
31	15	WT	2	WT__2	0.159946491773452
31	16	WT	2	WT__2	0.2483516265934439
31	17	WT	2	WT__2	0.17475866000518236
31	18	WT	2	WT__2	0.20384180084432774
31	19	WT	2	WT__2	0.13909830937233503
31	20	WT	2	WT__2	0.10725563451558445
31	21	WT	2	WT__2	0.14232658053356595
31	22	WT	2	WT__2	0.1635355292282875
31	23	WT	2	WT__2	0.15866291839401953
31	24	WT	2	WT__2	0.13900529899044728
31	25	WT	2	WT__2	0.16624582011935823
31	26	WT	2	WT__2	0.1406654009531857
31	27	WT	2	WT__2	0.17194676714901413
31	28	WT	2	WT__2	0.21296954364672194
31	29	WT	2	WT__2	0.09952334186071488
31	30	WT	2	WT__2	0.19647008657465498
31	31	WT	2	WT__2	0.10354322900926632
32	1	WT	2	WT__2	0.20431895489540647
32	2	WT	2	WT__2	0.1875242767810258
32	3	WT	2	WT__2	0.21640966028297998
32	4	WT	2	WT__2	0.17380599323048201
32	5	WT	2	WT__2	0.10895438032584376
32	6	WT	2	WT__2	0.18180981692259252
32	7	WT	2	WT__2	0.25719005413816726
32	8	WT	2	WT__2	0.26379537397714803
32	9	WT	2	WT__2	0.15699098186177401
32	10	WT	2	WT__2	0.14557893028989743
32	11	WT	2	WT__2	0.14297480238170285
32	12	WT	2	WT__2	0.21173749871066327
32	13	WT	2	WT__2	0.18976907978607999
32	14	WT	2	WT__2	0.2167704690309633
32	15	WT	2	WT__2	0.22697585306689538
32	16	WT	2	WT__2	0.17977204735065022
32	17	WT	2	WT__2	0.22272852964372747
32	18	WT	2	WT__2	0.1897196612858934
32	19	WT	2	WT__2	0.15904480231728158
32	20	WT	2	WT__2	0.24629505357763742
32	21	WT	2	WT__2	0.22166346638965934
32	22	WT	2	WT__2	0.18261616694359523
32	23	WT	2	WT__2	0.19357575879041955
32	24	WT	2	WT__2	0.2455966256234801
32	25	WT	2	WT__2	0.14910090210292365
32	26	WT	2	WT__2	0.2316002726864157
32	27	WT	2	WT__2	0.2452517333795029
32	28	WT	2	WT__2	0.195657915466256
32	29	WT	2	WT__2	0.2303645482973664
32	30	WT	2	WT__2	0.20608645078540422
32	31	WT	2	WT__2	0.23808029748506682
32	32	WT	2	WT__2	0.22355515177155721
33	1	WT	3	WT__3	0.186991264276073
33	2	WT	3	WT__3	0.17606723793339074
33	3	WT	3	WT__3	0.17631965697285695
33	4	WT	3	WT__3	0.19933076023755042
33	5	WT	3	WT__3	0.20349847261005855
33	6	WT	3	WT__3	0.1614425668740489
33	7	WT	3	WT__3	0.18512242157491265
33	8	WT	3	WT__3	0.23505760243567408
33	9	WT	3	WT__3	0.1517339560098368
33	10	WT	3	WT__3	0.07364744086916347
33	11	WT	3	WT__3	0.11625900987240423
33	12	WT	3	WT__3	0.17878296156963236
33	13	WT	3	WT__3	0.24265436971893467
33	14	WT	3	WT__3	0.15192965313687512
33	15	WT	3	WT__3	0.2246318106311893
33	16	WT	3	WT__3	0.1564616576820546
33	17	WT	3	WT__3	0.18027843616997596
33	18	WT	3	WT__3	0.18824870743926536
33	19	WT	3	WT__3	0.14083606126313503
33	20	WT	3	WT__3	0.15853655087883378
34	1	WT	3	WT__3	0.20360866410693573
34	2	WT	3	WT__3	0.2452897378264537
34	3	WT	3	WT__3	0.0762996199270703
34	4	WT	3	WT__3	0.2001091359887281
34	5	WT	3	WT__3	0.16776880493096535
34	6	WT	3	WT__3	0.28967571132055897
34	7	WT	3	WT__3	0.21542880288404892
34	8	WT	3	WT__3	0.23091599782220312
34	9	WT	3	WT__3	0.19036386601222055
34	10	WT	3	WT__3	0.1499020617845716
34	11	WT	3	WT__3	0.14071400152175417
34	12	WT	3	WT__3	0.054315112345985184
34	13	WT	3	WT__3	0.03710424894360642
34	14	WT	3	WT__3	0.23178298721566426
34	15	WT	3	WT__3	0.19886183539457264
34	16	WT	3	WT__3	0.10214357152100684
34	17	WT	3	WT__3	0.1905093881364079
34	18	WT	3	WT__3	0.17699817908618642
34	19	WT	3	WT__3	0.18165022860364743
34	20	WT	3	WT__3	0.25039710886867605
34	21	WT	3	WT__3	0.15087359203003703
34	22	WT	3	WT__3	0.1683780769600124
34	23	WT	3	WT__3	0.19298366238622988
34	24	WT	3	WT__3	0.17755111363771764
35	1	WT	3	WT__3	0.24766113321906957
35	2	WT	3	WT__3	0.19543389507263426
35	3	WT	3	WT__3	0.22587052646668992
35	4	WT	3	WT__3	0.20163757192113335
35	5	WT	3	WT__3	0.20012857987539728
35	6	WT	3	WT__3	0.19069040151695016
35	7	WT	3	WT__3	0.23655399268350397
35	8	WT	3	WT__3	0.1932739816117855
35	9	WT	3	WT__3	0.166175599135011
35	10	WT	3	WT__3	0.07263542359824893
35	11	WT	3	WT__3	0.0825560988694174
35	12	WT	3	WT__3	0.12364406890559326
35	13	WT	3	WT__3	0.19582649096047616
35	14	WT	3	WT__3	0.20022385131674308
35	15	WT	3	WT__3	0.1464176957421433
35	16	WT	3	WT__3	0.20133365408706316
35	17	WT	3	WT__3	0.14451493561816903
35	18	WT	3	WT__3	0.06330990293968541
35	19	WT	3	WT__3	0.13215739675788074
35	20	WT	3	WT__3	0.15745524544558925
36	1	WT	3	WT__3	0.19037765239219734
36	2	WT	3	WT__3	0.1898112350419407
36	3	WT	3	WT__3	0.0512321196629732
36	4	WT	3	WT__3	0.21904462947772108
36	5	WT	3	WT__3	0.19155058904924
36	6	WT	3	WT__3	0.18562912554628896
36	7	WT	3	WT__3	0.1532217462018453
36	8	WT	3	WT__3	0.18563190808165225
36	9	WT	3	WT__3	0.16788957418641104
36	10	WT	3	WT__3	0.18827141734173086
36	11	WT	3	WT__3	0.286137025355014
36	12	WT	3	WT__3	0.17769182628030739
36	13	WT	3	WT__3	0.15951685808730642
36	14	WT	3	WT__3	0.17911682403823892
36	15	WT	3	WT__3	0.21664495870201878
36	16	WT	3	WT__3	0.21956499217161835
36	17	WT	3	WT__3	0.14478928749505532
36	18	WT	3	WT__3	0.1405776224786432
36	19	WT	3	WT__3	0.18554519274933523
36	20	WT	3	WT__3	0.10045134445540876
36	21	WT	3	WT__3	0.13211232636137604
36	22	WT	3	WT__3	0.15526031451002265
36	23	WT	3	WT__3	0.15117269808738049
36	24	WT	3	WT__3	0.1482392182000215
36	25	WT	3	WT__3	0.19427793192584975
36	26	WT	3	WT__3	0.1408452824916696
36	27	WT	3	WT__3	0.180347545762284
36	28	WT	3	WT__3	0.2130431438475865
36	29	WT	3	WT__3	0.15833350676041302
36	30	WT	3	WT__3	0.15188155426938504
37	1	WT	3	WT__3	0.18146091357322847
37	2	WT	3	WT__3	0.2222666072720882
37	3	WT	3	WT__3	0.16473674594183985
37	4	WT	3	WT__3	0.20563982597126818
37	5	WT	3	WT__3	0.162584205219649
37	6	WT	3	WT__3	0.18488404873451525
37	7	WT	3	WT__3	0.2075846509973927
37	8	WT	3	WT__3	0.17783554070586793
37	9	WT	3	WT__3	0.1785659849968565
37	10	WT	3	WT__3	0.15951848621818188
37	11	WT	3	WT__3	0.17348522927298632
37	12	WT	3	WT__3	0.1952579466730291
37	13	WT	3	WT__3	0.20894955367605073
37	14	WT	3	WT__3	0.18812539311007936
37	15	WT	3	WT__3	0.18661606618763238
37	16	WT	3	WT__3	0.1423169548419046
37	17	WT	3	WT__3	0.16897846751925827
37	18	WT	3	WT__3	0.19637038435445464
37	19	WT	3	WT__3	0.16389374605654577
37	20	WT	3	WT__3	0.17986444310389987
37	21	WT	3	WT__3	0.19524972529857243
37	22	WT	3	WT__3	0.13955164430796507
37	23	WT	3	WT__3	0.16693337996951924
37	24	WT	3	WT__3	0.19812501863719045
37	25	WT	3	WT__3	0.15169642713695336
37	26	WT	3	WT__3	0.18412005357997957
37	27	WT	3	WT__3	0.18547961141744856
37	28	WT	3	WT__3	0.15201537482518684
37	29	WT	3	WT__3	0.17870061531578119
37	30	WT	3	WT__3	0.1950203746163347
37	31	WT	3	WT__3	0.16351544607740748
37	32	WT	3	WT__3	0.13793351454812597
37	33	WT	3	WT__3	0.04149507412458486
37	34	WT	3	WT__3	0.15522286887880277
37	35	WT	3	WT__3	0.1307352205422822
37	36	WT	3	WT__3	0.04138325477206489
37	37	WT	3	WT__3	0.16978600089746326
37	38	WT	3	WT__3	0.1965899172592886
38	1	WT	3	WT__3	0.16341757003467583
38	2	WT	3	WT__3	0.14845638681931606
38	3	WT	3	WT__3	0.13070971641444773
38	4	WT	3	WT__3	0.10820563485405538
38	5	WT	3	WT__3	0.09982308403017137
38	6	WT	3	WT__3	0.12092166113746261
38	7	WT	3	WT__3	0.18188773538800312
38	8	WT	3	WT__3	0.1419158467381234
38	9	WT	3	WT__3	0.20539469703497226
38	10	WT	3	WT__3	0.20054872691372222
38	11	WT	3	WT__3	0.0636298486723042
38	12	WT	3	WT__3	0.08907995448313333
38	13	WT	3	WT__3	0.15533918462881197
38	14	WT	3	WT__3	0.15537965658583341
38	15	WT	3	WT__3	0.14782793259559646
38	16	WT	3	WT__3	0.16068471255017158
38	17	WT	3	WT__3	0.15932495526548002
38	18	WT	3	WT__3	0.16159506440723598
38	19	WT	3	WT__3	0.16385739400508603
38	20	WT	3	WT__3	0.17753382334306683
38	21	WT	3	WT__3	0.13043311506801003
38	22	WT	3	WT__3	0.17479129512580938
38	23	WT	3	WT__3	0.1422171595396372
38	24	WT	3	WT__3	0.11642479402610068
38	25	WT	3	WT__3	0.12115584472554919
