# Supplementary material for: Cohesin couples transcriptional bursting probabilities of inducible enhancers and promoters
Source: Nat Commun. 2022 Jul 27;13:4342. doi: 10.1038/s41467-022-31192-9 (PMC9329429; doi:10.1038/s41467-022-31192-9)
Supplement: Supplementary file 4 — Source Data [file 41467_2022_31192_MOESM4_ESM.zip › SourceData/Fig8_Egr2Enh_BS.csv]

Image	Cell	AREA_cell	AREA_nuc	N_total	N_thres_Total	N_thres_Nuc	Image_Cell	Cell_1	Image_1	Image_BF	N_TSS2	locus1_TSS2	locus1_int1_TSS2	locus1_int2_TSS2	locus1_int3_TSS2	locus1_x_TSS2	locus1_y_TSS2	locus1_z_TSS2	locus2_TSS2	locus2_int1_TSS2	locus2_int2_TSS2	locus2_int3_TSS2	locus2_x_TSS2	locus2_y_TSS2	locus2_z_TSS2	locus_dist_TSS2	TSS1_r1	TSS1_r2	TSS1_r3	TSS2_r1	TSS2_r2	TSS2_r3	Well	Genotype	Rep	Timepoint	Probe (type)	Set	Name	type1	type4	type6	Genotype_1	Timepoint_1	Sample
Egr2BD_28May21_WTRad21_Sequence_A 0_S 0_U 0_V 0_X 6_Y20_Job(Seq.Scan) 1 01 01 02 01 04 01_044	Cell_CP_2	2319.5	2164.5	0	0	0	Egr2BD_28May21_WTRad21_Sequence_A 0_S 0_U 0_V 0_X 6_Y20_Job(Seq.Scan) 1 01 01 02 01 04 01_044__Cell_CP_2	Cell_CP_2	Egr2BD_28May21_WTRad21_Sequence_A 0_S 0_U 0_V 0_X 6_Y20_Job(Seq.Scan) 1 01 01 02 01 04 01_044	0.1	1	TxS_auto_4	3.8235299587249756	10.305882453918457	17.992155075073242	4.347	105.084	5.5	0	0.0	0.0	0.0	0.0	0.0	0.0	0.0	Gray{Float64}(1.308451772470882)	1.034210134942566	Gray{Float64}(0.8375267213228721)	Gray{Float64}(0.0)	0.0	Gray{Float64}(0.0)	U 0_V 0	WT	1	DMSO	Egr2_intron(1),Egr2_Enh(6)	Egr2_BD	WT_DMSO_1	Egr2_intron	NA	Egr2_Enh	WT	DMSO	WT_DMSO
Egr2BD_28May21_WTRad21_Sequence_A 0_S 0_U 0_V 0_X 6_Y20_Job(Seq.Scan) 1 01 01 02 01 04 01_044	Cell_CP_23	2312.0	2186.5	0	0	0	Egr2BD_28May21_WTRad21_Sequence_A 0_S 0_U 0_V 0_X 6_Y20_Job(Seq.Scan) 1 01 01 02 01 04 01_044__Cell_CP_23	Cell_CP_23	Egr2BD_28May21_WTRad21_Sequence_A 0_S 0_U 0_V 0_X 6_Y20_Job(Seq.Scan) 1 01 01 02 01 04 01_044	0.1	1	TxS_auto_1	4.133333683013916	10.945098876953125	17.999990463256836	87.129	139.104	4.0	0	0.0	0.0	0.0	0.0	0.0	0.0	0.0	Gray{Float64}(1.4144698334092929)	1.0983564228592144	Gray{Float64}(0.8378914551164791)	Gray{Float64}(0.0)	0.0	Gray{Float64}(0.0)	U 0_V 0	WT	1	DMSO	Egr2_intron(1),Egr2_Enh(6)	Egr2_BD	WT_DMSO_1	Egr2_intron	NA	Egr2_Enh	WT	DMSO	WT_DMSO
Egr2BD_28May21_WTRad21_Sequence_A 0_S 0_U 0_V 0_X 6_Y21_Job(Seq.Scan) 1 01 01 02 01 04 01_062	Cell_CP_37	2574.5	2417.0	0	0	0	Egr2BD_28May21_WTRad21_Sequence_A 0_S 0_U 0_V 0_X 6_Y21_Job(Seq.Scan) 1 01 01 02 01 04 01_062__Cell_CP_37	Cell_CP_37	Egr2BD_28May21_WTRad21_Sequence_A 0_S 0_U 0_V 0_X 6_Y21_Job(Seq.Scan) 1 01 01 02 01 04 01_062	0.10638297872340426	1	TxS_auto_17	4.1215691566467285	10.9529447555542	17.254898071289062	158.382	47.25	4.5	0	0.0	0.0	0.0	0.0	0.0	0.0	0.0	Gray{Float64}(1.4104438899634202)	1.0991437680674527	Gray{Float64}(0.80320773960138)	Gray{Float64}(0.0)	0.0	Gray{Float64}(0.0)	U 0_V 0	WT	1	DMSO	Egr2_intron(1),Egr2_Enh(6)	Egr2_BD	WT_DMSO_1	Egr2_intron	NA	Egr2_Enh	WT	DMSO	WT_DMSO
Egr2BD_28May21_WTRad21_Sequence_A 0_S 0_U 0_V 0_X 6_Y21_Job(Seq.Scan) 1 01 01 02 01 04 01_062	Cell_CP_41	2886.5	2703.0	0	0	0	Egr2BD_28May21_WTRad21_Sequence_A 0_S 0_U 0_V 0_X 6_Y21_Job(Seq.Scan) 1 01 01 02 01 04 01_062__Cell_CP_41	Cell_CP_41	Egr2BD_28May21_WTRad21_Sequence_A 0_S 0_U 0_V 0_X 6_Y21_Job(Seq.Scan) 1 01 01 02 01 04 01_062	0.10638297872340426	1	TxS_auto_10	4.882352828979492	14.952942848205566	26.768627166748047	180.495	88.074	5.0	0	0.0	0.0	0.0	0.0	0.0	0.0	0.0	Gray{Float64}(1.6707919859052816)	1.5005493328668151	Gray{Float64}(1.246067547313511)	Gray{Float64}(0.0)	0.0	Gray{Float64}(0.0)	U 0_V 0	WT	1	DMSO	Egr2_intron(1),Egr2_Enh(6)	Egr2_BD	WT_DMSO_1	Egr2_intron	NA	Egr2_Enh	WT	DMSO	WT_DMSO
Egr2BD_28May21_WTRad21_Sequence_A 0_S 0_U 0_V 0_X 6_Y22_Job(Seq.Scan) 1 01 01 02 01 04 01_064	Cell_CP_3	3890.5	3666.5	0	0	0	Egr2BD_28May21_WTRad21_Sequence_A 0_S 0_U 0_V 0_X 6_Y22_Job(Seq.Scan) 1 01 01 02 01 04 01_064__Cell_CP_3	Cell_CP_3	Egr2BD_28May21_WTRad21_Sequence_A 0_S 0_U 0_V 0_X 6_Y22_Job(Seq.Scan) 1 01 01 02 01 04 01_064	0.10416666666666667	2	TxS_auto_3	4.6666669845581055	12.266669273376465	20.929412841796875	20.034	79.758	3.5	TxS_auto_8	2.827451229095459	7.482353210449219	12.635293006896973	17.766000000000002	81.837	4.0	4.297215959199633	Gray{Float64}(1.5969820436590982)	1.2309779139476764	Gray{Float64}(0.9742547484424455)	Gray{Float64}(0.9675832574144704)	0.7508649121574636	Gray{Float64}(0.5881672029206405)	U 0_V 0	WT	1	DMSO	Egr2_intron(1),Egr2_Enh(6)	Egr2_BD	WT_DMSO_1	Egr2_intron	NA	Egr2_Enh	WT	DMSO	WT_DMSO
Egr2BD_28May21_WTRad21_Sequence_A 0_S 0_U 0_V 0_X 6_Y22_Job(Seq.Scan) 1 01 01 02 01 04 01_064	Cell_CP_6	2437.5	2278.5	0	0	0	Egr2BD_28May21_WTRad21_Sequence_A 0_S 0_U 0_V 0_X 6_Y22_Job(Seq.Scan) 1 01 01 02 01 04 01_064__Cell_CP_6	Cell_CP_6	Egr2BD_28May21_WTRad21_Sequence_A 0_S 0_U 0_V 0_X 6_Y22_Job(Seq.Scan) 1 01 01 02 01 04 01_064	0.10416666666666667	1	TxS_auto_6	5.764705657958984	14.576471328735352	24.239215850830078	29.106	116.046	3.5	0	0.0	0.0	0.0	0.0	0.0	0.0	0.0	Gray{Float64}(1.972742313347703)	1.4627698741262114	Gray{Float64}(1.1283245889264584)	Gray{Float64}(0.0)	0.0	Gray{Float64}(0.0)	U 0_V 0	WT	1	DMSO	Egr2_intron(1),Egr2_Enh(6)	Egr2_BD	WT_DMSO_1	Egr2_intron	NA	Egr2_Enh	WT	DMSO	WT_DMSO
Egr2BD_28May21_WTRad21_Sequence_A 0_S 0_U 0_V 0_X 6_Y22_Job(Seq.Scan) 1 01 01 02 01 04 01_064	Cell_CP_8	3446.0	3254.0	1	1	1	Egr2BD_28May21_WTRad21_Sequence_A 0_S 0_U 0_V 0_X 6_Y22_Job(Seq.Scan) 1 01 01 02 01 04 01_064__Cell_CP_8	Cell_CP_8	Egr2BD_28May21_WTRad21_Sequence_A 0_S 0_U 0_V 0_X 6_Y22_Job(Seq.Scan) 1 01 01 02 01 04 01_064	0.10416666666666667	1	TxS_auto_4	4.011765003204346	10.878436088562012	17.399995803833008	34.398	50.463	4.0	0	0.0	0.0	0.0	0.0	0.0	0.0	0.0	Gray{Float64}(1.3728677650873748)	1.091666716113005	Gray{Float64}(0.8099619737496436)	Gray{Float64}(0.0)	0.0	Gray{Float64}(0.0)	U 0_V 0	WT	1	DMSO	Egr2_intron(1),Egr2_Enh(6)	Egr2_BD	WT_DMSO_1	Egr2_intron	NA	Egr2_Enh	WT	DMSO	WT_DMSO
Egr2BD_28May21_WTRad21_Sequence_A 0_S 0_U 0_V 0_X 6_Y22_Job(Seq.Scan) 1 01 01 02 01 04 01_064	Cell_CP_16	3149.5	2968.5	1	1	1	Egr2BD_28May21_WTRad21_Sequence_A 0_S 0_U 0_V 0_X 6_Y22_Job(Seq.Scan) 1 01 01 02 01 04 01_064__Cell_CP_16	Cell_CP_16	Egr2BD_28May21_WTRad21_Sequence_A 0_S 0_U 0_V 0_X 6_Y22_Job(Seq.Scan) 1 01 01 02 01 04 01_064	0.10416666666666667	1	TxS_auto_1	4.419608116149902	11.560783386230469	19.09803581237793	62.748	39.69	2.5	0	0.0	0.0	0.0	0.0	0.0	0.0	0.0	Gray{Float64}(1.5124359258666378)	1.160141249366688	Gray{Float64}(0.889004971939559)	Gray{Float64}(0.0)	0.0	Gray{Float64}(0.0)	U 0_V 0	WT	1	DMSO	Egr2_intron(1),Egr2_Enh(6)	Egr2_BD	WT_DMSO_1	Egr2_intron	NA	Egr2_Enh	WT	DMSO	WT_DMSO
Egr2BD_28May21_WTRad21_Sequence_A 0_S 0_U 0_V 0_X 6_Y22_Job(Seq.Scan) 1 01 01 02 01 04 01_064	Cell_CP_36	2693.5	2550.5	0	0	0	Egr2BD_28May21_WTRad21_Sequence_A 0_S 0_U 0_V 0_X 6_Y22_Job(Seq.Scan) 1 01 01 02 01 04 01_064__Cell_CP_36	Cell_CP_36	Egr2BD_28May21_WTRad21_Sequence_A 0_S 0_U 0_V 0_X 6_Y22_Job(Seq.Scan) 1 01 01 02 01 04 01_064	0.10416666666666667	1	TxS_auto_11	3.8901960849761963	10.329414367675781	16.56078338623047	144.207	91.098	5.0	0	0.0	0.0	0.0	0.0	0.0	0.0	0.0	Gray{Float64}(1.331265615176136)	1.0365715963517408	Gray{Float64}(0.7708970134002379)	Gray{Float64}(0.0)	0.0	Gray{Float64}(0.0)	U 0_V 0	WT	1	DMSO	Egr2_intron(1),Egr2_Enh(6)	Egr2_BD	WT_DMSO_1	Egr2_intron	NA	Egr2_Enh	WT	DMSO	WT_DMSO
Egr2BD_28May21_WTRad21_Sequence_A 0_S 0_U 0_V 0_X 7_Y20_Job(Seq.Scan) 1 01 01 02 01 04 01_046	Cell_CP_6	3865.5	3662.5	0	0	0	Egr2BD_28May21_WTRad21_Sequence_A 0_S 0_U 0_V 0_X 7_Y20_Job(Seq.Scan) 1 01 01 02 01 04 01_046__Cell_CP_6	Cell_CP_6	Egr2BD_28May21_WTRad21_Sequence_A 0_S 0_U 0_V 0_X 7_Y20_Job(Seq.Scan) 1 01 01 02 01 04 01_046	0.16216216216216217	2	TxS_auto_2	5.9803924560546875	17.160785675048828	31.125490188598633	32.508	130.788	3.0	TxS_auto_9	4.282352924346924	11.474512100219727	18.76470184326172	36.288	130.788	4.5	4.0667431686793245	Gray{Float64}(2.0465525819511696)	1.7221095377392637	Gray{Float64}(1.448877560161765)	Gray{Float64}(1.465465769771581)	1.151483801666718	Gray{Float64}(0.8734884256951229)	U 0_V 0	WT	1	DMSO	Egr2_intron(1),Egr2_Enh(6)	Egr2_BD	WT_DMSO_1	Egr2_intron	NA	Egr2_Enh	WT	DMSO	WT_DMSO
Egr2BD_28May21_WTRad21_Sequence_A 0_S 0_U 0_V 0_X 7_Y20_Job(Seq.Scan) 1 01 01 02 01 04 01_046	Cell_CP_18	3114.5	2935.5	2	2	2	Egr2BD_28May21_WTRad21_Sequence_A 0_S 0_U 0_V 0_X 7_Y20_Job(Seq.Scan) 1 01 01 02 01 04 01_046__Cell_CP_18	Cell_CP_18	Egr2BD_28May21_WTRad21_Sequence_A 0_S 0_U 0_V 0_X 7_Y20_Job(Seq.Scan) 1 01 01 02 01 04 01_046	0.16216216216216217	2	TxS_auto_10	4.396078586578369	11.843137741088867	20.02352523803711	99.036	182.385	5.5	TxS_auto_14	4.35294246673584	12.737256050109863	20.313716888427734	97.713	175.392	6.0	8.697837547344738	Gray{Float64}(1.5043838757962507)	1.1884759151990834	Gray{Float64}(0.9320860881847826)	Gray{Float64}(1.4896222463400255)	1.2782019741913084	Gray{Float64}(0.9455943789088689)	U 0_V 0	WT	1	DMSO	Egr2_intron(1),Egr2_Enh(6)	Egr2_BD	WT_DMSO_1	Egr2_intron	NA	Egr2_Enh	WT	DMSO	WT_DMSO
Egr2BD_28May21_WTRad21_Sequence_A 0_S 0_U 0_V 0_X 7_Y21_Job(Seq.Scan) 1 01 01 02 01 04 01_060	Cell_CP_5	2826.5	2657.5	0	0	0	Egr2BD_28May21_WTRad21_Sequence_A 0_S 0_U 0_V 0_X 7_Y21_Job(Seq.Scan) 1 01 01 02 01 04 01_060__Cell_CP_5	Cell_CP_5	Egr2BD_28May21_WTRad21_Sequence_A 0_S 0_U 0_V 0_X 7_Y21_Job(Seq.Scan) 1 01 01 02 01 04 01_060	0.21568627450980393	1	TxS_auto_36	6.08627462387085	15.745100975036621	25.3764705657959	35.154	177.849	5.0	0	0.0	0.0	0.0	0.0	0.0	0.0	0.0	Gray{Float64}(2.082786562499949)	1.5800435408503635	Gray{Float64}(1.1812632840833208)	Gray{Float64}(0.0)	0.0	Gray{Float64}(0.0)	U 0_V 0	WT	1	DMSO	Egr2_intron(1),Egr2_Enh(6)	Egr2_BD	WT_DMSO_1	Egr2_intron	NA	Egr2_Enh	WT	DMSO	WT_DMSO
Egr2BD_28May21_WTRad21_Sequence_A 0_S 0_U 0_V 0_X 7_Y21_Job(Seq.Scan) 1 01 01 02 01 04 01_060	Cell_CP_13	1853.0	1713.0	1	1	1	Egr2BD_28May21_WTRad21_Sequence_A 0_S 0_U 0_V 0_X 7_Y21_Job(Seq.Scan) 1 01 01 02 01 04 01_060__Cell_CP_13	Cell_CP_13	Egr2BD_28May21_WTRad21_Sequence_A 0_S 0_U 0_V 0_X 7_Y21_Job(Seq.Scan) 1 01 01 02 01 04 01_060	0.21568627450980393	1	TxS_auto_3	11.784313201904297	29.580394744873047	44.39999771118164	60.669	111.132	2.0	0	0.0	0.0	0.0	0.0	0.0	0.0	0.0	Gray{Float64}(4.032714706785114)	2.96843518034866	Gray{Float64}(2.066799911107236)	Gray{Float64}(0.0)	0.0	Gray{Float64}(0.0)	U 0_V 0	WT	1	DMSO	Egr2_intron(1),Egr2_Enh(6)	Egr2_BD	WT_DMSO_1	Egr2_intron	NA	Egr2_Enh	WT	DMSO	WT_DMSO
Egr2BD_28May21_WTRad21_Sequence_A 0_S 0_U 0_V 0_X 7_Y21_Job(Seq.Scan) 1 01 01 02 01 04 01_060	Cell_CP_18	2142.0	2008.0	2	2	2	Egr2BD_28May21_WTRad21_Sequence_A 0_S 0_U 0_V 0_X 7_Y21_Job(Seq.Scan) 1 01 01 02 01 04 01_060__Cell_CP_18	Cell_CP_18	Egr2BD_28May21_WTRad21_Sequence_A 0_S 0_U 0_V 0_X 7_Y21_Job(Seq.Scan) 1 01 01 02 01 04 01_060	0.21568627450980393	2	TxS_auto_2	8.803921699523926	25.32548713684082	0.0	70.686	48.951	1.5	TxS_auto_13	1.6117650270462036	6.219606876373291	11.074508666992188	72.387	44.604	2.0	4.773867404945386	Gray{Float64}(3.012793695038374)	2.5414490788530006	Gray{Float64}(0.0)	Gray{Float64}(0.5515627781685907)	0.6241465003763983	Gray{Float64}(0.5155133943336101)	U 0_V 0	WT	1	DMSO	Egr2_intron(1),Egr2_Enh(6)	Egr2_BD	WT_DMSO_1	Egr2_intron	NA	Egr2_Enh	WT	DMSO	WT_DMSO
Egr2BD_28May21_WTRad21_Sequence_A 0_S 0_U 0_V 0_X 7_Y21_Job(Seq.Scan) 1 01 01 02 01 04 01_060	Cell_CP_29	2593.5	2426.5	0	0	0	Egr2BD_28May21_WTRad21_Sequence_A 0_S 0_U 0_V 0_X 7_Y21_Job(Seq.Scan) 1 01 01 02 01 04 01_060__Cell_CP_29	Cell_CP_29	Egr2BD_28May21_WTRad21_Sequence_A 0_S 0_U 0_V 0_X 7_Y21_Job(Seq.Scan) 1 01 01 02 01 04 01_060	0.21568627450980393	1	TxS_auto_45	5.133333206176758	13.066668510437012	20.77646827697754	106.974	176.148	6.0	0	0.0	0.0	0.0	0.0	0.0	0.0	0.0	Gray{Float64}(1.7566800848463664)	1.3112589886265127	Gray{Float64}(0.9671352477832522)	Gray{Float64}(0.0)	0.0	Gray{Float64}(0.0)	U 0_V 0	WT	1	DMSO	Egr2_intron(1),Egr2_Enh(6)	Egr2_BD	WT_DMSO_1	Egr2_intron	NA	Egr2_Enh	WT	DMSO	WT_DMSO
Egr2BD_28May21_WTRad21_Sequence_A 0_S 0_U 0_V 0_X 7_Y21_Job(Seq.Scan) 1 01 01 02 01 04 01_060	Cell_CP_38	2952.5	2771.5	0	0	0	Egr2BD_28May21_WTRad21_Sequence_A 0_S 0_U 0_V 0_X 7_Y21_Job(Seq.Scan) 1 01 01 02 01 04 01_060__Cell_CP_38	Cell_CP_38	Egr2BD_28May21_WTRad21_Sequence_A 0_S 0_U 0_V 0_X 7_Y21_Job(Seq.Scan) 1 01 01 02 01 04 01_060	0.21568627450980393	1	TxS_auto_42	5.13725471496582	13.164708137512207	20.988235473632812	138.159	160.65	5.5	0	0.0	0.0	0.0	0.0	0.0	0.0	0.0	Gray{Float64}(1.7580220659949908)	1.3210974062875454	Gray{Float64}(0.9769929154811117)	Gray{Float64}(0.0)	0.0	Gray{Float64}(0.0)	U 0_V 0	WT	1	DMSO	Egr2_intron(1),Egr2_Enh(6)	Egr2_BD	WT_DMSO_1	Egr2_intron	NA	Egr2_Enh	WT	DMSO	WT_DMSO
Egr2BD_28May21_WTRad21_Sequence_A 0_S 0_U 0_V 0_X 7_Y21_Job(Seq.Scan) 1 01 01 02 01 04 01_060	Cell_CP_39	3096.5	2912.0	0	0	0	Egr2BD_28May21_WTRad21_Sequence_A 0_S 0_U 0_V 0_X 7_Y21_Job(Seq.Scan) 1 01 01 02 01 04 01_060__Cell_CP_39	Cell_CP_39	Egr2BD_28May21_WTRad21_Sequence_A 0_S 0_U 0_V 0_X 7_Y21_Job(Seq.Scan) 1 01 01 02 01 04 01_060	0.21568627450980393	1	TxS_auto_1	5.643137454986572	14.572549819946289	24.886272430419922	152.145	30.996	2.5	0	0.0	0.0	0.0	0.0	0.0	0.0	0.0	Gray{Float64}(1.9311404082044263)	1.4623763450759772	Gray{Float64}(1.1584447814966676)	Gray{Float64}(0.0)	0.0	Gray{Float64}(0.0)	U 0_V 0	WT	1	DMSO	Egr2_intron(1),Egr2_Enh(6)	Egr2_BD	WT_DMSO_1	Egr2_intron	NA	Egr2_Enh	WT	DMSO	WT_DMSO
Egr2BD_28May21_WTRad21_Sequence_A 0_S 0_U 0_V 0_X 7_Y21_Job(Seq.Scan) 1 01 01 02 01 04 01_060	Cell_CP_47	2475.5	2312.5	0	0	0	Egr2BD_28May21_WTRad21_Sequence_A 0_S 0_U 0_V 0_X 7_Y21_Job(Seq.Scan) 1 01 01 02 01 04 01_060__Cell_CP_47	Cell_CP_47	Egr2BD_28May21_WTRad21_Sequence_A 0_S 0_U 0_V 0_X 7_Y21_Job(Seq.Scan) 1 01 01 02 01 04 01_060	0.21568627450980393	1	TxS_auto_12	4.9568634033203125	13.21568489074707	21.54509735107422	182.385	8.694	4.0	0	0.0	0.0	0.0	0.0	0.0	0.0	0.0	Gray{Float64}(1.6962902804437088)	1.3262129968328185	Gray{Float64}(1.0029145852586996)	Gray{Float64}(0.0)	0.0	Gray{Float64}(0.0)	U 0_V 0	WT	1	DMSO	Egr2_intron(1),Egr2_Enh(6)	Egr2_BD	WT_DMSO_1	Egr2_intron	NA	Egr2_Enh	WT	DMSO	WT_DMSO
Egr2BD_28May21_WTRad21_Sequence_A 0_S 0_U 0_V 0_X 7_Y22_Job(Seq.Scan) 1 01 01 02 01 04 01_066	Cell_CP_15	3304.5	3105.5	0	0	0	Egr2BD_28May21_WTRad21_Sequence_A 0_S 0_U 0_V 0_X 7_Y22_Job(Seq.Scan) 1 01 01 02 01 04 01_066__Cell_CP_15	Cell_CP_15	Egr2BD_28May21_WTRad21_Sequence_A 0_S 0_U 0_V 0_X 7_Y22_Job(Seq.Scan) 1 01 01 02 01 04 01_066	0.1	2	TxS_auto_3	14.078431129455566	38.96471405029297	62.439212799072266	59.913000000000004	112.077	4.0	TxS_auto_4	4.949019908905029	14.301959991455078	22.486278533935547	61.236	114.534	4.0	4.877210063140609	Gray{Float64}(4.81778575394978)	3.9101651271629025	Gray{Float64}(2.9065172548472615)	Gray{Float64}(1.6936061549678187)	1.4352222663942844	Gray{Float64}(1.0467261457395622)	U 0_V 0	WT	1	DMSO	Egr2_intron(1),Egr2_Enh(6)	Egr2_BD	WT_DMSO_1	Egr2_intron	NA	Egr2_Enh	WT	DMSO	WT_DMSO
Egr2BD_28May21_WTRad21_Sequence_A 0_S 0_U 0_V 0_X 7_Y22_Job(Seq.Scan) 1 01 01 02 01 04 01_066	Cell_CP_28	2583.5	2413.0	0	0	0	Egr2BD_28May21_WTRad21_Sequence_A 0_S 0_U 0_V 0_X 7_Y22_Job(Seq.Scan) 1 01 01 02 01 04 01_066__Cell_CP_28	Cell_CP_28	Egr2BD_28May21_WTRad21_Sequence_A 0_S 0_U 0_V 0_X 7_Y22_Job(Seq.Scan) 1 01 01 02 01 04 01_066	0.1	1	TxS_auto_1	4.400001049041748	12.643138885498047	20.250974655151367	105.84	81.081	3.0	0	0.0	0.0	0.0	0.0	0.0	0.0	0.0	Gray{Float64}(1.505726183302158)	1.2687571812831	Gray{Float64}(0.9426737561871787)	Gray{Float64}(0.0)	0.0	Gray{Float64}(0.0)	U 0_V 0	WT	1	DMSO	Egr2_intron(1),Egr2_Enh(6)	Egr2_BD	WT_DMSO_1	Egr2_intron	NA	Egr2_Enh	WT	DMSO	WT_DMSO
Egr2BD_28May21_WTRad21_Sequence_A 0_S 0_U 0_V 0_X 7_Y22_Job(Seq.Scan) 1 01 01 02 01 04 01_066	Cell_CP_37	2639.0	2462.5	0	0	0	Egr2BD_28May21_WTRad21_Sequence_A 0_S 0_U 0_V 0_X 7_Y22_Job(Seq.Scan) 1 01 01 02 01 04 01_066__Cell_CP_37	Cell_CP_37	Egr2BD_28May21_WTRad21_Sequence_A 0_S 0_U 0_V 0_X 7_Y22_Job(Seq.Scan) 1 01 01 02 01 04 01_066	0.1	1	TxS_auto_5	4.035294532775879	10.545097351074219	17.380390167236328	125.307	117.369	3.0	0	0.0	0.0	0.0	0.0	0.0	0.0	0.0	Gray{Float64}(1.380919815157762)	1.0582156941146161	Gray{Float64}(0.809049340189642)	Gray{Float64}(0.0)	0.0	Gray{Float64}(0.0)	U 0_V 0	WT	1	DMSO	Egr2_intron(1),Egr2_Enh(6)	Egr2_BD	WT_DMSO_1	Egr2_intron	NA	Egr2_Enh	WT	DMSO	WT_DMSO
Egr2BD_28May21_WTRad21_Sequence_A 0_S 0_U 0_V 0_X 7_Y22_Job(Seq.Scan) 1 01 01 02 01 04 01_066	Cell_CP_39	2930.0	2752.0	1	1	1	Egr2BD_28May21_WTRad21_Sequence_A 0_S 0_U 0_V 0_X 7_Y22_Job(Seq.Scan) 1 01 01 02 01 04 01_066__Cell_CP_39	Cell_CP_39	Egr2BD_28May21_WTRad21_Sequence_A 0_S 0_U 0_V 0_X 7_Y22_Job(Seq.Scan) 1 01 01 02 01 04 01_066	0.1	1	TxS_auto_11	4.117647647857666	12.145099639892578	21.694116592407227	130.599	39.123	5.0	0	0.0	0.0	0.0	0.0	0.0	0.0	0.0	Gray{Float64}(1.409101908814796)	1.2187782262826492	Gray{Float64}(1.0098513638762074)	Gray{Float64}(0.0)	0.0	Gray{Float64}(0.0)	U 0_V 0	WT	1	DMSO	Egr2_intron(1),Egr2_Enh(6)	Egr2_BD	WT_DMSO_1	Egr2_intron	NA	Egr2_Enh	WT	DMSO	WT_DMSO
Egr2BD_28May21_WTRad21_Sequence_A 0_S 0_U 0_V 0_X 8_Y15_Job(Seq.Scan) 1 01 01 02 01 04 01_020	Cell_CP_3	3034.0	2849.5	0	0	0	Egr2BD_28May21_WTRad21_Sequence_A 0_S 0_U 0_V 0_X 8_Y15_Job(Seq.Scan) 1 01 01 02 01 04 01_020__Cell_CP_3	Cell_CP_3	Egr2BD_28May21_WTRad21_Sequence_A 0_S 0_U 0_V 0_X 8_Y15_Job(Seq.Scan) 1 01 01 02 01 04 01_020	0.07142857142857142	1	TxS_auto_1	7.047059535980225	18.380390167236328	27.81568717956543	21.924	46.305	3.0	0	0.0	0.0	0.0	0.0	0.0	0.0	0.0	Gray{Float64}(2.4115771656294216)	1.8444986036035087	Gray{Float64}(1.294807719677752)	Gray{Float64}(0.0)	0.0	Gray{Float64}(0.0)	U 0_V 0	WT	1	DMSO	Egr2_intron(1),Egr2_Enh(6)	Egr2_BD	WT_DMSO_1	Egr2_intron	NA	Egr2_Enh	WT	DMSO	WT_DMSO
Egr2BD_28May21_WTRad21_Sequence_A 0_S 0_U 0_V 0_X 8_Y15_Job(Seq.Scan) 1 01 01 02 01 04 01_020	Cell_CP_23	3457.0	3248.0	0	0	0	Egr2BD_28May21_WTRad21_Sequence_A 0_S 0_U 0_V 0_X 8_Y15_Job(Seq.Scan) 1 01 01 02 01 04 01_020__Cell_CP_23	Cell_CP_23	Egr2BD_28May21_WTRad21_Sequence_A 0_S 0_U 0_V 0_X 8_Y15_Job(Seq.Scan) 1 01 01 02 01 04 01_020	0.07142857142857142	1	TxS_auto_3	3.282353401184082	11.215683937072754	20.24706268310547	125.118	64.449	4.0	0	0.0	0.0	0.0	0.0	0.0	0.0	0.0	Gray{Float64}(1.1232555183345074)	1.125510023027957	Gray{Float64}(0.9424916556490366)	Gray{Float64}(0.0)	0.0	Gray{Float64}(0.0)	U 0_V 0	WT	1	DMSO	Egr2_intron(1),Egr2_Enh(6)	Egr2_BD	WT_DMSO_1	Egr2_intron	NA	Egr2_Enh	WT	DMSO	WT_DMSO
Egr2BD_28May21_WTRad21_Sequence_A 0_S 0_U 0_V 0_X 8_Y20_Job(Seq.Scan) 1 01 01 02 01 04 01_048	Cell_CP_19	2983.5	2797.5	7	7	7	Egr2BD_28May21_WTRad21_Sequence_A 0_S 0_U 0_V 0_X 8_Y20_Job(Seq.Scan) 1 01 01 02 01 04 01_048__Cell_CP_19	Cell_CP_19	Egr2BD_28May21_WTRad21_Sequence_A 0_S 0_U 0_V 0_X 8_Y20_Job(Seq.Scan) 1 01 01 02 01 04 01_048	0.14130434782608695	2	TxS_auto_20	4.686274528503418	15.419610023498535	26.819612503051758	85.428	107.352	5.0	TxS_auto_26	3.549020528793335	8.47843074798584	17.094112396240234	79.569	110.754	4.5	8.726481822590358	Gray{Float64}(1.6036919494022195)	1.5473800554653931	Gray{Float64}(1.2484408917723497)	Gray{Float64}(1.2145117866380517)	0.8508227264557752	Gray{Float64}(0.7957232387899184)	U 0_V 0	WT	1	DMSO	Egr2_intron(1),Egr2_Enh(6)	Egr2_BD	WT_DMSO_1	Egr2_intron	NA	Egr2_Enh	WT	DMSO	WT_DMSO
Egr2BD_28May21_WTRad21_Sequence_A 0_S 0_U 0_V 0_X 8_Y20_Job(Seq.Scan) 1 01 01 02 01 04 01_048	Cell_CP_24	3224.0	3034.5	1	1	1	Egr2BD_28May21_WTRad21_Sequence_A 0_S 0_U 0_V 0_X 8_Y20_Job(Seq.Scan) 1 01 01 02 01 04 01_048__Cell_CP_24	Cell_CP_24	Egr2BD_28May21_WTRad21_Sequence_A 0_S 0_U 0_V 0_X 8_Y20_Job(Seq.Scan) 1 01 01 02 01 04 01_048	0.14130434782608695	1	TxS_auto_24	4.09019660949707	10.792156219482422	16.909801483154297	98.469	144.585	4.5	0	0.0	0.0	0.0	0.0	0.0	0.0	0.0	Gray{Float64}(1.3997078775957847)	1.0830084070897243	Gray{Float64}(0.7871436487354312)	Gray{Float64}(0.0)	0.0	Gray{Float64}(0.0)	U 0_V 0	WT	1	DMSO	Egr2_intron(1),Egr2_Enh(6)	Egr2_BD	WT_DMSO_1	Egr2_intron	NA	Egr2_Enh	WT	DMSO	WT_DMSO
Egr2BD_28May21_WTRad21_Sequence_A 0_S 0_U 0_V 0_X 8_Y20_Job(Seq.Scan) 1 01 01 02 01 04 01_048	Cell_CP_28	2699.5	2532.5	0	0	0	Egr2BD_28May21_WTRad21_Sequence_A 0_S 0_U 0_V 0_X 8_Y20_Job(Seq.Scan) 1 01 01 02 01 04 01_048__Cell_CP_28	Cell_CP_28	Egr2BD_28May21_WTRad21_Sequence_A 0_S 0_U 0_V 0_X 8_Y20_Job(Seq.Scan) 1 01 01 02 01 04 01_048	0.14130434782608695	1	TxS_auto_1	7.796078681945801	20.890195846557617	32.82744598388672	126.819	13.986	2.0	0	0.0	0.0	0.0	0.0	0.0	0.0	0.0	Gray{Float64}(2.6678993181254103)	2.096361215262113	Gray{Float64}(1.5281028364622633)	Gray{Float64}(0.0)	0.0	Gray{Float64}(0.0)	U 0_V 0	WT	1	DMSO	Egr2_intron(1),Egr2_Enh(6)	Egr2_BD	WT_DMSO_1	Egr2_intron	NA	Egr2_Enh	WT	DMSO	WT_DMSO
Egr2BD_28May21_WTRad21_Sequence_A 0_S 0_U 0_V 0_X 8_Y21_Job(Seq.Scan) 1 01 01 02 01 04 01_058	Cell_CP_33	2626.0	2451.5	0	0	0	Egr2BD_28May21_WTRad21_Sequence_A 0_S 0_U 0_V 0_X 8_Y21_Job(Seq.Scan) 1 01 01 02 01 04 01_058__Cell_CP_33	Cell_CP_33	Egr2BD_28May21_WTRad21_Sequence_A 0_S 0_U 0_V 0_X 8_Y21_Job(Seq.Scan) 1 01 01 02 01 04 01_058	0.11403508771929824	2	TxS_auto_11	6.266667366027832	17.639217376708984	28.066667556762695	95.06700000000001	43.092	4.0	TxS_auto_9	6.701960563659668	17.858823776245117	30.356861114501953	94.122	48.573	3.0	7.4789294688478	Gray{Float64}(2.144518837587156)	1.770120847488544	Gray{Float64}(1.3064907432818353)	Gray{Float64}(2.2934807032281466)	1.7921586657068336	Gray{Float64}(1.4130982226863176)	U 0_V 0	WT	1	DMSO	Egr2_intron(1),Egr2_Enh(6)	Egr2_BD	WT_DMSO_1	Egr2_intron	NA	Egr2_Enh	WT	DMSO	WT_DMSO
Egr2BD_28May21_WTRad21_Sequence_A 0_S 0_U 0_V 0_X 8_Y21_Job(Seq.Scan) 1 01 01 02 01 04 01_058	Cell_CP_53	3106.0	2923.5	0	0	0	Egr2BD_28May21_WTRad21_Sequence_A 0_S 0_U 0_V 0_X 8_Y21_Job(Seq.Scan) 1 01 01 02 01 04 01_058__Cell_CP_53	Cell_CP_53	Egr2BD_28May21_WTRad21_Sequence_A 0_S 0_U 0_V 0_X 8_Y21_Job(Seq.Scan) 1 01 01 02 01 04 01_058	0.11403508771929824	1	TxS_auto_2	6.254902362823486	17.62353515625	28.3137264251709	171.423	3.591	2.5	0	0.0	0.0	0.0	0.0	0.0	0.0	0.0	Gray{Float64}(2.1404927309626416)	1.7685471140979676	Gray{Float64}(1.3179912224166739)	Gray{Float64}(0.0)	0.0	Gray{Float64}(0.0)	U 0_V 0	WT	1	DMSO	Egr2_intron(1),Egr2_Enh(6)	Egr2_BD	WT_DMSO_1	Egr2_intron	NA	Egr2_Enh	WT	DMSO	WT_DMSO
Egr2BD_28May21_WTRad21_Sequence_A 0_S 0_U 0_V 0_X 8_Y22_Job(Seq.Scan) 1 01 01 02 01 04 01_068	Cell_CP_29	3544.5	3351.5	0	0	0	Egr2BD_28May21_WTRad21_Sequence_A 0_S 0_U 0_V 0_X 8_Y22_Job(Seq.Scan) 1 01 01 02 01 04 01_068__Cell_CP_29	Cell_CP_29	Egr2BD_28May21_WTRad21_Sequence_A 0_S 0_U 0_V 0_X 8_Y22_Job(Seq.Scan) 1 01 01 02 01 04 01_068	0.11538461538461539	1	TxS_auto_2	5.160784721374512	13.913727760314941	0.0	96.957	39.123	1.5	0	0.0	0.0	0.0	0.0	0.0	0.0	0.0	Gray{Float64}(1.7660742792440194)	1.3962626033133385	Gray{Float64}(0.0)	Gray{Float64}(0.0)	0.0	Gray{Float64}(0.0)	U 0_V 0	WT	1	DMSO	Egr2_intron(1),Egr2_Enh(6)	Egr2_BD	WT_DMSO_1	Egr2_intron	NA	Egr2_Enh	WT	DMSO	WT_DMSO
Egr2BD_28May21_WTRad21_Sequence_A 0_S 0_U 0_V 0_X 8_Y22_Job(Seq.Scan) 1 01 01 02 01 04 01_068	Cell_CP_31	2552.0	2392.0	0	0	0	Egr2BD_28May21_WTRad21_Sequence_A 0_S 0_U 0_V 0_X 8_Y22_Job(Seq.Scan) 1 01 01 02 01 04 01_068__Cell_CP_31	Cell_CP_31	Egr2BD_28May21_WTRad21_Sequence_A 0_S 0_U 0_V 0_X 8_Y22_Job(Seq.Scan) 1 01 01 02 01 04 01_068	0.11538461538461539	1	TxS_auto_7	3.858823776245117	10.325492858886719	17.015687942504883	93.177	103.761	3.0	0	0.0	0.0	0.0	0.0	0.0	0.0	0.0	Gray{Float64}(1.3205296843978211)	1.0361780673015066	Gray{Float64}(0.7920726157636916)	Gray{Float64}(0.0)	0.0	Gray{Float64}(0.0)	U 0_V 0	WT	1	DMSO	Egr2_intron(1),Egr2_Enh(6)	Egr2_BD	WT_DMSO_1	Egr2_intron	NA	Egr2_Enh	WT	DMSO	WT_DMSO
Egr2BD_28May21_WTRad21_Sequence_A 0_S 0_U 0_V 0_X 8_Y22_Job(Seq.Scan) 1 01 01 02 01 04 01_068	Cell_CP_39	2907.5	2730.5	0	0	0	Egr2BD_28May21_WTRad21_Sequence_A 0_S 0_U 0_V 0_X 8_Y22_Job(Seq.Scan) 1 01 01 02 01 04 01_068__Cell_CP_39	Cell_CP_39	Egr2BD_28May21_WTRad21_Sequence_A 0_S 0_U 0_V 0_X 8_Y22_Job(Seq.Scan) 1 01 01 02 01 04 01_068	0.11538461538461539	1	TxS_auto_4	6.537254810333252	16.501962661743164	25.262737274169922	115.29	8.316	2.5	0	0.0	0.0	0.0	0.0	0.0	0.0	0.0	Gray{Float64}(2.23711667909272)	1.6559957002740349	Gray{Float64}(1.1759690505441307)	Gray{Float64}(0.0)	0.0	Gray{Float64}(0.0)	U 0_V 0	WT	1	DMSO	Egr2_intron(1),Egr2_Enh(6)	Egr2_BD	WT_DMSO_1	Egr2_intron	NA	Egr2_Enh	WT	DMSO	WT_DMSO
Egr2BD_28May21_WTRad21_Sequence_A 0_S 0_U 0_V 0_X 8_Y22_Job(Seq.Scan) 1 01 01 02 01 04 01_068	Cell_CP_41	2889.0	2713.5	0	0	0	Egr2BD_28May21_WTRad21_Sequence_A 0_S 0_U 0_V 0_X 8_Y22_Job(Seq.Scan) 1 01 01 02 01 04 01_068__Cell_CP_41	Cell_CP_41	Egr2BD_28May21_WTRad21_Sequence_A 0_S 0_U 0_V 0_X 8_Y22_Job(Seq.Scan) 1 01 01 02 01 04 01_068	0.11538461538461539	1	TxS_auto_18	4.635294437408447	10.803923606872559	16.188230514526367	115.479	187.299	5.0	0	0.0	0.0	0.0	0.0	0.0	0.0	0.0	Gray{Float64}(1.5862460312914626)	1.0841892813481968	Gray{Float64}(0.7535548448909168)	Gray{Float64}(0.0)	0.0	Gray{Float64}(0.0)	U 0_V 0	WT	1	DMSO	Egr2_intron(1),Egr2_Enh(6)	Egr2_BD	WT_DMSO_1	Egr2_intron	NA	Egr2_Enh	WT	DMSO	WT_DMSO
Egr2BD_28May21_WTRad21_Sequence_A 0_S 0_U 0_V 0_X 8_Y22_Job(Seq.Scan) 1 01 01 02 01 04 01_068	Cell_CP_59	2979.5	2801.5	0	0	0	Egr2BD_28May21_WTRad21_Sequence_A 0_S 0_U 0_V 0_X 8_Y22_Job(Seq.Scan) 1 01 01 02 01 04 01_068__Cell_CP_59	Cell_CP_59	Egr2BD_28May21_WTRad21_Sequence_A 0_S 0_U 0_V 0_X 8_Y22_Job(Seq.Scan) 1 01 01 02 01 04 01_068	0.11538461538461539	1	TxS_auto_15	5.258824348449707	13.13333511352539	21.815683364868164	162.918	107.73	5.5	0	0.0	0.0	0.0	0.0	0.0	0.0	0.0	Gray{Float64}(1.7996244606741922)	1.3179490781830825	Gray{Float64}(1.0155102424227842)	Gray{Float64}(0.0)	0.0	Gray{Float64}(0.0)	U 0_V 0	WT	1	DMSO	Egr2_intron(1),Egr2_Enh(6)	Egr2_BD	WT_DMSO_1	Egr2_intron	NA	Egr2_Enh	WT	DMSO	WT_DMSO
Egr2BD_28May21_WTRad21_Sequence_A 0_S 0_U 0_V 0_X 8_Y22_Job(Seq.Scan) 1 01 01 02 01 04 01_068	Cell_CP_61	2984.5	2808.5	0	0	0	Egr2BD_28May21_WTRad21_Sequence_A 0_S 0_U 0_V 0_X 8_Y22_Job(Seq.Scan) 1 01 01 02 01 04 01_068__Cell_CP_61	Cell_CP_61	Egr2BD_28May21_WTRad21_Sequence_A 0_S 0_U 0_V 0_X 8_Y22_Job(Seq.Scan) 1 01 01 02 01 04 01_068	0.11538461538461539	1	TxS_auto_11	7.3568620681762695	19.152944564819336	29.40392303466797	173.124	167.832	4.5	0	0.0	0.0	0.0	0.0	0.0	0.0	0.0	Gray{Float64}(2.5175948186212285)	1.9220255491462468	Gray{Float64}(1.3687393839426036)	Gray{Float64}(0.0)	0.0	Gray{Float64}(0.0)	U 0_V 0	WT	1	DMSO	Egr2_intron(1),Egr2_Enh(6)	Egr2_BD	WT_DMSO_1	Egr2_intron	NA	Egr2_Enh	WT	DMSO	WT_DMSO
Egr2BD_28May21_WTRad21_Sequence_A 0_S 0_U 0_V 0_X 9_Y15_Job(Seq.Scan) 1 01 01 02 01 04 01_018	Cell_CP_29	3019.5	2833.0	0	0	0	Egr2BD_28May21_WTRad21_Sequence_A 0_S 0_U 0_V 0_X 9_Y15_Job(Seq.Scan) 1 01 01 02 01 04 01_018__Cell_CP_29	Cell_CP_29	Egr2BD_28May21_WTRad21_Sequence_A 0_S 0_U 0_V 0_X 9_Y15_Job(Seq.Scan) 1 01 01 02 01 04 01_018	0.029411764705882353	1	TxS_auto_2	3.9294118881225586	9.992156982421875	16.152938842773438	159.327	142.506	4.0	0	0.0	0.0	0.0	0.0	0.0	0.0	0.0	Gray{Float64}(1.3446856714303408)	1.002727332410888	Gray{Float64}(0.7519120334539375)	Gray{Float64}(0.0)	0.0	Gray{Float64}(0.0)	U 0_V 0	WT	1	DMSO	Egr2_intron(1),Egr2_Enh(6)	Egr2_BD	WT_DMSO_1	Egr2_intron	NA	Egr2_Enh	WT	DMSO	WT_DMSO
Egr2BD_28May21_WTRad21_Sequence_A 0_S 0_U 0_V 0_X 9_Y20_Job(Seq.Scan) 1 01 01 02 01 04 01_050	Cell_CP_2	2276.0	2122.0	0	0	0	Egr2BD_28May21_WTRad21_Sequence_A 0_S 0_U 0_V 0_X 9_Y20_Job(Seq.Scan) 1 01 01 02 01 04 01_050__Cell_CP_2	Cell_CP_2	Egr2BD_28May21_WTRad21_Sequence_A 0_S 0_U 0_V 0_X 9_Y20_Job(Seq.Scan) 1 01 01 02 01 04 01_050	0.13541666666666666	1	TxS_auto_7	4.247059345245361	11.18823528289795	18.83529281616211	10.962	141.939	3.0	0	0.0	0.0	0.0	0.0	0.0	0.0	0.0	Gray{Float64}(1.4533879394339626)	1.1227555110814986	Gray{Float64}(0.8767744037139631)	Gray{Float64}(0.0)	0.0	Gray{Float64}(0.0)	U 0_V 0	WT	1	DMSO	Egr2_intron(1),Egr2_Enh(6)	Egr2_BD	WT_DMSO_1	Egr2_intron	NA	Egr2_Enh	WT	DMSO	WT_DMSO
Egr2BD_28May21_WTRad21_Sequence_A 0_S 0_U 0_V 0_X 9_Y20_Job(Seq.Scan) 1 01 01 02 01 04 01_050	Cell_CP_5	3171.0	2989.0	0	0	0	Egr2BD_28May21_WTRad21_Sequence_A 0_S 0_U 0_V 0_X 9_Y20_Job(Seq.Scan) 1 01 01 02 01 04 01_050__Cell_CP_5	Cell_CP_5	Egr2BD_28May21_WTRad21_Sequence_A 0_S 0_U 0_V 0_X 9_Y20_Job(Seq.Scan) 1 01 01 02 01 04 01_050	0.13541666666666666	1	TxS_auto_2	7.850980758666992	20.207843780517578	30.698040008544922	24.381	71.631	3.5	0	0.0	0.0	0.0	0.0	0.0	0.0	0.0	Gray{Float64}(2.686687380563433)	2.0278862034954797	Gray{Float64}(1.4289799466554631)	Gray{Float64}(0.0)	0.0	Gray{Float64}(0.0)	U 0_V 0	WT	1	DMSO	Egr2_intron(1),Egr2_Enh(6)	Egr2_BD	WT_DMSO_1	Egr2_intron	NA	Egr2_Enh	WT	DMSO	WT_DMSO
Egr2BD_28May21_WTRad21_Sequence_A 0_S 0_U 0_V 0_X 9_Y20_Job(Seq.Scan) 1 01 01 02 01 04 01_050	Cell_CP_11	2378.0	2216.0	0	0	0	Egr2BD_28May21_WTRad21_Sequence_A 0_S 0_U 0_V 0_X 9_Y20_Job(Seq.Scan) 1 01 01 02 01 04 01_050__Cell_CP_11	Cell_CP_11	Egr2BD_28May21_WTRad21_Sequence_A 0_S 0_U 0_V 0_X 9_Y20_Job(Seq.Scan) 1 01 01 02 01 04 01_050	0.13541666666666666	2	TxS_auto_11	3.870589256286621	10.380393028259277	16.43528938293457	44.037	76.545	4.5	TxS_auto_9	1.901961088180542	5.407843112945557	9.737253189086914	46.116	75.033	3.0	6.527509862114343	Gray{Float64}(1.324555954200977)	1.041687378302194	Gray{Float64}(0.7650553240257555)	Gray{Float64}(0.6508708925692199)	0.5426848385468596	Gray{Float64}(0.4532647536728418)	U 0_V 0	WT	1	DMSO	Egr2_intron(1),Egr2_Enh(6)	Egr2_BD	WT_DMSO_1	Egr2_intron	NA	Egr2_Enh	WT	DMSO	WT_DMSO
Egr2BD_28May21_WTRad21_Sequence_A 0_S 0_U 0_V 0_X 9_Y20_Job(Seq.Scan) 1 01 01 02 01 04 01_050	Cell_CP_18	2870.5	2685.5	0	0	0	Egr2BD_28May21_WTRad21_Sequence_A 0_S 0_U 0_V 0_X 9_Y20_Job(Seq.Scan) 1 01 01 02 01 04 01_050__Cell_CP_18	Cell_CP_18	Egr2BD_28May21_WTRad21_Sequence_A 0_S 0_U 0_V 0_X 9_Y20_Job(Seq.Scan) 1 01 01 02 01 04 01_050	0.13541666666666666	2	TxS_auto_4	3.6745102405548096	10.223528861999512	16.839214324951172	54.243	73.143	2.5	TxS_auto_6	3.6509807109832764	9.239214897155762	14.549019813537598	54.81	77.301	3.5	4.456506815881696	Gray{Float64}(1.2574556729299524)	1.0259458334824698	Gray{Float64}(0.7838578482890318)	Gray{Float64}(1.2494036228595653)	0.9271685106322707	Gray{Float64}(0.6772503244914392)	U 0_V 0	WT	1	DMSO	Egr2_intron(1),Egr2_Enh(6)	Egr2_BD	WT_DMSO_1	Egr2_intron	NA	Egr2_Enh	WT	DMSO	WT_DMSO
Egr2BD_28May21_WTRad21_Sequence_A 0_S 0_U 0_V 0_X 9_Y20_Job(Seq.Scan) 1 01 01 02 01 04 01_050	Cell_CP_26	3109.0	2923.5	0	0	0	Egr2BD_28May21_WTRad21_Sequence_A 0_S 0_U 0_V 0_X 9_Y20_Job(Seq.Scan) 1 01 01 02 01 04 01_050__Cell_CP_26	Cell_CP_26	Egr2BD_28May21_WTRad21_Sequence_A 0_S 0_U 0_V 0_X 9_Y20_Job(Seq.Scan) 1 01 01 02 01 04 01_050	0.13541666666666666	1	TxS_auto_10	8.592156410217285	24.00784683227539	38.203914642333984	92.043	74.655	4.5	0	0.0	0.0	0.0	0.0	0.0	0.0	0.0	Gray{Float64}(2.9403254075835314)	2.409221978138083	Gray{Float64}(1.7783750328176067)	Gray{Float64}(0.0)	0.0	Gray{Float64}(0.0)	U 0_V 0	WT	1	DMSO	Egr2_intron(1),Egr2_Enh(6)	Egr2_BD	WT_DMSO_1	Egr2_intron	NA	Egr2_Enh	WT	DMSO	WT_DMSO
Egr2BD_28May21_WTRad21_Sequence_A 0_S 0_U 0_V 0_X 9_Y20_Job(Seq.Scan) 1 01 01 02 01 04 01_050	Cell_CP_33	2823.0	2645.0	2	2	2	Egr2BD_28May21_WTRad21_Sequence_A 0_S 0_U 0_V 0_X 9_Y20_Job(Seq.Scan) 1 01 01 02 01 04 01_050__Cell_CP_33	Cell_CP_33	Egr2BD_28May21_WTRad21_Sequence_A 0_S 0_U 0_V 0_X 9_Y20_Job(Seq.Scan) 1 01 01 02 01 04 01_050	0.13541666666666666	1	TxS_auto_1	5.1215691566467285	14.57254695892334	23.799997329711914	115.668	36.477	2.0	0	0.0	0.0	0.0	0.0	0.0	0.0	0.0	Gray{Float64}(1.7526543045791354)	1.4623760579682072	Gray{Float64}(1.1078791644399824)	Gray{Float64}(0.0)	0.0	Gray{Float64}(0.0)	U 0_V 0	WT	1	DMSO	Egr2_intron(1),Egr2_Enh(6)	Egr2_BD	WT_DMSO_1	Egr2_intron	NA	Egr2_Enh	WT	DMSO	WT_DMSO
Egr2BD_28May21_WTRad21_Sequence_A 0_S 0_U 0_V 0_X 9_Y20_Job(Seq.Scan) 1 01 01 02 01 04 01_050	Cell_CP_35	3033.5	2840.5	0	0	0	Egr2BD_28May21_WTRad21_Sequence_A 0_S 0_U 0_V 0_X 9_Y20_Job(Seq.Scan) 1 01 01 02 01 04 01_050__Cell_CP_35	Cell_CP_35	Egr2BD_28May21_WTRad21_Sequence_A 0_S 0_U 0_V 0_X 9_Y20_Job(Seq.Scan) 1 01 01 02 01 04 01_050	0.13541666666666666	1	TxS_auto_12	3.6588234901428223	10.309804916381836	17.137248992919922	120.771	155.358	3.5	0	0.0	0.0	0.0	0.0	0.0	0.0	0.0	Gray{Float64}(1.252087503567493)	1.03460375969539	Gray{Float64}(0.7977312279516069)	Gray{Float64}(0.0)	0.0	Gray{Float64}(0.0)	U 0_V 0	WT	1	DMSO	Egr2_intron(1),Egr2_Enh(6)	Egr2_BD	WT_DMSO_1	Egr2_intron	NA	Egr2_Enh	WT	DMSO	WT_DMSO
Egr2BD_28May21_WTRad21_Sequence_A 0_S 0_U 0_V 0_X 9_Y21_Job(Seq.Scan) 1 01 01 02 01 04 01_056	Cell_CP_1	3585.0	3387.5	1	1	1	Egr2BD_28May21_WTRad21_Sequence_A 0_S 0_U 0_V 0_X 9_Y21_Job(Seq.Scan) 1 01 01 02 01 04 01_056__Cell_CP_1	Cell_CP_1	Egr2BD_28May21_WTRad21_Sequence_A 0_S 0_U 0_V 0_X 9_Y21_Job(Seq.Scan) 1 01 01 02 01 04 01_056	0.16304347826086957	1	TxS_auto_9	4.9333343505859375	12.698041915893555	20.0	11.907	33.264	5.0	0	0.0	0.0	0.0	0.0	0.0	0.0	0.0	Gray{Float64}(1.6882383935519634)	1.2742667793915574	Gray{Float64}(0.9309909989417571)	Gray{Float64}(0.0)	0.0	Gray{Float64}(0.0)	U 0_V 0	WT	1	DMSO	Egr2_intron(1),Egr2_Enh(6)	Egr2_BD	WT_DMSO_1	Egr2_intron	NA	Egr2_Enh	WT	DMSO	WT_DMSO
Egr2BD_28May21_WTRad21_Sequence_A 0_S 0_U 0_V 0_X 9_Y21_Job(Seq.Scan) 1 01 01 02 01 04 01_056	Cell_CP_10	3367.5	3181.0	1	1	1	Egr2BD_28May21_WTRad21_Sequence_A 0_S 0_U 0_V 0_X 9_Y21_Job(Seq.Scan) 1 01 01 02 01 04 01_056__Cell_CP_10	Cell_CP_10	Egr2BD_28May21_WTRad21_Sequence_A 0_S 0_U 0_V 0_X 9_Y21_Job(Seq.Scan) 1 01 01 02 01 04 01_056	0.16304347826086957	1	TxS_auto_3	6.898040294647217	18.250980377197266	29.070587158203125	45.738	20.223	3.0	0	0.0	0.0	0.0	0.0	0.0	0.0	0.0	Gray{Float64}(2.3605812292671335)	1.8315121449457836	Gray{Float64}(1.353222748911947)	Gray{Float64}(0.0)	0.0	Gray{Float64}(0.0)	U 0_V 0	WT	1	DMSO	Egr2_intron(1),Egr2_Enh(6)	Egr2_BD	WT_DMSO_1	Egr2_intron	NA	Egr2_Enh	WT	DMSO	WT_DMSO
Egr2BD_28May21_WTRad21_Sequence_A 0_S 0_U 0_V 0_X 9_Y21_Job(Seq.Scan) 1 01 01 02 01 04 01_056	Cell_CP_36	2868.5	2685.5	0	0	0	Egr2BD_28May21_WTRad21_Sequence_A 0_S 0_U 0_V 0_X 9_Y21_Job(Seq.Scan) 1 01 01 02 01 04 01_056__Cell_CP_36	Cell_CP_36	Egr2BD_28May21_WTRad21_Sequence_A 0_S 0_U 0_V 0_X 9_Y21_Job(Seq.Scan) 1 01 01 02 01 04 01_056	0.16304347826086957	2	TxS_auto_12	4.270588397979736	10.86274528503418	17.792152404785156	149.121	40.257	5.0	TxS_auto_7	3.505882978439331	8.74117660522461	13.75294017791748	149.499	43.47	3.0	7.711436506903237	Gray{Float64}(1.4614398263257082)	1.0900921213991184	Gray{Float64}(0.8282166870327459)	Gray{Float64}(1.1997496676459016)	0.87718965133441	Gray{Float64}(0.6401931757312811)	U 0_V 0	WT	1	DMSO	Egr2_intron(1),Egr2_Enh(6)	Egr2_BD	WT_DMSO_1	Egr2_intron	NA	Egr2_Enh	WT	DMSO	WT_DMSO
Egr2BD_28May21_WTRad21_Sequence_A 0_S 0_U 0_V 0_X 9_Y21_Job(Seq.Scan) 1 01 01 02 01 04 01_056	Cell_CP_37	2954.5	2778.0	0	0	0	Egr2BD_28May21_WTRad21_Sequence_A 0_S 0_U 0_V 0_X 9_Y21_Job(Seq.Scan) 1 01 01 02 01 04 01_056__Cell_CP_37	Cell_CP_37	Egr2BD_28May21_WTRad21_Sequence_A 0_S 0_U 0_V 0_X 9_Y21_Job(Seq.Scan) 1 01 01 02 01 04 01_056	0.16304347826086957	1	TxS_auto_11	8.023529052734375	21.64314079284668	37.12940979003906	158.382	67.662	5.0	0	0.0	0.0	0.0	0.0	0.0	0.0	0.0	Gray{Float64}(2.7457352038174663)	2.1719203241485006	Gray{Float64}(1.728357315527316)	Gray{Float64}(0.0)	0.0	Gray{Float64}(0.0)	U 0_V 0	WT	1	DMSO	Egr2_intron(1),Egr2_Enh(6)	Egr2_BD	WT_DMSO_1	Egr2_intron	NA	Egr2_Enh	WT	DMSO	WT_DMSO
Egr2BD_28May21_WTRad21_Sequence_A 0_S 0_U 0_V 0_X 9_Y21_Job(Seq.Scan) 1 01 01 02 01 04 01_056	Cell_CP_38	3335.5	3133.0	0	0	0	Egr2BD_28May21_WTRad21_Sequence_A 0_S 0_U 0_V 0_X 9_Y21_Job(Seq.Scan) 1 01 01 02 01 04 01_056__Cell_CP_38	Cell_CP_38	Egr2BD_28May21_WTRad21_Sequence_A 0_S 0_U 0_V 0_X 9_Y21_Job(Seq.Scan) 1 01 01 02 01 04 01_056	0.16304347826086957	1	TxS_auto_6	7.937255382537842	21.0	32.99215316772461	160.839	167.076	4.0	0	0.0	0.0	0.0	0.0	0.0	0.0	0.0	Gray{Float64}(2.7162114553690913)	2.107380220073848	Gray{Float64}(1.5357698817429695)	Gray{Float64}(0.0)	0.0	Gray{Float64}(0.0)	U 0_V 0	WT	1	DMSO	Egr2_intron(1),Egr2_Enh(6)	Egr2_BD	WT_DMSO_1	Egr2_intron	NA	Egr2_Enh	WT	DMSO	WT_DMSO
Egr2BD_28May21_WTRad21_Sequence_A 0_S 0_U 0_V 0_X 9_Y22_Job(Seq.Scan) 1 01 01 02 01 04 01_070	Cell_CP_13	3399.0	3220.0	0	0	0	Egr2BD_28May21_WTRad21_Sequence_A 0_S 0_U 0_V 0_X 9_Y22_Job(Seq.Scan) 1 01 01 02 01 04 01_070__Cell_CP_13	Cell_CP_13	Egr2BD_28May21_WTRad21_Sequence_A 0_S 0_U 0_V 0_X 9_Y22_Job(Seq.Scan) 1 01 01 02 01 04 01_070	0.09803921568627451	2	TxS_auto_10	4.149019718170166	11.13725471496582	17.42745018005371	45.927	61.992	2.5	TxS_auto_19	1.050980567932129	2.243138074874878	3.9568631649017334	50.652	65.394	4.0	5.9075569400556835	Gray{Float64}(1.41983775800379)	1.1176395377258652	Gray{Float64}(0.8112399626067954)	Gray{Float64}(0.35965649590511356)	0.225102133804088	Gray{Float64}(0.18419019952838536)	U 0_V 0	WT	1	DMSO	Egr2_intron(1),Egr2_Enh(6)	Egr2_BD	WT_DMSO_1	Egr2_intron	NA	Egr2_Enh	WT	DMSO	WT_DMSO
Egr2BD_28May21_WTRad21_Sequence_A 0_S 0_U 0_V 0_X 9_Y22_Job(Seq.Scan) 1 01 01 02 01 04 01_070	Cell_CP_34	2851.5	2658.5	0	0	0	Egr2BD_28May21_WTRad21_Sequence_A 0_S 0_U 0_V 0_X 9_Y22_Job(Seq.Scan) 1 01 01 02 01 04 01_070__Cell_CP_34	Cell_CP_34	Egr2BD_28May21_WTRad21_Sequence_A 0_S 0_U 0_V 0_X 9_Y22_Job(Seq.Scan) 1 01 01 02 01 04 01_070	0.09803921568627451	1	TxS_auto_22	5.576470375061035	13.886275291442871	21.999998092651367	119.259	166.131	6.0	0	0.0	0.0	0.0	0.0	0.0	0.0	0.0	Gray{Float64}(1.9083262391418891)	1.3935077085565197	Gray{Float64}(1.0240900100497123)	Gray{Float64}(0.0)	0.0	Gray{Float64}(0.0)	U 0_V 0	WT	1	DMSO	Egr2_intron(1),Egr2_Enh(6)	Egr2_BD	WT_DMSO_1	Egr2_intron	NA	Egr2_Enh	WT	DMSO	WT_DMSO
Egr2BD_28May21_WTRad21_Sequence_A 0_S 0_U 0_V 0_X 9_Y22_Job(Seq.Scan) 1 01 01 02 01 04 01_070	Cell_CP_43	2443.0	2270.0	2	2	2	Egr2BD_28May21_WTRad21_Sequence_A 0_S 0_U 0_V 0_X 9_Y22_Job(Seq.Scan) 1 01 01 02 01 04 01_070__Cell_CP_43	Cell_CP_43	Egr2BD_28May21_WTRad21_Sequence_A 0_S 0_U 0_V 0_X 9_Y22_Job(Seq.Scan) 1 01 01 02 01 04 01_070	0.09803921568627451	1	TxS_auto_3	4.466667175292969	12.776473045349121	0.0	149.688	130.032	1.5	0	0.0	0.0	0.0	0.0	0.0	0.0	0.0	Gray{Float64}(1.5285400260074118)	1.2821374560988295	Gray{Float64}(0.0)	Gray{Float64}(0.0)	0.0	Gray{Float64}(0.0)	U 0_V 0	WT	1	DMSO	Egr2_intron(1),Egr2_Enh(6)	Egr2_BD	WT_DMSO_1	Egr2_intron	NA	Egr2_Enh	WT	DMSO	WT_DMSO
Egr2BD_28May21_WTRad21_Sequence_A 0_S 0_U 0_V 0_X10_Y14_Job(Seq.Scan) 1 01 01 02 01 04 01_006	Cell_CP_14	3035.0	2851.5	0	0	0	Egr2BD_28May21_WTRad21_Sequence_A 0_S 0_U 0_V 0_X10_Y14_Job(Seq.Scan) 1 01 01 02 01 04 01_006__Cell_CP_14	Cell_CP_14	Egr2BD_28May21_WTRad21_Sequence_A 0_S 0_U 0_V 0_X10_Y14_Job(Seq.Scan) 1 01 01 02 01 04 01_006	0.039473684210526314	1	TxS_auto_2	4.219608783721924	10.972551345825195	17.17646598815918	61.803	114.156	3.5	0	0.0	0.0	0.0	0.0	0.0	0.0	0.0	Gray{Float64}(1.4439940713935928)	1.1011113176160332	Gray{Float64}(0.7995567614302714)	Gray{Float64}(0.0)	0.0	Gray{Float64}(0.0)	U 0_V 0	WT	1	DMSO	Egr2_intron(1),Egr2_Enh(6)	Egr2_BD	WT_DMSO_1	Egr2_intron	NA	Egr2_Enh	WT	DMSO	WT_DMSO
Egr2BD_28May21_WTRad21_Sequence_A 0_S 0_U 0_V 0_X10_Y15_Job(Seq.Scan) 1 01 01 02 01 04 01_016	Cell_CP_17	2112.0	1962.5	0	0	0	Egr2BD_28May21_WTRad21_Sequence_A 0_S 0_U 0_V 0_X10_Y15_Job(Seq.Scan) 1 01 01 02 01 04 01_016__Cell_CP_17	Cell_CP_17	Egr2BD_28May21_WTRad21_Sequence_A 0_S 0_U 0_V 0_X10_Y15_Job(Seq.Scan) 1 01 01 02 01 04 01_016	0.12903225806451613	1	TxS_auto_1	4.203921794891357	11.490193367004395	19.415691375732422	75.033	28.161	2.5	0	0.0	0.0	0.0	0.0	0.0	0.0	0.0	Gray{Float64}(1.4386258204418128)	1.1530574393547042	Gray{Float64}(0.9037916954518992)	Gray{Float64}(0.0)	0.0	Gray{Float64}(0.0)	U 0_V 0	WT	1	DMSO	Egr2_intron(1),Egr2_Enh(6)	Egr2_BD	WT_DMSO_1	Egr2_intron	NA	Egr2_Enh	WT	DMSO	WT_DMSO
Egr2BD_28May21_WTRad21_Sequence_A 0_S 0_U 0_V 0_X13_Y16_Job(Seq.Scan) 1 01 01 02 01 04 01_022	Cell_CP_4	3514.5	3322.0	1	1	1	Egr2BD_28May21_WTRad21_Sequence_A 0_S 0_U 0_V 0_X13_Y16_Job(Seq.Scan) 1 01 01 02 01 04 01_022__Cell_CP_4	Cell_CP_4	Egr2BD_28May21_WTRad21_Sequence_A 0_S 0_U 0_V 0_X13_Y16_Job(Seq.Scan) 1 01 01 02 01 04 01_022	0.125	1	TxS_auto_1	6.4784321784973145	18.60000228881836	28.949016571044922	20.979	19.656	3.0	0	0.0	0.0	0.0	0.0	0.0	0.0	0.0	Gray{Float64}(2.2169869618633564)	1.8665369960373386	Gray{Float64}(1.3475636927929295)	Gray{Float64}(0.0)	0.0	Gray{Float64}(0.0)	U 0_V 0	WT	1	DMSO	Egr2_intron(1),Egr2_Enh(6)	Egr2_BD	WT_DMSO_1	Egr2_intron	NA	Egr2_Enh	WT	DMSO	WT_DMSO
Egr2BD_28May21_WTRad21_Sequence_A 0_S 0_U 0_V 0_X13_Y16_Job(Seq.Scan) 1 01 01 02 01 04 01_022	Cell_CP_16	3292.5	3099.5	0	0	0	Egr2BD_28May21_WTRad21_Sequence_A 0_S 0_U 0_V 0_X13_Y16_Job(Seq.Scan) 1 01 01 02 01 04 01_022__Cell_CP_16	Cell_CP_16	Egr2BD_28May21_WTRad21_Sequence_A 0_S 0_U 0_V 0_X13_Y16_Job(Seq.Scan) 1 01 01 02 01 04 01_022	0.125	1	TxS_auto_2	6.180393695831299	18.06666374206543	31.486270904541016	86.373	48.762	3.5	0	0.0	0.0	0.0	0.0	0.0	0.0	0.0	Gray{Float64}(2.1149950891387808)	1.8130157053692406	Gray{Float64}(1.465671740118471)	Gray{Float64}(0.0)	0.0	Gray{Float64}(0.0)	U 0_V 0	WT	1	DMSO	Egr2_intron(1),Egr2_Enh(6)	Egr2_BD	WT_DMSO_1	Egr2_intron	NA	Egr2_Enh	WT	DMSO	WT_DMSO
Egr2BD_28May21_WTRad21_Sequence_A 0_S 0_U 0_V 0_X13_Y16_Job(Seq.Scan) 1 01 01 02 01 04 01_022	Cell_CP_17	4500.5	4270.5	0	0	0	Egr2BD_28May21_WTRad21_Sequence_A 0_S 0_U 0_V 0_X13_Y16_Job(Seq.Scan) 1 01 01 02 01 04 01_022__Cell_CP_17	Cell_CP_17	Egr2BD_28May21_WTRad21_Sequence_A 0_S 0_U 0_V 0_X13_Y16_Job(Seq.Scan) 1 01 01 02 01 04 01_022	0.125	2	TxS_auto_3	4.705883026123047	13.99608039855957	25.776473999023438	90.342	118.69200000000001	2.5	TxS_auto_7	2.9215691089630127	7.976471900939941	13.811762809753418	85.428	119.82600000000001	4.0	5.14133756915455	Gray{Float64}(1.610402181502624)	1.4045268090708447	Gray{Float64}(1.199883263877353)	Gray{Float64}(0.999791376106698)	0.8004504338102704	Gray{Float64}(0.6429313427699472)	U 0_V 0	WT	1	DMSO	Egr2_intron(1),Egr2_Enh(6)	Egr2_BD	WT_DMSO_1	Egr2_intron	NA	Egr2_Enh	WT	DMSO	WT_DMSO
Egr2BD_28May21_WTRad21_Sequence_A 0_S 0_U 0_V 0_X13_Y17_Job(Seq.Scan) 1 01 01 02 01 04 01_030	Cell_CP_10	2616.5	2464.0	0	0	0	Egr2BD_28May21_WTRad21_Sequence_A 0_S 0_U 0_V 0_X13_Y17_Job(Seq.Scan) 1 01 01 02 01 04 01_030__Cell_CP_10	Cell_CP_10	Egr2BD_28May21_WTRad21_Sequence_A 0_S 0_U 0_V 0_X13_Y17_Job(Seq.Scan) 1 01 01 02 01 04 01_030	0.04285714285714286	1	TxS_auto_8	3.858823776245117	10.858821868896484	17.858816146850586	53.865	161.973	5.0	0	0.0	0.0	0.0	0.0	0.0	0.0	0.0	Gray{Float64}(1.3205296843978211)	1.089698400943704	Gray{Float64}(0.8313198542236804)	Gray{Float64}(0.0)	0.0	Gray{Float64}(0.0)	U 0_V 0	WT	1	DMSO	Egr2_intron(1),Egr2_Enh(6)	Egr2_BD	WT_DMSO_1	Egr2_intron	NA	Egr2_Enh	WT	DMSO	WT_DMSO
Egr2BD_28May21_WTRad21_Sequence_A 0_S 0_U 0_V 0_X13_Y18_Job(Seq.Scan) 1 01 01 02 01 04 01_032	Cell_CP_10	3548.0	3353.0	0	0	0	Egr2BD_28May21_WTRad21_Sequence_A 0_S 0_U 0_V 0_X13_Y18_Job(Seq.Scan) 1 01 01 02 01 04 01_032__Cell_CP_10	Cell_CP_10	Egr2BD_28May21_WTRad21_Sequence_A 0_S 0_U 0_V 0_X13_Y18_Job(Seq.Scan) 1 01 01 02 01 04 01_032	0.13636363636363635	1	TxS_auto_5	4.066667556762695	10.988234519958496	18.43528938293457	43.47	30.429	3.0	0	0.0	0.0	0.0	0.0	0.0	0.0	0.0	Gray{Float64}(1.3916559907040391)	1.1026851467091994	Gray{Float64}(0.8581544239199311)	Gray{Float64}(0.0)	0.0	Gray{Float64}(0.0)	U 0_V 0	WT	1	DMSO	Egr2_intron(1),Egr2_Enh(6)	Egr2_BD	WT_DMSO_1	Egr2_intron	NA	Egr2_Enh	WT	DMSO	WT_DMSO
Egr2BD_28May21_WTRad21_Sequence_A 0_S 0_U 0_V 0_X13_Y18_Job(Seq.Scan) 1 01 01 02 01 04 01_032	Cell_CP_12	3018.5	2836.0	0	0	0	Egr2BD_28May21_WTRad21_Sequence_A 0_S 0_U 0_V 0_X13_Y18_Job(Seq.Scan) 1 01 01 02 01 04 01_032__Cell_CP_12	Cell_CP_12	Egr2BD_28May21_WTRad21_Sequence_A 0_S 0_U 0_V 0_X13_Y18_Job(Seq.Scan) 1 01 01 02 01 04 01_032	0.13636363636363635	1	TxS_auto_4	3.984314203262329	11.047059059143066	17.399991989135742	38.367	85.428	3.0	0	0.0	0.0	0.0	0.0	0.0	0.0	0.0	Gray{Float64}(1.3634738154576842)	1.108588273867891	Gray{Float64}(0.8099617961772028)	Gray{Float64}(0.0)	0.0	Gray{Float64}(0.0)	U 0_V 0	WT	1	DMSO	Egr2_intron(1),Egr2_Enh(6)	Egr2_BD	WT_DMSO_1	Egr2_intron	NA	Egr2_Enh	WT	DMSO	WT_DMSO
Egr2BD_28May21_WTRad21_Sequence_A 0_S 0_U 0_V 0_X13_Y18_Job(Seq.Scan) 1 01 01 02 01 04 01_032	Cell_CP_13	2253.0	2122.0	0	0	0	Egr2BD_28May21_WTRad21_Sequence_A 0_S 0_U 0_V 0_X13_Y18_Job(Seq.Scan) 1 01 01 02 01 04 01_032__Cell_CP_13	Cell_CP_13	Egr2BD_28May21_WTRad21_Sequence_A 0_S 0_U 0_V 0_X13_Y18_Job(Seq.Scan) 1 01 01 02 01 04 01_032	0.13636363636363635	1	TxS_auto_20	4.20784330368042	11.741177558898926	19.83136749267578	41.013	148.176	3.5	0	0.0	0.0	0.0	0.0	0.0	0.0	0.0	Gray{Float64}(1.439967801590437)	1.1782440641904068	Gray{Float64}(0.9231412316193657)	Gray{Float64}(0.0)	0.0	Gray{Float64}(0.0)	U 0_V 0	WT	1	DMSO	Egr2_intron(1),Egr2_Enh(6)	Egr2_BD	WT_DMSO_1	Egr2_intron	NA	Egr2_Enh	WT	DMSO	WT_DMSO
Egr2BD_28May21_WTRad21_Sequence_A 0_S 0_U 0_V 0_X13_Y18_Job(Seq.Scan) 1 01 01 02 01 04 01_032	Cell_CP_15	2887.5	2707.5	0	0	0	Egr2BD_28May21_WTRad21_Sequence_A 0_S 0_U 0_V 0_X13_Y18_Job(Seq.Scan) 1 01 01 02 01 04 01_032__Cell_CP_15	Cell_CP_15	Egr2BD_28May21_WTRad21_Sequence_A 0_S 0_U 0_V 0_X13_Y18_Job(Seq.Scan) 1 01 01 02 01 04 01_032	0.13636363636363635	1	TxS_auto_10	4.749019622802734	11.215683937072754	17.266666412353516	45.927	94.311	3.0	0	0.0	0.0	0.0	0.0	0.0	0.0	0.0	Gray{Float64}(1.6251639741374908)	1.125510023027957	Gray{Float64}(0.8037555505815542)	Gray{Float64}(0.0)	0.0	Gray{Float64}(0.0)	U 0_V 0	WT	1	DMSO	Egr2_intron(1),Egr2_Enh(6)	Egr2_BD	WT_DMSO_1	Egr2_intron	NA	Egr2_Enh	WT	DMSO	WT_DMSO
Egr2BD_28May21_WTRad21_Sequence_A 0_S 0_U 0_V 0_X13_Y19_Job(Seq.Scan) 1 01 01 02 01 04 01_042	Cell_CP_9	3238.0	3054.0	1	1	1	Egr2BD_28May21_WTRad21_Sequence_A 0_S 0_U 0_V 0_X13_Y19_Job(Seq.Scan) 1 01 01 02 01 04 01_042__Cell_CP_9	Cell_CP_9	Egr2BD_28May21_WTRad21_Sequence_A 0_S 0_U 0_V 0_X13_Y19_Job(Seq.Scan) 1 01 01 02 01 04 01_042	0.11428571428571428	1	TxS_auto_2	5.666667461395264	14.992156028747559	24.039207458496094	60.102000000000004	66.528	4.5	0	0.0	0.0	0.0	0.0	0.0	0.0	0.0	Gray{Float64}(1.939192621453455)	1.504484431963976	Gray{Float64}(1.1190142882776708)	Gray{Float64}(0.0)	0.0	Gray{Float64}(0.0)	U 0_V 0	WT	1	DMSO	Egr2_intron(1),Egr2_Enh(6)	Egr2_BD	WT_DMSO_1	Egr2_intron	NA	Egr2_Enh	WT	DMSO	WT_DMSO
Egr2BD_28May21_WTRad21_Sequence_A 0_S 0_U 0_V 0_X13_Y19_Job(Seq.Scan) 1 01 01 02 01 04 01_042	Cell_CP_15	3190.0	3008.0	0	0	0	Egr2BD_28May21_WTRad21_Sequence_A 0_S 0_U 0_V 0_X13_Y19_Job(Seq.Scan) 1 01 01 02 01 04 01_042__Cell_CP_15	Cell_CP_15	Egr2BD_28May21_WTRad21_Sequence_A 0_S 0_U 0_V 0_X13_Y19_Job(Seq.Scan) 1 01 01 02 01 04 01_042	0.11428571428571428	1	TxS_auto_4	3.8823533058166504	10.713728904724121	17.290191650390625	89.397	69.741	4.0	0	0.0	0.0	0.0	0.0	0.0	0.0	0.0	Gray{Float64}(1.328581734468208)	1.0751381131928126	Gray{Float64}(0.8048506398245797)	Gray{Float64}(0.0)	0.0	Gray{Float64}(0.0)	U 0_V 0	WT	1	DMSO	Egr2_intron(1),Egr2_Enh(6)	Egr2_BD	WT_DMSO_1	Egr2_intron	NA	Egr2_Enh	WT	DMSO	WT_DMSO
Egr2BD_28May21_WTRad21_Sequence_A 0_S 0_U 0_V 0_X14_Y16_Job(Seq.Scan) 1 01 01 02 01 04 01_024	Cell_CP_15	3171.0	3015.5	0	0	0	Egr2BD_28May21_WTRad21_Sequence_A 0_S 0_U 0_V 0_X14_Y16_Job(Seq.Scan) 1 01 01 02 01 04 01_024__Cell_CP_15	Cell_CP_15	Egr2BD_28May21_WTRad21_Sequence_A 0_S 0_U 0_V 0_X14_Y16_Job(Seq.Scan) 1 01 01 02 01 04 01_024	0.11666666666666667	1	TxS_auto_5	3.91764760017395	10.0470609664917	16.737253189086914	86.751	102.627	3.5	0	0.0	0.0	0.0	0.0	0.0	0.0	0.0	Gray{Float64}(1.3406598095737887)	1.0082370262219356	Gray{Float64}(0.7791116033024568)	Gray{Float64}(0.0)	0.0	Gray{Float64}(0.0)	U 0_V 0	WT	1	DMSO	Egr2_intron(1),Egr2_Enh(6)	Egr2_BD	WT_DMSO_1	Egr2_intron	NA	Egr2_Enh	WT	DMSO	WT_DMSO
Egr2BD_28May21_WTRad21_Sequence_A 0_S 0_U 0_V 0_X14_Y16_Job(Seq.Scan) 1 01 01 02 01 04 01_024	Cell_CP_16	2900.0	2754.0	0	0	0	Egr2BD_28May21_WTRad21_Sequence_A 0_S 0_U 0_V 0_X14_Y16_Job(Seq.Scan) 1 01 01 02 01 04 01_024__Cell_CP_16	Cell_CP_16	Egr2BD_28May21_WTRad21_Sequence_A 0_S 0_U 0_V 0_X14_Y16_Job(Seq.Scan) 1 01 01 02 01 04 01_024	0.11666666666666667	2	TxS_auto_2	10.611764907836914	31.882356643676758	53.3098030090332	94.311	114.534	3.0	TxS_auto_11	4.501961708068848	11.505881309509277	19.058820724487305	92.61	116.424	5.0	2.732306900770854	Gray{Float64}(3.631456468915366)	3.199440369534497	Gray{Float64}(2.481547337838405)	Gray{Float64}(1.5406181827023133)	1.1546317469608207	Gray{Float64}(0.8871795272471149)	U 0_V 0	WT	1	DMSO	Egr2_intron(1),Egr2_Enh(6)	Egr2_BD	WT_DMSO_1	Egr2_intron	NA	Egr2_Enh	WT	DMSO	WT_DMSO
Egr2BD_28May21_WTRad21_Sequence_A 0_S 0_U 0_V 0_X14_Y16_Job(Seq.Scan) 1 01 01 02 01 04 01_024	Cell_CP_21	2759.5	2585.5	1	1	1	Egr2BD_28May21_WTRad21_Sequence_A 0_S 0_U 0_V 0_X14_Y16_Job(Seq.Scan) 1 01 01 02 01 04 01_024__Cell_CP_21	Cell_CP_21	Egr2BD_28May21_WTRad21_Sequence_A 0_S 0_U 0_V 0_X14_Y16_Job(Seq.Scan) 1 01 01 02 01 04 01_024	0.11666666666666667	2	TxS_auto_9	6.117647647857666	16.16862678527832	26.901960372924805	122.85	117.747	5.0	TxS_auto_6	3.6666674613952637	9.7333345413208	17.53725242614746	122.85	111.51	4.0	8.654488373092885	Gray{Float64}(2.093522738046226)	1.622544965383416	Gray{Float64}(1.2522741480540414)	Gray{Float64}(1.2547717922220247)	0.9767541279876674	Gray{Float64}(0.8163512077456389)	U 0_V 0	WT	1	DMSO	Egr2_intron(1),Egr2_Enh(6)	Egr2_BD	WT_DMSO_1	Egr2_intron	NA	Egr2_Enh	WT	DMSO	WT_DMSO
Egr2BD_28May21_WTRad21_Sequence_A 0_S 0_U 0_V 0_X15_Y16_Job(Seq.Scan) 1 01 01 02 01 04 01_026	Cell_CP_11	2975.0	2799.5	0	0	0	Egr2BD_28May21_WTRad21_Sequence_A 0_S 0_U 0_V 0_X15_Y16_Job(Seq.Scan) 1 01 01 02 01 04 01_026__Cell_CP_11	Cell_CP_11	Egr2BD_28May21_WTRad21_Sequence_A 0_S 0_U 0_V 0_X15_Y16_Job(Seq.Scan) 1 01 01 02 01 04 01_026	0.06896551724137931	1	TxS_auto_6	4.294118881225586	10.776473045349121	17.066661834716797	72.765	61.614	5.5	0	0.0	0.0	0.0	0.0	0.0	0.0	0.0	Gray{Float64}(1.4694922027533786)	1.0814345779965582	Gray{Float64}(0.7944454275052075)	Gray{Float64}(0.0)	0.0	Gray{Float64}(0.0)	U 0_V 0	WT	1	DMSO	Egr2_intron(1),Egr2_Enh(6)	Egr2_BD	WT_DMSO_1	Egr2_intron	NA	Egr2_Enh	WT	DMSO	WT_DMSO
Egr2BD_28May21_WTRad21_Sequence_A 0_S 0_U 0_V 0_X15_Y16_Job(Seq.Scan) 1 01 01 02 01 04 01_026	Cell_CP_14	3168.5	2987.5	1	1	1	Egr2BD_28May21_WTRad21_Sequence_A 0_S 0_U 0_V 0_X15_Y16_Job(Seq.Scan) 1 01 01 02 01 04 01_026__Cell_CP_14	Cell_CP_14	Egr2BD_28May21_WTRad21_Sequence_A 0_S 0_U 0_V 0_X15_Y16_Job(Seq.Scan) 1 01 01 02 01 04 01_026	0.06896551724137931	2	TxS_auto_2	4.023530006408691	10.592155456542969	18.60000228881836	92.232	173.691	3.5	TxS_auto_5	2.694118022918701	7.635293960571289	12.960783004760742	93.555	170.667	3.5	4.8109151935988255	Gray{Float64}(1.3768938717118893)	1.0629380427174253	Gray{Float64}(0.8658217355592985)	Gray{Float64}(0.9219552456466794)	0.7662127365217736	Gray{Float64}(0.6033186158334776)	U 0_V 0	WT	1	DMSO	Egr2_intron(1),Egr2_Enh(6)	Egr2_BD	WT_DMSO_1	Egr2_intron	NA	Egr2_Enh	WT	DMSO	WT_DMSO
Egr2BD_28May21_WTRad21_Sequence_A 0_S 0_U 0_V 0_X16_Y16_Job(Seq.Scan) 1 01 01 02 01 04 01_028	Cell_CP_14	3326.0	3140.0	0	0	0	Egr2BD_28May21_WTRad21_Sequence_A 0_S 0_U 0_V 0_X16_Y16_Job(Seq.Scan) 1 01 01 02 01 04 01_028__Cell_CP_14	Cell_CP_14	Egr2BD_28May21_WTRad21_Sequence_A 0_S 0_U 0_V 0_X16_Y16_Job(Seq.Scan) 1 01 01 02 01 04 01_028	0.03488372093023256	1	TxS_auto_3	3.8549022674560547	11.184314727783203	19.823528289794922	61.425	115.479	4.5	0	0.0	0.0	0.0	0.0	0.0	0.0	0.0	Gray{Float64}(1.3191877032491968)	1.1223620777338545	Gray{Float64}(0.9227763202533178)	Gray{Float64}(0.0)	0.0	Gray{Float64}(0.0)	U 0_V 0	WT	1	DMSO	Egr2_intron(1),Egr2_Enh(6)	Egr2_BD	WT_DMSO_1	Egr2_intron	NA	Egr2_Enh	WT	DMSO	WT_DMSO
Egr2BD_28May21_WTRad21_Sequence_A 0_S 0_U 0_V 0_X16_Y18_Job(Seq.Scan) 1 01 01 02 01 04 01_034	Cell_CP_1	3329.5	3137.5	0	0	0	Egr2BD_28May21_WTRad21_Sequence_A 0_S 0_U 0_V 0_X16_Y18_Job(Seq.Scan) 1 01 01 02 01 04 01_034__Cell_CP_1	Cell_CP_1	Egr2BD_28May21_WTRad21_Sequence_A 0_S 0_U 0_V 0_X16_Y18_Job(Seq.Scan) 1 01 01 02 01 04 01_034	0.05952380952380952	1	TxS_auto_2	6.407842636108398	17.22353172302246	28.007844924926758	5.481	164.808	5.0	0	0.0	0.0	0.0	0.0	0.0	0.0	0.0	Gray{Float64}(2.192830485294912)	1.7284061939481894	Gray{Float64}(1.3037525762431692)	Gray{Float64}(0.0)	0.0	Gray{Float64}(0.0)	U 0_V 0	WT	1	DMSO	Egr2_intron(1),Egr2_Enh(6)	Egr2_BD	WT_DMSO_1	Egr2_intron	NA	Egr2_Enh	WT	DMSO	WT_DMSO
Egr2BD_28May21_WTRad21_Sequence_A 0_S 0_U 0_V 0_X16_Y18_Job(Seq.Scan) 1 01 01 02 01 04 01_034	Cell_CP_24	2974.5	2807.0	0	0	0	Egr2BD_28May21_WTRad21_Sequence_A 0_S 0_U 0_V 0_X16_Y18_Job(Seq.Scan) 1 01 01 02 01 04 01_034__Cell_CP_24	Cell_CP_24	Egr2BD_28May21_WTRad21_Sequence_A 0_S 0_U 0_V 0_X16_Y18_Job(Seq.Scan) 1 01 01 02 01 04 01_034	0.05952380952380952	1	TxS_auto_5	6.31372594833374	16.717649459838867	26.729408264160156	107.919	151.389	5.5	0	0.0	0.0	0.0	0.0	0.0	0.0	0.0	Gray{Float64}(2.1606227745492883)	1.6776401808472703	Gray{Float64}(1.244241925048626)	Gray{Float64}(0.0)	0.0	Gray{Float64}(0.0)	U 0_V 0	WT	1	DMSO	Egr2_intron(1),Egr2_Enh(6)	Egr2_BD	WT_DMSO_1	Egr2_intron	NA	Egr2_Enh	WT	DMSO	WT_DMSO
Egr2BD_28May21_WTRad21_Sequence_A 0_S 0_U 0_V 0_X16_Y19_Job(Seq.Scan) 1 01 01 02 01 04 01_040	Cell_CP_24	3708.5	3512.0	0	0	0	Egr2BD_28May21_WTRad21_Sequence_A 0_S 0_U 0_V 0_X16_Y19_Job(Seq.Scan) 1 01 01 02 01 04 01_040__Cell_CP_24	Cell_CP_24	Egr2BD_28May21_WTRad21_Sequence_A 0_S 0_U 0_V 0_X16_Y19_Job(Seq.Scan) 1 01 01 02 01 04 01_040	0.14285714285714285	1	TxS_auto_7	5.043137073516846	12.909801483154297	21.227449417114258	96.57900000000001	31.563	5.0	0	0.0	0.0	0.0	0.0	0.0	0.0	0.0	Gray{Float64}(1.725814028892084)	1.2955171566990187	Gray{Float64}(0.9881282168912411)	Gray{Float64}(0.0)	0.0	Gray{Float64}(0.0)	U 0_V 0	WT	1	DMSO	Egr2_intron(1),Egr2_Enh(6)	Egr2_BD	WT_DMSO_1	Egr2_intron	NA	Egr2_Enh	WT	DMSO	WT_DMSO
Egr2BD_28May21_WTRad21_Sequence_A 0_S 0_U 0_V 0_X16_Y19_Job(Seq.Scan) 1 01 01 02 01 04 01_040	Cell_CP_26	3498.5	3307.5	2	2	2	Egr2BD_28May21_WTRad21_Sequence_A 0_S 0_U 0_V 0_X16_Y19_Job(Seq.Scan) 1 01 01 02 01 04 01_040__Cell_CP_26	Cell_CP_26	Egr2BD_28May21_WTRad21_Sequence_A 0_S 0_U 0_V 0_X16_Y19_Job(Seq.Scan) 1 01 01 02 01 04 01_040	0.14285714285714285	2	TxS_auto_20	3.8235297203063965	10.807844161987305	0.0	108.486	59.724000000000004	4.5	TxS_auto_13	2.011765241622925	6.392157554626465	11.23137092590332	105.84	56.511	4.5	6.129819328495744	Gray{Float64}(1.308451690881561)	1.0845827146958409	Gray{Float64}(0.0)	Gray{Float64}(0.6884470174452654)	0.6414622092483537	Gray{Float64}(0.5228152618896069)	U 0_V 0	WT	1	DMSO	Egr2_intron(1),Egr2_Enh(6)	Egr2_BD	WT_DMSO_1	Egr2_intron	NA	Egr2_Enh	WT	DMSO	WT_DMSO
Egr2BD_28May21_WTRad21_Sequence_A 0_S 0_U 0_V 0_X16_Y19_Job(Seq.Scan) 1 01 01 02 01 04 01_040	Cell_CP_30	2707.5	2539.0	0	0	0	Egr2BD_28May21_WTRad21_Sequence_A 0_S 0_U 0_V 0_X16_Y19_Job(Seq.Scan) 1 01 01 02 01 04 01_040__Cell_CP_30	Cell_CP_30	Egr2BD_28May21_WTRad21_Sequence_A 0_S 0_U 0_V 0_X16_Y19_Job(Seq.Scan) 1 01 01 02 01 04 01_040	0.14285714285714285	1	TxS_auto_17	4.584314346313477	12.066670417785645	19.192153930664062	125.874	166.50900000000001	5.5	0	0.0	0.0	0.0	0.0	0.0	0.0	0.0	Gray{Float64}(1.568800113180706)	1.2109077409805573	Gray{Float64}(0.8933861279876453)	Gray{Float64}(0.0)	0.0	Gray{Float64}(0.0)	U 0_V 0	WT	1	DMSO	Egr2_intron(1),Egr2_Enh(6)	Egr2_BD	WT_DMSO_1	Egr2_intron	NA	Egr2_Enh	WT	DMSO	WT_DMSO
Egr2BD_28May21_WTRad21_Sequence_A 0_S 0_U 0_V 0_X16_Y19_Job(Seq.Scan) 1 01 01 02 01 04 01_040	Cell_CP_34	3947.0	3741.0	0	0	0	Egr2BD_28May21_WTRad21_Sequence_A 0_S 0_U 0_V 0_X16_Y19_Job(Seq.Scan) 1 01 01 02 01 04 01_040__Cell_CP_34	Cell_CP_34	Egr2BD_28May21_WTRad21_Sequence_A 0_S 0_U 0_V 0_X16_Y19_Job(Seq.Scan) 1 01 01 02 01 04 01_040	0.14285714285714285	1	TxS_auto_2	4.05490255355835	11.10588264465332	18.992149353027344	139.671	47.25	2.5	0	0.0	0.0	0.0	0.0	0.0	0.0	0.0	Gray{Float64}(1.3876298840795247)	1.1144913053239924	Gray{Float64}(0.8840760049112986)	Gray{Float64}(0.0)	0.0	Gray{Float64}(0.0)	U 0_V 0	WT	1	DMSO	Egr2_intron(1),Egr2_Enh(6)	Egr2_BD	WT_DMSO_1	Egr2_intron	NA	Egr2_Enh	WT	DMSO	WT_DMSO
Egr2BD_28May21_WTRad21_Sequence_A 0_S 0_U 0_V 0_X16_Y19_Job(Seq.Scan) 1 01 01 02 01 04 01_040	Cell_CP_38	2712.0	2540.0	0	0	0	Egr2BD_28May21_WTRad21_Sequence_A 0_S 0_U 0_V 0_X16_Y19_Job(Seq.Scan) 1 01 01 02 01 04 01_040__Cell_CP_38	Cell_CP_38	Egr2BD_28May21_WTRad21_Sequence_A 0_S 0_U 0_V 0_X16_Y19_Job(Seq.Scan) 1 01 01 02 01 04 01_040	0.14285714285714285	1	TxS_auto_14	3.7843143939971924	10.239213943481445	16.466663360595703	156.114	87.318	5.5	0	0.0	0.0	0.0	0.0	0.0	0.0	0.0	Gray{Float64}(1.295031797805998)	1.0275198539808161	Gray{Float64}(0.7665157685659312)	Gray{Float64}(0.0)	0.0	Gray{Float64}(0.0)	U 0_V 0	WT	1	DMSO	Egr2_intron(1),Egr2_Enh(6)	Egr2_BD	WT_DMSO_1	Egr2_intron	NA	Egr2_Enh	WT	DMSO	WT_DMSO
Egr2BD_28May21_WTRad21_Sequence_A 0_S 0_U 0_V 0_X16_Y19_Job(Seq.Scan) 1 01 01 02 01 04 01_040	Cell_CP_39	3319.5	3131.0	0	0	0	Egr2BD_28May21_WTRad21_Sequence_A 0_S 0_U 0_V 0_X16_Y19_Job(Seq.Scan) 1 01 01 02 01 04 01_040__Cell_CP_39	Cell_CP_39	Egr2BD_28May21_WTRad21_Sequence_A 0_S 0_U 0_V 0_X16_Y19_Job(Seq.Scan) 1 01 01 02 01 04 01_040	0.14285714285714285	1	TxS_auto_3	4.729411602020264	12.384313583374023	19.20783805847168	165.942	165.186	4.0	0	0.0	0.0	0.0	0.0	0.0	0.0	0.0	Gray{Float64}(1.6184539052157279)	1.2427836897521092	Gray{Float64}(0.8941162170784024)	Gray{Float64}(0.0)	0.0	Gray{Float64}(0.0)	U 0_V 0	WT	1	DMSO	Egr2_intron(1),Egr2_Enh(6)	Egr2_BD	WT_DMSO_1	Egr2_intron	NA	Egr2_Enh	WT	DMSO	WT_DMSO
Egr2BD_28May21_WTRad21_Sequence_A 0_S 0_U 0_V 0_X17_Y18_Job(Seq.Scan) 1 01 01 02 01 04 01_036	Cell_CP_3	3098.0	2920.0	1	1	1	Egr2BD_28May21_WTRad21_Sequence_A 0_S 0_U 0_V 0_X17_Y18_Job(Seq.Scan) 1 01 01 02 01 04 01_036__Cell_CP_3	Cell_CP_3	Egr2BD_28May21_WTRad21_Sequence_A 0_S 0_U 0_V 0_X17_Y18_Job(Seq.Scan) 1 01 01 02 01 04 01_036	0.07352941176470588	1	TxS_auto_2	8.1411771774292	22.466670989990234	36.27058792114258	7.938	167.076	3.0	0	0.0	0.0	0.0	0.0	0.0	0.0	0.0	Gray{Float64}(2.7859956173480436)	2.254562764533922	Gray{Float64}(1.6883795440454679)	Gray{Float64}(0.0)	0.0	Gray{Float64}(0.0)	U 0_V 0	WT	1	DMSO	Egr2_intron(1),Egr2_Enh(6)	Egr2_BD	WT_DMSO_1	Egr2_intron	NA	Egr2_Enh	WT	DMSO	WT_DMSO
Egr2BD_28May21_WTRad21_Sequence_A 0_S 0_U 0_V 0_X17_Y18_Job(Seq.Scan) 1 01 01 02 01 04 01_036	Cell_CP_7	3183.5	2999.5	1	1	1	Egr2BD_28May21_WTRad21_Sequence_A 0_S 0_U 0_V 0_X17_Y18_Job(Seq.Scan) 1 01 01 02 01 04 01_036__Cell_CP_7	Cell_CP_7	Egr2BD_28May21_WTRad21_Sequence_A 0_S 0_U 0_V 0_X17_Y18_Job(Seq.Scan) 1 01 01 02 01 04 01_036	0.07352941176470588	1	TxS_auto_1	4.674510478973389	13.200002670288086	24.368627548217773	37.422	114.723	3.0	0	0.0	0.0	0.0	0.0	0.0	0.0	0.0	Gray{Float64}(1.5996661691349885)	1.3246392634422421	Gray{Float64}(1.1343486451977443)	Gray{Float64}(0.0)	0.0	Gray{Float64}(0.0)	U 0_V 0	WT	1	DMSO	Egr2_intron(1),Egr2_Enh(6)	Egr2_BD	WT_DMSO_1	Egr2_intron	NA	Egr2_Enh	WT	DMSO	WT_DMSO
Egr2BD_28May21_WTRad21_Sequence_A 0_S 0_U 0_V 0_X17_Y19_Job(Seq.Scan) 1 01 01 02 01 04 01_038	Cell_CP_1	2007.0	1865.0	0	0	0	Egr2BD_28May21_WTRad21_Sequence_A 0_S 0_U 0_V 0_X17_Y19_Job(Seq.Scan) 1 01 01 02 01 04 01_038__Cell_CP_1	Cell_CP_1	Egr2BD_28May21_WTRad21_Sequence_A 0_S 0_U 0_V 0_X17_Y19_Job(Seq.Scan) 1 01 01 02 01 04 01_038	0.10227272727272728	1	TxS_auto_588	4.596078872680664	12.329411506652832	21.235294342041016	12.285	20.979	3.5	0	0.0	0.0	0.0	0.0	0.0	0.0	0.0	Gray{Float64}(1.5728260566265786)	1.2372741873462418	Gray{Float64}(0.9884933946159503)	Gray{Float64}(0.0)	0.0	Gray{Float64}(0.0)	U 0_V 0	WT	1	DMSO	Egr2_intron(1),Egr2_Enh(6)	Egr2_BD	WT_DMSO_1	Egr2_intron	NA	Egr2_Enh	WT	DMSO	WT_DMSO
Egr2BD_28May21_WTRad21_Sequence_A 0_S 0_U 0_V 0_X17_Y19_Job(Seq.Scan) 1 01 01 02 01 04 01_038	Cell_CP_33	3308.0	3127.5	0	0	0	Egr2BD_28May21_WTRad21_Sequence_A 0_S 0_U 0_V 0_X17_Y19_Job(Seq.Scan) 1 01 01 02 01 04 01_038__Cell_CP_33	Cell_CP_33	Egr2BD_28May21_WTRad21_Sequence_A 0_S 0_U 0_V 0_X17_Y19_Job(Seq.Scan) 1 01 01 02 01 04 01_038	0.10227272727272728	1	TxS_auto_621	3.1529414653778076	10.223529815673828	17.662744522094727	144.585	80.703	4.0	0	0.0	0.0	0.0	0.0	0.0	0.0	0.0	Gray{Float64}(1.07896940612602)	1.02594592918506	Gray{Float64}(0.8221928083339008)	Gray{Float64}(0.0)	0.0	Gray{Float64}(0.0)	U 0_V 0	WT	1	DMSO	Egr2_intron(1),Egr2_Enh(6)	Egr2_BD	WT_DMSO_1	Egr2_intron	NA	Egr2_Enh	WT	DMSO	WT_DMSO
Egr2BD_28May21_WTRad21_Sequence_A 0_S 0_U 0_V 0_X17_Y19_Job(Seq.Scan) 1 01 01 02 01 04 01_038	Cell_CP_43	3069.0	2887.0	1	1	1	Egr2BD_28May21_WTRad21_Sequence_A 0_S 0_U 0_V 0_X17_Y19_Job(Seq.Scan) 1 01 01 02 01 04 01_038__Cell_CP_43	Cell_CP_43	Egr2BD_28May21_WTRad21_Sequence_A 0_S 0_U 0_V 0_X17_Y19_Job(Seq.Scan) 1 01 01 02 01 04 01_038	0.10227272727272728	2	TxS_auto_1	16.682355880737305	45.56862258911133	78.30587005615234	182.385	70.308	2.5	TxS_auto_546	4.4941182136535645	11.964703559875488	21.313718795776367	183.141	72.954	4.0	2.927943305462032	Gray{Float64}(5.708875922714026)	4.5728768523954075	Gray{Float64}(3.6451030093290346)	Gray{Float64}(1.5379340572264233)	1.2006752200537505	Gray{Float64}(0.9921440176421772)	U 0_V 0	WT	1	DMSO	Egr2_intron(1),Egr2_Enh(6)	Egr2_BD	WT_DMSO_1	Egr2_intron	NA	Egr2_Enh	WT	DMSO	WT_DMSO
Egr2BD_28May21_WTRad21_Sequence_A 0_S 0_U 0_V 0_X20_Y14_Job(Seq.Scan) 1 01 01 02 01 04 01_008	Cell_CP_8	4008.5	3761.5	1	1	1	Egr2BD_28May21_WTRad21_Sequence_A 0_S 0_U 0_V 0_X20_Y14_Job(Seq.Scan) 1 01 01 02 01 04 01_008__Cell_CP_8	Cell_CP_8	Egr2BD_28May21_WTRad21_Sequence_A 0_S 0_U 0_V 0_X20_Y14_Job(Seq.Scan) 1 01 01 02 01 04 01_008	0.058823529411764705	1	TxS_auto_1	6.713726043701172	17.917648315429688	26.901960372924805	82.215	41.769	3.5	0	0.0	0.0	0.0	0.0	0.0	0.0	0.0	Gray{Float64}(2.297506973031303)	1.7980617928655251	Gray{Float64}(1.2522741480540414)	Gray{Float64}(0.0)	0.0	Gray{Float64}(0.0)	U 0_V 0	WT	1	DMSO	Egr2_intron(1),Egr2_Enh(6)	Egr2_BD	WT_DMSO_1	Egr2_intron	NA	Egr2_Enh	WT	DMSO	WT_DMSO
Egr2BD_28May21_WTRad21_Sequence_A 0_S 0_U 0_V 0_X20_Y15_Job(Seq.Scan) 1 01 01 02 01 04 01_014	Cell_CP_18	3577.5	3380.0	0	0	0	Egr2BD_28May21_WTRad21_Sequence_A 0_S 0_U 0_V 0_X20_Y15_Job(Seq.Scan) 1 01 01 02 01 04 01_014__Cell_CP_18	Cell_CP_18	Egr2BD_28May21_WTRad21_Sequence_A 0_S 0_U 0_V 0_X20_Y15_Job(Seq.Scan) 1 01 01 02 01 04 01_014	0.09615384615384616	1	TxS_auto_3	3.8470590114593506	10.478433609008789	18.57646942138672	137.592	108.108	4.5	0	0.0	0.0	0.0	0.0	0.0	0.0	0.0	Gray{Float64}(1.3165036593626276)	1.0515258916658166	Gray{Float64}(0.8647262911713912)	Gray{Float64}(0.0)	0.0	Gray{Float64}(0.0)	U 0_V 0	WT	1	DMSO	Egr2_intron(1),Egr2_Enh(6)	Egr2_BD	WT_DMSO_1	Egr2_intron	NA	Egr2_Enh	WT	DMSO	WT_DMSO
Egr2BD_28May21_WTRad21_Sequence_A 0_S 0_U 0_V 0_X20_Y21_Job(Seq.Scan) 1 01 01 02 01 04 01_054	Cell_CP_1	3030.0	2848.5	0	0	0	Egr2BD_28May21_WTRad21_Sequence_A 0_S 0_U 0_V 0_X20_Y21_Job(Seq.Scan) 1 01 01 02 01 04 01_054__Cell_CP_1	Cell_CP_1	Egr2BD_28May21_WTRad21_Sequence_A 0_S 0_U 0_V 0_X20_Y21_Job(Seq.Scan) 1 01 01 02 01 04 01_054	0.125	1	TxS_auto_2	4.9411773681640625	12.050981521606445	18.427448272705078	9.072	25.326	2.5	0	0.0	0.0	0.0	0.0	0.0	0.0	0.0	Gray{Float64}(1.690922355849212)	1.2093333376718507	Gray{Float64}(0.8577894237676628)	Gray{Float64}(0.0)	0.0	Gray{Float64}(0.0)	U 0_V 0	WT	1	DMSO	Egr2_intron(1),Egr2_Enh(6)	Egr2_BD	WT_DMSO_1	Egr2_intron	NA	Egr2_Enh	WT	DMSO	WT_DMSO
Egr2BD_28May21_WTRad21_Sequence_A 0_S 0_U 0_V 0_X20_Y21_Job(Seq.Scan) 1 01 01 02 01 04 01_054	Cell_CP_23	4090.5	3881.0	0	0	0	Egr2BD_28May21_WTRad21_Sequence_A 0_S 0_U 0_V 0_X20_Y21_Job(Seq.Scan) 1 01 01 02 01 04 01_054__Cell_CP_23	Cell_CP_23	Egr2BD_28May21_WTRad21_Sequence_A 0_S 0_U 0_V 0_X20_Y21_Job(Seq.Scan) 1 01 01 02 01 04 01_054	0.125	1	TxS_auto_13	3.588235855102539	10.50980281829834	17.454896926879883	107.352	105.651	5.5	0	0.0	0.0	0.0	0.0	0.0	0.0	0.0	Gray{Float64}(1.227931679713615)	1.0546738369599191	Gray{Float64}(0.8125175963190654)	Gray{Float64}(0.0)	0.0	Gray{Float64}(0.0)	U 0_V 0	WT	1	DMSO	Egr2_intron(1),Egr2_Enh(6)	Egr2_BD	WT_DMSO_1	Egr2_intron	NA	Egr2_Enh	WT	DMSO	WT_DMSO
Egr2BD_28May21_WTRad21_Sequence_A 0_S 0_U 0_V 0_X21_Y14_Job(Seq.Scan) 1 01 01 02 01 04 01_010	Cell_CP_5	3305.5	3115.5	1	1	1	Egr2BD_28May21_WTRad21_Sequence_A 0_S 0_U 0_V 0_X21_Y14_Job(Seq.Scan) 1 01 01 02 01 04 01_010__Cell_CP_5	Cell_CP_5	Egr2BD_28May21_WTRad21_Sequence_A 0_S 0_U 0_V 0_X21_Y14_Job(Seq.Scan) 1 01 01 02 01 04 01_010	0.07142857142857142	1	TxS_auto_1	4.141177177429199	10.164703369140625	16.30980110168457	81.837	28.728	3.0	0	0.0	0.0	0.0	0.0	0.0	0.0	0.0	Gray{Float64}(1.4171539588851831)	1.0200426106211884	Gray{Float64}(0.7592139010099344)	Gray{Float64}(0.0)	0.0	Gray{Float64}(0.0)	U 0_V 0	WT	1	DMSO	Egr2_intron(1),Egr2_Enh(6)	Egr2_BD	WT_DMSO_1	Egr2_intron	NA	Egr2_Enh	WT	DMSO	WT_DMSO
Egr2BD_28May21_WTRad21_Sequence_A 0_S 0_U 0_V 0_X21_Y14_Job(Seq.Scan) 1 01 01 02 01 04 01_010	Cell_CP_6	3204.0	3015.0	0	0	0	Egr2BD_28May21_WTRad21_Sequence_A 0_S 0_U 0_V 0_X21_Y14_Job(Seq.Scan) 1 01 01 02 01 04 01_010__Cell_CP_6	Cell_CP_6	Egr2BD_28May21_WTRad21_Sequence_A 0_S 0_U 0_V 0_X21_Y14_Job(Seq.Scan) 1 01 01 02 01 04 01_010	0.07142857142857142	1	TxS_auto_2	4.050981521606445	11.670588493347168	19.79215431213379	119.44800000000001	118.503	4.5	0	0.0	0.0	0.0	0.0	0.0	0.0	0.0	Gray{Float64}(1.3862880661095422)	1.171160349881013	Gray{Float64}(0.921315875713142)	Gray{Float64}(0.0)	0.0	Gray{Float64}(0.0)	U 0_V 0	WT	1	DMSO	Egr2_intron(1),Egr2_Enh(6)	Egr2_BD	WT_DMSO_1	Egr2_intron	NA	Egr2_Enh	WT	DMSO	WT_DMSO
Egr2BD_28May21_WTRad21_Sequence_A 0_S 0_U 0_V 0_X21_Y15_Job(Seq.Scan) 1 01 01 02 01 04 01_012	Cell_CP_28	3236.5	3047.0	0	0	0	Egr2BD_28May21_WTRad21_Sequence_A 0_S 0_U 0_V 0_X21_Y15_Job(Seq.Scan) 1 01 01 02 01 04 01_012__Cell_CP_28	Cell_CP_28	Egr2BD_28May21_WTRad21_Sequence_A 0_S 0_U 0_V 0_X21_Y15_Job(Seq.Scan) 1 01 01 02 01 04 01_012	0.10344827586206896	1	TxS_auto_13	3.9960787296295166	10.67842960357666	17.968626022338867	184.275	152.334	4.5	0	0.0	0.0	0.0	0.0	0.0	0.0	0.0	Gray{Float64}(1.3674997589035571)	1.0715957775251654	Gray{Float64}(0.8364314545074056)	Gray{Float64}(0.0)	0.0	Gray{Float64}(0.0)	U 0_V 0	WT	1	DMSO	Egr2_intron(1),Egr2_Enh(6)	Egr2_BD	WT_DMSO_1	Egr2_intron	NA	Egr2_Enh	WT	DMSO	WT_DMSO
Egr2BD_28May21_WTRad21_Sequence_A 0_S 0_U 0_V 0_X21_Y21_Job(Seq.Scan) 1 01 01 02 01 04 01_052	Cell_CP_7	3551.5	3358.5	0	0	0	Egr2BD_28May21_WTRad21_Sequence_A 0_S 0_U 0_V 0_X21_Y21_Job(Seq.Scan) 1 01 01 02 01 04 01_052__Cell_CP_7	Cell_CP_7	Egr2BD_28May21_WTRad21_Sequence_A 0_S 0_U 0_V 0_X21_Y21_Job(Seq.Scan) 1 01 01 02 01 04 01_052	0.1111111111111111	2	TxS_auto_3	9.007843971252441	26.964706420898438	42.76470184326172	46.872	40.068	3.0	TxS_auto_6	6.521568298339844	16.988235473632812	28.11764144897461	48.762	37.044	3.5	4.355074741034878	Gray{Float64}(3.082578020195968)	2.7059470929285547	Gray{Float64}(1.9906776244252313)	Gray{Float64}(2.231748591319582)	1.7047938767186033	Gray{Float64}(1.3088635550233512)	U 0_V 0	WT	1	DMSO	Egr2_intron(1),Egr2_Enh(6)	Egr2_BD	WT_DMSO_1	Egr2_intron	NA	Egr2_Enh	WT	DMSO	WT_DMSO
Egr2BD_28May21_WTRad21_Sequence_A 0_S 0_U 0_V 0_X21_Y21_Job(Seq.Scan) 1 01 01 02 01 04 01_052	Cell_CP_13	5455.0	5215.0	0	0	0	Egr2BD_28May21_WTRad21_Sequence_A 0_S 0_U 0_V 0_X21_Y21_Job(Seq.Scan) 1 01 01 02 01 04 01_052__Cell_CP_13	Cell_CP_13	Egr2BD_28May21_WTRad21_Sequence_A 0_S 0_U 0_V 0_X21_Y21_Job(Seq.Scan) 1 01 01 02 01 04 01_052	0.1111111111111111	2	TxS_auto_11	5.9882354736328125	17.57646942138672	31.407840728759766	77.679	76.734	4.5	TxS_auto_8	7.627452373504639	19.717647552490234	31.023529052734375	82.593	65.961	3.0	13.274220316086362	Gray{Float64}(2.049236544248418)	1.7638239998744383	Gray{Float64}(1.4620208507335828)	Gray{Float64}(2.6101936391986427)	1.9786943065954972	Gray{Float64}(1.4441313151751898)	U 0_V 0	WT	1	DMSO	Egr2_intron(1),Egr2_Enh(6)	Egr2_BD	WT_DMSO_1	Egr2_intron	NA	Egr2_Enh	WT	DMSO	WT_DMSO
Egr2BD_28May21_WTRad21_Sequence_A 0_S 0_U 0_V 0_X21_Y21_Job(Seq.Scan) 1 01 01 02 01 04 01_052	Cell_CP_26	2899.0	2742.5	0	0	0	Egr2BD_28May21_WTRad21_Sequence_A 0_S 0_U 0_V 0_X21_Y21_Job(Seq.Scan) 1 01 01 02 01 04 01_052__Cell_CP_26	Cell_CP_26	Egr2BD_28May21_WTRad21_Sequence_A 0_S 0_U 0_V 0_X21_Y21_Job(Seq.Scan) 1 01 01 02 01 04 01_052	0.1111111111111111	1	TxS_auto_13	5.007843494415283	13.015685081481934	20.878433227539062	186.165	84.672	5.0	0	0.0	0.0	0.0	0.0	0.0	0.0	0.0	Gray{Float64}(1.7137361985544657)	1.3061427281631093	Gray{Float64}(0.9718816703422682)	Gray{Float64}(0.0)	0.0	Gray{Float64}(0.0)	U 0_V 0	WT	1	DMSO	Egr2_intron(1),Egr2_Enh(6)	Egr2_BD	WT_DMSO_1	Egr2_intron	NA	Egr2_Enh	WT	DMSO	WT_DMSO
Egr2BD_28May21_WTRad21_Sequence_A 0_S 0_U 0_V 0_X21_Y22_Job(Seq.Scan) 1 01 01 02 01 04 01_074	Cell_CP_1	2832.0	2439.5	3	3	3	Egr2BD_28May21_WTRad21_Sequence_A 0_S 0_U 0_V 0_X21_Y22_Job(Seq.Scan) 1 01 01 02 01 04 01_074__Cell_CP_1	Cell_CP_1	Egr2BD_28May21_WTRad21_Sequence_A 0_S 0_U 0_V 0_X21_Y22_Job(Seq.Scan) 1 01 01 02 01 04 01_074	0.5	1	TxS_auto_5	6.3254899978637695	17.19215965270996	28.176471710205078	70.686	92.799	3.5	0	0.0	0.0	0.0	0.0	0.0	0.0	0.0	Gray{Float64}(2.1646485548165195)	1.7252579615463166	Gray{Float64}(1.3116020772068993)	Gray{Float64}(0.0)	0.0	Gray{Float64}(0.0)	U 0_V 0	WT	1	DMSO	Egr2_intron(1),Egr2_Enh(6)	Egr2_BD	WT_DMSO_1	Egr2_intron	NA	Egr2_Enh	WT	DMSO	WT_DMSO
Egr2BD_28May21_WTRad21_Sequence_A 0_S 0_U 1_V 0_X 4_Y21_Job(Seq.Scan) 1 01 01 02 01 04 01_212	Cell_CP_2	3318.0	3128.5	0	0	0	Egr2BD_28May21_WTRad21_Sequence_A 0_S 0_U 1_V 0_X 4_Y21_Job(Seq.Scan) 1 01 01 02 01 04 01_212__Cell_CP_2	Cell_CP_2	Egr2BD_28May21_WTRad21_Sequence_A 0_S 0_U 1_V 0_X 4_Y21_Job(Seq.Scan) 1 01 01 02 01 04 01_212	0.13829787234042554	1	TxS_auto_13	4.749020099639893	12.83137321472168	20.70979881286621	11.34	190.512	3.5	0	0.0	0.0	0.0	0.0	0.0	0.0	0.0	Gray{Float64}(1.6251641373161323)	1.2876467670995166	Gray{Float64}(0.9640318142336564)	Gray{Float64}(0.0)	0.0	Gray{Float64}(0.0)	U 1_V 0	WT	1	DMSO-LPS	Egr2_intron(1),Egr2_Enh(6)	Egr2_BD	WT_DMSO-LPS_1	Egr2_intron	NA	Egr2_Enh	WT	DMSO-LPS	WT_DMSO-LPS
Egr2BD_28May21_WTRad21_Sequence_A 0_S 0_U 1_V 0_X 4_Y21_Job(Seq.Scan) 1 01 01 02 01 04 01_212	Cell_CP_11	3011.5	2825.5	0	0	0	Egr2BD_28May21_WTRad21_Sequence_A 0_S 0_U 1_V 0_X 4_Y21_Job(Seq.Scan) 1 01 01 02 01 04 01_212__Cell_CP_11	Cell_CP_11	Egr2BD_28May21_WTRad21_Sequence_A 0_S 0_U 1_V 0_X 4_Y21_Job(Seq.Scan) 1 01 01 02 01 04 01_212	0.13829787234042554	1	TxS_auto_2	18.862749099731445	50.411766052246094	0.0	47.439	64.638	1.5	0	0.0	0.0	0.0	0.0	0.0	0.0	0.0	Gray{Float64}(6.455029190211305)	5.058893268452081	Gray{Float64}(0.0)	Gray{Float64}(0.0)	0.0	Gray{Float64}(0.0)	U 1_V 0	WT	1	DMSO-LPS	Egr2_intron(1),Egr2_Enh(6)	Egr2_BD	WT_DMSO-LPS_1	Egr2_intron	NA	Egr2_Enh	WT	DMSO-LPS	WT_DMSO-LPS
Egr2BD_28May21_WTRad21_Sequence_A 0_S 0_U 1_V 0_X 4_Y21_Job(Seq.Scan) 1 01 01 02 01 04 01_212	Cell_CP_30	3512.0	3316.0	0	0	0	Egr2BD_28May21_WTRad21_Sequence_A 0_S 0_U 1_V 0_X 4_Y21_Job(Seq.Scan) 1 01 01 02 01 04 01_212__Cell_CP_30	Cell_CP_30	Egr2BD_28May21_WTRad21_Sequence_A 0_S 0_U 1_V 0_X 4_Y21_Job(Seq.Scan) 1 01 01 02 01 04 01_212	0.13829787234042554	1	TxS_auto_8	3.8156869411468506	10.180392265319824	17.32548713684082	110.565	69.93	3.0	0	0.0	0.0	0.0	0.0	0.0	0.0	0.0	Gray{Float64}(1.3057678101736334)	1.0216170139298948	Gray{Float64}(0.8064936288339999)	Gray{Float64}(0.0)	0.0	Gray{Float64}(0.0)	U 1_V 0	WT	1	DMSO-LPS	Egr2_intron(1),Egr2_Enh(6)	Egr2_BD	WT_DMSO-LPS_1	Egr2_intron	NA	Egr2_Enh	WT	DMSO-LPS	WT_DMSO-LPS
Egr2BD_28May21_WTRad21_Sequence_A 0_S 0_U 1_V 0_X 4_Y21_Job(Seq.Scan) 1 01 01 02 01 04 01_212	Cell_CP_31	3412.5	3216.0	0	0	0	Egr2BD_28May21_WTRad21_Sequence_A 0_S 0_U 1_V 0_X 4_Y21_Job(Seq.Scan) 1 01 01 02 01 04 01_212__Cell_CP_31	Cell_CP_31	Egr2BD_28May21_WTRad21_Sequence_A 0_S 0_U 1_V 0_X 4_Y21_Job(Seq.Scan) 1 01 01 02 01 04 01_212	0.13829787234042554	1	TxS_auto_1	4.419608116149902	12.239216804504395	0.0	120.393	25.704	1.5	0	0.0	0.0	0.0	0.0	0.0	0.0	0.0	Gray{Float64}(1.5124359258666378)	1.2282230191908576	Gray{Float64}(0.0)	Gray{Float64}(0.0)	0.0	Gray{Float64}(0.0)	U 1_V 0	WT	1	DMSO-LPS	Egr2_intron(1),Egr2_Enh(6)	Egr2_BD	WT_DMSO-LPS_1	Egr2_intron	NA	Egr2_Enh	WT	DMSO-LPS	WT_DMSO-LPS
Egr2BD_28May21_WTRad21_Sequence_A 0_S 0_U 1_V 0_X 4_Y21_Job(Seq.Scan) 1 01 01 02 01 04 01_212	Cell_CP_34	2979.5	2802.5	0	0	0	Egr2BD_28May21_WTRad21_Sequence_A 0_S 0_U 1_V 0_X 4_Y21_Job(Seq.Scan) 1 01 01 02 01 04 01_212__Cell_CP_34	Cell_CP_34	Egr2BD_28May21_WTRad21_Sequence_A 0_S 0_U 1_V 0_X 4_Y21_Job(Seq.Scan) 1 01 01 02 01 04 01_212	0.13829787234042554	1	TxS_auto_6	5.243138313293457	14.34902286529541	23.32941246032715	140.049	135.891	3.5	0	0.0	0.0	0.0	0.0	0.0	0.0	0.0	Gray{Float64}(1.7942565360796952)	1.4399450935100437	Gray{Float64}(1.0859736505582123)	Gray{Float64}(0.0)	0.0	Gray{Float64}(0.0)	U 1_V 0	WT	1	DMSO-LPS	Egr2_intron(1),Egr2_Enh(6)	Egr2_BD	WT_DMSO-LPS_1	Egr2_intron	NA	Egr2_Enh	WT	DMSO-LPS	WT_DMSO-LPS
Egr2BD_28May21_WTRad21_Sequence_A 0_S 0_U 1_V 0_X 4_Y21_Job(Seq.Scan) 1 01 01 02 01 04 01_212	Cell_CP_38	2847.5	2671.0	0	0	0	Egr2BD_28May21_WTRad21_Sequence_A 0_S 0_U 1_V 0_X 4_Y21_Job(Seq.Scan) 1 01 01 02 01 04 01_212__Cell_CP_38	Cell_CP_38	Egr2BD_28May21_WTRad21_Sequence_A 0_S 0_U 1_V 0_X 4_Y21_Job(Seq.Scan) 1 01 01 02 01 04 01_212	0.13829787234042554	1	TxS_auto_10	3.141176700592041	10.670587539672852	19.039213180541992	154.602	136.458	3.0	0	0.0	0.0	0.0	0.0	0.0	0.0	0.0	Gray{Float64}(1.0749433810908264)	1.0708088151272872	Gray{Float64}(0.8862668049008928)	Gray{Float64}(0.0)	0.0	Gray{Float64}(0.0)	U 1_V 0	WT	1	DMSO-LPS	Egr2_intron(1),Egr2_Enh(6)	Egr2_BD	WT_DMSO-LPS_1	Egr2_intron	NA	Egr2_Enh	WT	DMSO-LPS	WT_DMSO-LPS
Egr2BD_28May21_WTRad21_Sequence_A 0_S 0_U 1_V 0_X 4_Y21_Job(Seq.Scan) 1 01 01 02 01 04 01_212	Cell_CP_40	2612.5	2444.5	0	0	0	Egr2BD_28May21_WTRad21_Sequence_A 0_S 0_U 1_V 0_X 4_Y21_Job(Seq.Scan) 1 01 01 02 01 04 01_212__Cell_CP_40	Cell_CP_40	Egr2BD_28May21_WTRad21_Sequence_A 0_S 0_U 1_V 0_X 4_Y21_Job(Seq.Scan) 1 01 01 02 01 04 01_212	0.13829787234042554	1	TxS_auto_4	4.5098042488098145	12.525490760803223	22.32156753540039	154.791	107.541	2.5	0	0.0	0.0	0.0	0.0	0.0	0.0	0.0	Gray{Float64}(1.5433019818209202)	1.256951022668307	Gray{Float64}(1.039058922886415)	Gray{Float64}(0.0)	0.0	Gray{Float64}(0.0)	U 1_V 0	WT	1	DMSO-LPS	Egr2_intron(1),Egr2_Enh(6)	Egr2_BD	WT_DMSO-LPS_1	Egr2_intron	NA	Egr2_Enh	WT	DMSO-LPS	WT_DMSO-LPS
Egr2BD_28May21_WTRad21_Sequence_A 0_S 0_U 1_V 0_X 4_Y21_Job(Seq.Scan) 1 01 01 02 01 04 01_212	Cell_CP_47	3582.0	3380.5	1	1	1	Egr2BD_28May21_WTRad21_Sequence_A 0_S 0_U 1_V 0_X 4_Y21_Job(Seq.Scan) 1 01 01 02 01 04 01_212__Cell_CP_47	Cell_CP_47	Egr2BD_28May21_WTRad21_Sequence_A 0_S 0_U 1_V 0_X 4_Y21_Job(Seq.Scan) 1 01 01 02 01 04 01_212	0.13829787234042554	1	TxS_auto_11	3.937255382537842	10.67843246459961	16.678428649902344	182.007	150.066	3.5	0	0.0	0.0	0.0	0.0	0.0	0.0	0.0	Gray{Float64}(1.3473697969062308)	1.0715960646329357	Gray{Float64}(0.7763733474775701)	Gray{Float64}(0.0)	0.0	Gray{Float64}(0.0)	U 1_V 0	WT	1	DMSO-LPS	Egr2_intron(1),Egr2_Enh(6)	Egr2_BD	WT_DMSO-LPS_1	Egr2_intron	NA	Egr2_Enh	WT	DMSO-LPS	WT_DMSO-LPS
Egr2BD_28May21_WTRad21_Sequence_A 0_S 0_U 1_V 0_X 4_Y22_Job(Seq.Scan) 1 01 01 02 01 04 01_214	Cell_CP_1	4681.0	4439.0	2	2	2	Egr2BD_28May21_WTRad21_Sequence_A 0_S 0_U 1_V 0_X 4_Y22_Job(Seq.Scan) 1 01 01 02 01 04 01_214__Cell_CP_1	Cell_CP_1	Egr2BD_28May21_WTRad21_Sequence_A 0_S 0_U 1_V 0_X 4_Y22_Job(Seq.Scan) 1 01 01 02 01 04 01_214	0.22727272727272727	2	TxS_auto_20	4.819608688354492	12.866666793823242	21.93333625793457	20.412	114.156	2.5	TxS_auto_38	2.5921568870544434	6.960784912109375	0.0	23.625	108.675	1.5	7.253601174589082	Gray{Float64}(1.6493202875272936)	1.2911885285516236	Gray{Float64}(1.0209869316449982)	Gray{Float64}(0.8870630830678825)	0.6985247828556084	Gray{Float64}(0.0)	U 1_V 0	WT	1	DMSO-LPS	Egr2_intron(1),Egr2_Enh(6)	Egr2_BD	WT_DMSO-LPS_1	Egr2_intron	NA	Egr2_Enh	WT	DMSO-LPS	WT_DMSO-LPS
Egr2BD_28May21_WTRad21_Sequence_A 0_S 0_U 1_V 0_X 4_Y22_Job(Seq.Scan) 1 01 01 02 01 04 01_214	Cell_CP_7	3666.5	3482.0	1	1	1	Egr2BD_28May21_WTRad21_Sequence_A 0_S 0_U 1_V 0_X 4_Y22_Job(Seq.Scan) 1 01 01 02 01 04 01_214__Cell_CP_7	Cell_CP_7	Egr2BD_28May21_WTRad21_Sequence_A 0_S 0_U 1_V 0_X 4_Y22_Job(Seq.Scan) 1 01 01 02 01 04 01_214	0.22727272727272727	1	TxS_auto_32	3.654902458190918	10.929413795471191	18.45098114013672	48.384	41.769	2.0	0	0.0	0.0	0.0	0.0	0.0	0.0	0.0	Gray{Float64}(1.2507456855975103)	1.096782402360868	Gray{Float64}(0.8588848681555702)	Gray{Float64}(0.0)	0.0	Gray{Float64}(0.0)	U 1_V 0	WT	1	DMSO-LPS	Egr2_intron(1),Egr2_Enh(6)	Egr2_BD	WT_DMSO-LPS_1	Egr2_intron	NA	Egr2_Enh	WT	DMSO-LPS	WT_DMSO-LPS
Egr2BD_28May21_WTRad21_Sequence_A 0_S 0_U 1_V 0_X 4_Y22_Job(Seq.Scan) 1 01 01 02 01 04 01_214	Cell_CP_31	2542.5	2409.5	0	0	0	Egr2BD_28May21_WTRad21_Sequence_A 0_S 0_U 1_V 0_X 4_Y22_Job(Seq.Scan) 1 01 01 02 01 04 01_214__Cell_CP_31	Cell_CP_31	Egr2BD_28May21_WTRad21_Sequence_A 0_S 0_U 1_V 0_X 4_Y22_Job(Seq.Scan) 1 01 01 02 01 04 01_214	0.22727272727272727	1	TxS_auto_81	3.9647064208984375	10.098040580749512	16.207839965820312	141.75	115.479	3.5	0	0.0	0.0	0.0	0.0	0.0	0.0	0.0	Gray{Float64}(1.3567638281252423)	1.0133529038749787	Gray{Float64}(0.7544676560233593)	Gray{Float64}(0.0)	0.0	Gray{Float64}(0.0)	U 1_V 0	WT	1	DMSO-LPS	Egr2_intron(1),Egr2_Enh(6)	Egr2_BD	WT_DMSO-LPS_1	Egr2_intron	NA	Egr2_Enh	WT	DMSO-LPS	WT_DMSO-LPS
Egr2BD_28May21_WTRad21_Sequence_A 0_S 0_U 1_V 0_X 4_Y22_Job(Seq.Scan) 1 01 01 02 01 04 01_214	Cell_CP_35	3401.0	3205.5	0	0	0	Egr2BD_28May21_WTRad21_Sequence_A 0_S 0_U 1_V 0_X 4_Y22_Job(Seq.Scan) 1 01 01 02 01 04 01_214__Cell_CP_35	Cell_CP_35	Egr2BD_28May21_WTRad21_Sequence_A 0_S 0_U 1_V 0_X 4_Y22_Job(Seq.Scan) 1 01 01 02 01 04 01_214	0.22727272727272727	1	TxS_auto_53	3.8549022674560547	10.090197563171387	16.188236236572266	150.255	70.308	2.5	0	0.0	0.0	0.0	0.0	0.0	0.0	0.0	Gray{Float64}(1.3191877032491968)	1.0125658457745106	Gray{Float64}(0.7535551112495782)	Gray{Float64}(0.0)	0.0	Gray{Float64}(0.0)	U 1_V 0	WT	1	DMSO-LPS	Egr2_intron(1),Egr2_Enh(6)	Egr2_BD	WT_DMSO-LPS_1	Egr2_intron	NA	Egr2_Enh	WT	DMSO-LPS	WT_DMSO-LPS
Egr2BD_28May21_WTRad21_Sequence_A 0_S 0_U 1_V 0_X 4_Y22_Job(Seq.Scan) 1 01 01 02 01 04 01_214	Cell_CP_36	3139.5	2975.0	0	0	0	Egr2BD_28May21_WTRad21_Sequence_A 0_S 0_U 1_V 0_X 4_Y22_Job(Seq.Scan) 1 01 01 02 01 04 01_214__Cell_CP_36	Cell_CP_36	Egr2BD_28May21_WTRad21_Sequence_A 0_S 0_U 1_V 0_X 4_Y22_Job(Seq.Scan) 1 01 01 02 01 04 01_214	0.22727272727272727	1	TxS_auto_3	4.886274814605713	13.619610786437988	22.66666030883789	158.193	14.931000000000001	2.5	0	0.0	0.0	0.0	0.0	0.0	0.0	0.0	Gray{Float64}(1.6721341302325474)	1.366747541735421	Gray{Float64}(1.0551228361799232)	Gray{Float64}(0.0)	0.0	Gray{Float64}(0.0)	U 1_V 0	WT	1	DMSO-LPS	Egr2_intron(1),Egr2_Enh(6)	Egr2_BD	WT_DMSO-LPS_1	Egr2_intron	NA	Egr2_Enh	WT	DMSO-LPS	WT_DMSO-LPS
Egr2BD_28May21_WTRad21_Sequence_A 0_S 0_U 1_V 0_X 4_Y23_Job(Seq.Scan) 1 01 01 02 01 04 01_234	Cell_CP_2	3208.5	3025.5	0	0	0	Egr2BD_28May21_WTRad21_Sequence_A 0_S 0_U 1_V 0_X 4_Y23_Job(Seq.Scan) 1 01 01 02 01 04 01_234__Cell_CP_2	Cell_CP_2	Egr2BD_28May21_WTRad21_Sequence_A 0_S 0_U 1_V 0_X 4_Y23_Job(Seq.Scan) 1 01 01 02 01 04 01_234	0.2804878048780488	1	TxS_auto_9	3.8588242530822754	10.376469612121582	0.0	19.467	152.901	1.5	0	0.0	0.0	0.0	0.0	0.0	0.0	0.0	Gray{Float64}(1.3205298475764626)	1.0412936578467797	Gray{Float64}(0.0)	Gray{Float64}(0.0)	0.0	Gray{Float64}(0.0)	U 1_V 0	WT	1	DMSO-LPS	Egr2_intron(1),Egr2_Enh(6)	Egr2_BD	WT_DMSO-LPS_1	Egr2_intron	NA	Egr2_Enh	WT	DMSO-LPS	WT_DMSO-LPS
Egr2BD_28May21_WTRad21_Sequence_A 0_S 0_U 1_V 0_X 4_Y23_Job(Seq.Scan) 1 01 01 02 01 04 01_234	Cell_CP_16	2599.0	2429.5	4	4	4	Egr2BD_28May21_WTRad21_Sequence_A 0_S 0_U 1_V 0_X 4_Y23_Job(Seq.Scan) 1 01 01 02 01 04 01_234__Cell_CP_16	Cell_CP_16	Egr2BD_28May21_WTRad21_Sequence_A 0_S 0_U 1_V 0_X 4_Y23_Job(Seq.Scan) 1 01 01 02 01 04 01_234	0.2804878048780488	2	TxS_auto_5	6.278430938720703	17.580392837524414	0.0	60.291000000000004	104.328	1.5	TxS_auto_37	2.5333335399627686	6.639215469360352	0.0	60.102000000000004	108.108	2.5	3.8176067110167344	Gray{Float64}(2.1485444546757453)	1.7642177203298524	Gray{Float64}(0.0)	Gray{Float64}(0.8669331210705563)	0.6662548265208721	Gray{Float64}(0.0)	U 1_V 0	WT	1	DMSO-LPS	Egr2_intron(1),Egr2_Enh(6)	Egr2_BD	WT_DMSO-LPS_1	Egr2_intron	NA	Egr2_Enh	WT	DMSO-LPS	WT_DMSO-LPS
Egr2BD_28May21_WTRad21_Sequence_A 0_S 0_U 1_V 0_X 4_Y23_Job(Seq.Scan) 1 01 01 02 01 04 01_234	Cell_CP_17	3347.0	3159.0	0	0	0	Egr2BD_28May21_WTRad21_Sequence_A 0_S 0_U 1_V 0_X 4_Y23_Job(Seq.Scan) 1 01 01 02 01 04 01_234__Cell_CP_17	Cell_CP_17	Egr2BD_28May21_WTRad21_Sequence_A 0_S 0_U 1_V 0_X 4_Y23_Job(Seq.Scan) 1 01 01 02 01 04 01_234	0.2804878048780488	1	TxS_auto_20	4.803921222686768	13.125490188598633	22.00391960144043	66.15	13.797	3.5	0	0.0	0.0	0.0	0.0	0.0	0.0	0.0	Gray{Float64}(1.6439518733968719)	1.3171618286774343	Gray{Float64}(1.0242725545189566)	Gray{Float64}(0.0)	0.0	Gray{Float64}(0.0)	U 1_V 0	WT	1	DMSO-LPS	Egr2_intron(1),Egr2_Enh(6)	Egr2_BD	WT_DMSO-LPS_1	Egr2_intron	NA	Egr2_Enh	WT	DMSO-LPS	WT_DMSO-LPS
Egr2BD_28May21_WTRad21_Sequence_A 0_S 0_U 1_V 0_X 4_Y23_Job(Seq.Scan) 1 01 01 02 01 04 01_234	Cell_CP_23	3976.0	3767.0	0	0	0	Egr2BD_28May21_WTRad21_Sequence_A 0_S 0_U 1_V 0_X 4_Y23_Job(Seq.Scan) 1 01 01 02 01 04 01_234__Cell_CP_23	Cell_CP_23	Egr2BD_28May21_WTRad21_Sequence_A 0_S 0_U 1_V 0_X 4_Y23_Job(Seq.Scan) 1 01 01 02 01 04 01_234	0.2804878048780488	1	TxS_auto_24	4.235294818878174	10.584314346313477	16.47450828552246	80.892	134.379	2.5	0	0.0	0.0	0.0	0.0	0.0	0.0	0.0	Gray{Float64}(1.44936199598809)	1.0621511760221372	Gray{Float64}(0.7668809462906404)	Gray{Float64}(0.0)	0.0	Gray{Float64}(0.0)	U 1_V 0	WT	1	DMSO-LPS	Egr2_intron(1),Egr2_Enh(6)	Egr2_BD	WT_DMSO-LPS_1	Egr2_intron	NA	Egr2_Enh	WT	DMSO-LPS	WT_DMSO-LPS
Egr2BD_28May21_WTRad21_Sequence_A 0_S 0_U 1_V 0_X 4_Y23_Job(Seq.Scan) 1 01 01 02 01 04 01_234	Cell_CP_30	3538.5	3346.0	0	0	0	Egr2BD_28May21_WTRad21_Sequence_A 0_S 0_U 1_V 0_X 4_Y23_Job(Seq.Scan) 1 01 01 02 01 04 01_234__Cell_CP_30	Cell_CP_30	Egr2BD_28May21_WTRad21_Sequence_A 0_S 0_U 1_V 0_X 4_Y23_Job(Seq.Scan) 1 01 01 02 01 04 01_234	0.2804878048780488	2	TxS_auto_12	6.400000095367432	16.27058982849121	25.847061157226562	127.386	146.853	2.5	TxS_auto_38	1.2509806156158447	2.9686279296875	5.231372356414795	129.654	155.358	3.0	9.026563521074891	Gray{Float64}(2.190146686176305)	1.6327771034998628	Gray{Float64}(1.2031690643237523)	Gray{Float64}(0.42809859514612075)	0.2979060847515341	Gray{Float64}(0.24351802879674517)	U 1_V 0	WT	1	DMSO-LPS	Egr2_intron(1),Egr2_Enh(6)	Egr2_BD	WT_DMSO-LPS_1	Egr2_intron	NA	Egr2_Enh	WT	DMSO-LPS	WT_DMSO-LPS
Egr2BD_28May21_WTRad21_Sequence_A 0_S 0_U 1_V 0_X 4_Y23_Job(Seq.Scan) 1 01 01 02 01 04 01_234	Cell_CP_33	2583.5	2416.0	0	0	0	Egr2BD_28May21_WTRad21_Sequence_A 0_S 0_U 1_V 0_X 4_Y23_Job(Seq.Scan) 1 01 01 02 01 04 01_234__Cell_CP_33	Cell_CP_33	Egr2BD_28May21_WTRad21_Sequence_A 0_S 0_U 1_V 0_X 4_Y23_Job(Seq.Scan) 1 01 01 02 01 04 01_234	0.2804878048780488	1	TxS_auto_8	4.603921413421631	11.933337211608887	0.0	139.293	125.874	1.5	0	0.0	0.0	0.0	0.0	0.0	0.0	0.0	Gray{Float64}(1.5755098557451854)	1.197527561867418	Gray{Float64}(0.0)	Gray{Float64}(0.0)	0.0	Gray{Float64}(0.0)	U 1_V 0	WT	1	DMSO-LPS	Egr2_intron(1),Egr2_Enh(6)	Egr2_BD	WT_DMSO-LPS_1	Egr2_intron	NA	Egr2_Enh	WT	DMSO-LPS	WT_DMSO-LPS
Egr2BD_28May21_WTRad21_Sequence_A 0_S 0_U 1_V 0_X 4_Y23_Job(Seq.Scan) 1 01 01 02 01 04 01_234	Cell_CP_38	3256.0	3068.5	1	1	1	Egr2BD_28May21_WTRad21_Sequence_A 0_S 0_U 1_V 0_X 4_Y23_Job(Seq.Scan) 1 01 01 02 01 04 01_234__Cell_CP_38	Cell_CP_38	Egr2BD_28May21_WTRad21_Sequence_A 0_S 0_U 1_V 0_X 4_Y23_Job(Seq.Scan) 1 01 01 02 01 04 01_234	0.2804878048780488	1	TxS_auto_30	5.113726615905762	12.843138694763184	19.560779571533203	162.351	151.578	3.5	0	0.0	0.0	0.0	0.0	0.0	0.0	0.0	Gray{Float64}(1.7499705054605286)	1.288827449952809	Gray{Float64}(0.9105454856690606)	Gray{Float64}(0.0)	0.0	Gray{Float64}(0.0)	U 1_V 0	WT	1	DMSO-LPS	Egr2_intron(1),Egr2_Enh(6)	Egr2_BD	WT_DMSO-LPS_1	Egr2_intron	NA	Egr2_Enh	WT	DMSO-LPS	WT_DMSO-LPS
Egr2BD_28May21_WTRad21_Sequence_A 0_S 0_U 1_V 0_X 4_Y23_Job(Seq.Scan) 1 01 01 02 01 04 01_234	Cell_CP_40	2713.5	2541.5	0	0	0	Egr2BD_28May21_WTRad21_Sequence_A 0_S 0_U 1_V 0_X 4_Y23_Job(Seq.Scan) 1 01 01 02 01 04 01_234__Cell_CP_40	Cell_CP_40	Egr2BD_28May21_WTRad21_Sequence_A 0_S 0_U 1_V 0_X 4_Y23_Job(Seq.Scan) 1 01 01 02 01 04 01_234	0.2804878048780488	1	TxS_auto_33	4.819608211517334	12.674508094787598	20.39215660095215	178.416	171.045	3.5	0	0.0	0.0	0.0	0.0	0.0	0.0	0.0	Gray{Float64}(1.6493201243486522)	1.2719051265772026	Gray{Float64}(0.9492457122248593)	Gray{Float64}(0.0)	0.0	Gray{Float64}(0.0)	U 1_V 0	WT	1	DMSO-LPS	Egr2_intron(1),Egr2_Enh(6)	Egr2_BD	WT_DMSO-LPS_1	Egr2_intron	NA	Egr2_Enh	WT	DMSO-LPS	WT_DMSO-LPS
Egr2BD_28May21_WTRad21_Sequence_A 0_S 0_U 1_V 0_X 5_Y21_Job(Seq.Scan) 1 01 01 02 01 04 01_210	Cell_CP_1	3327.0	3137.5	0	0	0	Egr2BD_28May21_WTRad21_Sequence_A 0_S 0_U 1_V 0_X 5_Y21_Job(Seq.Scan) 1 01 01 02 01 04 01_210__Cell_CP_1	Cell_CP_1	Egr2BD_28May21_WTRad21_Sequence_A 0_S 0_U 1_V 0_X 5_Y21_Job(Seq.Scan) 1 01 01 02 01 04 01_210	0.28	1	TxS_auto_23	5.035294532775879	12.64706039428711	19.466665267944336	3.402	15.120000000000001	3.0	0	0.0	0.0	0.0	0.0	0.0	0.0	0.0	Gray{Float64}(1.723130229773477)	1.269150710333334	Gray{Float64}(0.9061645071934152)	Gray{Float64}(0.0)	0.0	Gray{Float64}(0.0)	U 1_V 0	WT	1	DMSO-LPS	Egr2_intron(1),Egr2_Enh(6)	Egr2_BD	WT_DMSO-LPS_1	Egr2_intron	NA	Egr2_Enh	WT	DMSO-LPS	WT_DMSO-LPS
Egr2BD_28May21_WTRad21_Sequence_A 0_S 0_U 1_V 0_X 5_Y21_Job(Seq.Scan) 1 01 01 02 01 04 01_210	Cell_CP_9	2254.0	2131.0	0	0	0	Egr2BD_28May21_WTRad21_Sequence_A 0_S 0_U 1_V 0_X 5_Y21_Job(Seq.Scan) 1 01 01 02 01 04 01_210__Cell_CP_9	Cell_CP_9	Egr2BD_28May21_WTRad21_Sequence_A 0_S 0_U 1_V 0_X 5_Y21_Job(Seq.Scan) 1 01 01 02 01 04 01_210	0.28	1	TxS_auto_3	8.403921127319336	23.16863250732422	0.0	32.886	26.271	1.5	0	0.0	0.0	0.0	0.0	0.0	0.0	0.0	Gray{Float64}(2.875909333377718)	2.3250056129569057	Gray{Float64}(0.0)	Gray{Float64}(0.0)	0.0	Gray{Float64}(0.0)	U 1_V 0	WT	1	DMSO-LPS	Egr2_intron(1),Egr2_Enh(6)	Egr2_BD	WT_DMSO-LPS_1	Egr2_intron	NA	Egr2_Enh	WT	DMSO-LPS	WT_DMSO-LPS
Egr2BD_28May21_WTRad21_Sequence_A 0_S 0_U 1_V 0_X 5_Y21_Job(Seq.Scan) 1 01 01 02 01 04 01_210	Cell_CP_16	3630.0	3434.5	4	4	4	Egr2BD_28May21_WTRad21_Sequence_A 0_S 0_U 1_V 0_X 5_Y21_Job(Seq.Scan) 1 01 01 02 01 04 01_210__Cell_CP_16	Cell_CP_16	Egr2BD_28May21_WTRad21_Sequence_A 0_S 0_U 1_V 0_X 5_Y21_Job(Seq.Scan) 1 01 01 02 01 04 01_210	0.28	2	TxS_auto_47	5.5176472663879395	15.607845306396484	25.52156639099121	71.06400000000001	101.871	3.5	TxS_auto_51	1.0823533535003662	2.145098924636841	3.7921578884124756	72.765	93.555	2.5	9.607250230945366	Gray{Float64}(1.888196358733884)	1.5662697369843999	Gray{Float64}(1.188017429445364)	Gray{Float64}(0.37039258986206997)	0.2152637639943505	Gray{Float64}(0.17652324303389974)	U 1_V 0	WT	1	DMSO-LPS	Egr2_intron(1),Egr2_Enh(6)	Egr2_BD	WT_DMSO-LPS_1	Egr2_intron	NA	Egr2_Enh	WT	DMSO-LPS	WT_DMSO-LPS
Egr2BD_28May21_WTRad21_Sequence_A 0_S 0_U 1_V 0_X 5_Y21_Job(Seq.Scan) 1 01 01 02 01 04 01_210	Cell_CP_21	2504.5	2338.5	1	1	1	Egr2BD_28May21_WTRad21_Sequence_A 0_S 0_U 1_V 0_X 5_Y21_Job(Seq.Scan) 1 01 01 02 01 04 01_210__Cell_CP_21	Cell_CP_21	Egr2BD_28May21_WTRad21_Sequence_A 0_S 0_U 1_V 0_X 5_Y21_Job(Seq.Scan) 1 01 01 02 01 04 01_210	0.28	2	TxS_auto_52	6.392157554626465	15.603925704956055	24.28626823425293	95.634	110.754	3.5	TxS_auto_58	1.0235295295715332	3.5921573638916016	6.972548484802246	92.043	110.943	3.0	5.378754688587309	Gray{Float64}(2.187462887057698)	1.5658763993393459	Gray{Float64}(1.13051485619873)	Gray{Float64}(0.3502624646861022)	0.36047816076465605	Gray{Float64}(0.3245689939517939)	U 1_V 0	WT	1	DMSO-LPS	Egr2_intron(1),Egr2_Enh(6)	Egr2_BD	WT_DMSO-LPS_1	Egr2_intron	NA	Egr2_Enh	WT	DMSO-LPS	WT_DMSO-LPS
Egr2BD_28May21_WTRad21_Sequence_A 0_S 0_U 1_V 0_X 5_Y21_Job(Seq.Scan) 1 01 01 02 01 04 01_210	Cell_CP_22	3879.5	3676.5	0	0	0	Egr2BD_28May21_WTRad21_Sequence_A 0_S 0_U 1_V 0_X 5_Y21_Job(Seq.Scan) 1 01 01 02 01 04 01_210__Cell_CP_22	Cell_CP_22	Egr2BD_28May21_WTRad21_Sequence_A 0_S 0_U 1_V 0_X 5_Y21_Job(Seq.Scan) 1 01 01 02 01 04 01_210	0.28	2	TxS_auto_33	7.717647075653076	24.772544860839844	40.964691162109375	101.304	79.002	3.5	TxS_auto_46	4.764706611633301	12.090197563171387	19.388235092163086	99.225	81.081	3.5	4.5710482386428675	Gray{Float64}(2.6410592056170006)	2.485960525744092	Gray{Float64}(1.9068879373176386)	Gray{Float64}(1.6305322250892709)	1.2132687238767819	Gray{Float64}(0.902513617808527)	U 1_V 0	WT	1	DMSO-LPS	Egr2_intron(1),Egr2_Enh(6)	Egr2_BD	WT_DMSO-LPS_1	Egr2_intron	NA	Egr2_Enh	WT	DMSO-LPS	WT_DMSO-LPS
Egr2BD_28May21_WTRad21_Sequence_A 0_S 0_U 1_V 0_X 5_Y21_Job(Seq.Scan) 1 01 01 02 01 04 01_210	Cell_CP_27	3364.0	3161.0	0	0	0	Egr2BD_28May21_WTRad21_Sequence_A 0_S 0_U 1_V 0_X 5_Y21_Job(Seq.Scan) 1 01 01 02 01 04 01_210__Cell_CP_27	Cell_CP_27	Egr2BD_28May21_WTRad21_Sequence_A 0_S 0_U 1_V 0_X 5_Y21_Job(Seq.Scan) 1 01 01 02 01 04 01_210	0.28	1	TxS_auto_13	10.627449989318848	28.952939987182617	44.34117889404297	113.211	127.008	2.5	0	0.0	0.0	0.0	0.0	0.0	0.0	0.0	Gray{Float64}(3.63682406715258)	2.9054691924749436	Gray{Float64}(2.0640619216410108)	Gray{Float64}(0.0)	0.0	Gray{Float64}(0.0)	U 1_V 0	WT	1	DMSO-LPS	Egr2_intron(1),Egr2_Enh(6)	Egr2_BD	WT_DMSO-LPS_1	Egr2_intron	NA	Egr2_Enh	WT	DMSO-LPS	WT_DMSO-LPS
Egr2BD_28May21_WTRad21_Sequence_A 0_S 0_U 1_V 0_X 5_Y21_Job(Seq.Scan) 1 01 01 02 01 04 01_210	Cell_CP_39	2588.5	2421.5	0	0	0	Egr2BD_28May21_WTRad21_Sequence_A 0_S 0_U 1_V 0_X 5_Y21_Job(Seq.Scan) 1 01 01 02 01 04 01_210__Cell_CP_39	Cell_CP_39	Egr2BD_28May21_WTRad21_Sequence_A 0_S 0_U 1_V 0_X 5_Y21_Job(Seq.Scan) 1 01 01 02 01 04 01_210	0.28	2	TxS_auto_69	5.7058820724487305	14.596077919006348	22.13332748413086	145.719	180.495	4.5	TxS_auto_70	3.6196086406707764	9.850980758666992	15.458822250366211	143.829	184.086	3.5	6.835011411841242	Gray{Float64}(1.952612269761056)	1.4647374236747919	Gray{Float64}(1.0302964332178017)	Gray{Float64}(1.2386677736705713)	0.9885600951972804	Gray{Float64}(0.719601218466575)	U 1_V 0	WT	1	DMSO-LPS	Egr2_intron(1),Egr2_Enh(6)	Egr2_BD	WT_DMSO-LPS_1	Egr2_intron	NA	Egr2_Enh	WT	DMSO-LPS	WT_DMSO-LPS
Egr2BD_28May21_WTRad21_Sequence_A 0_S 0_U 1_V 0_X 5_Y21_Job(Seq.Scan) 1 01 01 02 01 04 01_210	Cell_CP_49	3834.5	3621.0	9	9	9	Egr2BD_28May21_WTRad21_Sequence_A 0_S 0_U 1_V 0_X 5_Y21_Job(Seq.Scan) 1 01 01 02 01 04 01_210__Cell_CP_49	Cell_CP_49	Egr2BD_28May21_WTRad21_Sequence_A 0_S 0_U 1_V 0_X 5_Y21_Job(Seq.Scan) 1 01 01 02 01 04 01_210	0.28	2	TxS_auto_4	8.87843132019043	26.34510612487793	0.0	181.44	44.415	1.5	TxS_auto_27	4.88235330581665	13.32548999786377	23.164705276489258	187.488	41.202	3.5	6.866707580784261	Gray{Float64}(3.038291663219518)	2.643769311586387	Gray{Float64}(0.0)	Gray{Float64}(1.6707921490839233)	1.3372320973471434	Gray{Float64}(1.0783066052775063)	U 1_V 0	WT	1	DMSO-LPS	Egr2_intron(1),Egr2_Enh(6)	Egr2_BD	WT_DMSO-LPS_1	Egr2_intron	NA	Egr2_Enh	WT	DMSO-LPS	WT_DMSO-LPS
Egr2BD_28May21_WTRad21_Sequence_A 0_S 0_U 1_V 0_X 5_Y22_Job(Seq.Scan) 1 01 01 02 01 04 01_216	Cell_CP_13	2777.5	2598.5	0	0	0	Egr2BD_28May21_WTRad21_Sequence_A 0_S 0_U 1_V 0_X 5_Y22_Job(Seq.Scan) 1 01 01 02 01 04 01_216__Cell_CP_13	Cell_CP_13	Egr2BD_28May21_WTRad21_Sequence_A 0_S 0_U 1_V 0_X 5_Y22_Job(Seq.Scan) 1 01 01 02 01 04 01_216	0.2127659574468085	1	TxS_auto_36	4.223529815673828	10.61176872253418	16.937252044677734	50.841	167.454	3.5	0	0.0	0.0	0.0	0.0	0.0	0.0	0.0	Gray{Float64}(1.4453358893635755)	1.064906262184136	Gray{Float64}(0.788421460020142)	Gray{Float64}(0.0)	0.0	Gray{Float64}(0.0)	U 1_V 0	WT	1	DMSO-LPS	Egr2_intron(1),Egr2_Enh(6)	Egr2_BD	WT_DMSO-LPS_1	Egr2_intron	NA	Egr2_Enh	WT	DMSO-LPS	WT_DMSO-LPS
Egr2BD_28May21_WTRad21_Sequence_A 0_S 0_U 1_V 0_X 5_Y22_Job(Seq.Scan) 1 01 01 02 01 04 01_216	Cell_CP_17	3206.5	3015.0	0	0	0	Egr2BD_28May21_WTRad21_Sequence_A 0_S 0_U 1_V 0_X 5_Y22_Job(Seq.Scan) 1 01 01 02 01 04 01_216__Cell_CP_17	Cell_CP_17	Egr2BD_28May21_WTRad21_Sequence_A 0_S 0_U 1_V 0_X 5_Y22_Job(Seq.Scan) 1 01 01 02 01 04 01_216	0.2127659574468085	1	TxS_auto_14	14.14902114868164	36.41567611694336	56.21175765991211	65.205	125.307	4.0	0	0.0	0.0	0.0	0.0	0.0	0.0	0.0	Gray{Float64}(4.841942393696866)	3.6543655023553363	Gray{Float64}(2.616632020803677)	Gray{Float64}(0.0)	0.0	Gray{Float64}(0.0)	U 1_V 0	WT	1	DMSO-LPS	Egr2_intron(1),Egr2_Enh(6)	Egr2_BD	WT_DMSO-LPS_1	Egr2_intron	NA	Egr2_Enh	WT	DMSO-LPS	WT_DMSO-LPS
Egr2BD_28May21_WTRad21_Sequence_A 0_S 0_U 1_V 0_X 5_Y22_Job(Seq.Scan) 1 01 01 02 01 04 01_216	Cell_CP_22	3489.5	3296.5	0	0	0	Egr2BD_28May21_WTRad21_Sequence_A 0_S 0_U 1_V 0_X 5_Y22_Job(Seq.Scan) 1 01 01 02 01 04 01_216__Cell_CP_22	Cell_CP_22	Egr2BD_28May21_WTRad21_Sequence_A 0_S 0_U 1_V 0_X 5_Y22_Job(Seq.Scan) 1 01 01 02 01 04 01_216	0.2127659574468085	1	TxS_auto_44	4.4588236808776855	11.933331489562988	18.184309005737305	89.019	168.399	4.5	0	0.0	0.0	0.0	0.0	0.0	0.0	0.0	Gray{Float64}(1.5258559005315218)	1.1975269876518777	Gray{Float64}(0.8464714003158481)	Gray{Float64}(0.0)	0.0	Gray{Float64}(0.0)	U 1_V 0	WT	1	DMSO-LPS	Egr2_intron(1),Egr2_Enh(6)	Egr2_BD	WT_DMSO-LPS_1	Egr2_intron	NA	Egr2_Enh	WT	DMSO-LPS	WT_DMSO-LPS
Egr2BD_28May21_WTRad21_Sequence_A 0_S 0_U 1_V 0_X 5_Y22_Job(Seq.Scan) 1 01 01 02 01 04 01_216	Cell_CP_35	3558.0	3362.5	0	0	0	Egr2BD_28May21_WTRad21_Sequence_A 0_S 0_U 1_V 0_X 5_Y22_Job(Seq.Scan) 1 01 01 02 01 04 01_216__Cell_CP_35	Cell_CP_35	Egr2BD_28May21_WTRad21_Sequence_A 0_S 0_U 1_V 0_X 5_Y22_Job(Seq.Scan) 1 01 01 02 01 04 01_216	0.2127659574468085	2	TxS_auto_5	13.972549438476562	43.21961212158203	73.43921661376953	140.427	32.697	3.5	TxS_auto_38	3.109804153442383	8.360784530639648	13.964706420898438	143.829	28.35	4.0	6.282516454415389	Gray{Float64}(4.781551936579642)	4.3371502716326615	Gray{Float64}(3.418562481837669)	Gray{Float64}(1.0642073687231908)	0.8390167592461621	Gray{Float64}(0.6500507990360302)	U 1_V 0	WT	1	DMSO-LPS	Egr2_intron(1),Egr2_Enh(6)	Egr2_BD	WT_DMSO-LPS_1	Egr2_intron	NA	Egr2_Enh	WT	DMSO-LPS	WT_DMSO-LPS
Egr2BD_28May21_WTRad21_Sequence_A 0_S 0_U 1_V 0_X 5_Y22_Job(Seq.Scan) 1 01 01 02 01 04 01_216	Cell_CP_44	2980.0	2806.5	1	1	1	Egr2BD_28May21_WTRad21_Sequence_A 0_S 0_U 1_V 0_X 5_Y22_Job(Seq.Scan) 1 01 01 02 01 04 01_216__Cell_CP_44	Cell_CP_44	Egr2BD_28May21_WTRad21_Sequence_A 0_S 0_U 1_V 0_X 5_Y22_Job(Seq.Scan) 1 01 01 02 01 04 01_216	0.2127659574468085	1	TxS_auto_20	4.196078300476074	10.521570205688477	16.298036575317383	176.337	137.781	2.5	0	0.0	0.0	0.0	0.0	0.0	0.0	0.0	Gray{Float64}(1.4359416949659225)	1.0558547112183916	Gray{Float64}(0.7586662676022011)	Gray{Float64}(0.0)	0.0	Gray{Float64}(0.0)	U 1_V 0	WT	1	DMSO-LPS	Egr2_intron(1),Egr2_Enh(6)	Egr2_BD	WT_DMSO-LPS_1	Egr2_intron	NA	Egr2_Enh	WT	DMSO-LPS	WT_DMSO-LPS
Egr2BD_28May21_WTRad21_Sequence_A 0_S 0_U 1_V 0_X 5_Y23_Job(Seq.Scan) 1 01 01 02 01 04 01_232	Cell_CP_3	3119.0	2938.0	0	0	0	Egr2BD_28May21_WTRad21_Sequence_A 0_S 0_U 1_V 0_X 5_Y23_Job(Seq.Scan) 1 01 01 02 01 04 01_232__Cell_CP_3	Cell_CP_3	Egr2BD_28May21_WTRad21_Sequence_A 0_S 0_U 1_V 0_X 5_Y23_Job(Seq.Scan) 1 01 01 02 01 04 01_232	0.18	1	TxS_auto_20	5.007843971252441	13.525489807128906	20.77646827697754	22.302	149.877	3.0	0	0.0	0.0	0.0	0.0	0.0	0.0	0.0	Gray{Float64}(1.7137363617331074)	1.3573023660168524	Gray{Float64}(0.9671352477832522)	Gray{Float64}(0.0)	0.0	Gray{Float64}(0.0)	U 1_V 0	WT	1	DMSO-LPS	Egr2_intron(1),Egr2_Enh(6)	Egr2_BD	WT_DMSO-LPS_1	Egr2_intron	NA	Egr2_Enh	WT	DMSO-LPS	WT_DMSO-LPS
Egr2BD_28May21_WTRad21_Sequence_A 0_S 0_U 1_V 0_X 5_Y23_Job(Seq.Scan) 1 01 01 02 01 04 01_232	Cell_CP_21	3313.0	3123.0	0	0	0	Egr2BD_28May21_WTRad21_Sequence_A 0_S 0_U 1_V 0_X 5_Y23_Job(Seq.Scan) 1 01 01 02 01 04 01_232__Cell_CP_21	Cell_CP_21	Egr2BD_28May21_WTRad21_Sequence_A 0_S 0_U 1_V 0_X 5_Y23_Job(Seq.Scan) 1 01 01 02 01 04 01_232	0.18	1	TxS_auto_11	7.545097351074219	21.505882263183594	35.51372146606445	93.933	38.178	3.0	0	0.0	0.0	0.0	0.0	0.0	0.0	0.0	Gray{Float64}(2.5820108928270424)	2.158146233174767	Gray{Float64}(1.6531477511915333)	Gray{Float64}(0.0)	0.0	Gray{Float64}(0.0)	U 1_V 0	WT	1	DMSO-LPS	Egr2_intron(1),Egr2_Enh(6)	Egr2_BD	WT_DMSO-LPS_1	Egr2_intron	NA	Egr2_Enh	WT	DMSO-LPS	WT_DMSO-LPS
Egr2BD_28May21_WTRad21_Sequence_A 0_S 0_U 1_V 0_X 5_Y23_Job(Seq.Scan) 1 01 01 02 01 04 01_232	Cell_CP_22	2848.0	2664.5	0	0	0	Egr2BD_28May21_WTRad21_Sequence_A 0_S 0_U 1_V 0_X 5_Y23_Job(Seq.Scan) 1 01 01 02 01 04 01_232__Cell_CP_22	Cell_CP_22	Egr2BD_28May21_WTRad21_Sequence_A 0_S 0_U 1_V 0_X 5_Y23_Job(Seq.Scan) 1 01 01 02 01 04 01_232	0.18	2	TxS_auto_4	6.0117645263671875	15.9215726852417	24.25490379333496	92.61	128.709	2.5	TxS_auto_9	7.486274719238281	18.388240814208984	28.486268997192383	96.39	128.142	2.5	4.5672627469853335	Gray{Float64}(2.0572884311401634)	1.597752730921258	Gray{Float64}(1.1290548555896565)	Gray{Float64}(2.5618811755976787)	1.8452864273246972	Gray{Float64}(1.326023001490987)	U 1_V 0	WT	1	DMSO-LPS	Egr2_intron(1),Egr2_Enh(6)	Egr2_BD	WT_DMSO-LPS_1	Egr2_intron	NA	Egr2_Enh	WT	DMSO-LPS	WT_DMSO-LPS
Egr2BD_28May21_WTRad21_Sequence_A 0_S 0_U 1_V 0_X 5_Y23_Job(Seq.Scan) 1 01 01 02 01 04 01_232	Cell_CP_46	3606.5	3440.0	1	1	1	Egr2BD_28May21_WTRad21_Sequence_A 0_S 0_U 1_V 0_X 5_Y23_Job(Seq.Scan) 1 01 01 02 01 04 01_232__Cell_CP_46	Cell_CP_46	Egr2BD_28May21_WTRad21_Sequence_A 0_S 0_U 1_V 0_X 5_Y23_Job(Seq.Scan) 1 01 01 02 01 04 01_232	0.18	1	TxS_auto_5	4.039215564727783	11.749022483825684	0.0	168.966	133.245	1.5	0	0.0	0.0	0.0	0.0	0.0	0.0	0.0	Gray{Float64}(1.3822616331277446)	1.179031313696055	Gray{Float64}(0.0)	Gray{Float64}(0.0)	0.0	Gray{Float64}(0.0)	U 1_V 0	WT	1	DMSO-LPS	Egr2_intron(1),Egr2_Enh(6)	Egr2_BD	WT_DMSO-LPS_1	Egr2_intron	NA	Egr2_Enh	WT	DMSO-LPS	WT_DMSO-LPS
Egr2BD_28May21_WTRad21_Sequence_A 0_S 0_U 1_V 0_X 5_Y23_Job(Seq.Scan) 1 01 01 02 01 04 01_232	Cell_CP_48	3388.0	3200.0	0	0	0	Egr2BD_28May21_WTRad21_Sequence_A 0_S 0_U 1_V 0_X 5_Y23_Job(Seq.Scan) 1 01 01 02 01 04 01_232__Cell_CP_48	Cell_CP_48	Egr2BD_28May21_WTRad21_Sequence_A 0_S 0_U 1_V 0_X 5_Y23_Job(Seq.Scan) 1 01 01 02 01 04 01_232	0.18	1	TxS_auto_1	8.40000057220459	23.6549015045166	39.274505615234375	173.124	37.233	2.0	0	0.0	0.0	0.0	0.0	0.0	0.0	0.0	Gray{Float64}(2.8745676785863767)	2.3738034065911138	Gray{Float64}(1.8282105607835348)	Gray{Float64}(0.0)	0.0	Gray{Float64}(0.0)	U 1_V 0	WT	1	DMSO-LPS	Egr2_intron(1),Egr2_Enh(6)	Egr2_BD	WT_DMSO-LPS_1	Egr2_intron	NA	Egr2_Enh	WT	DMSO-LPS	WT_DMSO-LPS
Egr2BD_28May21_WTRad21_Sequence_A 0_S 0_U 1_V 0_X 6_Y14_Job(Seq.Scan) 1 01 01 02 01 04 01_154	Cell_CP_4	3856.0	3653.0	3	3	3	Egr2BD_28May21_WTRad21_Sequence_A 0_S 0_U 1_V 0_X 6_Y14_Job(Seq.Scan) 1 01 01 02 01 04 01_154__Cell_CP_4	Cell_CP_4	Egr2BD_28May21_WTRad21_Sequence_A 0_S 0_U 1_V 0_X 6_Y14_Job(Seq.Scan) 1 01 01 02 01 04 01_154	0.26	2	TxS_auto_26	5.635294437408447	14.635297775268555	22.278430938720703	31.374	171.045	4.0	TxS_auto_35	2.901961088180542	8.250981330871582	13.066665649414062	32.319	174.825	3.5	5.952430175986949	Gray{Float64}(1.9284564459071778)	1.4686731926900831	Gray{Float64}(1.0370509337247267)	Gray{Float64}(0.993081307184935)	0.8279978501370174	Gray{Float64}(0.608247405289297)	U 1_V 0	WT	1	DMSO-LPS	Egr2_intron(1),Egr2_Enh(6)	Egr2_BD	WT_DMSO-LPS_1	Egr2_intron	NA	Egr2_Enh	WT	DMSO-LPS	WT_DMSO-LPS
Egr2BD_28May21_WTRad21_Sequence_A 0_S 0_U 1_V 0_X 6_Y14_Job(Seq.Scan) 1 01 01 02 01 04 01_154	Cell_CP_5	3256.5	3071.5	6	6	6	Egr2BD_28May21_WTRad21_Sequence_A 0_S 0_U 1_V 0_X 6_Y14_Job(Seq.Scan) 1 01 01 02 01 04 01_154__Cell_CP_5	Cell_CP_5	Egr2BD_28May21_WTRad21_Sequence_A 0_S 0_U 1_V 0_X 6_Y14_Job(Seq.Scan) 1 01 01 02 01 04 01_154	0.26	2	TxS_auto_1	14.670588493347168	41.756874084472656	68.21566772460938	56.511	153.657	3.0	TxS_auto_2	5.83137321472168	14.105883598327637	21.403919219970703	47.061	150.444	3.0	10.422373482081717	Gray{Float64}(5.020428170964873)	4.190362404653902	Gray{Float64}(3.1754086319206527)	Gray{Float64}(1.9955566455888816)	1.4155457181799893	Gray{Float64}(0.9963428067934599)	U 1_V 0	WT	1	DMSO-LPS	Egr2_intron(1),Egr2_Enh(6)	Egr2_BD	WT_DMSO-LPS_1	Egr2_intron	NA	Egr2_Enh	WT	DMSO-LPS	WT_DMSO-LPS
Egr2BD_28May21_WTRad21_Sequence_A 0_S 0_U 1_V 0_X 6_Y14_Job(Seq.Scan) 1 01 01 02 01 04 01_154	Cell_CP_9	2836.5	2683.5	1	1	1	Egr2BD_28May21_WTRad21_Sequence_A 0_S 0_U 1_V 0_X 6_Y14_Job(Seq.Scan) 1 01 01 02 01 04 01_154__Cell_CP_9	Cell_CP_9	Egr2BD_28May21_WTRad21_Sequence_A 0_S 0_U 1_V 0_X 6_Y14_Job(Seq.Scan) 1 01 01 02 01 04 01_154	0.26	1	TxS_auto_23	5.976471424102783	15.843137741088867	24.713720321655273	50.463	130.41	4.0	0	0.0	0.0	0.0	0.0	0.0	0.0	0.0	Gray{Float64}(2.0452107639811867)	1.589881671403626	Gray{Float64}(1.1504125584912521)	Gray{Float64}(0.0)	0.0	Gray{Float64}(0.0)	U 1_V 0	WT	1	DMSO-LPS	Egr2_intron(1),Egr2_Enh(6)	Egr2_BD	WT_DMSO-LPS_1	Egr2_intron	NA	Egr2_Enh	WT	DMSO-LPS	WT_DMSO-LPS
Egr2BD_28May21_WTRad21_Sequence_A 0_S 0_U 1_V 0_X 6_Y14_Job(Seq.Scan) 1 01 01 02 01 04 01_154	Cell_CP_23	2992.0	2802.5	1	1	1	Egr2BD_28May21_WTRad21_Sequence_A 0_S 0_U 1_V 0_X 6_Y14_Job(Seq.Scan) 1 01 01 02 01 04 01_154__Cell_CP_23	Cell_CP_23	Egr2BD_28May21_WTRad21_Sequence_A 0_S 0_U 1_V 0_X 6_Y14_Job(Seq.Scan) 1 01 01 02 01 04 01_154	0.26	1	TxS_auto_10	9.839214324951172	27.349018096923828	44.76078796386719	166.131	131.733	4.0	0	0.0	0.0	0.0	0.0	0.0	0.0	0.0	Gray{Float64}(3.367081613634424)	2.7445133226618563	Gray{Float64}(2.0835945349950444)	Gray{Float64}(0.0)	0.0	Gray{Float64}(0.0)	U 1_V 0	WT	1	DMSO-LPS	Egr2_intron(1),Egr2_Enh(6)	Egr2_BD	WT_DMSO-LPS_1	Egr2_intron	NA	Egr2_Enh	WT	DMSO-LPS	WT_DMSO-LPS
Egr2BD_28May21_WTRad21_Sequence_A 0_S 0_U 1_V 0_X 6_Y14_Job(Seq.Scan) 1 01 01 02 01 04 01_154	Cell_CP_24	3117.5	2977.5	0	0	0	Egr2BD_28May21_WTRad21_Sequence_A 0_S 0_U 1_V 0_X 6_Y14_Job(Seq.Scan) 1 01 01 02 01 04 01_154__Cell_CP_24	Cell_CP_24	Egr2BD_28May21_WTRad21_Sequence_A 0_S 0_U 1_V 0_X 6_Y14_Job(Seq.Scan) 1 01 01 02 01 04 01_154	0.26	1	TxS_auto_4	3.141177177429199	10.435294151306152	17.19215202331543	180.306	73.899	3.0	0	0.0	0.0	0.0	0.0	0.0	0.0	0.0	Gray{Float64}(1.074943544269468)	1.0471967850054713	Gray{Float64}(0.800286939307249)	Gray{Float64}(0.0)	0.0	Gray{Float64}(0.0)	U 1_V 0	WT	1	DMSO-LPS	Egr2_intron(1),Egr2_Enh(6)	Egr2_BD	WT_DMSO-LPS_1	Egr2_intron	NA	Egr2_Enh	WT	DMSO-LPS	WT_DMSO-LPS
Egr2BD_28May21_WTRad21_Sequence_A 0_S 0_U 1_V 0_X 6_Y15_Job(Seq.Scan) 1 01 01 02 01 04 01_168	Cell_CP_6	3583.0	3391.0	1	1	1	Egr2BD_28May21_WTRad21_Sequence_A 0_S 0_U 1_V 0_X 6_Y15_Job(Seq.Scan) 1 01 01 02 01 04 01_168__Cell_CP_6	Cell_CP_6	Egr2BD_28May21_WTRad21_Sequence_A 0_S 0_U 1_V 0_X 6_Y15_Job(Seq.Scan) 1 01 01 02 01 04 01_168	0.2037037037037037	1	TxS_auto_2	19.65097999572754	62.8470573425293	107.30194854736328	50.652	73.332	3.0	0	0.0	0.0	0.0	0.0	0.0	0.0	0.0	Gray{Float64}(6.724770011943045)	6.306792644452054	Gray{Float64}(4.994857413325338)	Gray{Float64}(0.0)	0.0	Gray{Float64}(0.0)	U 1_V 0	WT	1	DMSO-LPS	Egr2_intron(1),Egr2_Enh(6)	Egr2_BD	WT_DMSO-LPS_1	Egr2_intron	NA	Egr2_Enh	WT	DMSO-LPS	WT_DMSO-LPS
Egr2BD_28May21_WTRad21_Sequence_A 0_S 0_U 1_V 0_X 6_Y15_Job(Seq.Scan) 1 01 01 02 01 04 01_168	Cell_CP_24	4605.5	4376.0	3	3	3	Egr2BD_28May21_WTRad21_Sequence_A 0_S 0_U 1_V 0_X 6_Y15_Job(Seq.Scan) 1 01 01 02 01 04 01_168__Cell_CP_24	Cell_CP_24	Egr2BD_28May21_WTRad21_Sequence_A 0_S 0_U 1_V 0_X 6_Y15_Job(Seq.Scan) 1 01 01 02 01 04 01_168	0.2037037037037037	2	TxS_auto_15	4.960784435272217	14.34117603302002	22.22745132446289	148.932	78.435	4.5	TxS_auto_26	1.7607847452163696	5.749021053314209	9.619606971740723	147.987	76.356	4.5	5.046312118765547	Gray{Float64}(1.6976320984136914)	1.4391576525992154	Gray{Float64}(1.0346778556245493)	Gray{Float64}(0.6025588777095201)	0.5769225358353564	Gray{Float64}(0.4477883752023993)	U 1_V 0	WT	1	DMSO-LPS	Egr2_intron(1),Egr2_Enh(6)	Egr2_BD	WT_DMSO-LPS_1	Egr2_intron	NA	Egr2_Enh	WT	DMSO-LPS	WT_DMSO-LPS
Egr2BD_28May21_WTRad21_Sequence_A 0_S 0_U 1_V 0_X 6_Y15_Job(Seq.Scan) 1 01 01 02 01 04 01_168	Cell_CP_26	3228.0	3044.0	0	0	0	Egr2BD_28May21_WTRad21_Sequence_A 0_S 0_U 1_V 0_X 6_Y15_Job(Seq.Scan) 1 01 01 02 01 04 01_168__Cell_CP_26	Cell_CP_26	Egr2BD_28May21_WTRad21_Sequence_A 0_S 0_U 1_V 0_X 6_Y15_Job(Seq.Scan) 1 01 01 02 01 04 01_168	0.2037037037037037	1	TxS_auto_8	3.8588242530822754	10.498039245605469	16.023529052734375	176.337	26.271	2.5	0	0.0	0.0	0.0	0.0	0.0	0.0	0.0	Gray{Float64}(1.3205298475764626)	1.053493345511807	Gray{Float64}(0.7458880659688721)	Gray{Float64}(0.0)	0.0	Gray{Float64}(0.0)	U 1_V 0	WT	1	DMSO-LPS	Egr2_intron(1),Egr2_Enh(6)	Egr2_BD	WT_DMSO-LPS_1	Egr2_intron	NA	Egr2_Enh	WT	DMSO-LPS	WT_DMSO-LPS
Egr2BD_28May21_WTRad21_Sequence_A 0_S 0_U 1_V 0_X 6_Y21_Job(Seq.Scan) 1 01 01 02 01 04 01_208	Cell_CP_11	3541.0	3345.5	3	3	3	Egr2BD_28May21_WTRad21_Sequence_A 0_S 0_U 1_V 0_X 6_Y21_Job(Seq.Scan) 1 01 01 02 01 04 01_208__Cell_CP_11	Cell_CP_11	Egr2BD_28May21_WTRad21_Sequence_A 0_S 0_U 1_V 0_X 6_Y21_Job(Seq.Scan) 1 01 01 02 01 04 01_208	0.20512820512820512	2	TxS_auto_17	6.6431379318237305	18.145095825195312	28.27450942993164	57.834	109.053	3.5	TxS_auto_34	2.6549019813537598	8.192157745361328	15.007842063903809	55.566	113.967	3.5	6.445247861797094	Gray{Float64}(2.273350985998783)	1.8208864777791027	Gray{Float64}(1.3161656889380093)	Gray{Float64}(0.9085351078031537)	0.8220948186809159	Gray{Float64}(0.6986082937516964)	U 1_V 0	WT	1	DMSO-LPS	Egr2_intron(1),Egr2_Enh(6)	Egr2_BD	WT_DMSO-LPS_1	Egr2_intron	NA	Egr2_Enh	WT	DMSO-LPS	WT_DMSO-LPS
Egr2BD_28May21_WTRad21_Sequence_A 0_S 0_U 1_V 0_X 6_Y21_Job(Seq.Scan) 1 01 01 02 01 04 01_208	Cell_CP_18	2953.0	2764.5	1	1	1	Egr2BD_28May21_WTRad21_Sequence_A 0_S 0_U 1_V 0_X 6_Y21_Job(Seq.Scan) 1 01 01 02 01 04 01_208__Cell_CP_18	Cell_CP_18	Egr2BD_28May21_WTRad21_Sequence_A 0_S 0_U 1_V 0_X 6_Y21_Job(Seq.Scan) 1 01 01 02 01 04 01_208	0.20512820512820512	2	TxS_auto_23	6.941177845001221	18.75294303894043	29.22745132446289	88.452	88.83	4.0	TxS_auto_10	6.274510383605957	16.28627586364746	24.023529052734375	86.94	84.294	2.5	7.2877596008650025	Gray{Float64}(2.3753433482592836)	1.8818848204016485	Gray{Float64}(1.3605247052541642)	Gray{Float64}(2.147202799884404)	1.6343512197007992	Gray{Float64}(1.1182844655455748)	U 1_V 0	WT	1	DMSO-LPS	Egr2_intron(1),Egr2_Enh(6)	Egr2_BD	WT_DMSO-LPS_1	Egr2_intron	NA	Egr2_Enh	WT	DMSO-LPS	WT_DMSO-LPS
Egr2BD_28May21_WTRad21_Sequence_A 0_S 0_U 1_V 0_X 6_Y21_Job(Seq.Scan) 1 01 01 02 01 04 01_208	Cell_CP_19	2966.0	2785.5	0	0	0	Egr2BD_28May21_WTRad21_Sequence_A 0_S 0_U 1_V 0_X 6_Y21_Job(Seq.Scan) 1 01 01 02 01 04 01_208__Cell_CP_19	Cell_CP_19	Egr2BD_28May21_WTRad21_Sequence_A 0_S 0_U 1_V 0_X 6_Y21_Job(Seq.Scan) 1 01 01 02 01 04 01_208	0.20512820512820512	1	TxS_auto_11	4.792157173156738	13.639219284057617	22.6549072265625	91.854	102.438	2.5	0	0.0	0.0	0.0	0.0	0.0	0.0	0.0	Gray{Float64}(1.6399260931296407)	1.3687152826891815	Gray{Float64}(1.0545757354895127)	Gray{Float64}(0.0)	0.0	Gray{Float64}(0.0)	U 1_V 0	WT	1	DMSO-LPS	Egr2_intron(1),Egr2_Enh(6)	Egr2_BD	WT_DMSO-LPS_1	Egr2_intron	NA	Egr2_Enh	WT	DMSO-LPS	WT_DMSO-LPS
Egr2BD_28May21_WTRad21_Sequence_A 0_S 0_U 1_V 0_X 6_Y21_Job(Seq.Scan) 1 01 01 02 01 04 01_208	Cell_CP_28	3345.5	3163.0	0	0	0	Egr2BD_28May21_WTRad21_Sequence_A 0_S 0_U 1_V 0_X 6_Y21_Job(Seq.Scan) 1 01 01 02 01 04 01_208__Cell_CP_28	Cell_CP_28	Egr2BD_28May21_WTRad21_Sequence_A 0_S 0_U 1_V 0_X 6_Y21_Job(Seq.Scan) 1 01 01 02 01 04 01_208	0.20512820512820512	2	TxS_auto_21	4.788236141204834	12.498042106628418	21.019609451293945	141.939	45.927	4.0	TxS_auto_43	2.1607847213745117	6.113726615905762	9.984312057495117	143.262	47.439	4.5	4.035650257393475	Gray{Float64}(1.638584275159658)	1.2541965107218482	Gray{Float64}(0.9784533600212874)	Gray{Float64}(0.7394430353968742)	0.6135212638713726	Gray{Float64}(0.46476523280768045)	U 1_V 0	WT	1	DMSO-LPS	Egr2_intron(1),Egr2_Enh(6)	Egr2_BD	WT_DMSO-LPS_1	Egr2_intron	NA	Egr2_Enh	WT	DMSO-LPS	WT_DMSO-LPS
Egr2BD_28May21_WTRad21_Sequence_A 0_S 0_U 1_V 0_X 7_Y14_Job(Seq.Scan) 1 01 01 02 01 04 01_156	Cell_CP_2	2869.5	2687.5	0	0	0	Egr2BD_28May21_WTRad21_Sequence_A 0_S 0_U 1_V 0_X 7_Y14_Job(Seq.Scan) 1 01 01 02 01 04 01_156__Cell_CP_2	Cell_CP_2	Egr2BD_28May21_WTRad21_Sequence_A 0_S 0_U 1_V 0_X 7_Y14_Job(Seq.Scan) 1 01 01 02 01 04 01_156	0.2962962962962963	2	TxS_auto_4	6.599999904632568	15.717649459838867	24.490196228027344	10.584	18.144	3.0	TxS_auto_9	3.5254902839660645	10.67843246459961	18.74509620666504	17.01	14.931000000000001	2.5	7.991673479315832	Gray{Float64}(2.2585887038279915)	1.5772887417961348	Gray{Float64}(1.1400076125305414)	Gray{Float64}(1.2064594917997022)	1.0715960646329357	Gray{Float64}(0.8725757921351213)	U 1_V 0	WT	1	DMSO-LPS	Egr2_intron(1),Egr2_Enh(6)	Egr2_BD	WT_DMSO-LPS_1	Egr2_intron	NA	Egr2_Enh	WT	DMSO-LPS	WT_DMSO-LPS
Egr2BD_28May21_WTRad21_Sequence_A 0_S 0_U 1_V 0_X 7_Y14_Job(Seq.Scan) 1 01 01 02 01 04 01_156	Cell_CP_5	3122.5	2954.5	0	0	0	Egr2BD_28May21_WTRad21_Sequence_A 0_S 0_U 1_V 0_X 7_Y14_Job(Seq.Scan) 1 01 01 02 01 04 01_156__Cell_CP_5	Cell_CP_5	Egr2BD_28May21_WTRad21_Sequence_A 0_S 0_U 1_V 0_X 7_Y14_Job(Seq.Scan) 1 01 01 02 01 04 01_156	0.2962962962962963	1	TxS_auto_21	9.623529434204102	26.25098419189453	39.67450714111328	17.388	111.132	4.0	0	0.0	0.0	0.0	0.0	0.0	0.0	0.0	Gray{Float64}(3.293271997745524)	2.634324040165229	Gray{Float64}(1.8468304517913463)	Gray{Float64}(0.0)	0.0	Gray{Float64}(0.0)	U 1_V 0	WT	1	DMSO-LPS	Egr2_intron(1),Egr2_Enh(6)	Egr2_BD	WT_DMSO-LPS_1	Egr2_intron	NA	Egr2_Enh	WT	DMSO-LPS	WT_DMSO-LPS
Egr2BD_28May21_WTRad21_Sequence_A 0_S 0_U 1_V 0_X 7_Y14_Job(Seq.Scan) 1 01 01 02 01 04 01_156	Cell_CP_20	4200.0	3982.0	2	2	2	Egr2BD_28May21_WTRad21_Sequence_A 0_S 0_U 1_V 0_X 7_Y14_Job(Seq.Scan) 1 01 01 02 01 04 01_156__Cell_CP_20	Cell_CP_20	Egr2BD_28May21_WTRad21_Sequence_A 0_S 0_U 1_V 0_X 7_Y14_Job(Seq.Scan) 1 01 01 02 01 04 01_156	0.2962962962962963	2	TxS_auto_1	14.423531532287598	43.07843017578125	71.96861267089844	128.52	90.909	2.0	TxS_auto_24	1.0980395078659058	2.603921890258789	4.349018096923828	117.936	89.019	3.0	10.797831078508317	Gray{Float64}(4.935882705886979)	4.322982460203513	Gray{Float64}(3.3501065301466064)	Gray{Float64}(0.37576055525122737)	0.2613073088642227	Gray{Float64}(0.2024448351235447)	U 1_V 0	WT	1	DMSO-LPS	Egr2_intron(1),Egr2_Enh(6)	Egr2_BD	WT_DMSO-LPS_1	Egr2_intron	NA	Egr2_Enh	WT	DMSO-LPS	WT_DMSO-LPS
Egr2BD_28May21_WTRad21_Sequence_A 0_S 0_U 1_V 0_X 7_Y14_Job(Seq.Scan) 1 01 01 02 01 04 01_156	Cell_CP_24	3201.0	3011.0	1	1	1	Egr2BD_28May21_WTRad21_Sequence_A 0_S 0_U 1_V 0_X 7_Y14_Job(Seq.Scan) 1 01 01 02 01 04 01_156__Cell_CP_24	Cell_CP_24	Egr2BD_28May21_WTRad21_Sequence_A 0_S 0_U 1_V 0_X 7_Y14_Job(Seq.Scan) 1 01 01 02 01 04 01_156	0.2962962962962963	2	TxS_auto_12	5.529411792755127	14.901961326599121	22.949018478393555	163.107	126.441	3.5	TxS_auto_23	5.803921699523926	15.56862735748291	25.854904174804688	164.241	132.867	4.5	6.987805950368104	Gray{Float64}(1.8922223021797566)	1.4954332638085917	Gray{Float64}(1.0682664818966228)	Gray{Float64}(1.9861624511912286)	1.5623341593742888	Gray{Float64}(1.203534153262241)	U 1_V 0	WT	1	DMSO-LPS	Egr2_intron(1),Egr2_Enh(6)	Egr2_BD	WT_DMSO-LPS_1	Egr2_intron	NA	Egr2_Enh	WT	DMSO-LPS	WT_DMSO-LPS
Egr2BD_28May21_WTRad21_Sequence_A 0_S 0_U 1_V 0_X 7_Y14_Job(Seq.Scan) 1 01 01 02 01 04 01_156	Cell_CP_27	4218.0	3994.5	0	0	0	Egr2BD_28May21_WTRad21_Sequence_A 0_S 0_U 1_V 0_X 7_Y14_Job(Seq.Scan) 1 01 01 02 01 04 01_156__Cell_CP_27	Cell_CP_27	Egr2BD_28May21_WTRad21_Sequence_A 0_S 0_U 1_V 0_X 7_Y14_Job(Seq.Scan) 1 01 01 02 01 04 01_156	0.2962962962962963	1	TxS_auto_20	4.2313737869262695	11.913723945617676	19.737255096435547	186.732	109.242	3.5	0	0.0	0.0	0.0	0.0	0.0	0.0	0.0	Gray{Float64}(1.4480201780181072)	1.1955593424007072	Gray{Float64}(0.9187603419299407)	Gray{Float64}(0.0)	0.0	Gray{Float64}(0.0)	U 1_V 0	WT	1	DMSO-LPS	Egr2_intron(1),Egr2_Enh(6)	Egr2_BD	WT_DMSO-LPS_1	Egr2_intron	NA	Egr2_Enh	WT	DMSO-LPS	WT_DMSO-LPS
Egr2BD_28May21_WTRad21_Sequence_A 0_S 0_U 1_V 0_X 7_Y15_Job(Seq.Scan) 1 01 01 02 01 04 01_166	Cell_CP_8	4400.0	4182.5	0	0	0	Egr2BD_28May21_WTRad21_Sequence_A 0_S 0_U 1_V 0_X 7_Y15_Job(Seq.Scan) 1 01 01 02 01 04 01_166__Cell_CP_8	Cell_CP_8	Egr2BD_28May21_WTRad21_Sequence_A 0_S 0_U 1_V 0_X 7_Y15_Job(Seq.Scan) 1 01 01 02 01 04 01_166	0.2	1	TxS_auto_3	7.588236331939697	19.698041915893555	30.494117736816406	50.085	64.638	2.0	0	0.0	0.0	0.0	0.0	0.0	0.0	0.0	Gray{Float64}(2.596773501355117)	1.9767268527495068	Gray{Float64}(1.4194874566823128)	Gray{Float64}(0.0)	0.0	Gray{Float64}(0.0)	U 1_V 0	WT	1	DMSO-LPS	Egr2_intron(1),Egr2_Enh(6)	Egr2_BD	WT_DMSO-LPS_1	Egr2_intron	NA	Egr2_Enh	WT	DMSO-LPS	WT_DMSO-LPS
Egr2BD_28May21_WTRad21_Sequence_A 0_S 0_U 1_V 0_X 7_Y15_Job(Seq.Scan) 1 01 01 02 01 04 01_166	Cell_CP_16	3323.0	3135.0	0	0	0	Egr2BD_28May21_WTRad21_Sequence_A 0_S 0_U 1_V 0_X 7_Y15_Job(Seq.Scan) 1 01 01 02 01 04 01_166__Cell_CP_16	Cell_CP_16	Egr2BD_28May21_WTRad21_Sequence_A 0_S 0_U 1_V 0_X 7_Y15_Job(Seq.Scan) 1 01 01 02 01 04 01_166	0.2	1	TxS_auto_4	3.7098042964935303	11.329408645629883	0.0	94.68900000000001	121.527	1.5	0	0.0	0.0	0.0	0.0	0.0	0.0	0.0	Gray{Float64}(1.2695336664462122)	1.136922461187336	Gray{Float64}(0.0)	Gray{Float64}(0.0)	0.0	Gray{Float64}(0.0)	U 1_V 0	WT	1	DMSO-LPS	Egr2_intron(1),Egr2_Enh(6)	Egr2_BD	WT_DMSO-LPS_1	Egr2_intron	NA	Egr2_Enh	WT	DMSO-LPS	WT_DMSO-LPS
Egr2BD_28May21_WTRad21_Sequence_A 0_S 0_U 1_V 0_X 7_Y15_Job(Seq.Scan) 1 01 01 02 01 04 01_166	Cell_CP_20	3225.5	3076.5	1	1	1	Egr2BD_28May21_WTRad21_Sequence_A 0_S 0_U 1_V 0_X 7_Y15_Job(Seq.Scan) 1 01 01 02 01 04 01_166__Cell_CP_20	Cell_CP_20	Egr2BD_28May21_WTRad21_Sequence_A 0_S 0_U 1_V 0_X 7_Y15_Job(Seq.Scan) 1 01 01 02 01 04 01_166	0.2	1	TxS_auto_18	4.596079349517822	12.137255668640137	20.423524856567383	114.534	19.089	4.0	0	0.0	0.0	0.0	0.0	0.0	0.0	0.0	Gray{Float64}(1.57282621980522)	1.217991072479591	Gray{Float64}(0.9507058904063737)	Gray{Float64}(0.0)	0.0	Gray{Float64}(0.0)	U 1_V 0	WT	1	DMSO-LPS	Egr2_intron(1),Egr2_Enh(6)	Egr2_BD	WT_DMSO-LPS_1	Egr2_intron	NA	Egr2_Enh	WT	DMSO-LPS	WT_DMSO-LPS
Egr2BD_28May21_WTRad21_Sequence_A 0_S 0_U 1_V 0_X 7_Y15_Job(Seq.Scan) 1 01 01 02 01 04 01_166	Cell_CP_22	4425.5	4205.5	0	0	0	Egr2BD_28May21_WTRad21_Sequence_A 0_S 0_U 1_V 0_X 7_Y15_Job(Seq.Scan) 1 01 01 02 01 04 01_166__Cell_CP_22	Cell_CP_22	Egr2BD_28May21_WTRad21_Sequence_A 0_S 0_U 1_V 0_X 7_Y15_Job(Seq.Scan) 1 01 01 02 01 04 01_166	0.2	1	TxS_auto_2	4.611764907836914	11.8274507522583	18.050983428955078	134.001	55.188	2.5	0	0.0	0.0	0.0	0.0	0.0	0.0	0.0	Gray{Float64}(1.5781939812210755)	1.1869017032955569	Gray{Float64}(0.8402651547201996)	Gray{Float64}(0.0)	0.0	Gray{Float64}(0.0)	U 1_V 0	WT	1	DMSO-LPS	Egr2_intron(1),Egr2_Enh(6)	Egr2_BD	WT_DMSO-LPS_1	Egr2_intron	NA	Egr2_Enh	WT	DMSO-LPS	WT_DMSO-LPS
Egr2BD_28May21_WTRad21_Sequence_A 0_S 0_U 1_V 0_X 7_Y15_Job(Seq.Scan) 1 01 01 02 01 04 01_166	Cell_CP_23	3489.5	3293.0	1	1	1	Egr2BD_28May21_WTRad21_Sequence_A 0_S 0_U 1_V 0_X 7_Y15_Job(Seq.Scan) 1 01 01 02 01 04 01_166__Cell_CP_23	Cell_CP_23	Egr2BD_28May21_WTRad21_Sequence_A 0_S 0_U 1_V 0_X 7_Y15_Job(Seq.Scan) 1 01 01 02 01 04 01_166	0.2	1	TxS_auto_15	4.576470851898193	12.0313720703125	18.61960220336914	138.537	167.643	4.0	0	0.0	0.0	0.0	0.0	0.0	0.0	0.0	Gray{Float64}(1.5661159877048156)	1.2073655010155002	Gray{Float64}(0.8667341027606388)	Gray{Float64}(0.0)	0.0	Gray{Float64}(0.0)	U 1_V 0	WT	1	DMSO-LPS	Egr2_intron(1),Egr2_Enh(6)	Egr2_BD	WT_DMSO-LPS_1	Egr2_intron	NA	Egr2_Enh	WT	DMSO-LPS	WT_DMSO-LPS
Egr2BD_28May21_WTRad21_Sequence_A 0_S 0_U 1_V 0_X 7_Y21_Job(Seq.Scan) 1 01 01 02 01 04 01_206	Cell_CP_10	3224.5	3039.5	2	2	2	Egr2BD_28May21_WTRad21_Sequence_A 0_S 0_U 1_V 0_X 7_Y21_Job(Seq.Scan) 1 01 01 02 01 04 01_206__Cell_CP_10	Cell_CP_10	Egr2BD_28May21_WTRad21_Sequence_A 0_S 0_U 1_V 0_X 7_Y21_Job(Seq.Scan) 1 01 01 02 01 04 01_206	0.17567567567567569	2	TxS_auto_20	4.239216327667236	10.756865501403809	16.74509620666504	61.047	162.162	2.5	TxS_auto_33	2.1686277389526367	6.250980377197266	10.517645835876465	57.078	163.107	2.5	4.784975026058124	Gray{Float64}(1.450703977136714)	1.0794669327453876	Gray{Float64}(0.7794766922409455)	Gray{Float64}(0.7421269976941226)	0.6272948763321561	Gray{Float64}(0.48959168016291205)	U 1_V 0	WT	1	DMSO-LPS	Egr2_intron(1),Egr2_Enh(6)	Egr2_BD	WT_DMSO-LPS_1	Egr2_intron	NA	Egr2_Enh	WT	DMSO-LPS	WT_DMSO-LPS
Egr2BD_28May21_WTRad21_Sequence_A 0_S 0_U 1_V 0_X 7_Y21_Job(Seq.Scan) 1 01 01 02 01 04 01_206	Cell_CP_12	3284.0	3098.0	1	1	1	Egr2BD_28May21_WTRad21_Sequence_A 0_S 0_U 1_V 0_X 7_Y21_Job(Seq.Scan) 1 01 01 02 01 04 01_206__Cell_CP_12	Cell_CP_12	Egr2BD_28May21_WTRad21_Sequence_A 0_S 0_U 1_V 0_X 7_Y21_Job(Seq.Scan) 1 01 01 02 01 04 01_206	0.17567567567567569	1	TxS_auto_24	4.423529624938965	13.666668891906738	24.847057342529297	59.913000000000004	97.524	3.5	0	0.0	0.0	0.0	0.0	0.0	0.0	0.0	Gray{Float64}(1.513777907015262)	1.37146989033823	Gray{Float64}(1.1566193368042235)	Gray{Float64}(0.0)	0.0	Gray{Float64}(0.0)	U 1_V 0	WT	1	DMSO-LPS	Egr2_intron(1),Egr2_Enh(6)	Egr2_BD	WT_DMSO-LPS_1	Egr2_intron	NA	Egr2_Enh	WT	DMSO-LPS	WT_DMSO-LPS
Egr2BD_28May21_WTRad21_Sequence_A 0_S 0_U 1_V 0_X 7_Y21_Job(Seq.Scan) 1 01 01 02 01 04 01_206	Cell_CP_16	3376.0	3181.5	0	0	0	Egr2BD_28May21_WTRad21_Sequence_A 0_S 0_U 1_V 0_X 7_Y21_Job(Seq.Scan) 1 01 01 02 01 04 01_206__Cell_CP_16	Cell_CP_16	Egr2BD_28May21_WTRad21_Sequence_A 0_S 0_U 1_V 0_X 7_Y21_Job(Seq.Scan) 1 01 01 02 01 04 01_206	0.17567567567567569	1	TxS_auto_42	3.8000006675720215	10.654902458190918	18.04705810546875	86.184	184.842	4.5	0	0.0	0.0	0.0	0.0	0.0	0.0	0.0	Gray{Float64}(1.3003998039898157)	1.0692347946289409	Gray{Float64}(0.8400824326785142)	Gray{Float64}(0.0)	0.0	Gray{Float64}(0.0)	U 1_V 0	WT	1	DMSO-LPS	Egr2_intron(1),Egr2_Enh(6)	Egr2_BD	WT_DMSO-LPS_1	Egr2_intron	NA	Egr2_Enh	WT	DMSO-LPS	WT_DMSO-LPS
Egr2BD_28May21_WTRad21_Sequence_A 0_S 0_U 1_V 0_X 7_Y21_Job(Seq.Scan) 1 01 01 02 01 04 01_206	Cell_CP_37	2932.0	2759.0	0	0	0	Egr2BD_28May21_WTRad21_Sequence_A 0_S 0_U 1_V 0_X 7_Y21_Job(Seq.Scan) 1 01 01 02 01 04 01_206__Cell_CP_37	Cell_CP_37	Egr2BD_28May21_WTRad21_Sequence_A 0_S 0_U 1_V 0_X 7_Y21_Job(Seq.Scan) 1 01 01 02 01 04 01_206	0.17567567567567569	1	TxS_auto_17	4.486275672912598	11.980393409729004	19.858821868896484	182.763	76.734	2.0	0	0.0	0.0	0.0	0.0	0.0	0.0	0.0	Gray{Float64}(1.5352502581078165)	1.202249719065047	Gray{Float64}(0.9244192204765174)	Gray{Float64}(0.0)	0.0	Gray{Float64}(0.0)	U 1_V 0	WT	1	DMSO-LPS	Egr2_intron(1),Egr2_Enh(6)	Egr2_BD	WT_DMSO-LPS_1	Egr2_intron	NA	Egr2_Enh	WT	DMSO-LPS	WT_DMSO-LPS
Egr2BD_28May21_WTRad21_Sequence_A 0_S 0_U 1_V 0_X 8_Y14_Job(Seq.Scan) 1 01 01 02 01 04 01_158	Cell_CP_14	3944.5	3739.5	0	0	0	Egr2BD_28May21_WTRad21_Sequence_A 0_S 0_U 1_V 0_X 8_Y14_Job(Seq.Scan) 1 01 01 02 01 04 01_158__Cell_CP_14	Cell_CP_14	Egr2BD_28May21_WTRad21_Sequence_A 0_S 0_U 1_V 0_X 8_Y14_Job(Seq.Scan) 1 01 01 02 01 04 01_158	0.3	1	TxS_auto_4	5.337255001068115	12.560787200927734	0.0	89.019	137.592	1.5	0	0.0	0.0	0.0	0.0	0.0	0.0	0.0	Gray{Float64}(1.8264642468253187)	1.2604930712281839	Gray{Float64}(0.0)	Gray{Float64}(0.0)	0.0	Gray{Float64}(0.0)	U 1_V 0	WT	1	DMSO-LPS	Egr2_intron(1),Egr2_Enh(6)	Egr2_BD	WT_DMSO-LPS_1	Egr2_intron	NA	Egr2_Enh	WT	DMSO-LPS	WT_DMSO-LPS
Egr2BD_28May21_WTRad21_Sequence_A 0_S 0_U 1_V 0_X 8_Y14_Job(Seq.Scan) 1 01 01 02 01 04 01_158	Cell_CP_17	3600.0	3398.0	1	1	1	Egr2BD_28May21_WTRad21_Sequence_A 0_S 0_U 1_V 0_X 8_Y14_Job(Seq.Scan) 1 01 01 02 01 04 01_158__Cell_CP_17	Cell_CP_17	Egr2BD_28May21_WTRad21_Sequence_A 0_S 0_U 1_V 0_X 8_Y14_Job(Seq.Scan) 1 01 01 02 01 04 01_158	0.3	1	TxS_auto_13	6.6352949142456055	17.074508666992188	26.56078338623047	117.558	131.733	3.5	0	0.0	0.0	0.0	0.0	0.0	0.0	0.0	Gray{Float64}(2.2706670237015345)	1.7134515158237533	Gray{Float64}(1.2363925128711164)	Gray{Float64}(0.0)	0.0	Gray{Float64}(0.0)	U 1_V 0	WT	1	DMSO-LPS	Egr2_intron(1),Egr2_Enh(6)	Egr2_BD	WT_DMSO-LPS_1	Egr2_intron	NA	Egr2_Enh	WT	DMSO-LPS	WT_DMSO-LPS
Egr2BD_28May21_WTRad21_Sequence_A 0_S 0_U 1_V 0_X 8_Y14_Job(Seq.Scan) 1 01 01 02 01 04 01_158	Cell_CP_21	3453.0	3259.5	0	0	0	Egr2BD_28May21_WTRad21_Sequence_A 0_S 0_U 1_V 0_X 8_Y14_Job(Seq.Scan) 1 01 01 02 01 04 01_158__Cell_CP_21	Cell_CP_21	Egr2BD_28May21_WTRad21_Sequence_A 0_S 0_U 1_V 0_X 8_Y14_Job(Seq.Scan) 1 01 01 02 01 04 01_158	0.3	2	TxS_auto_12	3.878432273864746	10.886273384094238	17.811763763427734	148.743	93.366	3.5	TxS_auto_1	9.031373023986816	24.772546768188477	44.51372528076172	148.554	89.586	2.0	6.27089475274462	Gray{Float64}(1.3272399164982256)	1.0924531999979328	Gray{Float64}(0.8291295869514088)	Gray{Float64}(3.0906299070877132)	2.4859607171492724	Gray{Float64}(2.072093878287765)	U 1_V 0	WT	1	DMSO-LPS	Egr2_intron(1),Egr2_Enh(6)	Egr2_BD	WT_DMSO-LPS_1	Egr2_intron	NA	Egr2_Enh	WT	DMSO-LPS	WT_DMSO-LPS
Egr2BD_28May21_WTRad21_Sequence_A 0_S 0_U 1_V 0_X 8_Y15_Job(Seq.Scan) 1 01 01 02 01 04 01_164	Cell_CP_2	2744.5	2576.5	0	0	0	Egr2BD_28May21_WTRad21_Sequence_A 0_S 0_U 1_V 0_X 8_Y15_Job(Seq.Scan) 1 01 01 02 01 04 01_164__Cell_CP_2	Cell_CP_2	Egr2BD_28May21_WTRad21_Sequence_A 0_S 0_U 1_V 0_X 8_Y15_Job(Seq.Scan) 1 01 01 02 01 04 01_164	0.3142857142857143	1	TxS_auto_17	5.37647008895874	14.631376266479492	24.011760711669922	23.814	117.369	3.0	0	0.0	0.0	0.0	0.0	0.0	0.0	0.0	Gray{Float64}(1.8398840583115612)	1.468279663639849	Gray{Float64}(1.1177366545654008)	Gray{Float64}(0.0)	0.0	Gray{Float64}(0.0)	U 1_V 0	WT	1	DMSO-LPS	Egr2_intron(1),Egr2_Enh(6)	Egr2_BD	WT_DMSO-LPS_1	Egr2_intron	NA	Egr2_Enh	WT	DMSO-LPS	WT_DMSO-LPS
Egr2BD_28May21_WTRad21_Sequence_A 0_S 0_U 1_V 0_X 8_Y15_Job(Seq.Scan) 1 01 01 02 01 04 01_164	Cell_CP_5	4262.5	4052.0	2	2	2	Egr2BD_28May21_WTRad21_Sequence_A 0_S 0_U 1_V 0_X 8_Y15_Job(Seq.Scan) 1 01 01 02 01 04 01_164__Cell_CP_5	Cell_CP_5	Egr2BD_28May21_WTRad21_Sequence_A 0_S 0_U 1_V 0_X 8_Y15_Job(Seq.Scan) 1 01 01 02 01 04 01_164	0.3142857142857143	2	TxS_auto_1	4.737256050109863	12.925493240356445	0.0	39.123	13.608	1.5	TxS_auto_2	5.219607830047607	0.0	0.0	42.147	15.120000000000001	1.0	3.928195514482446	Gray{Float64}(1.6211383570489013)	1.2970918471154953	Gray{Float64}(0.0)	Gray{Float64}(1.7862041596520248)	0.0	Gray{Float64}(0.0)	U 1_V 0	WT	1	DMSO-LPS	Egr2_intron(1),Egr2_Enh(6)	Egr2_BD	WT_DMSO-LPS_1	Egr2_intron	NA	Egr2_Enh	WT	DMSO-LPS	WT_DMSO-LPS
Egr2BD_28May21_WTRad21_Sequence_A 0_S 0_U 1_V 0_X 8_Y15_Job(Seq.Scan) 1 01 01 02 01 04 01_164	Cell_CP_6	4558.0	4363.5	1	1	1	Egr2BD_28May21_WTRad21_Sequence_A 0_S 0_U 1_V 0_X 8_Y15_Job(Seq.Scan) 1 01 01 02 01 04 01_164__Cell_CP_6	Cell_CP_6	Egr2BD_28May21_WTRad21_Sequence_A 0_S 0_U 1_V 0_X 8_Y15_Job(Seq.Scan) 1 01 01 02 01 04 01_164	0.3142857142857143	1	TxS_auto_6	12.650979995727539	32.54509735107422	49.52941131591797	37.989	153.09	2.5	0	0.0	0.0	0.0	0.0	0.0	0.0	0.0	Gray{Float64}(4.329297109633039)	3.2659473532395995	Gray{Float64}(2.3055718059001817)	Gray{Float64}(0.0)	0.0	Gray{Float64}(0.0)	U 1_V 0	WT	1	DMSO-LPS	Egr2_intron(1),Egr2_Enh(6)	Egr2_BD	WT_DMSO-LPS_1	Egr2_intron	NA	Egr2_Enh	WT	DMSO-LPS	WT_DMSO-LPS
Egr2BD_28May21_WTRad21_Sequence_A 0_S 0_U 1_V 0_X 8_Y15_Job(Seq.Scan) 1 01 01 02 01 04 01_164	Cell_CP_10	3546.0	3352.5	1	1	0	Egr2BD_28May21_WTRad21_Sequence_A 0_S 0_U 1_V 0_X 8_Y15_Job(Seq.Scan) 1 01 01 02 01 04 01_164__Cell_CP_10	Cell_CP_10	Egr2BD_28May21_WTRad21_Sequence_A 0_S 0_U 1_V 0_X 8_Y15_Job(Seq.Scan) 1 01 01 02 01 04 01_164	0.3142857142857143	1	TxS_auto_15	4.286274433135986	12.360785484313965	20.32941436767578	55.188	94.68900000000001	3.5	0	0.0	0.0	0.0	0.0	0.0	0.0	0.0	Gray{Float64}(1.466807750920205)	1.2404226111532948	Gray{Float64}(0.9463250895031692)	Gray{Float64}(0.0)	0.0	Gray{Float64}(0.0)	U 1_V 0	WT	1	DMSO-LPS	Egr2_intron(1),Egr2_Enh(6)	Egr2_BD	WT_DMSO-LPS_1	Egr2_intron	NA	Egr2_Enh	WT	DMSO-LPS	WT_DMSO-LPS
Egr2BD_28May21_WTRad21_Sequence_A 0_S 0_U 1_V 0_X 8_Y15_Job(Seq.Scan) 1 01 01 02 01 04 01_164	Cell_CP_26	2756.0	2582.5	0	0	0	Egr2BD_28May21_WTRad21_Sequence_A 0_S 0_U 1_V 0_X 8_Y15_Job(Seq.Scan) 1 01 01 02 01 04 01_164__Cell_CP_26	Cell_CP_26	Egr2BD_28May21_WTRad21_Sequence_A 0_S 0_U 1_V 0_X 8_Y15_Job(Seq.Scan) 1 01 01 02 01 04 01_164	0.3142857142857143	1	TxS_auto_16	6.92548942565918	19.156862258911133	29.60392189025879	143.451	109.431	3.5	0	0.0	0.0	0.0	0.0	0.0	0.0	0.0	Gray{Float64}(2.3699746077715784)	1.9224186953861206	Gray{Float64}(1.3780492406602889)	Gray{Float64}(0.0)	0.0	Gray{Float64}(0.0)	U 1_V 0	WT	1	DMSO-LPS	Egr2_intron(1),Egr2_Enh(6)	Egr2_BD	WT_DMSO-LPS_1	Egr2_intron	NA	Egr2_Enh	WT	DMSO-LPS	WT_DMSO-LPS
Egr2BD_28May21_WTRad21_Sequence_A 0_S 0_U 1_V 0_X 8_Y15_Job(Seq.Scan) 1 01 01 02 01 04 01_164	Cell_CP_27	3330.5	3143.5	2	2	2	Egr2BD_28May21_WTRad21_Sequence_A 0_S 0_U 1_V 0_X 8_Y15_Job(Seq.Scan) 1 01 01 02 01 04 01_164__Cell_CP_27	Cell_CP_27	Egr2BD_28May21_WTRad21_Sequence_A 0_S 0_U 1_V 0_X 8_Y15_Job(Seq.Scan) 1 01 01 02 01 04 01_164	0.3142857142857143	1	TxS_auto_27	4.88235330581665	14.831369400024414	27.65882682800293	139.671	66.717	4.0	0	0.0	0.0	0.0	0.0	0.0	0.0	0.0	Gray{Float64}(1.6707921490839233)	1.4883492623914278	Gray{Float64}(1.2875059409079759)	Gray{Float64}(0.0)	0.0	Gray{Float64}(0.0)	U 1_V 0	WT	1	DMSO-LPS	Egr2_intron(1),Egr2_Enh(6)	Egr2_BD	WT_DMSO-LPS_1	Egr2_intron	NA	Egr2_Enh	WT	DMSO-LPS	WT_DMSO-LPS
Egr2BD_28May21_WTRad21_Sequence_A 0_S 0_U 1_V 0_X 8_Y15_Job(Seq.Scan) 1 01 01 02 01 04 01_164	Cell_CP_28	2504.5	2378.0	0	0	0	Egr2BD_28May21_WTRad21_Sequence_A 0_S 0_U 1_V 0_X 8_Y15_Job(Seq.Scan) 1 01 01 02 01 04 01_164__Cell_CP_28	Cell_CP_28	Egr2BD_28May21_WTRad21_Sequence_A 0_S 0_U 1_V 0_X 8_Y15_Job(Seq.Scan) 1 01 01 02 01 04 01_164	0.3142857142857143	1	TxS_auto_22	4.717647552490234	12.41176700592041	19.584314346313477	148.554	39.69	3.5	0	0.0	0.0	0.0	0.0	0.0	0.0	0.0	Gray{Float64}(1.6144281249484966)	1.245538680211518	Gray{Float64}(0.9116410188431884)	Gray{Float64}(0.0)	0.0	Gray{Float64}(0.0)	U 1_V 0	WT	1	DMSO-LPS	Egr2_intron(1),Egr2_Enh(6)	Egr2_BD	WT_DMSO-LPS_1	Egr2_intron	NA	Egr2_Enh	WT	DMSO-LPS	WT_DMSO-LPS
Egr2BD_28May21_WTRad21_Sequence_A 0_S 0_U 1_V 0_X 9_Y14_Job(Seq.Scan) 1 01 01 02 01 04 01_160	Cell_CP_3	3392.5	3189.5	5	5	5	Egr2BD_28May21_WTRad21_Sequence_A 0_S 0_U 1_V 0_X 9_Y14_Job(Seq.Scan) 1 01 01 02 01 04 01_160__Cell_CP_3	Cell_CP_3	Egr2BD_28May21_WTRad21_Sequence_A 0_S 0_U 1_V 0_X 9_Y14_Job(Seq.Scan) 1 01 01 02 01 04 01_160	0.36538461538461536	2	TxS_auto_33	6.290197372436523	17.31764793395996	31.36078643798828	33.264	174.258	4.5	TxS_auto_16	4.160784721374512	9.835295677185059	15.062743186950684	30.051000000000002	175.014	3.0	6.847985470194867	Gray{Float64}(2.1525710508361846)	1.7378508911538078	Gray{Float64}(1.4598304946750909)	Gray{Float64}(1.4238638646283044)	0.986986074698934	Gray{Float64}(0.7011639163211181)	U 1_V 0	WT	1	DMSO-LPS	Egr2_intron(1),Egr2_Enh(6)	Egr2_BD	WT_DMSO-LPS_1	Egr2_intron	NA	Egr2_Enh	WT	DMSO-LPS	WT_DMSO-LPS
Egr2BD_28May21_WTRad21_Sequence_A 0_S 0_U 1_V 0_X 9_Y14_Job(Seq.Scan) 1 01 01 02 01 04 01_160	Cell_CP_18	4257.0	4018.5	4	4	4	Egr2BD_28May21_WTRad21_Sequence_A 0_S 0_U 1_V 0_X 9_Y14_Job(Seq.Scan) 1 01 01 02 01 04 01_160__Cell_CP_18	Cell_CP_18	Egr2BD_28May21_WTRad21_Sequence_A 0_S 0_U 1_V 0_X 9_Y14_Job(Seq.Scan) 1 01 01 02 01 04 01_160	0.36538461538461536	2	TxS_auto_5	17.643138885498047	51.760780334472656	84.62743377685547	146.664	111.51	4.0	TxS_auto_9	4.63921594619751	12.737256050109863	19.396074295043945	137.592	113.589	3.0	10.565198767652198	Gray{Float64}(6.037665873128932)	5.194268792974052	Gray{Float64}(3.939368955489603)	Gray{Float64}(1.587588012440087)	1.2782019741913084	Gray{Float64}(0.9028785291745749)	U 1_V 0	WT	1	DMSO-LPS	Egr2_intron(1),Egr2_Enh(6)	Egr2_BD	WT_DMSO-LPS_1	Egr2_intron	NA	Egr2_Enh	WT	DMSO-LPS	WT_DMSO-LPS
Egr2BD_28May21_WTRad21_Sequence_A 0_S 0_U 1_V 0_X 9_Y14_Job(Seq.Scan) 1 01 01 02 01 04 01_160	Cell_CP_19	3349.0	3155.5	0	0	0	Egr2BD_28May21_WTRad21_Sequence_A 0_S 0_U 1_V 0_X 9_Y14_Job(Seq.Scan) 1 01 01 02 01 04 01_160__Cell_CP_19	Cell_CP_19	Egr2BD_28May21_WTRad21_Sequence_A 0_S 0_U 1_V 0_X 9_Y14_Job(Seq.Scan) 1 01 01 02 01 04 01_160	0.36538461538461536	2	TxS_auto_3	5.670588970184326	16.96470832824707	28.584308624267578	145.152	21.924	3.0	TxS_auto_27	3.258824110031128	8.686275482177734	13.592157363891602	141.75	25.515	4.0	5.335624143434385	Gray{Float64}(1.9405346026020793)	1.7024328938223787	Gray{Float64}(1.3305867020083177)	Gray{Float64}(1.1152035498534412)	0.8716802446311326	Gray{Float64}(0.6327088080991501)	U 1_V 0	WT	1	DMSO-LPS	Egr2_intron(1),Egr2_Enh(6)	Egr2_BD	WT_DMSO-LPS_1	Egr2_intron	NA	Egr2_Enh	WT	DMSO-LPS	WT_DMSO-LPS
Egr2BD_28May21_WTRad21_Sequence_A 0_S 0_U 1_V 0_X 9_Y14_Job(Seq.Scan) 1 01 01 02 01 04 01_160	Cell_CP_20	4868.5	4628.5	0	0	0	Egr2BD_28May21_WTRad21_Sequence_A 0_S 0_U 1_V 0_X 9_Y14_Job(Seq.Scan) 1 01 01 02 01 04 01_160__Cell_CP_20	Cell_CP_20	Egr2BD_28May21_WTRad21_Sequence_A 0_S 0_U 1_V 0_X 9_Y14_Job(Seq.Scan) 1 01 01 02 01 04 01_160	0.36538461538461536	2	TxS_auto_17	6.5490193367004395	16.41568946838379	25.125486373901367	158.382	180.873	4.5	TxS_auto_37	3.2784323692321777	8.282352447509766	12.901961326599121	147.987	183.708	4.5	11.67661123785494	Gray{Float64}(2.241142622538593)	1.6473380611688846	Gray{Float64}(1.1695800829067968)	Gray{Float64}(1.1219137003645248)	0.8311459868363001	Gray{Float64}(0.6005804931879216)	U 1_V 0	WT	1	DMSO-LPS	Egr2_intron(1),Egr2_Enh(6)	Egr2_BD	WT_DMSO-LPS_1	Egr2_intron	NA	Egr2_Enh	WT	DMSO-LPS	WT_DMSO-LPS
Egr2BD_28May21_WTRad21_Sequence_A 0_S 0_U 1_V 0_X 9_Y14_Job(Seq.Scan) 1 01 01 02 01 04 01_160	Cell_CP_22	2948.5	2770.0	0	0	0	Egr2BD_28May21_WTRad21_Sequence_A 0_S 0_U 1_V 0_X 9_Y14_Job(Seq.Scan) 1 01 01 02 01 04 01_160__Cell_CP_22	Cell_CP_22	Egr2BD_28May21_WTRad21_Sequence_A 0_S 0_U 1_V 0_X 9_Y14_Job(Seq.Scan) 1 01 01 02 01 04 01_160	0.36538461538461536	1	TxS_auto_1	5.266666889190674	15.552942276000977	25.705883026123047	169.722	31.563	2.5	0	0.0	0.0	0.0	0.0	0.0	0.0	0.0	Gray{Float64}(1.802308259792799)	1.5607601388759424	Gray{Float64}(1.1965972858585125)	Gray{Float64}(0.0)	0.0	Gray{Float64}(0.0)	U 1_V 0	WT	1	DMSO-LPS	Egr2_intron(1),Egr2_Enh(6)	Egr2_BD	WT_DMSO-LPS_1	Egr2_intron	NA	Egr2_Enh	WT	DMSO-LPS	WT_DMSO-LPS
Egr2BD_28May21_WTRad21_Sequence_A 0_S 0_U 1_V 0_X 9_Y15_Job(Seq.Scan) 1 01 01 02 01 04 01_162	Cell_CP_20	2641.5	2454.5	0	0	0	Egr2BD_28May21_WTRad21_Sequence_A 0_S 0_U 1_V 0_X 9_Y15_Job(Seq.Scan) 1 01 01 02 01 04 01_162__Cell_CP_20	Cell_CP_20	Egr2BD_28May21_WTRad21_Sequence_A 0_S 0_U 1_V 0_X 9_Y15_Job(Seq.Scan) 1 01 01 02 01 04 01_162	0.10294117647058823	1	TxS_auto_5	7.164705753326416	18.9372501373291	31.556859970092773	106.218	72.576	4.0	0	0.0	0.0	0.0	0.0	0.0	0.0	0.0	Gray{Float64}(2.4518369264454325)	1.900380302952291	Gray{Float64}(1.4689576293510909)	Gray{Float64}(0.0)	0.0	Gray{Float64}(0.0)	U 1_V 0	WT	1	DMSO-LPS	Egr2_intron(1),Egr2_Enh(6)	Egr2_BD	WT_DMSO-LPS_1	Egr2_intron	NA	Egr2_Enh	WT	DMSO-LPS	WT_DMSO-LPS
Egr2BD_28May21_WTRad21_Sequence_A 0_S 0_U 1_V 0_X13_Y16_Job(Seq.Scan) 1 01 01 02 01 04 01_170	Cell_CP_8	4959.0	4731.0	0	0	0	Egr2BD_28May21_WTRad21_Sequence_A 0_S 0_U 1_V 0_X13_Y16_Job(Seq.Scan) 1 01 01 02 01 04 01_170__Cell_CP_8	Cell_CP_8	Egr2BD_28May21_WTRad21_Sequence_A 0_S 0_U 1_V 0_X13_Y16_Job(Seq.Scan) 1 01 01 02 01 04 01_170	0.3	1	TxS_auto_8	7.725491046905518	20.184314727783203	31.913721084594727	62.37	58.023	3.0	0	0.0	0.0	0.0	0.0	0.0	0.0	0.0	Gray{Float64}(2.6437434942715323)	2.025525029194075	Gray{Float64}(1.485569353624773)	Gray{Float64}(0.0)	0.0	Gray{Float64}(0.0)	U 1_V 0	WT	1	DMSO-LPS	Egr2_intron(1),Egr2_Enh(6)	Egr2_BD	WT_DMSO-LPS_1	Egr2_intron	NA	Egr2_Enh	WT	DMSO-LPS	WT_DMSO-LPS
Egr2BD_28May21_WTRad21_Sequence_A 0_S 0_U 1_V 0_X13_Y16_Job(Seq.Scan) 1 01 01 02 01 04 01_170	Cell_CP_13	5167.0	4926.0	2	2	2	Egr2BD_28May21_WTRad21_Sequence_A 0_S 0_U 1_V 0_X13_Y16_Job(Seq.Scan) 1 01 01 02 01 04 01_170__Cell_CP_13	Cell_CP_13	Egr2BD_28May21_WTRad21_Sequence_A 0_S 0_U 1_V 0_X13_Y16_Job(Seq.Scan) 1 01 01 02 01 04 01_170	0.3	2	TxS_auto_4	5.082353115081787	14.823531150817871	25.00391960144043	108.864	81.648	2.5	TxS_auto_9	2.423529624938965	7.196078777313232	13.399999618530273	107.541	79.191	2.5	3.746622212073161	Gray{Float64}(1.7392341667356097)	1.4875626828039097	Gray{Float64}(1.1639212043602203)	Gray{Float64}(0.8293570777838317)	0.7221368608287193	Gray{Float64}(0.6237639515337331)	U 1_V 0	WT	1	DMSO-LPS	Egr2_intron(1),Egr2_Enh(6)	Egr2_BD	WT_DMSO-LPS_1	Egr2_intron	NA	Egr2_Enh	WT	DMSO-LPS	WT_DMSO-LPS
Egr2BD_28May21_WTRad21_Sequence_A 0_S 0_U 1_V 0_X13_Y16_Job(Seq.Scan) 1 01 01 02 01 04 01_170	Cell_CP_14	4849.5	4625.0	0	0	0	Egr2BD_28May21_WTRad21_Sequence_A 0_S 0_U 1_V 0_X13_Y16_Job(Seq.Scan) 1 01 01 02 01 04 01_170__Cell_CP_14	Cell_CP_14	Egr2BD_28May21_WTRad21_Sequence_A 0_S 0_U 1_V 0_X13_Y16_Job(Seq.Scan) 1 01 01 02 01 04 01_170	0.3	1	TxS_auto_7	3.91764760017395	10.858824729919434	18.10980224609375	121.905	22.491	3.0	0	0.0	0.0	0.0	0.0	0.0	0.0	0.0	Gray{Float64}(1.3406598095737887)	1.0896986880514743	Gray{Float64}(0.8430031441864247)	Gray{Float64}(0.0)	0.0	Gray{Float64}(0.0)	U 1_V 0	WT	1	DMSO-LPS	Egr2_intron(1),Egr2_Enh(6)	Egr2_BD	WT_DMSO-LPS_1	Egr2_intron	NA	Egr2_Enh	WT	DMSO-LPS	WT_DMSO-LPS
Egr2BD_28May21_WTRad21_Sequence_A 0_S 0_U 1_V 0_X13_Y16_Job(Seq.Scan) 1 01 01 02 01 04 01_170	Cell_CP_15	3625.0	3426.5	0	0	0	Egr2BD_28May21_WTRad21_Sequence_A 0_S 0_U 1_V 0_X13_Y16_Job(Seq.Scan) 1 01 01 02 01 04 01_170__Cell_CP_15	Cell_CP_15	Egr2BD_28May21_WTRad21_Sequence_A 0_S 0_U 1_V 0_X13_Y16_Job(Seq.Scan) 1 01 01 02 01 04 01_170	0.3	1	TxS_auto_5	5.917647838592529	14.631373405456543	23.529409408569336	142.506	171.801	2.5	0	0.0	0.0	0.0	0.0	0.0	0.0	0.0	Gray{Float64}(2.02508072039454)	1.4682793765320787	Gray{Float64}(1.0952834184896771)	Gray{Float64}(0.0)	0.0	Gray{Float64}(0.0)	U 1_V 0	WT	1	DMSO-LPS	Egr2_intron(1),Egr2_Enh(6)	Egr2_BD	WT_DMSO-LPS_1	Egr2_intron	NA	Egr2_Enh	WT	DMSO-LPS	WT_DMSO-LPS
Egr2BD_28May21_WTRad21_Sequence_A 0_S 0_U 1_V 0_X13_Y16_Job(Seq.Scan) 1 01 01 02 01 04 01_170	Cell_CP_19	3570.0	3371.0	0	0	0	Egr2BD_28May21_WTRad21_Sequence_A 0_S 0_U 1_V 0_X13_Y16_Job(Seq.Scan) 1 01 01 02 01 04 01_170__Cell_CP_19	Cell_CP_19	Egr2BD_28May21_WTRad21_Sequence_A 0_S 0_U 1_V 0_X13_Y16_Job(Seq.Scan) 1 01 01 02 01 04 01_170	0.3	1	TxS_auto_10	4.878431797027588	11.33725643157959	17.3764705657959	168.02100000000002	140.049	2.5	0	0.0	0.0	0.0	0.0	0.0	0.0	0.0	Gray{Float64}(1.669450167935299)	1.1377099978007545	Gray{Float64}(0.808866884506618)	Gray{Float64}(0.0)	0.0	Gray{Float64}(0.0)	U 1_V 0	WT	1	DMSO-LPS	Egr2_intron(1),Egr2_Enh(6)	Egr2_BD	WT_DMSO-LPS_1	Egr2_intron	NA	Egr2_Enh	WT	DMSO-LPS	WT_DMSO-LPS
Egr2BD_28May21_WTRad21_Sequence_A 0_S 0_U 1_V 0_X13_Y22_Job(Seq.Scan) 1 01 01 02 01 04 01_218	Cell_CP_2	2906.0	2729.0	0	0	0	Egr2BD_28May21_WTRad21_Sequence_A 0_S 0_U 1_V 0_X13_Y22_Job(Seq.Scan) 1 01 01 02 01 04 01_218__Cell_CP_2	Cell_CP_2	Egr2BD_28May21_WTRad21_Sequence_A 0_S 0_U 1_V 0_X13_Y22_Job(Seq.Scan) 1 01 01 02 01 04 01_218	0.25	1	TxS_auto_1	14.576471328735352	41.83528518676758	71.1019515991211	21.924	6.615	2.0	0	0.0	0.0	0.0	0.0	0.0	0.0	0.0	Gray{Float64}(4.988220297040608)	4.198231071606783	Gray{Float64}(3.3097638472987105)	Gray{Float64}(0.0)	0.0	Gray{Float64}(0.0)	U 1_V 0	WT	1	DMSO-LPS	Egr2_intron(1),Egr2_Enh(6)	Egr2_BD	WT_DMSO-LPS_1	Egr2_intron	NA	Egr2_Enh	WT	DMSO-LPS	WT_DMSO-LPS
Egr2BD_28May21_WTRad21_Sequence_A 0_S 0_U 1_V 0_X13_Y22_Job(Seq.Scan) 1 01 01 02 01 04 01_218	Cell_CP_3	3871.5	3667.5	2	2	2	Egr2BD_28May21_WTRad21_Sequence_A 0_S 0_U 1_V 0_X13_Y22_Job(Seq.Scan) 1 01 01 02 01 04 01_218__Cell_CP_3	Cell_CP_3	Egr2BD_28May21_WTRad21_Sequence_A 0_S 0_U 1_V 0_X13_Y22_Job(Seq.Scan) 1 01 01 02 01 04 01_218	0.25	2	TxS_auto_19	5.2784318923950195	13.090197563171387	20.24313735961914	22.869	106.596	4.0	TxS_auto_11	7.6588239669799805	21.741168975830078	36.65097427368164	17.955000000000002	108.297	3.5	6.876830447233664	Gray{Float64}(1.8063343664173135)	1.3136201629279174	Gray{Float64}(0.9423089336073512)	Gray{Float64}(2.620929325208995)	2.1817575933784528	Gray{Float64}(1.7060863575621754)	U 1_V 0	WT	1	DMSO-LPS	Egr2_intron(1),Egr2_Enh(6)	Egr2_BD	WT_DMSO-LPS_1	Egr2_intron	NA	Egr2_Enh	WT	DMSO-LPS	WT_DMSO-LPS
Egr2BD_28May21_WTRad21_Sequence_A 0_S 0_U 1_V 0_X13_Y22_Job(Seq.Scan) 1 01 01 02 01 04 01_218	Cell_CP_7	3529.0	3309.0	0	0	0	Egr2BD_28May21_WTRad21_Sequence_A 0_S 0_U 1_V 0_X13_Y22_Job(Seq.Scan) 1 01 01 02 01 04 01_218__Cell_CP_7	Cell_CP_7	Egr2BD_28May21_WTRad21_Sequence_A 0_S 0_U 1_V 0_X13_Y22_Job(Seq.Scan) 1 01 01 02 01 04 01_218	0.25	1	TxS_auto_2	6.560784816741943	17.631376266479492	26.776472091674805	44.604	13.986	2.5	0	0.0	0.0	0.0	0.0	0.0	0.0	0.0	Gray{Float64}(2.245168892341749)	1.7693339807932558	Gray{Float64}(1.2464327250382203)	Gray{Float64}(0.0)	0.0	Gray{Float64}(0.0)	U 1_V 0	WT	1	DMSO-LPS	Egr2_intron(1),Egr2_Enh(6)	Egr2_BD	WT_DMSO-LPS_1	Egr2_intron	NA	Egr2_Enh	WT	DMSO-LPS	WT_DMSO-LPS
Egr2BD_28May21_WTRad21_Sequence_A 0_S 0_U 1_V 0_X13_Y22_Job(Seq.Scan) 1 01 01 02 01 04 01_218	Cell_CP_12	3224.5	3035.5	0	0	0	Egr2BD_28May21_WTRad21_Sequence_A 0_S 0_U 1_V 0_X13_Y22_Job(Seq.Scan) 1 01 01 02 01 04 01_218__Cell_CP_12	Cell_CP_12	Egr2BD_28May21_WTRad21_Sequence_A 0_S 0_U 1_V 0_X13_Y22_Job(Seq.Scan) 1 01 01 02 01 04 01_218	0.25	1	TxS_auto_13	4.784314155578613	13.039216041564941	19.588233947753906	68.04	151.767	2.5	0	0.0	0.0	0.0	0.0	0.0	0.0	0.0	Gray{Float64}(1.6372421308323921)	1.3085040938696941	Gray{Float64}(0.9118234745262123)	Gray{Float64}(0.0)	0.0	Gray{Float64}(0.0)	U 1_V 0	WT	1	DMSO-LPS	Egr2_intron(1),Egr2_Enh(6)	Egr2_BD	WT_DMSO-LPS_1	Egr2_intron	NA	Egr2_Enh	WT	DMSO-LPS	WT_DMSO-LPS
Egr2BD_28May21_WTRad21_Sequence_A 0_S 0_U 1_V 0_X13_Y22_Job(Seq.Scan) 1 01 01 02 01 04 01_218	Cell_CP_20	3708.0	3501.0	0	0	0	Egr2BD_28May21_WTRad21_Sequence_A 0_S 0_U 1_V 0_X13_Y22_Job(Seq.Scan) 1 01 01 02 01 04 01_218__Cell_CP_20	Cell_CP_20	Egr2BD_28May21_WTRad21_Sequence_A 0_S 0_U 1_V 0_X13_Y22_Job(Seq.Scan) 1 01 01 02 01 04 01_218	0.25	1	TxS_auto_10	3.513725757598877	10.349019050598145	17.168628692626953	127.575	5.859	2.5	0	0.0	0.0	0.0	0.0	0.0	0.0	0.0	Gray{Float64}(1.2024335483538293)	1.038538954495141	Gray{Float64}(0.7991919388504439)	Gray{Float64}(0.0)	0.0	Gray{Float64}(0.0)	U 1_V 0	WT	1	DMSO-LPS	Egr2_intron(1),Egr2_Enh(6)	Egr2_BD	WT_DMSO-LPS_1	Egr2_intron	NA	Egr2_Enh	WT	DMSO-LPS	WT_DMSO-LPS
Egr2BD_28May21_WTRad21_Sequence_A 0_S 0_U 1_V 0_X13_Y22_Job(Seq.Scan) 1 01 01 02 01 04 01_218	Cell_CP_26	3158.0	2960.5	1	1	1	Egr2BD_28May21_WTRad21_Sequence_A 0_S 0_U 1_V 0_X13_Y22_Job(Seq.Scan) 1 01 01 02 01 04 01_218__Cell_CP_26	Cell_CP_26	Egr2BD_28May21_WTRad21_Sequence_A 0_S 0_U 1_V 0_X13_Y22_Job(Seq.Scan) 1 01 01 02 01 04 01_218	0.25	1	TxS_auto_3	5.1294121742248535	13.266667366027832	0.0	163.296	89.208	1.5	0	0.0	0.0	0.0	0.0	0.0	0.0	0.0	Gray{Float64}(1.755338266876384)	1.3313291615936318	Gray{Float64}(0.0)	Gray{Float64}(0.0)	0.0	Gray{Float64}(0.0)	U 1_V 0	WT	1	DMSO-LPS	Egr2_intron(1),Egr2_Enh(6)	Egr2_BD	WT_DMSO-LPS_1	Egr2_intron	NA	Egr2_Enh	WT	DMSO-LPS	WT_DMSO-LPS
Egr2BD_28May21_WTRad21_Sequence_A 0_S 0_U 1_V 0_X13_Y23_Job(Seq.Scan) 1 01 01 02 01 04 01_230	Cell_CP_24	3570.5	3373.0	0	0	0	Egr2BD_28May21_WTRad21_Sequence_A 0_S 0_U 1_V 0_X13_Y23_Job(Seq.Scan) 1 01 01 02 01 04 01_230__Cell_CP_24	Cell_CP_24	Egr2BD_28May21_WTRad21_Sequence_A 0_S 0_U 1_V 0_X13_Y23_Job(Seq.Scan) 1 01 01 02 01 04 01_230	0.1875	1	TxS_auto_13	4.662745952606201	12.247058868408203	20.670591354370117	93.177	61.992	2.5	0	0.0	0.0	0.0	0.0	0.0	0.0	0.0	Gray{Float64}(1.5956402256891156)	1.2290099815887356	Gray{Float64}(0.9622067246860941)	Gray{Float64}(0.0)	0.0	Gray{Float64}(0.0)	U 1_V 0	WT	1	DMSO-LPS	Egr2_intron(1),Egr2_Enh(6)	Egr2_BD	WT_DMSO-LPS_1	Egr2_intron	NA	Egr2_Enh	WT	DMSO-LPS	WT_DMSO-LPS
Egr2BD_28May21_WTRad21_Sequence_A 0_S 0_U 1_V 0_X13_Y23_Job(Seq.Scan) 1 01 01 02 01 04 01_230	Cell_CP_25	2122.5	1969.5	0	0	0	Egr2BD_28May21_WTRad21_Sequence_A 0_S 0_U 1_V 0_X13_Y23_Job(Seq.Scan) 1 01 01 02 01 04 01_230__Cell_CP_25	Cell_CP_25	Egr2BD_28May21_WTRad21_Sequence_A 0_S 0_U 1_V 0_X13_Y23_Job(Seq.Scan) 1 01 01 02 01 04 01_230	0.1875	1	TxS_auto_16	7.627451419830322	20.203920364379883	31.7803955078125	92.043	136.836	2.5	0	0.0	0.0	0.0	0.0	0.0	0.0	0.0	Gray{Float64}(2.6101933128413597)	2.0274924830400654	Gray{Float64}(1.4793631080291243)	Gray{Float64}(0.0)	0.0	Gray{Float64}(0.0)	U 1_V 0	WT	1	DMSO-LPS	Egr2_intron(1),Egr2_Enh(6)	Egr2_BD	WT_DMSO-LPS_1	Egr2_intron	NA	Egr2_Enh	WT	DMSO-LPS	WT_DMSO-LPS
Egr2BD_28May21_WTRad21_Sequence_A 0_S 0_U 1_V 0_X13_Y23_Job(Seq.Scan) 1 01 01 02 01 04 01_230	Cell_CP_27	3860.0	3660.0	2	2	2	Egr2BD_28May21_WTRad21_Sequence_A 0_S 0_U 1_V 0_X13_Y23_Job(Seq.Scan) 1 01 01 02 01 04 01_230__Cell_CP_27	Cell_CP_27	Egr2BD_28May21_WTRad21_Sequence_A 0_S 0_U 1_V 0_X13_Y23_Job(Seq.Scan) 1 01 01 02 01 04 01_230	0.1875	1	TxS_auto_20	10.113726615905762	29.062740325927734	49.329410552978516	102.06	79.569	3.5	0	0.0	0.0	0.0	0.0	0.0	0.0	0.0	Gray{Float64}(3.461022578539104)	2.9164878144763184	Gray{Float64}(2.296261860396276)	Gray{Float64}(0.0)	0.0	Gray{Float64}(0.0)	U 1_V 0	WT	1	DMSO-LPS	Egr2_intron(1),Egr2_Enh(6)	Egr2_BD	WT_DMSO-LPS_1	Egr2_intron	NA	Egr2_Enh	WT	DMSO-LPS	WT_DMSO-LPS
Egr2BD_28May21_WTRad21_Sequence_A 0_S 0_U 1_V 0_X13_Y23_Job(Seq.Scan) 1 01 01 02 01 04 01_230	Cell_CP_31	3786.0	3581.0	0	0	0	Egr2BD_28May21_WTRad21_Sequence_A 0_S 0_U 1_V 0_X13_Y23_Job(Seq.Scan) 1 01 01 02 01 04 01_230__Cell_CP_31	Cell_CP_31	Egr2BD_28May21_WTRad21_Sequence_A 0_S 0_U 1_V 0_X13_Y23_Job(Seq.Scan) 1 01 01 02 01 04 01_230	0.1875	2	TxS_auto_38	8.549018859863281	21.882352828979492	34.752933502197266	114.345	171.612	4.5	TxS_auto_9	10.129411697387695	28.337257385253906	45.70195388793945	119.259	162.729	3.0	11.792162015508422	Gray{Float64}(2.9255632885913814)	2.1959255962127804	Gray{Float64}(1.6177334138683543)	Gray{Float64}(3.4663901767763177)	2.84368455737265	Gray{Float64}(2.1274053851861434)	U 1_V 0	WT	1	DMSO-LPS	Egr2_intron(1),Egr2_Enh(6)	Egr2_BD	WT_DMSO-LPS_1	Egr2_intron	NA	Egr2_Enh	WT	DMSO-LPS	WT_DMSO-LPS
Egr2BD_28May21_WTRad21_Sequence_A 0_S 0_U 1_V 0_X13_Y23_Job(Seq.Scan) 1 01 01 02 01 04 01_230	Cell_CP_41	2921.5	2743.0	0	0	0	Egr2BD_28May21_WTRad21_Sequence_A 0_S 0_U 1_V 0_X13_Y23_Job(Seq.Scan) 1 01 01 02 01 04 01_230__Cell_CP_41	Cell_CP_41	Egr2BD_28May21_WTRad21_Sequence_A 0_S 0_U 1_V 0_X13_Y23_Job(Seq.Scan) 1 01 01 02 01 04 01_230	0.1875	1	TxS_auto_2	5.356863498687744	13.87450885772705	21.73333168029785	155.358	10.773	2.0	0	0.0	0.0	0.0	0.0	0.0	0.0	0.0	Gray{Float64}(1.8331744789257232)	1.3923269300006373	Gray{Float64}(1.0116768085686516)	Gray{Float64}(0.0)	0.0	Gray{Float64}(0.0)	U 1_V 0	WT	1	DMSO-LPS	Egr2_intron(1),Egr2_Enh(6)	Egr2_BD	WT_DMSO-LPS_1	Egr2_intron	NA	Egr2_Enh	WT	DMSO-LPS	WT_DMSO-LPS
Egr2BD_28May21_WTRad21_Sequence_A 0_S 0_U 1_V 0_X14_Y16_Job(Seq.Scan) 1 01 01 02 01 04 01_172	Cell_CP_1	6086.0	5826.0	0	0	0	Egr2BD_28May21_WTRad21_Sequence_A 0_S 0_U 1_V 0_X14_Y16_Job(Seq.Scan) 1 01 01 02 01 04 01_172__Cell_CP_1	Cell_CP_1	Egr2BD_28May21_WTRad21_Sequence_A 0_S 0_U 1_V 0_X14_Y16_Job(Seq.Scan) 1 01 01 02 01 04 01_172	0.125	1	TxS_auto_2	4.843138217926025	12.541176795959473	0.0	31.752	63.504	1.5	0	0.0	0.0	0.0	0.0	0.0	0.0	0.0	Gray{Float64}(1.6573723375976808)	1.2585251388692433	Gray{Float64}(0.0)	Gray{Float64}(0.0)	0.0	Gray{Float64}(0.0)	U 1_V 0	WT	1	DMSO-LPS	Egr2_intron(1),Egr2_Enh(6)	Egr2_BD	WT_DMSO-LPS_1	Egr2_intron	NA	Egr2_Enh	WT	DMSO-LPS	WT_DMSO-LPS
Egr2BD_28May21_WTRad21_Sequence_A 0_S 0_U 1_V 0_X14_Y16_Job(Seq.Scan) 1 01 01 02 01 04 01_172	Cell_CP_19	3120.5	2941.5	4	4	4	Egr2BD_28May21_WTRad21_Sequence_A 0_S 0_U 1_V 0_X14_Y16_Job(Seq.Scan) 1 01 01 02 01 04 01_172__Cell_CP_19	Cell_CP_19	Egr2BD_28May21_WTRad21_Sequence_A 0_S 0_U 1_V 0_X14_Y16_Job(Seq.Scan) 1 01 01 02 01 04 01_172	0.125	2	TxS_auto_3	5.882353782653809	16.21176528930664	28.79215431213379	159.138	99.792	2.5	TxS_auto_21	1.9019612073898315	7.3882365226745605	13.078431129455566	156.681	103.383	2.0	5.285085618984798	Gray{Float64}(2.01300272687828)	1.6268739763411713	Gray{Float64}(1.3402618252369327)	Gray{Float64}(0.6508709333638804)	0.7414201671005503	Gray{Float64}(0.6087950830901405)	U 1_V 0	WT	1	DMSO-LPS	Egr2_intron(1),Egr2_Enh(6)	Egr2_BD	WT_DMSO-LPS_1	Egr2_intron	NA	Egr2_Enh	WT	DMSO-LPS	WT_DMSO-LPS
Egr2BD_28May21_WTRad21_Sequence_A 0_S 0_U 1_V 0_X14_Y22_Job(Seq.Scan) 1 01 01 02 01 04 01_220	Cell_CP_5	2604.0	2450.5	0	0	0	Egr2BD_28May21_WTRad21_Sequence_A 0_S 0_U 1_V 0_X14_Y22_Job(Seq.Scan) 1 01 01 02 01 04 01_220__Cell_CP_5	Cell_CP_5	Egr2BD_28May21_WTRad21_Sequence_A 0_S 0_U 1_V 0_X14_Y22_Job(Seq.Scan) 1 01 01 02 01 04 01_220	0.1956521739130435	1	TxS_auto_12	4.698039531707764	12.274510383605957	19.49411392211914	53.109	99.792	3.0	0	0.0	0.0	0.0	0.0	0.0	0.0	0.0	Gray{Float64}(1.607718056026734)	1.2317647806429644	Gray{Float64}(0.9074422296919056)	Gray{Float64}(0.0)	0.0	Gray{Float64}(0.0)	U 1_V 0	WT	1	DMSO-LPS	Egr2_intron(1),Egr2_Enh(6)	Egr2_BD	WT_DMSO-LPS_1	Egr2_intron	NA	Egr2_Enh	WT	DMSO-LPS	WT_DMSO-LPS
Egr2BD_28May21_WTRad21_Sequence_A 0_S 0_U 1_V 0_X14_Y22_Job(Seq.Scan) 1 01 01 02 01 04 01_220	Cell_CP_11	2766.0	2614.0	0	0	0	Egr2BD_28May21_WTRad21_Sequence_A 0_S 0_U 1_V 0_X14_Y22_Job(Seq.Scan) 1 01 01 02 01 04 01_220__Cell_CP_11	Cell_CP_11	Egr2BD_28May21_WTRad21_Sequence_A 0_S 0_U 1_V 0_X14_Y22_Job(Seq.Scan) 1 01 01 02 01 04 01_220	0.1956521739130435	1	TxS_auto_4	4.4352946281433105	11.1411771774292	0.0	94.122	165.564	1.5	0	0.0	0.0	0.0	0.0	0.0	0.0	0.0	Gray{Float64}(1.5178040136397764)	1.1180331624786894	Gray{Float64}(0.0)	Gray{Float64}(0.0)	0.0	Gray{Float64}(0.0)	U 1_V 0	WT	1	DMSO-LPS	Egr2_intron(1),Egr2_Enh(6)	Egr2_BD	WT_DMSO-LPS_1	Egr2_intron	NA	Egr2_Enh	WT	DMSO-LPS	WT_DMSO-LPS
Egr2BD_28May21_WTRad21_Sequence_A 0_S 0_U 1_V 0_X14_Y22_Job(Seq.Scan) 1 01 01 02 01 04 01_220	Cell_CP_12	3118.0	2924.5	0	0	0	Egr2BD_28May21_WTRad21_Sequence_A 0_S 0_U 1_V 0_X14_Y22_Job(Seq.Scan) 1 01 01 02 01 04 01_220__Cell_CP_12	Cell_CP_12	Egr2BD_28May21_WTRad21_Sequence_A 0_S 0_U 1_V 0_X14_Y22_Job(Seq.Scan) 1 01 01 02 01 04 01_220	0.1956521739130435	1	TxS_auto_8	5.04313850402832	14.047059059143066	22.698034286499023	97.335	26.271	3.0	0	0.0	0.0	0.0	0.0	0.0	0.0	0.0	Gray{Float64}(1.7258145184280087)	1.4096425910212977	Gray{Float64}(1.0565832807200988)	Gray{Float64}(0.0)	0.0	Gray{Float64}(0.0)	U 1_V 0	WT	1	DMSO-LPS	Egr2_intron(1),Egr2_Enh(6)	Egr2_BD	WT_DMSO-LPS_1	Egr2_intron	NA	Egr2_Enh	WT	DMSO-LPS	WT_DMSO-LPS
Egr2BD_28May21_WTRad21_Sequence_A 0_S 0_U 1_V 0_X14_Y22_Job(Seq.Scan) 1 01 01 02 01 04 01_220	Cell_CP_19	3310.0	3122.5	0	0	0	Egr2BD_28May21_WTRad21_Sequence_A 0_S 0_U 1_V 0_X14_Y22_Job(Seq.Scan) 1 01 01 02 01 04 01_220__Cell_CP_19	Cell_CP_19	Egr2BD_28May21_WTRad21_Sequence_A 0_S 0_U 1_V 0_X14_Y22_Job(Seq.Scan) 1 01 01 02 01 04 01_220	0.1956521739130435	1	TxS_auto_13	4.254901885986328	12.023531913757324	20.572547912597656	174.636	109.242	3.0	0	0.0	0.0	0.0	0.0	0.0	0.0	0.0	Gray{Float64}(1.4560717385525694)	1.2065787300228021	Gray{Float64}(0.9576428465963225)	Gray{Float64}(0.0)	0.0	Gray{Float64}(0.0)	U 1_V 0	WT	1	DMSO-LPS	Egr2_intron(1),Egr2_Enh(6)	Egr2_BD	WT_DMSO-LPS_1	Egr2_intron	NA	Egr2_Enh	WT	DMSO-LPS	WT_DMSO-LPS
Egr2BD_28May21_WTRad21_Sequence_A 0_S 0_U 1_V 0_X14_Y23_Job(Seq.Scan) 1 01 01 02 01 04 01_228	Cell_CP_18	3194.0	3008.0	0	0	0	Egr2BD_28May21_WTRad21_Sequence_A 0_S 0_U 1_V 0_X14_Y23_Job(Seq.Scan) 1 01 01 02 01 04 01_228__Cell_CP_18	Cell_CP_18	Egr2BD_28May21_WTRad21_Sequence_A 0_S 0_U 1_V 0_X14_Y23_Job(Seq.Scan) 1 01 01 02 01 04 01_228	0.28378378378378377	2	TxS_auto_1	4.1529412269592285	10.678431510925293	0.0	99.792	10.962	1.5	TxS_auto_37	1.4784318208694458	3.760784387588501	6.352940559387207	98.847	17.01	2.5	6.141769207646933	Gray{Float64}(1.4211797391524141)	1.0715959689303456	Gray{Float64}(0.0)	Gray{Float64}(0.5059347664007997)	0.37740012525554983	Gray{Float64}(0.29572652388007503)	U 1_V 0	WT	1	DMSO-LPS	Egr2_intron(1),Egr2_Enh(6)	Egr2_BD	WT_DMSO-LPS_1	Egr2_intron	NA	Egr2_Enh	WT	DMSO-LPS	WT_DMSO-LPS
Egr2BD_28May21_WTRad21_Sequence_A 0_S 0_U 1_V 0_X14_Y23_Job(Seq.Scan) 1 01 01 02 01 04 01_228	Cell_CP_25	3723.5	3521.5	0	0	0	Egr2BD_28May21_WTRad21_Sequence_A 0_S 0_U 1_V 0_X14_Y23_Job(Seq.Scan) 1 01 01 02 01 04 01_228__Cell_CP_25	Cell_CP_25	Egr2BD_28May21_WTRad21_Sequence_A 0_S 0_U 1_V 0_X14_Y23_Job(Seq.Scan) 1 01 01 02 01 04 01_228	0.28378378378378377	1	TxS_auto_12	5.039216041564941	13.913726806640625	22.77254867553711	128.52	111.132	2.5	0	0.0	0.0	0.0	0.0	0.0	0.0	0.0	Gray{Float64}(1.7244722109221013)	1.3962625076107484	Gray{Float64}(1.060051891994404)	Gray{Float64}(0.0)	0.0	Gray{Float64}(0.0)	U 1_V 0	WT	1	DMSO-LPS	Egr2_intron(1),Egr2_Enh(6)	Egr2_BD	WT_DMSO-LPS_1	Egr2_intron	NA	Egr2_Enh	WT	DMSO-LPS	WT_DMSO-LPS
Egr2BD_28May21_WTRad21_Sequence_A 0_S 0_U 1_V 0_X15_Y16_Job(Seq.Scan) 1 01 01 02 01 04 01_174	Cell_CP_1	2915.5	2738.5	1	1	1	Egr2BD_28May21_WTRad21_Sequence_A 0_S 0_U 1_V 0_X15_Y16_Job(Seq.Scan) 1 01 01 02 01 04 01_174__Cell_CP_1	Cell_CP_1	Egr2BD_28May21_WTRad21_Sequence_A 0_S 0_U 1_V 0_X15_Y16_Job(Seq.Scan) 1 01 01 02 01 04 01_174	0.3225806451612903	1	TxS_auto_10	4.10588264465332	10.7647066116333	16.78823471069336	7.749	96.39	2.0	0	0.0	0.0	0.0	0.0	0.0	0.0	0.0	Gray{Float64}(1.4050758021902816)	1.0802537994406758	Gray{Float64}(0.7814847701888545)	Gray{Float64}(0.0)	0.0	Gray{Float64}(0.0)	U 1_V 0	WT	1	DMSO-LPS	Egr2_intron(1),Egr2_Enh(6)	Egr2_BD	WT_DMSO-LPS_1	Egr2_intron	NA	Egr2_Enh	WT	DMSO-LPS	WT_DMSO-LPS
Egr2BD_28May21_WTRad21_Sequence_A 0_S 0_U 1_V 0_X15_Y16_Job(Seq.Scan) 1 01 01 02 01 04 01_174	Cell_CP_8	2806.5	2637.5	0	0	0	Egr2BD_28May21_WTRad21_Sequence_A 0_S 0_U 1_V 0_X15_Y16_Job(Seq.Scan) 1 01 01 02 01 04 01_174__Cell_CP_8	Cell_CP_8	Egr2BD_28May21_WTRad21_Sequence_A 0_S 0_U 1_V 0_X15_Y16_Job(Seq.Scan) 1 01 01 02 01 04 01_174	0.3225806451612903	2	TxS_auto_5	5.576471328735352	14.87450885772705	0.0	42.903	38.934	1.5	TxS_auto_8	4.827451705932617	13.176469802856445	20.803918838500977	41.013	40.635	2.0	2.7323069007708494	Gray{Float64}(1.9083265654991723)	1.492678369051773	Gray{Float64}(0.0)	Gray{Float64}(1.6520042498245422)	1.3222777063304776	Gray{Float64}(0.968413059067963)	U 1_V 0	WT	1	DMSO-LPS	Egr2_intron(1),Egr2_Enh(6)	Egr2_BD	WT_DMSO-LPS_1	Egr2_intron	NA	Egr2_Enh	WT	DMSO-LPS	WT_DMSO-LPS
Egr2BD_28May21_WTRad21_Sequence_A 0_S 0_U 1_V 0_X15_Y16_Job(Seq.Scan) 1 01 01 02 01 04 01_174	Cell_CP_17	3688.0	3488.5	0	0	0	Egr2BD_28May21_WTRad21_Sequence_A 0_S 0_U 1_V 0_X15_Y16_Job(Seq.Scan) 1 01 01 02 01 04 01_174__Cell_CP_17	Cell_CP_17	Egr2BD_28May21_WTRad21_Sequence_A 0_S 0_U 1_V 0_X15_Y16_Job(Seq.Scan) 1 01 01 02 01 04 01_174	0.3225806451612903	1	TxS_auto_40	4.278431415557861	10.890195846557617	17.69803810119629	98.28	91.854	4.0	0	0.0	0.0	0.0	0.0	0.0	0.0	0.0	Gray{Float64}(1.4641237886229566)	1.092846824750757	Gray{Float64}(0.8238357085571005)	Gray{Float64}(0.0)	0.0	Gray{Float64}(0.0)	U 1_V 0	WT	1	DMSO-LPS	Egr2_intron(1),Egr2_Enh(6)	Egr2_BD	WT_DMSO-LPS_1	Egr2_intron	NA	Egr2_Enh	WT	DMSO-LPS	WT_DMSO-LPS
Egr2BD_28May21_WTRad21_Sequence_A 0_S 0_U 1_V 0_X15_Y16_Job(Seq.Scan) 1 01 01 02 01 04 01_174	Cell_CP_20	3665.5	3462.0	0	0	0	Egr2BD_28May21_WTRad21_Sequence_A 0_S 0_U 1_V 0_X15_Y16_Job(Seq.Scan) 1 01 01 02 01 04 01_174__Cell_CP_20	Cell_CP_20	Egr2BD_28May21_WTRad21_Sequence_A 0_S 0_U 1_V 0_X15_Y16_Job(Seq.Scan) 1 01 01 02 01 04 01_174	0.3225806451612903	1	TxS_auto_29	3.6235296726226807	10.52156925201416	18.819604873657227	120.771	76.167	4.0	0	0.0	0.0	0.0	0.0	0.0	0.0	0.0	Gray{Float64}(1.240009591640554)	1.0558546155158015	Gray{Float64}(0.876044137050765)	Gray{Float64}(0.0)	0.0	Gray{Float64}(0.0)	U 1_V 0	WT	1	DMSO-LPS	Egr2_intron(1),Egr2_Enh(6)	Egr2_BD	WT_DMSO-LPS_1	Egr2_intron	NA	Egr2_Enh	WT	DMSO-LPS	WT_DMSO-LPS
Egr2BD_28May21_WTRad21_Sequence_A 0_S 0_U 1_V 0_X15_Y16_Job(Seq.Scan) 1 01 01 02 01 04 01_174	Cell_CP_25	3646.5	3450.5	1	1	1	Egr2BD_28May21_WTRad21_Sequence_A 0_S 0_U 1_V 0_X15_Y16_Job(Seq.Scan) 1 01 01 02 01 04 01_174__Cell_CP_25	Cell_CP_25	Egr2BD_28May21_WTRad21_Sequence_A 0_S 0_U 1_V 0_X15_Y16_Job(Seq.Scan) 1 01 01 02 01 04 01_174	0.3225806451612903	1	TxS_auto_9	4.72941255569458	13.670589447021484	22.21568489074707	156.87	48.384	2.5	0	0.0	0.0	0.0	0.0	0.0	0.0	0.0	Gray{Float64}(1.618454231573011)	1.3718633236858742	Gray{Float64}(1.0341301334305957)	Gray{Float64}(0.0)	0.0	Gray{Float64}(0.0)	U 1_V 0	WT	1	DMSO-LPS	Egr2_intron(1),Egr2_Enh(6)	Egr2_BD	WT_DMSO-LPS_1	Egr2_intron	NA	Egr2_Enh	WT	DMSO-LPS	WT_DMSO-LPS
Egr2BD_28May21_WTRad21_Sequence_A 0_S 0_U 1_V 0_X15_Y16_Job(Seq.Scan) 1 01 01 02 01 04 01_174	Cell_CP_29	2809.5	2675.0	0	0	0	Egr2BD_28May21_WTRad21_Sequence_A 0_S 0_U 1_V 0_X15_Y16_Job(Seq.Scan) 1 01 01 02 01 04 01_174__Cell_CP_29	Cell_CP_29	Egr2BD_28May21_WTRad21_Sequence_A 0_S 0_U 1_V 0_X15_Y16_Job(Seq.Scan) 1 01 01 02 01 04 01_174	0.3225806451612903	1	TxS_auto_30	4.603921413421631	11.95294189453125	19.168622970581055	178.038	124.551	4.0	0	0.0	0.0	0.0	0.0	0.0	0.0	0.0	Gray{Float64}(1.5755098557451854)	1.1994949200108183	Gray{Float64}(0.8922907723859583)	Gray{Float64}(0.0)	0.0	Gray{Float64}(0.0)	U 1_V 0	WT	1	DMSO-LPS	Egr2_intron(1),Egr2_Enh(6)	Egr2_BD	WT_DMSO-LPS_1	Egr2_intron	NA	Egr2_Enh	WT	DMSO-LPS	WT_DMSO-LPS
Egr2BD_28May21_WTRad21_Sequence_A 0_S 0_U 1_V 0_X15_Y17_Job(Seq.Scan) 1 01 01 02 01 04 01_188	Cell_CP_7	4057.5	3850.0	0	0	0	Egr2BD_28May21_WTRad21_Sequence_A 0_S 0_U 1_V 0_X15_Y17_Job(Seq.Scan) 1 01 01 02 01 04 01_188__Cell_CP_7	Cell_CP_7	Egr2BD_28May21_WTRad21_Sequence_A 0_S 0_U 1_V 0_X15_Y17_Job(Seq.Scan) 1 01 01 02 01 04 01_188	0.2777777777777778	2	TxS_auto_7	6.858824253082275	19.152935028076172	31.61568260192871	51.408	13.23	3.5	TxS_auto_8	5.203922271728516	13.074509620666504	20.17255210876465	48.762	13.23	2.0	5.656970567362005	Gray{Float64}(2.347161091423608)	1.9220245921203465	Gray{Float64}(1.471695796389757)	Gray{Float64}(1.7808363982361695)	1.3120458553218008	Gray{Float64}(0.9390232219471724)	U 1_V 0	WT	1	DMSO-LPS	Egr2_intron(1),Egr2_Enh(6)	Egr2_BD	WT_DMSO-LPS_1	Egr2_intron	NA	Egr2_Enh	WT	DMSO-LPS	WT_DMSO-LPS
Egr2BD_28May21_WTRad21_Sequence_A 0_S 0_U 1_V 0_X15_Y17_Job(Seq.Scan) 1 01 01 02 01 04 01_188	Cell_CP_22	3079.0	2891.5	2	2	2	Egr2BD_28May21_WTRad21_Sequence_A 0_S 0_U 1_V 0_X15_Y17_Job(Seq.Scan) 1 01 01 02 01 04 01_188__Cell_CP_22	Cell_CP_22	Egr2BD_28May21_WTRad21_Sequence_A 0_S 0_U 1_V 0_X15_Y17_Job(Seq.Scan) 1 01 01 02 01 04 01_188	0.2777777777777778	2	TxS_auto_23	5.686275005340576	14.615690231323242	22.882349014282227	153.468	153.09	4.0	TxS_auto_22	3.3137261867523193	9.549015998840332	16.772546768188477	157.437	152.712	4.0	5.647640657832277	Gray{Float64}(1.9459025271965762)	1.4667055474389126	Gray{Float64}(1.065163048347027)	Gray{Float64}(1.1339916122914637)	0.9582574970059444	Gray{Float64}(0.7807545035256565)	U 1_V 0	WT	1	DMSO-LPS	Egr2_intron(1),Egr2_Enh(6)	Egr2_BD	WT_DMSO-LPS_1	Egr2_intron	NA	Egr2_Enh	WT	DMSO-LPS	WT_DMSO-LPS
Egr2BD_28May21_WTRad21_Sequence_A 0_S 0_U 1_V 0_X15_Y17_Job(Seq.Scan) 1 01 01 02 01 04 01_188	Cell_CP_27	3524.0	3320.0	0	0	0	Egr2BD_28May21_WTRad21_Sequence_A 0_S 0_U 1_V 0_X15_Y17_Job(Seq.Scan) 1 01 01 02 01 04 01_188__Cell_CP_27	Cell_CP_27	Egr2BD_28May21_WTRad21_Sequence_A 0_S 0_U 1_V 0_X15_Y17_Job(Seq.Scan) 1 01 01 02 01 04 01_188	0.2777777777777778	1	TxS_auto_6	5.6509809494018555	15.45882797241211	25.666662216186523	181.818	12.096	2.0	0	0.0	0.0	0.0	0.0	0.0	0.0	0.0	Gray{Float64}(1.9338245336803164)	1.5513156330755042	Gray{Float64}(1.1947715748074073)	Gray{Float64}(0.0)	0.0	Gray{Float64}(0.0)	U 1_V 0	WT	1	DMSO-LPS	Egr2_intron(1),Egr2_Enh(6)	Egr2_BD	WT_DMSO-LPS_1	Egr2_intron	NA	Egr2_Enh	WT	DMSO-LPS	WT_DMSO-LPS
Egr2BD_28May21_WTRad21_Sequence_A 0_S 0_U 1_V 0_X15_Y21_Job(Seq.Scan) 1 01 01 02 01 04 01_204	Cell_CP_2	3284.0	3133.5	0	0	0	Egr2BD_28May21_WTRad21_Sequence_A 0_S 0_U 1_V 0_X15_Y21_Job(Seq.Scan) 1 01 01 02 01 04 01_204__Cell_CP_2	Cell_CP_2	Egr2BD_28May21_WTRad21_Sequence_A 0_S 0_U 1_V 0_X15_Y21_Job(Seq.Scan) 1 01 01 02 01 04 01_204	0.3	1	TxS_auto_4	4.607843399047852	12.66274642944336	0.0	24.759	20.979	1.5	0	0.0	0.0	0.0	0.0	0.0	0.0	0.0	Gray{Float64}(1.5768520000724513)	1.2707248265342703	Gray{Float64}(0.0)	Gray{Float64}(0.0)	0.0	Gray{Float64}(0.0)	U 1_V 0	WT	1	DMSO-LPS	Egr2_intron(1),Egr2_Enh(6)	Egr2_BD	WT_DMSO-LPS_1	Egr2_intron	NA	Egr2_Enh	WT	DMSO-LPS	WT_DMSO-LPS
Egr2BD_28May21_WTRad21_Sequence_A 0_S 0_U 1_V 0_X15_Y21_Job(Seq.Scan) 1 01 01 02 01 04 01_204	Cell_CP_18	3384.0	3194.0	0	0	0	Egr2BD_28May21_WTRad21_Sequence_A 0_S 0_U 1_V 0_X15_Y21_Job(Seq.Scan) 1 01 01 02 01 04 01_204__Cell_CP_18	Cell_CP_18	Egr2BD_28May21_WTRad21_Sequence_A 0_S 0_U 1_V 0_X15_Y21_Job(Seq.Scan) 1 01 01 02 01 04 01_204	0.3	2	TxS_auto_32	4.486274242401123	12.058826446533203	19.756860733032227	81.837	138.159	3.0	TxS_auto_50	3.5529417991638184	8.290196418762207	12.952940940856934	77.868	138.537	4.0	4.460475871473814	Gray{Float64}(1.5352497685718915)	1.210120587177499	Gray{Float64}(0.9196729754899423)	Gray{Float64}(1.215853686197355)	0.8319331406393584	Gray{Float64}(0.6029535712880989)	U 1_V 0	WT	1	DMSO-LPS	Egr2_intron(1),Egr2_Enh(6)	Egr2_BD	WT_DMSO-LPS_1	Egr2_intron	NA	Egr2_Enh	WT	DMSO-LPS	WT_DMSO-LPS
Egr2BD_28May21_WTRad21_Sequence_A 0_S 0_U 1_V 0_X15_Y21_Job(Seq.Scan) 1 01 01 02 01 04 01_204	Cell_CP_39	3447.0	3253.5	0	0	0	Egr2BD_28May21_WTRad21_Sequence_A 0_S 0_U 1_V 0_X15_Y21_Job(Seq.Scan) 1 01 01 02 01 04 01_204__Cell_CP_39	Cell_CP_39	Egr2BD_28May21_WTRad21_Sequence_A 0_S 0_U 1_V 0_X15_Y21_Job(Seq.Scan) 1 01 01 02 01 04 01_204	0.3	1	TxS_auto_25	5.317647457122803	15.258824348449707	27.215686798095703	175.959	55.188	4.0	0	0.0	0.0	0.0	0.0	0.0	0.0	0.0	Gray{Float64}(1.8197543410821975)	1.531244981595435	Gray{Float64}(1.2668779719522554)	Gray{Float64}(0.0)	0.0	Gray{Float64}(0.0)	U 1_V 0	WT	1	DMSO-LPS	Egr2_intron(1),Egr2_Enh(6)	Egr2_BD	WT_DMSO-LPS_1	Egr2_intron	NA	Egr2_Enh	WT	DMSO-LPS	WT_DMSO-LPS
Egr2BD_28May21_WTRad21_Sequence_A 0_S 0_U 1_V 0_X15_Y21_Job(Seq.Scan) 1 01 01 02 01 04 01_204	Cell_CP_40	3576.0	3376.5	2	2	2	Egr2BD_28May21_WTRad21_Sequence_A 0_S 0_U 1_V 0_X15_Y21_Job(Seq.Scan) 1 01 01 02 01 04 01_204__Cell_CP_40	Cell_CP_40	Egr2BD_28May21_WTRad21_Sequence_A 0_S 0_U 1_V 0_X15_Y21_Job(Seq.Scan) 1 01 01 02 01 04 01_204	0.3	2	TxS_auto_33	8.286274909973145	23.17255210876465	37.1607780456543	178.227	141.939	4.0	TxS_auto_22	4.392157077789307	11.87451171875	19.286266326904297	178.605	144.963	3.0	5.855549504529869	Gray{Float64}(2.835649572561707)	2.3253989506019597	Gray{Float64}(1.7298174937088304)	Gray{Float64}(1.5030418946476263)	1.1916243390061363	Gray{Float64}(0.8977670176770701)	U 1_V 0	WT	1	DMSO-LPS	Egr2_intron(1),Egr2_Enh(6)	Egr2_BD	WT_DMSO-LPS_1	Egr2_intron	NA	Egr2_Enh	WT	DMSO-LPS	WT_DMSO-LPS
Egr2BD_28May21_WTRad21_Sequence_A 0_S 0_U 1_V 0_X15_Y22_Job(Seq.Scan) 1 01 01 02 01 04 01_222	Cell_CP_5	3332.5	3172.0	9	9	9	Egr2BD_28May21_WTRad21_Sequence_A 0_S 0_U 1_V 0_X15_Y22_Job(Seq.Scan) 1 01 01 02 01 04 01_222__Cell_CP_5	Cell_CP_5	Egr2BD_28May21_WTRad21_Sequence_A 0_S 0_U 1_V 0_X15_Y22_Job(Seq.Scan) 1 01 01 02 01 04 01_222	0.35294117647058826	2	TxS_auto_3	10.670588493347168	28.070592880249023	41.81568145751953	39.501	127.386	2.5	TxS_auto_43	3.9058825969696045	10.282349586486816	0.0	42.336	127.764	2.0	4.144889503955444	Gray{Float64}(3.6515865125020133)	2.8169243905515513	Gray{Float64}(1.9465011525783207)	Gray{Float64}(1.3366337029492745)	1.0318485778308013	Gray{Float64}(0.0)	U 1_V 0	WT	1	DMSO-LPS	Egr2_intron(1),Egr2_Enh(6)	Egr2_BD	WT_DMSO-LPS_1	Egr2_intron	NA	Egr2_Enh	WT	DMSO-LPS	WT_DMSO-LPS
Egr2BD_28May21_WTRad21_Sequence_A 0_S 0_U 1_V 0_X15_Y22_Job(Seq.Scan) 1 01 01 02 01 04 01_222	Cell_CP_10	2863.0	2685.5	0	0	0	Egr2BD_28May21_WTRad21_Sequence_A 0_S 0_U 1_V 0_X15_Y22_Job(Seq.Scan) 1 01 01 02 01 04 01_222__Cell_CP_10	Cell_CP_10	Egr2BD_28May21_WTRad21_Sequence_A 0_S 0_U 1_V 0_X15_Y22_Job(Seq.Scan) 1 01 01 02 01 04 01_222	0.35294117647058826	1	TxS_auto_44	5.364706516265869	14.054903030395508	22.835296630859375	54.81	139.293	4.5	0	0.0	0.0	0.0	0.0	0.0	0.0	0.0	Gray{Float64}(1.8358584412229717)	1.4104297448243561	Gray{Float64}(1.0629727810747553)	Gray{Float64}(0.0)	0.0	Gray{Float64}(0.0)	U 1_V 0	WT	1	DMSO-LPS	Egr2_intron(1),Egr2_Enh(6)	Egr2_BD	WT_DMSO-LPS_1	Egr2_intron	NA	Egr2_Enh	WT	DMSO-LPS	WT_DMSO-LPS
Egr2BD_28May21_WTRad21_Sequence_A 0_S 0_U 1_V 0_X15_Y22_Job(Seq.Scan) 1 01 01 02 01 04 01_222	Cell_CP_12	3094.5	2908.0	0	0	0	Egr2BD_28May21_WTRad21_Sequence_A 0_S 0_U 1_V 0_X15_Y22_Job(Seq.Scan) 1 01 01 02 01 04 01_222__Cell_CP_12	Cell_CP_12	Egr2BD_28May21_WTRad21_Sequence_A 0_S 0_U 1_V 0_X15_Y22_Job(Seq.Scan) 1 01 01 02 01 04 01_222	0.35294117647058826	1	TxS_auto_7	6.027451515197754	15.5764741897583	24.913724899291992	68.796	76.356	2.0	0	0.0	0.0	0.0	0.0	0.0	0.0	0.0	Gray{Float64}(2.062656682091944)	1.5631216002851172	Gray{Float64}(1.159722681567599)	Gray{Float64}(0.0)	0.0	Gray{Float64}(0.0)	U 1_V 0	WT	1	DMSO-LPS	Egr2_intron(1),Egr2_Enh(6)	Egr2_BD	WT_DMSO-LPS_1	Egr2_intron	NA	Egr2_Enh	WT	DMSO-LPS	WT_DMSO-LPS
Egr2BD_28May21_WTRad21_Sequence_A 0_S 0_U 1_V 0_X15_Y22_Job(Seq.Scan) 1 01 01 02 01 04 01_222	Cell_CP_21	3893.0	3676.5	2	2	2	Egr2BD_28May21_WTRad21_Sequence_A 0_S 0_U 1_V 0_X15_Y22_Job(Seq.Scan) 1 01 01 02 01 04 01_222__Cell_CP_21	Cell_CP_21	Egr2BD_28May21_WTRad21_Sequence_A 0_S 0_U 1_V 0_X15_Y22_Job(Seq.Scan) 1 01 01 02 01 04 01_222	0.35294117647058826	2	TxS_auto_23	6.866666316986084	17.784311294555664	27.98823356628418	94.68900000000001	82.404	3.5	TxS_auto_22	9.070589065551758	24.654905319213867	40.494110107421875	104.517	80.514	3.5	10.60243764424011	Gray{Float64}(2.3498447273635734)	1.7846812309420255	Gray{Float64}(1.3028396763245063)	Gray{Float64}(3.104050044931239)	2.47415522845261	Gray{Float64}(1.8849826010083095)	U 1_V 0	WT	1	DMSO-LPS	Egr2_intron(1),Egr2_Enh(6)	Egr2_BD	WT_DMSO-LPS_1	Egr2_intron	NA	Egr2_Enh	WT	DMSO-LPS	WT_DMSO-LPS
Egr2BD_28May21_WTRad21_Sequence_A 0_S 0_U 1_V 0_X15_Y22_Job(Seq.Scan) 1 01 01 02 01 04 01_222	Cell_CP_28	3863.0	3663.0	0	0	0	Egr2BD_28May21_WTRad21_Sequence_A 0_S 0_U 1_V 0_X15_Y22_Job(Seq.Scan) 1 01 01 02 01 04 01_222__Cell_CP_28	Cell_CP_28	Egr2BD_28May21_WTRad21_Sequence_A 0_S 0_U 1_V 0_X15_Y22_Job(Seq.Scan) 1 01 01 02 01 04 01_222	0.35294117647058826	2	TxS_auto_37	4.564706325531006	11.682354927062988	18.211761474609375	138.348	184.842	3.0	TxS_auto_29	2.8980395793914795	7.254904270172119	11.423528671264648	142.317	187.299	2.0	6.147341701906599	Gray{Float64}(1.562090044258943)	1.1723411284368954	Gray{Float64}(0.8477493003867794)	Gray{Float64}(0.9917393260363109)	0.728040083690001	Gray{Float64}(0.5317601184550239)	U 1_V 0	WT	1	DMSO-LPS	Egr2_intron(1),Egr2_Enh(6)	Egr2_BD	WT_DMSO-LPS_1	Egr2_intron	NA	Egr2_Enh	WT	DMSO-LPS	WT_DMSO-LPS
Egr2BD_28May21_WTRad21_Sequence_A 0_S 0_U 1_V 0_X15_Y22_Job(Seq.Scan) 1 01 01 02 01 04 01_222	Cell_CP_32	5510.0	5269.0	0	0	0	Egr2BD_28May21_WTRad21_Sequence_A 0_S 0_U 1_V 0_X15_Y22_Job(Seq.Scan) 1 01 01 02 01 04 01_222__Cell_CP_32	Cell_CP_32	Egr2BD_28May21_WTRad21_Sequence_A 0_S 0_U 1_V 0_X15_Y22_Job(Seq.Scan) 1 01 01 02 01 04 01_222	0.35294117647058826	2	TxS_auto_14	6.28235387802124	16.7803955078125	27.117645263671875	169.911	61.803	4.0	TxS_auto_15	3.678431749343872	9.819609642028809	15.541176795959473	171.423	67.662	2.5	8.177042558284755	Gray{Float64}(2.1498869253602946)	1.683936837056196	Gray{Float64}(1.2623141826487043)	Gray{Float64}(1.2587976540785768)	0.9854119584979976	Gray{Float64}(0.7234347855000383)	U 1_V 0	WT	1	DMSO-LPS	Egr2_intron(1),Egr2_Enh(6)	Egr2_BD	WT_DMSO-LPS_1	Egr2_intron	NA	Egr2_Enh	WT	DMSO-LPS	WT_DMSO-LPS
Egr2BD_28May21_WTRad21_Sequence_A 0_S 0_U 1_V 0_X15_Y23_Job(Seq.Scan) 1 01 01 02 01 04 01_226	Cell_CP_7	3644.0	3471.0	1	1	1	Egr2BD_28May21_WTRad21_Sequence_A 0_S 0_U 1_V 0_X15_Y23_Job(Seq.Scan) 1 01 01 02 01 04 01_226__Cell_CP_7	Cell_CP_7	Egr2BD_28May21_WTRad21_Sequence_A 0_S 0_U 1_V 0_X15_Y23_Job(Seq.Scan) 1 01 01 02 01 04 01_226	0.3888888888888889	1	TxS_auto_3	5.560784339904785	16.39607810974121	27.40784454345703	98.658	6.804	3.5	0	0.0	0.0	0.0	0.0	0.0	0.0	0.0	Gray{Float64}(1.9029583145473923)	1.645370033107354	Gray{Float64}(1.2758228285176723)	Gray{Float64}(0.0)	0.0	Gray{Float64}(0.0)	U 1_V 0	WT	1	DMSO-LPS	Egr2_intron(1),Egr2_Enh(6)	Egr2_BD	WT_DMSO-LPS_1	Egr2_intron	NA	Egr2_Enh	WT	DMSO-LPS	WT_DMSO-LPS
Egr2BD_28May21_WTRad21_Sequence_A 0_S 0_U 1_V 0_X15_Y23_Job(Seq.Scan) 1 01 01 02 01 04 01_226	Cell_CP_9	3786.0	3587.5	0	0	0	Egr2BD_28May21_WTRad21_Sequence_A 0_S 0_U 1_V 0_X15_Y23_Job(Seq.Scan) 1 01 01 02 01 04 01_226__Cell_CP_9	Cell_CP_9	Egr2BD_28May21_WTRad21_Sequence_A 0_S 0_U 1_V 0_X15_Y23_Job(Seq.Scan) 1 01 01 02 01 04 01_226	0.3888888888888889	1	TxS_auto_6	6.945098400115967	20.5921573638916	32.627445220947266	109.053	63.315	3.5	0	0.0	0.0	0.0	0.0	0.0	0.0	0.0	Gray{Float64}(2.376685003050625)	2.0664526246339614	Gray{Float64}(1.5187928909583577)	Gray{Float64}(0.0)	0.0	Gray{Float64}(0.0)	U 1_V 0	WT	1	DMSO-LPS	Egr2_intron(1),Egr2_Enh(6)	Egr2_BD	WT_DMSO-LPS_1	Egr2_intron	NA	Egr2_Enh	WT	DMSO-LPS	WT_DMSO-LPS
Egr2BD_28May21_WTRad21_Sequence_A 0_S 0_U 1_V 0_X15_Y23_Job(Seq.Scan) 1 01 01 02 01 04 01_226	Cell_CP_10	3349.5	3159.0	1	1	1	Egr2BD_28May21_WTRad21_Sequence_A 0_S 0_U 1_V 0_X15_Y23_Job(Seq.Scan) 1 01 01 02 01 04 01_226__Cell_CP_10	Cell_CP_10	Egr2BD_28May21_WTRad21_Sequence_A 0_S 0_U 1_V 0_X15_Y23_Job(Seq.Scan) 1 01 01 02 01 04 01_226	0.3888888888888889	1	TxS_auto_2	15.250978469848633	43.37255096435547	74.00782775878906	113.778	108.297	3.5	0	0.0	0.0	0.0	0.0	0.0	0.0	0.0	Gray{Float64}(5.219043665462245)	4.352497904591791	Gray{Float64}(3.4450310747332265)	Gray{Float64}(0.0)	0.0	Gray{Float64}(0.0)	U 1_V 0	WT	1	DMSO-LPS	Egr2_intron(1),Egr2_Enh(6)	Egr2_BD	WT_DMSO-LPS_1	Egr2_intron	NA	Egr2_Enh	WT	DMSO-LPS	WT_DMSO-LPS
Egr2BD_28May21_WTRad21_Sequence_A 0_S 0_U 1_V 0_X15_Y23_Job(Seq.Scan) 1 01 01 02 01 04 01_226	Cell_CP_12	3576.5	3421.5	1	1	1	Egr2BD_28May21_WTRad21_Sequence_A 0_S 0_U 1_V 0_X15_Y23_Job(Seq.Scan) 1 01 01 02 01 04 01_226__Cell_CP_12	Cell_CP_12	Egr2BD_28May21_WTRad21_Sequence_A 0_S 0_U 1_V 0_X15_Y23_Job(Seq.Scan) 1 01 01 02 01 04 01_226	0.3888888888888889	1	TxS_auto_12	4.945098876953125	13.81176471710205	21.737253189086914	147.609	79.569	4.5	0	0.0	0.0	0.0	0.0	0.0	0.0	0.0	Gray{Float64}(1.692264336997836)	1.3860304651968918	Gray{Float64}(1.011859353037896)	Gray{Float64}(0.0)	0.0	Gray{Float64}(0.0)	U 1_V 0	WT	1	DMSO-LPS	Egr2_intron(1),Egr2_Enh(6)	Egr2_BD	WT_DMSO-LPS_1	Egr2_intron	NA	Egr2_Enh	WT	DMSO-LPS	WT_DMSO-LPS
Egr2BD_28May21_WTRad21_Sequence_A 0_S 0_U 1_V 0_X15_Y23_Job(Seq.Scan) 1 01 01 02 01 04 01_226	Cell_CP_18	4115.5	3900.5	0	0	0	Egr2BD_28May21_WTRad21_Sequence_A 0_S 0_U 1_V 0_X15_Y23_Job(Seq.Scan) 1 01 01 02 01 04 01_226__Cell_CP_18	Cell_CP_18	Egr2BD_28May21_WTRad21_Sequence_A 0_S 0_U 1_V 0_X15_Y23_Job(Seq.Scan) 1 01 01 02 01 04 01_226	0.3888888888888889	1	TxS_auto_20	4.211765289306641	10.901962280273438	16.894113540649414	178.794	145.341	4.5	0	0.0	0.0	0.0	0.0	0.0	0.0	0.0	Gray{Float64}(1.4413099459177028)	1.0940276033066394	Gray{Float64}(0.7864133820722331)	Gray{Float64}(0.0)	0.0	Gray{Float64}(0.0)	U 1_V 0	WT	1	DMSO-LPS	Egr2_intron(1),Egr2_Enh(6)	Egr2_BD	WT_DMSO-LPS_1	Egr2_intron	NA	Egr2_Enh	WT	DMSO-LPS	WT_DMSO-LPS
Egr2BD_28May21_WTRad21_Sequence_A 0_S 0_U 1_V 0_X16_Y16_Job(Seq.Scan) 1 01 01 02 01 04 01_176	Cell_CP_2	4073.0	3852.5	0	0	0	Egr2BD_28May21_WTRad21_Sequence_A 0_S 0_U 1_V 0_X16_Y16_Job(Seq.Scan) 1 01 01 02 01 04 01_176__Cell_CP_2	Cell_CP_2	Egr2BD_28May21_WTRad21_Sequence_A 0_S 0_U 1_V 0_X16_Y16_Job(Seq.Scan) 1 01 01 02 01 04 01_176	0.1956521739130435	2	TxS_auto_5	6.247058391571045	19.145097732543945	32.66273498535156	18.9	93.744	3.0	TxS_auto_7	3.1058826446533203	7.956863880157471	12.917645454406738	13.608	84.861	3.5	10.637807715878301	Gray{Float64}(2.13780844230811)	1.9212381082354184	Gray{Float64}(1.5204356136091164)	Gray{Float64}(1.0628653875745666)	0.7984827407078049	Gray{Float64}(0.6013105822786788)	U 1_V 0	WT	1	DMSO-LPS	Egr2_intron(1),Egr2_Enh(6)	Egr2_BD	WT_DMSO-LPS_1	Egr2_intron	NA	Egr2_Enh	WT	DMSO-LPS	WT_DMSO-LPS
Egr2BD_28May21_WTRad21_Sequence_A 0_S 0_U 1_V 0_X16_Y16_Job(Seq.Scan) 1 01 01 02 01 04 01_176	Cell_CP_13	3116.5	2960.0	1	1	1	Egr2BD_28May21_WTRad21_Sequence_A 0_S 0_U 1_V 0_X16_Y16_Job(Seq.Scan) 1 01 01 02 01 04 01_176__Cell_CP_13	Cell_CP_13	Egr2BD_28May21_WTRad21_Sequence_A 0_S 0_U 1_V 0_X16_Y16_Job(Seq.Scan) 1 01 01 02 01 04 01_176	0.1956521739130435	2	TxS_auto_9	3.9490201473236084	11.0313720703125	19.905881881713867	91.476	104.706	3.5	TxS_auto_8	2.564706325531006	7.078432559967041	11.203919410705566	88.263	103.194	3.0	5.348786123972426	Gray{Float64}(1.3513958219414244)	1.1070140619643645	Gray{Float64}(0.9266098428936708)	Gray{Float64}(0.8776692150275127)	0.7103308936191064	Gray{Float64}(0.5215374062117859)	U 1_V 0	WT	1	DMSO-LPS	Egr2_intron(1),Egr2_Enh(6)	Egr2_BD	WT_DMSO-LPS_1	Egr2_intron	NA	Egr2_Enh	WT	DMSO-LPS	WT_DMSO-LPS
Egr2BD_28May21_WTRad21_Sequence_A 0_S 0_U 1_V 0_X16_Y16_Job(Seq.Scan) 1 01 01 02 01 04 01_176	Cell_CP_23	4489.0	4265.0	0	0	0	Egr2BD_28May21_WTRad21_Sequence_A 0_S 0_U 1_V 0_X16_Y16_Job(Seq.Scan) 1 01 01 02 01 04 01_176__Cell_CP_23	Cell_CP_23	Egr2BD_28May21_WTRad21_Sequence_A 0_S 0_U 1_V 0_X16_Y16_Job(Seq.Scan) 1 01 01 02 01 04 01_176	0.1956521739130435	2	TxS_auto_3	5.290196418762207	14.25097942352295	23.39215660095215	184.275	20.79	3.0	TxS_auto_1	3.760784864425659	11.027450561523438	19.039216995239258	184.464	24.192	2.0	5.254457631383091	Gray{Float64}(1.8103603098631862)	1.430106293038651	Gray{Float64}(1.088894362066123)	Gray{Float64}(1.2869797477356109)	1.1066205329141305	Gray{Float64}(0.8862669824733337)	U 1_V 0	WT	1	DMSO-LPS	Egr2_intron(1),Egr2_Enh(6)	Egr2_BD	WT_DMSO-LPS_1	Egr2_intron	NA	Egr2_Enh	WT	DMSO-LPS	WT_DMSO-LPS
Egr2BD_28May21_WTRad21_Sequence_A 0_S 0_U 1_V 0_X16_Y17_Job(Seq.Scan) 1 01 01 02 01 04 01_186	Cell_CP_1	3753.0	3549.5	0	0	0	Egr2BD_28May21_WTRad21_Sequence_A 0_S 0_U 1_V 0_X16_Y17_Job(Seq.Scan) 1 01 01 02 01 04 01_186__Cell_CP_1	Cell_CP_1	Egr2BD_28May21_WTRad21_Sequence_A 0_S 0_U 1_V 0_X16_Y17_Job(Seq.Scan) 1 01 01 02 01 04 01_186	0.3	1	TxS_auto_10	4.337254524230957	10.803923606872559	16.81960678100586	29.862000000000002	41.769	2.5	0	0.0	0.0	0.0	0.0	0.0	0.0	0.0	Gray{Float64}(1.484253669030962)	1.0841892813481968	Gray{Float64}(0.7829451259428097)	Gray{Float64}(0.0)	0.0	Gray{Float64}(0.0)	U 1_V 0	WT	1	DMSO-LPS	Egr2_intron(1),Egr2_Enh(6)	Egr2_BD	WT_DMSO-LPS_1	Egr2_intron	NA	Egr2_Enh	WT	DMSO-LPS	WT_DMSO-LPS
Egr2BD_28May21_WTRad21_Sequence_A 0_S 0_U 1_V 0_X16_Y17_Job(Seq.Scan) 1 01 01 02 01 04 01_186	Cell_CP_2	3748.5	3542.0	0	0	0	Egr2BD_28May21_WTRad21_Sequence_A 0_S 0_U 1_V 0_X16_Y17_Job(Seq.Scan) 1 01 01 02 01 04 01_186__Cell_CP_2	Cell_CP_2	Egr2BD_28May21_WTRad21_Sequence_A 0_S 0_U 1_V 0_X16_Y17_Job(Seq.Scan) 1 01 01 02 01 04 01_186	0.3	1	TxS_auto_14	4.215686321258545	11.756863594055176	18.117643356323242	35.910000000000004	81.648	3.0	0	0.0	0.0	0.0	0.0	0.0	0.0	0.0	Gray{Float64}(1.4426517638876855)	1.1798181803913432	Gray{Float64}(0.8433681443386931)	Gray{Float64}(0.0)	0.0	Gray{Float64}(0.0)	U 1_V 0	WT	1	DMSO-LPS	Egr2_intron(1),Egr2_Enh(6)	Egr2_BD	WT_DMSO-LPS_1	Egr2_intron	NA	Egr2_Enh	WT	DMSO-LPS	WT_DMSO-LPS
Egr2BD_28May21_WTRad21_Sequence_A 0_S 0_U 1_V 0_X16_Y17_Job(Seq.Scan) 1 01 01 02 01 04 01_186	Cell_CP_5	4140.0	3920.5	0	0	0	Egr2BD_28May21_WTRad21_Sequence_A 0_S 0_U 1_V 0_X16_Y17_Job(Seq.Scan) 1 01 01 02 01 04 01_186__Cell_CP_5	Cell_CP_5	Egr2BD_28May21_WTRad21_Sequence_A 0_S 0_U 1_V 0_X16_Y17_Job(Seq.Scan) 1 01 01 02 01 04 01_186	0.3	2	TxS_auto_17	6.309804439544678	18.55294418334961	30.109804153442383	62.748	137.97	4.0	TxS_auto_33	3.403921604156494	9.980392456054688	15.537253379821777	64.827	137.025	4.5	4.1791465635940535	Gray{Float64}(2.159280793400664)	1.8618146474345294	Gray{Float64}(1.4015978323376994)	Gray{Float64}(1.164857423477784)	1.0015467452601856	Gray{Float64}(0.7232521522445734)	U 1_V 0	WT	1	DMSO-LPS	Egr2_intron(1),Egr2_Enh(6)	Egr2_BD	WT_DMSO-LPS_1	Egr2_intron	NA	Egr2_Enh	WT	DMSO-LPS	WT_DMSO-LPS
Egr2BD_28May21_WTRad21_Sequence_A 0_S 0_U 1_V 0_X16_Y17_Job(Seq.Scan) 1 01 01 02 01 04 01_186	Cell_CP_6	3428.5	3241.5	1	1	1	Egr2BD_28May21_WTRad21_Sequence_A 0_S 0_U 1_V 0_X16_Y17_Job(Seq.Scan) 1 01 01 02 01 04 01_186__Cell_CP_6	Cell_CP_6	Egr2BD_28May21_WTRad21_Sequence_A 0_S 0_U 1_V 0_X16_Y17_Job(Seq.Scan) 1 01 01 02 01 04 01_186	0.3	1	TxS_auto_24	7.717647075653076	20.984323501586914	35.41960525512695	71.44200000000001	164.997	3.5	0	0.0	0.0	0.0	0.0	0.0	0.0	0.0	Gray{Float64}(2.6410592056170006)	2.1058070608988118	Gray{Float64}(1.6487666839296675)	Gray{Float64}(0.0)	0.0	Gray{Float64}(0.0)	U 1_V 0	WT	1	DMSO-LPS	Egr2_intron(1),Egr2_Enh(6)	Egr2_BD	WT_DMSO-LPS_1	Egr2_intron	NA	Egr2_Enh	WT	DMSO-LPS	WT_DMSO-LPS
Egr2BD_28May21_WTRad21_Sequence_A 0_S 0_U 1_V 0_X16_Y17_Job(Seq.Scan) 1 01 01 02 01 04 01_186	Cell_CP_16	3489.0	3291.5	0	0	0	Egr2BD_28May21_WTRad21_Sequence_A 0_S 0_U 1_V 0_X16_Y17_Job(Seq.Scan) 1 01 01 02 01 04 01_186__Cell_CP_16	Cell_CP_16	Egr2BD_28May21_WTRad21_Sequence_A 0_S 0_U 1_V 0_X16_Y17_Job(Seq.Scan) 1 01 01 02 01 04 01_186	0.3	2	TxS_auto_22	6.815687656402588	18.270591735839844	28.988231658935547	136.08	109.053	4.0	TxS_auto_38	1.9333336353302002	5.772548675537109	9.423527717590332	135.135	114.912	4.5	6.8899133521402245	Gray{Float64}(2.3323992987887414)	1.8334801730073143	Gray{Float64}(1.3493891374853735)	Gray{Float64}(0.6616069049368556)	0.5792835665828758	Gray{Float64}(0.43866097416773797)	U 1_V 0	WT	1	DMSO-LPS	Egr2_intron(1),Egr2_Enh(6)	Egr2_BD	WT_DMSO-LPS_1	Egr2_intron	NA	Egr2_Enh	WT	DMSO-LPS	WT_DMSO-LPS
Egr2BD_28May21_WTRad21_Sequence_A 0_S 0_U 1_V 0_X16_Y17_Job(Seq.Scan) 1 01 01 02 01 04 01_186	Cell_CP_19	2966.5	2792.0	1	1	1	Egr2BD_28May21_WTRad21_Sequence_A 0_S 0_U 1_V 0_X16_Y17_Job(Seq.Scan) 1 01 01 02 01 04 01_186__Cell_CP_19	Cell_CP_19	Egr2BD_28May21_WTRad21_Sequence_A 0_S 0_U 1_V 0_X16_Y17_Job(Seq.Scan) 1 01 01 02 01 04 01_186	0.3	2	TxS_auto_5	4.337255477905273	12.007845878601074	19.803918838500977	152.712	71.253	2.5	TxS_auto_13	2.6352946758270264	6.945098400115967	11.952937126159668	156.303	68.418	2.5	5.213684493714596	Gray{Float64}(1.4842539953882452)	1.2050046138218657	Gray{Float64}(0.9218635091208752)	Gray{Float64}(0.9018252836493532)	0.6969506188033769	Gray{Float64}(0.5564038437685702)	U 1_V 0	WT	1	DMSO-LPS	Egr2_intron(1),Egr2_Enh(6)	Egr2_BD	WT_DMSO-LPS_1	Egr2_intron	NA	Egr2_Enh	WT	DMSO-LPS	WT_DMSO-LPS
Egr2BD_28May21_WTRad21_Sequence_A 0_S 0_U 1_V 0_X16_Y21_Job(Seq.Scan) 1 01 01 02 01 04 01_202	Cell_CP_6	3654.0	3455.0	1	1	1	Egr2BD_28May21_WTRad21_Sequence_A 0_S 0_U 1_V 0_X16_Y21_Job(Seq.Scan) 1 01 01 02 01 04 01_202__Cell_CP_6	Cell_CP_6	Egr2BD_28May21_WTRad21_Sequence_A 0_S 0_U 1_V 0_X16_Y21_Job(Seq.Scan) 1 01 01 02 01 04 01_202	0.3333333333333333	2	TxS_auto_7	10.086275100708008	27.07843017578125	45.313716888427734	146.853	136.08	3.5	TxS_auto_35	3.5607848167419434	8.964706420898438	13.929411888122559	150.255	135.135	4.5	4.326271951692352	Gray{Float64}(3.451628384141451)	2.7173594353853434	Gray{Float64}(2.109333127586065)	Gray{Float64}(1.2185376484946036)	0.8996211900081137	Gray{Float64}(0.6484078544197204)	U 1_V 0	WT	1	DMSO-LPS	Egr2_intron(1),Egr2_Enh(6)	Egr2_BD	WT_DMSO-LPS_1	Egr2_intron	NA	Egr2_Enh	WT	DMSO-LPS	WT_DMSO-LPS
Egr2BD_28May21_WTRad21_Sequence_A 0_S 0_U 1_V 0_X16_Y21_Job(Seq.Scan) 1 01 01 02 01 04 01_202	Cell_CP_12	2375.5	2220.5	0	0	0	Egr2BD_28May21_WTRad21_Sequence_A 0_S 0_U 1_V 0_X16_Y21_Job(Seq.Scan) 1 01 01 02 01 04 01_202__Cell_CP_12	Cell_CP_12	Egr2BD_28May21_WTRad21_Sequence_A 0_S 0_U 1_V 0_X16_Y21_Job(Seq.Scan) 1 01 01 02 01 04 01_202	0.3333333333333333	1	TxS_auto_6	4.529412269592285	12.792155265808105	21.756858825683594	188.811	54.432	2.5	0	0.0	0.0	0.0	0.0	0.0	0.0	0.0	Gray{Float64}(1.5500120507426831)	1.2837111894894055	Gray{Float64}(1.0127719865978977)	Gray{Float64}(0.0)	0.0	Gray{Float64}(0.0)	U 1_V 0	WT	1	DMSO-LPS	Egr2_intron(1),Egr2_Enh(6)	Egr2_BD	WT_DMSO-LPS_1	Egr2_intron	NA	Egr2_Enh	WT	DMSO-LPS	WT_DMSO-LPS
Egr2BD_28May21_WTRad21_Sequence_A 0_S 0_U 1_V 0_X16_Y22_Job(Seq.Scan) 1 01 01 02 01 04 01_224	Cell_CP_5	3631.5	3438.5	1	1	1	Egr2BD_28May21_WTRad21_Sequence_A 0_S 0_U 1_V 0_X16_Y22_Job(Seq.Scan) 1 01 01 02 01 04 01_224__Cell_CP_5	Cell_CP_5	Egr2BD_28May21_WTRad21_Sequence_A 0_S 0_U 1_V 0_X16_Y22_Job(Seq.Scan) 1 01 01 02 01 04 01_224	0.6	2	TxS_auto_14	5.074510097503662	13.666666984558105	22.39607810974121	163.485	92.61	3.5	TxS_auto_15	2.588235855102539	6.678432464599609	10.435293197631836	169.344	93.933	2.5	7.505212188872464	Gray{Float64}(1.7365502044383612)	1.3714696989330502	Gray{Float64}(1.0425273565882793)	Gray{Float64}(0.8857212650978998)	0.6701903084283931	Gray{Float64}(0.48575820191566926)	U 1_V 0	WT	1	DMSO-LPS	Egr2_intron(1),Egr2_Enh(6)	Egr2_BD	WT_DMSO-LPS_1	Egr2_intron	NA	Egr2_Enh	WT	DMSO-LPS	WT_DMSO-LPS
Egr2BD_28May21_WTRad21_Sequence_A 0_S 0_U 1_V 0_X17_Y16_Job(Seq.Scan) 1 01 01 02 01 04 01_178	Cell_CP_2	3329.5	3122.0	0	0	0	Egr2BD_28May21_WTRad21_Sequence_A 0_S 0_U 1_V 0_X17_Y16_Job(Seq.Scan) 1 01 01 02 01 04 01_178__Cell_CP_2	Cell_CP_2	Egr2BD_28May21_WTRad21_Sequence_A 0_S 0_U 1_V 0_X17_Y16_Job(Seq.Scan) 1 01 01 02 01 04 01_178	0.3620689655172414	1	TxS_auto_19	5.392157077789307	13.313727378845215	21.054899215698242	18.9	42.525	4.0	0	0.0	0.0	0.0	0.0	0.0	0.0	0.0	Gray{Float64}(1.8452523092633415)	1.3360517016016211	Gray{Float64}(0.9800960826720462)	Gray{Float64}(0.0)	0.0	Gray{Float64}(0.0)	U 1_V 0	WT	1	DMSO-LPS	Egr2_intron(1),Egr2_Enh(6)	Egr2_BD	WT_DMSO-LPS_1	Egr2_intron	NA	Egr2_Enh	WT	DMSO-LPS	WT_DMSO-LPS
Egr2BD_28May21_WTRad21_Sequence_A 0_S 0_U 1_V 0_X17_Y16_Job(Seq.Scan) 1 01 01 02 01 04 01_178	Cell_CP_3	2895.5	2716.5	3	3	3	Egr2BD_28May21_WTRad21_Sequence_A 0_S 0_U 1_V 0_X17_Y16_Job(Seq.Scan) 1 01 01 02 01 04 01_178__Cell_CP_3	Cell_CP_3	Egr2BD_28May21_WTRad21_Sequence_A 0_S 0_U 1_V 0_X17_Y16_Job(Seq.Scan) 1 01 01 02 01 04 01_178	0.3620689655172414	1	TxS_auto_5	10.72549057006836	30.1254940032959	46.54509353637695	29.862000000000002	147.231	2.5	0	0.0	0.0	0.0	0.0	0.0	0.0	0.0	Gray{Float64}(3.670374574940036)	3.0231366753571	Gray{Float64}(2.166653156363455)	Gray{Float64}(0.0)	0.0	Gray{Float64}(0.0)	U 1_V 0	WT	1	DMSO-LPS	Egr2_intron(1),Egr2_Enh(6)	Egr2_BD	WT_DMSO-LPS_1	Egr2_intron	NA	Egr2_Enh	WT	DMSO-LPS	WT_DMSO-LPS
Egr2BD_28May21_WTRad21_Sequence_A 0_S 0_U 1_V 0_X17_Y16_Job(Seq.Scan) 1 01 01 02 01 04 01_178	Cell_CP_4	2848.0	2671.0	2	2	2	Egr2BD_28May21_WTRad21_Sequence_A 0_S 0_U 1_V 0_X17_Y16_Job(Seq.Scan) 1 01 01 02 01 04 01_178__Cell_CP_4	Cell_CP_4	Egr2BD_28May21_WTRad21_Sequence_A 0_S 0_U 1_V 0_X17_Y16_Job(Seq.Scan) 1 01 01 02 01 04 01_178	0.3620689655172414	2	TxS_auto_12	6.423530101776123	17.72157096862793	29.839218139648438	34.02	127.953	2.5	TxS_auto_37	3.176470994949341	8.423532485961914	13.13725471496582	28.539	129.276	3.5	5.834525687663055	Gray{Float64}(2.198198899425334)	1.77838514894864	Gray{Float64}(1.3890021751736148)	Gray{Float64}(1.087021456196407)	0.8453136068602679	Gray{Float64}(0.6115332945219168)	U 1_V 0	WT	1	DMSO-LPS	Egr2_intron(1),Egr2_Enh(6)	Egr2_BD	WT_DMSO-LPS_1	Egr2_intron	NA	Egr2_Enh	WT	DMSO-LPS	WT_DMSO-LPS
Egr2BD_28May21_WTRad21_Sequence_A 0_S 0_U 1_V 0_X17_Y16_Job(Seq.Scan) 1 01 01 02 01 04 01_178	Cell_CP_11	2955.0	2773.0	0	0	0	Egr2BD_28May21_WTRad21_Sequence_A 0_S 0_U 1_V 0_X17_Y16_Job(Seq.Scan) 1 01 01 02 01 04 01_178__Cell_CP_11	Cell_CP_11	Egr2BD_28May21_WTRad21_Sequence_A 0_S 0_U 1_V 0_X17_Y16_Job(Seq.Scan) 1 01 01 02 01 04 01_178	0.3620689655172414	1	TxS_auto_11	4.227451801300049	11.09411907196045	16.6862735748291	84.672	112.077	2.5	0	0.0	0.0	0.0	0.0	0.0	0.0	0.0	Gray{Float64}(1.4466780336908414)	1.1133108138758803	Gray{Float64}(0.7767385252022794)	Gray{Float64}(0.0)	0.0	Gray{Float64}(0.0)	U 1_V 0	WT	1	DMSO-LPS	Egr2_intron(1),Egr2_Enh(6)	Egr2_BD	WT_DMSO-LPS_1	Egr2_intron	NA	Egr2_Enh	WT	DMSO-LPS	WT_DMSO-LPS
Egr2BD_28May21_WTRad21_Sequence_A 0_S 0_U 1_V 0_X17_Y16_Job(Seq.Scan) 1 01 01 02 01 04 01_178	Cell_CP_14	4590.0	4326.0	0	0	0	Egr2BD_28May21_WTRad21_Sequence_A 0_S 0_U 1_V 0_X17_Y16_Job(Seq.Scan) 1 01 01 02 01 04 01_178__Cell_CP_14	Cell_CP_14	Egr2BD_28May21_WTRad21_Sequence_A 0_S 0_U 1_V 0_X17_Y16_Job(Seq.Scan) 1 01 01 02 01 04 01_178	0.3620689655172414	1	TxS_auto_16	4.537254810333252	12.70980453491211	20.623525619506836	89.964	101.682	3.5	0	0.0	0.0	0.0	0.0	0.0	0.0	0.0	Gray{Float64}(1.55269584986129)	1.2754471751370795	Gray{Float64}(0.9600158359102794)	Gray{Float64}(0.0)	0.0	Gray{Float64}(0.0)	U 1_V 0	WT	1	DMSO-LPS	Egr2_intron(1),Egr2_Enh(6)	Egr2_BD	WT_DMSO-LPS_1	Egr2_intron	NA	Egr2_Enh	WT	DMSO-LPS	WT_DMSO-LPS
Egr2BD_28May21_WTRad21_Sequence_A 0_S 0_U 1_V 0_X17_Y16_Job(Seq.Scan) 1 01 01 02 01 04 01_178	Cell_CP_15	3502.5	3304.0	2	2	2	Egr2BD_28May21_WTRad21_Sequence_A 0_S 0_U 1_V 0_X17_Y16_Job(Seq.Scan) 1 01 01 02 01 04 01_178__Cell_CP_15	Cell_CP_15	Egr2BD_28May21_WTRad21_Sequence_A 0_S 0_U 1_V 0_X17_Y16_Job(Seq.Scan) 1 01 01 02 01 04 01_178	0.3620689655172414	2	TxS_auto_34	4.2941179275512695	10.905885696411133	16.86273956298828	110.754	176.526	4.0	TxS_auto_26	5.866666793823242	15.694116592407227	26.588239669799805	118.125	182.385	4.5	10.045373163800322	Gray{Float64}(1.4694918763960954)	1.0944213237620535	Gray{Float64}(0.7849529375320574)	Gray{Float64}(2.0076344759265)	1.57492718468437	Gray{Float64}(1.2376705905144887)	U 1_V 0	WT	1	DMSO-LPS	Egr2_intron(1),Egr2_Enh(6)	Egr2_BD	WT_DMSO-LPS_1	Egr2_intron	NA	Egr2_Enh	WT	DMSO-LPS	WT_DMSO-LPS
Egr2BD_28May21_WTRad21_Sequence_A 0_S 0_U 1_V 0_X17_Y16_Job(Seq.Scan) 1 01 01 02 01 04 01_178	Cell_CP_16	3520.0	3326.0	0	0	0	Egr2BD_28May21_WTRad21_Sequence_A 0_S 0_U 1_V 0_X17_Y16_Job(Seq.Scan) 1 01 01 02 01 04 01_178__Cell_CP_16	Cell_CP_16	Egr2BD_28May21_WTRad21_Sequence_A 0_S 0_U 1_V 0_X17_Y16_Job(Seq.Scan) 1 01 01 02 01 04 01_178	0.3620689655172414	2	TxS_auto_4	8.89411735534668	23.650983810424805	38.36862564086914	119.07000000000001	43.281	2.0	TxS_auto_13	3.819608211517334	11.07059097290039	18.05097770690918	123.228	40.257	3.5	5.165611290060442	Gray{Float64}(3.0436595878140147)	2.37341026035124	Gray{Float64}(1.7860422556707538)	Gray{Float64}(1.307109709732937)	1.1109497352770656	Gray{Float64}(0.8402648883615382)	U 1_V 0	WT	1	DMSO-LPS	Egr2_intron(1),Egr2_Enh(6)	Egr2_BD	WT_DMSO-LPS_1	Egr2_intron	NA	Egr2_Enh	WT	DMSO-LPS	WT_DMSO-LPS
Egr2BD_28May21_WTRad21_Sequence_A 0_S 0_U 1_V 0_X17_Y16_Job(Seq.Scan) 1 01 01 02 01 04 01_178	Cell_CP_19	4275.0	4073.0	4	4	4	Egr2BD_28May21_WTRad21_Sequence_A 0_S 0_U 1_V 0_X17_Y16_Job(Seq.Scan) 1 01 01 02 01 04 01_178__Cell_CP_19	Cell_CP_19	Egr2BD_28May21_WTRad21_Sequence_A 0_S 0_U 1_V 0_X17_Y16_Job(Seq.Scan) 1 01 01 02 01 04 01_178	0.3620689655172414	2	TxS_auto_17	4.266667366027832	12.46274471282959	20.133325576782227	135.135	102.438	2.5	TxS_auto_31	2.5921573638916016	6.905884265899658	13.549017906188965	142.695	100.359	3.5	7.982846672710185	Gray{Float64}(1.4600980083557256)	1.2506543664593812	Gray{Float64}(0.9371972445374056)	Gray{Float64}(0.8870632462465241)	0.693015424003626	Gray{Float64}(0.6307006857581309)	U 1_V 0	WT	1	DMSO-LPS	Egr2_intron(1),Egr2_Enh(6)	Egr2_BD	WT_DMSO-LPS_1	Egr2_intron	NA	Egr2_Enh	WT	DMSO-LPS	WT_DMSO-LPS
Egr2BD_28May21_WTRad21_Sequence_A 0_S 0_U 1_V 0_X17_Y16_Job(Seq.Scan) 1 01 01 02 01 04 01_178	Cell_CP_21	3047.5	2869.5	1	1	1	Egr2BD_28May21_WTRad21_Sequence_A 0_S 0_U 1_V 0_X17_Y16_Job(Seq.Scan) 1 01 01 02 01 04 01_178__Cell_CP_21	Cell_CP_21	Egr2BD_28May21_WTRad21_Sequence_A 0_S 0_U 1_V 0_X17_Y16_Job(Seq.Scan) 1 01 01 02 01 04 01_178	0.3620689655172414	2	TxS_auto_32	3.4509809017181396	10.129413604736328	17.890193939208984	137.214	146.664	4.0	TxS_auto_8	6.007843494415283	15.6705904006958	24.5333309173584	141.939	146.664	2.5	7.250905115914836	Gray{Float64}(1.180961605207879)	1.0165012319794415	Gray{Float64}(0.832780476336297)	Gray{Float64}(2.055946613170181)	1.5725662974907355	Gray{Float64}(1.1420155129060094)	U 1_V 0	WT	1	DMSO-LPS	Egr2_intron(1),Egr2_Enh(6)	Egr2_BD	WT_DMSO-LPS_1	Egr2_intron	NA	Egr2_Enh	WT	DMSO-LPS	WT_DMSO-LPS
Egr2BD_28May21_WTRad21_Sequence_A 0_S 0_U 1_V 0_X17_Y17_Job(Seq.Scan) 1 01 01 02 01 04 01_184	Cell_CP_19	2862.5	2703.0	2	2	2	Egr2BD_28May21_WTRad21_Sequence_A 0_S 0_U 1_V 0_X17_Y17_Job(Seq.Scan) 1 01 01 02 01 04 01_184__Cell_CP_19	Cell_CP_19	Egr2BD_28May21_WTRad21_Sequence_A 0_S 0_U 1_V 0_X17_Y17_Job(Seq.Scan) 1 01 01 02 01 04 01_184	0.2	2	TxS_auto_27	3.976470708847046	10.513727188110352	16.66666030883789	114.156	181.251	4.5	TxS_auto_22	3.647059440612793	9.67843246459961	15.207843780517578	116.802	181.251	4.0	5.656970567362005	Gray{Float64}(1.3607896899817942)	1.0550676531179235	Gray{Float64}(0.775825536497396)	Gray{Float64}(1.248061723300262)	0.9712446255818	Gray{Float64}(0.7079182836487123)	U 1_V 0	WT	1	DMSO-LPS	Egr2_intron(1),Egr2_Enh(6)	Egr2_BD	WT_DMSO-LPS_1	Egr2_intron	NA	Egr2_Enh	WT	DMSO-LPS	WT_DMSO-LPS
Egr2BD_28May21_WTRad21_Sequence_A 0_S 0_U 1_V 0_X18_Y16_Job(Seq.Scan) 1 01 01 02 01 04 01_180	Cell_CP_5	3117.5	2925.0	0	0	0	Egr2BD_28May21_WTRad21_Sequence_A 0_S 0_U 1_V 0_X18_Y16_Job(Seq.Scan) 1 01 01 02 01 04 01_180__Cell_CP_5	Cell_CP_5	Egr2BD_28May21_WTRad21_Sequence_A 0_S 0_U 1_V 0_X18_Y16_Job(Seq.Scan) 1 01 01 02 01 04 01_180	0.2	1	TxS_auto_4	8.074509620666504	20.525495529174805	32.070587158203125	49.896	23.814	3.0	0	0.0	0.0	0.0	0.0	0.0	0.0	0.0	Gray{Float64}(2.7631812851068647)	2.059763013590342	Gray{Float64}(1.4928713987532105)	Gray{Float64}(0.0)	0.0	Gray{Float64}(0.0)	U 1_V 0	WT	1	DMSO-LPS	Egr2_intron(1),Egr2_Enh(6)	Egr2_BD	WT_DMSO-LPS_1	Egr2_intron	NA	Egr2_Enh	WT	DMSO-LPS	WT_DMSO-LPS
Egr2BD_28May21_WTRad21_Sequence_A 0_S 0_U 1_V 0_X18_Y16_Job(Seq.Scan) 1 01 01 02 01 04 01_180	Cell_CP_16	4839.5	4610.5	1	1	1	Egr2BD_28May21_WTRad21_Sequence_A 0_S 0_U 1_V 0_X18_Y16_Job(Seq.Scan) 1 01 01 02 01 04 01_180__Cell_CP_16	Cell_CP_16	Egr2BD_28May21_WTRad21_Sequence_A 0_S 0_U 1_V 0_X18_Y16_Job(Seq.Scan) 1 01 01 02 01 04 01_180	0.2	1	TxS_auto_1	9.345098495483398	25.756864547729492	43.062740325927734	124.929	68.229	2.0	0	0.0	0.0	0.0	0.0	0.0	0.0	0.0	Gray{Float64}(3.1979900307640694)	2.584738422809832	Gray{Float64}(2.0045511816602475)	Gray{Float64}(0.0)	0.0	Gray{Float64}(0.0)	U 1_V 0	WT	1	DMSO-LPS	Egr2_intron(1),Egr2_Enh(6)	Egr2_BD	WT_DMSO-LPS_1	Egr2_intron	NA	Egr2_Enh	WT	DMSO-LPS	WT_DMSO-LPS
Egr2BD_28May21_WTRad21_Sequence_A 0_S 0_U 1_V 0_X18_Y16_Job(Seq.Scan) 1 01 01 02 01 04 01_180	Cell_CP_17	3292.0	3104.0	0	0	0	Egr2BD_28May21_WTRad21_Sequence_A 0_S 0_U 1_V 0_X18_Y16_Job(Seq.Scan) 1 01 01 02 01 04 01_180__Cell_CP_17	Cell_CP_17	Egr2BD_28May21_WTRad21_Sequence_A 0_S 0_U 1_V 0_X18_Y16_Job(Seq.Scan) 1 01 01 02 01 04 01_180	0.2	1	TxS_auto_8	4.478431701660156	12.09019660949707	19.74117088317871	121.338	14.931000000000001	4.0	0	0.0	0.0	0.0	0.0	0.0	0.0	0.0	Gray{Float64}(1.5325659694532847)	1.2132686281741918	Gray{Float64}(0.9189426200405238)	Gray{Float64}(0.0)	0.0	Gray{Float64}(0.0)	U 1_V 0	WT	1	DMSO-LPS	Egr2_intron(1),Egr2_Enh(6)	Egr2_BD	WT_DMSO-LPS_1	Egr2_intron	NA	Egr2_Enh	WT	DMSO-LPS	WT_DMSO-LPS
Egr2BD_28May21_WTRad21_Sequence_A 0_S 0_U 1_V 0_X18_Y16_Job(Seq.Scan) 1 01 01 02 01 04 01_180	Cell_CP_18	2988.5	2805.5	2	2	2	Egr2BD_28May21_WTRad21_Sequence_A 0_S 0_U 1_V 0_X18_Y16_Job(Seq.Scan) 1 01 01 02 01 04 01_180__Cell_CP_18	Cell_CP_18	Egr2BD_28May21_WTRad21_Sequence_A 0_S 0_U 1_V 0_X18_Y16_Job(Seq.Scan) 1 01 01 02 01 04 01_180	0.2	1	TxS_auto_7	5.447059631347656	14.7333345413208	23.239212036132812	120.20400000000001	110.376	2.5	0	0.0	0.0	0.0	0.0	0.0	0.0	0.0	Gray{Float64}(1.8640405348800058)	1.4785113232433456	Gray{Float64}(1.0817748614069296)	Gray{Float64}(0.0)	0.0	Gray{Float64}(0.0)	U 1_V 0	WT	1	DMSO-LPS	Egr2_intron(1),Egr2_Enh(6)	Egr2_BD	WT_DMSO-LPS_1	Egr2_intron	NA	Egr2_Enh	WT	DMSO-LPS	WT_DMSO-LPS
Egr2BD_28May21_WTRad21_Sequence_A 0_S 0_U 1_V 0_X18_Y16_Job(Seq.Scan) 1 01 01 02 01 04 01_180	Cell_CP_19	2781.0	2606.0	1	1	1	Egr2BD_28May21_WTRad21_Sequence_A 0_S 0_U 1_V 0_X18_Y16_Job(Seq.Scan) 1 01 01 02 01 04 01_180__Cell_CP_19	Cell_CP_19	Egr2BD_28May21_WTRad21_Sequence_A 0_S 0_U 1_V 0_X18_Y16_Job(Seq.Scan) 1 01 01 02 01 04 01_180	0.2	1	TxS_auto_2	7.725490093231201	24.50196075439453	45.600006103515625	123.417	128.898	2.0	0	0.0	0.0	0.0	0.0	0.0	0.0	0.0	Gray{Float64}(2.643743167914249)	2.4588070212779396	Gray{Float64}(2.1226597617031113)	Gray{Float64}(0.0)	0.0	Gray{Float64}(0.0)	U 1_V 0	WT	1	DMSO-LPS	Egr2_intron(1),Egr2_Enh(6)	Egr2_BD	WT_DMSO-LPS_1	Egr2_intron	NA	Egr2_Enh	WT	DMSO-LPS	WT_DMSO-LPS
Egr2BD_28May21_WTRad21_Sequence_A 0_S 0_U 1_V 0_X18_Y16_Job(Seq.Scan) 1 01 01 02 01 04 01_180	Cell_CP_24	6268.0	5984.0	0	0	0	Egr2BD_28May21_WTRad21_Sequence_A 0_S 0_U 1_V 0_X18_Y16_Job(Seq.Scan) 1 01 01 02 01 04 01_180__Cell_CP_24	Cell_CP_24	Egr2BD_28May21_WTRad21_Sequence_A 0_S 0_U 1_V 0_X18_Y16_Job(Seq.Scan) 1 01 01 02 01 04 01_180	0.2	2	TxS_auto_11	4.301961421966553	12.34117603302002	20.125492095947266	155.736	120.58200000000001	3.5	TxS_auto_16	3.0235297679901123	8.768628120422363	13.890195846557617	159.327	124.551	3.5	6.3951733361966046	Gray{Float64}(1.4721760018719854)	1.238454774496944	Gray{Float64}(0.9368325995300191)	Gray{Float64}(1.0346833755068532)	0.8799444503886387	Gray{Float64}(0.646582365334166)	U 1_V 0	WT	1	DMSO-LPS	Egr2_intron(1),Egr2_Enh(6)	Egr2_BD	WT_DMSO-LPS_1	Egr2_intron	NA	Egr2_Enh	WT	DMSO-LPS	WT_DMSO-LPS
Egr2BD_28May21_WTRad21_Sequence_A 0_S 0_U 1_V 0_X21_Y19_Job(Seq.Scan) 1 01 01 02 01 04 01_192	Cell_CP_11	3264.5	3072.0	0	0	0	Egr2BD_28May21_WTRad21_Sequence_A 0_S 0_U 1_V 0_X21_Y19_Job(Seq.Scan) 1 01 01 02 01 04 01_192__Cell_CP_11	Cell_CP_11	Egr2BD_28May21_WTRad21_Sequence_A 0_S 0_U 1_V 0_X21_Y19_Job(Seq.Scan) 1 01 01 02 01 04 01_192	0.16666666666666666	1	TxS_auto_7	7.870588302612305	21.741178512573242	38.38039016723633	91.854	89.397	3.0	0	0.0	0.0	0.0	0.0	0.0	0.0	0.0	Gray{Float64}(2.693397286306554)	2.181758550404353	Gray{Float64}(1.786589889078487)	Gray{Float64}(0.0)	0.0	Gray{Float64}(0.0)	U 1_V 0	WT	1	DMSO-LPS	Egr2_intron(1),Egr2_Enh(6)	Egr2_BD	WT_DMSO-LPS_1	Egr2_intron	NA	Egr2_Enh	WT	DMSO-LPS	WT_DMSO-LPS
Egr2BD_28May21_WTRad21_Sequence_A 0_S 0_U 1_V 0_X21_Y19_Job(Seq.Scan) 1 01 01 02 01 04 01_192	Cell_CP_17	4172.0	3964.0	0	0	0	Egr2BD_28May21_WTRad21_Sequence_A 0_S 0_U 1_V 0_X21_Y19_Job(Seq.Scan) 1 01 01 02 01 04 01_192__Cell_CP_17	Cell_CP_17	Egr2BD_28May21_WTRad21_Sequence_A 0_S 0_U 1_V 0_X21_Y19_Job(Seq.Scan) 1 01 01 02 01 04 01_192	0.16666666666666666	1	TxS_auto_6	5.745099067687988	15.329412460327148	26.384315490722656	129.843	85.428	3.0	0	0.0	0.0	0.0	0.0	0.0	0.0	0.0	Gray{Float64}(1.9660327339618648)	1.5383286002022387	Gray{Float64}(1.228178011755118)	Gray{Float64}(0.0)	0.0	Gray{Float64}(0.0)	U 1_V 0	WT	1	DMSO-LPS	Egr2_intron(1),Egr2_Enh(6)	Egr2_BD	WT_DMSO-LPS_1	Egr2_intron	NA	Egr2_Enh	WT	DMSO-LPS	WT_DMSO-LPS
Egr2BD_28May21_WTRad21_Sequence_A 0_S 0_U 1_V 0_X21_Y20_Job(Seq.Scan) 1 01 01 02 01 04 01_194	Cell_CP_6	3330.5	3141.5	0	0	0	Egr2BD_28May21_WTRad21_Sequence_A 0_S 0_U 1_V 0_X21_Y20_Job(Seq.Scan) 1 01 01 02 01 04 01_194__Cell_CP_6	Cell_CP_6	Egr2BD_28May21_WTRad21_Sequence_A 0_S 0_U 1_V 0_X21_Y20_Job(Seq.Scan) 1 01 01 02 01 04 01_194	0.24324324324324326	1	TxS_auto_47	3.878431797027588	10.1725492477417	17.807836532592773	27.027	174.636	4.5	0	0.0	0.0	0.0	0.0	0.0	0.0	0.0	Gray{Float64}(1.3272397533195839)	1.0208299558294267	Gray{Float64}(0.8289467761235031)	Gray{Float64}(0.0)	0.0	Gray{Float64}(0.0)	U 1_V 0	WT	1	DMSO-LPS	Egr2_intron(1),Egr2_Enh(6)	Egr2_BD	WT_DMSO-LPS_1	Egr2_intron	NA	Egr2_Enh	WT	DMSO-LPS	WT_DMSO-LPS
Egr2BD_28May21_WTRad21_Sequence_A 0_S 0_U 1_V 0_X21_Y20_Job(Seq.Scan) 1 01 01 02 01 04 01_194	Cell_CP_9	4490.0	4287.0	0	0	0	Egr2BD_28May21_WTRad21_Sequence_A 0_S 0_U 1_V 0_X21_Y20_Job(Seq.Scan) 1 01 01 02 01 04 01_194__Cell_CP_9	Cell_CP_9	Egr2BD_28May21_WTRad21_Sequence_A 0_S 0_U 1_V 0_X21_Y20_Job(Seq.Scan) 1 01 01 02 01 04 01_194	0.24324324324324326	1	TxS_auto_23	5.176470756530762	12.494117736816406	19.015684127807617	40.446	30.240000000000002	3.0	0	0.0	0.0	0.0	0.0	0.0	0.0	0.0	Gray{Float64}(1.7714422038385165)	1.253802694563844	Gray{Float64}(0.8851715380854264)	Gray{Float64}(0.0)	0.0	Gray{Float64}(0.0)	U 1_V 0	WT	1	DMSO-LPS	Egr2_intron(1),Egr2_Enh(6)	Egr2_BD	WT_DMSO-LPS_1	Egr2_intron	NA	Egr2_Enh	WT	DMSO-LPS	WT_DMSO-LPS
Egr2BD_28May21_WTRad21_Sequence_A 0_S 0_U 1_V 0_X21_Y20_Job(Seq.Scan) 1 01 01 02 01 04 01_194	Cell_CP_22	3303.0	3121.0	0	0	0	Egr2BD_28May21_WTRad21_Sequence_A 0_S 0_U 1_V 0_X21_Y20_Job(Seq.Scan) 1 01 01 02 01 04 01_194__Cell_CP_22	Cell_CP_22	Egr2BD_28May21_WTRad21_Sequence_A 0_S 0_U 1_V 0_X21_Y20_Job(Seq.Scan) 1 01 01 02 01 04 01_194	0.24324324324324326	1	TxS_auto_19	4.768628120422363	12.466669082641602	21.050975799560547	110.943	129.465	2.5	0	0.0	0.0	0.0	0.0	0.0	0.0	0.0	Gray{Float64}(1.6318742062378953)	1.2510481826173854	Gray{Float64}(0.9799134494165813)	Gray{Float64}(0.0)	0.0	Gray{Float64}(0.0)	U 1_V 0	WT	1	DMSO-LPS	Egr2_intron(1),Egr2_Enh(6)	Egr2_BD	WT_DMSO-LPS_1	Egr2_intron	NA	Egr2_Enh	WT	DMSO-LPS	WT_DMSO-LPS
Egr2BD_28May21_WTRad21_Sequence_A 0_S 0_U 1_V 0_X21_Y20_Job(Seq.Scan) 1 01 01 02 01 04 01_194	Cell_CP_23	3341.0	3150.0	0	0	0	Egr2BD_28May21_WTRad21_Sequence_A 0_S 0_U 1_V 0_X21_Y20_Job(Seq.Scan) 1 01 01 02 01 04 01_194__Cell_CP_23	Cell_CP_23	Egr2BD_28May21_WTRad21_Sequence_A 0_S 0_U 1_V 0_X21_Y20_Job(Seq.Scan) 1 01 01 02 01 04 01_194	0.24324324324324326	1	TxS_auto_15	4.827451229095459	11.807845115661621	0.0	106.974	164.43	1.5	0	0.0	0.0	0.0	0.0	0.0	0.0	0.0	Gray{Float64}(1.6520040866459005)	1.1849342494495665	Gray{Float64}(0.0)	Gray{Float64}(0.0)	0.0	Gray{Float64}(0.0)	U 1_V 0	WT	1	DMSO-LPS	Egr2_intron(1),Egr2_Enh(6)	Egr2_BD	WT_DMSO-LPS_1	Egr2_intron	NA	Egr2_Enh	WT	DMSO-LPS	WT_DMSO-LPS
Egr2BD_28May21_WTRad21_Sequence_A 0_S 0_U 1_V 0_X21_Y20_Job(Seq.Scan) 1 01 01 02 01 04 01_194	Cell_CP_27	3496.5	3291.5	1	1	1	Egr2BD_28May21_WTRad21_Sequence_A 0_S 0_U 1_V 0_X21_Y20_Job(Seq.Scan) 1 01 01 02 01 04 01_194__Cell_CP_27	Cell_CP_27	Egr2BD_28May21_WTRad21_Sequence_A 0_S 0_U 1_V 0_X21_Y20_Job(Seq.Scan) 1 01 01 02 01 04 01_194	0.24324324324324326	2	TxS_auto_5	7.4784321784973145	20.760784149169922	34.7176399230957	121.338	14.175	2.5	TxS_auto_16	6.38431453704834	16.05882453918457	25.592161178588867	124.362	11.529	2.5	4.732429819870551	Gray{Float64}(2.5591973764790716)	2.083374565199208	Gray{Float64}(1.6160905136451547)	Gray{Float64}(2.1847789247604497)	1.6115261519768613	Gray{Float64}(1.1913035850366451)	U 1_V 0	WT	1	DMSO-LPS	Egr2_intron(1),Egr2_Enh(6)	Egr2_BD	WT_DMSO-LPS_1	Egr2_intron	NA	Egr2_Enh	WT	DMSO-LPS	WT_DMSO-LPS
Egr2BD_28May21_WTRad21_Sequence_A 0_S 0_U 1_V 0_X21_Y20_Job(Seq.Scan) 1 01 01 02 01 04 01_194	Cell_CP_35	3014.5	2832.5	0	0	0	Egr2BD_28May21_WTRad21_Sequence_A 0_S 0_U 1_V 0_X21_Y20_Job(Seq.Scan) 1 01 01 02 01 04 01_194__Cell_CP_35	Cell_CP_35	Egr2BD_28May21_WTRad21_Sequence_A 0_S 0_U 1_V 0_X21_Y20_Job(Seq.Scan) 1 01 01 02 01 04 01_194	0.24324324324324326	2	TxS_auto_1	3.772549629211426	11.06274700164795	18.2823486328125	175.77	6.426	3.0	TxS_auto_41	1.0235294103622437	2.7254903316497803	4.886273384094238	170.289	9.45	3.0	6.941609107404439	Gray{Float64}(1.2910057727708044)	1.1101625814740075	Gray{Float64}(0.8510351008331788)	Gray{Float64}(0.3502624238914418)	0.27350687690101233	Gray{Float64}(0.22745382694802072)	U 1_V 0	WT	1	DMSO-LPS	Egr2_intron(1),Egr2_Enh(6)	Egr2_BD	WT_DMSO-LPS_1	Egr2_intron	NA	Egr2_Enh	WT	DMSO-LPS	WT_DMSO-LPS
Egr2BD_28May21_WTRad21_Sequence_A 0_S 0_U 1_V 0_X21_Y20_Job(Seq.Scan) 1 01 01 02 01 04 01_194	Cell_CP_37	3380.0	3218.5	0	0	0	Egr2BD_28May21_WTRad21_Sequence_A 0_S 0_U 1_V 0_X21_Y20_Job(Seq.Scan) 1 01 01 02 01 04 01_194__Cell_CP_37	Cell_CP_37	Egr2BD_28May21_WTRad21_Sequence_A 0_S 0_U 1_V 0_X21_Y20_Job(Seq.Scan) 1 01 01 02 01 04 01_194	0.24324324324324326	1	TxS_auto_13	14.349020957946777	38.75687789916992	62.43137741088867	176.148	102.438	2.0	0	0.0	0.0	0.0	0.0	0.0	0.0	0.0	Gray{Float64}(4.910384411348552)	3.8893084703108554	Gray{Float64}(2.9061525210536545)	Gray{Float64}(0.0)	0.0	Gray{Float64}(0.0)	U 1_V 0	WT	1	DMSO-LPS	Egr2_intron(1),Egr2_Enh(6)	Egr2_BD	WT_DMSO-LPS_1	Egr2_intron	NA	Egr2_Enh	WT	DMSO-LPS	WT_DMSO-LPS
Egr2BD_28May21_WTRad21_Sequence_A 0_S 0_U 1_V 0_X21_Y21_Job(Seq.Scan) 1 01 01 02 01 04 01_200	Cell_CP_10	4926.5	4692.0	0	0	0	Egr2BD_28May21_WTRad21_Sequence_A 0_S 0_U 1_V 0_X21_Y21_Job(Seq.Scan) 1 01 01 02 01 04 01_200__Cell_CP_10	Cell_CP_10	Egr2BD_28May21_WTRad21_Sequence_A 0_S 0_U 1_V 0_X21_Y21_Job(Seq.Scan) 1 01 01 02 01 04 01_200	0.2631578947368421	2	TxS_auto_20	3.803921699523926	13.13725471496582	25.505887985229492	75.789	113.778	4.0	TxS_auto_24	2.619608163833618	6.615686893463135	11.105880737304688	77.679	103.572	4.5	10.953745295559873	Gray{Float64}(1.3017416219597984)	1.3183424158281365	Gray{Float64}(1.1872876067132683)	Gray{Float64}(0.8964571958762146)	0.6638937000707625	Gray{Float64}(0.5169737500875654)	U 1_V 0	WT	1	DMSO-LPS	Egr2_intron(1),Egr2_Enh(6)	Egr2_BD	WT_DMSO-LPS_1	Egr2_intron	NA	Egr2_Enh	WT	DMSO-LPS	WT_DMSO-LPS
Egr2BD_28May21_WTRad21_Sequence_A 0_S 0_U 1_V 0_X21_Y21_Job(Seq.Scan) 1 01 01 02 01 04 01_200	Cell_CP_18	3882.5	3670.5	1	1	1	Egr2BD_28May21_WTRad21_Sequence_A 0_S 0_U 1_V 0_X21_Y21_Job(Seq.Scan) 1 01 01 02 01 04 01_200__Cell_CP_18	Cell_CP_18	Egr2BD_28May21_WTRad21_Sequence_A 0_S 0_U 1_V 0_X21_Y21_Job(Seq.Scan) 1 01 01 02 01 04 01_200	0.2631578947368421	1	TxS_auto_6	4.721569061279297	12.890196800231934	21.349018096923828	158.76	39.69	3.0	0	0.0	0.0	0.0	0.0	0.0	0.0	0.0	Gray{Float64}(1.615770106097121)	1.2935497985556181	Gray{Float64}(0.9937871842240382)	Gray{Float64}(0.0)	0.0	Gray{Float64}(0.0)	U 1_V 0	WT	1	DMSO-LPS	Egr2_intron(1),Egr2_Enh(6)	Egr2_BD	WT_DMSO-LPS_1	Egr2_intron	NA	Egr2_Enh	WT	DMSO-LPS	WT_DMSO-LPS
Egr2BD_28May21_WTRad21_Sequence_A 0_S 0_U 1_V 0_X22_Y19_Job(Seq.Scan) 1 01 01 02 01 04 01_190	Cell_CP_2	4558.0	4338.5	1	1	1	Egr2BD_28May21_WTRad21_Sequence_A 0_S 0_U 1_V 0_X22_Y19_Job(Seq.Scan) 1 01 01 02 01 04 01_190__Cell_CP_2	Cell_CP_2	Egr2BD_28May21_WTRad21_Sequence_A 0_S 0_U 1_V 0_X22_Y19_Job(Seq.Scan) 1 01 01 02 01 04 01_190	0.11764705882352941	2	TxS_auto_1	16.219606399536133	47.149017333984375	74.38037872314453	22.869	51.03	4.0	TxS_auto_2	3.2549021244049072	8.34117603302002	13.792158126831055	17.955000000000002	48.195	2.5	7.9015581374814925	Gray{Float64}(5.550518230888966)	4.73147173931227	Gray{Float64}(3.4623731544563268)	Gray{Float64}(1.1138614055261753)	0.8370490182924016	Gray{Float64}(0.6420187536030558)	U 1_V 0	WT	1	DMSO-LPS	Egr2_intron(1),Egr2_Enh(6)	Egr2_BD	WT_DMSO-LPS_1	Egr2_intron	NA	Egr2_Enh	WT	DMSO-LPS	WT_DMSO-LPS
Egr2BD_28May21_WTRad21_Sequence_A 0_S 0_U 1_V 0_X22_Y20_Job(Seq.Scan) 1 01 01 02 01 04 01_196	Cell_CP_8	3351.5	3154.0	2	2	2	Egr2BD_28May21_WTRad21_Sequence_A 0_S 0_U 1_V 0_X22_Y20_Job(Seq.Scan) 1 01 01 02 01 04 01_196__Cell_CP_8	Cell_CP_8	Egr2BD_28May21_WTRad21_Sequence_A 0_S 0_U 1_V 0_X22_Y20_Job(Seq.Scan) 1 01 01 02 01 04 01_196	0.14285714285714285	1	TxS_auto_5	5.145098686218262	13.32156753540039	0.0	48.951	69.741	1.5	0	0.0	0.0	0.0	0.0	0.0	0.0	0.0	Gray{Float64}(1.7607063546495225)	1.3368384725943192	Gray{Float64}(0.0)	Gray{Float64}(0.0)	0.0	Gray{Float64}(0.0)	U 1_V 0	WT	1	DMSO-LPS	Egr2_intron(1),Egr2_Enh(6)	Egr2_BD	WT_DMSO-LPS_1	Egr2_intron	NA	Egr2_Enh	WT	DMSO-LPS	WT_DMSO-LPS
Egr2BD_28May21_WTRad21_Sequence_A 0_S 0_U 1_V 0_X22_Y20_Job(Seq.Scan) 1 01 01 02 01 04 01_196	Cell_CP_11	2926.0	2746.0	0	0	0	Egr2BD_28May21_WTRad21_Sequence_A 0_S 0_U 1_V 0_X22_Y20_Job(Seq.Scan) 1 01 01 02 01 04 01_196__Cell_CP_11	Cell_CP_11	Egr2BD_28May21_WTRad21_Sequence_A 0_S 0_U 1_V 0_X22_Y20_Job(Seq.Scan) 1 01 01 02 01 04 01_196	0.14285714285714285	1	TxS_auto_4	4.956862449645996	12.364705085754395	18.925485610961914	70.686	65.205	2.0	0	0.0	0.0	0.0	0.0	0.0	0.0	0.0	Gray{Float64}(1.6962899540864256)	1.2408159487983488	Gray{Float64}(0.880972837720364)	Gray{Float64}(0.0)	0.0	Gray{Float64}(0.0)	U 1_V 0	WT	1	DMSO-LPS	Egr2_intron(1),Egr2_Enh(6)	Egr2_BD	WT_DMSO-LPS_1	Egr2_intron	NA	Egr2_Enh	WT	DMSO-LPS	WT_DMSO-LPS
Egr2BD_28May21_WTRad21_Sequence_A 0_S 0_U 1_V 0_X22_Y20_Job(Seq.Scan) 1 01 01 02 01 04 01_196	Cell_CP_17	3269.5	3094.5	0	0	0	Egr2BD_28May21_WTRad21_Sequence_A 0_S 0_U 1_V 0_X22_Y20_Job(Seq.Scan) 1 01 01 02 01 04 01_196__Cell_CP_17	Cell_CP_17	Egr2BD_28May21_WTRad21_Sequence_A 0_S 0_U 1_V 0_X22_Y20_Job(Seq.Scan) 1 01 01 02 01 04 01_196	0.14285714285714285	1	TxS_auto_19	4.956862926483154	13.227450370788574	20.513721466064453	88.641	89.019	2.5	0	0.0	0.0	0.0	0.0	0.0	0.0	0.0	Gray{Float64}(1.6962901172650673)	1.3273936796861108	Gray{Float64}(0.9549045019852155)	Gray{Float64}(0.0)	0.0	Gray{Float64}(0.0)	U 1_V 0	WT	1	DMSO-LPS	Egr2_intron(1),Egr2_Enh(6)	Egr2_BD	WT_DMSO-LPS_1	Egr2_intron	NA	Egr2_Enh	WT	DMSO-LPS	WT_DMSO-LPS
Egr2BD_28May21_WTRad21_Sequence_A 0_S 0_U 1_V 0_X22_Y20_Job(Seq.Scan) 1 01 01 02 01 04 01_196	Cell_CP_25	2852.0	2674.0	0	0	0	Egr2BD_28May21_WTRad21_Sequence_A 0_S 0_U 1_V 0_X22_Y20_Job(Seq.Scan) 1 01 01 02 01 04 01_196__Cell_CP_25	Cell_CP_25	Egr2BD_28May21_WTRad21_Sequence_A 0_S 0_U 1_V 0_X22_Y20_Job(Seq.Scan) 1 01 01 02 01 04 01_196	0.14285714285714285	1	TxS_auto_6	5.486274719238281	15.27843189239502	25.51372718811035	135.891	110.376	2.0	0	0.0	0.0	0.0	0.0	0.0	0.0	0.0	Gray{Float64}(1.8774603463662483)	1.5332126268466053	Gray{Float64}(1.187652518079316)	Gray{Float64}(0.0)	0.0	Gray{Float64}(0.0)	U 1_V 0	WT	1	DMSO-LPS	Egr2_intron(1),Egr2_Enh(6)	Egr2_BD	WT_DMSO-LPS_1	Egr2_intron	NA	Egr2_Enh	WT	DMSO-LPS	WT_DMSO-LPS
Egr2BD_28May21_WTRad21_Sequence_A 0_S 0_U 1_V 0_X22_Y20_Job(Seq.Scan) 1 01 01 02 01 04 01_196	Cell_CP_27	2970.0	2816.5	0	0	0	Egr2BD_28May21_WTRad21_Sequence_A 0_S 0_U 1_V 0_X22_Y20_Job(Seq.Scan) 1 01 01 02 01 04 01_196__Cell_CP_27	Cell_CP_27	Egr2BD_28May21_WTRad21_Sequence_A 0_S 0_U 1_V 0_X22_Y20_Job(Seq.Scan) 1 01 01 02 01 04 01_196	0.14285714285714285	1	TxS_auto_12	6.027451992034912	17.149019241333008	30.650981903076172	142.695	76.545	3.0	0	0.0	0.0	0.0	0.0	0.0	0.0	0.0	Gray{Float64}(2.062656845270585)	1.7209287591833813	Gray{Float64}(1.4267894130245302)	Gray{Float64}(0.0)	0.0	Gray{Float64}(0.0)	U 1_V 0	WT	1	DMSO-LPS	Egr2_intron(1),Egr2_Enh(6)	Egr2_BD	WT_DMSO-LPS_1	Egr2_intron	NA	Egr2_Enh	WT	DMSO-LPS	WT_DMSO-LPS
Egr2BD_28May21_WTRad21_Sequence_A 0_S 0_U 1_V 0_X22_Y21_Job(Seq.Scan) 1 01 01 02 01 04 01_198	Cell_CP_14	3788.5	3582.5	2	2	2	Egr2BD_28May21_WTRad21_Sequence_A 0_S 0_U 1_V 0_X22_Y21_Job(Seq.Scan) 1 01 01 02 01 04 01_198__Cell_CP_14	Cell_CP_14	Egr2BD_28May21_WTRad21_Sequence_A 0_S 0_U 1_V 0_X22_Y21_Job(Seq.Scan) 1 01 01 02 01 04 01_198	0.20689655172413793	1	TxS_auto_1	11.588234901428223	33.46274948120117	54.48627853393555	59.724000000000004	94.311	2.5	0	0.0	0.0	0.0	0.0	0.0	0.0	0.0	Gray{Float64}(3.9656146702820525)	3.358035065046179	Gray{Float64}(2.5363117440463734)	Gray{Float64}(0.0)	0.0	Gray{Float64}(0.0)	U 1_V 0	WT	1	DMSO-LPS	Egr2_intron(1),Egr2_Enh(6)	Egr2_BD	WT_DMSO-LPS_1	Egr2_intron	NA	Egr2_Enh	WT	DMSO-LPS	WT_DMSO-LPS
Egr2BD_28May21_WTRad21_Sequence_A 0_S 0_U 1_V 0_X22_Y21_Job(Seq.Scan) 1 01 01 02 01 04 01_198	Cell_CP_29	3689.5	3485.5	2	2	2	Egr2BD_28May21_WTRad21_Sequence_A 0_S 0_U 1_V 0_X22_Y21_Job(Seq.Scan) 1 01 01 02 01 04 01_198__Cell_CP_29	Cell_CP_29	Egr2BD_28May21_WTRad21_Sequence_A 0_S 0_U 1_V 0_X22_Y21_Job(Seq.Scan) 1 01 01 02 01 04 01_198	0.20689655172413793	1	TxS_auto_4	12.505882263183594	36.56863021850586	64.70587921142578	185.787	138.348	4.5	0	0.0	0.0	0.0	0.0	0.0	0.0	0.0	Gray{Float64}(4.279643154419375)	3.669714666555907	Gray{Float64}(3.012029556222498)	Gray{Float64}(0.0)	0.0	Gray{Float64}(0.0)	U 1_V 0	WT	1	DMSO-LPS	Egr2_intron(1),Egr2_Enh(6)	Egr2_BD	WT_DMSO-LPS_1	Egr2_intron	NA	Egr2_Enh	WT	DMSO-LPS	WT_DMSO-LPS
Egr2BD_28May21_WTRad21_Sequence_A 0_S 0_U 2_V 0_X 5_Y18_Job(Seq.Scan) 1 01 01 02 01 04 01_352	Cell_CP_7	2936.0	2762.0	6	6	6	Egr2BD_28May21_WTRad21_Sequence_A 0_S 0_U 2_V 0_X 5_Y18_Job(Seq.Scan) 1 01 01 02 01 04 01_352__Cell_CP_7	Cell_CP_7	Egr2BD_28May21_WTRad21_Sequence_A 0_S 0_U 2_V 0_X 5_Y18_Job(Seq.Scan) 1 01 01 02 01 04 01_352	0.15476190476190477	2	TxS_auto_2	9.160784721374512	24.364704132080078	43.33725357055664	39.123	65.394	2.0	TxS_auto_13	2.050980806350708	4.992157459259033	8.921566009521484	37.044	58.779	3.0	7.005745213751355	Gray{Float64}(3.13491593770688)	2.445033121709386	Gray{Float64}(2.0173296496522375)	Gray{Float64}(0.7018669921101495)	0.5009701850065049	Gray{Float64}(0.4152948825664616)	U 2_V 0	WT	1	BD1-LPS	Egr2_intron(1),Egr2_Enh(6)	Egr2_BD	WT_BD1-LPS_1	Egr2_intron	NA	Egr2_Enh	WT	BD1-LPS	WT_BD1-LPS
Egr2BD_28May21_WTRad21_Sequence_A 0_S 0_U 2_V 0_X 5_Y19_Job(Seq.Scan) 1 01 01 02 01 04 01_374	Cell_CP_5	3182.0	2984.0	0	0	0	Egr2BD_28May21_WTRad21_Sequence_A 0_S 0_U 2_V 0_X 5_Y19_Job(Seq.Scan) 1 01 01 02 01 04 01_374__Cell_CP_5	Cell_CP_5	Egr2BD_28May21_WTRad21_Sequence_A 0_S 0_U 2_V 0_X 5_Y19_Job(Seq.Scan) 1 01 01 02 01 04 01_374	0.10638297872340426	1	TxS_auto_21	5.137255668640137	14.482353210449219	22.392154693603516	33.075	46.305	2.5	0	0.0	0.0	0.0	0.0	0.0	0.0	0.0	Gray{Float64}(1.758022392352274)	1.453324985515413	Gray{Float64}(1.0423447233328145)	Gray{Float64}(0.0)	0.0	Gray{Float64}(0.0)	U 2_V 0	WT	1	BD1-LPS	Egr2_intron(1),Egr2_Enh(6)	Egr2_BD	WT_BD1-LPS_1	Egr2_intron	NA	Egr2_Enh	WT	BD1-LPS	WT_BD1-LPS
Egr2BD_28May21_WTRad21_Sequence_A 0_S 0_U 2_V 0_X 5_Y19_Job(Seq.Scan) 1 01 01 02 01 04 01_374	Cell_CP_14	3052.0	2901.0	0	0	0	Egr2BD_28May21_WTRad21_Sequence_A 0_S 0_U 2_V 0_X 5_Y19_Job(Seq.Scan) 1 01 01 02 01 04 01_374__Cell_CP_14	Cell_CP_14	Egr2BD_28May21_WTRad21_Sequence_A 0_S 0_U 2_V 0_X 5_Y19_Job(Seq.Scan) 1 01 01 02 01 04 01_374	0.10638297872340426	1	TxS_auto_30	4.29803991317749	11.360785484313965	18.36078453063965	80.514	118.69200000000001	3.0	0	0.0	0.0	0.0	0.0	0.0	0.0	0.0	Gray{Float64}(1.4708340207233612)	1.140071172102159	Gray{Float64}(0.8546862565767283)	Gray{Float64}(0.0)	0.0	Gray{Float64}(0.0)	U 2_V 0	WT	1	BD1-LPS	Egr2_intron(1),Egr2_Enh(6)	Egr2_BD	WT_BD1-LPS_1	Egr2_intron	NA	Egr2_Enh	WT	BD1-LPS	WT_BD1-LPS
Egr2BD_28May21_WTRad21_Sequence_A 0_S 0_U 2_V 0_X 5_Y19_Job(Seq.Scan) 1 01 01 02 01 04 01_374	Cell_CP_26	3107.0	2927.0	0	0	0	Egr2BD_28May21_WTRad21_Sequence_A 0_S 0_U 2_V 0_X 5_Y19_Job(Seq.Scan) 1 01 01 02 01 04 01_374__Cell_CP_26	Cell_CP_26	Egr2BD_28May21_WTRad21_Sequence_A 0_S 0_U 2_V 0_X 5_Y19_Job(Seq.Scan) 1 01 01 02 01 04 01_374	0.10638297872340426	2	TxS_auto_12	5.058824062347412	13.086273193359375	20.38039207458496	117.936	34.965	2.5	TxS_auto_20	2.454902410507202	7.227452278137207	11.721567153930664	120.20400000000001	37.989	2.0	4.825805632223491	Gray{Float64}(1.731182279843864)	1.3132263467699132	Gray{Float64}(0.9486980788171261)	Gray{Float64}(0.8400931717407881)	0.7252852367844772	Gray{Float64}(0.5456336756900398)	U 2_V 0	WT	1	BD1-LPS	Egr2_intron(1),Egr2_Enh(6)	Egr2_BD	WT_BD1-LPS_1	Egr2_intron	NA	Egr2_Enh	WT	BD1-LPS	WT_BD1-LPS
Egr2BD_28May21_WTRad21_Sequence_A 0_S 0_U 2_V 0_X 5_Y20_Job(Seq.Scan) 1 01 01 02 01 04 01_376	Cell_CP_10	2672.5	2534.0	1	1	1	Egr2BD_28May21_WTRad21_Sequence_A 0_S 0_U 2_V 0_X 5_Y20_Job(Seq.Scan) 1 01 01 02 01 04 01_376__Cell_CP_10	Cell_CP_10	Egr2BD_28May21_WTRad21_Sequence_A 0_S 0_U 2_V 0_X 5_Y20_Job(Seq.Scan) 1 01 01 02 01 04 01_376	0.12195121951219512	2	TxS_auto_20	3.6274521350860596	10.054901123046875	16.129409790039062	50.274	105.084	4.0	TxS_auto_21	1.1921570301055908	2.462745189666748	3.6941182613372803	45.171	108.486	2.5	8.23797384069651	Gray{Float64}(1.2413518991464614)	1.0090237972146336	Gray{Float64}(0.7508167666384711)	Gray{Float64}(0.4079685515594738)	0.2471400237993201	Gray{Float64}(0.17195954251656906)	U 2_V 0	WT	1	BD1-LPS	Egr2_intron(1),Egr2_Enh(6)	Egr2_BD	WT_BD1-LPS_1	Egr2_intron	NA	Egr2_Enh	WT	BD1-LPS	WT_BD1-LPS
Egr2BD_28May21_WTRad21_Sequence_A 0_S 0_U 2_V 0_X 5_Y20_Job(Seq.Scan) 1 01 01 02 01 04 01_376	Cell_CP_41	3546.0	3349.0	1	1	1	Egr2BD_28May21_WTRad21_Sequence_A 0_S 0_U 2_V 0_X 5_Y20_Job(Seq.Scan) 1 01 01 02 01 04 01_376__Cell_CP_41	Cell_CP_41	Egr2BD_28May21_WTRad21_Sequence_A 0_S 0_U 2_V 0_X 5_Y20_Job(Seq.Scan) 1 01 01 02 01 04 01_376	0.12195121951219512	1	TxS_auto_5	5.823531150817871	14.988239288330078	0.0	186.165	130.032	1.5	0	0.0	0.0	0.0	0.0	0.0	0.0	0.0	Gray{Float64}(1.9928730096489162)	1.504091381426692	Gray{Float64}(0.0)	Gray{Float64}(0.0)	0.0	Gray{Float64}(0.0)	U 2_V 0	WT	1	BD1-LPS	Egr2_intron(1),Egr2_Enh(6)	Egr2_BD	WT_BD1-LPS_1	Egr2_intron	NA	Egr2_Enh	WT	BD1-LPS	WT_BD1-LPS
Egr2BD_28May21_WTRad21_Sequence_A 0_S 0_U 2_V 0_X 6_Y18_Job(Seq.Scan) 1 01 01 02 01 04 01_354	Cell_CP_38	3498.0	3306.0	0	0	0	Egr2BD_28May21_WTRad21_Sequence_A 0_S 0_U 2_V 0_X 6_Y18_Job(Seq.Scan) 1 01 01 02 01 04 01_354__Cell_CP_38	Cell_CP_38	Egr2BD_28May21_WTRad21_Sequence_A 0_S 0_U 2_V 0_X 6_Y18_Job(Seq.Scan) 1 01 01 02 01 04 01_354	0.0875	1	TxS_auto_3	3.5019609928131104	10.04313850402832	0.0	176.715	143.073	1.5	0	0.0	0.0	0.0	0.0	0.0	0.0	0.0	Gray{Float64}(1.1984075233186358)	1.0078434014691113	Gray{Float64}(0.0)	Gray{Float64}(0.0)	0.0	Gray{Float64}(0.0)	U 2_V 0	WT	1	BD1-LPS	Egr2_intron(1),Egr2_Enh(6)	Egr2_BD	WT_BD1-LPS_1	Egr2_intron	NA	Egr2_Enh	WT	BD1-LPS	WT_BD1-LPS
Egr2BD_28May21_WTRad21_Sequence_A 0_S 0_U 2_V 0_X 6_Y19_Job(Seq.Scan) 1 01 01 02 01 04 01_372	Cell_CP_24	3561.5	3392.5	0	0	0	Egr2BD_28May21_WTRad21_Sequence_A 0_S 0_U 2_V 0_X 6_Y19_Job(Seq.Scan) 1 01 01 02 01 04 01_372__Cell_CP_24	Cell_CP_24	Egr2BD_28May21_WTRad21_Sequence_A 0_S 0_U 2_V 0_X 6_Y19_Job(Seq.Scan) 1 01 01 02 01 04 01_372	0.0625	1	TxS_auto_1	3.9725489616394043	12.400002479553223	20.117647171020508	137.592	100.359	2.0	0	0.0	0.0	0.0	0.0	0.0	0.0	0.0	Gray{Float64}(1.3594476272438492)	1.2443580930608158	Gray{Float64}(0.9364674218053097)	Gray{Float64}(0.0)	0.0	Gray{Float64}(0.0)	U 2_V 0	WT	1	BD1-LPS	Egr2_intron(1),Egr2_Enh(6)	Egr2_BD	WT_BD1-LPS_1	Egr2_intron	NA	Egr2_Enh	WT	BD1-LPS	WT_BD1-LPS
Egr2BD_28May21_WTRad21_Sequence_A 0_S 0_U 2_V 0_X 7_Y18_Job(Seq.Scan) 1 01 01 02 01 04 01_356	Cell_CP_9	5288.0	5050.5	1	1	1	Egr2BD_28May21_WTRad21_Sequence_A 0_S 0_U 2_V 0_X 7_Y18_Job(Seq.Scan) 1 01 01 02 01 04 01_356__Cell_CP_9	Cell_CP_9	Egr2BD_28May21_WTRad21_Sequence_A 0_S 0_U 2_V 0_X 7_Y18_Job(Seq.Scan) 1 01 01 02 01 04 01_356	0.06451612903225806	1	TxS_auto_4	4.2941179275512695	11.858824729919434	20.08626937866211	46.116	145.341	5.0	0	0.0	0.0	0.0	0.0	0.0	0.0	0.0	Gray{Float64}(1.4694918763960954)	1.1900501271026098	Gray{Float64}(0.9350067996926932)	Gray{Float64}(0.0)	0.0	Gray{Float64}(0.0)	U 2_V 0	WT	1	BD1-LPS	Egr2_intron(1),Egr2_Enh(6)	Egr2_BD	WT_BD1-LPS_1	Egr2_intron	NA	Egr2_Enh	WT	BD1-LPS	WT_BD1-LPS
Egr2BD_28May21_WTRad21_Sequence_A 0_S 0_U 2_V 0_X 7_Y18_Job(Seq.Scan) 1 01 01 02 01 04 01_356	Cell_CP_23	4107.0	3901.5	0	0	0	Egr2BD_28May21_WTRad21_Sequence_A 0_S 0_U 2_V 0_X 7_Y18_Job(Seq.Scan) 1 01 01 02 01 04 01_356__Cell_CP_23	Cell_CP_23	Egr2BD_28May21_WTRad21_Sequence_A 0_S 0_U 2_V 0_X 7_Y18_Job(Seq.Scan) 1 01 01 02 01 04 01_356	0.06451612903225806	1	TxS_auto_1	4.458824157714844	12.043140411376953	18.043132781982422	144.207	167.454	2.0	0	0.0	0.0	0.0	0.0	0.0	0.0	0.0	Gray{Float64}(1.5258560637101635)	1.2085464709765625	Gray{Float64}(0.8398997106368289)	Gray{Float64}(0.0)	0.0	Gray{Float64}(0.0)	U 2_V 0	WT	1	BD1-LPS	Egr2_intron(1),Egr2_Enh(6)	Egr2_BD	WT_BD1-LPS_1	Egr2_intron	NA	Egr2_Enh	WT	BD1-LPS	WT_BD1-LPS
Egr2BD_28May21_WTRad21_Sequence_A 0_S 0_U 2_V 0_X 7_Y19_Job(Seq.Scan) 1 01 01 02 01 04 01_370	Cell_CP_4	2325.0	2207.0	0	0	0	Egr2BD_28May21_WTRad21_Sequence_A 0_S 0_U 2_V 0_X 7_Y19_Job(Seq.Scan) 1 01 01 02 01 04 01_370__Cell_CP_4	Cell_CP_4	Egr2BD_28May21_WTRad21_Sequence_A 0_S 0_U 2_V 0_X 7_Y19_Job(Seq.Scan) 1 01 01 02 01 04 01_370	0.125	1	TxS_auto_1	4.333333969116211	10.490196228027344	16.407840728759766	24.381	46.116	2.0	0	0.0	0.0	0.0	0.0	0.0	0.0	0.0	Gray{Float64}(1.482912014239621)	1.0527062874113386	Gray{Float64}(0.763777601527265)	Gray{Float64}(0.0)	0.0	Gray{Float64}(0.0)	U 2_V 0	WT	1	BD1-LPS	Egr2_intron(1),Egr2_Enh(6)	Egr2_BD	WT_BD1-LPS_1	Egr2_intron	NA	Egr2_Enh	WT	BD1-LPS	WT_BD1-LPS
Egr2BD_28May21_WTRad21_Sequence_A 0_S 0_U 2_V 0_X 7_Y19_Job(Seq.Scan) 1 01 01 02 01 04 01_370	Cell_CP_10	3855.5	3647.5	0	0	0	Egr2BD_28May21_WTRad21_Sequence_A 0_S 0_U 2_V 0_X 7_Y19_Job(Seq.Scan) 1 01 01 02 01 04 01_370__Cell_CP_10	Cell_CP_10	Egr2BD_28May21_WTRad21_Sequence_A 0_S 0_U 2_V 0_X 7_Y19_Job(Seq.Scan) 1 01 01 02 01 04 01_370	0.125	2	TxS_auto_2	7.188235282897949	18.690195083618164	28.980388641357422	62.37	74.655	2.0	TxS_auto_11	3.1058828830718994	7.788236141204834	12.392154693603516	65.016	80.325	2.0	6.568882401139486	Gray{Float64}(2.4598889765158196)	1.8755879727875426	Gray{Float64}(1.3490240485468847)	Gray{Float64}(1.0628654691638872)	0.7815607044399685	Gray{Float64}(0.576849223861936)	U 2_V 0	WT	1	BD1-LPS	Egr2_intron(1),Egr2_Enh(6)	Egr2_BD	WT_BD1-LPS_1	Egr2_intron	NA	Egr2_Enh	WT	BD1-LPS	WT_BD1-LPS
Egr2BD_28May21_WTRad21_Sequence_A 0_S 0_U 2_V 0_X 7_Y20_Job(Seq.Scan) 1 01 01 02 01 04 01_380	Cell_CP_2	2767.0	2595.5	0	0	0	Egr2BD_28May21_WTRad21_Sequence_A 0_S 0_U 2_V 0_X 7_Y20_Job(Seq.Scan) 1 01 01 02 01 04 01_380__Cell_CP_2	Cell_CP_2	Egr2BD_28May21_WTRad21_Sequence_A 0_S 0_U 2_V 0_X 7_Y20_Job(Seq.Scan) 1 01 01 02 01 04 01_380	0.14864864864864866	1	TxS_auto_12	6.564705848693848	15.074508666992188	22.360788345336914	9.639	110.565	2.5	0	0.0	0.0	0.0	0.0	0.0	0.0	0.0	Gray{Float64}(2.2465107103117314)	1.512748637721482	Gray{Float64}(1.0408846339375206)	Gray{Float64}(0.0)	0.0	Gray{Float64}(0.0)	U 2_V 0	WT	1	BD1-LPS	Egr2_intron(1),Egr2_Enh(6)	Egr2_BD	WT_BD1-LPS_1	Egr2_intron	NA	Egr2_Enh	WT	BD1-LPS	WT_BD1-LPS
Egr2BD_28May21_WTRad21_Sequence_A 0_S 0_U 2_V 0_X 7_Y20_Job(Seq.Scan) 1 01 01 02 01 04 01_380	Cell_CP_20	3714.0	3514.5	0	0	0	Egr2BD_28May21_WTRad21_Sequence_A 0_S 0_U 2_V 0_X 7_Y20_Job(Seq.Scan) 1 01 01 02 01 04 01_380__Cell_CP_20	Cell_CP_20	Egr2BD_28May21_WTRad21_Sequence_A 0_S 0_U 2_V 0_X 7_Y20_Job(Seq.Scan) 1 01 01 02 01 04 01_380	0.14864864864864866	2	TxS_auto_18	4.2705888748168945	10.67843246459961	17.525489807128906	109.809	106.596	3.0	TxS_auto_11	1.376470685005188	2.5254905223846436	0.0	104.706	107.541	1.5	6.869034429961749	Gray{Float64}(1.4614399895043497)	1.0715960646329357	Gray{Float64}(0.8158036631241261)	Gray{Float64}(0.4710426038220028)	0.2534366082313032	Gray{Float64}(0.0)	U 2_V 0	WT	1	BD1-LPS	Egr2_intron(1),Egr2_Enh(6)	Egr2_BD	WT_BD1-LPS_1	Egr2_intron	NA	Egr2_Enh	WT	BD1-LPS	WT_BD1-LPS
Egr2BD_28May21_WTRad21_Sequence_A 0_S 0_U 2_V 0_X 8_Y19_Job(Seq.Scan) 1 01 01 02 01 04 01_368	Cell_CP_14	3432.0	3268.5	1	1	1	Egr2BD_28May21_WTRad21_Sequence_A 0_S 0_U 2_V 0_X 8_Y19_Job(Seq.Scan) 1 01 01 02 01 04 01_368__Cell_CP_14	Cell_CP_14	Egr2BD_28May21_WTRad21_Sequence_A 0_S 0_U 2_V 0_X 8_Y19_Job(Seq.Scan) 1 01 01 02 01 04 01_368	0.05172413793103448	1	TxS_auto_3	6.38431453704834	16.345102310180664	25.839216232299805	77.49	41.391	3.0	0	0.0	0.0	0.0	0.0	0.0	0.0	0.0	Gray{Float64}(2.1847789247604497)	1.640254538264671	Gray{Float64}(1.202803886599043)	Gray{Float64}(0.0)	0.0	Gray{Float64}(0.0)	U 2_V 0	WT	1	BD1-LPS	Egr2_intron(1),Egr2_Enh(6)	Egr2_BD	WT_BD1-LPS_1	Egr2_intron	NA	Egr2_Enh	WT	BD1-LPS	WT_BD1-LPS
Egr2BD_28May21_WTRad21_Sequence_A 0_S 0_U 2_V 0_X 8_Y20_Job(Seq.Scan) 1 01 01 02 01 04 01_382	Cell_CP_19	3640.0	3446.0	2	2	2	Egr2BD_28May21_WTRad21_Sequence_A 0_S 0_U 2_V 0_X 8_Y20_Job(Seq.Scan) 1 01 01 02 01 04 01_382__Cell_CP_19	Cell_CP_19	Egr2BD_28May21_WTRad21_Sequence_A 0_S 0_U 2_V 0_X 8_Y20_Job(Seq.Scan) 1 01 01 02 01 04 01_382	0.17567567567567569	2	TxS_auto_4	8.113725662231445	25.176471710205078	44.63529586791992	96.57900000000001	150.633	3.0	TxS_auto_7	3.8666672706604004	9.898037910461426	0.0	100.17	146.097	1.5	7.329432242677462	Gray{Float64}(2.7766014229503906)	2.526495166349285	Gray{Float64}(2.0777529344067824)	Gray{Float64}(1.3232138098737112)	0.9932823480974995	Gray{Float64}(0.0)	U 2_V 0	WT	1	BD1-LPS	Egr2_intron(1),Egr2_Enh(6)	Egr2_BD	WT_BD1-LPS_1	Egr2_intron	NA	Egr2_Enh	WT	BD1-LPS	WT_BD1-LPS
Egr2BD_28May21_WTRad21_Sequence_A 0_S 0_U 2_V 0_X 8_Y20_Job(Seq.Scan) 1 01 01 02 01 04 01_382	Cell_CP_24	3472.0	3286.0	1	1	1	Egr2BD_28May21_WTRad21_Sequence_A 0_S 0_U 2_V 0_X 8_Y20_Job(Seq.Scan) 1 01 01 02 01 04 01_382__Cell_CP_24	Cell_CP_24	Egr2BD_28May21_WTRad21_Sequence_A 0_S 0_U 2_V 0_X 8_Y20_Job(Seq.Scan) 1 01 01 02 01 04 01_382	0.17567567567567569	2	TxS_auto_5	5.556863307952881	15.894118309020996	27.18431282043457	127.953	156.681	2.5	TxS_auto_25	1.592157006263733	3.8156864643096924	0.0	133.056	154.98	3.0	5.738816079994215	Gray{Float64}(1.9016164965774096)	1.594997644759259	Gray{Float64}(1.2654175274120796)	Gray{Float64}(0.5448527092468277)	0.38290962766141723	Gray{Float64}(0.0)	U 2_V 0	WT	1	BD1-LPS	Egr2_intron(1),Egr2_Enh(6)	Egr2_BD	WT_BD1-LPS_1	Egr2_intron	NA	Egr2_Enh	WT	BD1-LPS	WT_BD1-LPS
Egr2BD_28May21_WTRad21_Sequence_A 0_S 0_U 2_V 0_X 8_Y20_Job(Seq.Scan) 1 01 01 02 01 04 01_382	Cell_CP_26	4176.5	3969.5	1	1	1	Egr2BD_28May21_WTRad21_Sequence_A 0_S 0_U 2_V 0_X 8_Y20_Job(Seq.Scan) 1 01 01 02 01 04 01_382__Cell_CP_26	Cell_CP_26	Egr2BD_28May21_WTRad21_Sequence_A 0_S 0_U 2_V 0_X 8_Y20_Job(Seq.Scan) 1 01 01 02 01 04 01_382	0.17567567567567569	1	TxS_auto_2	3.7411768436431885	10.270589828491211	17.10979652404785	136.269	56.133	3.0	0	0.0	0.0	0.0	0.0	0.0	0.0	0.0	Gray{Float64}(1.280269678813848)	1.0306684691930492	Gray{Float64}(0.7964533278806756)	Gray{Float64}(0.0)	0.0	Gray{Float64}(0.0)	U 2_V 0	WT	1	BD1-LPS	Egr2_intron(1),Egr2_Enh(6)	Egr2_BD	WT_BD1-LPS_1	Egr2_intron	NA	Egr2_Enh	WT	BD1-LPS	WT_BD1-LPS
Egr2BD_28May21_WTRad21_Sequence_A 0_S 0_U 2_V 0_X 8_Y20_Job(Seq.Scan) 1 01 01 02 01 04 01_382	Cell_CP_30	3649.5	3451.0	0	0	0	Egr2BD_28May21_WTRad21_Sequence_A 0_S 0_U 2_V 0_X 8_Y20_Job(Seq.Scan) 1 01 01 02 01 04 01_382__Cell_CP_30	Cell_CP_30	Egr2BD_28May21_WTRad21_Sequence_A 0_S 0_U 2_V 0_X 8_Y20_Job(Seq.Scan) 1 01 01 02 01 04 01_382	0.17567567567567569	1	TxS_auto_8	4.580392837524414	12.603922843933105	19.890193939208984	153.657	167.454	2.5	0	0.0	0.0	0.0	0.0	0.0	0.0	0.0	Gray{Float64}(1.5674581320320815)	1.2648217950781688	Gray{Float64}(0.9258795762304727)	Gray{Float64}(0.0)	0.0	Gray{Float64}(0.0)	U 2_V 0	WT	1	BD1-LPS	Egr2_intron(1),Egr2_Enh(6)	Egr2_BD	WT_BD1-LPS_1	Egr2_intron	NA	Egr2_Enh	WT	BD1-LPS	WT_BD1-LPS
Egr2BD_28May21_WTRad21_Sequence_A 0_S 0_U 2_V 0_X11_Y24_Job(Seq.Scan) 1 01 01 02 01 04 01_408	Cell_CP_1	4791.0	4298.0	1	1	1	Egr2BD_28May21_WTRad21_Sequence_A 0_S 0_U 2_V 0_X11_Y24_Job(Seq.Scan) 1 01 01 02 01 04 01_408__Cell_CP_1	Cell_CP_1	Egr2BD_28May21_WTRad21_Sequence_A 0_S 0_U 2_V 0_X11_Y24_Job(Seq.Scan) 1 01 01 02 01 04 01_408	0.75	1	TxS_auto_13	3.6196084022521973	10.709806442260742	20.619600296020508	89.208	141.372	4.0	0	0.0	0.0	0.0	0.0	0.0	0.0	0.0	Gray{Float64}(1.2386676920812505)	1.0747444884399884	Gray{Float64}(0.959833113868594)	Gray{Float64}(0.0)	0.0	Gray{Float64}(0.0)	U 2_V 0	WT	1	BD1-LPS	Egr2_intron(1),Egr2_Enh(6)	Egr2_BD	WT_BD1-LPS_1	Egr2_intron	NA	Egr2_Enh	WT	BD1-LPS	WT_BD1-LPS
Egr2BD_28May21_WTRad21_Sequence_A 0_S 0_U 2_V 0_X11_Y24_Job(Seq.Scan) 1 01 01 02 01 04 01_408	Cell_CP_2	1589.5	1359.5	4	4	4	Egr2BD_28May21_WTRad21_Sequence_A 0_S 0_U 2_V 0_X11_Y24_Job(Seq.Scan) 1 01 01 02 01 04 01_408__Cell_CP_2	Cell_CP_2	Egr2BD_28May21_WTRad21_Sequence_A 0_S 0_U 2_V 0_X11_Y24_Job(Seq.Scan) 1 01 01 02 01 04 01_408	0.75	2	TxS_auto_24	3.937255382537842	14.925490379333496	0.0	113.4	178.605	4.0	TxS_auto_9	3.968628406524658	14.345100402832031	31.498046875	113.4	176.715	4.0	4.424036618293292	Gray{Float64}(1.3473697969062308)	1.4977944381099964	Gray{Float64}(0.0)	Gray{Float64}(1.358105972452508)	1.4395514687572195	Gray{Float64}(1.4662199062435268)	U 2_V 0	WT	1	BD1-LPS	Egr2_intron(1),Egr2_Enh(6)	Egr2_BD	WT_BD1-LPS_1	Egr2_intron	NA	Egr2_Enh	WT	BD1-LPS	WT_BD1-LPS
Egr2BD_28May21_WTRad21_Sequence_A 0_S 0_U 2_V 0_X12_Y23_Job(Seq.Scan) 1 01 01 02 01 04 01_400	Cell_CP_8	2855.5	2678.0	0	0	0	Egr2BD_28May21_WTRad21_Sequence_A 0_S 0_U 2_V 0_X12_Y23_Job(Seq.Scan) 1 01 01 02 01 04 01_400__Cell_CP_8	Cell_CP_8	Egr2BD_28May21_WTRad21_Sequence_A 0_S 0_U 2_V 0_X12_Y23_Job(Seq.Scan) 1 01 01 02 01 04 01_400	0.07692307692307693	2	TxS_auto_45	4.066667079925537	10.568629264831543	17.094114303588867	54.432	59.346000000000004	2.5	TxS_auto_35	0.9960784316062927	2.094118356704712	3.698040008544922	52.164	59.157000000000004	3.0	3.029776394389527	Gray{Float64}(1.3916558275253976)	1.0605771555237908	Gray{Float64}(0.7957233275761388)	Gray{Float64}(0.3408684130697607)	0.21014779063871716	Gray{Float64}(0.17214209808409103)	U 2_V 0	WT	1	BD1-LPS	Egr2_intron(1),Egr2_Enh(6)	Egr2_BD	WT_BD1-LPS_1	Egr2_intron	NA	Egr2_Enh	WT	BD1-LPS	WT_BD1-LPS
Egr2BD_28May21_WTRad21_Sequence_A 0_S 0_U 2_V 0_X12_Y23_Job(Seq.Scan) 1 01 01 02 01 04 01_400	Cell_CP_31	4100.5	3895.5	0	0	0	Egr2BD_28May21_WTRad21_Sequence_A 0_S 0_U 2_V 0_X12_Y23_Job(Seq.Scan) 1 01 01 02 01 04 01_400__Cell_CP_31	Cell_CP_31	Egr2BD_28May21_WTRad21_Sequence_A 0_S 0_U 2_V 0_X12_Y23_Job(Seq.Scan) 1 01 01 02 01 04 01_400	0.07692307692307693	1	TxS_auto_6	12.439216613769531	38.039222717285156	65.26665496826172	149.877	129.654	2.0	0	0.0	0.0	0.0	0.0	0.0	0.0	0.0	Gray{Float64}(4.256829474892763)	3.817290740066215	Gray{Float64}(3.0381334153244484)	Gray{Float64}(0.0)	0.0	Gray{Float64}(0.0)	U 2_V 0	WT	1	BD1-LPS	Egr2_intron(1),Egr2_Enh(6)	Egr2_BD	WT_BD1-LPS_1	Egr2_intron	NA	Egr2_Enh	WT	BD1-LPS	WT_BD1-LPS
Egr2BD_28May21_WTRad21_Sequence_A 0_S 0_U 2_V 0_X13_Y15_Job(Seq.Scan) 1 01 01 02 01 04 01_342	Cell_CP_1	3299.5	3116.5	1	1	1	Egr2BD_28May21_WTRad21_Sequence_A 0_S 0_U 2_V 0_X13_Y15_Job(Seq.Scan) 1 01 01 02 01 04 01_342__Cell_CP_1	Cell_CP_1	Egr2BD_28May21_WTRad21_Sequence_A 0_S 0_U 2_V 0_X13_Y15_Job(Seq.Scan) 1 01 01 02 01 04 01_342	0.11538461538461539	2	TxS_auto_4	4.921569347381592	12.709805488586426	19.443132400512695	12.096	183.33	3.5	TxS_auto_5	6.59999942779541	17.20784568786621	26.313724517822266	13.986	184.842	3.0	4.675280098560941	Gray{Float64}(1.684212286927449)	1.2754472708396696	Gray{Float64}(0.9050690628055078)	Gray{Float64}(2.2585885406493498)	1.726832077747253	Gray{Float64}(1.2248920337362779)	U 2_V 0	WT	1	BD1-LPS	Egr2_intron(1),Egr2_Enh(6)	Egr2_BD	WT_BD1-LPS_1	Egr2_intron	NA	Egr2_Enh	WT	BD1-LPS	WT_BD1-LPS
Egr2BD_28May21_WTRad21_Sequence_A 0_S 0_U 2_V 0_X13_Y15_Job(Seq.Scan) 1 01 01 02 01 04 01_342	Cell_CP_17	3015.0	2831.0	0	0	0	Egr2BD_28May21_WTRad21_Sequence_A 0_S 0_U 2_V 0_X13_Y15_Job(Seq.Scan) 1 01 01 02 01 04 01_342__Cell_CP_17	Cell_CP_17	Egr2BD_28May21_WTRad21_Sequence_A 0_S 0_U 2_V 0_X13_Y15_Job(Seq.Scan) 1 01 01 02 01 04 01_342	0.11538461538461539	1	TxS_auto_13	4.062745571136475	10.058825492858887	15.325490951538086	76.734	174.447	4.0	0	0.0	0.0	0.0	0.0	0.0	0.0	0.0	Gray{Float64}(1.3903138463767732)	1.0094176133726378	Gray{Float64}(0.7133947065122651)	Gray{Float64}(0.0)	0.0	Gray{Float64}(0.0)	U 2_V 0	WT	1	BD1-LPS	Egr2_intron(1),Egr2_Enh(6)	Egr2_BD	WT_BD1-LPS_1	Egr2_intron	NA	Egr2_Enh	WT	BD1-LPS	WT_BD1-LPS
Egr2BD_28May21_WTRad21_Sequence_A 0_S 0_U 2_V 0_X13_Y17_Job(Seq.Scan) 1 01 01 02 01 04 01_350	Cell_CP_3	4264.0	4050.0	3	3	3	Egr2BD_28May21_WTRad21_Sequence_A 0_S 0_U 2_V 0_X13_Y17_Job(Seq.Scan) 1 01 01 02 01 04 01_350__Cell_CP_3	Cell_CP_3	Egr2BD_28May21_WTRad21_Sequence_A 0_S 0_U 2_V 0_X13_Y17_Job(Seq.Scan) 1 01 01 02 01 04 01_350	0.08695652173913043	1	TxS_auto_5	4.4196085929870605	11.309804916381836	19.192155838012695	27.783	133.812	3.5	0	0.0	0.0	0.0	0.0	0.0	0.0	0.0	Gray{Float64}(1.5124360890452793)	1.1349551987465258	Gray{Float64}(0.8933862167738656)	Gray{Float64}(0.0)	0.0	Gray{Float64}(0.0)	U 2_V 0	WT	1	BD1-LPS	Egr2_intron(1),Egr2_Enh(6)	Egr2_BD	WT_BD1-LPS_1	Egr2_intron	NA	Egr2_Enh	WT	BD1-LPS	WT_BD1-LPS
Egr2BD_28May21_WTRad21_Sequence_A 0_S 0_U 2_V 0_X13_Y17_Job(Seq.Scan) 1 01 01 02 01 04 01_350	Cell_CP_14	3371.0	3181.0	1	1	1	Egr2BD_28May21_WTRad21_Sequence_A 0_S 0_U 2_V 0_X13_Y17_Job(Seq.Scan) 1 01 01 02 01 04 01_350__Cell_CP_14	Cell_CP_14	Egr2BD_28May21_WTRad21_Sequence_A 0_S 0_U 2_V 0_X13_Y17_Job(Seq.Scan) 1 01 01 02 01 04 01_350	0.08695652173913043	1	TxS_auto_7	4.023529529571533	10.149020195007324	16.19215202331543	76.734	169.911	4.0	0	0.0	0.0	0.0	0.0	0.0	0.0	0.0	Gray{Float64}(1.3768937085332476)	1.018468781528022	Gray{Float64}(0.7537373893601612)	Gray{Float64}(0.0)	0.0	Gray{Float64}(0.0)	U 2_V 0	WT	1	BD1-LPS	Egr2_intron(1),Egr2_Enh(6)	Egr2_BD	WT_BD1-LPS_1	Egr2_intron	NA	Egr2_Enh	WT	BD1-LPS	WT_BD1-LPS
Egr2BD_28May21_WTRad21_Sequence_A 0_S 0_U 2_V 0_X13_Y18_Job(Seq.Scan) 1 01 01 02 01 04 01_360	Cell_CP_2	4048.0	3829.0	0	0	0	Egr2BD_28May21_WTRad21_Sequence_A 0_S 0_U 2_V 0_X13_Y18_Job(Seq.Scan) 1 01 01 02 01 04 01_360__Cell_CP_2	Cell_CP_2	Egr2BD_28May21_WTRad21_Sequence_A 0_S 0_U 2_V 0_X13_Y18_Job(Seq.Scan) 1 01 01 02 01 04 01_360	0.14285714285714285	1	TxS_auto_3	15.12549114227295	43.13725280761719	70.14116668701172	25.704	32.697	2.5	0	0.0	0.0	0.0	0.0	0.0	0.0	0.0	Gray{Float64}(5.176100595063552)	4.328885395957025	Gray{Float64}(3.2650397420440664)	Gray{Float64}(0.0)	0.0	Gray{Float64}(0.0)	U 2_V 0	WT	1	BD1-LPS	Egr2_intron(1),Egr2_Enh(6)	Egr2_BD	WT_BD1-LPS_1	Egr2_intron	NA	Egr2_Enh	WT	BD1-LPS	WT_BD1-LPS
Egr2BD_28May21_WTRad21_Sequence_A 0_S 0_U 2_V 0_X13_Y18_Job(Seq.Scan) 1 01 01 02 01 04 01_360	Cell_CP_14	3076.5	2917.0	0	0	0	Egr2BD_28May21_WTRad21_Sequence_A 0_S 0_U 2_V 0_X13_Y18_Job(Seq.Scan) 1 01 01 02 01 04 01_360__Cell_CP_14	Cell_CP_14	Egr2BD_28May21_WTRad21_Sequence_A 0_S 0_U 2_V 0_X13_Y18_Job(Seq.Scan) 1 01 01 02 01 04 01_360	0.14285714285714285	1	TxS_auto_6	4.917646884918213	13.050980567932129	21.43528938293457	103.572	19.845	2.0	0	0.0	0.0	0.0	0.0	0.0	0.0	0.0	Gray{Float64}(1.6828699794215416)	1.3096846810203964	Gray{Float64}(0.9978030737611947)	Gray{Float64}(0.0)	0.0	Gray{Float64}(0.0)	U 2_V 0	WT	1	BD1-LPS	Egr2_intron(1),Egr2_Enh(6)	Egr2_BD	WT_BD1-LPS_1	Egr2_intron	NA	Egr2_Enh	WT	BD1-LPS	WT_BD1-LPS
Egr2BD_28May21_WTRad21_Sequence_A 0_S 0_U 2_V 0_X13_Y18_Job(Seq.Scan) 1 01 01 02 01 04 01_360	Cell_CP_27	4483.0	4267.5	0	0	0	Egr2BD_28May21_WTRad21_Sequence_A 0_S 0_U 2_V 0_X13_Y18_Job(Seq.Scan) 1 01 01 02 01 04 01_360__Cell_CP_27	Cell_CP_27	Egr2BD_28May21_WTRad21_Sequence_A 0_S 0_U 2_V 0_X13_Y18_Job(Seq.Scan) 1 01 01 02 01 04 01_360	0.14285714285714285	1	TxS_auto_2	4.392157077789307	13.376472473144531	0.0	173.691	24.192	1.5	0	0.0	0.0	0.0	0.0	0.0	0.0	0.0	Gray{Float64}(1.5030418946476263)	1.3423482621079568	Gray{Float64}(0.0)	Gray{Float64}(0.0)	0.0	Gray{Float64}(0.0)	U 2_V 0	WT	1	BD1-LPS	Egr2_intron(1),Egr2_Enh(6)	Egr2_BD	WT_BD1-LPS_1	Egr2_intron	NA	Egr2_Enh	WT	BD1-LPS	WT_BD1-LPS
Egr2BD_28May21_WTRad21_Sequence_A 0_S 0_U 2_V 0_X13_Y19_Job(Seq.Scan) 1 01 01 02 01 04 01_366	Cell_CP_21	3346.5	3150.0	0	0	0	Egr2BD_28May21_WTRad21_Sequence_A 0_S 0_U 2_V 0_X13_Y19_Job(Seq.Scan) 1 01 01 02 01 04 01_366__Cell_CP_21	Cell_CP_21	Egr2BD_28May21_WTRad21_Sequence_A 0_S 0_U 2_V 0_X13_Y19_Job(Seq.Scan) 1 01 01 02 01 04 01_366	0.125	1	TxS_auto_5	5.929412364959717	16.384313583374023	26.984315872192383	148.176	141.75	2.5	0	0.0	0.0	0.0	0.0	0.0	0.0	0.0	Gray{Float64}(2.0291066638404125)	1.6441894459566517	Gray{Float64}(1.256107759480615)	Gray{Float64}(0.0)	0.0	Gray{Float64}(0.0)	U 2_V 0	WT	1	BD1-LPS	Egr2_intron(1),Egr2_Enh(6)	Egr2_BD	WT_BD1-LPS_1	Egr2_intron	NA	Egr2_Enh	WT	BD1-LPS	WT_BD1-LPS
Egr2BD_28May21_WTRad21_Sequence_A 0_S 0_U 2_V 0_X14_Y15_Job(Seq.Scan) 1 01 01 02 01 04 01_340	Cell_CP_1	2443.0	2277.0	0	0	0	Egr2BD_28May21_WTRad21_Sequence_A 0_S 0_U 2_V 0_X14_Y15_Job(Seq.Scan) 1 01 01 02 01 04 01_340__Cell_CP_1	Cell_CP_1	Egr2BD_28May21_WTRad21_Sequence_A 0_S 0_U 2_V 0_X14_Y15_Job(Seq.Scan) 1 01 01 02 01 04 01_340	0.08333333333333333	1	TxS_auto_1	10.435294151306152	28.91372299194336	46.709800720214844	13.23	58.968	3.0	0	0.0	0.0	0.0	0.0	0.0	0.0	0.0	Gray{Float64}(3.5710663381554255)	2.9015337105674224	Gray{Float64}(2.174320201644161)	Gray{Float64}(0.0)	0.0	Gray{Float64}(0.0)	U 2_V 0	WT	1	BD1-LPS	Egr2_intron(1),Egr2_Enh(6)	Egr2_BD	WT_BD1-LPS_1	Egr2_intron	NA	Egr2_Enh	WT	BD1-LPS	WT_BD1-LPS
Egr2BD_28May21_WTRad21_Sequence_A 0_S 0_U 2_V 0_X14_Y16_Job(Seq.Scan) 1 01 01 02 01 04 01_346	Cell_CP_13	3598.5	3402.0	0	0	0	Egr2BD_28May21_WTRad21_Sequence_A 0_S 0_U 2_V 0_X14_Y16_Job(Seq.Scan) 1 01 01 02 01 04 01_346__Cell_CP_13	Cell_CP_13	Egr2BD_28May21_WTRad21_Sequence_A 0_S 0_U 2_V 0_X14_Y16_Job(Seq.Scan) 1 01 01 02 01 04 01_346	0.15217391304347827	1	TxS_auto_7	4.258823871612549	11.074511528015137	18.184310913085938	111.888	60.858	2.5	0	0.0	0.0	0.0	0.0	0.0	0.0	0.0	Gray{Float64}(1.4574138828798353)	1.1113431686247097	Gray{Float64}(0.8464714891020686)	Gray{Float64}(0.0)	0.0	Gray{Float64}(0.0)	U 2_V 0	WT	1	BD1-LPS	Egr2_intron(1),Egr2_Enh(6)	Egr2_BD	WT_BD1-LPS_1	Egr2_intron	NA	Egr2_Enh	WT	BD1-LPS	WT_BD1-LPS
Egr2BD_28May21_WTRad21_Sequence_A 0_S 0_U 2_V 0_X14_Y19_Job(Seq.Scan) 1 01 01 02 01 04 01_364	Cell_CP_5	2985.0	2811.0	0	0	0	Egr2BD_28May21_WTRad21_Sequence_A 0_S 0_U 2_V 0_X14_Y19_Job(Seq.Scan) 1 01 01 02 01 04 01_364__Cell_CP_5	Cell_CP_5	Egr2BD_28May21_WTRad21_Sequence_A 0_S 0_U 2_V 0_X14_Y19_Job(Seq.Scan) 1 01 01 02 01 04 01_364	0.13043478260869565	2	TxS_auto_3	4.599999904632568	11.070590019226074	0.0	36.099000000000004	60.102000000000004	1.5	TxS_auto_11	2.8000001907348633	7.235293388366699	11.337252616882324	38.556	57.645	2.5	3.5105124981973748	Gray{Float64}(1.5741678745965613)	1.1109496395744756	Gray{Float64}(0.0)	Gray{Float64}(0.958189226195459)	0.7260721034797654	Gray{Float64}(0.5277440069523162)	U 2_V 0	WT	1	BD1-LPS	Egr2_intron(1),Egr2_Enh(6)	Egr2_BD	WT_BD1-LPS_1	Egr2_intron	NA	Egr2_Enh	WT	BD1-LPS	WT_BD1-LPS
Egr2BD_28May21_WTRad21_Sequence_A 0_S 0_U 2_V 0_X15_Y15_Job(Seq.Scan) 1 01 01 02 01 04 01_338	Cell_CP_5	3497.0	3321.0	1	1	1	Egr2BD_28May21_WTRad21_Sequence_A 0_S 0_U 2_V 0_X15_Y15_Job(Seq.Scan) 1 01 01 02 01 04 01_338__Cell_CP_5	Cell_CP_5	Egr2BD_28May21_WTRad21_Sequence_A 0_S 0_U 2_V 0_X15_Y15_Job(Seq.Scan) 1 01 01 02 01 04 01_338	0.19117647058823528	1	TxS_auto_6	24.403921127319336	82.19216918945312	139.12936401367188	32.13	103.194	4.5	0	0.0	0.0	0.0	0.0	0.0	0.0	0.0	Gray{Float64}(8.35127596722916)	8.248102456896031	Gray{Float64}(6.476409279260986)	Gray{Float64}(0.0)	0.0	Gray{Float64}(0.0)	U 2_V 0	WT	1	BD1-LPS	Egr2_intron(1),Egr2_Enh(6)	Egr2_BD	WT_BD1-LPS_1	Egr2_intron	NA	Egr2_Enh	WT	BD1-LPS	WT_BD1-LPS
Egr2BD_28May21_WTRad21_Sequence_A 0_S 0_U 2_V 0_X15_Y15_Job(Seq.Scan) 1 01 01 02 01 04 01_338	Cell_CP_10	4929.0	4671.0	0	0	0	Egr2BD_28May21_WTRad21_Sequence_A 0_S 0_U 2_V 0_X15_Y15_Job(Seq.Scan) 1 01 01 02 01 04 01_338__Cell_CP_10	Cell_CP_10	Egr2BD_28May21_WTRad21_Sequence_A 0_S 0_U 2_V 0_X15_Y15_Job(Seq.Scan) 1 01 01 02 01 04 01_338	0.19117647058823528	1	TxS_auto_11	5.364706516265869	13.866667747497559	21.968624114990234	75.789	52.164	3.5	0	0.0	0.0	0.0	0.0	0.0	0.0	0.0	Gray{Float64}(1.8358584412229717)	1.3915400633053492	Gray{Float64}(1.0226295655095365)	Gray{Float64}(0.0)	0.0	Gray{Float64}(0.0)	U 2_V 0	WT	1	BD1-LPS	Egr2_intron(1),Egr2_Enh(6)	Egr2_BD	WT_BD1-LPS_1	Egr2_intron	NA	Egr2_Enh	WT	BD1-LPS	WT_BD1-LPS
Egr2BD_28May21_WTRad21_Sequence_A 0_S 0_U 2_V 0_X15_Y15_Job(Seq.Scan) 1 01 01 02 01 04 01_338	Cell_CP_32	3255.0	3069.0	2	2	2	Egr2BD_28May21_WTRad21_Sequence_A 0_S 0_U 2_V 0_X15_Y15_Job(Seq.Scan) 1 01 01 02 01 04 01_338__Cell_CP_32	Cell_CP_32	Egr2BD_28May21_WTRad21_Sequence_A 0_S 0_U 2_V 0_X15_Y15_Job(Seq.Scan) 1 01 01 02 01 04 01_338	0.19117647058823528	2	TxS_auto_1	10.278430938720703	31.211767196655273	55.0941162109375	175.581	32.319	2.5	TxS_auto_8	0.6235294342041016	1.5450986623764038	0.0	176.526	39.312	1.5	7.876869555857833	Gray{Float64}(3.5173861131386057)	3.1321457535133854	Gray{Float64}(2.5646063143516975)	Gray{Float64}(0.21337826620408784)	0.15505287424545686	Gray{Float64}(0.0)	U 2_V 0	WT	1	BD1-LPS	Egr2_intron(1),Egr2_Enh(6)	Egr2_BD	WT_BD1-LPS_1	Egr2_intron	NA	Egr2_Enh	WT	BD1-LPS	WT_BD1-LPS
Egr2BD_28May21_WTRad21_Sequence_A 0_S 0_U 2_V 0_X15_Y16_Job(Seq.Scan) 1 01 01 02 01 04 01_348	Cell_CP_27	3427.0	3234.0	0	0	0	Egr2BD_28May21_WTRad21_Sequence_A 0_S 0_U 2_V 0_X15_Y16_Job(Seq.Scan) 1 01 01 02 01 04 01_348__Cell_CP_27	Cell_CP_27	Egr2BD_28May21_WTRad21_Sequence_A 0_S 0_U 2_V 0_X15_Y16_Job(Seq.Scan) 1 01 01 02 01 04 01_348	0.08928571428571429	1	TxS_auto_4	3.819608211517334	10.898040771484375	0.0	181.818	71.44200000000001	1.5	0	0.0	0.0	0.0	0.0	0.0	0.0	0.0	Gray{Float64}(1.307109709732937)	1.0936340742564052	Gray{Float64}(0.0)	Gray{Float64}(0.0)	0.0	Gray{Float64}(0.0)	U 2_V 0	WT	1	BD1-LPS	Egr2_intron(1),Egr2_Enh(6)	Egr2_BD	WT_BD1-LPS_1	Egr2_intron	NA	Egr2_Enh	WT	BD1-LPS	WT_BD1-LPS
Egr2BD_28May21_WTRad21_Sequence_A 0_S 0_U 2_V 0_X15_Y19_Job(Seq.Scan) 1 01 01 02 01 04 01_362	Cell_CP_1	3921.5	3715.0	0	0	0	Egr2BD_28May21_WTRad21_Sequence_A 0_S 0_U 2_V 0_X15_Y19_Job(Seq.Scan) 1 01 01 02 01 04 01_362__Cell_CP_1	Cell_CP_1	Egr2BD_28May21_WTRad21_Sequence_A 0_S 0_U 2_V 0_X15_Y19_Job(Seq.Scan) 1 01 01 02 01 04 01_362	0.16666666666666666	1	TxS_auto_6	4.60784387588501	11.325490951538086	17.792150497436523	25.326	25.704	2.5	0	0.0	0.0	0.0	0.0	0.0	0.0	0.0	Gray{Float64}(1.576852163251093)	1.1365293149474622	Gray{Float64}(0.8282165982465254)	Gray{Float64}(0.0)	0.0	Gray{Float64}(0.0)	U 2_V 0	WT	1	BD1-LPS	Egr2_intron(1),Egr2_Enh(6)	Egr2_BD	WT_BD1-LPS_1	Egr2_intron	NA	Egr2_Enh	WT	BD1-LPS	WT_BD1-LPS
Egr2BD_28May21_WTRad21_Sequence_A 0_S 0_U 2_V 0_X15_Y19_Job(Seq.Scan) 1 01 01 02 01 04 01_362	Cell_CP_8	3211.0	3016.0	1	1	1	Egr2BD_28May21_WTRad21_Sequence_A 0_S 0_U 2_V 0_X15_Y19_Job(Seq.Scan) 1 01 01 02 01 04 01_362__Cell_CP_8	Cell_CP_8	Egr2BD_28May21_WTRad21_Sequence_A 0_S 0_U 2_V 0_X15_Y19_Job(Seq.Scan) 1 01 01 02 01 04 01_362	0.16666666666666666	1	TxS_auto_14	3.952942132949829	11.058823585510254	18.462743759155273	60.291000000000004	127.575	4.5	0	0.0	0.0	0.0	0.0	0.0	0.0	0.0	Gray{Float64}(1.3527379662686903)	1.1097688610185934	Gray{Float64}(0.8594324127770829)	Gray{Float64}(0.0)	0.0	Gray{Float64}(0.0)	U 2_V 0	WT	1	BD1-LPS	Egr2_intron(1),Egr2_Enh(6)	Egr2_BD	WT_BD1-LPS_1	Egr2_intron	NA	Egr2_Enh	WT	BD1-LPS	WT_BD1-LPS
Egr2BD_28May21_WTRad21_Sequence_A 0_S 0_U 2_V 0_X18_Y15_Job(Seq.Scan) 1 01 01 02 01 04 01_336	Cell_CP_10	2916.5	2736.0	0	0	0	Egr2BD_28May21_WTRad21_Sequence_A 0_S 0_U 2_V 0_X18_Y15_Job(Seq.Scan) 1 01 01 02 01 04 01_336__Cell_CP_10	Cell_CP_10	Egr2BD_28May21_WTRad21_Sequence_A 0_S 0_U 2_V 0_X18_Y15_Job(Seq.Scan) 1 01 01 02 01 04 01_336	0.08333333333333333	2	TxS_auto_2	7.176471710205078	20.266664505004883	34.57646179199219	109.998	84.294	2.0	TxS_auto_8	0.8470588326454163	1.6862752437591553	2.8980400562286377	113.967	84.294	3.0	4.093038113675458	Gray{Float64}(2.45586335942723)	2.033788947843811	Gray{Float64}(1.6095187351799152)	Gray{Float64}(0.28987235432349157)	0.16922014734753574	Gray{Float64}(0.13490246034607625)	U 2_V 0	WT	1	BD1-LPS	Egr2_intron(1),Egr2_Enh(6)	Egr2_BD	WT_BD1-LPS_1	Egr2_intron	NA	Egr2_Enh	WT	BD1-LPS	WT_BD1-LPS
Egr2BD_28May21_WTRad21_Sequence_A 0_S 0_U 2_V 0_X19_Y14_Job(Seq.Scan) 1 01 01 02 01 04 01_328	Cell_CP_8	4459.5	4242.5	0	0	0	Egr2BD_28May21_WTRad21_Sequence_A 0_S 0_U 2_V 0_X19_Y14_Job(Seq.Scan) 1 01 01 02 01 04 01_328__Cell_CP_8	Cell_CP_8	Egr2BD_28May21_WTRad21_Sequence_A 0_S 0_U 2_V 0_X19_Y14_Job(Seq.Scan) 1 01 01 02 01 04 01_328	0.10714285714285714	1	TxS_auto_4	4.235294342041016	10.623530387878418	0.0	67.662	78.057	1.5	0	0.0	0.0	0.0	0.0	0.0	0.0	0.0	Gray{Float64}(1.4493618328094484)	1.066086562227068	Gray{Float64}(0.0)	Gray{Float64}(0.0)	0.0	Gray{Float64}(0.0)	U 2_V 0	WT	1	BD1-LPS	Egr2_intron(1),Egr2_Enh(6)	Egr2_BD	WT_BD1-LPS_1	Egr2_intron	NA	Egr2_Enh	WT	BD1-LPS	WT_BD1-LPS
Egr2BD_28May21_WTRad21_Sequence_A 0_S 0_U 2_V 0_X19_Y14_Job(Seq.Scan) 1 01 01 02 01 04 01_328	Cell_CP_19	3282.5	3095.5	0	0	0	Egr2BD_28May21_WTRad21_Sequence_A 0_S 0_U 2_V 0_X19_Y14_Job(Seq.Scan) 1 01 01 02 01 04 01_328__Cell_CP_19	Cell_CP_19	Egr2BD_28May21_WTRad21_Sequence_A 0_S 0_U 2_V 0_X19_Y14_Job(Seq.Scan) 1 01 01 02 01 04 01_328	0.10714285714285714	1	TxS_auto_10	4.098039627075195	11.24313735961914	17.82744598388672	136.647	95.634	2.5	0	0.0	0.0	0.0	0.0	0.0	0.0	0.0	Gray{Float64}(1.402391839893033)	1.128265013487366	Gray{Float64}(0.8298595872559456)	Gray{Float64}(0.0)	0.0	Gray{Float64}(0.0)	U 2_V 0	WT	1	BD1-LPS	Egr2_intron(1),Egr2_Enh(6)	Egr2_BD	WT_BD1-LPS_1	Egr2_intron	NA	Egr2_Enh	WT	BD1-LPS	WT_BD1-LPS
Egr2BD_28May21_WTRad21_Sequence_A 0_S 0_U 2_V 0_X19_Y15_Job(Seq.Scan) 1 01 01 02 01 04 01_334	Cell_CP_2	3353.5	3159.5	0	0	0	Egr2BD_28May21_WTRad21_Sequence_A 0_S 0_U 2_V 0_X19_Y15_Job(Seq.Scan) 1 01 01 02 01 04 01_334__Cell_CP_2	Cell_CP_2	Egr2BD_28May21_WTRad21_Sequence_A 0_S 0_U 2_V 0_X19_Y15_Job(Seq.Scan) 1 01 01 02 01 04 01_334	0.1111111111111111	1	TxS_auto_13	5.0	12.807846069335938	19.60784339904785	14.931000000000001	91.098	3.5	0	0.0	0.0	0.0	0.0	0.0	0.0	0.0	Gray{Float64}(1.7110520730785757)	1.2852857842032923	Gray{Float64}(0.9127362856586548)	Gray{Float64}(0.0)	0.0	Gray{Float64}(0.0)	U 2_V 0	WT	1	BD1-LPS	Egr2_intron(1),Egr2_Enh(6)	Egr2_BD	WT_BD1-LPS_1	Egr2_intron	NA	Egr2_Enh	WT	BD1-LPS	WT_BD1-LPS
Egr2BD_28May21_WTRad21_Sequence_A 0_S 0_U 2_V 0_X19_Y15_Job(Seq.Scan) 1 01 01 02 01 04 01_334	Cell_CP_20	2761.0	2591.0	0	0	0	Egr2BD_28May21_WTRad21_Sequence_A 0_S 0_U 2_V 0_X19_Y15_Job(Seq.Scan) 1 01 01 02 01 04 01_334__Cell_CP_20	Cell_CP_20	Egr2BD_28May21_WTRad21_Sequence_A 0_S 0_U 2_V 0_X19_Y15_Job(Seq.Scan) 1 01 01 02 01 04 01_334	0.1111111111111111	1	TxS_auto_7	4.380392551422119	11.172551155090332	17.6588191986084	84.105	61.614	2.5	0	0.0	0.0	0.0	0.0	0.0	0.0	0.0	Gray{Float64}(1.4990159512017536)	1.1211815862857424	Gray{Float64}(0.8220100862922155)	Gray{Float64}(0.0)	0.0	Gray{Float64}(0.0)	U 2_V 0	WT	1	BD1-LPS	Egr2_intron(1),Egr2_Enh(6)	Egr2_BD	WT_BD1-LPS_1	Egr2_intron	NA	Egr2_Enh	WT	BD1-LPS	WT_BD1-LPS
Egr2BD_28May21_WTRad21_Sequence_A 0_S 0_U 2_V 0_X19_Y15_Job(Seq.Scan) 1 01 01 02 01 04 01_334	Cell_CP_23	2537.5	2351.0	0	0	0	Egr2BD_28May21_WTRad21_Sequence_A 0_S 0_U 2_V 0_X19_Y15_Job(Seq.Scan) 1 01 01 02 01 04 01_334__Cell_CP_23	Cell_CP_23	Egr2BD_28May21_WTRad21_Sequence_A 0_S 0_U 2_V 0_X19_Y15_Job(Seq.Scan) 1 01 01 02 01 04 01_334	0.1111111111111111	1	TxS_auto_2	9.313725471496582	26.109804153442383	0.0	105.462	91.476	1.5	0	0.0	0.0	0.0	0.0	0.0	0.0	0.0	Gray{Float64}(3.1872538552177923)	2.620156420141261	Gray{Float64}(0.0)	Gray{Float64}(0.0)	0.0	Gray{Float64}(0.0)	U 2_V 0	WT	1	BD1-LPS	Egr2_intron(1),Egr2_Enh(6)	Egr2_BD	WT_BD1-LPS_1	Egr2_intron	NA	Egr2_Enh	WT	BD1-LPS	WT_BD1-LPS
Egr2BD_28May21_WTRad21_Sequence_A 0_S 0_U 2_V 0_X19_Y15_Job(Seq.Scan) 1 01 01 02 01 04 01_334	Cell_CP_30	3591.0	3395.5	0	0	0	Egr2BD_28May21_WTRad21_Sequence_A 0_S 0_U 2_V 0_X19_Y15_Job(Seq.Scan) 1 01 01 02 01 04 01_334__Cell_CP_30	Cell_CP_30	Egr2BD_28May21_WTRad21_Sequence_A 0_S 0_U 2_V 0_X19_Y15_Job(Seq.Scan) 1 01 01 02 01 04 01_334	0.1111111111111111	1	TxS_auto_4	4.345098495483398	11.650981903076172	19.419607162475586	143.451	106.407	2.0	0	0.0	0.0	0.0	0.0	0.0	0.0	0.0	Gray{Float64}(1.4869379576854937)	1.1691928003324326	Gray{Float64}(0.9039739735624823)	Gray{Float64}(0.0)	0.0	Gray{Float64}(0.0)	U 2_V 0	WT	1	BD1-LPS	Egr2_intron(1),Egr2_Enh(6)	Egr2_BD	WT_BD1-LPS_1	Egr2_intron	NA	Egr2_Enh	WT	BD1-LPS	WT_BD1-LPS
Egr2BD_28May21_WTRad21_Sequence_A 0_S 0_U 2_V 0_X19_Y20_Job(Seq.Scan) 1 01 01 02 01 04 01_384	Cell_CP_28	4256.0	4039.5	0	0	0	Egr2BD_28May21_WTRad21_Sequence_A 0_S 0_U 2_V 0_X19_Y20_Job(Seq.Scan) 1 01 01 02 01 04 01_384__Cell_CP_28	Cell_CP_28	Egr2BD_28May21_WTRad21_Sequence_A 0_S 0_U 2_V 0_X19_Y20_Job(Seq.Scan) 1 01 01 02 01 04 01_384	0.19642857142857142	1	TxS_auto_2	4.9176483154296875	14.69411563873291	25.199996948242188	176.148	75.222	2.5	0	0.0	0.0	0.0	0.0	0.0	0.0	0.0	Gray{Float64}(1.6828704689574663)	1.4745756499306444	Gray{Float64}(1.173048516608661)	Gray{Float64}(0.0)	0.0	Gray{Float64}(0.0)	U 2_V 0	WT	1	BD1-LPS	Egr2_intron(1),Egr2_Enh(6)	Egr2_BD	WT_BD1-LPS_1	Egr2_intron	NA	Egr2_Enh	WT	BD1-LPS	WT_BD1-LPS
Egr2BD_28May21_WTRad21_Sequence_A 0_S 0_U 2_V 0_X19_Y23_Job(Seq.Scan) 1 01 01 02 01 04 01_398	Cell_CP_1	2747.0	2570.0	0	0	0	Egr2BD_28May21_WTRad21_Sequence_A 0_S 0_U 2_V 0_X19_Y23_Job(Seq.Scan) 1 01 01 02 01 04 01_398__Cell_CP_1	Cell_CP_1	Egr2BD_28May21_WTRad21_Sequence_A 0_S 0_U 2_V 0_X19_Y23_Job(Seq.Scan) 1 01 01 02 01 04 01_398	0.1111111111111111	1	TxS_auto_1	5.349020004272461	15.403923034667969	24.615684509277344	13.986	98.469	3.0	0	0.0	0.0	0.0	0.0	0.0	0.0	0.0	Gray{Float64}(1.8304903534498331)	1.5458058435618667	Gray{Float64}(1.1458490355463624)	Gray{Float64}(0.0)	0.0	Gray{Float64}(0.0)	U 2_V 0	WT	1	BD1-LPS	Egr2_intron(1),Egr2_Enh(6)	Egr2_BD	WT_BD1-LPS_1	Egr2_intron	NA	Egr2_Enh	WT	BD1-LPS	WT_BD1-LPS
Egr2BD_28May21_WTRad21_Sequence_A 0_S 0_U 2_V 0_X19_Y23_Job(Seq.Scan) 1 01 01 02 01 04 01_398	Cell_CP_19	3307.0	3150.5	1	1	1	Egr2BD_28May21_WTRad21_Sequence_A 0_S 0_U 2_V 0_X19_Y23_Job(Seq.Scan) 1 01 01 02 01 04 01_398__Cell_CP_19	Cell_CP_19	Egr2BD_28May21_WTRad21_Sequence_A 0_S 0_U 2_V 0_X19_Y23_Job(Seq.Scan) 1 01 01 02 01 04 01_398	0.1111111111111111	2	TxS_auto_24	3.3058829307556152	10.129410743713379	20.145092010498047	129.276	152.712	5.5	TxS_auto_25	2.3019611835479736	6.784313678741455	10.75294303894043	138.726	158.76	5.0	12.72323873862311	Gray{Float64}(1.1313075684048945)	1.0165009448716715	Gray{Float64}(0.9377449667313593)	Gray{Float64}(0.7877550910512343)	0.6808156406360087	Gray{Float64}(0.5005446590693482)	U 2_V 0	WT	1	BD1-LPS	Egr2_intron(1),Egr2_Enh(6)	Egr2_BD	WT_BD1-LPS_1	Egr2_intron	NA	Egr2_Enh	WT	BD1-LPS	WT_BD1-LPS
Egr2BD_28May21_WTRad21_Sequence_A 0_S 0_U 2_V 0_X20_Y14_Job(Seq.Scan) 1 01 01 02 01 04 01_330	Cell_CP_3	2819.0	2639.5	4	4	4	Egr2BD_28May21_WTRad21_Sequence_A 0_S 0_U 2_V 0_X20_Y14_Job(Seq.Scan) 1 01 01 02 01 04 01_330__Cell_CP_3	Cell_CP_3	Egr2BD_28May21_WTRad21_Sequence_A 0_S 0_U 2_V 0_X20_Y14_Job(Seq.Scan) 1 01 01 02 01 04 01_330	0.0967741935483871	2	TxS_auto_4	10.286275863647461	32.22352981567383	58.09804153442383	21.168	57.834	3.0	TxS_auto_15	1.0470589399337769	1.8666675090789795	3.447059392929077	16.065	55.755	3.0	6.273981989135766	Gray{Float64}(3.520070728150421)	3.2336775883100435	Gray{Float64}(2.7044376862346464)	Gray{Float64}(0.3583144739618289)	0.18732277076607434	Gray{Float64}(0.1604590633817304)	U 2_V 0	WT	1	BD1-LPS	Egr2_intron(1),Egr2_Enh(6)	Egr2_BD	WT_BD1-LPS_1	Egr2_intron	NA	Egr2_Enh	WT	BD1-LPS	WT_BD1-LPS
Egr2BD_28May21_WTRad21_Sequence_A 0_S 0_U 2_V 0_X20_Y20_Job(Seq.Scan) 1 01 01 02 01 04 01_386	Cell_CP_19	3228.0	3055.0	0	0	0	Egr2BD_28May21_WTRad21_Sequence_A 0_S 0_U 2_V 0_X20_Y20_Job(Seq.Scan) 1 01 01 02 01 04 01_386__Cell_CP_19	Cell_CP_19	Egr2BD_28May21_WTRad21_Sequence_A 0_S 0_U 2_V 0_X20_Y20_Job(Seq.Scan) 1 01 01 02 01 04 01_386	0.05555555555555555	1	TxS_auto_2	6.705883502960205	17.60784149169922	30.360782623291016	127.953	152.901	3.0	0	0.0	0.0	0.0	0.0	0.0	0.0	0.0	Gray{Float64}(2.294823173912696)	1.766972232276311	Gray{Float64}(1.413280767155562)	Gray{Float64}(0.0)	0.0	Gray{Float64}(0.0)	U 2_V 0	WT	1	BD1-LPS	Egr2_intron(1),Egr2_Enh(6)	Egr2_BD	WT_BD1-LPS_1	Egr2_intron	NA	Egr2_Enh	WT	BD1-LPS	WT_BD1-LPS
Egr2BD_28May21_WTRad21_Sequence_A 0_S 0_U 2_V 0_X20_Y20_Job(Seq.Scan) 1 01 01 02 01 04 01_386	Cell_CP_26	6063.5	5809.0	0	0	0	Egr2BD_28May21_WTRad21_Sequence_A 0_S 0_U 2_V 0_X20_Y20_Job(Seq.Scan) 1 01 01 02 01 04 01_386__Cell_CP_26	Cell_CP_26	Egr2BD_28May21_WTRad21_Sequence_A 0_S 0_U 2_V 0_X20_Y20_Job(Seq.Scan) 1 01 01 02 01 04 01_386	0.05555555555555555	1	TxS_auto_1	11.396079063415527	32.28235626220703	54.04314041137695	175.203	29.673000000000002	2.5	0	0.0	0.0	0.0	0.0	0.0	0.0	0.0	Gray{Float64}(3.899856941284898)	3.239580906873915	Gray{Float64}(2.5156838638768733)	Gray{Float64}(0.0)	0.0	Gray{Float64}(0.0)	U 2_V 0	WT	1	BD1-LPS	Egr2_intron(1),Egr2_Enh(6)	Egr2_BD	WT_BD1-LPS_1	Egr2_intron	NA	Egr2_Enh	WT	BD1-LPS	WT_BD1-LPS
Egr2BD_28May21_WTRad21_Sequence_A 0_S 0_U 2_V 0_X20_Y23_Job(Seq.Scan) 1 01 01 02 01 04 01_396	Cell_CP_2	3548.5	3354.0	2	2	2	Egr2BD_28May21_WTRad21_Sequence_A 0_S 0_U 2_V 0_X20_Y23_Job(Seq.Scan) 1 01 01 02 01 04 01_396__Cell_CP_2	Cell_CP_2	Egr2BD_28May21_WTRad21_Sequence_A 0_S 0_U 2_V 0_X20_Y23_Job(Seq.Scan) 1 01 01 02 01 04 01_396	0.11428571428571428	2	TxS_auto_24	4.4941182136535645	11.007844924926758	17.101957321166992	20.79	177.471	4.5	TxS_auto_22	1.145098328590393	2.1999998092651367	3.2156870365142822	25.704	177.471	3.5	7.375459036561725	Gray{Float64}(1.5379340572264233)	1.1046530790681401	Gray{Float64}(0.7960884165146277)	Gray{Float64}(0.3918645738026808)	0.22077314677198034	Gray{Float64}(0.14968878432042448)	U 2_V 0	WT	1	BD1-LPS	Egr2_intron(1),Egr2_Enh(6)	Egr2_BD	WT_BD1-LPS_1	Egr2_intron	NA	Egr2_Enh	WT	BD1-LPS	WT_BD1-LPS
Egr2BD_28May21_WTRad21_Sequence_A 0_S 0_U 2_V 0_X20_Y23_Job(Seq.Scan) 1 01 01 02 01 04 01_396	Cell_CP_21	2858.5	2688.5	0	0	0	Egr2BD_28May21_WTRad21_Sequence_A 0_S 0_U 2_V 0_X20_Y23_Job(Seq.Scan) 1 01 01 02 01 04 01_396__Cell_CP_21	Cell_CP_21	Egr2BD_28May21_WTRad21_Sequence_A 0_S 0_U 2_V 0_X20_Y23_Job(Seq.Scan) 1 01 01 02 01 04 01_396	0.11428571428571428	1	TxS_auto_1	6.396078586578369	16.34902000427246	0.0	104.328	94.5	1.5	0	0.0	0.0	0.0	0.0	0.0	0.0	0.0	Gray{Float64}(2.188804705027681)	1.6406476845045448	Gray{Float64}(0.0)	Gray{Float64}(0.0)	0.0	Gray{Float64}(0.0)	U 2_V 0	WT	1	BD1-LPS	Egr2_intron(1),Egr2_Enh(6)	Egr2_BD	WT_BD1-LPS_1	Egr2_intron	NA	Egr2_Enh	WT	BD1-LPS	WT_BD1-LPS
Egr2BD_28May21_WTRad21_Sequence_A 0_S 0_U 2_V 0_X20_Y23_Job(Seq.Scan) 1 01 01 02 01 04 01_396	Cell_CP_24	2329.5	2171.0	0	0	0	Egr2BD_28May21_WTRad21_Sequence_A 0_S 0_U 2_V 0_X20_Y23_Job(Seq.Scan) 1 01 01 02 01 04 01_396__Cell_CP_24	Cell_CP_24	Egr2BD_28May21_WTRad21_Sequence_A 0_S 0_U 2_V 0_X20_Y23_Job(Seq.Scan) 1 01 01 02 01 04 01_396	0.11428571428571428	1	TxS_auto_15	5.6901960372924805	16.062747955322266	26.22745132446289	111.132	164.052	4.0	0	0.0	0.0	0.0	0.0	0.0	0.0	0.0	Gray{Float64}(1.9472443451665589)	1.6119198724322756	Gray{Float64}(1.2208760554129008)	Gray{Float64}(0.0)	0.0	Gray{Float64}(0.0)	U 2_V 0	WT	1	BD1-LPS	Egr2_intron(1),Egr2_Enh(6)	Egr2_BD	WT_BD1-LPS_1	Egr2_intron	NA	Egr2_Enh	WT	BD1-LPS	WT_BD1-LPS
Egr2BD_28May21_WTRad21_Sequence_A 0_S 0_U 2_V 0_X21_Y20_Job(Seq.Scan) 1 01 01 02 01 04 01_388	Cell_CP_29	3318.5	3129.5	1	1	1	Egr2BD_28May21_WTRad21_Sequence_A 0_S 0_U 2_V 0_X21_Y20_Job(Seq.Scan) 1 01 01 02 01 04 01_388__Cell_CP_29	Cell_CP_29	Egr2BD_28May21_WTRad21_Sequence_A 0_S 0_U 2_V 0_X21_Y20_Job(Seq.Scan) 1 01 01 02 01 04 01_388	0.109375	2	TxS_auto_4	4.05882453918457	10.38431453704834	16.752941131591797	170.667	57.456	2.5	TxS_auto_2	3.5098042488098145	0.0	0.0	168.399	55.944	1.0	4.840451218636544	Gray{Float64}(1.3889720284067906)	1.042080907352428	Gray{Float64}(0.7798418699656549)	Gray{Float64}(1.2010915672052052)	0.0	Gray{Float64}(0.0)	U 2_V 0	WT	1	BD1-LPS	Egr2_intron(1),Egr2_Enh(6)	Egr2_BD	WT_BD1-LPS_1	Egr2_intron	NA	Egr2_Enh	WT	BD1-LPS	WT_BD1-LPS
Egr2BD_28May21_WTRad21_Sequence_A 0_S 0_U 2_V 0_X21_Y21_Job(Seq.Scan) 1 01 01 02 01 04 01_390	Cell_CP_7	3312.0	3125.0	1	1	1	Egr2BD_28May21_WTRad21_Sequence_A 0_S 0_U 2_V 0_X21_Y21_Job(Seq.Scan) 1 01 01 02 01 04 01_390__Cell_CP_7	Cell_CP_7	Egr2BD_28May21_WTRad21_Sequence_A 0_S 0_U 2_V 0_X21_Y21_Job(Seq.Scan) 1 01 01 02 01 04 01_390	0.125	1	TxS_auto_17	5.603921890258789	15.219611167907715	26.211759567260742	46.494	183.33	5.0	0	0.0	0.0	0.0	0.0	0.0	0.0	0.0	Gray{Float64}(1.9177204335395421)	1.527309882498274	Gray{Float64}(1.2201456111772617)	Gray{Float64}(0.0)	0.0	Gray{Float64}(0.0)	U 2_V 0	WT	1	BD1-LPS	Egr2_intron(1),Egr2_Enh(6)	Egr2_BD	WT_BD1-LPS_1	Egr2_intron	NA	Egr2_Enh	WT	BD1-LPS	WT_BD1-LPS
Egr2BD_28May21_WTRad21_Sequence_A 0_S 0_U 2_V 0_X21_Y21_Job(Seq.Scan) 1 01 01 02 01 04 01_390	Cell_CP_20	4124.0	3913.0	0	0	0	Egr2BD_28May21_WTRad21_Sequence_A 0_S 0_U 2_V 0_X21_Y21_Job(Seq.Scan) 1 01 01 02 01 04 01_390__Cell_CP_20	Cell_CP_20	Egr2BD_28May21_WTRad21_Sequence_A 0_S 0_U 2_V 0_X21_Y21_Job(Seq.Scan) 1 01 01 02 01 04 01_390	0.125	1	TxS_auto_11	5.101961135864258	13.329410552978516	21.274505615234375	112.455	140.805	3.0	0	0.0	0.0	0.0	0.0	0.0	0.0	0.0	Gray{Float64}(1.7459442356573724)	1.3376255306947875	Gray{Float64}(0.9903186617359535)	Gray{Float64}(0.0)	0.0	Gray{Float64}(0.0)	U 2_V 0	WT	1	BD1-LPS	Egr2_intron(1),Egr2_Enh(6)	Egr2_BD	WT_BD1-LPS_1	Egr2_intron	NA	Egr2_Enh	WT	BD1-LPS	WT_BD1-LPS
Egr2BD_28May21_WTRad21_Sequence_A 0_S 0_U 2_V 0_X21_Y21_Job(Seq.Scan) 1 01 01 02 01 04 01_390	Cell_CP_25	3845.0	3647.0	0	0	0	Egr2BD_28May21_WTRad21_Sequence_A 0_S 0_U 2_V 0_X21_Y21_Job(Seq.Scan) 1 01 01 02 01 04 01_390__Cell_CP_25	Cell_CP_25	Egr2BD_28May21_WTRad21_Sequence_A 0_S 0_U 2_V 0_X21_Y21_Job(Seq.Scan) 1 01 01 02 01 04 01_390	0.125	1	TxS_auto_9	4.403922080993652	11.949021339416504	19.431371688842773	164.619	33.075	3.5	0	0.0	0.0	0.0	0.0	0.0	0.0	0.0	Gray{Float64}(1.5070680012721407)	1.1991014866631742	Gray{Float64}(0.9045216069702156)	Gray{Float64}(0.0)	0.0	Gray{Float64}(0.0)	U 2_V 0	WT	1	BD1-LPS	Egr2_intron(1),Egr2_Enh(6)	Egr2_BD	WT_BD1-LPS_1	Egr2_intron	NA	Egr2_Enh	WT	BD1-LPS	WT_BD1-LPS
Egr2BD_28May21_WTRad21_Sequence_A 0_S 0_U 2_V 0_X21_Y23_Job(Seq.Scan) 1 01 01 02 01 04 01_394	Cell_CP_1	3464.5	3265.5	0	0	0	Egr2BD_28May21_WTRad21_Sequence_A 0_S 0_U 2_V 0_X21_Y23_Job(Seq.Scan) 1 01 01 02 01 04 01_394__Cell_CP_1	Cell_CP_1	Egr2BD_28May21_WTRad21_Sequence_A 0_S 0_U 2_V 0_X21_Y23_Job(Seq.Scan) 1 01 01 02 01 04 01_394	0.08928571428571429	2	TxS_auto_4	5.4509806632995605	15.77254867553711	24.992155075073242	8.505	43.47	3.5	TxS_auto_8	3.8078434467315674	9.560787200927734	14.843135833740234	8.883000000000001	45.927	3.5	4.29298648961303	Gray{Float64}(1.8653823528499884)	1.582797957094232	Gray{Float64}(1.163373570952487)	Gray{Float64}(1.3030836846977434)	0.9594387540747771	Gray{Float64}(0.6909412928641006)	U 2_V 0	WT	1	BD1-LPS	Egr2_intron(1),Egr2_Enh(6)	Egr2_BD	WT_BD1-LPS_1	Egr2_intron	NA	Egr2_Enh	WT	BD1-LPS	WT_BD1-LPS
Egr2BD_28May21_WTRad21_Sequence_A 0_S 0_U 2_V 0_X21_Y23_Job(Seq.Scan) 1 01 01 02 01 04 01_394	Cell_CP_5	3810.5	3609.5	0	0	0	Egr2BD_28May21_WTRad21_Sequence_A 0_S 0_U 2_V 0_X21_Y23_Job(Seq.Scan) 1 01 01 02 01 04 01_394__Cell_CP_5	Cell_CP_5	Egr2BD_28May21_WTRad21_Sequence_A 0_S 0_U 2_V 0_X21_Y23_Job(Seq.Scan) 1 01 01 02 01 04 01_394	0.08928571428571429	1	TxS_auto_2	10.274510383605957	28.12548828125	46.28626251220703	21.357	88.641	4.0	0	0.0	0.0	0.0	0.0	0.0	0.0	0.0	Gray{Float64}(3.5160444583472645)	2.8224332230392886	Gray{Float64}(2.154604688676001)	Gray{Float64}(0.0)	0.0	Gray{Float64}(0.0)	U 2_V 0	WT	1	BD1-LPS	Egr2_intron(1),Egr2_Enh(6)	Egr2_BD	WT_BD1-LPS_1	Egr2_intron	NA	Egr2_Enh	WT	BD1-LPS	WT_BD1-LPS
Egr2BD_28May21_WTRad21_Sequence_A 0_S 0_U 2_V 0_X21_Y23_Job(Seq.Scan) 1 01 01 02 01 04 01_394	Cell_CP_27	3389.0	3190.0	0	0	0	Egr2BD_28May21_WTRad21_Sequence_A 0_S 0_U 2_V 0_X21_Y23_Job(Seq.Scan) 1 01 01 02 01 04 01_394__Cell_CP_27	Cell_CP_27	Egr2BD_28May21_WTRad21_Sequence_A 0_S 0_U 2_V 0_X21_Y23_Job(Seq.Scan) 1 01 01 02 01 04 01_394	0.08928571428571429	1	TxS_auto_6	3.858823537826538	11.007843971252441	18.999996185302734	171.234	149.688	3.5	0	0.0	0.0	0.0	0.0	0.0	0.0	0.0	Gray{Float64}(1.3205296028085003)	1.10465298336555	Gray{Float64}(0.8844412714222283)	Gray{Float64}(0.0)	0.0	Gray{Float64}(0.0)	U 2_V 0	WT	1	BD1-LPS	Egr2_intron(1),Egr2_Enh(6)	Egr2_BD	WT_BD1-LPS_1	Egr2_intron	NA	Egr2_Enh	WT	BD1-LPS	WT_BD1-LPS
Egr2BD_28May21_WTRad21_Sequence_A 0_S 0_U 3_V 0_X 4_Y19_Job(Seq.Scan) 1 01 01 02 01 04 01_526	Cell_CP_6	3564.0	3367.0	1	1	1	Egr2BD_28May21_WTRad21_Sequence_A 0_S 0_U 3_V 0_X 4_Y19_Job(Seq.Scan) 1 01 01 02 01 04 01_526__Cell_CP_6	Cell_CP_6	Egr2BD_28May21_WTRad21_Sequence_A 0_S 0_U 3_V 0_X 4_Y19_Job(Seq.Scan) 1 01 01 02 01 04 01_526	0.25	2	TxS_auto_37	5.596079349517822	13.984314918518066	20.760778427124023	39.879	98.091	3.5	TxS_auto_35	5.556863307952881	14.91765022277832	22.929407119750977	38.934	91.098	3.5	7.87686955585783	Gray{Float64}(1.9150366344209353)	1.4033461262175522	Gray{Float64}(0.9664048923338338)	Gray{Float64}(1.9016164965774096)	1.4970076671172983	Gray{Float64}(1.0673535819779598)	U 3_V 0	WT	1	BD2-LPS	Egr2_intron(1),Egr2_Enh(6)	Egr2_BD	WT_BD2-LPS_1	Egr2_intron	NA	Egr2_Enh	WT	BD2-LPS	WT_BD2-LPS
Egr2BD_28May21_WTRad21_Sequence_A 0_S 0_U 3_V 0_X 4_Y19_Job(Seq.Scan) 1 01 01 02 01 04 01_526	Cell_CP_14	3662.0	3466.5	3	3	3	Egr2BD_28May21_WTRad21_Sequence_A 0_S 0_U 3_V 0_X 4_Y19_Job(Seq.Scan) 1 01 01 02 01 04 01_526__Cell_CP_14	Cell_CP_14	Egr2BD_28May21_WTRad21_Sequence_A 0_S 0_U 3_V 0_X 4_Y19_Job(Seq.Scan) 1 01 01 02 01 04 01_526	0.25	2	TxS_auto_34	6.537254810333252	17.533334732055664	27.24313735961914	93.177	62.748	3.5	TxS_auto_19	8.003922462463379	22.725492477416992	37.588218688964844	97.335	57.834	4.0	7.1018560954161725	Gray{Float64}(2.23711667909272)	1.7594953717270432	Gray{Float64}(1.2681557832369663)	Gray{Float64}(2.7390256244316284)	2.280535873254552	Gray{Float64}(1.7497146632840301)	U 3_V 0	WT	1	BD2-LPS	Egr2_intron(1),Egr2_Enh(6)	Egr2_BD	WT_BD2-LPS_1	Egr2_intron	NA	Egr2_Enh	WT	BD2-LPS	WT_BD2-LPS
Egr2BD_28May21_WTRad21_Sequence_A 0_S 0_U 3_V 0_X 4_Y19_Job(Seq.Scan) 1 01 01 02 01 04 01_526	Cell_CP_16	3260.5	3103.0	1	1	1	Egr2BD_28May21_WTRad21_Sequence_A 0_S 0_U 3_V 0_X 4_Y19_Job(Seq.Scan) 1 01 01 02 01 04 01_526__Cell_CP_16	Cell_CP_16	Egr2BD_28May21_WTRad21_Sequence_A 0_S 0_U 3_V 0_X 4_Y19_Job(Seq.Scan) 1 01 01 02 01 04 01_526	0.25	1	TxS_auto_44	4.886274814605713	12.984314918518066	21.678428649902344	106.407	150.066	4.0	0	0.0	0.0	0.0	0.0	0.0	0.0	0.0	Gray{Float64}(1.6721341302325474)	1.3029946871664166	Gray{Float64}(1.0091210972130094)	Gray{Float64}(0.0)	0.0	Gray{Float64}(0.0)	U 3_V 0	WT	1	BD2-LPS	Egr2_intron(1),Egr2_Enh(6)	Egr2_BD	WT_BD2-LPS_1	Egr2_intron	NA	Egr2_Enh	WT	BD2-LPS	WT_BD2-LPS
Egr2BD_28May21_WTRad21_Sequence_A 0_S 0_U 3_V 0_X 4_Y19_Job(Seq.Scan) 1 01 01 02 01 04 01_526	Cell_CP_18	2976.0	2834.5	0	0	0	Egr2BD_28May21_WTRad21_Sequence_A 0_S 0_U 3_V 0_X 4_Y19_Job(Seq.Scan) 1 01 01 02 01 04 01_526__Cell_CP_18	Cell_CP_18	Egr2BD_28May21_WTRad21_Sequence_A 0_S 0_U 3_V 0_X 4_Y19_Job(Seq.Scan) 1 01 01 02 01 04 01_526	0.25	2	TxS_auto_54	4.1058831214904785	11.023527145385742	18.113727569580078	125.874	99.792	5.0	TxS_auto_21	9.721569061279297	26.925493240356445	40.10980224609375	123.606	97.902	3.5	7.139042232680795	Gray{Float64}(1.4050759653689233)	1.1062268124587162	Gray{Float64}(0.8431858662281101)	Gray{Float64}(3.3268221791756964)	2.702011993831394	Gray{Float64}(1.8670932430223575)	U 3_V 0	WT	1	BD2-LPS	Egr2_intron(1),Egr2_Enh(6)	Egr2_BD	WT_BD2-LPS_1	Egr2_intron	NA	Egr2_Enh	WT	BD2-LPS	WT_BD2-LPS
Egr2BD_28May21_WTRad21_Sequence_A 0_S 0_U 3_V 0_X 4_Y19_Job(Seq.Scan) 1 01 01 02 01 04 01_526	Cell_CP_19	2577.0	2442.5	1	1	1	Egr2BD_28May21_WTRad21_Sequence_A 0_S 0_U 3_V 0_X 4_Y19_Job(Seq.Scan) 1 01 01 02 01 04 01_526__Cell_CP_19	Cell_CP_19	Egr2BD_28May21_WTRad21_Sequence_A 0_S 0_U 3_V 0_X 4_Y19_Job(Seq.Scan) 1 01 01 02 01 04 01_526	0.25	2	TxS_auto_30	6.694117546081543	18.55293846130371	29.89411735534668	122.472	109.62	3.5	TxS_auto_40	1.4117648601531982	3.2156872749328613	6.12156867980957	118.503	109.62	2.5	6.000246744926408	Gray{Float64}(2.2907967409308982)	1.8618140732189892	Gray{Float64}(1.391557708956816)	Gray{Float64}(0.48312063813292305)	0.32269884557793743	Gray{Float64}(0.2849562670153242)	U 3_V 0	WT	1	BD2-LPS	Egr2_intron(1),Egr2_Enh(6)	Egr2_BD	WT_BD2-LPS_1	Egr2_intron	NA	Egr2_Enh	WT	BD2-LPS	WT_BD2-LPS
Egr2BD_28May21_WTRad21_Sequence_A 0_S 0_U 3_V 0_X 4_Y19_Job(Seq.Scan) 1 01 01 02 01 04 01_526	Cell_CP_33	4055.0	3847.5	0	0	0	Egr2BD_28May21_WTRad21_Sequence_A 0_S 0_U 3_V 0_X 4_Y19_Job(Seq.Scan) 1 01 01 02 01 04 01_526__Cell_CP_33	Cell_CP_33	Egr2BD_28May21_WTRad21_Sequence_A 0_S 0_U 3_V 0_X 4_Y19_Job(Seq.Scan) 1 01 01 02 01 04 01_526	0.25	1	TxS_auto_32	5.823530197143555	15.560785293579102	25.415685653686523	173.313	142.88400000000001	3.5	0	0.0	0.0	0.0	0.0	0.0	0.0	0.0	Gray{Float64}(1.992872683291633)	1.5615471969764108	Gray{Float64}(1.183088728775765)	Gray{Float64}(0.0)	0.0	Gray{Float64}(0.0)	U 3_V 0	WT	1	BD2-LPS	Egr2_intron(1),Egr2_Enh(6)	Egr2_BD	WT_BD2-LPS_1	Egr2_intron	NA	Egr2_Enh	WT	BD2-LPS	WT_BD2-LPS
Egr2BD_28May21_WTRad21_Sequence_A 0_S 0_U 3_V 0_X 4_Y21_Job(Seq.Scan) 1 01 01 02 01 04 01_568	Cell_CP_5	2952.0	2774.0	0	0	0	Egr2BD_28May21_WTRad21_Sequence_A 0_S 0_U 3_V 0_X 4_Y21_Job(Seq.Scan) 1 01 01 02 01 04 01_568__Cell_CP_5	Cell_CP_5	Egr2BD_28May21_WTRad21_Sequence_A 0_S 0_U 3_V 0_X 4_Y21_Job(Seq.Scan) 1 01 01 02 01 04 01_568	0.13793103448275862	1	TxS_auto_4	5.525490760803223	14.823531150817871	23.031368255615234	21.357	131.922	2.5	0	0.0	0.0	0.0	0.0	0.0	0.0	0.0	Gray{Float64}(1.890880484209774)	1.4875626828039097	Gray{Float64}(1.072099826964535)	Gray{Float64}(0.0)	0.0	Gray{Float64}(0.0)	U 3_V 0	WT	1	BD2-LPS	Egr2_intron(1),Egr2_Enh(6)	Egr2_BD	WT_BD2-LPS_1	Egr2_intron	NA	Egr2_Enh	WT	BD2-LPS	WT_BD2-LPS
Egr2BD_28May21_WTRad21_Sequence_A 0_S 0_U 3_V 0_X 4_Y21_Job(Seq.Scan) 1 01 01 02 01 04 01_568	Cell_CP_15	3600.5	3405.5	0	0	0	Egr2BD_28May21_WTRad21_Sequence_A 0_S 0_U 3_V 0_X 4_Y21_Job(Seq.Scan) 1 01 01 02 01 04 01_568__Cell_CP_15	Cell_CP_15	Egr2BD_28May21_WTRad21_Sequence_A 0_S 0_U 3_V 0_X 4_Y21_Job(Seq.Scan) 1 01 01 02 01 04 01_568	0.13793103448275862	2	TxS_auto_12	4.799999713897705	12.643136978149414	21.16078758239746	90.531	58.968	4.0	TxS_auto_15	2.050980806350708	5.572549343109131	8.79999828338623	83.916	59.157000000000004	3.5	8.00274615366501	Gray{Float64}(1.6426098922482475)	1.2687569898779198	Gray{Float64}(0.985025138486527)	Gray{Float64}(0.7018669921101495)	0.5592133457644618	Gray{Float64}(0.4096359596267747)	U 3_V 0	WT	1	BD2-LPS	Egr2_intron(1),Egr2_Enh(6)	Egr2_BD	WT_BD2-LPS_1	Egr2_intron	NA	Egr2_Enh	WT	BD2-LPS	WT_BD2-LPS
Egr2BD_28May21_WTRad21_Sequence_A 0_S 0_U 3_V 0_X 4_Y21_Job(Seq.Scan) 1 01 01 02 01 04 01_568	Cell_CP_22	3512.0	3317.5	0	0	0	Egr2BD_28May21_WTRad21_Sequence_A 0_S 0_U 3_V 0_X 4_Y21_Job(Seq.Scan) 1 01 01 02 01 04 01_568__Cell_CP_22	Cell_CP_22	Egr2BD_28May21_WTRad21_Sequence_A 0_S 0_U 3_V 0_X 4_Y21_Job(Seq.Scan) 1 01 01 02 01 04 01_568	0.13793103448275862	1	TxS_auto_10	7.596078872680664	21.262746810913086	34.70195388793945	150.633	156.492	4.0	0	0.0	0.0	0.0	0.0	0.0	0.0	0.0	Gray{Float64}(2.599457300473724)	2.133747240655073	Gray{Float64}(1.615360335768177)	Gray{Float64}(0.0)	0.0	Gray{Float64}(0.0)	U 3_V 0	WT	1	BD2-LPS	Egr2_intron(1),Egr2_Enh(6)	Egr2_BD	WT_BD2-LPS_1	Egr2_intron	NA	Egr2_Enh	WT	BD2-LPS	WT_BD2-LPS
Egr2BD_28May21_WTRad21_Sequence_A 0_S 0_U 3_V 0_X 5_Y19_Job(Seq.Scan) 1 01 01 02 01 04 01_524	Cell_CP_1	3573.5	3375.0	0	0	0	Egr2BD_28May21_WTRad21_Sequence_A 0_S 0_U 3_V 0_X 5_Y19_Job(Seq.Scan) 1 01 01 02 01 04 01_524__Cell_CP_1	Cell_CP_1	Egr2BD_28May21_WTRad21_Sequence_A 0_S 0_U 3_V 0_X 5_Y19_Job(Seq.Scan) 1 01 01 02 01 04 01_524	0.25	2	TxS_auto_12	6.427451133728027	16.003923416137695	24.298036575317383	17.955000000000002	163.863	4.0	TxS_auto_18	6.1686272621154785	15.129414558410645	23.18431282043457	15.876	164.997	4.0	4.648461788592011	Gray{Float64}(2.1995407173953163)	1.606016745273584	Gray{Float64}(1.131062667178904)	Gray{Float64}(2.1109684929783414)	1.5182585229377097	Gray{Float64}(1.0792193276237283)	U 3_V 0	WT	1	BD2-LPS	Egr2_intron(1),Egr2_Enh(6)	Egr2_BD	WT_BD2-LPS_1	Egr2_intron	NA	Egr2_Enh	WT	BD2-LPS	WT_BD2-LPS
Egr2BD_28May21_WTRad21_Sequence_A 0_S 0_U 3_V 0_X 5_Y19_Job(Seq.Scan) 1 01 01 02 01 04 01_524	Cell_CP_6	3354.0	3160.5	0	0	0	Egr2BD_28May21_WTRad21_Sequence_A 0_S 0_U 3_V 0_X 5_Y19_Job(Seq.Scan) 1 01 01 02 01 04 01_524__Cell_CP_6	Cell_CP_6	Egr2BD_28May21_WTRad21_Sequence_A 0_S 0_U 3_V 0_X 5_Y19_Job(Seq.Scan) 1 01 01 02 01 04 01_524	0.25	1	TxS_auto_24	4.627451419830322	13.494115829467773	20.650978088378906	35.154	155.358	4.5	0	0.0	0.0	0.0	0.0	0.0	0.0	0.0	Gray{Float64}(1.5835620689942143)	1.3541539422097997	Gray{Float64}(0.9612937359812107)	Gray{Float64}(0.0)	0.0	Gray{Float64}(0.0)	U 3_V 0	WT	1	BD2-LPS	Egr2_intron(1),Egr2_Enh(6)	Egr2_BD	WT_BD2-LPS_1	Egr2_intron	NA	Egr2_Enh	WT	BD2-LPS	WT_BD2-LPS
Egr2BD_28May21_WTRad21_Sequence_A 0_S 0_U 3_V 0_X 5_Y19_Job(Seq.Scan) 1 01 01 02 01 04 01_524	Cell_CP_21	3631.0	3429.5	3	3	3	Egr2BD_28May21_WTRad21_Sequence_A 0_S 0_U 3_V 0_X 5_Y19_Job(Seq.Scan) 1 01 01 02 01 04 01_524__Cell_CP_21	Cell_CP_21	Egr2BD_28May21_WTRad21_Sequence_A 0_S 0_U 3_V 0_X 5_Y19_Job(Seq.Scan) 1 01 01 02 01 04 01_524	0.25	2	TxS_auto_4	3.721569299697876	10.21960735321045	15.909804344177246	155.547	57.834	2.5	TxS_auto_19	1.9098042249679565	4.180391311645508	6.647058486938477	158.004	49.518	4.5	8.685776015993044	Gray{Float64}(1.2735597730707267)	1.0255523044322357	Gray{Float64}(0.740594231967674)	Gray{Float64}(0.6535548956611289)	0.41950828392049105	Gray{Float64}(0.30941758103895683)	U 3_V 0	WT	1	BD2-LPS	Egr2_intron(1),Egr2_Enh(6)	Egr2_BD	WT_BD2-LPS_1	Egr2_intron	NA	Egr2_Enh	WT	BD2-LPS	WT_BD2-LPS
Egr2BD_28May21_WTRad21_Sequence_A 0_S 0_U 3_V 0_X 5_Y20_Job(Seq.Scan) 1 01 01 02 01 04 01_530	Cell_CP_16	2732.5	2556.0	3	3	3	Egr2BD_28May21_WTRad21_Sequence_A 0_S 0_U 3_V 0_X 5_Y20_Job(Seq.Scan) 1 01 01 02 01 04 01_530__Cell_CP_16	Cell_CP_16	Egr2BD_28May21_WTRad21_Sequence_A 0_S 0_U 3_V 0_X 5_Y20_Job(Seq.Scan) 1 01 01 02 01 04 01_530	0.13636363636363635	2	TxS_auto_7	4.803921699523926	13.8274507522583	22.14901351928711	93.933	114.345	4.0	TxS_auto_9	1.294118046760559	2.8235299587249756	0.0	91.476	110.754	2.5	7.0129972194490415	Gray{Float64}(1.6439520365755134)	1.3876045813978282	Gray{Float64}(1.0310266110947794)	Gray{Float64}(0.44286067334361034)	0.2833452945620448	Gray{Float64}(0.0)	U 3_V 0	WT	1	BD2-LPS	Egr2_intron(1),Egr2_Enh(6)	Egr2_BD	WT_BD2-LPS_1	Egr2_intron	NA	Egr2_Enh	WT	BD2-LPS	WT_BD2-LPS
Egr2BD_28May21_WTRad21_Sequence_A 0_S 0_U 3_V 0_X 5_Y20_Job(Seq.Scan) 1 01 01 02 01 04 01_530	Cell_CP_20	3135.0	2964.0	0	0	0	Egr2BD_28May21_WTRad21_Sequence_A 0_S 0_U 3_V 0_X 5_Y20_Job(Seq.Scan) 1 01 01 02 01 04 01_530__Cell_CP_20	Cell_CP_20	Egr2BD_28May21_WTRad21_Sequence_A 0_S 0_U 3_V 0_X 5_Y20_Job(Seq.Scan) 1 01 01 02 01 04 01_530	0.13636363636363635	1	TxS_auto_17	5.705883502960205	15.682354927062988	24.278425216674805	115.29	184.842	5.5	0	0.0	0.0	0.0	0.0	0.0	0.0	0.0	Gray{Float64}(1.9526127592969806)	1.5737468846414377	Gray{Float64}(1.130149767260241)	Gray{Float64}(0.0)	0.0	Gray{Float64}(0.0)	U 3_V 0	WT	1	BD2-LPS	Egr2_intron(1),Egr2_Enh(6)	Egr2_BD	WT_BD2-LPS_1	Egr2_intron	NA	Egr2_Enh	WT	BD2-LPS	WT_BD2-LPS
Egr2BD_28May21_WTRad21_Sequence_A 0_S 0_U 3_V 0_X 5_Y21_Job(Seq.Scan) 1 01 01 02 01 04 01_566	Cell_CP_4	4278.5	4067.5	0	0	0	Egr2BD_28May21_WTRad21_Sequence_A 0_S 0_U 3_V 0_X 5_Y21_Job(Seq.Scan) 1 01 01 02 01 04 01_566__Cell_CP_4	Cell_CP_4	Egr2BD_28May21_WTRad21_Sequence_A 0_S 0_U 3_V 0_X 5_Y21_Job(Seq.Scan) 1 01 01 02 01 04 01_566	0.17647058823529413	1	TxS_auto_5	4.447059154510498	11.776471138000488	18.6862735748291	35.532000000000004	17.199	2.5	0	0.0	0.0	0.0	0.0	0.0	0.0	0.0	Gray{Float64}(1.521829957085649)	1.1817858256425138	Gray{Float64}(0.8698376250964551)	Gray{Float64}(0.0)	0.0	Gray{Float64}(0.0)	U 3_V 0	WT	1	BD2-LPS	Egr2_intron(1),Egr2_Enh(6)	Egr2_BD	WT_BD2-LPS_1	Egr2_intron	NA	Egr2_Enh	WT	BD2-LPS	WT_BD2-LPS
Egr2BD_28May21_WTRad21_Sequence_A 0_S 0_U 3_V 0_X 5_Y21_Job(Seq.Scan) 1 01 01 02 01 04 01_566	Cell_CP_26	3065.0	2874.5	2	2	2	Egr2BD_28May21_WTRad21_Sequence_A 0_S 0_U 3_V 0_X 5_Y21_Job(Seq.Scan) 1 01 01 02 01 04 01_566__Cell_CP_26	Cell_CP_26	Egr2BD_28May21_WTRad21_Sequence_A 0_S 0_U 3_V 0_X 5_Y21_Job(Seq.Scan) 1 01 01 02 01 04 01_566	0.17647058823529413	2	TxS_auto_12	3.8313729763031006	10.145098686218262	15.937253952026367	144.39600000000002	120.20400000000001	4.0	TxS_auto_18	1.6627453565597534	3.9607858657836914	6.690196514129639	144.585	117.936	3.5	5.042771559370898	Gray{Float64}(1.3111357347681305)	1.0180752524777879	Gray{Float64}(0.7418719988592747)	Gray{Float64}(0.5690087778686683)	0.39747056140479153	Gray{Float64}(0.31142563679031066)	U 3_V 0	WT	1	BD2-LPS	Egr2_intron(1),Egr2_Enh(6)	Egr2_BD	WT_BD2-LPS_1	Egr2_intron	NA	Egr2_Enh	WT	BD2-LPS	WT_BD2-LPS
Egr2BD_28May21_WTRad21_Sequence_A 0_S 0_U 3_V 0_X 5_Y21_Job(Seq.Scan) 1 01 01 02 01 04 01_566	Cell_CP_27	3272.0	3073.5	1	1	1	Egr2BD_28May21_WTRad21_Sequence_A 0_S 0_U 3_V 0_X 5_Y21_Job(Seq.Scan) 1 01 01 02 01 04 01_566__Cell_CP_27	Cell_CP_27	Egr2BD_28May21_WTRad21_Sequence_A 0_S 0_U 3_V 0_X 5_Y21_Job(Seq.Scan) 1 01 01 02 01 04 01_566	0.17647058823529413	1	TxS_auto_6	8.388235092163086	22.431373596191406	36.58038330078125	154.413	112.266	4.0	0	0.0	0.0	0.0	0.0	0.0	0.0	0.0	Gray{Float64}(2.870541408783221)	2.2510206202714547	Gray{Float64}(1.702800379543335)	Gray{Float64}(0.0)	0.0	Gray{Float64}(0.0)	U 3_V 0	WT	1	BD2-LPS	Egr2_intron(1),Egr2_Enh(6)	Egr2_BD	WT_BD2-LPS_1	Egr2_intron	NA	Egr2_Enh	WT	BD2-LPS	WT_BD2-LPS
Egr2BD_28May21_WTRad21_Sequence_A 0_S 0_U 3_V 0_X 6_Y19_Job(Seq.Scan) 1 01 01 02 01 04 01_522	Cell_CP_3	3897.5	3694.5	1	1	1	Egr2BD_28May21_WTRad21_Sequence_A 0_S 0_U 3_V 0_X 6_Y19_Job(Seq.Scan) 1 01 01 02 01 04 01_522__Cell_CP_3	Cell_CP_3	Egr2BD_28May21_WTRad21_Sequence_A 0_S 0_U 3_V 0_X 6_Y19_Job(Seq.Scan) 1 01 01 02 01 04 01_522	0.171875	1	TxS_auto_4	6.066666603088379	17.462745666503906	31.63921546936035	32.697	120.015	2.5	0	0.0	0.0	0.0	0.0	0.0	0.0	0.0	Gray{Float64}(2.0760764935781864)	1.7524116574176494	Gray{Float64}(1.4727912407776642)	Gray{Float64}(0.0)	0.0	Gray{Float64}(0.0)	U 3_V 0	WT	1	BD2-LPS	Egr2_intron(1),Egr2_Enh(6)	Egr2_BD	WT_BD2-LPS_1	Egr2_intron	NA	Egr2_Enh	WT	BD2-LPS	WT_BD2-LPS
Egr2BD_28May21_WTRad21_Sequence_A 0_S 0_U 3_V 0_X 6_Y19_Job(Seq.Scan) 1 01 01 02 01 04 01_522	Cell_CP_5	3061.5	2883.0	0	0	0	Egr2BD_28May21_WTRad21_Sequence_A 0_S 0_U 3_V 0_X 6_Y19_Job(Seq.Scan) 1 01 01 02 01 04 01_522__Cell_CP_5	Cell_CP_5	Egr2BD_28May21_WTRad21_Sequence_A 0_S 0_U 3_V 0_X 6_Y19_Job(Seq.Scan) 1 01 01 02 01 04 01_522	0.171875	1	TxS_auto_2	5.6980390548706055	14.380390167236328	22.113727569580078	46.305	16.254	2.5	0	0.0	0.0	0.0	0.0	0.0	0.0	0.0	Gray{Float64}(1.9499283074638074)	1.4430928473989664	Gray{Float64}(1.0293840660164615)	Gray{Float64}(0.0)	0.0	Gray{Float64}(0.0)	U 3_V 0	WT	1	BD2-LPS	Egr2_intron(1),Egr2_Enh(6)	Egr2_BD	WT_BD2-LPS_1	Egr2_intron	NA	Egr2_Enh	WT	BD2-LPS	WT_BD2-LPS
Egr2BD_28May21_WTRad21_Sequence_A 0_S 0_U 3_V 0_X 6_Y19_Job(Seq.Scan) 1 01 01 02 01 04 01_522	Cell_CP_30	2222.5	2068.0	3	3	3	Egr2BD_28May21_WTRad21_Sequence_A 0_S 0_U 3_V 0_X 6_Y19_Job(Seq.Scan) 1 01 01 02 01 04 01_522__Cell_CP_30	Cell_CP_30	Egr2BD_28May21_WTRad21_Sequence_A 0_S 0_U 3_V 0_X 6_Y19_Job(Seq.Scan) 1 01 01 02 01 04 01_522	0.171875	2	TxS_auto_10	4.086275100708008	11.549022674560547	19.588232040405273	171.234	172.557	3.0	TxS_auto_14	1.6313728094100952	3.309804916381836	5.796077728271484	171.99	169.155	3.0	4.598384498930022	Gray{Float64}(1.3983658964471604)	1.158961045026346	Gray{Float64}(0.9118233857399919)	Gray{Float64}(0.5582727655010327)	0.33214368633744085	Gray{Float64}(0.2698048097093769)	U 3_V 0	WT	1	BD2-LPS	Egr2_intron(1),Egr2_Enh(6)	Egr2_BD	WT_BD2-LPS_1	Egr2_intron	NA	Egr2_Enh	WT	BD2-LPS	WT_BD2-LPS
Egr2BD_28May21_WTRad21_Sequence_A 0_S 0_U 3_V 0_X 6_Y19_Job(Seq.Scan) 1 01 01 02 01 04 01_522	Cell_CP_32	3093.0	2909.5	0	0	0	Egr2BD_28May21_WTRad21_Sequence_A 0_S 0_U 3_V 0_X 6_Y19_Job(Seq.Scan) 1 01 01 02 01 04 01_522__Cell_CP_32	Cell_CP_32	Egr2BD_28May21_WTRad21_Sequence_A 0_S 0_U 3_V 0_X 6_Y19_Job(Seq.Scan) 1 01 01 02 01 04 01_522	0.171875	1	TxS_auto_13	6.117647647857666	16.035293579101562	25.47842788696289	187.488	157.437	5.0	0	0.0	0.0	0.0	0.0	0.0	0.0	0.0	Gray{Float64}(2.093522738046226)	1.6091647862702767	Gray{Float64}(1.186009351497455)	Gray{Float64}(0.0)	0.0	Gray{Float64}(0.0)	U 3_V 0	WT	1	BD2-LPS	Egr2_intron(1),Egr2_Enh(6)	Egr2_BD	WT_BD2-LPS_1	Egr2_intron	NA	Egr2_Enh	WT	BD2-LPS	WT_BD2-LPS
Egr2BD_28May21_WTRad21_Sequence_A 0_S 0_U 3_V 0_X 6_Y20_Job(Seq.Scan) 1 01 01 02 01 04 01_532	Cell_CP_10	3278.5	3091.5	0	0	0	Egr2BD_28May21_WTRad21_Sequence_A 0_S 0_U 3_V 0_X 6_Y20_Job(Seq.Scan) 1 01 01 02 01 04 01_532__Cell_CP_10	Cell_CP_10	Egr2BD_28May21_WTRad21_Sequence_A 0_S 0_U 3_V 0_X 6_Y20_Job(Seq.Scan) 1 01 01 02 01 04 01_532	0.16666666666666666	1	TxS_auto_22	4.403921604156494	10.647061347961426	16.37646484375	87.696	154.224	4.0	0	0.0	0.0	0.0	0.0	0.0	0.0	0.0	Gray{Float64}(1.507067838093499)	1.0684479279336527	Gray{Float64}(0.7623170682008689)	Gray{Float64}(0.0)	0.0	Gray{Float64}(0.0)	U 3_V 0	WT	1	BD2-LPS	Egr2_intron(1),Egr2_Enh(6)	Egr2_BD	WT_BD2-LPS_1	Egr2_intron	NA	Egr2_Enh	WT	BD2-LPS	WT_BD2-LPS
Egr2BD_28May21_WTRad21_Sequence_A 0_S 0_U 3_V 0_X 6_Y20_Job(Seq.Scan) 1 01 01 02 01 04 01_532	Cell_CP_11	3135.5	2943.5	0	0	0	Egr2BD_28May21_WTRad21_Sequence_A 0_S 0_U 3_V 0_X 6_Y20_Job(Seq.Scan) 1 01 01 02 01 04 01_532__Cell_CP_11	Cell_CP_11	Egr2BD_28May21_WTRad21_Sequence_A 0_S 0_U 3_V 0_X 6_Y20_Job(Seq.Scan) 1 01 01 02 01 04 01_532	0.16666666666666666	1	TxS_auto_5	5.266666889190674	14.454903602600098	21.92940902709961	106.029	48.573	3.5	0	0.0	0.0	0.0	0.0	0.0	0.0	0.0	Gray{Float64}(1.802308259792799)	1.4505703778663643	Gray{Float64}(1.0208041208170924)	Gray{Float64}(0.0)	0.0	Gray{Float64}(0.0)	U 3_V 0	WT	1	BD2-LPS	Egr2_intron(1),Egr2_Enh(6)	Egr2_BD	WT_BD2-LPS_1	Egr2_intron	NA	Egr2_Enh	WT	BD2-LPS	WT_BD2-LPS
Egr2BD_28May21_WTRad21_Sequence_A 0_S 0_U 3_V 0_X 6_Y21_Job(Seq.Scan) 1 01 01 02 01 04 01_564	Cell_CP_1	2510.5	2352.0	0	0	0	Egr2BD_28May21_WTRad21_Sequence_A 0_S 0_U 3_V 0_X 6_Y21_Job(Seq.Scan) 1 01 01 02 01 04 01_564__Cell_CP_1	Cell_CP_1	Egr2BD_28May21_WTRad21_Sequence_A 0_S 0_U 3_V 0_X 6_Y21_Job(Seq.Scan) 1 01 01 02 01 04 01_564	0.175	1	TxS_auto_35	4.109804153442383	10.690196990966797	16.149015426635742	10.206	78.246	2.5	0	0.0	0.0	0.0	0.0	0.0	0.0	0.0	Gray{Float64}(1.406417783338906)	1.072776651783638	Gray{Float64}(0.7517294001984727)	Gray{Float64}(0.0)	0.0	Gray{Float64}(0.0)	U 3_V 0	WT	1	BD2-LPS	Egr2_intron(1),Egr2_Enh(6)	Egr2_BD	WT_BD2-LPS_1	Egr2_intron	NA	Egr2_Enh	WT	BD2-LPS	WT_BD2-LPS
Egr2BD_28May21_WTRad21_Sequence_A 0_S 0_U 3_V 0_X 6_Y21_Job(Seq.Scan) 1 01 01 02 01 04 01_564	Cell_CP_2	3517.5	3323.5	0	0	0	Egr2BD_28May21_WTRad21_Sequence_A 0_S 0_U 3_V 0_X 6_Y21_Job(Seq.Scan) 1 01 01 02 01 04 01_564__Cell_CP_2	Cell_CP_2	Egr2BD_28May21_WTRad21_Sequence_A 0_S 0_U 3_V 0_X 6_Y21_Job(Seq.Scan) 1 01 01 02 01 04 01_564	0.175	2	TxS_auto_52	4.376471519470215	11.35294246673584	17.1882266998291	12.474	112.455	3.5	TxS_auto_29	8.717647552490234	22.505882263183594	34.42744827270508	15.309	114.534	2.5	5.710469858076481	Gray{Float64}(1.497674133231771)	1.139284114001691	Gray{Float64}(0.8001042172655638)	Gray{Float64}(2.983269783411357)	2.2584976722259027	Gray{Float64}(1.6025822229210684)	U 3_V 0	WT	1	BD2-LPS	Egr2_intron(1),Egr2_Enh(6)	Egr2_BD	WT_BD2-LPS_1	Egr2_intron	NA	Egr2_Enh	WT	BD2-LPS	WT_BD2-LPS
Egr2BD_28May21_WTRad21_Sequence_A 0_S 0_U 3_V 0_X 6_Y21_Job(Seq.Scan) 1 01 01 02 01 04 01_564	Cell_CP_6	3371.0	3177.5	0	0	0	Egr2BD_28May21_WTRad21_Sequence_A 0_S 0_U 3_V 0_X 6_Y21_Job(Seq.Scan) 1 01 01 02 01 04 01_564__Cell_CP_6	Cell_CP_6	Egr2BD_28May21_WTRad21_Sequence_A 0_S 0_U 3_V 0_X 6_Y21_Job(Seq.Scan) 1 01 01 02 01 04 01_564	0.175	1	TxS_auto_68	4.227451801300049	11.090198516845703	17.7215633392334	24.759	143.262	5.0	0	0.0	0.0	0.0	0.0	0.0	0.0	0.0	Gray{Float64}(1.4466780336908414)	1.1129173805282362	Gray{Float64}(0.824930797800126)	Gray{Float64}(0.0)	0.0	Gray{Float64}(0.0)	U 3_V 0	WT	1	BD2-LPS	Egr2_intron(1),Egr2_Enh(6)	Egr2_BD	WT_BD2-LPS_1	Egr2_intron	NA	Egr2_Enh	WT	BD2-LPS	WT_BD2-LPS
Egr2BD_28May21_WTRad21_Sequence_A 0_S 0_U 3_V 0_X 6_Y21_Job(Seq.Scan) 1 01 01 02 01 04 01_564	Cell_CP_11	3317.0	3133.0	0	0	0	Egr2BD_28May21_WTRad21_Sequence_A 0_S 0_U 3_V 0_X 6_Y21_Job(Seq.Scan) 1 01 01 02 01 04 01_564__Cell_CP_11	Cell_CP_11	Egr2BD_28May21_WTRad21_Sequence_A 0_S 0_U 3_V 0_X 6_Y21_Job(Seq.Scan) 1 01 01 02 01 04 01_564	0.175	1	TxS_auto_18	8.937255859375	23.917644500732422	0.0	55.755	75.222	1.5	0	0.0	0.0	0.0	0.0	0.0	0.0	0.0	Gray{Float64}(3.058422033163448)	2.4001700443619787	Gray{Float64}(0.0)	Gray{Float64}(0.0)	0.0	Gray{Float64}(0.0)	U 3_V 0	WT	1	BD2-LPS	Egr2_intron(1),Egr2_Enh(6)	Egr2_BD	WT_BD2-LPS_1	Egr2_intron	NA	Egr2_Enh	WT	BD2-LPS	WT_BD2-LPS
Egr2BD_28May21_WTRad21_Sequence_A 0_S 0_U 3_V 0_X 6_Y21_Job(Seq.Scan) 1 01 01 02 01 04 01_564	Cell_CP_13	4926.5	4701.5	0	0	0	Egr2BD_28May21_WTRad21_Sequence_A 0_S 0_U 3_V 0_X 6_Y21_Job(Seq.Scan) 1 01 01 02 01 04 01_564__Cell_CP_13	Cell_CP_13	Egr2BD_28May21_WTRad21_Sequence_A 0_S 0_U 3_V 0_X 6_Y21_Job(Seq.Scan) 1 01 01 02 01 04 01_564	0.175	1	TxS_auto_19	4.635294437408447	12.015685081481934	0.0	75.033	136.269	1.5	0	0.0	0.0	0.0	0.0	0.0	0.0	0.0	Gray{Float64}(1.5862460312914626)	1.2057912891119738	Gray{Float64}(0.0)	Gray{Float64}(0.0)	0.0	Gray{Float64}(0.0)	U 3_V 0	WT	1	BD2-LPS	Egr2_intron(1),Egr2_Enh(6)	Egr2_BD	WT_BD2-LPS_1	Egr2_intron	NA	Egr2_Enh	WT	BD2-LPS	WT_BD2-LPS
Egr2BD_28May21_WTRad21_Sequence_A 0_S 0_U 3_V 0_X 7_Y19_Job(Seq.Scan) 1 01 01 02 01 04 01_520	Cell_CP_4	3087.0	2896.0	1	1	1	Egr2BD_28May21_WTRad21_Sequence_A 0_S 0_U 3_V 0_X 7_Y19_Job(Seq.Scan) 1 01 01 02 01 04 01_520__Cell_CP_4	Cell_CP_4	Egr2BD_28May21_WTRad21_Sequence_A 0_S 0_U 3_V 0_X 7_Y19_Job(Seq.Scan) 1 01 01 02 01 04 01_520	0.14102564102564102	1	TxS_auto_9	5.639215469360352	14.725493431091309	23.325489044189453	22.68	53.865	4.5	0	0.0	0.0	0.0	0.0	0.0	0.0	0.0	Gray{Float64}(1.9297982638771605)	1.4777244565480574	Gray{Float64}(1.0857910173027474)	Gray{Float64}(0.0)	0.0	Gray{Float64}(0.0)	U 3_V 0	WT	1	BD2-LPS	Egr2_intron(1),Egr2_Enh(6)	Egr2_BD	WT_BD2-LPS_1	Egr2_intron	NA	Egr2_Enh	WT	BD2-LPS	WT_BD2-LPS
Egr2BD_28May21_WTRad21_Sequence_A 0_S 0_U 3_V 0_X 7_Y19_Job(Seq.Scan) 1 01 01 02 01 04 01_520	Cell_CP_22	2745.5	2592.5	3	3	3	Egr2BD_28May21_WTRad21_Sequence_A 0_S 0_U 3_V 0_X 7_Y19_Job(Seq.Scan) 1 01 01 02 01 04 01_520__Cell_CP_22	Cell_CP_22	Egr2BD_28May21_WTRad21_Sequence_A 0_S 0_U 3_V 0_X 7_Y19_Job(Seq.Scan) 1 01 01 02 01 04 01_520	0.14102564102564102	1	TxS_auto_18	3.8823537826538086	10.490198135375977	0.0	103.572	161.217	3.5	0	0.0	0.0	0.0	0.0	0.0	0.0	0.0	Gray{Float64}(1.3285818976468498)	1.0527064788165188	Gray{Float64}(0.0)	Gray{Float64}(0.0)	0.0	Gray{Float64}(0.0)	U 3_V 0	WT	1	BD2-LPS	Egr2_intron(1),Egr2_Enh(6)	Egr2_BD	WT_BD2-LPS_1	Egr2_intron	NA	Egr2_Enh	WT	BD2-LPS	WT_BD2-LPS
Egr2BD_28May21_WTRad21_Sequence_A 0_S 0_U 3_V 0_X 7_Y19_Job(Seq.Scan) 1 01 01 02 01 04 01_520	Cell_CP_34	3132.5	2946.0	2	2	2	Egr2BD_28May21_WTRad21_Sequence_A 0_S 0_U 3_V 0_X 7_Y19_Job(Seq.Scan) 1 01 01 02 01 04 01_520__Cell_CP_34	Cell_CP_34	Egr2BD_28May21_WTRad21_Sequence_A 0_S 0_U 3_V 0_X 7_Y19_Job(Seq.Scan) 1 01 01 02 01 04 01_520	0.14102564102564102	1	TxS_auto_7	3.901960849761963	10.41960620880127	17.054901123046875	161.406	177.282	4.0	0	0.0	0.0	0.0	0.0	0.0	0.0	0.0	Gray{Float64}(1.3352916402113293)	1.0456224773993548	Gray{Float64}(0.7938979716699152)	Gray{Float64}(0.0)	0.0	Gray{Float64}(0.0)	U 3_V 0	WT	1	BD2-LPS	Egr2_intron(1),Egr2_Enh(6)	Egr2_BD	WT_BD2-LPS_1	Egr2_intron	NA	Egr2_Enh	WT	BD2-LPS	WT_BD2-LPS
Egr2BD_28May21_WTRad21_Sequence_A 0_S 0_U 3_V 0_X 7_Y21_Job(Seq.Scan) 1 01 01 02 01 04 01_562	Cell_CP_2	3246.5	3057.5	0	0	0	Egr2BD_28May21_WTRad21_Sequence_A 0_S 0_U 3_V 0_X 7_Y21_Job(Seq.Scan) 1 01 01 02 01 04 01_562__Cell_CP_2	Cell_CP_2	Egr2BD_28May21_WTRad21_Sequence_A 0_S 0_U 3_V 0_X 7_Y21_Job(Seq.Scan) 1 01 01 02 01 04 01_562	0.21428571428571427	2	TxS_auto_4	9.878433227539062	25.901962280273438	39.945098876953125	19.845	20.79	3.0	TxS_auto_26	1.0901963710784912	2.274510383605957	4.317646503448486	18.144	24.003	4.5	3.9327814584591407	Gray{Float64}(3.380502730549799)	2.5992991890736734	Gray{Float64}(1.8594263753140923)	Gray{Float64}(0.3730765521593185)	0.22825039013160828	Gray{Float64}(0.20098450156614453)	U 3_V 0	WT	1	BD2-LPS	Egr2_intron(1),Egr2_Enh(6)	Egr2_BD	WT_BD2-LPS_1	Egr2_intron	NA	Egr2_Enh	WT	BD2-LPS	WT_BD2-LPS
Egr2BD_28May21_WTRad21_Sequence_A 0_S 0_U 3_V 0_X 7_Y21_Job(Seq.Scan) 1 01 01 02 01 04 01_562	Cell_CP_6	3436.5	3233.0	0	0	0	Egr2BD_28May21_WTRad21_Sequence_A 0_S 0_U 3_V 0_X 7_Y21_Job(Seq.Scan) 1 01 01 02 01 04 01_562__Cell_CP_6	Cell_CP_6	Egr2BD_28May21_WTRad21_Sequence_A 0_S 0_U 3_V 0_X 7_Y21_Job(Seq.Scan) 1 01 01 02 01 04 01_562	0.21428571428571427	1	TxS_auto_13	4.486274719238281	11.431371688842773	17.380390167236328	33.642	83.16	3.5	0	0.0	0.0	0.0	0.0	0.0	0.0	0.0	Gray{Float64}(1.535249931750533)	1.1471545993037828	Gray{Float64}(0.809049340189642)	Gray{Float64}(0.0)	0.0	Gray{Float64}(0.0)	U 3_V 0	WT	1	BD2-LPS	Egr2_intron(1),Egr2_Enh(6)	Egr2_BD	WT_BD2-LPS_1	Egr2_intron	NA	Egr2_Enh	WT	BD2-LPS	WT_BD2-LPS
Egr2BD_28May21_WTRad21_Sequence_A 0_S 0_U 3_V 0_X 7_Y21_Job(Seq.Scan) 1 01 01 02 01 04 01_562	Cell_CP_7	3258.5	3071.5	1	1	1	Egr2BD_28May21_WTRad21_Sequence_A 0_S 0_U 3_V 0_X 7_Y21_Job(Seq.Scan) 1 01 01 02 01 04 01_562__Cell_CP_7	Cell_CP_7	Egr2BD_28May21_WTRad21_Sequence_A 0_S 0_U 3_V 0_X 7_Y21_Job(Seq.Scan) 1 01 01 02 01 04 01_562	0.21428571428571427	1	TxS_auto_18	4.160784721374512	10.890195846557617	16.282350540161133	37.8	175.959	4.0	0	0.0	0.0	0.0	0.0	0.0	0.0	0.0	Gray{Float64}(1.4238638646283044)	1.092846824750757	Gray{Float64}(0.7579360897252235)	Gray{Float64}(0.0)	0.0	Gray{Float64}(0.0)	U 3_V 0	WT	1	BD2-LPS	Egr2_intron(1),Egr2_Enh(6)	Egr2_BD	WT_BD2-LPS_1	Egr2_intron	NA	Egr2_Enh	WT	BD2-LPS	WT_BD2-LPS
Egr2BD_28May21_WTRad21_Sequence_A 0_S 0_U 3_V 0_X 7_Y21_Job(Seq.Scan) 1 01 01 02 01 04 01_562	Cell_CP_14	3608.5	3405.0	2	2	2	Egr2BD_28May21_WTRad21_Sequence_A 0_S 0_U 3_V 0_X 7_Y21_Job(Seq.Scan) 1 01 01 02 01 04 01_562__Cell_CP_14	Cell_CP_14	Egr2BD_28May21_WTRad21_Sequence_A 0_S 0_U 3_V 0_X 7_Y21_Job(Seq.Scan) 1 01 01 02 01 04 01_562	0.21428571428571427	1	TxS_auto_17	4.117648124694824	11.752942085266113	21.054901123046875	72.19800000000001	51.408	4.5	0	0.0	0.0	0.0	0.0	0.0	0.0	0.0	Gray{Float64}(1.4091020719934375)	1.179424651341109	Gray{Float64}(0.9800961714582667)	Gray{Float64}(0.0)	0.0	Gray{Float64}(0.0)	U 3_V 0	WT	1	BD2-LPS	Egr2_intron(1),Egr2_Enh(6)	Egr2_BD	WT_BD2-LPS_1	Egr2_intron	NA	Egr2_Enh	WT	BD2-LPS	WT_BD2-LPS
Egr2BD_28May21_WTRad21_Sequence_A 0_S 0_U 3_V 0_X 7_Y21_Job(Seq.Scan) 1 01 01 02 01 04 01_562	Cell_CP_28	3425.0	3230.5	0	0	0	Egr2BD_28May21_WTRad21_Sequence_A 0_S 0_U 3_V 0_X 7_Y21_Job(Seq.Scan) 1 01 01 02 01 04 01_562__Cell_CP_28	Cell_CP_28	Egr2BD_28May21_WTRad21_Sequence_A 0_S 0_U 3_V 0_X 7_Y21_Job(Seq.Scan) 1 01 01 02 01 04 01_562	0.21428571428571427	1	TxS_auto_12	7.003922462463379	20.6235294342041	32.91371536254883	162.351	59.157000000000004	4.0	0	0.0	0.0	0.0	0.0	0.0	0.0	0.0	Gray{Float64}(2.3968152098159132)	2.069600857035834	Gray{Float64}(1.5321186372131994)	Gray{Float64}(0.0)	0.0	Gray{Float64}(0.0)	U 3_V 0	WT	1	BD2-LPS	Egr2_intron(1),Egr2_Enh(6)	Egr2_BD	WT_BD2-LPS_1	Egr2_intron	NA	Egr2_Enh	WT	BD2-LPS	WT_BD2-LPS
Egr2BD_28May21_WTRad21_Sequence_A 0_S 0_U 3_V 0_X 7_Y21_Job(Seq.Scan) 1 01 01 02 01 04 01_562	Cell_CP_30	3676.0	3471.5	1	1	1	Egr2BD_28May21_WTRad21_Sequence_A 0_S 0_U 3_V 0_X 7_Y21_Job(Seq.Scan) 1 01 01 02 01 04 01_562__Cell_CP_30	Cell_CP_30	Egr2BD_28May21_WTRad21_Sequence_A 0_S 0_U 3_V 0_X 7_Y21_Job(Seq.Scan) 1 01 01 02 01 04 01_562	0.21428571428571427	1	TxS_auto_5	5.086274147033691	13.141173362731934	21.50196075439453	165.186	140.805	2.5	0	0.0	0.0	0.0	0.0	0.0	0.0	0.0	Gray{Float64}(1.7405759847055924)	1.3187356577706004	Gray{Float64}(1.000906596097011)	Gray{Float64}(0.0)	0.0	Gray{Float64}(0.0)	U 3_V 0	WT	1	BD2-LPS	Egr2_intron(1),Egr2_Enh(6)	Egr2_BD	WT_BD2-LPS_1	Egr2_intron	NA	Egr2_Enh	WT	BD2-LPS	WT_BD2-LPS
Egr2BD_28May21_WTRad21_Sequence_A 0_S 0_U 3_V 0_X11_Y18_Job(Seq.Scan) 1 01 01 02 01 04 01_498	Cell_CP_20	3319.0	3153.0	0	0	0	Egr2BD_28May21_WTRad21_Sequence_A 0_S 0_U 3_V 0_X11_Y18_Job(Seq.Scan) 1 01 01 02 01 04 01_498__Cell_CP_20	Cell_CP_20	Egr2BD_28May21_WTRad21_Sequence_A 0_S 0_U 3_V 0_X11_Y18_Job(Seq.Scan) 1 01 01 02 01 04 01_498	0.0625	1	TxS_auto_7	4.678431034088135	12.643139839172363	21.70195960998535	144.018	150.255	3.5	0	0.0	0.0	0.0	0.0	0.0	0.0	0.0	Gray{Float64}(1.6010078239263295)	1.26875727698569	Gray{Float64}(1.0102164528146964)	Gray{Float64}(0.0)	0.0	Gray{Float64}(0.0)	U 3_V 0	WT	1	BD2-LPS	Egr2_intron(1),Egr2_Enh(6)	Egr2_BD	WT_BD2-LPS_1	Egr2_intron	NA	Egr2_Enh	WT	BD2-LPS	WT_BD2-LPS
Egr2BD_28May21_WTRad21_Sequence_A 0_S 0_U 3_V 0_X11_Y19_Job(Seq.Scan) 1 01 01 02 01 04 01_518	Cell_CP_17	3469.0	3259.5	0	0	0	Egr2BD_28May21_WTRad21_Sequence_A 0_S 0_U 3_V 0_X11_Y19_Job(Seq.Scan) 1 01 01 02 01 04 01_518__Cell_CP_17	Cell_CP_17	Egr2BD_28May21_WTRad21_Sequence_A 0_S 0_U 3_V 0_X11_Y19_Job(Seq.Scan) 1 01 01 02 01 04 01_518	0.125	1	TxS_auto_10	4.564705848693848	11.65490436553955	19.352937698364258	89.775	38.178	4.5	0	0.0	0.0	0.0	0.0	0.0	0.0	0.0	Gray{Float64}(1.5620898810803014)	1.1695864250852566	Gray{Float64}(0.9008705400128865)	Gray{Float64}(0.0)	0.0	Gray{Float64}(0.0)	U 3_V 0	WT	1	BD2-LPS	Egr2_intron(1),Egr2_Enh(6)	Egr2_BD	WT_BD2-LPS_1	Egr2_intron	NA	Egr2_Enh	WT	BD2-LPS	WT_BD2-LPS
Egr2BD_28May21_WTRad21_Sequence_A 0_S 0_U 3_V 0_X11_Y19_Job(Seq.Scan) 1 01 01 02 01 04 01_518	Cell_CP_22	4004.0	3793.0	1	1	1	Egr2BD_28May21_WTRad21_Sequence_A 0_S 0_U 3_V 0_X11_Y19_Job(Seq.Scan) 1 01 01 02 01 04 01_518__Cell_CP_22	Cell_CP_22	Egr2BD_28May21_WTRad21_Sequence_A 0_S 0_U 3_V 0_X11_Y19_Job(Seq.Scan) 1 01 01 02 01 04 01_518	0.125	1	TxS_auto_7	4.172549724578857	10.968629837036133	16.929412841796875	134.001	51.975	3.0	0	0.0	0.0	0.0	0.0	0.0	0.0	0.0	Gray{Float64}(1.4278899712528188)	1.100717788565799	Gray{Float64}(0.7880565486540941)	Gray{Float64}(0.0)	0.0	Gray{Float64}(0.0)	U 3_V 0	WT	1	BD2-LPS	Egr2_intron(1),Egr2_Enh(6)	Egr2_BD	WT_BD2-LPS_1	Egr2_intron	NA	Egr2_Enh	WT	BD2-LPS	WT_BD2-LPS
Egr2BD_28May21_WTRad21_Sequence_A 0_S 0_U 3_V 0_X11_Y19_Job(Seq.Scan) 1 01 01 02 01 04 01_518	Cell_CP_25	3630.5	3437.5	6	6	6	Egr2BD_28May21_WTRad21_Sequence_A 0_S 0_U 3_V 0_X11_Y19_Job(Seq.Scan) 1 01 01 02 01 04 01_518__Cell_CP_25	Cell_CP_25	Egr2BD_28May21_WTRad21_Sequence_A 0_S 0_U 3_V 0_X11_Y19_Job(Seq.Scan) 1 01 01 02 01 04 01_518	0.125	2	TxS_auto_23	4.6509809494018555	12.780393600463867	20.560781478881836	155.169	146.286	5.0	TxS_auto_8	3.19215726852417	8.439217567443848	15.494115829467773	157.248	143.451	2.5	8.283083121640152	Gray{Float64}(1.5916141190646014)	1.2825308894464735	Gray{Float64}(0.9570951244023689)	Gray{Float64}(1.0923894623802248)	0.8468876273586142	Gray{Float64}(0.7212441186897747)	U 3_V 0	WT	1	BD2-LPS	Egr2_intron(1),Egr2_Enh(6)	Egr2_BD	WT_BD2-LPS_1	Egr2_intron	NA	Egr2_Enh	WT	BD2-LPS	WT_BD2-LPS
Egr2BD_28May21_WTRad21_Sequence_A 0_S 0_U 3_V 0_X11_Y20_Job(Seq.Scan) 1 01 01 02 01 04 01_536	Cell_CP_12	4972.5	4737.5	5	5	5	Egr2BD_28May21_WTRad21_Sequence_A 0_S 0_U 3_V 0_X11_Y20_Job(Seq.Scan) 1 01 01 02 01 04 01_536__Cell_CP_12	Cell_CP_12	Egr2BD_28May21_WTRad21_Sequence_A 0_S 0_U 3_V 0_X11_Y20_Job(Seq.Scan) 1 01 01 02 01 04 01_536	0.2	2	TxS_auto_20	4.760784149169922	12.784317970275879	19.82744789123535	89.964	53.487	4.5	TxS_auto_14	3.752941370010376	9.807843208312988	14.992156028747559	84.861	55.566	4.0	7.440621613816949	Gray{Float64}(1.6291899175833635)	1.2829247056044777	Gray{Float64}(0.9229587759363417)	Gray{Float64}(1.2842956222597206)	0.9842311799421153	Gray{Float64}(0.6978781158747187)	U 3_V 0	WT	1	BD2-LPS	Egr2_intron(1),Egr2_Enh(6)	Egr2_BD	WT_BD2-LPS_1	Egr2_intron	NA	Egr2_Enh	WT	BD2-LPS	WT_BD2-LPS
Egr2BD_28May21_WTRad21_Sequence_A 0_S 0_U 3_V 0_X11_Y20_Job(Seq.Scan) 1 01 01 02 01 04 01_536	Cell_CP_14	3197.5	3003.0	1	1	1	Egr2BD_28May21_WTRad21_Sequence_A 0_S 0_U 3_V 0_X11_Y20_Job(Seq.Scan) 1 01 01 02 01 04 01_536__Cell_CP_14	Cell_CP_14	Egr2BD_28May21_WTRad21_Sequence_A 0_S 0_U 3_V 0_X11_Y20_Job(Seq.Scan) 1 01 01 02 01 04 01_536	0.2	1	TxS_auto_15	3.870588541030884	10.254904747009277	16.8117618560791	107.73	103.572	4.5	0	0.0	0.0	0.0	0.0	0.0	0.0	0.0	Gray{Float64}(1.3245557094330147)	1.029094448694703	Gray{Float64}(0.7825799482181005)	Gray{Float64}(0.0)	0.0	Gray{Float64}(0.0)	U 3_V 0	WT	1	BD2-LPS	Egr2_intron(1),Egr2_Enh(6)	Egr2_BD	WT_BD2-LPS_1	Egr2_intron	NA	Egr2_Enh	WT	BD2-LPS	WT_BD2-LPS
Egr2BD_28May21_WTRad21_Sequence_A 0_S 0_U 3_V 0_X11_Y20_Job(Seq.Scan) 1 01 01 02 01 04 01_536	Cell_CP_16	4101.0	3892.0	0	0	0	Egr2BD_28May21_WTRad21_Sequence_A 0_S 0_U 3_V 0_X11_Y20_Job(Seq.Scan) 1 01 01 02 01 04 01_536__Cell_CP_16	Cell_CP_16	Egr2BD_28May21_WTRad21_Sequence_A 0_S 0_U 3_V 0_X11_Y20_Job(Seq.Scan) 1 01 01 02 01 04 01_536	0.2	2	TxS_auto_2	20.160781860351562	56.26666259765625	87.01174926757812	125.685	168.21	3.0	TxS_auto_26	2.8313729763031006	7.341176986694336	12.466668128967285	124.173	165.75300000000001	4.0	3.5104120840721778	Gray{Float64}(6.899229519407896)	5.646440562279513	Gray{Float64}(4.050357768514613)	Gray{Float64}(0.9689253201524154)	0.7366976749438561	Gray{Float64}(0.580317790743131)	U 3_V 0	WT	1	BD2-LPS	Egr2_intron(1),Egr2_Enh(6)	Egr2_BD	WT_BD2-LPS_1	Egr2_intron	NA	Egr2_Enh	WT	BD2-LPS	WT_BD2-LPS
Egr2BD_28May21_WTRad21_Sequence_A 0_S 0_U 3_V 0_X11_Y20_Job(Seq.Scan) 1 01 01 02 01 04 01_536	Cell_CP_18	2794.5	2652.0	2	2	2	Egr2BD_28May21_WTRad21_Sequence_A 0_S 0_U 3_V 0_X11_Y20_Job(Seq.Scan) 1 01 01 02 01 04 01_536__Cell_CP_18	Cell_CP_18	Egr2BD_28May21_WTRad21_Sequence_A 0_S 0_U 3_V 0_X11_Y20_Job(Seq.Scan) 1 01 01 02 01 04 01_536	0.2	2	TxS_auto_1	7.819607734680176	22.407840728759766	36.63136672973633	132.489	65.394	2.5	TxS_auto_7	1.980392575263977	5.7921576499938965	9.925491333007812	130.788	63.504	2.0	3.9326201189537753	Gray{Float64}(2.6759512050171557)	2.24865906315969	Gray{Float64}(1.7051736352159534)	Gray{Float64}(0.6777109642829694)	0.5812513553879314	Gray{Float64}(0.46202715455523474)	U 3_V 0	WT	1	BD2-LPS	Egr2_intron(1),Egr2_Enh(6)	Egr2_BD	WT_BD2-LPS_1	Egr2_intron	NA	Egr2_Enh	WT	BD2-LPS	WT_BD2-LPS
Egr2BD_28May21_WTRad21_Sequence_A 0_S 0_U 3_V 0_X11_Y20_Job(Seq.Scan) 1 01 01 02 01 04 01_536	Cell_CP_22	3475.0	3282.0	2	2	2	Egr2BD_28May21_WTRad21_Sequence_A 0_S 0_U 3_V 0_X11_Y20_Job(Seq.Scan) 1 01 01 02 01 04 01_536__Cell_CP_22	Cell_CP_22	Egr2BD_28May21_WTRad21_Sequence_A 0_S 0_U 3_V 0_X11_Y20_Job(Seq.Scan) 1 01 01 02 01 04 01_536	0.2	1	TxS_auto_5	4.050980567932129	12.04705810546875	19.882347106933594	154.791	134.568	2.0	0	0.0	0.0	0.0	0.0	0.0	0.0	0.0	Gray{Float64}(1.3862877397522588)	1.2089396172164366	Gray{Float64}(0.925514309719543)	Gray{Float64}(0.0)	0.0	Gray{Float64}(0.0)	U 3_V 0	WT	1	BD2-LPS	Egr2_intron(1),Egr2_Enh(6)	Egr2_BD	WT_BD2-LPS_1	Egr2_intron	NA	Egr2_Enh	WT	BD2-LPS	WT_BD2-LPS
Egr2BD_28May21_WTRad21_Sequence_A 0_S 0_U 3_V 0_X12_Y18_Job(Seq.Scan) 1 01 01 02 01 04 01_500	Cell_CP_5	3128.5	2944.5	0	0	0	Egr2BD_28May21_WTRad21_Sequence_A 0_S 0_U 3_V 0_X12_Y18_Job(Seq.Scan) 1 01 01 02 01 04 01_500__Cell_CP_5	Cell_CP_5	Egr2BD_28May21_WTRad21_Sequence_A 0_S 0_U 3_V 0_X12_Y18_Job(Seq.Scan) 1 01 01 02 01 04 01_500	0.225	1	TxS_auto_26	5.490196228027344	12.964706420898438	18.760780334472656	43.659	97.902	3.5	0	0.0	0.0	0.0	0.0	0.0	0.0	0.0	Gray{Float64}(1.8788023275148724)	1.301026946212656	Gray{Float64}(0.8733058812258785)	Gray{Float64}(0.0)	0.0	Gray{Float64}(0.0)	U 3_V 0	WT	1	BD2-LPS	Egr2_intron(1),Egr2_Enh(6)	Egr2_BD	WT_BD2-LPS_1	Egr2_intron	NA	Egr2_Enh	WT	BD2-LPS	WT_BD2-LPS
Egr2BD_28May21_WTRad21_Sequence_A 0_S 0_U 3_V 0_X12_Y18_Job(Seq.Scan) 1 01 01 02 01 04 01_500	Cell_CP_11	3045.5	2864.0	0	0	0	Egr2BD_28May21_WTRad21_Sequence_A 0_S 0_U 3_V 0_X12_Y18_Job(Seq.Scan) 1 01 01 02 01 04 01_500__Cell_CP_11	Cell_CP_11	Egr2BD_28May21_WTRad21_Sequence_A 0_S 0_U 3_V 0_X12_Y18_Job(Seq.Scan) 1 01 01 02 01 04 01_500	0.225	1	TxS_auto_29	4.803921222686768	12.372551918029785	19.14117431640625	99.036	7.749	4.0	0	0.0	0.0	0.0	0.0	0.0	0.0	0.0	Gray{Float64}(1.6439518733968719)	1.2416033897091772	Gray{Float64}(0.8910130498874679)	Gray{Float64}(0.0)	0.0	Gray{Float64}(0.0)	U 3_V 0	WT	1	BD2-LPS	Egr2_intron(1),Egr2_Enh(6)	Egr2_BD	WT_BD2-LPS_1	Egr2_intron	NA	Egr2_Enh	WT	BD2-LPS	WT_BD2-LPS
Egr2BD_28May21_WTRad21_Sequence_A 0_S 0_U 3_V 0_X12_Y18_Job(Seq.Scan) 1 01 01 02 01 04 01_500	Cell_CP_14	3091.5	2912.5	1	1	1	Egr2BD_28May21_WTRad21_Sequence_A 0_S 0_U 3_V 0_X12_Y18_Job(Seq.Scan) 1 01 01 02 01 04 01_500__Cell_CP_14	Cell_CP_14	Egr2BD_28May21_WTRad21_Sequence_A 0_S 0_U 3_V 0_X12_Y18_Job(Seq.Scan) 1 01 01 02 01 04 01_500	0.225	2	TxS_auto_17	6.5411763191223145	16.619609832763672	26.780399322509766	116.046	148.554	2.5	TxS_auto_38	3.7607853412628174	10.674513816833496	17.20391845703125	117.18	151.956	5.0	3.58602286663093	Gray{Float64}(2.2384586602413443)	1.6678017631862379	Gray{Float64}(1.246615535866126)	Gray{Float64}(1.2869799109142523)	1.0712028226904715	Gray{Float64}(0.8008346615012027)	U 3_V 0	WT	1	BD2-LPS	Egr2_intron(1),Egr2_Enh(6)	Egr2_BD	WT_BD2-LPS_1	Egr2_intron	NA	Egr2_Enh	WT	BD2-LPS	WT_BD2-LPS
Egr2BD_28May21_WTRad21_Sequence_A 0_S 0_U 3_V 0_X12_Y23_Job(Seq.Scan) 1 01 01 02 01 04 01_576	Cell_CP_12	3909.0	3702.5	11	11	11	Egr2BD_28May21_WTRad21_Sequence_A 0_S 0_U 3_V 0_X12_Y23_Job(Seq.Scan) 1 01 01 02 01 04 01_576__Cell_CP_12	Cell_CP_12	Egr2BD_28May21_WTRad21_Sequence_A 0_S 0_U 3_V 0_X12_Y23_Job(Seq.Scan) 1 01 01 02 01 04 01_576	0.15	2	TxS_auto_12	6.858823299407959	17.909809112548828	28.84705924987793	71.631	110.187	5.5	TxS_auto_14	0.9803921580314636	2.6196084022521973	5.15294075012207	75.789	118.31400000000001	3.5	11.81469817642415	Gray{Float64}(2.3471607650663247)	1.797275117575417	Gray{Float64}(1.3428176253787953)	Gray{Float64}(0.33550040688594285)	0.26288147291645414	Gray{Float64}(0.23986707282219166)	U 3_V 0	WT	1	BD2-LPS	Egr2_intron(1),Egr2_Enh(6)	Egr2_BD	WT_BD2-LPS_1	Egr2_intron	NA	Egr2_Enh	WT	BD2-LPS	WT_BD2-LPS
Egr2BD_28May21_WTRad21_Sequence_A 0_S 0_U 3_V 0_X12_Y23_Job(Seq.Scan) 1 01 01 02 01 04 01_576	Cell_CP_26	3472.0	3273.0	0	0	0	Egr2BD_28May21_WTRad21_Sequence_A 0_S 0_U 3_V 0_X12_Y23_Job(Seq.Scan) 1 01 01 02 01 04 01_576__Cell_CP_26	Cell_CP_26	Egr2BD_28May21_WTRad21_Sequence_A 0_S 0_U 3_V 0_X12_Y23_Job(Seq.Scan) 1 01 01 02 01 04 01_576	0.15	2	TxS_auto_4	13.811763763427734	41.64706039428711	68.9019546508789	172.179	115.101	4.0	TxS_auto_11	1.298039436340332	3.0470592975616455	5.5058817863464355	168.399	116.046	3.0	6.338881999217214	Gray{Float64}(4.726529404056914)	4.179342442816267	Gray{Float64}(3.20735497947307)	Gray{Float64}(0.4442026136975742)	0.3057767853844536	Gray{Float64}(0.2562963192162947)	U 3_V 0	WT	1	BD2-LPS	Egr2_intron(1),Egr2_Enh(6)	Egr2_BD	WT_BD2-LPS_1	Egr2_intron	NA	Egr2_Enh	WT	BD2-LPS	WT_BD2-LPS
Egr2BD_28May21_WTRad21_Sequence_A 0_S 0_U 3_V 0_X13_Y18_Job(Seq.Scan) 1 01 01 02 01 04 01_502	Cell_CP_9	3266.5	3078.0	0	0	0	Egr2BD_28May21_WTRad21_Sequence_A 0_S 0_U 3_V 0_X13_Y18_Job(Seq.Scan) 1 01 01 02 01 04 01_502__Cell_CP_9	Cell_CP_9	Egr2BD_28May21_WTRad21_Sequence_A 0_S 0_U 3_V 0_X13_Y18_Job(Seq.Scan) 1 01 01 02 01 04 01_502	0.2631578947368421	1	TxS_auto_1	7.337254524230957	19.501964569091797	29.564708709716797	84.483	60.669	3.0	0	0.0	0.0	0.0	0.0	0.0	0.0	0.0	Gray{Float64}(2.5108849128781072)	1.9570502088326218	Gray{Float64}(1.3762238847540653)	Gray{Float64}(0.0)	0.0	Gray{Float64}(0.0)	U 3_V 0	WT	1	BD2-LPS	Egr2_intron(1),Egr2_Enh(6)	Egr2_BD	WT_BD2-LPS_1	Egr2_intron	NA	Egr2_Enh	WT	BD2-LPS	WT_BD2-LPS
Egr2BD_28May21_WTRad21_Sequence_A 0_S 0_U 3_V 0_X13_Y23_Job(Seq.Scan) 1 01 01 02 01 04 01_574	Cell_CP_13	3497.5	3301.0	0	0	0	Egr2BD_28May21_WTRad21_Sequence_A 0_S 0_U 3_V 0_X13_Y23_Job(Seq.Scan) 1 01 01 02 01 04 01_574__Cell_CP_13	Cell_CP_13	Egr2BD_28May21_WTRad21_Sequence_A 0_S 0_U 3_V 0_X13_Y23_Job(Seq.Scan) 1 01 01 02 01 04 01_574	0.14583333333333334	1	TxS_auto_15	4.572548866271973	12.674511909484863	21.121566772460938	100.17	153.279	5.0	0	0.0	0.0	0.0	0.0	0.0	0.0	0.0	Gray{Float64}(1.5647738433775498)	1.2719055093875629	Gray{Float64}(0.9831994274354215)	Gray{Float64}(0.0)	0.0	Gray{Float64}(0.0)	U 3_V 0	WT	1	BD2-LPS	Egr2_intron(1),Egr2_Enh(6)	Egr2_BD	WT_BD2-LPS_1	Egr2_intron	NA	Egr2_Enh	WT	BD2-LPS	WT_BD2-LPS
Egr2BD_28May21_WTRad21_Sequence_A 0_S 0_U 3_V 0_X14_Y18_Job(Seq.Scan) 1 01 01 02 01 04 01_504	Cell_CP_4	4450.5	4235.5	0	0	0	Egr2BD_28May21_WTRad21_Sequence_A 0_S 0_U 3_V 0_X14_Y18_Job(Seq.Scan) 1 01 01 02 01 04 01_504__Cell_CP_4	Cell_CP_4	Egr2BD_28May21_WTRad21_Sequence_A 0_S 0_U 3_V 0_X14_Y18_Job(Seq.Scan) 1 01 01 02 01 04 01_504	0.2037037037037037	1	TxS_auto_17	4.301961898803711	10.184314727783203	15.537254333496094	45.549	185.409	5.0	0	0.0	0.0	0.0	0.0	0.0	0.0	0.0	Gray{Float64}(1.472176165050627)	1.022010638682719	Gray{Float64}(0.7232521966376836)	Gray{Float64}(0.0)	0.0	Gray{Float64}(0.0)	U 3_V 0	WT	1	BD2-LPS	Egr2_intron(1),Egr2_Enh(6)	Egr2_BD	WT_BD2-LPS_1	Egr2_intron	NA	Egr2_Enh	WT	BD2-LPS	WT_BD2-LPS
Egr2BD_28May21_WTRad21_Sequence_A 0_S 0_U 3_V 0_X14_Y18_Job(Seq.Scan) 1 01 01 02 01 04 01_504	Cell_CP_7	2985.0	2813.0	1	1	1	Egr2BD_28May21_WTRad21_Sequence_A 0_S 0_U 3_V 0_X14_Y18_Job(Seq.Scan) 1 01 01 02 01 04 01_504__Cell_CP_7	Cell_CP_7	Egr2BD_28May21_WTRad21_Sequence_A 0_S 0_U 3_V 0_X14_Y18_Job(Seq.Scan) 1 01 01 02 01 04 01_504	0.2037037037037037	2	TxS_auto_3	8.658824920654297	22.92156410217285	35.156856536865234	64.449	12.096	3.0	TxS_auto_4	3.090196371078491	8.019609451293945	12.854901313781738	58.59	13.419	2.0	7.216523401195339	Gray{Float64}(2.9631400661819933)	2.300211942955897	Gray{Float64}(1.6365358493454103)	Gray{Float64}(1.0574973813907487)	0.8047793490654355	Gray{Float64}(0.5983898707707683)	U 3_V 0	WT	1	BD2-LPS	Egr2_intron(1),Egr2_Enh(6)	Egr2_BD	WT_BD2-LPS_1	Egr2_intron	NA	Egr2_Enh	WT	BD2-LPS	WT_BD2-LPS
Egr2BD_28May21_WTRad21_Sequence_A 0_S 0_U 3_V 0_X14_Y18_Job(Seq.Scan) 1 01 01 02 01 04 01_504	Cell_CP_19	3610.0	3408.5	0	0	0	Egr2BD_28May21_WTRad21_Sequence_A 0_S 0_U 3_V 0_X14_Y18_Job(Seq.Scan) 1 01 01 02 01 04 01_504__Cell_CP_19	Cell_CP_19	Egr2BD_28May21_WTRad21_Sequence_A 0_S 0_U 3_V 0_X14_Y18_Job(Seq.Scan) 1 01 01 02 01 04 01_504	0.2037037037037037	1	TxS_auto_22	3.4274513721466064	10.45882511138916	16.04705810546875	113.967	84.672	5.0	0	0.0	0.0	0.0	0.0	0.0	0.0	0.0	Gray{Float64}(1.172909555137492)	1.049558150712056	Gray{Float64}(0.7469833327843385)	Gray{Float64}(0.0)	0.0	Gray{Float64}(0.0)	U 3_V 0	WT	1	BD2-LPS	Egr2_intron(1),Egr2_Enh(6)	Egr2_BD	WT_BD2-LPS_1	Egr2_intron	NA	Egr2_Enh	WT	BD2-LPS	WT_BD2-LPS
Egr2BD_28May21_WTRad21_Sequence_A 0_S 0_U 3_V 0_X14_Y18_Job(Seq.Scan) 1 01 01 02 01 04 01_504	Cell_CP_21	3509.0	3314.0	1	1	1	Egr2BD_28May21_WTRad21_Sequence_A 0_S 0_U 3_V 0_X14_Y18_Job(Seq.Scan) 1 01 01 02 01 04 01_504__Cell_CP_21	Cell_CP_21	Egr2BD_28May21_WTRad21_Sequence_A 0_S 0_U 3_V 0_X14_Y18_Job(Seq.Scan) 1 01 01 02 01 04 01_504	0.2037037037037037	2	TxS_auto_2	5.870588779449463	18.768625259399414	36.80000305175781	147.609	79.758	2.0	TxS_auto_6	3.992157220840454	12.08627700805664	20.81960678100586	150.633	77.49	3.5	3.8129253861044816	Gray{Float64}(2.0089766202537658)	1.8834585537922246	Gray{Float64}(1.7130235801107856)	Gray{Float64}(1.3661577777549327)	1.2128752905291378	Gray{Float64}(0.9691433257311611)	U 3_V 0	WT	1	BD2-LPS	Egr2_intron(1),Egr2_Enh(6)	Egr2_BD	WT_BD2-LPS_1	Egr2_intron	NA	Egr2_Enh	WT	BD2-LPS	WT_BD2-LPS
Egr2BD_28May21_WTRad21_Sequence_A 0_S 0_U 3_V 0_X14_Y18_Job(Seq.Scan) 1 01 01 02 01 04 01_504	Cell_CP_26	2949.5	2767.0	0	0	0	Egr2BD_28May21_WTRad21_Sequence_A 0_S 0_U 3_V 0_X14_Y18_Job(Seq.Scan) 1 01 01 02 01 04 01_504__Cell_CP_26	Cell_CP_26	Egr2BD_28May21_WTRad21_Sequence_A 0_S 0_U 3_V 0_X14_Y18_Job(Seq.Scan) 1 01 01 02 01 04 01_504	0.2037037037037037	1	TxS_auto_1	5.611764907836914	15.356863975524902	23.77646827697754	185.787	20.601	2.0	0	0.0	0.0	0.0	0.0	0.0	0.0	0.0	Gray{Float64}(1.9204043958367907)	1.5410833992564674	Gray{Float64}(1.106783897624516)	Gray{Float64}(0.0)	0.0	Gray{Float64}(0.0)	U 3_V 0	WT	1	BD2-LPS	Egr2_intron(1),Egr2_Enh(6)	Egr2_BD	WT_BD2-LPS_1	Egr2_intron	NA	Egr2_Enh	WT	BD2-LPS	WT_BD2-LPS
Egr2BD_28May21_WTRad21_Sequence_A 0_S 0_U 3_V 0_X14_Y23_Job(Seq.Scan) 1 01 01 02 01 04 01_572	Cell_CP_4	2978.5	2788.0	0	0	0	Egr2BD_28May21_WTRad21_Sequence_A 0_S 0_U 3_V 0_X14_Y23_Job(Seq.Scan) 1 01 01 02 01 04 01_572__Cell_CP_4	Cell_CP_4	Egr2BD_28May21_WTRad21_Sequence_A 0_S 0_U 3_V 0_X14_Y23_Job(Seq.Scan) 1 01 01 02 01 04 01_572	0.17567567567567569	1	TxS_auto_7	13.47843074798584	36.215694427490234	56.39216232299805	14.742	130.977	4.5	0	0.0	0.0	0.0	0.0	0.0	0.0	0.0	Gray{Float64}(4.612459374637438)	3.634297052034838	Gray{Float64}(2.625029776678683)	Gray{Float64}(0.0)	0.0	Gray{Float64}(0.0)	U 3_V 0	WT	1	BD2-LPS	Egr2_intron(1),Egr2_Enh(6)	Egr2_BD	WT_BD2-LPS_1	Egr2_intron	NA	Egr2_Enh	WT	BD2-LPS	WT_BD2-LPS
Egr2BD_28May21_WTRad21_Sequence_A 0_S 0_U 3_V 0_X14_Y23_Job(Seq.Scan) 1 01 01 02 01 04 01_572	Cell_CP_12	3885.5	3682.5	0	0	0	Egr2BD_28May21_WTRad21_Sequence_A 0_S 0_U 3_V 0_X14_Y23_Job(Seq.Scan) 1 01 01 02 01 04 01_572__Cell_CP_12	Cell_CP_12	Egr2BD_28May21_WTRad21_Sequence_A 0_S 0_U 3_V 0_X14_Y23_Job(Seq.Scan) 1 01 01 02 01 04 01_572	0.17567567567567569	1	TxS_auto_15	5.19215726852417	13.898040771484375	20.6549015045166	54.432	155.547	5.5	0	0.0	0.0	0.0	0.0	0.0	0.0	0.0	Gray{Float64}(1.776810291611655)	1.394688391409812	Gray{Float64}(0.9614763692366756)	Gray{Float64}(0.0)	0.0	Gray{Float64}(0.0)	U 3_V 0	WT	1	BD2-LPS	Egr2_intron(1),Egr2_Enh(6)	Egr2_BD	WT_BD2-LPS_1	Egr2_intron	NA	Egr2_Enh	WT	BD2-LPS	WT_BD2-LPS
Egr2BD_28May21_WTRad21_Sequence_A 0_S 0_U 3_V 0_X14_Y23_Job(Seq.Scan) 1 01 01 02 01 04 01_572	Cell_CP_19	3336.0	3145.5	1	1	1	Egr2BD_28May21_WTRad21_Sequence_A 0_S 0_U 3_V 0_X14_Y23_Job(Seq.Scan) 1 01 01 02 01 04 01_572__Cell_CP_19	Cell_CP_19	Egr2BD_28May21_WTRad21_Sequence_A 0_S 0_U 3_V 0_X14_Y23_Job(Seq.Scan) 1 01 01 02 01 04 01_572	0.17567567567567569	1	TxS_auto_3	4.894118309020996	12.549018859863281	20.06666374206543	101.871	85.617	2.5	0	0.0	0.0	0.0	0.0	0.0	0.0	0.0	Gray{Float64}(1.6748182557084377)	1.2593121012671213	Gray{Float64}(0.9340941661326916)	Gray{Float64}(0.0)	0.0	Gray{Float64}(0.0)	U 3_V 0	WT	1	BD2-LPS	Egr2_intron(1),Egr2_Enh(6)	Egr2_BD	WT_BD2-LPS_1	Egr2_intron	NA	Egr2_Enh	WT	BD2-LPS	WT_BD2-LPS
Egr2BD_28May21_WTRad21_Sequence_A 0_S 0_U 3_V 0_X14_Y23_Job(Seq.Scan) 1 01 01 02 01 04 01_572	Cell_CP_26	3161.0	2977.5	0	0	0	Egr2BD_28May21_WTRad21_Sequence_A 0_S 0_U 3_V 0_X14_Y23_Job(Seq.Scan) 1 01 01 02 01 04 01_572__Cell_CP_26	Cell_CP_26	Egr2BD_28May21_WTRad21_Sequence_A 0_S 0_U 3_V 0_X14_Y23_Job(Seq.Scan) 1 01 01 02 01 04 01_572	0.17567567567567569	1	TxS_auto_13	3.937255859375	10.33725643157959	15.615683555603027	129.276	163.485	5.0	0	0.0	0.0	0.0	0.0	0.0	0.0	0.0	Gray{Float64}(1.3473699600848725)	1.0373585587496188	Gray{Float64}(0.7269030416294615)	Gray{Float64}(0.0)	0.0	Gray{Float64}(0.0)	U 3_V 0	WT	1	BD2-LPS	Egr2_intron(1),Egr2_Enh(6)	Egr2_BD	WT_BD2-LPS_1	Egr2_intron	NA	Egr2_Enh	WT	BD2-LPS	WT_BD2-LPS
Egr2BD_28May21_WTRad21_Sequence_A 0_S 0_U 3_V 0_X15_Y23_Job(Seq.Scan) 1 01 01 02 01 04 01_570	Cell_CP_17	4389.5	4163.5	0	0	0	Egr2BD_28May21_WTRad21_Sequence_A 0_S 0_U 3_V 0_X15_Y23_Job(Seq.Scan) 1 01 01 02 01 04 01_570__Cell_CP_17	Cell_CP_17	Egr2BD_28May21_WTRad21_Sequence_A 0_S 0_U 3_V 0_X15_Y23_Job(Seq.Scan) 1 01 01 02 01 04 01_570	0.1282051282051282	1	TxS_auto_9	5.568627834320068	15.811766624450684	24.305877685546875	82.026	53.109	3.5	0	0.0	0.0	0.0	0.0	0.0	0.0	0.0	Gray{Float64}(1.9056424400232823)	1.5867335347043432	Gray{Float64}(1.1314276673311723)	Gray{Float64}(0.0)	0.0	Gray{Float64}(0.0)	U 3_V 0	WT	1	BD2-LPS	Egr2_intron(1),Egr2_Enh(6)	Egr2_BD	WT_BD2-LPS_1	Egr2_intron	NA	Egr2_Enh	WT	BD2-LPS	WT_BD2-LPS
Egr2BD_28May21_WTRad21_Sequence_A 0_S 0_U 3_V 0_X15_Y23_Job(Seq.Scan) 1 01 01 02 01 04 01_570	Cell_CP_39	3510.0	3316.0	0	0	0	Egr2BD_28May21_WTRad21_Sequence_A 0_S 0_U 3_V 0_X15_Y23_Job(Seq.Scan) 1 01 01 02 01 04 01_570__Cell_CP_39	Cell_CP_39	Egr2BD_28May21_WTRad21_Sequence_A 0_S 0_U 3_V 0_X15_Y23_Job(Seq.Scan) 1 01 01 02 01 04 01_570	0.1282051282051282	1	TxS_auto_11	3.843137741088867	10.372550010681152	16.772544860839844	182.007	76.167	4.0	0	0.0	0.0	0.0	0.0	0.0	0.0	0.0	Gray{Float64}(1.315161759803324)	1.0409003202017257	Gray{Float64}(0.780754414739436)	Gray{Float64}(0.0)	0.0	Gray{Float64}(0.0)	U 3_V 0	WT	1	BD2-LPS	Egr2_intron(1),Egr2_Enh(6)	Egr2_BD	WT_BD2-LPS_1	Egr2_intron	NA	Egr2_Enh	WT	BD2-LPS	WT_BD2-LPS
Egr2BD_28May21_WTRad21_Sequence_A 0_S 0_U 3_V 0_X18_Y18_Job(Seq.Scan) 1 01 01 02 01 04 01_506	Cell_CP_3	3100.5	2915.5	1	1	1	Egr2BD_28May21_WTRad21_Sequence_A 0_S 0_U 3_V 0_X18_Y18_Job(Seq.Scan) 1 01 01 02 01 04 01_506__Cell_CP_3	Cell_CP_3	Egr2BD_28May21_WTRad21_Sequence_A 0_S 0_U 3_V 0_X18_Y18_Job(Seq.Scan) 1 01 01 02 01 04 01_506	0.13636363636363635	1	TxS_auto_7	3.7058827877044678	10.062745094299316	15.70588207244873	15.309	17.577	3.5	0	0.0	0.0	0.0	0.0	0.0	0.0	0.0	Gray{Float64}(1.268191685297588)	1.0098109510176918	Gray{Float64}(0.7311017419945238)	Gray{Float64}(0.0)	0.0	Gray{Float64}(0.0)	U 3_V 0	WT	1	BD2-LPS	Egr2_intron(1),Egr2_Enh(6)	Egr2_BD	WT_BD2-LPS_1	Egr2_intron	NA	Egr2_Enh	WT	BD2-LPS	WT_BD2-LPS
Egr2BD_28May21_WTRad21_Sequence_A 0_S 0_U 3_V 0_X18_Y18_Job(Seq.Scan) 1 01 01 02 01 04 01_506	Cell_CP_8	3539.5	3341.5	1	1	1	Egr2BD_28May21_WTRad21_Sequence_A 0_S 0_U 3_V 0_X18_Y18_Job(Seq.Scan) 1 01 01 02 01 04 01_506__Cell_CP_8	Cell_CP_8	Egr2BD_28May21_WTRad21_Sequence_A 0_S 0_U 3_V 0_X18_Y18_Job(Seq.Scan) 1 01 01 02 01 04 01_506	0.13636363636363635	1	TxS_auto_8	4.843138217926025	13.584315299987793	21.30588150024414	51.786	28.917	4.5	0	0.0	0.0	0.0	0.0	0.0	0.0	0.0	Gray{Float64}(1.6573723375976808)	1.363205588878134	Gray{Float64}(0.9917791950623497)	Gray{Float64}(0.0)	0.0	Gray{Float64}(0.0)	U 3_V 0	WT	1	BD2-LPS	Egr2_intron(1),Egr2_Enh(6)	Egr2_BD	WT_BD2-LPS_1	Egr2_intron	NA	Egr2_Enh	WT	BD2-LPS	WT_BD2-LPS
Egr2BD_28May21_WTRad21_Sequence_A 0_S 0_U 3_V 0_X18_Y18_Job(Seq.Scan) 1 01 01 02 01 04 01_506	Cell_CP_10	3329.0	3141.0	0	0	0	Egr2BD_28May21_WTRad21_Sequence_A 0_S 0_U 3_V 0_X18_Y18_Job(Seq.Scan) 1 01 01 02 01 04 01_506__Cell_CP_10	Cell_CP_10	Egr2BD_28May21_WTRad21_Sequence_A 0_S 0_U 3_V 0_X18_Y18_Job(Seq.Scan) 1 01 01 02 01 04 01_506	0.13636363636363635	2	TxS_auto_5	6.407844066619873	15.705885887145996	24.450977325439453	49.329	82.782	4.0	TxS_auto_13	1.0235295295715332	2.184314012527466	4.513725280761719	51.408	84.483	4.5	4.411988440601361	Gray{Float64}(2.1928309748308368)	1.5761082503480224	Gray{Float64}(1.1381819902656563)	Gray{Float64}(0.3502624646861022)	0.21919905449669147	Gray{Float64}(0.21011188040425077)	U 3_V 0	WT	1	BD2-LPS	Egr2_intron(1),Egr2_Enh(6)	Egr2_BD	WT_BD2-LPS_1	Egr2_intron	NA	Egr2_Enh	WT	BD2-LPS	WT_BD2-LPS
Egr2BD_28May21_WTRad21_Sequence_A 0_S 0_U 3_V 0_X18_Y18_Job(Seq.Scan) 1 01 01 02 01 04 01_506	Cell_CP_29	3830.5	3620.0	1	1	1	Egr2BD_28May21_WTRad21_Sequence_A 0_S 0_U 3_V 0_X18_Y18_Job(Seq.Scan) 1 01 01 02 01 04 01_506__Cell_CP_29	Cell_CP_29	Egr2BD_28May21_WTRad21_Sequence_A 0_S 0_U 3_V 0_X18_Y18_Job(Seq.Scan) 1 01 01 02 01 04 01_506	0.13636363636363635	1	TxS_auto_18	4.125490188598633	11.698039054870605	19.113727569580078	153.657	160.461	6.5	0	0.0	0.0	0.0	0.0	0.0	0.0	0.0	Gray{Float64}(1.4117857079334029)	1.1739150532326517	Gray{Float64}(0.8897354161751979)	Gray{Float64}(0.0)	0.0	Gray{Float64}(0.0)	U 3_V 0	WT	1	BD2-LPS	Egr2_intron(1),Egr2_Enh(6)	Egr2_BD	WT_BD2-LPS_1	Egr2_intron	NA	Egr2_Enh	WT	BD2-LPS	WT_BD2-LPS
Egr2BD_28May21_WTRad21_Sequence_A 0_S 0_U 3_V 0_X18_Y19_Job(Seq.Scan) 1 01 01 02 01 04 01_516	Cell_CP_11	6503.5	6236.0	11	11	11	Egr2BD_28May21_WTRad21_Sequence_A 0_S 0_U 3_V 0_X18_Y19_Job(Seq.Scan) 1 01 01 02 01 04 01_516__Cell_CP_11	Cell_CP_11	Egr2BD_28May21_WTRad21_Sequence_A 0_S 0_U 3_V 0_X18_Y19_Job(Seq.Scan) 1 01 01 02 01 04 01_516	0.23076923076923078	2	TxS_auto_1	7.431373596191406	21.435293197631836	35.164703369140625	72.387	76.356	3.0	TxS_auto_26	2.431372880935669	6.298038959503174	13.407840728759766	77.112	74.844	4.5	5.182834070274674	Gray{Float64}(2.543093439516939)	2.151062518865373	Gray{Float64}(1.63690111585634)	Gray{Float64}(0.832041121670401)	0.6320172727862603	Gray{Float64}(0.6241289516860015)	U 3_V 0	WT	1	BD2-LPS	Egr2_intron(1),Egr2_Enh(6)	Egr2_BD	WT_BD2-LPS_1	Egr2_intron	NA	Egr2_Enh	WT	BD2-LPS	WT_BD2-LPS
Egr2BD_28May21_WTRad21_Sequence_A 0_S 0_U 3_V 0_X18_Y19_Job(Seq.Scan) 1 01 01 02 01 04 01_516	Cell_CP_13	3097.0	2911.0	0	0	0	Egr2BD_28May21_WTRad21_Sequence_A 0_S 0_U 3_V 0_X18_Y19_Job(Seq.Scan) 1 01 01 02 01 04 01_516__Cell_CP_13	Cell_CP_13	Egr2BD_28May21_WTRad21_Sequence_A 0_S 0_U 3_V 0_X18_Y19_Job(Seq.Scan) 1 01 01 02 01 04 01_516	0.23076923076923078	1	TxS_auto_3	4.172549247741699	10.980390548706055	17.65097427368164	85.617	113.4	3.0	0	0.0	0.0	0.0	0.0	0.0	0.0	0.0	Gray{Float64}(1.427889808074177)	1.1018979929061412	Gray{Float64}(0.8216449085675063)	Gray{Float64}(0.0)	0.0	Gray{Float64}(0.0)	U 3_V 0	WT	1	BD2-LPS	Egr2_intron(1),Egr2_Enh(6)	Egr2_BD	WT_BD2-LPS_1	Egr2_intron	NA	Egr2_Enh	WT	BD2-LPS	WT_BD2-LPS
Egr2BD_28May21_WTRad21_Sequence_A 0_S 0_U 3_V 0_X18_Y20_Job(Seq.Scan) 1 01 01 02 01 04 01_538	Cell_CP_12	3568.0	3362.5	3	3	3	Egr2BD_28May21_WTRad21_Sequence_A 0_S 0_U 3_V 0_X18_Y20_Job(Seq.Scan) 1 01 01 02 01 04 01_538__Cell_CP_12	Cell_CP_12	Egr2BD_28May21_WTRad21_Sequence_A 0_S 0_U 3_V 0_X18_Y20_Job(Seq.Scan) 1 01 01 02 01 04 01_538	0.29310344827586204	1	TxS_auto_10	5.321569442749023	13.709805488586426	23.43921661376953	83.916	65.205	4.5	0	0.0	0.0	0.0	0.0	0.0	0.0	0.0	Gray{Float64}(1.8210964854094633)	1.3757987098908053	Gray{Float64}(1.0910849844832762)	Gray{Float64}(0.0)	0.0	Gray{Float64}(0.0)	U 3_V 0	WT	1	BD2-LPS	Egr2_intron(1),Egr2_Enh(6)	Egr2_BD	WT_BD2-LPS_1	Egr2_intron	NA	Egr2_Enh	WT	BD2-LPS	WT_BD2-LPS
Egr2BD_28May21_WTRad21_Sequence_A 0_S 0_U 3_V 0_X18_Y20_Job(Seq.Scan) 1 01 01 02 01 04 01_538	Cell_CP_23	3878.0	3678.5	0	0	0	Egr2BD_28May21_WTRad21_Sequence_A 0_S 0_U 3_V 0_X18_Y20_Job(Seq.Scan) 1 01 01 02 01 04 01_538__Cell_CP_23	Cell_CP_23	Egr2BD_28May21_WTRad21_Sequence_A 0_S 0_U 3_V 0_X18_Y20_Job(Seq.Scan) 1 01 01 02 01 04 01_538	0.29310344827586204	2	TxS_auto_18	3.901961326599121	11.062745094299316	19.223527908325195	143.64000000000001	111.699	4.5	TxS_auto_24	1.4666668176651	3.309804677963257	5.01568603515625	140.994	106.785	4.0	7.493244424146331	Gray{Float64}(1.335291803389971)	1.1101623900688273	Gray{Float64}(0.894846572527821)	Gray{Float64}(0.5019086597762853)	0.33214366241179333	Gray{Float64}(0.2334779276124169)	U 3_V 0	WT	1	BD2-LPS	Egr2_intron(1),Egr2_Enh(6)	Egr2_BD	WT_BD2-LPS_1	Egr2_intron	NA	Egr2_Enh	WT	BD2-LPS	WT_BD2-LPS
Egr2BD_28May21_WTRad21_Sequence_A 0_S 0_U 3_V 0_X18_Y20_Job(Seq.Scan) 1 01 01 02 01 04 01_538	Cell_CP_28	3801.0	3586.5	0	0	0	Egr2BD_28May21_WTRad21_Sequence_A 0_S 0_U 3_V 0_X18_Y20_Job(Seq.Scan) 1 01 01 02 01 04 01_538__Cell_CP_28	Cell_CP_28	Egr2BD_28May21_WTRad21_Sequence_A 0_S 0_U 3_V 0_X18_Y20_Job(Seq.Scan) 1 01 01 02 01 04 01_538	0.29310344827586204	1	TxS_auto_4	3.6431376934051514	12.011764526367188	21.36863136291504	180.684	68.985	3.5	0	0.0	0.0	0.0	0.0	0.0	0.0	0.0	Gray{Float64}(1.2467196605623168)	1.2053978557643297	Gray{Float64}(0.9947001729289215)	Gray{Float64}(0.0)	0.0	Gray{Float64}(0.0)	U 3_V 0	WT	1	BD2-LPS	Egr2_intron(1),Egr2_Enh(6)	Egr2_BD	WT_BD2-LPS_1	Egr2_intron	NA	Egr2_Enh	WT	BD2-LPS	WT_BD2-LPS
Egr2BD_28May21_WTRad21_Sequence_A 0_S 0_U 3_V 0_X18_Y21_Job(Seq.Scan) 1 01 01 02 01 04 01_560	Cell_CP_24	3237.0	3062.5	0	0	0	Egr2BD_28May21_WTRad21_Sequence_A 0_S 0_U 3_V 0_X18_Y21_Job(Seq.Scan) 1 01 01 02 01 04 01_560__Cell_CP_24	Cell_CP_24	Egr2BD_28May21_WTRad21_Sequence_A 0_S 0_U 3_V 0_X18_Y21_Job(Seq.Scan) 1 01 01 02 01 04 01_560	0.12903225806451613	1	TxS_auto_15	4.180392742156982	10.55294132232666	16.901960372924805	141.183	189.37800000000001	5.5	0	0.0	0.0	0.0	0.0	0.0	0.0	0.0	Gray{Float64}(1.4305739335500671)	1.0590028479176743	Gray{Float64}(0.7867786485831628)	Gray{Float64}(0.0)	0.0	Gray{Float64}(0.0)	U 3_V 0	WT	1	BD2-LPS	Egr2_intron(1),Egr2_Enh(6)	Egr2_BD	WT_BD2-LPS_1	Egr2_intron	NA	Egr2_Enh	WT	BD2-LPS	WT_BD2-LPS
Egr2BD_28May21_WTRad21_Sequence_A 0_S 0_U 3_V 0_X18_Y21_Job(Seq.Scan) 1 01 01 02 01 04 01_560	Cell_CP_25	3987.5	3781.5	3	3	3	Egr2BD_28May21_WTRad21_Sequence_A 0_S 0_U 3_V 0_X18_Y21_Job(Seq.Scan) 1 01 01 02 01 04 01_560__Cell_CP_25	Cell_CP_25	Egr2BD_28May21_WTRad21_Sequence_A 0_S 0_U 3_V 0_X18_Y21_Job(Seq.Scan) 1 01 01 02 01 04 01_560	0.12903225806451613	1	TxS_auto_3	7.447059631347656	22.34902572631836	38.94508743286133	143.64000000000001	16.065	4.0	0	0.0	0.0	0.0	0.0	0.0	0.0	0.0	Gray{Float64}(2.548461364111436)	2.2427568930268986	Gray{Float64}(1.8128762926496818)	Gray{Float64}(0.0)	0.0	Gray{Float64}(0.0)	U 3_V 0	WT	1	BD2-LPS	Egr2_intron(1),Egr2_Enh(6)	Egr2_BD	WT_BD2-LPS_1	Egr2_intron	NA	Egr2_Enh	WT	BD2-LPS	WT_BD2-LPS
Egr2BD_28May21_WTRad21_Sequence_A 0_S 0_U 3_V 0_X19_Y18_Job(Seq.Scan) 1 01 01 02 01 04 01_508	Cell_CP_6	4551.5	4331.0	1	1	1	Egr2BD_28May21_WTRad21_Sequence_A 0_S 0_U 3_V 0_X19_Y18_Job(Seq.Scan) 1 01 01 02 01 04 01_508__Cell_CP_6	Cell_CP_6	Egr2BD_28May21_WTRad21_Sequence_A 0_S 0_U 3_V 0_X19_Y18_Job(Seq.Scan) 1 01 01 02 01 04 01_508	0.1935483870967742	2	TxS_auto_12	3.8588240146636963	12.027451515197754	21.662744522094727	30.429	107.919	5.0	TxS_auto_24	0.95686274766922	2.1529417037963867	4.011765480041504	29.862000000000002	105.651	7.0	3.803329199530327	Gray{Float64}(1.3205297659871418)	1.2069720676678561	Gray{Float64}(1.0083910081222522)	Gray{Float64}(0.32744839761021616)	0.21605079816917117	Gray{Float64}(0.18674587758919486)	U 3_V 0	WT	1	BD2-LPS	Egr2_intron(1),Egr2_Enh(6)	Egr2_BD	WT_BD2-LPS_1	Egr2_intron	NA	Egr2_Enh	WT	BD2-LPS	WT_BD2-LPS
Egr2BD_28May21_WTRad21_Sequence_A 0_S 0_U 3_V 0_X19_Y18_Job(Seq.Scan) 1 01 01 02 01 04 01_508	Cell_CP_16	2604.0	2432.5	4	4	4	Egr2BD_28May21_WTRad21_Sequence_A 0_S 0_U 3_V 0_X19_Y18_Job(Seq.Scan) 1 01 01 02 01 04 01_508__Cell_CP_16	Cell_CP_16	Egr2BD_28May21_WTRad21_Sequence_A 0_S 0_U 3_V 0_X19_Y18_Job(Seq.Scan) 1 01 01 02 01 04 01_508	0.1935483870967742	2	TxS_auto_4	6.427451133728027	16.89019775390625	26.839221954345703	117.558	123.984	3.5	TxS_auto_13	3.1960785388946533	8.95294189453125	16.40392303466797	120.96000000000001	121.905	5.0	4.460475871473803	Gray{Float64}(2.1995407173953163)	1.6949556504627508	Gray{Float64}(1.249353702904792)	Gray{Float64}(1.0937313619395284)	0.8984406028574113	Gray{Float64}(0.7635952346304615)	U 3_V 0	WT	1	BD2-LPS	Egr2_intron(1),Egr2_Enh(6)	Egr2_BD	WT_BD2-LPS_1	Egr2_intron	NA	Egr2_Enh	WT	BD2-LPS	WT_BD2-LPS
Egr2BD_28May21_WTRad21_Sequence_A 0_S 0_U 3_V 0_X19_Y19_Job(Seq.Scan) 1 01 01 02 01 04 01_514	Cell_CP_1	5020.0	4784.0	1	1	1	Egr2BD_28May21_WTRad21_Sequence_A 0_S 0_U 3_V 0_X19_Y19_Job(Seq.Scan) 1 01 01 02 01 04 01_514__Cell_CP_1	Cell_CP_1	Egr2BD_28May21_WTRad21_Sequence_A 0_S 0_U 3_V 0_X19_Y19_Job(Seq.Scan) 1 01 01 02 01 04 01_514	0.25	1	TxS_auto_15	5.156863212585449	13.81568717956543	21.917644500732422	14.364	129.465	3.5	0	0.0	0.0	0.0	0.0	0.0	0.0	0.0	Gray{Float64}(1.7647322980953952)	1.386424089949716	Gray{Float64}(1.0202564874093591)	Gray{Float64}(0.0)	0.0	Gray{Float64}(0.0)	U 3_V 0	WT	1	BD2-LPS	Egr2_intron(1),Egr2_Enh(6)	Egr2_BD	WT_BD2-LPS_1	Egr2_intron	NA	Egr2_Enh	WT	BD2-LPS	WT_BD2-LPS
Egr2BD_28May21_WTRad21_Sequence_A 0_S 0_U 3_V 0_X19_Y19_Job(Seq.Scan) 1 01 01 02 01 04 01_514	Cell_CP_2	3458.5	3252.0	0	0	0	Egr2BD_28May21_WTRad21_Sequence_A 0_S 0_U 3_V 0_X19_Y19_Job(Seq.Scan) 1 01 01 02 01 04 01_514__Cell_CP_2	Cell_CP_2	Egr2BD_28May21_WTRad21_Sequence_A 0_S 0_U 3_V 0_X19_Y19_Job(Seq.Scan) 1 01 01 02 01 04 01_514	0.25	1	TxS_auto_9	16.368627548217773	46.25882339477539	72.43526458740234	17.577	15.309	4.5	0	0.0	0.0	0.0	0.0	0.0	0.0	0.0	Gray{Float64}(5.6015148199658205)	4.642139496478049	Gray{Float64}(3.371828966841809)	Gray{Float64}(0.0)	0.0	Gray{Float64}(0.0)	U 3_V 0	WT	1	BD2-LPS	Egr2_intron(1),Egr2_Enh(6)	Egr2_BD	WT_BD2-LPS_1	Egr2_intron	NA	Egr2_Enh	WT	BD2-LPS	WT_BD2-LPS
Egr2BD_28May21_WTRad21_Sequence_A 0_S 0_U 3_V 0_X19_Y19_Job(Seq.Scan) 1 01 01 02 01 04 01_514	Cell_CP_20	3419.5	3251.0	0	0	0	Egr2BD_28May21_WTRad21_Sequence_A 0_S 0_U 3_V 0_X19_Y19_Job(Seq.Scan) 1 01 01 02 01 04 01_514__Cell_CP_20	Cell_CP_20	Egr2BD_28May21_WTRad21_Sequence_A 0_S 0_U 3_V 0_X19_Y19_Job(Seq.Scan) 1 01 01 02 01 04 01_514	0.25	1	TxS_auto_2	9.764705657958984	26.674510955810547	44.01176834106445	143.64000000000001	42.903	3.0	0	0.0	0.0	0.0	0.0	0.0	0.0	0.0	Gray{Float64}(3.341583971810563)	2.6768255604008715	Gray{Float64}(2.0487280086520396)	Gray{Float64}(0.0)	0.0	Gray{Float64}(0.0)	U 3_V 0	WT	1	BD2-LPS	Egr2_intron(1),Egr2_Enh(6)	Egr2_BD	WT_BD2-LPS_1	Egr2_intron	NA	Egr2_Enh	WT	BD2-LPS	WT_BD2-LPS
Egr2BD_28May21_WTRad21_Sequence_A 0_S 0_U 3_V 0_X19_Y19_Job(Seq.Scan) 1 01 01 02 01 04 01_514	Cell_CP_24	2795.5	2651.0	0	0	0	Egr2BD_28May21_WTRad21_Sequence_A 0_S 0_U 3_V 0_X19_Y19_Job(Seq.Scan) 1 01 01 02 01 04 01_514__Cell_CP_24	Cell_CP_24	Egr2BD_28May21_WTRad21_Sequence_A 0_S 0_U 3_V 0_X19_Y19_Job(Seq.Scan) 1 01 01 02 01 04 01_514	0.25	1	TxS_auto_14	2.55294132232666	10.52156925201416	23.52549171447754	173.502	150.822	2.5	0	0.0	0.0	0.0	0.0	0.0	0.0	0.0	Gray{Float64}(0.8736431084029984)	1.0558546155158015	Gray{Float64}(1.0951010515928736)	Gray{Float64}(0.0)	0.0	Gray{Float64}(0.0)	U 3_V 0	WT	1	BD2-LPS	Egr2_intron(1),Egr2_Enh(6)	Egr2_BD	WT_BD2-LPS_1	Egr2_intron	NA	Egr2_Enh	WT	BD2-LPS	WT_BD2-LPS
Egr2BD_28May21_WTRad21_Sequence_A 0_S 0_U 3_V 0_X19_Y20_Job(Seq.Scan) 1 01 01 02 01 04 01_540	Cell_CP_13	4431.5	4218.5	0	0	0	Egr2BD_28May21_WTRad21_Sequence_A 0_S 0_U 3_V 0_X19_Y20_Job(Seq.Scan) 1 01 01 02 01 04 01_540__Cell_CP_13	Cell_CP_13	Egr2BD_28May21_WTRad21_Sequence_A 0_S 0_U 3_V 0_X19_Y20_Job(Seq.Scan) 1 01 01 02 01 04 01_540	0.203125	1	TxS_auto_3	4.694118022918701	12.250981330871582	19.27842903137207	70.308	41.58	4.0	0	0.0	0.0	0.0	0.0	0.0	0.0	0.0	Gray{Float64}(1.6063760748781097)	1.2294036063415599	Gray{Float64}(0.8974021950972426)	Gray{Float64}(0.0)	0.0	Gray{Float64}(0.0)	U 3_V 0	WT	1	BD2-LPS	Egr2_intron(1),Egr2_Enh(6)	Egr2_BD	WT_BD2-LPS_1	Egr2_intron	NA	Egr2_Enh	WT	BD2-LPS	WT_BD2-LPS
Egr2BD_28May21_WTRad21_Sequence_A 0_S 0_U 3_V 0_X19_Y20_Job(Seq.Scan) 1 01 01 02 01 04 01_540	Cell_CP_25	2614.5	2470.0	0	0	0	Egr2BD_28May21_WTRad21_Sequence_A 0_S 0_U 3_V 0_X19_Y20_Job(Seq.Scan) 1 01 01 02 01 04 01_540__Cell_CP_25	Cell_CP_25	Egr2BD_28May21_WTRad21_Sequence_A 0_S 0_U 3_V 0_X19_Y20_Job(Seq.Scan) 1 01 01 02 01 04 01_540	0.203125	1	TxS_auto_7	4.08627462387085	11.098039627075195	16.52548599243164	129.276	162.729	4.0	0	0.0	0.0	0.0	0.0	0.0	0.0	0.0	Gray{Float64}(1.3983657332685189)	1.1137042472235243	Gray{Float64}(0.7692539356045973)	Gray{Float64}(0.0)	0.0	Gray{Float64}(0.0)	U 3_V 0	WT	1	BD2-LPS	Egr2_intron(1),Egr2_Enh(6)	Egr2_BD	WT_BD2-LPS_1	Egr2_intron	NA	Egr2_Enh	WT	BD2-LPS	WT_BD2-LPS
Egr2BD_28May21_WTRad21_Sequence_A 0_S 0_U 3_V 0_X19_Y20_Job(Seq.Scan) 1 01 01 02 01 04 01_540	Cell_CP_30	3772.0	3589.5	0	0	0	Egr2BD_28May21_WTRad21_Sequence_A 0_S 0_U 3_V 0_X19_Y20_Job(Seq.Scan) 1 01 01 02 01 04 01_540__Cell_CP_30	Cell_CP_30	Egr2BD_28May21_WTRad21_Sequence_A 0_S 0_U 3_V 0_X19_Y20_Job(Seq.Scan) 1 01 01 02 01 04 01_540	0.203125	2	TxS_auto_2	13.266668319702148	41.282352447509766	69.29803466796875	166.50900000000001	144.207	4.0	TxS_auto_25	1.9137259721755981	5.031373023986816	8.101961135864258	168.966	149.31	6.0	6.006451364990817	Gray{Float64}(4.539992066254444)	4.142743475523775	Gray{Float64}(3.225792326011637)	Gray{Float64}(0.6548969583990739)	0.5049055233601409	Gray{Float64}(0.3771426445632779)	U 3_V 0	WT	1	BD2-LPS	Egr2_intron(1),Egr2_Enh(6)	Egr2_BD	WT_BD2-LPS_1	Egr2_intron	NA	Egr2_Enh	WT	BD2-LPS	WT_BD2-LPS
Egr2BD_28May21_WTRad21_Sequence_A 0_S 0_U 3_V 0_X19_Y21_Job(Seq.Scan) 1 01 01 02 01 04 01_558	Cell_CP_20	3577.0	3379.5	1	1	1	Egr2BD_28May21_WTRad21_Sequence_A 0_S 0_U 3_V 0_X19_Y21_Job(Seq.Scan) 1 01 01 02 01 04 01_558__Cell_CP_20	Cell_CP_20	Egr2BD_28May21_WTRad21_Sequence_A 0_S 0_U 3_V 0_X19_Y21_Job(Seq.Scan) 1 01 01 02 01 04 01_558	0.06666666666666667	1	TxS_auto_1	22.729412078857422	68.53726196289062	113.40785217285156	135.135	160.839	3.0	0	0.0	0.0	0.0	0.0	0.0	0.0	0.0	Gray{Float64}(7.778241531477241)	6.877812866600734	Gray{Float64}(5.279084479112109)	Gray{Float64}(0.0)	0.0	Gray{Float64}(0.0)	U 3_V 0	WT	1	BD2-LPS	Egr2_intron(1),Egr2_Enh(6)	Egr2_BD	WT_BD2-LPS_1	Egr2_intron	NA	Egr2_Enh	WT	BD2-LPS	WT_BD2-LPS
Egr2BD_28May21_WTRad21_Sequence_A 0_S 0_U 3_V 0_X19_Y21_Job(Seq.Scan) 1 01 01 02 01 04 01_558	Cell_CP_23	4010.5	3804.0	0	0	0	Egr2BD_28May21_WTRad21_Sequence_A 0_S 0_U 3_V 0_X19_Y21_Job(Seq.Scan) 1 01 01 02 01 04 01_558__Cell_CP_23	Cell_CP_23	Egr2BD_28May21_WTRad21_Sequence_A 0_S 0_U 3_V 0_X19_Y21_Job(Seq.Scan) 1 01 01 02 01 04 01_558	0.06666666666666667	1	TxS_auto_5	3.7725493907928467	12.823532104492188	23.807846069335938	162.54	24.57	3.5	0	0.0	0.0	0.0	0.0	0.0	0.0	0.0	Gray{Float64}(1.2910056911814836)	1.2868599004042287	Gray{Float64}(1.1082445197371324)	Gray{Float64}(0.0)	0.0	Gray{Float64}(0.0)	U 3_V 0	WT	1	BD2-LPS	Egr2_intron(1),Egr2_Enh(6)	Egr2_BD	WT_BD2-LPS_1	Egr2_intron	NA	Egr2_Enh	WT	BD2-LPS	WT_BD2-LPS
Egr2BD_28May21_WTRad21_Sequence_A 0_S 0_U 3_V 0_X20_Y20_Job(Seq.Scan) 1 01 01 02 01 04 01_542	Cell_CP_3	3251.5	3059.5	0	0	0	Egr2BD_28May21_WTRad21_Sequence_A 0_S 0_U 3_V 0_X20_Y20_Job(Seq.Scan) 1 01 01 02 01 04 01_542__Cell_CP_3	Cell_CP_3	Egr2BD_28May21_WTRad21_Sequence_A 0_S 0_U 3_V 0_X20_Y20_Job(Seq.Scan) 1 01 01 02 01 04 01_542	0.16666666666666666	1	TxS_auto_59	4.031373500823975	10.623530387878418	16.650976181030273	31.185	127.764	5.5	0	0.0	0.0	0.0	0.0	0.0	0.0	0.0	Gray{Float64}(1.3795779971877793)	1.066086562227068	Gray{Float64}(0.7750954474066388)	Gray{Float64}(0.0)	0.0	Gray{Float64}(0.0)	U 3_V 0	WT	1	BD2-LPS	Egr2_intron(1),Egr2_Enh(6)	Egr2_BD	WT_BD2-LPS_1	Egr2_intron	NA	Egr2_Enh	WT	BD2-LPS	WT_BD2-LPS
Egr2BD_28May21_WTRad21_Sequence_A 0_S 0_U 3_V 0_X20_Y20_Job(Seq.Scan) 1 01 01 02 01 04 01_542	Cell_CP_5	4479.5	4262.5	1	1	1	Egr2BD_28May21_WTRad21_Sequence_A 0_S 0_U 3_V 0_X20_Y20_Job(Seq.Scan) 1 01 01 02 01 04 01_542__Cell_CP_5	Cell_CP_5	Egr2BD_28May21_WTRad21_Sequence_A 0_S 0_U 3_V 0_X20_Y20_Job(Seq.Scan) 1 01 01 02 01 04 01_542	0.16666666666666666	1	TxS_auto_1	13.960784912109375	39.38822555541992	64.4000015258789	38.934	22.302	2.0	0	0.0	0.0	0.0	0.0	0.0	0.0	0.0	Gray{Float64}(4.777525993133769)	3.9526651161571045	Gray{Float64}(2.997791087621434)	Gray{Float64}(0.0)	0.0	Gray{Float64}(0.0)	U 3_V 0	WT	1	BD2-LPS	Egr2_intron(1),Egr2_Enh(6)	Egr2_BD	WT_BD2-LPS_1	Egr2_intron	NA	Egr2_Enh	WT	BD2-LPS	WT_BD2-LPS
Egr2BD_28May21_WTRad21_Sequence_A 0_S 0_U 3_V 0_X20_Y20_Job(Seq.Scan) 1 01 01 02 01 04 01_542	Cell_CP_16	3386.5	3192.5	1	1	1	Egr2BD_28May21_WTRad21_Sequence_A 0_S 0_U 3_V 0_X20_Y20_Job(Seq.Scan) 1 01 01 02 01 04 01_542__Cell_CP_16	Cell_CP_16	Egr2BD_28May21_WTRad21_Sequence_A 0_S 0_U 3_V 0_X20_Y20_Job(Seq.Scan) 1 01 01 02 01 04 01_542	0.16666666666666666	1	TxS_auto_45	4.1058831214904785	11.305885314941406	18.654895782470703	98.658	119.259	4.0	0	0.0	0.0	0.0	0.0	0.0	0.0	0.0	Gray{Float64}(1.4050759653689233)	1.1345618611014718	Gray{Float64}(0.8683770029838385)	Gray{Float64}(0.0)	0.0	Gray{Float64}(0.0)	U 3_V 0	WT	1	BD2-LPS	Egr2_intron(1),Egr2_Enh(6)	Egr2_BD	WT_BD2-LPS_1	Egr2_intron	NA	Egr2_Enh	WT	BD2-LPS	WT_BD2-LPS
Egr2BD_28May21_WTRad21_Sequence_A 0_S 0_U 3_V 0_X20_Y20_Job(Seq.Scan) 1 01 01 02 01 04 01_542	Cell_CP_17	2995.0	2851.5	1	1	1	Egr2BD_28May21_WTRad21_Sequence_A 0_S 0_U 3_V 0_X20_Y20_Job(Seq.Scan) 1 01 01 02 01 04 01_542__Cell_CP_17	Cell_CP_17	Egr2BD_28May21_WTRad21_Sequence_A 0_S 0_U 3_V 0_X20_Y20_Job(Seq.Scan) 1 01 01 02 01 04 01_542	0.16666666666666666	2	TxS_auto_47	4.286274433135986	11.509803771972656	18.031370162963867	107.352	84.105	4.5	TxS_auto_48	4.647058963775635	12.64706039428711	20.705881118774414	103.005	90.153	4.5	8.701994771315373	Gray{Float64}(1.466807750920205)	1.155025371713645	Gray{Float64}(0.8393521660153161)	Gray{Float64}(1.5902719747373355)	1.269150710333334	Gray{Float64}(0.9638494473368528)	U 3_V 0	WT	1	BD2-LPS	Egr2_intron(1),Egr2_Enh(6)	Egr2_BD	WT_BD2-LPS_1	Egr2_intron	NA	Egr2_Enh	WT	BD2-LPS	WT_BD2-LPS
Egr2BD_28May21_WTRad21_Sequence_A 0_S 0_U 3_V 0_X20_Y20_Job(Seq.Scan) 1 01 01 02 01 04 01_542	Cell_CP_25	2724.5	2550.0	1	1	1	Egr2BD_28May21_WTRad21_Sequence_A 0_S 0_U 3_V 0_X20_Y20_Job(Seq.Scan) 1 01 01 02 01 04 01_542__Cell_CP_25	Cell_CP_25	Egr2BD_28May21_WTRad21_Sequence_A 0_S 0_U 3_V 0_X20_Y20_Job(Seq.Scan) 1 01 01 02 01 04 01_542	0.16666666666666666	1	TxS_auto_27	5.560784339904785	14.898038864135742	25.16862678527832	126.063	10.206	3.0	0	0.0	0.0	0.0	0.0	0.0	0.0	0.0	Gray{Float64}(1.9029583145473923)	1.4950396390557676	Gray{Float64}(1.1715882496409262)	Gray{Float64}(0.0)	0.0	Gray{Float64}(0.0)	U 3_V 0	WT	1	BD2-LPS	Egr2_intron(1),Egr2_Enh(6)	Egr2_BD	WT_BD2-LPS_1	Egr2_intron	NA	Egr2_Enh	WT	BD2-LPS	WT_BD2-LPS
Egr2BD_28May21_WTRad21_Sequence_A 0_S 0_U 3_V 0_X20_Y21_Job(Seq.Scan) 1 01 01 02 01 04 01_556	Cell_CP_13	4370.5	4174.5	3	3	3	Egr2BD_28May21_WTRad21_Sequence_A 0_S 0_U 3_V 0_X20_Y21_Job(Seq.Scan) 1 01 01 02 01 04 01_556__Cell_CP_13	Cell_CP_13	Egr2BD_28May21_WTRad21_Sequence_A 0_S 0_U 3_V 0_X20_Y21_Job(Seq.Scan) 1 01 01 02 01 04 01_556	0.23529411764705882	2	TxS_auto_141	4.05882453918457	13.360785484313965	26.843137741088867	84.861	63.315	5.5	TxS_auto_92	2.937255382537842	13.168627738952637	0.0	87.885	63.693	1.5	9.976846195065853	Gray{Float64}(1.3889720284067906)	1.3407740502044303	Gray{Float64}(1.2495359810153752)	Gray{Float64}(1.0051593822905158)	1.3214907439325994	Gray{Float64}(0.0)	U 3_V 0	WT	1	BD2-LPS	Egr2_intron(1),Egr2_Enh(6)	Egr2_BD	WT_BD2-LPS_1	Egr2_intron	NA	Egr2_Enh	WT	BD2-LPS	WT_BD2-LPS
Egr2BD_28May21_WTRad21_Sequence_A 0_S 0_U 3_V 0_X20_Y21_Job(Seq.Scan) 1 01 01 02 01 04 01_556	Cell_CP_14	4293.0	4080.0	3	3	3	Egr2BD_28May21_WTRad21_Sequence_A 0_S 0_U 3_V 0_X20_Y21_Job(Seq.Scan) 1 01 01 02 01 04 01_556__Cell_CP_14	Cell_CP_14	Egr2BD_28May21_WTRad21_Sequence_A 0_S 0_U 3_V 0_X20_Y21_Job(Seq.Scan) 1 01 01 02 01 04 01_556	0.23529411764705882	2	TxS_auto_117	4.058824062347412	10.172552108764648	15.682352066040039	100.737	112.266	3.0	TxS_auto_160	1.5803923606872559	3.3098044395446777	4.992156028747559	97.335	112.077	4.0	3.950863829594739	Gray{Float64}(1.388971865228149)	1.0208302429371967	Gray{Float64}(0.7300064307859472)	Gray{Float64}(0.5408267250062946)	0.3321436384861458	Gray{Float64}(0.23238261640384023)	U 3_V 0	WT	1	BD2-LPS	Egr2_intron(1),Egr2_Enh(6)	Egr2_BD	WT_BD2-LPS_1	Egr2_intron	NA	Egr2_Enh	WT	BD2-LPS	WT_BD2-LPS
Egr2BD_28May21_WTRad21_Sequence_A 0_S 0_U 3_V 0_X20_Y21_Job(Seq.Scan) 1 01 01 02 01 04 01_556	Cell_CP_16	5630.0	5403.0	1	1	1	Egr2BD_28May21_WTRad21_Sequence_A 0_S 0_U 3_V 0_X20_Y21_Job(Seq.Scan) 1 01 01 02 01 04 01_556__Cell_CP_16	Cell_CP_16	Egr2BD_28May21_WTRad21_Sequence_A 0_S 0_U 3_V 0_X20_Y21_Job(Seq.Scan) 1 01 01 02 01 04 01_556	0.23529411764705882	2	TxS_auto_61	2.854902505874634	10.44313907623291	0.0	100.737	64.071	1.5	TxS_auto_10	4.886274814605713	0.0	0.0	96.20100000000001	64.449	1.0	4.971738126651472	Gray{Float64}(0.9769773702228025)	1.0479840345111195	Gray{Float64}(0.0)	Gray{Float64}(1.6721341302325474)	0.0	Gray{Float64}(0.0)	U 3_V 0	WT	1	BD2-LPS	Egr2_intron(1),Egr2_Enh(6)	Egr2_BD	WT_BD2-LPS_1	Egr2_intron	NA	Egr2_Enh	WT	BD2-LPS	WT_BD2-LPS
Egr2BD_28May21_WTRad21_Sequence_A 0_S 0_U 3_V 0_X20_Y21_Job(Seq.Scan) 1 01 01 02 01 04 01_556	Cell_CP_24	3523.0	3327.0	3	3	1	Egr2BD_28May21_WTRad21_Sequence_A 0_S 0_U 3_V 0_X20_Y21_Job(Seq.Scan) 1 01 01 02 01 04 01_556__Cell_CP_24	Cell_CP_24	Egr2BD_28May21_WTRad21_Sequence_A 0_S 0_U 3_V 0_X20_Y21_Job(Seq.Scan) 1 01 01 02 01 04 01_556	0.23529411764705882	2	TxS_auto_154	7.91372537612915	22.003925323486328	38.392147064208984	147.42	169.533	5.5	TxS_auto_181	2.0941178798675537	7.474510192871094	17.560775756835938	147.609	167.26500000000001	4.5	6.886911136351324	Gray{Float64}(2.7081592421200624)	2.208125570985578	Gray{Float64}(1.7871371673413383)	Gray{Float64}(0.7166289479236578)	0.7500778540569955	Gray{Float64}(0.817446208202444)	U 3_V 0	WT	1	BD2-LPS	Egr2_intron(1),Egr2_Enh(6)	Egr2_BD	WT_BD2-LPS_1	Egr2_intron	NA	Egr2_Enh	WT	BD2-LPS	WT_BD2-LPS
Egr2BD_28May21_WTRad21_Sequence_A 0_S 0_U 3_V 0_X21_Y20_Job(Seq.Scan) 1 01 01 02 01 04 01_544	Cell_CP_10	3884.0	3673.5	2	2	2	Egr2BD_28May21_WTRad21_Sequence_A 0_S 0_U 3_V 0_X21_Y20_Job(Seq.Scan) 1 01 01 02 01 04 01_544__Cell_CP_10	Cell_CP_10	Egr2BD_28May21_WTRad21_Sequence_A 0_S 0_U 3_V 0_X21_Y20_Job(Seq.Scan) 1 01 01 02 01 04 01_544	0.16666666666666666	1	TxS_auto_8	4.65490198135376	12.490198135375977	20.043136596679688	81.648	113.778	4.5	0	0.0	0.0	0.0	0.0	0.0	0.0	0.0	Gray{Float64}(1.5929559370345838)	1.25340935691879	Gray{Float64}(0.9329989881034455)	Gray{Float64}(0.0)	0.0	Gray{Float64}(0.0)	U 3_V 0	WT	1	BD2-LPS	Egr2_intron(1),Egr2_Enh(6)	Egr2_BD	WT_BD2-LPS_1	Egr2_intron	NA	Egr2_Enh	WT	BD2-LPS	WT_BD2-LPS
Egr2BD_28May21_WTRad21_Sequence_A 0_S 0_U 3_V 0_X21_Y20_Job(Seq.Scan) 1 01 01 02 01 04 01_544	Cell_CP_15	3890.0	3676.0	0	0	0	Egr2BD_28May21_WTRad21_Sequence_A 0_S 0_U 3_V 0_X21_Y20_Job(Seq.Scan) 1 01 01 02 01 04 01_544__Cell_CP_15	Cell_CP_15	Egr2BD_28May21_WTRad21_Sequence_A 0_S 0_U 3_V 0_X21_Y20_Job(Seq.Scan) 1 01 01 02 01 04 01_544	0.16666666666666666	1	TxS_auto_4	4.19215726852417	11.9058837890625	19.074506759643555	125.874	133.056	4.0	0	0.0	0.0	0.0	0.0	0.0	0.0	0.0	Gray{Float64}(1.43459987699594)	1.194772571408009	Gray{Float64}(0.8879097051240925)	Gray{Float64}(0.0)	0.0	Gray{Float64}(0.0)	U 3_V 0	WT	1	BD2-LPS	Egr2_intron(1),Egr2_Enh(6)	Egr2_BD	WT_BD2-LPS_1	Egr2_intron	NA	Egr2_Enh	WT	BD2-LPS	WT_BD2-LPS
Egr2BD_28May21_WTRad21_Sequence_A 0_S 0_U 3_V 0_X21_Y20_Job(Seq.Scan) 1 01 01 02 01 04 01_544	Cell_CP_20	4265.0	4045.0	3	3	3	Egr2BD_28May21_WTRad21_Sequence_A 0_S 0_U 3_V 0_X21_Y20_Job(Seq.Scan) 1 01 01 02 01 04 01_544__Cell_CP_20	Cell_CP_20	Egr2BD_28May21_WTRad21_Sequence_A 0_S 0_U 3_V 0_X21_Y20_Job(Seq.Scan) 1 01 01 02 01 04 01_544	0.16666666666666666	1	TxS_auto_1	4.050981044769287	12.478432655334473	21.498035430908203	171.423	56.7	3.5	0	0.0	0.0	0.0	0.0	0.0	0.0	0.0	Gray{Float64}(1.3862879029309005)	1.2522286740654978	Gray{Float64}(1.0007238740553257)	Gray{Float64}(0.0)	0.0	Gray{Float64}(0.0)	U 3_V 0	WT	1	BD2-LPS	Egr2_intron(1),Egr2_Enh(6)	Egr2_BD	WT_BD2-LPS_1	Egr2_intron	NA	Egr2_Enh	WT	BD2-LPS	WT_BD2-LPS
Egr2BD_28May21_WTRad21_Sequence_A 0_S 0_U 3_V 0_X21_Y21_Job(Seq.Scan) 1 01 01 02 01 04 01_554	Cell_CP_4	3059.5	2876.5	1	1	1	Egr2BD_28May21_WTRad21_Sequence_A 0_S 0_U 3_V 0_X21_Y21_Job(Seq.Scan) 1 01 01 02 01 04 01_554__Cell_CP_4	Cell_CP_4	Egr2BD_28May21_WTRad21_Sequence_A 0_S 0_U 3_V 0_X21_Y21_Job(Seq.Scan) 1 01 01 02 01 04 01_554	0.3448275862068966	2	TxS_auto_41	3.55686354637146	10.686273574829102	20.384315490722656	44.793	169.344	5.0	TxS_auto_16	4.4117655754089355	12.517650604248047	21.39607810974121	41.769	169.155	5.0	5.846391793234525	Gray{Float64}(1.2171957489353002)	1.0723829313282236	Gray{Float64}(0.948880712072591)	Gray{Float64}(1.5097521267480307)	1.2561642516756089	Gray{Float64}(0.9959778066411915)	U 3_V 0	WT	1	BD2-LPS	Egr2_intron(1),Egr2_Enh(6)	Egr2_BD	WT_BD2-LPS_1	Egr2_intron	NA	Egr2_Enh	WT	BD2-LPS	WT_BD2-LPS
Egr2BD_28May21_WTRad21_Sequence_A 0_S 0_U 3_V 0_X21_Y21_Job(Seq.Scan) 1 01 01 02 01 04 01_554	Cell_CP_7	3407.0	3213.5	0	0	0	Egr2BD_28May21_WTRad21_Sequence_A 0_S 0_U 3_V 0_X21_Y21_Job(Seq.Scan) 1 01 01 02 01 04 01_554__Cell_CP_7	Cell_CP_7	Egr2BD_28May21_WTRad21_Sequence_A 0_S 0_U 3_V 0_X21_Y21_Job(Seq.Scan) 1 01 01 02 01 04 01_554	0.3448275862068966	1	TxS_auto_15	6.380392074584961	16.956865310668945	27.501956939697266	46.305	160.65	3.5	0	0.0	0.0	0.0	0.0	0.0	0.0	0.0	Gray{Float64}(2.183436617254542)	1.7016458357219104	Gray{Float64}(1.2802037182070973)	Gray{Float64}(0.0)	0.0	Gray{Float64}(0.0)	U 3_V 0	WT	1	BD2-LPS	Egr2_intron(1),Egr2_Enh(6)	Egr2_BD	WT_BD2-LPS_1	Egr2_intron	NA	Egr2_Enh	WT	BD2-LPS	WT_BD2-LPS
Egr2BD_28May21_WTRad21_Sequence_A 0_S 0_U 3_V 0_X21_Y21_Job(Seq.Scan) 1 01 01 02 01 04 01_554	Cell_CP_8	3398.5	3208.5	0	0	0	Egr2BD_28May21_WTRad21_Sequence_A 0_S 0_U 3_V 0_X21_Y21_Job(Seq.Scan) 1 01 01 02 01 04 01_554__Cell_CP_8	Cell_CP_8	Egr2BD_28May21_WTRad21_Sequence_A 0_S 0_U 3_V 0_X21_Y21_Job(Seq.Scan) 1 01 01 02 01 04 01_554	0.3448275862068966	1	TxS_auto_13	3.545098304748535	10.141179084777832	17.494112014770508	61.047	58.968	3.5	0	0.0	0.0	0.0	0.0	0.0	0.0	0.0	Gray{Float64}(1.213169560721465)	1.0176819148327338	Gray{Float64}(0.8143430410115094)	Gray{Float64}(0.0)	0.0	Gray{Float64}(0.0)	U 3_V 0	WT	1	BD2-LPS	Egr2_intron(1),Egr2_Enh(6)	Egr2_BD	WT_BD2-LPS_1	Egr2_intron	NA	Egr2_Enh	WT	BD2-LPS	WT_BD2-LPS
Egr2BD_28May21_WTRad21_Sequence_A 0_S 0_U 3_V 0_X21_Y21_Job(Seq.Scan) 1 01 01 02 01 04 01_554	Cell_CP_19	5234.5	4941.5	1	1	1	Egr2BD_28May21_WTRad21_Sequence_A 0_S 0_U 3_V 0_X21_Y21_Job(Seq.Scan) 1 01 01 02 01 04 01_554__Cell_CP_19	Cell_CP_19	Egr2BD_28May21_WTRad21_Sequence_A 0_S 0_U 3_V 0_X21_Y21_Job(Seq.Scan) 1 01 01 02 01 04 01_554	0.3448275862068966	2	TxS_auto_17	4.611765384674072	14.145100593566895	25.054895401000977	132.867	177.66	4.5	TxS_auto_42	1.0705883502960205	1.7607853412628174	2.886275291442871	128.709	178.416	5.0	5.818977573423006	Gray{Float64}(1.5781941443997172)	1.4194812000875106	Gray{Float64}(1.1662941048879567)	Gray{Float64}(0.3663664832375556)	0.17669734285586863	Gray{Float64}(0.13435481584006548)	U 3_V 0	WT	1	BD2-LPS	Egr2_intron(1),Egr2_Enh(6)	Egr2_BD	WT_BD2-LPS_1	Egr2_intron	NA	Egr2_Enh	WT	BD2-LPS	WT_BD2-LPS
Egr2BD_28May21_WTRad21_Sequence_A 0_S 0_U 3_V 0_X21_Y21_Job(Seq.Scan) 1 01 01 02 01 04 01_554	Cell_CP_21	3619.0	3421.5	3	3	3	Egr2BD_28May21_WTRad21_Sequence_A 0_S 0_U 3_V 0_X21_Y21_Job(Seq.Scan) 1 01 01 02 01 04 01_554__Cell_CP_21	Cell_CP_21	Egr2BD_28May21_WTRad21_Sequence_A 0_S 0_U 3_V 0_X21_Y21_Job(Seq.Scan) 1 01 01 02 01 04 01_554	0.3448275862068966	2	TxS_auto_10	3.7411770820617676	9.988234519958496	15.533332824707031	128.709	50.274	4.0	TxS_auto_33	1.0666669607162476	2.5176479816436768	4.803920269012451	130.977	53.487	4.5	5.264712052904699	Gray{Float64}(1.2802697604031688)	1.0023337076580638	Gray{Float64}(0.7230696521684392)	Gray{Float64}(0.36502454288359176)	0.25264959798213005	Gray{Float64}(0.2236203265042228)	U 3_V 0	WT	1	BD2-LPS	Egr2_intron(1),Egr2_Enh(6)	Egr2_BD	WT_BD2-LPS_1	Egr2_intron	NA	Egr2_Enh	WT	BD2-LPS	WT_BD2-LPS
Egr2BD_28May21_WTRad21_Sequence_A 0_S 0_U 3_V 0_X21_Y21_Job(Seq.Scan) 1 01 01 02 01 04 01_554	Cell_CP_25	3606.5	3402.5	0	0	0	Egr2BD_28May21_WTRad21_Sequence_A 0_S 0_U 3_V 0_X21_Y21_Job(Seq.Scan) 1 01 01 02 01 04 01_554__Cell_CP_25	Cell_CP_25	Egr2BD_28May21_WTRad21_Sequence_A 0_S 0_U 3_V 0_X21_Y21_Job(Seq.Scan) 1 01 01 02 01 04 01_554	0.3448275862068966	1	TxS_auto_30	3.6823532581329346	10.666669845581055	18.592159271240234	162.351	140.238	5.0	0	0.0	0.0	0.0	0.0	0.0	0.0	0.0	Gray{Float64}(1.260139635227201)	1.0704156688874134	Gray{Float64}(0.8654566466208098)	Gray{Float64}(0.0)	0.0	Gray{Float64}(0.0)	U 3_V 0	WT	1	BD2-LPS	Egr2_intron(1),Egr2_Enh(6)	Egr2_BD	WT_BD2-LPS_1	Egr2_intron	NA	Egr2_Enh	WT	BD2-LPS	WT_BD2-LPS
Egr2BD_28May21_WTRad21_Sequence_A 0_S 0_U 3_V 0_X23_Y18_Job(Seq.Scan) 1 01 01 02 01 04 01_510	Cell_CP_2	3236.0	3079.0	0	0	0	Egr2BD_28May21_WTRad21_Sequence_A 0_S 0_U 3_V 0_X23_Y18_Job(Seq.Scan) 1 01 01 02 01 04 01_510__Cell_CP_2	Cell_CP_2	Egr2BD_28May21_WTRad21_Sequence_A 0_S 0_U 3_V 0_X23_Y18_Job(Seq.Scan) 1 01 01 02 01 04 01_510	0.1111111111111111	1	TxS_auto_9	6.11764669418335	16.509803771972656	27.129411697387695	21.546	63.315	5.5	0	0.0	0.0	0.0	0.0	0.0	0.0	0.0	Gray{Float64}(2.093522411688943)	1.656782566969323	Gray{Float64}(1.262861904842658)	Gray{Float64}(0.0)	0.0	Gray{Float64}(0.0)	U 3_V 0	WT	1	BD2-LPS	Egr2_intron(1),Egr2_Enh(6)	Egr2_BD	WT_BD2-LPS_1	Egr2_intron	NA	Egr2_Enh	WT	BD2-LPS	WT_BD2-LPS
Egr2BD_28May21_WTRad21_Sequence_A 0_S 0_U 3_V 0_X23_Y21_Job(Seq.Scan) 1 01 01 02 01 04 01_550	Cell_CP_5	3172.0	2988.0	0	0	0	Egr2BD_28May21_WTRad21_Sequence_A 0_S 0_U 3_V 0_X23_Y21_Job(Seq.Scan) 1 01 01 02 01 04 01_550__Cell_CP_5	Cell_CP_5	Egr2BD_28May21_WTRad21_Sequence_A 0_S 0_U 3_V 0_X23_Y21_Job(Seq.Scan) 1 01 01 02 01 04 01_550	0.4166666666666667	1	TxS_auto_1	11.396080017089844	31.01960563659668	48.752933502197266	47.439	39.123	3.5	0	0.0	0.0	0.0	0.0	0.0	0.0	0.0	Gray{Float64}(3.899857267642181)	3.1128620644311944	Gray{Float64}(2.2694271131275845)	Gray{Float64}(0.0)	0.0	Gray{Float64}(0.0)	U 3_V 0	WT	1	BD2-LPS	Egr2_intron(1),Egr2_Enh(6)	Egr2_BD	WT_BD2-LPS_1	Egr2_intron	NA	Egr2_Enh	WT	BD2-LPS	WT_BD2-LPS
Egr2BD_28May21_WTRad21_Sequence_A 0_S 0_U 0_V 1_X 5_Y 8_Job(Seq.Scan) 1 01 01 02 01 04 01_128	Cell_CP_8	4496.5	4276.5	0	0	0	Egr2BD_28May21_WTRad21_Sequence_A 0_S 0_U 0_V 1_X 5_Y 8_Job(Seq.Scan) 1 01 01 02 01 04 01_128__Cell_CP_8	Cell_CP_8	Egr2BD_28May21_WTRad21_Sequence_A 0_S 0_U 0_V 1_X 5_Y 8_Job(Seq.Scan) 1 01 01 02 01 04 01_128	0.09523809523809523	1	TxS_auto_7	4.01568603515625	10.368627548217773	15.61568546295166	63.315	127.197	8.0	0	0.0	0.0	0.0	0.0	0.0	0.0	0.0	Gray{Float64}(1.3742095830573575)	1.0405066954489015	Gray{Float64}(0.726903130415682)	Gray{Float64}(0.0)	0.0	Gray{Float64}(0.0)	U 0_V 1	Rad21KO	1	DMSO	Egr2_intron(1),Egr2_Enh(6)	Egr2_BD	Rad21KO_DMSO_1	Egr2_intron	NA	Egr2_Enh	Rad21KO	DMSO	Rad21KO_DMSO
Egr2BD_28May21_WTRad21_Sequence_A 0_S 0_U 0_V 1_X 5_Y 9_Job(Seq.Scan) 1 01 01 02 01 04 01_146	Cell_CP_15	2292.5	2130.0	4	4	4	Egr2BD_28May21_WTRad21_Sequence_A 0_S 0_U 0_V 1_X 5_Y 9_Job(Seq.Scan) 1 01 01 02 01 04 01_146__Cell_CP_15	Cell_CP_15	Egr2BD_28May21_WTRad21_Sequence_A 0_S 0_U 0_V 1_X 5_Y 9_Job(Seq.Scan) 1 01 01 02 01 04 01_146	0.04310344827586207	1	TxS_auto_2	5.498039245605469	15.286275863647461	28.513729095458984	43.281	49.707	3.0	0	0.0	0.0	0.0	0.0	0.0	0.0	0.0	Gray{Float64}(1.881486289812121)	1.5339997806496637	Gray{Float64}(1.3273012567068)	Gray{Float64}(0.0)	0.0	Gray{Float64}(0.0)	U 0_V 1	Rad21KO	1	DMSO	Egr2_intron(1),Egr2_Enh(6)	Egr2_BD	Rad21KO_DMSO_1	Egr2_intron	NA	Egr2_Enh	Rad21KO	DMSO	Rad21KO_DMSO
Egr2BD_28May21_WTRad21_Sequence_A 0_S 0_U 0_V 1_X 5_Y 9_Job(Seq.Scan) 1 01 01 02 01 04 01_146	Cell_CP_38	3239.5	3057.0	0	0	0	Egr2BD_28May21_WTRad21_Sequence_A 0_S 0_U 0_V 1_X 5_Y 9_Job(Seq.Scan) 1 01 01 02 01 04 01_146__Cell_CP_38	Cell_CP_38	Egr2BD_28May21_WTRad21_Sequence_A 0_S 0_U 0_V 1_X 5_Y 9_Job(Seq.Scan) 1 01 01 02 01 04 01_146	0.04310344827586207	1	TxS_auto_4	15.419608116149902	45.235294342041016	78.35295867919922	94.68900000000001	23.436	5.0	0	0.0	0.0	0.0	0.0	0.0	0.0	0.0	Gray{Float64}(5.276750486639504)	4.5394268831255085	Gray{Float64}(3.6472949635394945)	Gray{Float64}(0.0)	0.0	Gray{Float64}(0.0)	U 0_V 1	Rad21KO	1	DMSO	Egr2_intron(1),Egr2_Enh(6)	Egr2_BD	Rad21KO_DMSO_1	Egr2_intron	NA	Egr2_Enh	Rad21KO	DMSO	Rad21KO_DMSO
Egr2BD_28May21_WTRad21_Sequence_A 0_S 0_U 0_V 1_X 5_Y 9_Job(Seq.Scan) 1 01 01 02 01 04 01_146	Cell_CP_42	3225.0	3036.0	0	0	0	Egr2BD_28May21_WTRad21_Sequence_A 0_S 0_U 0_V 1_X 5_Y 9_Job(Seq.Scan) 1 01 01 02 01 04 01_146__Cell_CP_42	Cell_CP_42	Egr2BD_28May21_WTRad21_Sequence_A 0_S 0_U 0_V 1_X 5_Y 9_Job(Seq.Scan) 1 01 01 02 01 04 01_146	0.04310344827586207	1	TxS_auto_23	6.529413223266602	17.0	27.21176528930664	113.4	64.449	8.5	0	0.0	0.0	0.0	0.0	0.0	0.0	0.0	Gray{Float64}(2.2344332063313965)	1.7059744638693055	Gray{Float64}(1.266695427483011)	Gray{Float64}(0.0)	0.0	Gray{Float64}(0.0)	U 0_V 1	Rad21KO	1	DMSO	Egr2_intron(1),Egr2_Enh(6)	Egr2_BD	Rad21KO_DMSO_1	Egr2_intron	NA	Egr2_Enh	Rad21KO	DMSO	Rad21KO_DMSO
Egr2BD_28May21_WTRad21_Sequence_A 0_S 0_U 0_V 1_X 6_Y 9_Job(Seq.Scan) 1 01 01 02 01 04 01_144	Cell_CP_14	3330.5	3136.0	0	0	0	Egr2BD_28May21_WTRad21_Sequence_A 0_S 0_U 0_V 1_X 6_Y 9_Job(Seq.Scan) 1 01 01 02 01 04 01_144__Cell_CP_14	Cell_CP_14	Egr2BD_28May21_WTRad21_Sequence_A 0_S 0_U 0_V 1_X 6_Y 9_Job(Seq.Scan) 1 01 01 02 01 04 01_144	0.09523809523809523	1	TxS_auto_6	16.729412078857422	49.129398345947266	78.17253875732422	108.675	171.612	7.0	0	0.0	0.0	0.0	0.0	0.0	0.0	0.0	Gray{Float64}(5.724979043782951)	4.93020582373229	Gray{Float64}(3.6388964973747244)	Gray{Float64}(0.0)	0.0	Gray{Float64}(0.0)	U 0_V 1	Rad21KO	1	DMSO	Egr2_intron(1),Egr2_Enh(6)	Egr2_BD	Rad21KO_DMSO_1	Egr2_intron	NA	Egr2_Enh	Rad21KO	DMSO	Rad21KO_DMSO
Egr2BD_28May21_WTRad21_Sequence_A 0_S 0_U 0_V 1_X 7_Y 8_Job(Seq.Scan) 1 01 01 02 01 04 01_132	Cell_CP_10	3533.5	3340.5	1	1	1	Egr2BD_28May21_WTRad21_Sequence_A 0_S 0_U 0_V 1_X 7_Y 8_Job(Seq.Scan) 1 01 01 02 01 04 01_132__Cell_CP_10	Cell_CP_10	Egr2BD_28May21_WTRad21_Sequence_A 0_S 0_U 0_V 1_X 7_Y 8_Job(Seq.Scan) 1 01 01 02 01 04 01_132	0.07142857142857142	1	TxS_auto_16	4.886274814605713	12.905884742736816	20.772546768188477	109.053	136.647	8.0	0	0.0	0.0	0.0	0.0	0.0	0.0	0.0	Gray{Float64}(1.6721341302325474)	1.2951241061617347	Gray{Float64}(0.9669527033140078)	Gray{Float64}(0.0)	0.0	Gray{Float64}(0.0)	U 0_V 1	Rad21KO	1	DMSO	Egr2_intron(1),Egr2_Enh(6)	Egr2_BD	Rad21KO_DMSO_1	Egr2_intron	NA	Egr2_Enh	Rad21KO	DMSO	Rad21KO_DMSO
Egr2BD_28May21_WTRad21_Sequence_A 0_S 0_U 0_V 1_X 7_Y 9_Job(Seq.Scan) 1 01 01 02 01 04 01_142	Cell_CP_2	7059.5	6773.5	2	2	2	Egr2BD_28May21_WTRad21_Sequence_A 0_S 0_U 0_V 1_X 7_Y 9_Job(Seq.Scan) 1 01 01 02 01 04 01_142__Cell_CP_2	Cell_CP_2	Egr2BD_28May21_WTRad21_Sequence_A 0_S 0_U 0_V 1_X 7_Y 9_Job(Seq.Scan) 1 01 01 02 01 04 01_142	0.08823529411764706	1	TxS_auto_5	5.721569538116455	15.082350730895996	25.10196304321289	11.907	113.589	8.0	0	0.0	0.0	0.0	0.0	0.0	0.0	0.0	Gray{Float64}(1.9579806838914777)	1.5135356001193603	Gray{Float64}(1.1684850824499917)	Gray{Float64}(0.0)	0.0	Gray{Float64}(0.0)	U 0_V 1	Rad21KO	1	DMSO	Egr2_intron(1),Egr2_Enh(6)	Egr2_BD	Rad21KO_DMSO_1	Egr2_intron	NA	Egr2_Enh	Rad21KO	DMSO	Rad21KO_DMSO
Egr2BD_28May21_WTRad21_Sequence_A 0_S 0_U 0_V 1_X11_Y 5_Job(Seq.Scan) 1 01 01 02 01 04 01_120	Cell_CP_9	3428.0	3238.0	0	0	0	Egr2BD_28May21_WTRad21_Sequence_A 0_S 0_U 0_V 1_X11_Y 5_Job(Seq.Scan) 1 01 01 02 01 04 01_120__Cell_CP_9	Cell_CP_9	Egr2BD_28May21_WTRad21_Sequence_A 0_S 0_U 0_V 1_X11_Y 5_Job(Seq.Scan) 1 01 01 02 01 04 01_120	0.07142857142857142	1	TxS_auto_1	5.098039627075195	14.949020385742188	23.458818435668945	95.82300000000001	85.995	7.0	0	0.0	0.0	0.0	0.0	0.0	0.0	0.0	Gray{Float64}(1.7446022545087483)	1.500155708113991	Gray{Float64}(1.0919974404708368)	Gray{Float64}(0.0)	0.0	Gray{Float64}(0.0)	U 0_V 1	Rad21KO	1	DMSO	Egr2_intron(1),Egr2_Enh(6)	Egr2_BD	Rad21KO_DMSO_1	Egr2_intron	NA	Egr2_Enh	Rad21KO	DMSO	Rad21KO_DMSO
Egr2BD_28May21_WTRad21_Sequence_A 0_S 0_U 0_V 1_X12_Y 6_Job(Seq.Scan) 1 01 01 02 01 04 01_124	Cell_CP_6	3830.0	3617.0	1	1	1	Egr2BD_28May21_WTRad21_Sequence_A 0_S 0_U 0_V 1_X12_Y 6_Job(Seq.Scan) 1 01 01 02 01 04 01_124__Cell_CP_6	Cell_CP_6	Egr2BD_28May21_WTRad21_Sequence_A 0_S 0_U 0_V 1_X12_Y 6_Job(Seq.Scan) 1 01 01 02 01 04 01_124	0.06666666666666667	1	TxS_auto_2	4.53725528717041	12.666670799255371	19.603918075561523	99.225	92.421	7.0	0	0.0	0.0	0.0	0.0	0.0	0.0	0.0	Gray{Float64}(1.5526960130399317)	1.2711186426922747	Gray{Float64}(0.9125535636169695)	Gray{Float64}(0.0)	0.0	Gray{Float64}(0.0)	U 0_V 1	Rad21KO	1	DMSO	Egr2_intron(1),Egr2_Enh(6)	Egr2_BD	Rad21KO_DMSO_1	Egr2_intron	NA	Egr2_Enh	Rad21KO	DMSO	Rad21KO_DMSO
Egr2BD_28May21_WTRad21_Sequence_A 0_S 0_U 0_V 1_X12_Y 6_Job(Seq.Scan) 1 01 01 02 01 04 01_124	Cell_CP_10	4176.5	3961.0	2	2	2	Egr2BD_28May21_WTRad21_Sequence_A 0_S 0_U 0_V 1_X12_Y 6_Job(Seq.Scan) 1 01 01 02 01 04 01_124__Cell_CP_10	Cell_CP_10	Egr2BD_28May21_WTRad21_Sequence_A 0_S 0_U 0_V 1_X12_Y 6_Job(Seq.Scan) 1 01 01 02 01 04 01_124	0.06666666666666667	1	TxS_auto_4	3.760784864425659	11.768628120422363	21.54509162902832	122.85	122.661	7.5	0	0.0	0.0	0.0	0.0	0.0	0.0	0.0	Gray{Float64}(1.2869797477356109)	1.1809987675420455	Gray{Float64}(1.0029143189000382)	Gray{Float64}(0.0)	0.0	Gray{Float64}(0.0)	U 0_V 1	Rad21KO	1	DMSO	Egr2_intron(1),Egr2_Enh(6)	Egr2_BD	Rad21KO_DMSO_1	Egr2_intron	NA	Egr2_Enh	Rad21KO	DMSO	Rad21KO_DMSO
Egr2BD_28May21_WTRad21_Sequence_A 0_S 0_U 0_V 1_X18_Y 4_Job(Seq.Scan) 1 01 01 02 01 04 01_098	Cell_CP_4	3309.5	3127.0	1	1	1	Egr2BD_28May21_WTRad21_Sequence_A 0_S 0_U 0_V 1_X18_Y 4_Job(Seq.Scan) 1 01 01 02 01 04 01_098__Cell_CP_4	Cell_CP_4	Egr2BD_28May21_WTRad21_Sequence_A 0_S 0_U 0_V 1_X18_Y 4_Job(Seq.Scan) 1 01 01 02 01 04 01_098	0.03333333333333333	1	TxS_auto_1	5.615686893463135	15.29019546508789	23.552940368652344	91.476	108.297	6.5	0	0.0	0.0	0.0	0.0	0.0	0.0	0.0	Gray{Float64}(1.9217465401640565)	1.5343931182947177	Gray{Float64}(1.096378774091364)	Gray{Float64}(0.0)	0.0	Gray{Float64}(0.0)	U 0_V 1	Rad21KO	1	DMSO	Egr2_intron(1),Egr2_Enh(6)	Egr2_BD	Rad21KO_DMSO_1	Egr2_intron	NA	Egr2_Enh	Rad21KO	DMSO	Rad21KO_DMSO
Egr2BD_28May21_WTRad21_Sequence_A 0_S 0_U 0_V 1_X19_Y 9_Job(Seq.Scan) 1 01 01 02 01 04 01_140	Cell_CP_18	6102.0	5836.0	4	4	4	Egr2BD_28May21_WTRad21_Sequence_A 0_S 0_U 0_V 1_X19_Y 9_Job(Seq.Scan) 1 01 01 02 01 04 01_140__Cell_CP_18	Cell_CP_18	Egr2BD_28May21_WTRad21_Sequence_A 0_S 0_U 0_V 1_X19_Y 9_Job(Seq.Scan) 1 01 01 02 01 04 01_140	0.09523809523809523	2	TxS_auto_4	5.79215669631958	15.866668701171875	24.537254333496094	146.664	173.691	6.0	TxS_auto_7	2.4823532104492188	6.564704895019531	11.062744140625	146.097	179.172	7.0	7.440621613816948	Gray{Float64}(1.9821363445667142)	1.5922430371102105	Gray{Float64}(1.1421981461614743)	Gray{Float64}(0.8494871213704787)	0.6587775831612441	Gray{Float64}(0.5149657609258769)	U 0_V 1	Rad21KO	1	DMSO	Egr2_intron(1),Egr2_Enh(6)	Egr2_BD	Rad21KO_DMSO_1	Egr2_intron	NA	Egr2_Enh	Rad21KO	DMSO	Rad21KO_DMSO
Egr2BD_28May21_WTRad21_Sequence_A 0_S 0_U 0_V 1_X20_Y 5_Job(Seq.Scan) 1 01 01 02 01 04 01_108	Cell_CP_11	3944.5	3730.0	1	1	1	Egr2BD_28May21_WTRad21_Sequence_A 0_S 0_U 0_V 1_X20_Y 5_Job(Seq.Scan) 1 01 01 02 01 04 01_108__Cell_CP_11	Cell_CP_11	Egr2BD_28May21_WTRad21_Sequence_A 0_S 0_U 0_V 1_X20_Y 5_Job(Seq.Scan) 1 01 01 02 01 04 01_108	0.046511627906976744	1	TxS_auto_2	6.741177558898926	16.780393600463867	26.52156639099121	58.59	129.654	7.0	0	0.0	0.0	0.0	0.0	0.0	0.0	0.0	Gray{Float64}(2.306901167428956)	1.6839366456510159	Gray{Float64}(1.2345669793924519)	Gray{Float64}(0.0)	0.0	Gray{Float64}(0.0)	U 0_V 1	Rad21KO	1	DMSO	Egr2_intron(1),Egr2_Enh(6)	Egr2_BD	Rad21KO_DMSO_1	Egr2_intron	NA	Egr2_Enh	Rad21KO	DMSO	Rad21KO_DMSO
Egr2BD_28May21_WTRad21_Sequence_A 0_S 0_U 0_V 1_X20_Y 8_Job(Seq.Scan) 1 01 01 02 01 04 01_136	Cell_CP_14	4175.0	3963.5	4	4	4	Egr2BD_28May21_WTRad21_Sequence_A 0_S 0_U 0_V 1_X20_Y 8_Job(Seq.Scan) 1 01 01 02 01 04 01_136__Cell_CP_14	Cell_CP_14	Egr2BD_28May21_WTRad21_Sequence_A 0_S 0_U 0_V 1_X20_Y 8_Job(Seq.Scan) 1 01 01 02 01 04 01_136	0.09090909090909091	2	TxS_auto_3	4.062745571136475	10.843137741088867	16.780385971069336	122.094	151.389	6.0	TxS_auto_11	1.5647064447402954	3.7843143939971924	6.450979232788086	122.85	148.554	6.5	6.233679571489061	Gray{Float64}(1.3903138463767732)	1.0881244761479478	Gray{Float64}(0.7811194148917043)	Gray{Float64}(0.535458841206458)	0.37976139525954444	Gray{Float64}(0.30029018000429547)	U 0_V 1	Rad21KO	1	DMSO	Egr2_intron(1),Egr2_Enh(6)	Egr2_BD	Rad21KO_DMSO_1	Egr2_intron	NA	Egr2_Enh	Rad21KO	DMSO	Rad21KO_DMSO
Egr2BD_28May21_WTRad21_Sequence_A 0_S 0_U 0_V 1_X20_Y 9_Job(Seq.Scan) 1 01 01 02 01 04 01_138	Cell_CP_11	2531.0	2364.0	0	0	0	Egr2BD_28May21_WTRad21_Sequence_A 0_S 0_U 0_V 1_X20_Y 9_Job(Seq.Scan) 1 01 01 02 01 04 01_138__Cell_CP_11	Cell_CP_11	Egr2BD_28May21_WTRad21_Sequence_A 0_S 0_U 0_V 1_X20_Y 9_Job(Seq.Scan) 1 01 01 02 01 04 01_138	0.017241379310344827	1	TxS_auto_1	10.474509239196777	26.533327102661133	40.67057800292969	78.435	167.454	7.0	0	0.0	0.0	0.0	0.0	0.0	0.0	0.0	Gray{Float64}(3.584486149641668)	2.6626575575665434	Gray{Float64}(1.893197102124308)	Gray{Float64}(0.0)	0.0	Gray{Float64}(0.0)	U 0_V 1	Rad21KO	1	DMSO	Egr2_intron(1),Egr2_Enh(6)	Egr2_BD	Rad21KO_DMSO_1	Egr2_intron	NA	Egr2_Enh	Rad21KO	DMSO	Rad21KO_DMSO
Egr2BD_28May21_WTRad21_Sequence_A 0_S 0_U 0_V 1_X21_Y 4_Job(Seq.Scan) 1 01 01 02 01 04 01_104	Cell_CP_15	3750.0	3553.0	1	1	1	Egr2BD_28May21_WTRad21_Sequence_A 0_S 0_U 0_V 1_X21_Y 4_Job(Seq.Scan) 1 01 01 02 01 04 01_104__Cell_CP_15	Cell_CP_15	Egr2BD_28May21_WTRad21_Sequence_A 0_S 0_U 0_V 1_X21_Y 4_Job(Seq.Scan) 1 01 01 02 01 04 01_104	0.08333333333333333	1	TxS_auto_8	9.435294151306152	25.53333854675293	40.576473236083984	79.569	49.707	5.0	0	0.0	0.0	0.0	0.0	0.0	0.0	0.0	Gray{Float64}(3.2288559235397103)	2.562307266946488	Gray{Float64}(1.8888165675797648)	Gray{Float64}(0.0)	0.0	Gray{Float64}(0.0)	U 0_V 1	Rad21KO	1	DMSO	Egr2_intron(1),Egr2_Enh(6)	Egr2_BD	Rad21KO_DMSO_1	Egr2_intron	NA	Egr2_Enh	Rad21KO	DMSO	Rad21KO_DMSO
Egr2BD_28May21_WTRad21_Sequence_A 0_S 0_U 1_V 1_X 4_Y 7_Job(Seq.Scan) 1 01 01 02 01 04 01_304	Cell_CP_10	4769.0	4538.0	0	0	0	Egr2BD_28May21_WTRad21_Sequence_A 0_S 0_U 1_V 1_X 4_Y 7_Job(Seq.Scan) 1 01 01 02 01 04 01_304__Cell_CP_10	Cell_CP_10	Egr2BD_28May21_WTRad21_Sequence_A 0_S 0_U 1_V 1_X 4_Y 7_Job(Seq.Scan) 1 01 01 02 01 04 01_304	0.09615384615384616	1	TxS_auto_5	4.356862545013428	11.098037719726562	18.7490177154541	61.236	109.431	4.0	0	0.0	0.0	0.0	0.0	0.0	0.0	0.0	Gray{Float64}(1.490963737952725)	1.1137040558183442	Gray{Float64}(0.8727583366043656)	Gray{Float64}(0.0)	0.0	Gray{Float64}(0.0)	U 1_V 1	Rad21KO	1	DMSO-LPS	Egr2_intron(1),Egr2_Enh(6)	Egr2_BD	Rad21KO_DMSO-LPS_1	Egr2_intron	NA	Egr2_Enh	Rad21KO	DMSO-LPS	Rad21KO_DMSO-LPS
Egr2BD_28May21_WTRad21_Sequence_A 0_S 0_U 1_V 1_X 4_Y 7_Job(Seq.Scan) 1 01 01 02 01 04 01_304	Cell_CP_12	3447.0	3251.0	7	7	7	Egr2BD_28May21_WTRad21_Sequence_A 0_S 0_U 1_V 1_X 4_Y 7_Job(Seq.Scan) 1 01 01 02 01 04 01_304__Cell_CP_12	Cell_CP_12	Egr2BD_28May21_WTRad21_Sequence_A 0_S 0_U 1_V 1_X 4_Y 7_Job(Seq.Scan) 1 01 01 02 01 04 01_304	0.09615384615384616	2	TxS_auto_3	14.698039054870605	42.819610595703125	69.62351989746094	87.885	83.916	5.0	TxS_auto_11	0.0	0.0	0.0	83.349	84.483	4.5	7.151698050113695	Gray{Float64}(5.029822039005244)	4.297009542888063	Gray{Float64}(3.240943516958923)	Gray{Float64}(0.0)	0.0	Gray{Float64}(0.0)	U 1_V 1	Rad21KO	1	DMSO-LPS	Egr2_intron(1),Egr2_Enh(6)	Egr2_BD	Rad21KO_DMSO-LPS_1	Egr2_intron	NA	Egr2_Enh	Rad21KO	DMSO-LPS	Rad21KO_DMSO-LPS
Egr2BD_28May21_WTRad21_Sequence_A 0_S 0_U 1_V 1_X 4_Y 8_Job(Seq.Scan) 1 01 01 02 01 04 01_306	Cell_CP_13	1491.5	1220.0	0	0	0	Egr2BD_28May21_WTRad21_Sequence_A 0_S 0_U 1_V 1_X 4_Y 8_Job(Seq.Scan) 1 01 01 02 01 04 01_306__Cell_CP_13	Cell_CP_13	Egr2BD_28May21_WTRad21_Sequence_A 0_S 0_U 1_V 1_X 4_Y 8_Job(Seq.Scan) 1 01 01 02 01 04 01_306	0.14583333333333334	1	TxS_auto_1	3.4196081161499023	10.51764965057373	18.407838821411133	103.95	27.783	2.0	0	0.0	0.0	0.0	0.0	0.0	0.0	0.0	Gray{Float64}(1.1702255112509226)	1.0554612778707475	Gray{Float64}(0.8568766126352203)	Gray{Float64}(0.0)	0.0	Gray{Float64}(0.0)	U 1_V 1	Rad21KO	1	DMSO-LPS	Egr2_intron(1),Egr2_Enh(6)	Egr2_BD	Rad21KO_DMSO-LPS_1	Egr2_intron	NA	Egr2_Enh	Rad21KO	DMSO-LPS	Rad21KO_DMSO-LPS
Egr2BD_28May21_WTRad21_Sequence_A 0_S 0_U 1_V 1_X 4_Y 8_Job(Seq.Scan) 1 01 01 02 01 04 01_306	Cell_CP_22	3399.5	3201.5	0	0	0	Egr2BD_28May21_WTRad21_Sequence_A 0_S 0_U 1_V 1_X 4_Y 8_Job(Seq.Scan) 1 01 01 02 01 04 01_306__Cell_CP_22	Cell_CP_22	Egr2BD_28May21_WTRad21_Sequence_A 0_S 0_U 1_V 1_X 4_Y 8_Job(Seq.Scan) 1 01 01 02 01 04 01_306	0.14583333333333334	1	TxS_auto_7	4.552941799163818	11.725491523742676	19.1568603515625	157.437	137.592	3.5	0	0.0	0.0	0.0	0.0	0.0	0.0	0.0	Gray{Float64}(1.5580641008130702)	1.1766699479894704	Gray{Float64}(0.8917432277644456)	Gray{Float64}(0.0)	0.0	Gray{Float64}(0.0)	U 1_V 1	Rad21KO	1	DMSO-LPS	Egr2_intron(1),Egr2_Enh(6)	Egr2_BD	Rad21KO_DMSO-LPS_1	Egr2_intron	NA	Egr2_Enh	Rad21KO	DMSO-LPS	Rad21KO_DMSO-LPS
Egr2BD_28May21_WTRad21_Sequence_A 0_S 0_U 1_V 1_X 5_Y 2_Job(Seq.Scan) 1 01 01 02 01 04 01_236	Cell_CP_11	3048.0	2864.0	1	1	1	Egr2BD_28May21_WTRad21_Sequence_A 0_S 0_U 1_V 1_X 5_Y 2_Job(Seq.Scan) 1 01 01 02 01 04 01_236__Cell_CP_11	Cell_CP_11	Egr2BD_28May21_WTRad21_Sequence_A 0_S 0_U 1_V 1_X 5_Y 2_Job(Seq.Scan) 1 01 01 02 01 04 01_236	0.10416666666666667	1	TxS_auto_4	5.1294121742248535	12.549022674560547	20.152936935424805	107.163	55.755	3.0	0	0.0	0.0	0.0	0.0	0.0	0.0	0.0	Gray{Float64}(1.755338266876384)	1.2593124840774816	Gray{Float64}(0.9381101444560686)	Gray{Float64}(0.0)	0.0	Gray{Float64}(0.0)	U 1_V 1	Rad21KO	1	DMSO-LPS	Egr2_intron(1),Egr2_Enh(6)	Egr2_BD	Rad21KO_DMSO-LPS_1	Egr2_intron	NA	Egr2_Enh	Rad21KO	DMSO-LPS	Rad21KO_DMSO-LPS
Egr2BD_28May21_WTRad21_Sequence_A 0_S 0_U 1_V 1_X 5_Y 3_Job(Seq.Scan) 1 01 01 02 01 04 01_260	Cell_CP_13	2608.5	2441.5	0	0	0	Egr2BD_28May21_WTRad21_Sequence_A 0_S 0_U 1_V 1_X 5_Y 3_Job(Seq.Scan) 1 01 01 02 01 04 01_260__Cell_CP_13	Cell_CP_13	Egr2BD_28May21_WTRad21_Sequence_A 0_S 0_U 1_V 1_X 5_Y 3_Job(Seq.Scan) 1 01 01 02 01 04 01_260	0.2159090909090909	1	TxS_auto_15	4.031372547149658	10.52156925201416	15.666667938232422	56.889	71.631	4.5	0	0.0	0.0	0.0	0.0	0.0	0.0	0.0	Gray{Float64}(1.379577670830496)	1.0558546155158015	Gray{Float64}(0.72927634169519)	Gray{Float64}(0.0)	0.0	Gray{Float64}(0.0)	U 1_V 1	Rad21KO	1	DMSO-LPS	Egr2_intron(1),Egr2_Enh(6)	Egr2_BD	Rad21KO_DMSO-LPS_1	Egr2_intron	NA	Egr2_Enh	Rad21KO	DMSO-LPS	Rad21KO_DMSO-LPS
Egr2BD_28May21_WTRad21_Sequence_A 0_S 0_U 1_V 1_X 5_Y 3_Job(Seq.Scan) 1 01 01 02 01 04 01_260	Cell_CP_16	3351.0	3159.0	0	0	0	Egr2BD_28May21_WTRad21_Sequence_A 0_S 0_U 1_V 1_X 5_Y 3_Job(Seq.Scan) 1 01 01 02 01 04 01_260__Cell_CP_16	Cell_CP_16	Egr2BD_28May21_WTRad21_Sequence_A 0_S 0_U 1_V 1_X 5_Y 3_Job(Seq.Scan) 1 01 01 02 01 04 01_260	0.2159090909090909	2	TxS_auto_18	5.164706230163574	13.866668701171875	21.094114303588867	70.875	175.203	4.5	TxS_auto_35	0.8117647171020508	1.784314513206482	3.070589065551758	62.937	171.801	5.0	9.517638782807433	Gray{Float64}(1.7674162603926438)	1.3915401590079393	Gray{Float64}(0.9819215273644902)	Gray{Float64}(0.2777943404099015)	0.17905852912009698	Gray{Float64}(0.14293453907388337)	U 1_V 1	Rad21KO	1	DMSO-LPS	Egr2_intron(1),Egr2_Enh(6)	Egr2_BD	Rad21KO_DMSO-LPS_1	Egr2_intron	NA	Egr2_Enh	Rad21KO	DMSO-LPS	Rad21KO_DMSO-LPS
Egr2BD_28May21_WTRad21_Sequence_A 0_S 0_U 1_V 1_X 5_Y 3_Job(Seq.Scan) 1 01 01 02 01 04 01_260	Cell_CP_21	4030.5	3768.0	6	6	6	Egr2BD_28May21_WTRad21_Sequence_A 0_S 0_U 1_V 1_X 5_Y 3_Job(Seq.Scan) 1 01 01 02 01 04 01_260__Cell_CP_21	Cell_CP_21	Egr2BD_28May21_WTRad21_Sequence_A 0_S 0_U 1_V 1_X 5_Y 3_Job(Seq.Scan) 1 01 01 02 01 04 01_260	0.2159090909090909	2	TxS_auto_17	4.164706230163574	11.556861877441406	20.117647171020508	91.287	149.31	4.0	TxS_auto_26	3.7490200996398926	9.21176528930664	14.419607162475586	89.208	149.121	4.5	4.075286738378053	Gray{Float64}(1.4252058457769285)	1.1597477203164541	Gray{Float64}(0.9364674218053097)	Gray{Float64}(1.2829537227004173)	0.924413902983222	Gray{Float64}(0.671226223827043)	U 1_V 1	Rad21KO	1	DMSO-LPS	Egr2_intron(1),Egr2_Enh(6)	Egr2_BD	Rad21KO_DMSO-LPS_1	Egr2_intron	NA	Egr2_Enh	Rad21KO	DMSO-LPS	Rad21KO_DMSO-LPS
Egr2BD_28May21_WTRad21_Sequence_A 0_S 0_U 1_V 1_X 5_Y 7_Job(Seq.Scan) 1 01 01 02 01 04 01_302	Cell_CP_13	3374.0	3188.0	2	2	2	Egr2BD_28May21_WTRad21_Sequence_A 0_S 0_U 1_V 1_X 5_Y 7_Job(Seq.Scan) 1 01 01 02 01 04 01_302__Cell_CP_13	Cell_CP_13	Egr2BD_28May21_WTRad21_Sequence_A 0_S 0_U 1_V 1_X 5_Y 7_Job(Seq.Scan) 1 01 01 02 01 04 01_302	0.19230769230769232	2	TxS_auto_1	6.545098304748535	20.41960906982422	34.70979690551758	164.997	25.326	3.5	TxS_auto_2	5.6901960372924805	15.592157363891602	25.99215316772461	166.32	31.185	3.0	7.216523401195337	Gray{Float64}(2.23980080456861)	2.049137155018481	Gray{Float64}(1.615725424706666)	Gray{Float64}(1.9472443451665589)	1.5646954293782835	Gray{Float64}(1.2099230321133545)	U 1_V 1	Rad21KO	1	DMSO-LPS	Egr2_intron(1),Egr2_Enh(6)	Egr2_BD	Rad21KO_DMSO-LPS_1	Egr2_intron	NA	Egr2_Enh	Rad21KO	DMSO-LPS	Rad21KO_DMSO-LPS
Egr2BD_28May21_WTRad21_Sequence_A 0_S 0_U 1_V 1_X 5_Y 9_Job(Seq.Scan) 1 01 01 02 01 04 01_322	Cell_CP_12	3838.5	3630.5	0	0	0	Egr2BD_28May21_WTRad21_Sequence_A 0_S 0_U 1_V 1_X 5_Y 9_Job(Seq.Scan) 1 01 01 02 01 04 01_322__Cell_CP_12	Cell_CP_12	Egr2BD_28May21_WTRad21_Sequence_A 0_S 0_U 1_V 1_X 5_Y 9_Job(Seq.Scan) 1 01 01 02 01 04 01_322	0.125	1	TxS_auto_1	3.91764760017395	10.737255096435547	17.054899215698242	165.564	46.305	4.5	0	0.0	0.0	0.0	0.0	0.0	0.0	0.0	Gray{Float64}(1.3406598095737887)	1.077499000386447	Gray{Float64}(0.7938978828836948)	Gray{Float64}(0.0)	0.0	Gray{Float64}(0.0)	U 1_V 1	Rad21KO	1	DMSO-LPS	Egr2_intron(1),Egr2_Enh(6)	Egr2_BD	Rad21KO_DMSO-LPS_1	Egr2_intron	NA	Egr2_Enh	Rad21KO	DMSO-LPS	Rad21KO_DMSO-LPS
Egr2BD_28May21_WTRad21_Sequence_A 0_S 0_U 1_V 1_X 5_Y 9_Job(Seq.Scan) 1 01 01 02 01 04 01_322	Cell_CP_15	3236.0	3046.5	1	1	1	Egr2BD_28May21_WTRad21_Sequence_A 0_S 0_U 1_V 1_X 5_Y 9_Job(Seq.Scan) 1 01 01 02 01 04 01_322__Cell_CP_15	Cell_CP_15	Egr2BD_28May21_WTRad21_Sequence_A 0_S 0_U 1_V 1_X 5_Y 9_Job(Seq.Scan) 1 01 01 02 01 04 01_322	0.125	2	TxS_auto_5	4.423530101776123	12.094120979309082	19.85097885131836	186.921	184.464	5.0	TxS_auto_8	1.3019611835479736	0.0	0.0	183.141	179.55	3.0	9.350710989010402	Gray{Float64}(1.5137780701939036)	1.213662444332196	Gray{Float64}(0.9240541315380286)	Gray{Float64}(0.4455446764355192)	0.0	Gray{Float64}(0.0)	U 1_V 1	Rad21KO	1	DMSO-LPS	Egr2_intron(1),Egr2_Enh(6)	Egr2_BD	Rad21KO_DMSO-LPS_1	Egr2_intron	NA	Egr2_Enh	Rad21KO	DMSO-LPS	Rad21KO_DMSO-LPS
Egr2BD_28May21_WTRad21_Sequence_A 0_S 0_U 1_V 1_X 6_Y 2_Job(Seq.Scan) 1 01 01 02 01 04 01_238	Cell_CP_2	3436.5	3241.0	0	0	0	Egr2BD_28May21_WTRad21_Sequence_A 0_S 0_U 1_V 1_X 6_Y 2_Job(Seq.Scan) 1 01 01 02 01 04 01_238__Cell_CP_2	Cell_CP_2	Egr2BD_28May21_WTRad21_Sequence_A 0_S 0_U 1_V 1_X 6_Y 2_Job(Seq.Scan) 1 01 01 02 01 04 01_238	0.07692307692307693	1	TxS_auto_5	3.4352943897247314	10.203920364379883	16.274507522583008	37.044	67.473	5.0	0	0.0	0.0	0.0	0.0	0.0	0.0	0.0	Gray{Float64}(1.1755935174347403)	1.0239780925287094	Gray{Float64}(0.7575710007867347)	Gray{Float64}(0.0)	0.0	Gray{Float64}(0.0)	U 1_V 1	Rad21KO	1	DMSO-LPS	Egr2_intron(1),Egr2_Enh(6)	Egr2_BD	Rad21KO_DMSO-LPS_1	Egr2_intron	NA	Egr2_Enh	Rad21KO	DMSO-LPS	Rad21KO_DMSO-LPS
Egr2BD_28May21_WTRad21_Sequence_A 0_S 0_U 1_V 1_X 6_Y 4_Job(Seq.Scan) 1 01 01 02 01 04 01_264	Cell_CP_14	3646.5	3449.5	0	0	0	Egr2BD_28May21_WTRad21_Sequence_A 0_S 0_U 1_V 1_X 6_Y 4_Job(Seq.Scan) 1 01 01 02 01 04 01_264__Cell_CP_14	Cell_CP_14	Egr2BD_28May21_WTRad21_Sequence_A 0_S 0_U 1_V 1_X 6_Y 4_Job(Seq.Scan) 1 01 01 02 01 04 01_264	0.10416666666666667	1	TxS_auto_2	5.341177463531494	14.784317016601562	22.941171646118164	127.764	159.705	4.0	0	0.0	0.0	0.0	0.0	0.0	0.0	0.0	Gray{Float64}(1.8278065543312263)	1.483627488004159	Gray{Float64}(1.067901215385693)	Gray{Float64}(0.0)	0.0	Gray{Float64}(0.0)	U 1_V 1	Rad21KO	1	DMSO-LPS	Egr2_intron(1),Egr2_Enh(6)	Egr2_BD	Rad21KO_DMSO-LPS_1	Egr2_intron	NA	Egr2_Enh	Rad21KO	DMSO-LPS	Rad21KO_DMSO-LPS
Egr2BD_28May21_WTRad21_Sequence_A 0_S 0_U 1_V 1_X 6_Y 7_Job(Seq.Scan) 1 01 01 02 01 04 01_300	Cell_CP_4	2715.0	2535.5	3	3	3	Egr2BD_28May21_WTRad21_Sequence_A 0_S 0_U 1_V 1_X 6_Y 7_Job(Seq.Scan) 1 01 01 02 01 04 01_300__Cell_CP_4	Cell_CP_4	Egr2BD_28May21_WTRad21_Sequence_A 0_S 0_U 1_V 1_X 6_Y 7_Job(Seq.Scan) 1 01 01 02 01 04 01_300	0.16666666666666666	2	TxS_auto_3	5.356863021850586	14.156862258911133	23.968626022338867	30.618	103.95	4.0	TxS_auto_1	5.250980854034424	13.752942085266113	22.7490177154541	27.594	98.28	2.5	8.458337661739451	Gray{Float64}(1.8331743157470817)	1.4206615001304426	Gray{Float64}(1.1157287541899328)	Gray{Float64}(1.796940335198302)	1.3801275294433804	Gray{Float64}(1.0589565363927171)	U 1_V 1	Rad21KO	1	DMSO-LPS	Egr2_intron(1),Egr2_Enh(6)	Egr2_BD	Rad21KO_DMSO-LPS_1	Egr2_intron	NA	Egr2_Enh	Rad21KO	DMSO-LPS	Rad21KO_DMSO-LPS
Egr2BD_28May21_WTRad21_Sequence_A 0_S 0_U 1_V 1_X 6_Y 9_Job(Seq.Scan) 1 01 01 02 01 04 01_320	Cell_CP_1	3848.0	3646.0	1	1	1	Egr2BD_28May21_WTRad21_Sequence_A 0_S 0_U 1_V 1_X 6_Y 9_Job(Seq.Scan) 1 01 01 02 01 04 01_320__Cell_CP_1	Cell_CP_1	Egr2BD_28May21_WTRad21_Sequence_A 0_S 0_U 1_V 1_X 6_Y 9_Job(Seq.Scan) 1 01 01 02 01 04 01_320	0.21428571428571427	2	TxS_auto_3	4.8156867027282715	12.788237571716309	20.168621063232422	12.852	99.603	5.0	TxS_auto_11	2.486274480819702	7.270589828491211	12.211767196655273	12.663	106.785	6.0	8.222946248152182	Gray{Float64}(1.6479781432000278)	1.2833180432495317	Gray{Float64}(0.9388402335468257)	Gray{Float64}(0.8508290209297821)	0.7296141520396423	Gray{Float64}(0.5684522670629136)	U 1_V 1	Rad21KO	1	DMSO-LPS	Egr2_intron(1),Egr2_Enh(6)	Egr2_BD	Rad21KO_DMSO-LPS_1	Egr2_intron	NA	Egr2_Enh	Rad21KO	DMSO-LPS	Rad21KO_DMSO-LPS
Egr2BD_28May21_WTRad21_Sequence_A 0_S 0_U 1_V 1_X 7_Y 3_Job(Seq.Scan) 1 01 01 02 01 04 01_256	Cell_CP_4	3292.5	3158.5	0	0	0	Egr2BD_28May21_WTRad21_Sequence_A 0_S 0_U 1_V 1_X 7_Y 3_Job(Seq.Scan) 1 01 01 02 01 04 01_256__Cell_CP_4	Cell_CP_4	Egr2BD_28May21_WTRad21_Sequence_A 0_S 0_U 1_V 1_X 7_Y 3_Job(Seq.Scan) 1 01 01 02 01 04 01_256	0.05555555555555555	1	TxS_auto_17	2.4039220809936523	10.968626976013184	26.92156982421875	35.532000000000004	143.64000000000001	2.0	0	0.0	0.0	0.0	0.0	0.0	0.0	0.0	Gray{Float64}(0.8226471720407105)	1.100717501458029	Gray{Float64}(1.253186959186484)	Gray{Float64}(0.0)	0.0	Gray{Float64}(0.0)	U 1_V 1	Rad21KO	1	DMSO-LPS	Egr2_intron(1),Egr2_Enh(6)	Egr2_BD	Rad21KO_DMSO-LPS_1	Egr2_intron	NA	Egr2_Enh	Rad21KO	DMSO-LPS	Rad21KO_DMSO-LPS
Egr2BD_28May21_WTRad21_Sequence_A 0_S 0_U 1_V 1_X 7_Y 4_Job(Seq.Scan) 1 01 01 02 01 04 01_266	Cell_CP_9	2824.5	2688.0	0	0	0	Egr2BD_28May21_WTRad21_Sequence_A 0_S 0_U 1_V 1_X 7_Y 4_Job(Seq.Scan) 1 01 01 02 01 04 01_266__Cell_CP_9	Cell_CP_9	Egr2BD_28May21_WTRad21_Sequence_A 0_S 0_U 1_V 1_X 7_Y 4_Job(Seq.Scan) 1 01 01 02 01 04 01_266	0.22727272727272727	1	TxS_auto_3	5.286274433135986	15.905882835388184	25.43529510498047	151.956	27.027	3.5	0	0.0	0.0	0.0	0.0	0.0	0.0	0.0	Gray{Float64}(1.8090181655359203)	1.5961782319099616	Gray{Float64}(1.1840015399082076)	Gray{Float64}(0.0)	0.0	Gray{Float64}(0.0)	U 1_V 1	Rad21KO	1	DMSO-LPS	Egr2_intron(1),Egr2_Enh(6)	Egr2_BD	Rad21KO_DMSO-LPS_1	Egr2_intron	NA	Egr2_Enh	Rad21KO	DMSO-LPS	Rad21KO_DMSO-LPS
Egr2BD_28May21_WTRad21_Sequence_A 0_S 0_U 1_V 1_X 7_Y 4_Job(Seq.Scan) 1 01 01 02 01 04 01_266	Cell_CP_10	4020.0	3852.0	0	0	0	Egr2BD_28May21_WTRad21_Sequence_A 0_S 0_U 1_V 1_X 7_Y 4_Job(Seq.Scan) 1 01 01 02 01 04 01_266__Cell_CP_10	Cell_CP_10	Egr2BD_28May21_WTRad21_Sequence_A 0_S 0_U 1_V 1_X 7_Y 4_Job(Seq.Scan) 1 01 01 02 01 04 01_266	0.22727272727272727	2	TxS_auto_4	4.596078872680664	11.400001525878906	19.176469802856445	162.729	19.656	5.0	TxS_auto_1	2.60392165184021	7.960785865783691	13.568626403808594	155.736	23.247	2.5	10.864958812623282	Gray{Float64}(1.5728260566265786)	1.1440065583070902	Gray{Float64}(0.892656038896888)	Gray{Float64}(0.8910891081030761)	0.798876317609334	Gray{Float64}(0.6316134524974631)	U 1_V 1	Rad21KO	1	DMSO-LPS	Egr2_intron(1),Egr2_Enh(6)	Egr2_BD	Rad21KO_DMSO-LPS_1	Egr2_intron	NA	Egr2_Enh	Rad21KO	DMSO-LPS	Rad21KO_DMSO-LPS
Egr2BD_28May21_WTRad21_Sequence_A 0_S 0_U 1_V 1_X 7_Y 7_Job(Seq.Scan) 1 01 01 02 01 04 01_298	Cell_CP_2	3448.0	3236.0	0	0	0	Egr2BD_28May21_WTRad21_Sequence_A 0_S 0_U 1_V 1_X 7_Y 7_Job(Seq.Scan) 1 01 01 02 01 04 01_298__Cell_CP_2	Cell_CP_2	Egr2BD_28May21_WTRad21_Sequence_A 0_S 0_U 1_V 1_X 7_Y 7_Job(Seq.Scan) 1 01 01 02 01 04 01_298	0.0625	1	TxS_auto_3	5.200001239776611	12.85882568359375	19.556861877441406	31.941	125.118	6.0	0	0.0	0.0	0.0	0.0	0.0	0.0	0.0	Gray{Float64}(1.7794945802661868)	1.2904016618563354	Gray{Float64}(0.9103631187722571)	Gray{Float64}(0.0)	0.0	Gray{Float64}(0.0)	U 1_V 1	Rad21KO	1	DMSO-LPS	Egr2_intron(1),Egr2_Enh(6)	Egr2_BD	Rad21KO_DMSO-LPS_1	Egr2_intron	NA	Egr2_Enh	Rad21KO	DMSO-LPS	Rad21KO_DMSO-LPS
Egr2BD_28May21_WTRad21_Sequence_A 0_S 0_U 1_V 1_X 7_Y 8_Job(Seq.Scan) 1 01 01 02 01 04 01_312	Cell_CP_11	3102.0	2910.5	1	1	1	Egr2BD_28May21_WTRad21_Sequence_A 0_S 0_U 1_V 1_X 7_Y 8_Job(Seq.Scan) 1 01 01 02 01 04 01_312__Cell_CP_11	Cell_CP_11	Egr2BD_28May21_WTRad21_Sequence_A 0_S 0_U 1_V 1_X 7_Y 8_Job(Seq.Scan) 1 01 01 02 01 04 01_312	0.2222222222222222	2	TxS_auto_12	5.360784530639648	13.909805297851562	23.01960563659668	119.82600000000001	96.957	6.5	TxS_auto_19	3.3019611835479736	8.16470718383789	13.243136405944824	121.716	96.957	6.0	7.250662038738252	Gray{Float64}(1.8345162968957058)	1.3958689785605143	Gray{Float64}(1.0715522823430221)	Gray{Float64}(1.1299655056669495)	0.8193401153292772	Gray{Float64}(0.6164620395846261)	U 1_V 1	Rad21KO	1	DMSO-LPS	Egr2_intron(1),Egr2_Enh(6)	Egr2_BD	Rad21KO_DMSO-LPS_1	Egr2_intron	NA	Egr2_Enh	Rad21KO	DMSO-LPS	Rad21KO_DMSO-LPS
Egr2BD_28May21_WTRad21_Sequence_A 0_S 0_U 1_V 1_X 7_Y 8_Job(Seq.Scan) 1 01 01 02 01 04 01_312	Cell_CP_15	3301.0	3113.0	2	2	2	Egr2BD_28May21_WTRad21_Sequence_A 0_S 0_U 1_V 1_X 7_Y 8_Job(Seq.Scan) 1 01 01 02 01 04 01_312__Cell_CP_15	Cell_CP_15	Egr2BD_28May21_WTRad21_Sequence_A 0_S 0_U 1_V 1_X 7_Y 8_Job(Seq.Scan) 1 01 01 02 01 04 01_312	0.2222222222222222	1	TxS_auto_9	6.937255382537842	18.854902267456055	30.584312438964844	177.66	154.602	5.5	0	0.0	0.0	0.0	0.0	0.0	0.0	0.0	Gray{Float64}(2.374001040753376)	1.892116575707735	Gray{Float64}(1.4236859794749344)	Gray{Float64}(0.0)	0.0	Gray{Float64}(0.0)	U 1_V 1	Rad21KO	1	DMSO-LPS	Egr2_intron(1),Egr2_Enh(6)	Egr2_BD	Rad21KO_DMSO-LPS_1	Egr2_intron	NA	Egr2_Enh	Rad21KO	DMSO-LPS	Rad21KO_DMSO-LPS
Egr2BD_28May21_WTRad21_Sequence_A 0_S 0_U 1_V 1_X 7_Y 8_Job(Seq.Scan) 1 01 01 02 01 04 01_312	Cell_CP_18	3392.0	3197.0	0	0	0	Egr2BD_28May21_WTRad21_Sequence_A 0_S 0_U 1_V 1_X 7_Y 8_Job(Seq.Scan) 1 01 01 02 01 04 01_312__Cell_CP_18	Cell_CP_18	Egr2BD_28May21_WTRad21_Sequence_A 0_S 0_U 1_V 1_X 7_Y 8_Job(Seq.Scan) 1 01 01 02 01 04 01_312	0.2222222222222222	1	TxS_auto_6	9.541176795959473	25.635297775268555	40.329402923583984	178.605	28.161	6.0	0	0.0	0.0	0.0	0.0	0.0	0.0	0.0	Gray{Float64}(3.2650900672671312)	2.572539022252575	Gray{Float64}(1.8773155557276036)	Gray{Float64}(0.0)	0.0	Gray{Float64}(0.0)	U 1_V 1	Rad21KO	1	DMSO-LPS	Egr2_intron(1),Egr2_Enh(6)	Egr2_BD	Rad21KO_DMSO-LPS_1	Egr2_intron	NA	Egr2_Enh	Rad21KO	DMSO-LPS	Rad21KO_DMSO-LPS
Egr2BD_28May21_WTRad21_Sequence_A 0_S 0_U 1_V 1_X 8_Y 2_Job(Seq.Scan) 1 01 01 02 01 04 01_242	Cell_CP_3	2885.5	2691.0	0	0	0	Egr2BD_28May21_WTRad21_Sequence_A 0_S 0_U 1_V 1_X 8_Y 2_Job(Seq.Scan) 1 01 01 02 01 04 01_242__Cell_CP_3	Cell_CP_3	Egr2BD_28May21_WTRad21_Sequence_A 0_S 0_U 1_V 1_X 8_Y 2_Job(Seq.Scan) 1 01 01 02 01 04 01_242	0.09375	1	TxS_auto_3	5.184314250946045	14.035295486450195	21.086271286010742	67.473	172.557	6.0	0	0.0	0.0	0.0	0.0	0.0	0.0	0.0	Gray{Float64}(1.7741263293144065)	1.4084620995731856	Gray{Float64}(0.9815564384260015)	Gray{Float64}(0.0)	0.0	Gray{Float64}(0.0)	U 1_V 1	Rad21KO	1	DMSO-LPS	Egr2_intron(1),Egr2_Enh(6)	Egr2_BD	Rad21KO_DMSO-LPS_1	Egr2_intron	NA	Egr2_Enh	Rad21KO	DMSO-LPS	Rad21KO_DMSO-LPS
Egr2BD_28May21_WTRad21_Sequence_A 0_S 0_U 1_V 1_X 8_Y 2_Job(Seq.Scan) 1 01 01 02 01 04 01_242	Cell_CP_6	4014.5	3813.5	0	0	0	Egr2BD_28May21_WTRad21_Sequence_A 0_S 0_U 1_V 1_X 8_Y 2_Job(Seq.Scan) 1 01 01 02 01 04 01_242__Cell_CP_6	Cell_CP_6	Egr2BD_28May21_WTRad21_Sequence_A 0_S 0_U 1_V 1_X 8_Y 2_Job(Seq.Scan) 1 01 01 02 01 04 01_242	0.09375	1	TxS_auto_1	5.203922271728516	14.180389404296875	23.75686264038086	87.507	18.333	3.0	0	0.0	0.0	0.0	0.0	0.0	0.0	0.0	Gray{Float64}(1.7808363982361695)	1.4230224830266671	Gray{Float64}(1.1058712640645143)	Gray{Float64}(0.0)	0.0	Gray{Float64}(0.0)	U 1_V 1	Rad21KO	1	DMSO-LPS	Egr2_intron(1),Egr2_Enh(6)	Egr2_BD	Rad21KO_DMSO-LPS_1	Egr2_intron	NA	Egr2_Enh	Rad21KO	DMSO-LPS	Rad21KO_DMSO-LPS
Egr2BD_28May21_WTRad21_Sequence_A 0_S 0_U 1_V 1_X 8_Y 2_Job(Seq.Scan) 1 01 01 02 01 04 01_242	Cell_CP_8	5151.5	4894.5	2	2	2	Egr2BD_28May21_WTRad21_Sequence_A 0_S 0_U 1_V 1_X 8_Y 2_Job(Seq.Scan) 1 01 01 02 01 04 01_242__Cell_CP_8	Cell_CP_8	Egr2BD_28May21_WTRad21_Sequence_A 0_S 0_U 1_V 1_X 8_Y 2_Job(Seq.Scan) 1 01 01 02 01 04 01_242	0.09375	1	TxS_auto_2	7.992156505584717	21.827451705932617	35.35685729980469	122.661	81.837	2.5	0	0.0	0.0	0.0	0.0	0.0	0.0	0.0	Gray{Float64}(2.734999191449831)	2.190416189509503	Gray{Float64}(1.645845794849316)	Gray{Float64}(0.0)	0.0	Gray{Float64}(0.0)	U 1_V 1	Rad21KO	1	DMSO-LPS	Egr2_intron(1),Egr2_Enh(6)	Egr2_BD	Rad21KO_DMSO-LPS_1	Egr2_intron	NA	Egr2_Enh	Rad21KO	DMSO-LPS	Rad21KO_DMSO-LPS
Egr2BD_28May21_WTRad21_Sequence_A 0_S 0_U 1_V 1_X 8_Y 3_Job(Seq.Scan) 1 01 01 02 01 04 01_254	Cell_CP_5	4076.0	3870.5	3	3	0	Egr2BD_28May21_WTRad21_Sequence_A 0_S 0_U 1_V 1_X 8_Y 3_Job(Seq.Scan) 1 01 01 02 01 04 01_254__Cell_CP_5	Cell_CP_5	Egr2BD_28May21_WTRad21_Sequence_A 0_S 0_U 1_V 1_X 8_Y 3_Job(Seq.Scan) 1 01 01 02 01 04 01_254	0.375	2	TxS_auto_690	4.611764907836914	12.258825302124023	20.317649841308594	40.824	121.905	4.5	TxS_auto_555	5.596078872680664	14.290199279785156	23.803922653198242	38.934	121.716	3.5	5.818747373791029	Gray{Float64}(1.5781939812210755)	1.230190760144618	Gray{Float64}(0.945777456095436)	Gray{Float64}(1.9150364712422936)	1.4340420620539422	Gray{Float64}(1.1080618864816676)	U 1_V 1	Rad21KO	1	DMSO-LPS	Egr2_intron(1),Egr2_Enh(6)	Egr2_BD	Rad21KO_DMSO-LPS_1	Egr2_intron	NA	Egr2_Enh	Rad21KO	DMSO-LPS	Rad21KO_DMSO-LPS
Egr2BD_28May21_WTRad21_Sequence_A 0_S 0_U 1_V 1_X 8_Y 3_Job(Seq.Scan) 1 01 01 02 01 04 01_254	Cell_CP_6	4048.0	3833.5	0	0	0	Egr2BD_28May21_WTRad21_Sequence_A 0_S 0_U 1_V 1_X 8_Y 3_Job(Seq.Scan) 1 01 01 02 01 04 01_254__Cell_CP_6	Cell_CP_6	Egr2BD_28May21_WTRad21_Sequence_A 0_S 0_U 1_V 1_X 8_Y 3_Job(Seq.Scan) 1 01 01 02 01 04 01_254	0.375	1	TxS_auto_688	4.4666666984558105	11.415684700012207	17.862743377685547	55.944	89.964	5.5	0	0.0	0.0	0.0	0.0	0.0	0.0	0.0	Gray{Float64}(1.5285398628287703)	1.1455803874002564	Gray{Float64}(0.8315026650515861)	Gray{Float64}(0.0)	0.0	Gray{Float64}(0.0)	U 1_V 1	Rad21KO	1	DMSO-LPS	Egr2_intron(1),Egr2_Enh(6)	Egr2_BD	Rad21KO_DMSO-LPS_1	Egr2_intron	NA	Egr2_Enh	Rad21KO	DMSO-LPS	Rad21KO_DMSO-LPS
Egr2BD_28May21_WTRad21_Sequence_A 0_S 0_U 1_V 1_X 8_Y 3_Job(Seq.Scan) 1 01 01 02 01 04 01_254	Cell_CP_16	4045.5	3839.0	2	2	2	Egr2BD_28May21_WTRad21_Sequence_A 0_S 0_U 1_V 1_X 8_Y 3_Job(Seq.Scan) 1 01 01 02 01 04 01_254__Cell_CP_16	Cell_CP_16	Egr2BD_28May21_WTRad21_Sequence_A 0_S 0_U 1_V 1_X 8_Y 3_Job(Seq.Scan) 1 01 01 02 01 04 01_254	0.375	2	TxS_auto_513	5.686275005340576	14.717645645141602	22.529409408569336	152.334	174.258	2.5	TxS_auto_588	2.819608211517334	7.015686988830566	11.823528289794922	146.286	176.148	2.5	6.811784200927094	Gray{Float64}(1.9459025271965762)	1.476936919934639	Gray{Float64}(1.0487338685425893)	Gray{Float64}(0.9648992951172218)	0.7040342852614757	Gray{Float64}(0.5503799206766149)	U 1_V 1	Rad21KO	1	DMSO-LPS	Egr2_intron(1),Egr2_Enh(6)	Egr2_BD	Rad21KO_DMSO-LPS_1	Egr2_intron	NA	Egr2_Enh	Rad21KO	DMSO-LPS	Rad21KO_DMSO-LPS
Egr2BD_28May21_WTRad21_Sequence_A 0_S 0_U 1_V 1_X 8_Y 3_Job(Seq.Scan) 1 01 01 02 01 04 01_254	Cell_CP_18	5416.0	5244.5	11	11	11	Egr2BD_28May21_WTRad21_Sequence_A 0_S 0_U 1_V 1_X 8_Y 3_Job(Seq.Scan) 1 01 01 02 01 04 01_254__Cell_CP_18	Cell_CP_18	Egr2BD_28May21_WTRad21_Sequence_A 0_S 0_U 1_V 1_X 8_Y 3_Job(Seq.Scan) 1 01 01 02 01 04 01_254	0.375	2	TxS_auto_618	6.6666669845581055	22.674514770507812	0.0	157.626	32.319	1.5	TxS_auto_765	0.0	0.0	0.0	158.76	38.934	1.0	7.003155074678834	Gray{Float64}(2.2814028728905287)	2.2754201870066892	Gray{Float64}(0.0)	Gray{Float64}(0.0)	0.0	Gray{Float64}(0.0)	U 1_V 1	Rad21KO	1	DMSO-LPS	Egr2_intron(1),Egr2_Enh(6)	Egr2_BD	Rad21KO_DMSO-LPS_1	Egr2_intron	NA	Egr2_Enh	Rad21KO	DMSO-LPS	Rad21KO_DMSO-LPS
Egr2BD_28May21_WTRad21_Sequence_A 0_S 0_U 1_V 1_X 8_Y 4_Job(Seq.Scan) 1 01 01 02 01 04 01_268	Cell_CP_11	2664.0	2474.0	0	0	0	Egr2BD_28May21_WTRad21_Sequence_A 0_S 0_U 1_V 1_X 8_Y 4_Job(Seq.Scan) 1 01 01 02 01 04 01_268__Cell_CP_11	Cell_CP_11	Egr2BD_28May21_WTRad21_Sequence_A 0_S 0_U 1_V 1_X 8_Y 4_Job(Seq.Scan) 1 01 01 02 01 04 01_268	0.2857142857142857	2	TxS_auto_1	3.6509809494018555	10.019609451293945	15.886272430419922	87.507	102.438	2.0	TxS_auto_7	6.6666669845581055	18.749021530151367	30.85097885131836	90.72	103.194	4.5	3.338398568176059	Gray{Float64}(1.2494037044488862)	1.0054822271677066	Gray{Float64}(0.7394988319728769)	Gray{Float64}(2.2814028728905287)	1.8814912913514144	Gray{Float64}(1.4360991809559949)	U 1_V 1	Rad21KO	1	DMSO-LPS	Egr2_intron(1),Egr2_Enh(6)	Egr2_BD	Rad21KO_DMSO-LPS_1	Egr2_intron	NA	Egr2_Enh	Rad21KO	DMSO-LPS	Rad21KO_DMSO-LPS
Egr2BD_28May21_WTRad21_Sequence_A 0_S 0_U 1_V 1_X13_Y 5_Job(Seq.Scan) 1 01 01 02 01 04 01_296	Cell_CP_1	3869.0	3665.0	0	0	0	Egr2BD_28May21_WTRad21_Sequence_A 0_S 0_U 1_V 1_X13_Y 5_Job(Seq.Scan) 1 01 01 02 01 04 01_296__Cell_CP_1	Cell_CP_1	Egr2BD_28May21_WTRad21_Sequence_A 0_S 0_U 1_V 1_X13_Y 5_Job(Seq.Scan) 1 01 01 02 01 04 01_296	0.05555555555555555	1	TxS_auto_3	4.925489902496338	11.870587348937988	17.709802627563477	36.099000000000004	118.503	5.0	0	0.0	0.0	0.0	0.0	0.0	0.0	0.0	Gray{Float64}(1.68555394171879)	1.1912305228481321	Gray{Float64}(0.8243833419648338)	Gray{Float64}(0.0)	0.0	Gray{Float64}(0.0)	U 1_V 1	Rad21KO	1	DMSO-LPS	Egr2_intron(1),Egr2_Enh(6)	Egr2_BD	Rad21KO_DMSO-LPS_1	Egr2_intron	NA	Egr2_Enh	Rad21KO	DMSO-LPS	Rad21KO_DMSO-LPS
Egr2BD_28May21_WTRad21_Sequence_A 0_S 0_U 1_V 1_X14_Y 4_Job(Seq.Scan) 1 01 01 02 01 04 01_272	Cell_CP_7	3649.0	3445.5	0	0	0	Egr2BD_28May21_WTRad21_Sequence_A 0_S 0_U 1_V 1_X14_Y 4_Job(Seq.Scan) 1 01 01 02 01 04 01_272__Cell_CP_7	Cell_CP_7	Egr2BD_28May21_WTRad21_Sequence_A 0_S 0_U 1_V 1_X14_Y 4_Job(Seq.Scan) 1 01 01 02 01 04 01_272	0.05555555555555555	1	TxS_auto_1	20.627452850341797	59.04314041137695	93.49803161621094	44.037	130.977	3.5	0	0.0	0.0	0.0	0.0	0.0	0.0	0.0	Gray{Float64}(7.058929192381581)	5.925064106379937	Gray{Float64}(4.35229129267321)	Gray{Float64}(0.0)	0.0	Gray{Float64}(0.0)	U 1_V 1	Rad21KO	1	DMSO-LPS	Egr2_intron(1),Egr2_Enh(6)	Egr2_BD	Rad21KO_DMSO-LPS_1	Egr2_intron	NA	Egr2_Enh	Rad21KO	DMSO-LPS	Rad21KO_DMSO-LPS
Egr2BD_28May21_WTRad21_Sequence_A 0_S 0_U 1_V 1_X18_Y 8_Job(Seq.Scan) 1 01 01 02 01 04 01_316	Cell_CP_3	3534.0	3337.0	0	0	0	Egr2BD_28May21_WTRad21_Sequence_A 0_S 0_U 1_V 1_X18_Y 8_Job(Seq.Scan) 1 01 01 02 01 04 01_316__Cell_CP_3	Cell_CP_3	Egr2BD_28May21_WTRad21_Sequence_A 0_S 0_U 1_V 1_X18_Y 8_Job(Seq.Scan) 1 01 01 02 01 04 01_316	0.25	1	TxS_auto_3	3.4588236808776855	10.21960735321045	17.164701461791992	34.209	80.325	4.5	0	0.0	0.0	0.0	0.0	0.0	0.0	0.0	Gray{Float64}(1.1836454859158068)	1.0255523044322357	Gray{Float64}(0.7990091280225382)	Gray{Float64}(0.0)	0.0	Gray{Float64}(0.0)	U 1_V 1	Rad21KO	1	DMSO-LPS	Egr2_intron(1),Egr2_Enh(6)	Egr2_BD	Rad21KO_DMSO-LPS_1	Egr2_intron	NA	Egr2_Enh	Rad21KO	DMSO-LPS	Rad21KO_DMSO-LPS
Egr2BD_28May21_WTRad21_Sequence_A 0_S 0_U 1_V 1_X18_Y 8_Job(Seq.Scan) 1 01 01 02 01 04 01_316	Cell_CP_4	3857.0	3655.0	2	2	2	Egr2BD_28May21_WTRad21_Sequence_A 0_S 0_U 1_V 1_X18_Y 8_Job(Seq.Scan) 1 01 01 02 01 04 01_316__Cell_CP_4	Cell_CP_4	Egr2BD_28May21_WTRad21_Sequence_A 0_S 0_U 1_V 1_X18_Y 8_Job(Seq.Scan) 1 01 01 02 01 04 01_316	0.25	1	TxS_auto_2	9.419608116149902	27.086265563964844	47.10196304321289	46.683	122.283	5.5	0	0.0	0.0	0.0	0.0	0.0	0.0	0.0	Gray{Float64}(3.223487998945213)	2.7181457278650916	Gray{Float64}(2.1925751812859247)	Gray{Float64}(0.0)	0.0	Gray{Float64}(0.0)	U 1_V 1	Rad21KO	1	DMSO-LPS	Egr2_intron(1),Egr2_Enh(6)	Egr2_BD	Rad21KO_DMSO-LPS_1	Egr2_intron	NA	Egr2_Enh	Rad21KO	DMSO-LPS	Rad21KO_DMSO-LPS
Egr2BD_28May21_WTRad21_Sequence_A 0_S 0_U 1_V 1_X19_Y 8_Job(Seq.Scan) 1 01 01 02 01 04 01_318	Cell_CP_5	4862.5	4637.5	0	0	0	Egr2BD_28May21_WTRad21_Sequence_A 0_S 0_U 1_V 1_X19_Y 8_Job(Seq.Scan) 1 01 01 02 01 04 01_318__Cell_CP_5	Cell_CP_5	Egr2BD_28May21_WTRad21_Sequence_A 0_S 0_U 1_V 1_X19_Y 8_Job(Seq.Scan) 1 01 01 02 01 04 01_318	0.16	1	TxS_auto_6	4.549019813537598	13.12549114227295	20.81568145751953	42.714	76.545	6.0	0	0.0	0.0	0.0	0.0	0.0	0.0	0.0	Gray{Float64}(1.5567219564858044)	1.3171619243800243	Gray{Float64}(0.9689606036894759)	Gray{Float64}(0.0)	0.0	Gray{Float64}(0.0)	U 1_V 1	Rad21KO	1	DMSO-LPS	Egr2_intron(1),Egr2_Enh(6)	Egr2_BD	Rad21KO_DMSO-LPS_1	Egr2_intron	NA	Egr2_Enh	Rad21KO	DMSO-LPS	Rad21KO_DMSO-LPS
Egr2BD_28May21_WTRad21_Sequence_A 0_S 0_U 1_V 1_X19_Y 8_Job(Seq.Scan) 1 01 01 02 01 04 01_318	Cell_CP_12	3856.5	3647.5	1	1	1	Egr2BD_28May21_WTRad21_Sequence_A 0_S 0_U 1_V 1_X19_Y 8_Job(Seq.Scan) 1 01 01 02 01 04 01_318__Cell_CP_12	Cell_CP_12	Egr2BD_28May21_WTRad21_Sequence_A 0_S 0_U 1_V 1_X19_Y 8_Job(Seq.Scan) 1 01 01 02 01 04 01_318	0.16	1	TxS_auto_1	8.81568717956543	23.419607162475586	36.5960693359375	92.232	22.491	3.5	0	0.0	0.0	0.0	0.0	0.0	0.0	0.0	Gray{Float64}(3.0168199648415297)	2.350191280766708	Gray{Float64}(1.7035305574203128)	Gray{Float64}(0.0)	0.0	Gray{Float64}(0.0)	U 1_V 1	Rad21KO	1	DMSO-LPS	Egr2_intron(1),Egr2_Enh(6)	Egr2_BD	Rad21KO_DMSO-LPS_1	Egr2_intron	NA	Egr2_Enh	Rad21KO	DMSO-LPS	Rad21KO_DMSO-LPS
Egr2BD_28May21_WTRad21_Sequence_A 0_S 0_U 1_V 1_X19_Y 8_Job(Seq.Scan) 1 01 01 02 01 04 01_318	Cell_CP_18	3677.0	3477.5	1	1	1	Egr2BD_28May21_WTRad21_Sequence_A 0_S 0_U 1_V 1_X19_Y 8_Job(Seq.Scan) 1 01 01 02 01 04 01_318__Cell_CP_18	Cell_CP_18	Egr2BD_28May21_WTRad21_Sequence_A 0_S 0_U 1_V 1_X19_Y 8_Job(Seq.Scan) 1 01 01 02 01 04 01_318	0.16	2	TxS_auto_5	3.9215691089630127	10.619609832763672	16.247055053710938	140.238	182.574	4.0	TxS_auto_9	3.070589065551758	7.709805488586426	12.164703369140625	137.403	183.141	5.0	4.166379003403318	Gray{Float64}(1.342001790722413)	1.065693128879424	Gray{Float64}(0.7562931007158034)	Gray{Float64}(1.0507875572369483)	0.7736900755839916	Gray{Float64}(0.5662614670733194)	U 1_V 1	Rad21KO	1	DMSO-LPS	Egr2_intron(1),Egr2_Enh(6)	Egr2_BD	Rad21KO_DMSO-LPS_1	Egr2_intron	NA	Egr2_Enh	Rad21KO	DMSO-LPS	Rad21KO_DMSO-LPS
Egr2BD_28May21_WTRad21_Sequence_A 0_S 0_U 1_V 1_X20_Y 5_Job(Seq.Scan) 1 01 01 02 01 04 01_288	Cell_CP_3	4283.0	4074.0	0	0	0	Egr2BD_28May21_WTRad21_Sequence_A 0_S 0_U 1_V 1_X20_Y 5_Job(Seq.Scan) 1 01 01 02 01 04 01_288__Cell_CP_3	Cell_CP_3	Egr2BD_28May21_WTRad21_Sequence_A 0_S 0_U 1_V 1_X20_Y 5_Job(Seq.Scan) 1 01 01 02 01 04 01_288	0.1	1	TxS_auto_3	3.760784864425659	10.180392265319824	16.568622589111328	17.766000000000002	56.322	4.5	0	0.0	0.0	0.0	0.0	0.0	0.0	0.0	Gray{Float64}(1.2869797477356109)	1.0216170139298948	Gray{Float64}(0.7712619247662859)	Gray{Float64}(0.0)	0.0	Gray{Float64}(0.0)	U 1_V 1	Rad21KO	1	DMSO-LPS	Egr2_intron(1),Egr2_Enh(6)	Egr2_BD	Rad21KO_DMSO-LPS_1	Egr2_intron	NA	Egr2_Enh	Rad21KO	DMSO-LPS	Rad21KO_DMSO-LPS
Egr2BD_28May21_WTRad21_Sequence_A 0_S 0_U 1_V 1_X22_Y 3_Job(Seq.Scan) 1 01 01 02 01 04 01_248	Cell_CP_1	3657.5	3458.5	0	0	0	Egr2BD_28May21_WTRad21_Sequence_A 0_S 0_U 1_V 1_X22_Y 3_Job(Seq.Scan) 1 01 01 02 01 04 01_248__Cell_CP_1	Cell_CP_1	Egr2BD_28May21_WTRad21_Sequence_A 0_S 0_U 1_V 1_X22_Y 3_Job(Seq.Scan) 1 01 01 02 01 04 01_248	0.16666666666666666	1	TxS_auto_7	5.956862926483154	14.474510192871094	22.596078872680664	11.718	55.566	4.0	0	0.0	0.0	0.0	0.0	0.0	0.0	0.0	Gray{Float64}(2.0385005318807825)	1.4525379274149448	Gray{Float64}(1.0518373020921852)	Gray{Float64}(0.0)	0.0	Gray{Float64}(0.0)	U 1_V 1	Rad21KO	1	DMSO-LPS	Egr2_intron(1),Egr2_Enh(6)	Egr2_BD	Rad21KO_DMSO-LPS_1	Egr2_intron	NA	Egr2_Enh	Rad21KO	DMSO-LPS	Rad21KO_DMSO-LPS
Egr2BD_28May21_WTRad21_Sequence_A 0_S 0_U 1_V 1_X22_Y 3_Job(Seq.Scan) 1 01 01 02 01 04 01_248	Cell_CP_2	4220.0	3991.0	0	0	0	Egr2BD_28May21_WTRad21_Sequence_A 0_S 0_U 1_V 1_X22_Y 3_Job(Seq.Scan) 1 01 01 02 01 04 01_248__Cell_CP_2	Cell_CP_2	Egr2BD_28May21_WTRad21_Sequence_A 0_S 0_U 1_V 1_X22_Y 3_Job(Seq.Scan) 1 01 01 02 01 04 01_248	0.16666666666666666	1	TxS_auto_8	4.4745097160339355	12.105881690979004	18.243133544921875	11.907	20.979	4.0	0	0.0	0.0	0.0	0.0	0.0	0.0	0.0	Gray{Float64}(1.5312238251260188)	1.214842648672538	Gray{Float64}(0.8492096561407347)	Gray{Float64}(0.0)	0.0	Gray{Float64}(0.0)	U 1_V 1	Rad21KO	1	DMSO-LPS	Egr2_intron(1),Egr2_Enh(6)	Egr2_BD	Rad21KO_DMSO-LPS_1	Egr2_intron	NA	Egr2_Enh	Rad21KO	DMSO-LPS	Rad21KO_DMSO-LPS
Egr2BD_28May21_WTRad21_Sequence_A 0_S 0_U 1_V 1_X22_Y 3_Job(Seq.Scan) 1 01 01 02 01 04 01_248	Cell_CP_4	2803.0	2673.0	1	1	1	Egr2BD_28May21_WTRad21_Sequence_A 0_S 0_U 1_V 1_X22_Y 3_Job(Seq.Scan) 1 01 01 02 01 04 01_248__Cell_CP_4	Cell_CP_4	Egr2BD_28May21_WTRad21_Sequence_A 0_S 0_U 1_V 1_X22_Y 3_Job(Seq.Scan) 1 01 01 02 01 04 01_248	0.16666666666666666	1	TxS_auto_3	4.125490188598633	10.66274642944336	15.984313011169434	25.137	97.335	2.0	0	0.0	0.0	0.0	0.0	0.0	0.0	0.0	Gray{Float64}(1.4117857079334029)	1.0700219484319993	Gray{Float64}(0.7440625768833178)	Gray{Float64}(0.0)	0.0	Gray{Float64}(0.0)	U 1_V 1	Rad21KO	1	DMSO-LPS	Egr2_intron(1),Egr2_Enh(6)	Egr2_BD	Rad21KO_DMSO-LPS_1	Egr2_intron	NA	Egr2_Enh	Rad21KO	DMSO-LPS	Rad21KO_DMSO-LPS
Egr2BD_28May21_WTRad21_Sequence_A 0_S 0_U 1_V 1_X22_Y 3_Job(Seq.Scan) 1 01 01 02 01 04 01_248	Cell_CP_10	4948.5	4721.5	0	0	0	Egr2BD_28May21_WTRad21_Sequence_A 0_S 0_U 1_V 1_X22_Y 3_Job(Seq.Scan) 1 01 01 02 01 04 01_248__Cell_CP_10	Cell_CP_10	Egr2BD_28May21_WTRad21_Sequence_A 0_S 0_U 1_V 1_X22_Y 3_Job(Seq.Scan) 1 01 01 02 01 04 01_248	0.16666666666666666	1	TxS_auto_2	4.6745100021362305	12.321572303771973	18.717641830444336	93.555	71.06400000000001	2.5	0	0.0	0.0	0.0	0.0	0.0	0.0	0.0	Gray{Float64}(1.5996660059563468)	1.2364875120561338	Gray{Float64}(0.8712978032779695)	Gray{Float64}(0.0)	0.0	Gray{Float64}(0.0)	U 1_V 1	Rad21KO	1	DMSO-LPS	Egr2_intron(1),Egr2_Enh(6)	Egr2_BD	Rad21KO_DMSO-LPS_1	Egr2_intron	NA	Egr2_Enh	Rad21KO	DMSO-LPS	Rad21KO_DMSO-LPS
Egr2BD_28May21_WTRad21_Sequence_A 0_S 0_U 1_V 1_X22_Y 3_Job(Seq.Scan) 1 01 01 02 01 04 01_248	Cell_CP_16	3392.0	3202.5	0	0	0	Egr2BD_28May21_WTRad21_Sequence_A 0_S 0_U 1_V 1_X22_Y 3_Job(Seq.Scan) 1 01 01 02 01 04 01_248__Cell_CP_16	Cell_CP_16	Egr2BD_28May21_WTRad21_Sequence_A 0_S 0_U 1_V 1_X22_Y 3_Job(Seq.Scan) 1 01 01 02 01 04 01_248	0.16666666666666666	1	TxS_auto_1	21.568628311157227	63.78038787841797	98.11373138427734	127.575	118.69200000000001	3.5	0	0.0	0.0	0.0	0.0	0.0	0.0	0.0	Gray{Float64}(7.381009237053366)	6.400453706838849	Gray{Float64}(4.567150039567579)	Gray{Float64}(0.0)	0.0	Gray{Float64}(0.0)	U 1_V 1	Rad21KO	1	DMSO-LPS	Egr2_intron(1),Egr2_Enh(6)	Egr2_BD	Rad21KO_DMSO-LPS_1	Egr2_intron	NA	Egr2_Enh	Rad21KO	DMSO-LPS	Rad21KO_DMSO-LPS
Egr2BD_28May21_WTRad21_Sequence_A 0_S 0_U 1_V 1_X22_Y 5_Job(Seq.Scan) 1 01 01 02 01 04 01_284	Cell_CP_10	5590.5	5349.5	1	1	1	Egr2BD_28May21_WTRad21_Sequence_A 0_S 0_U 1_V 1_X22_Y 5_Job(Seq.Scan) 1 01 01 02 01 04 01_284__Cell_CP_10	Cell_CP_10	Egr2BD_28May21_WTRad21_Sequence_A 0_S 0_U 1_V 1_X22_Y 5_Job(Seq.Scan) 1 01 01 02 01 04 01_284	0.125	1	TxS_auto_3	4.203922271728516	12.015689849853516	19.086273193359375	104.139	72.954	5.0	0	0.0	0.0	0.0	0.0	0.0	0.0	0.0	Gray{Float64}(1.4386259836204542)	1.205791767624924	Gray{Float64}(0.8884574273180462)	Gray{Float64}(0.0)	0.0	Gray{Float64}(0.0)	U 1_V 1	Rad21KO	1	DMSO-LPS	Egr2_intron(1),Egr2_Enh(6)	Egr2_BD	Rad21KO_DMSO-LPS_1	Egr2_intron	NA	Egr2_Enh	Rad21KO	DMSO-LPS	Rad21KO_DMSO-LPS
Egr2BD_28May21_WTRad21_Sequence_A 0_S 0_U 1_V 1_X23_Y 3_Job(Seq.Scan) 1 01 01 02 01 04 01_246	Cell_CP_1	3794.5	3594.0	0	0	0	Egr2BD_28May21_WTRad21_Sequence_A 0_S 0_U 1_V 1_X23_Y 3_Job(Seq.Scan) 1 01 01 02 01 04 01_246__Cell_CP_1	Cell_CP_1	Egr2BD_28May21_WTRad21_Sequence_A 0_S 0_U 1_V 1_X23_Y 3_Job(Seq.Scan) 1 01 01 02 01 04 01_246	0.16666666666666666	2	TxS_auto_1	8.733333587646484	22.721567153930664	34.501953125	6.426	146.286	4.5	TxS_auto_5	3.941176652908325	10.384317398071289	16.509798049926758	7.938	144.963	5.5	4.035650257393475	Gray{Float64}(2.988637708005854)	2.280141961393958	Gray{Float64}(1.6060503902642713)	Gray{Float64}(1.3487116964655343)	1.0420811944601982	Gray{Float64}(0.7685236689413992)	U 1_V 1	Rad21KO	1	DMSO-LPS	Egr2_intron(1),Egr2_Enh(6)	Egr2_BD	Rad21KO_DMSO-LPS_1	Egr2_intron	NA	Egr2_Enh	Rad21KO	DMSO-LPS	Rad21KO_DMSO-LPS
Egr2BD_28May21_WTRad21_Sequence_A 0_S 0_U 1_V 1_X24_Y 3_Job(Seq.Scan) 1 01 01 02 01 04 01_244	Cell_CP_16	3510.5	3316.5	2	2	2	Egr2BD_28May21_WTRad21_Sequence_A 0_S 0_U 1_V 1_X24_Y 3_Job(Seq.Scan) 1 01 01 02 01 04 01_244__Cell_CP_16	Cell_CP_16	Egr2BD_28May21_WTRad21_Sequence_A 0_S 0_U 1_V 1_X24_Y 3_Job(Seq.Scan) 1 01 01 02 01 04 01_244	0.19047619047619047	1	TxS_auto_5	3.6588242053985596	10.498039245605469	17.20783805847168	126.819	91.287	4.0	0	0.0	0.0	0.0	0.0	0.0	0.0	0.0	Gray{Float64}(1.2520877483354556)	1.053493345511807	Gray{Float64}(0.8010171171842267)	Gray{Float64}(0.0)	0.0	Gray{Float64}(0.0)	U 1_V 1	Rad21KO	1	DMSO-LPS	Egr2_intron(1),Egr2_Enh(6)	Egr2_BD	Rad21KO_DMSO-LPS_1	Egr2_intron	NA	Egr2_Enh	Rad21KO	DMSO-LPS	Rad21KO_DMSO-LPS
Egr2BD_28May21_WTRad21_Sequence_A 0_S 0_U 2_V 1_X 5_Y 3_Job(Seq.Scan) 1 01 01 02 01 04 01_424	Cell_CP_9	6012.0	5747.0	0	0	0	Egr2BD_28May21_WTRad21_Sequence_A 0_S 0_U 2_V 1_X 5_Y 3_Job(Seq.Scan) 1 01 01 02 01 04 01_424__Cell_CP_9	Cell_CP_9	Egr2BD_28May21_WTRad21_Sequence_A 0_S 0_U 2_V 1_X 5_Y 3_Job(Seq.Scan) 1 01 01 02 01 04 01_424	0.08333333333333333	1	TxS_auto_3	3.8235299587249756	10.72549057006836	18.298038482666016	106.407	129.276	2.0	0	0.0	0.0	0.0	0.0	0.0	0.0	0.0	Gray{Float64}(1.308451772470882)	1.0763184132357448	Gray{Float64}(0.8517654562825973)	Gray{Float64}(0.0)	0.0	Gray{Float64}(0.0)	U 2_V 1	Rad21KO	1	BD1-LPS	Egr2_intron(1),Egr2_Enh(6)	Egr2_BD	Rad21KO_BD1-LPS_1	Egr2_intron	NA	Egr2_Enh	Rad21KO	BD1-LPS	Rad21KO_BD1-LPS
Egr2BD_28May21_WTRad21_Sequence_A 0_S 0_U 2_V 1_X 5_Y 3_Job(Seq.Scan) 1 01 01 02 01 04 01_424	Cell_CP_10	4191.5	3952.5	0	0	0	Egr2BD_28May21_WTRad21_Sequence_A 0_S 0_U 2_V 1_X 5_Y 3_Job(Seq.Scan) 1 01 01 02 01 04 01_424__Cell_CP_10	Cell_CP_10	Egr2BD_28May21_WTRad21_Sequence_A 0_S 0_U 2_V 1_X 5_Y 3_Job(Seq.Scan) 1 01 01 02 01 04 01_424	0.08333333333333333	1	TxS_auto_2	4.243137836456299	12.019608497619629	18.380386352539062	113.589	24.948	2.0	0	0.0	0.0	0.0	0.0	0.0	0.0	0.0	Gray{Float64}(1.4520459582853384)	1.2061850095673878	Gray{Float64}(0.855598712564289)	Gray{Float64}(0.0)	0.0	Gray{Float64}(0.0)	U 2_V 1	Rad21KO	1	BD1-LPS	Egr2_intron(1),Egr2_Enh(6)	Egr2_BD	Rad21KO_BD1-LPS_1	Egr2_intron	NA	Egr2_Enh	Rad21KO	BD1-LPS	Rad21KO_BD1-LPS
Egr2BD_28May21_WTRad21_Sequence_A 0_S 0_U 2_V 1_X 5_Y 4_Job(Seq.Scan) 1 01 01 02 01 04 01_426	Cell_CP_5	3484.5	3286.0	0	0	0	Egr2BD_28May21_WTRad21_Sequence_A 0_S 0_U 2_V 1_X 5_Y 4_Job(Seq.Scan) 1 01 01 02 01 04 01_426__Cell_CP_5	Cell_CP_5	Egr2BD_28May21_WTRad21_Sequence_A 0_S 0_U 2_V 1_X 5_Y 4_Job(Seq.Scan) 1 01 01 02 01 04 01_426	0.16129032258064516	1	TxS_auto_12	4.466667175292969	12.760783195495605	21.89019775390625	48.384	120.393	4.5	0	0.0	0.0	0.0	0.0	0.0	0.0	0.0	Gray{Float64}(1.5285400260074118)	1.2805629570875328	Gray{Float64}(1.0189788536970894)	Gray{Float64}(0.0)	0.0	Gray{Float64}(0.0)	U 2_V 1	Rad21KO	1	BD1-LPS	Egr2_intron(1),Egr2_Enh(6)	Egr2_BD	Rad21KO_BD1-LPS_1	Egr2_intron	NA	Egr2_Enh	Rad21KO	BD1-LPS	Rad21KO_BD1-LPS
Egr2BD_28May21_WTRad21_Sequence_A 0_S 0_U 2_V 1_X 5_Y 4_Job(Seq.Scan) 1 01 01 02 01 04 01_426	Cell_CP_28	4297.0	3812.5	1	1	1	Egr2BD_28May21_WTRad21_Sequence_A 0_S 0_U 2_V 1_X 5_Y 4_Job(Seq.Scan) 1 01 01 02 01 04 01_426__Cell_CP_28	Cell_CP_28	Egr2BD_28May21_WTRad21_Sequence_A 0_S 0_U 2_V 1_X 5_Y 4_Job(Seq.Scan) 1 01 01 02 01 04 01_426	0.16129032258064516	1	TxS_auto_13	3.862745761871338	15.431371688842773	33.99606704711914	174.825	160.839	3.0	0	0.0	0.0	0.0	0.0	0.0	0.0	0.0	Gray{Float64}(1.3218718287250868)	1.5485603555083252	Gray{Float64}(1.5825016210144198)	Gray{Float64}(0.0)	0.0	Gray{Float64}(0.0)	U 2_V 1	Rad21KO	1	BD1-LPS	Egr2_intron(1),Egr2_Enh(6)	Egr2_BD	Rad21KO_BD1-LPS_1	Egr2_intron	NA	Egr2_Enh	Rad21KO	BD1-LPS	Rad21KO_BD1-LPS
Egr2BD_28May21_WTRad21_Sequence_A 0_S 0_U 2_V 1_X 5_Y 4_Job(Seq.Scan) 1 01 01 02 01 04 01_426	Cell_CP_31	3668.0	3466.0	0	0	0	Egr2BD_28May21_WTRad21_Sequence_A 0_S 0_U 2_V 1_X 5_Y 4_Job(Seq.Scan) 1 01 01 02 01 04 01_426__Cell_CP_31	Cell_CP_31	Egr2BD_28May21_WTRad21_Sequence_A 0_S 0_U 2_V 1_X 5_Y 4_Job(Seq.Scan) 1 01 01 02 01 04 01_426	0.16129032258064516	1	TxS_auto_8	4.439216136932373	12.341177940368652	18.901958465576172	185.598	86.751	3.5	0	0.0	0.0	0.0	0.0	0.0	0.0	0.0	Gray{Float64}(1.5191459947884005)	1.2384549659021242	Gray{Float64}(0.8798776596911181)	Gray{Float64}(0.0)	0.0	Gray{Float64}(0.0)	U 2_V 1	Rad21KO	1	BD1-LPS	Egr2_intron(1),Egr2_Enh(6)	Egr2_BD	Rad21KO_BD1-LPS_1	Egr2_intron	NA	Egr2_Enh	Rad21KO	BD1-LPS	Rad21KO_BD1-LPS
Egr2BD_28May21_WTRad21_Sequence_A 0_S 0_U 2_V 1_X 5_Y 5_Job(Seq.Scan) 1 01 01 02 01 04 01_452	Cell_CP_7	3638.0	3434.5	0	0	0	Egr2BD_28May21_WTRad21_Sequence_A 0_S 0_U 2_V 1_X 5_Y 5_Job(Seq.Scan) 1 01 01 02 01 04 01_452__Cell_CP_7	Cell_CP_7	Egr2BD_28May21_WTRad21_Sequence_A 0_S 0_U 2_V 1_X 5_Y 5_Job(Seq.Scan) 1 01 01 02 01 04 01_452	0.1	1	TxS_auto_2	4.419608116149902	11.313728332519531	17.019603729248047	112.833	11.34	3.0	0	0.0	0.0	0.0	0.0	0.0	0.0	0.0	Gray{Float64}(1.5124359258666378)	1.13534891920194	Gray{Float64}(0.7922548938742746)	Gray{Float64}(0.0)	0.0	Gray{Float64}(0.0)	U 2_V 1	Rad21KO	1	BD1-LPS	Egr2_intron(1),Egr2_Enh(6)	Egr2_BD	Rad21KO_BD1-LPS_1	Egr2_intron	NA	Egr2_Enh	Rad21KO	BD1-LPS	Rad21KO_BD1-LPS
Egr2BD_28May21_WTRad21_Sequence_A 0_S 0_U 2_V 1_X 5_Y 5_Job(Seq.Scan) 1 01 01 02 01 04 01_452	Cell_CP_12	4243.5	4030.0	0	0	0	Egr2BD_28May21_WTRad21_Sequence_A 0_S 0_U 2_V 1_X 5_Y 5_Job(Seq.Scan) 1 01 01 02 01 04 01_452__Cell_CP_12	Cell_CP_12	Egr2BD_28May21_WTRad21_Sequence_A 0_S 0_U 2_V 1_X 5_Y 5_Job(Seq.Scan) 1 01 01 02 01 04 01_452	0.1	1	TxS_auto_1	4.517647743225098	11.749018669128418	18.498035430908203	144.585	64.071	2.0	0	0.0	0.0	0.0	0.0	0.0	0.0	0.0	Gray{Float64}(1.5459861072968104)	1.179030930885695	Gray{Float64}(0.8610752242140621)	Gray{Float64}(0.0)	0.0	Gray{Float64}(0.0)	U 2_V 1	Rad21KO	1	BD1-LPS	Egr2_intron(1),Egr2_Enh(6)	Egr2_BD	Rad21KO_BD1-LPS_1	Egr2_intron	NA	Egr2_Enh	Rad21KO	BD1-LPS	Rad21KO_BD1-LPS
Egr2BD_28May21_WTRad21_Sequence_A 0_S 0_U 2_V 1_X 6_Y 3_Job(Seq.Scan) 1 01 01 02 01 04 01_422	Cell_CP_7	2812.0	2666.5	1	1	1	Egr2BD_28May21_WTRad21_Sequence_A 0_S 0_U 2_V 1_X 6_Y 3_Job(Seq.Scan) 1 01 01 02 01 04 01_422__Cell_CP_7	Cell_CP_7	Egr2BD_28May21_WTRad21_Sequence_A 0_S 0_U 2_V 1_X 6_Y 3_Job(Seq.Scan) 1 01 01 02 01 04 01_422	0.17647058823529413	1	TxS_auto_6	4.4941182136535645	13.290197372436523	22.427453994750977	84.861	102.06	4.5	0	0.0	0.0	0.0	0.0	0.0	0.0	0.0	Gray{Float64}(1.5379340572264233)	1.3336904315976266	Gray{Float64}(1.0439878899146755)	Gray{Float64}(0.0)	0.0	Gray{Float64}(0.0)	U 2_V 1	Rad21KO	1	BD1-LPS	Egr2_intron(1),Egr2_Enh(6)	Egr2_BD	Rad21KO_BD1-LPS_1	Egr2_intron	NA	Egr2_Enh	Rad21KO	BD1-LPS	Rad21KO_BD1-LPS
Egr2BD_28May21_WTRad21_Sequence_A 0_S 0_U 2_V 1_X 6_Y 3_Job(Seq.Scan) 1 01 01 02 01 04 01_422	Cell_CP_16	3545.5	3346.0	0	0	0	Egr2BD_28May21_WTRad21_Sequence_A 0_S 0_U 2_V 1_X 6_Y 3_Job(Seq.Scan) 1 01 01 02 01 04 01_422__Cell_CP_16	Cell_CP_16	Egr2BD_28May21_WTRad21_Sequence_A 0_S 0_U 2_V 1_X 6_Y 3_Job(Seq.Scan) 1 01 01 02 01 04 01_422	0.17647058823529413	1	TxS_auto_5	7.764707088470459	20.949020385742188	33.43528366088867	171.234	145.152	5.0	0	0.0	0.0	0.0	0.0	0.0	0.0	0.0	Gray{Float64}(2.657163632115058)	2.1022643424208045	Gray{Float64}(1.5563974067675876)	Gray{Float64}(0.0)	0.0	Gray{Float64}(0.0)	U 2_V 1	Rad21KO	1	BD1-LPS	Egr2_intron(1),Egr2_Enh(6)	Egr2_BD	Rad21KO_BD1-LPS_1	Egr2_intron	NA	Egr2_Enh	Rad21KO	BD1-LPS	Rad21KO_BD1-LPS
Egr2BD_28May21_WTRad21_Sequence_A 0_S 0_U 2_V 1_X 6_Y 4_Job(Seq.Scan) 1 01 01 02 01 04 01_428	Cell_CP_3	3913.0	3707.0	0	0	0	Egr2BD_28May21_WTRad21_Sequence_A 0_S 0_U 2_V 1_X 6_Y 4_Job(Seq.Scan) 1 01 01 02 01 04 01_428__Cell_CP_3	Cell_CP_3	Egr2BD_28May21_WTRad21_Sequence_A 0_S 0_U 2_V 1_X 6_Y 4_Job(Seq.Scan) 1 01 01 02 01 04 01_428	0.08	1	TxS_auto_3	5.513726234436035	15.207843780517578	24.231369018554688	30.618	136.647	3.5	0	0.0	0.0	0.0	0.0	0.0	0.0	0.0	Gray{Float64}(1.8868545407639012)	1.5261290082398016	Gray{Float64}(1.1279593224155287)	Gray{Float64}(0.0)	0.0	Gray{Float64}(0.0)	U 2_V 1	Rad21KO	1	BD1-LPS	Egr2_intron(1),Egr2_Enh(6)	Egr2_BD	Rad21KO_BD1-LPS_1	Egr2_intron	NA	Egr2_Enh	Rad21KO	BD1-LPS	Rad21KO_BD1-LPS
Egr2BD_28May21_WTRad21_Sequence_A 0_S 0_U 2_V 1_X 6_Y 4_Job(Seq.Scan) 1 01 01 02 01 04 01_428	Cell_CP_11	3812.0	3606.5	1	1	1	Egr2BD_28May21_WTRad21_Sequence_A 0_S 0_U 2_V 1_X 6_Y 4_Job(Seq.Scan) 1 01 01 02 01 04 01_428__Cell_CP_11	Cell_CP_11	Egr2BD_28May21_WTRad21_Sequence_A 0_S 0_U 2_V 1_X 6_Y 4_Job(Seq.Scan) 1 01 01 02 01 04 01_428	0.08	1	TxS_auto_13	5.325491428375244	13.913724899291992	20.741172790527344	64.827	137.403	5.0	0	0.0	0.0	0.0	0.0	0.0	0.0	0.0	Gray{Float64}(1.8224386297367292)	1.3962623162055683	Gray{Float64}(0.9654922587738322)	Gray{Float64}(0.0)	0.0	Gray{Float64}(0.0)	U 2_V 1	Rad21KO	1	BD1-LPS	Egr2_intron(1),Egr2_Enh(6)	Egr2_BD	Rad21KO_BD1-LPS_1	Egr2_intron	NA	Egr2_Enh	Rad21KO	BD1-LPS	Rad21KO_BD1-LPS
Egr2BD_28May21_WTRad21_Sequence_A 0_S 0_U 2_V 1_X 6_Y 5_Job(Seq.Scan) 1 01 01 02 01 04 01_450	Cell_CP_12	3591.5	3378.0	0	0	0	Egr2BD_28May21_WTRad21_Sequence_A 0_S 0_U 2_V 1_X 6_Y 5_Job(Seq.Scan) 1 01 01 02 01 04 01_450__Cell_CP_12	Cell_CP_12	Egr2BD_28May21_WTRad21_Sequence_A 0_S 0_U 2_V 1_X 6_Y 5_Job(Seq.Scan) 1 01 01 02 01 04 01_450	0.13333333333333333	1	TxS_auto_2	5.466667652130127	13.698041915893555	21.023527145385742	158.382	177.471	4.5	0	0.0	0.0	0.0	0.0	0.0	0.0	0.0	Gray{Float64}(1.8707506038017687)	1.374618218442693	Gray{Float64}(0.9786357269180909)	Gray{Float64}(0.0)	0.0	Gray{Float64}(0.0)	U 2_V 1	Rad21KO	1	BD1-LPS	Egr2_intron(1),Egr2_Enh(6)	Egr2_BD	Rad21KO_BD1-LPS_1	Egr2_intron	NA	Egr2_Enh	Rad21KO	BD1-LPS	Rad21KO_BD1-LPS
Egr2BD_28May21_WTRad21_Sequence_A 0_S 0_U 2_V 1_X 7_Y 3_Job(Seq.Scan) 1 01 01 02 01 04 01_420	Cell_CP_4	3726.5	3526.0	0	0	0	Egr2BD_28May21_WTRad21_Sequence_A 0_S 0_U 2_V 1_X 7_Y 3_Job(Seq.Scan) 1 01 01 02 01 04 01_420__Cell_CP_4	Cell_CP_4	Egr2BD_28May21_WTRad21_Sequence_A 0_S 0_U 2_V 1_X 7_Y 3_Job(Seq.Scan) 1 01 01 02 01 04 01_420	0.08333333333333333	1	TxS_auto_6	4.454901695251465	11.384312629699707	17.6588191986084	36.855	15.309	5.0	0	0.0	0.0	0.0	0.0	0.0	0.0	0.0	Gray{Float64}(1.5245137562042559)	1.1424321549983836	Gray{Float64}(0.8220100862922155)	Gray{Float64}(0.0)	0.0	Gray{Float64}(0.0)	U 2_V 1	Rad21KO	1	BD1-LPS	Egr2_intron(1),Egr2_Enh(6)	Egr2_BD	Rad21KO_BD1-LPS_1	Egr2_intron	NA	Egr2_Enh	Rad21KO	BD1-LPS	Rad21KO_BD1-LPS
Egr2BD_28May21_WTRad21_Sequence_A 0_S 0_U 2_V 1_X 7_Y 5_Job(Seq.Scan) 1 01 01 02 01 04 01_448	Cell_CP_2	4142.0	3934.5	0	0	0	Egr2BD_28May21_WTRad21_Sequence_A 0_S 0_U 2_V 1_X 7_Y 5_Job(Seq.Scan) 1 01 01 02 01 04 01_448__Cell_CP_2	Cell_CP_2	Egr2BD_28May21_WTRad21_Sequence_A 0_S 0_U 2_V 1_X 7_Y 5_Job(Seq.Scan) 1 01 01 02 01 04 01_448	0.13636363636363635	1	TxS_auto_5	4.278432369232178	11.364706993103027	17.341171264648438	22.869	169.911	6.0	0	0.0	0.0	0.0	0.0	0.0	0.0	0.0	Gray{Float64}(1.46412411498024)	1.1404647011523932	Gray{Float64}(0.807223717924757)	Gray{Float64}(0.0)	0.0	Gray{Float64}(0.0)	U 2_V 1	Rad21KO	1	BD1-LPS	Egr2_intron(1),Egr2_Enh(6)	Egr2_BD	Rad21KO_BD1-LPS_1	Egr2_intron	NA	Egr2_Enh	Rad21KO	BD1-LPS	Rad21KO_BD1-LPS
Egr2BD_28May21_WTRad21_Sequence_A 0_S 0_U 2_V 1_X 7_Y 8_Job(Seq.Scan) 1 01 01 02 01 04 01_460	Cell_CP_10	3762.5	3559.5	0	0	0	Egr2BD_28May21_WTRad21_Sequence_A 0_S 0_U 2_V 1_X 7_Y 8_Job(Seq.Scan) 1 01 01 02 01 04 01_460__Cell_CP_10	Cell_CP_10	Egr2BD_28May21_WTRad21_Sequence_A 0_S 0_U 2_V 1_X 7_Y 8_Job(Seq.Scan) 1 01 01 02 01 04 01_460	0.1	1	TxS_auto_3	3.686274766921997	10.172548294067383	17.325490951538086	181.062	156.492	5.5	0	0.0	0.0	0.0	0.0	0.0	0.0	0.0	Gray{Float64}(1.2614816163758251)	1.0208298601268366	Gray{Float64}(0.8064938064064407)	Gray{Float64}(0.0)	0.0	Gray{Float64}(0.0)	U 2_V 1	Rad21KO	1	BD1-LPS	Egr2_intron(1),Egr2_Enh(6)	Egr2_BD	Rad21KO_BD1-LPS_1	Egr2_intron	NA	Egr2_Enh	Rad21KO	BD1-LPS	Rad21KO_BD1-LPS
Egr2BD_28May21_WTRad21_Sequence_A 0_S 0_U 2_V 1_X 7_Y10_Job(Seq.Scan) 1 01 01 02 01 04 01_488	Cell_CP_4	2905.0	2721.0	0	0	0	Egr2BD_28May21_WTRad21_Sequence_A 0_S 0_U 2_V 1_X 7_Y10_Job(Seq.Scan) 1 01 01 02 01 04 01_488__Cell_CP_4	Cell_CP_4	Egr2BD_28May21_WTRad21_Sequence_A 0_S 0_U 2_V 1_X 7_Y10_Job(Seq.Scan) 1 01 01 02 01 04 01_488	0.12162162162162163	1	TxS_auto_3	4.101961135864258	10.596080780029297	16.019607543945312	26.271	63.882	4.0	0	0.0	0.0	0.0	0.0	0.0	0.0	0.0	Gray{Float64}(1.4037338210416574)	1.0633319545780195	Gray{Float64}(0.7457055214996277)	Gray{Float64}(0.0)	0.0	Gray{Float64}(0.0)	U 2_V 1	Rad21KO	1	BD1-LPS	Egr2_intron(1),Egr2_Enh(6)	Egr2_BD	Rad21KO_BD1-LPS_1	Egr2_intron	NA	Egr2_Enh	Rad21KO	BD1-LPS	Rad21KO_BD1-LPS
Egr2BD_28May21_WTRad21_Sequence_A 0_S 0_U 2_V 1_X 8_Y 3_Job(Seq.Scan) 1 01 01 02 01 04 01_418	Cell_CP_19	4740.5	4496.5	0	0	0	Egr2BD_28May21_WTRad21_Sequence_A 0_S 0_U 2_V 1_X 8_Y 3_Job(Seq.Scan) 1 01 01 02 01 04 01_418__Cell_CP_19	Cell_CP_19	Egr2BD_28May21_WTRad21_Sequence_A 0_S 0_U 2_V 1_X 8_Y 3_Job(Seq.Scan) 1 01 01 02 01 04 01_418	0.045454545454545456	1	TxS_auto_1	6.878431797027588	19.109804153442383	30.168622970581055	165.564	77.679	2.0	0	0.0	0.0	0.0	0.0	0.0	0.0	0.0	Gray{Float64}(2.3538709971667293)	1.9176963467833115	Gray{Float64}(1.4043358218039246)	Gray{Float64}(0.0)	0.0	Gray{Float64}(0.0)	U 2_V 1	Rad21KO	1	BD1-LPS	Egr2_intron(1),Egr2_Enh(6)	Egr2_BD	Rad21KO_BD1-LPS_1	Egr2_intron	NA	Egr2_Enh	Rad21KO	BD1-LPS	Rad21KO_BD1-LPS
Egr2BD_28May21_WTRad21_Sequence_A 0_S 0_U 2_V 1_X 8_Y 9_Job(Seq.Scan) 1 01 01 02 01 04 01_484	Cell_CP_19	3891.5	3686.5	0	0	0	Egr2BD_28May21_WTRad21_Sequence_A 0_S 0_U 2_V 1_X 8_Y 9_Job(Seq.Scan) 1 01 01 02 01 04 01_484__Cell_CP_19	Cell_CP_19	Egr2BD_28May21_WTRad21_Sequence_A 0_S 0_U 2_V 1_X 8_Y 9_Job(Seq.Scan) 1 01 01 02 01 04 01_484	0.18181818181818182	2	TxS_auto_11	3.635294198989868	11.917646408081055	22.27450942993164	151.011	132.3	4.5	TxS_auto_9	2.5098044872283936	7.349021911621094	13.41568660736084	140.238	135.702	3.0	12.791838530875841	Gray{Float64}(1.2440355350864267)	1.1959529671535312	Gray{Float64}(1.0368683892554822)	Gray{Float64}(0.8588812341788108)	0.7374849244495043	Gray{Float64}(0.624494173803821)	U 2_V 1	Rad21KO	1	BD1-LPS	Egr2_intron(1),Egr2_Enh(6)	Egr2_BD	Rad21KO_BD1-LPS_1	Egr2_intron	NA	Egr2_Enh	Rad21KO	BD1-LPS	Rad21KO_BD1-LPS
Egr2BD_28May21_WTRad21_Sequence_A 0_S 0_U 2_V 1_X 8_Y10_Job(Seq.Scan) 1 01 01 02 01 04 01_490	Cell_CP_12	3689.0	3483.5	1	1	1	Egr2BD_28May21_WTRad21_Sequence_A 0_S 0_U 2_V 1_X 8_Y10_Job(Seq.Scan) 1 01 01 02 01 04 01_490__Cell_CP_12	Cell_CP_12	Egr2BD_28May21_WTRad21_Sequence_A 0_S 0_U 2_V 1_X 8_Y10_Job(Seq.Scan) 1 01 01 02 01 04 01_490	0.07142857142857142	1	TxS_auto_1	3.7647058963775635	10.8274507522583	18.380390167236328	115.29	102.06	5.0	0	0.0	0.0	0.0	0.0	0.0	0.0	0.0	Gray{Float64}(1.2883215657055935)	1.0865502642444214	Gray{Float64}(0.8555988901367299)	Gray{Float64}(0.0)	0.0	Gray{Float64}(0.0)	U 2_V 1	Rad21KO	1	BD1-LPS	Egr2_intron(1),Egr2_Enh(6)	Egr2_BD	Rad21KO_BD1-LPS_1	Egr2_intron	NA	Egr2_Enh	Rad21KO	BD1-LPS	Rad21KO_BD1-LPS
Egr2BD_28May21_WTRad21_Sequence_A 0_S 0_U 2_V 1_X10_Y 8_Job(Seq.Scan) 1 01 01 02 01 04 01_464	Cell_CP_21	3289.0	3105.5	0	0	0	Egr2BD_28May21_WTRad21_Sequence_A 0_S 0_U 2_V 1_X10_Y 8_Job(Seq.Scan) 1 01 01 02 01 04 01_464__Cell_CP_21	Cell_CP_21	Egr2BD_28May21_WTRad21_Sequence_A 0_S 0_U 2_V 1_X10_Y 8_Job(Seq.Scan) 1 01 01 02 01 04 01_464	0.10869565217391304	1	TxS_auto_5	3.6000003814697266	11.164704322814941	18.043132781982422	171.234	49.14	2.5	0	0.0	0.0	0.0	0.0	0.0	0.0	0.0	Gray{Float64}(1.2319576231594878)	1.120394145374914	Gray{Float64}(0.8398997106368289)	Gray{Float64}(0.0)	0.0	Gray{Float64}(0.0)	U 2_V 1	Rad21KO	1	BD1-LPS	Egr2_intron(1),Egr2_Enh(6)	Egr2_BD	Rad21KO_BD1-LPS_1	Egr2_intron	NA	Egr2_Enh	Rad21KO	BD1-LPS	Rad21KO_BD1-LPS
Egr2BD_28May21_WTRad21_Sequence_A 0_S 0_U 2_V 1_X10_Y 8_Job(Seq.Scan) 1 01 01 02 01 04 01_464	Cell_CP_23	3185.0	2993.5	1	1	1	Egr2BD_28May21_WTRad21_Sequence_A 0_S 0_U 2_V 1_X10_Y 8_Job(Seq.Scan) 1 01 01 02 01 04 01_464__Cell_CP_23	Cell_CP_23	Egr2BD_28May21_WTRad21_Sequence_A 0_S 0_U 2_V 1_X10_Y 8_Job(Seq.Scan) 1 01 01 02 01 04 01_464	0.10869565217391304	1	TxS_auto_7	3.7490200996398926	11.549016952514648	20.513721466064453	186.921	105.273	6.0	0	0.0	0.0	0.0	0.0	0.0	0.0	0.0	Gray{Float64}(1.2829537227004173)	1.1589604708108057	Gray{Float64}(0.9549045019852155)	Gray{Float64}(0.0)	0.0	Gray{Float64}(0.0)	U 2_V 1	Rad21KO	1	BD1-LPS	Egr2_intron(1),Egr2_Enh(6)	Egr2_BD	Rad21KO_BD1-LPS_1	Egr2_intron	NA	Egr2_Enh	Rad21KO	BD1-LPS	Rad21KO_BD1-LPS
Egr2BD_28May21_WTRad21_Sequence_A 0_S 0_U 2_V 1_X10_Y 9_Job(Seq.Scan) 1 01 01 02 01 04 01_482	Cell_CP_2	3661.0	3462.0	1	1	1	Egr2BD_28May21_WTRad21_Sequence_A 0_S 0_U 2_V 1_X10_Y 9_Job(Seq.Scan) 1 01 01 02 01 04 01_482__Cell_CP_2	Cell_CP_2	Egr2BD_28May21_WTRad21_Sequence_A 0_S 0_U 2_V 1_X10_Y 9_Job(Seq.Scan) 1 01 01 02 01 04 01_482	0.03571428571428571	1	TxS_auto_3	3.513725996017456	10.619610786437988	19.039216995239258	11.151	97.713	5.5	0	0.0	0.0	0.0	0.0	0.0	0.0	0.0	Gray{Float64}(1.2024336299431502)	1.065693224582014	Gray{Float64}(0.8862669824733337)	Gray{Float64}(0.0)	0.0	Gray{Float64}(0.0)	U 2_V 1	Rad21KO	1	BD1-LPS	Egr2_intron(1),Egr2_Enh(6)	Egr2_BD	Rad21KO_BD1-LPS_1	Egr2_intron	NA	Egr2_Enh	Rad21KO	BD1-LPS	Rad21KO_BD1-LPS
Egr2BD_28May21_WTRad21_Sequence_A 0_S 0_U 2_V 1_X10_Y10_Job(Seq.Scan) 1 01 01 02 01 04 01_492	Cell_CP_11	3839.5	3627.0	0	0	0	Egr2BD_28May21_WTRad21_Sequence_A 0_S 0_U 2_V 1_X10_Y10_Job(Seq.Scan) 1 01 01 02 01 04 01_492__Cell_CP_11	Cell_CP_11	Egr2BD_28May21_WTRad21_Sequence_A 0_S 0_U 2_V 1_X10_Y10_Job(Seq.Scan) 1 01 01 02 01 04 01_492	0.029411764705882353	1	TxS_auto_89	4.63921594619751	14.078433990478516	22.627445220947266	130.599	167.832	5.5	0	0.0	0.0	0.0	0.0	0.0	0.0	0.0	Gray{Float64}(1.587588012440087)	1.4127911105309408	Gray{Float64}(1.053297391487479)	Gray{Float64}(0.0)	0.0	Gray{Float64}(0.0)	U 2_V 1	Rad21KO	1	BD1-LPS	Egr2_intron(1),Egr2_Enh(6)	Egr2_BD	Rad21KO_BD1-LPS_1	Egr2_intron	NA	Egr2_Enh	Rad21KO	BD1-LPS	Rad21KO_BD1-LPS
Egr2BD_28May21_WTRad21_Sequence_A 0_S 0_U 2_V 1_X11_Y 9_Job(Seq.Scan) 1 01 01 02 01 04 01_480	Cell_CP_11	2346.5	2190.0	0	0	0	Egr2BD_28May21_WTRad21_Sequence_A 0_S 0_U 2_V 1_X11_Y 9_Job(Seq.Scan) 1 01 01 02 01 04 01_480__Cell_CP_11	Cell_CP_11	Egr2BD_28May21_WTRad21_Sequence_A 0_S 0_U 2_V 1_X11_Y 9_Job(Seq.Scan) 1 01 01 02 01 04 01_480	0.125	1	TxS_auto_2	5.419608116149902	14.419609069824219	22.545101165771484	55.944	86.751	3.5	0	0.0	0.0	0.0	0.0	0.0	0.0	0.0	Gray{Float64}(1.8546463404823528)	1.4470285207116673	Gray{Float64}(1.0494643127782282)	Gray{Float64}(0.0)	0.0	Gray{Float64}(0.0)	U 2_V 1	Rad21KO	1	BD1-LPS	Egr2_intron(1),Egr2_Enh(6)	Egr2_BD	Rad21KO_BD1-LPS_1	Egr2_intron	NA	Egr2_Enh	Rad21KO	BD1-LPS	Rad21KO_BD1-LPS
Egr2BD_28May21_WTRad21_Sequence_A 0_S 0_U 2_V 1_X12_Y 8_Job(Seq.Scan) 1 01 01 02 01 04 01_468	Cell_CP_5	3995.5	3785.0	1	1	1	Egr2BD_28May21_WTRad21_Sequence_A 0_S 0_U 2_V 1_X12_Y 8_Job(Seq.Scan) 1 01 01 02 01 04 01_468__Cell_CP_5	Cell_CP_5	Egr2BD_28May21_WTRad21_Sequence_A 0_S 0_U 2_V 1_X12_Y 8_Job(Seq.Scan) 1 01 01 02 01 04 01_468	0.14285714285714285	1	TxS_auto_9	4.40000057220459	11.580392837524414	18.313720703125	136.836	48.573	6.0	0	0.0	0.0	0.0	0.0	0.0	0.0	0.0	Gray{Float64}(1.5057260201235165)	1.1621090860230388	Gray{Float64}(0.852495456587134)	Gray{Float64}(0.0)	0.0	Gray{Float64}(0.0)	U 2_V 1	Rad21KO	1	BD1-LPS	Egr2_intron(1),Egr2_Enh(6)	Egr2_BD	Rad21KO_BD1-LPS_1	Egr2_intron	NA	Egr2_Enh	Rad21KO	BD1-LPS	Rad21KO_BD1-LPS
Egr2BD_28May21_WTRad21_Sequence_A 0_S 0_U 2_V 1_X12_Y 9_Job(Seq.Scan) 1 01 01 02 01 04 01_478	Cell_CP_1	3906.5	3704.0	0	0	0	Egr2BD_28May21_WTRad21_Sequence_A 0_S 0_U 2_V 1_X12_Y 9_Job(Seq.Scan) 1 01 01 02 01 04 01_478__Cell_CP_1	Cell_CP_1	Egr2BD_28May21_WTRad21_Sequence_A 0_S 0_U 2_V 1_X12_Y 9_Job(Seq.Scan) 1 01 01 02 01 04 01_478	0.14285714285714285	1	TxS_auto_5	5.650980472564697	14.933335304260254	25.39215660095215	14.364	98.469	5.5	0	0.0	0.0	0.0	0.0	0.0	0.0	0.0	Gray{Float64}(1.9338243705016749)	1.4985816876156446	Gray{Float64}(1.1819934619602985)	Gray{Float64}(0.0)	0.0	Gray{Float64}(0.0)	U 2_V 1	Rad21KO	1	BD1-LPS	Egr2_intron(1),Egr2_Enh(6)	Egr2_BD	Rad21KO_BD1-LPS_1	Egr2_intron	NA	Egr2_Enh	Rad21KO	BD1-LPS	Rad21KO_BD1-LPS
Egr2BD_28May21_WTRad21_Sequence_A 0_S 0_U 2_V 1_X12_Y 9_Job(Seq.Scan) 1 01 01 02 01 04 01_478	Cell_CP_12	4055.0	3837.0	1	1	1	Egr2BD_28May21_WTRad21_Sequence_A 0_S 0_U 2_V 1_X12_Y 9_Job(Seq.Scan) 1 01 01 02 01 04 01_478__Cell_CP_12	Cell_CP_12	Egr2BD_28May21_WTRad21_Sequence_A 0_S 0_U 2_V 1_X12_Y 9_Job(Seq.Scan) 1 01 01 02 01 04 01_478	0.14285714285714285	2	TxS_auto_3	4.215686798095703	12.901960372924805	21.905881881713867	128.898	75.033	4.0	TxS_auto_8	2.7411766052246094	6.980391502380371	10.725486755371094	123.984	76.545	5.0	5.9526078318666364	Gray{Float64}(1.4426519270663272)	1.2947302900037305	Gray{Float64}(1.0197089427878465)	Gray{Float64}(0.938059182608812)	0.7004923324041887	Gray{Float64}(0.49926658142597596)	U 2_V 1	Rad21KO	1	BD1-LPS	Egr2_intron(1),Egr2_Enh(6)	Egr2_BD	Rad21KO_BD1-LPS_1	Egr2_intron	NA	Egr2_Enh	Rad21KO	BD1-LPS	Rad21KO_BD1-LPS
Egr2BD_28May21_WTRad21_Sequence_A 0_S 0_U 2_V 1_X13_Y 4_Job(Seq.Scan) 1 01 01 02 01 04 01_438	Cell_CP_8	3147.0	2968.0	3	3	3	Egr2BD_28May21_WTRad21_Sequence_A 0_S 0_U 2_V 1_X13_Y 4_Job(Seq.Scan) 1 01 01 02 01 04 01_438__Cell_CP_8	Cell_CP_8	Egr2BD_28May21_WTRad21_Sequence_A 0_S 0_U 2_V 1_X13_Y 4_Job(Seq.Scan) 1 01 01 02 01 04 01_438	0.21428571428571427	2	TxS_auto_10	4.317647933959961	11.541177749633789	18.074506759643555	69.174	128.331	5.5	TxS_auto_9	0.7647058963775635	1.7725492715835571	3.756864070892334	70.686	119.259	5.0	10.98122616104412	Gray{Float64}(1.477544089645124)	1.1581737955206977	Gray{Float64}(0.8413601551770047)	Gray{Float64}(0.2616903218584481)	0.17787787019245216	Gray{Float64}(0.1748803317124225)	U 2_V 1	Rad21KO	1	BD1-LPS	Egr2_intron(1),Egr2_Enh(6)	Egr2_BD	Rad21KO_BD1-LPS_1	Egr2_intron	NA	Egr2_Enh	Rad21KO	BD1-LPS	Rad21KO_BD1-LPS
Egr2BD_28May21_WTRad21_Sequence_A 0_S 0_U 2_V 1_X13_Y 4_Job(Seq.Scan) 1 01 01 02 01 04 01_438	Cell_CP_20	3216.5	3029.0	0	0	0	Egr2BD_28May21_WTRad21_Sequence_A 0_S 0_U 2_V 1_X13_Y 4_Job(Seq.Scan) 1 01 01 02 01 04 01_438__Cell_CP_20	Cell_CP_20	Egr2BD_28May21_WTRad21_Sequence_A 0_S 0_U 2_V 1_X13_Y 4_Job(Seq.Scan) 1 01 01 02 01 04 01_438	0.21428571428571427	1	TxS_auto_1	4.811764717102051	14.027451515197754	23.474506378173828	163.863	117.18	4.5	0	0.0	0.0	0.0	0.0	0.0	0.0	0.0	Gray{Float64}(1.646635998872762)	1.4076749457701274	Gray{Float64}(1.0927277071340349)	Gray{Float64}(0.0)	0.0	Gray{Float64}(0.0)	U 2_V 1	Rad21KO	1	BD1-LPS	Egr2_intron(1),Egr2_Enh(6)	Egr2_BD	Rad21KO_BD1-LPS_1	Egr2_intron	NA	Egr2_Enh	Rad21KO	BD1-LPS	Rad21KO_BD1-LPS
[truncated: 3,059 more rows]
