# Supplementary material for: Cohesin couples transcriptional bursting probabilities of inducible enhancers and promoters
Source: Nat Commun. 2022 Jul 27;13:4342. doi: 10.1038/s41467-022-31192-9 (PMC9329429; doi:10.1038/s41467-022-31192-9)
Supplement: Supplementary file 4 — Source Data [file 41467_2022_31192_MOESM4_ESM.zip › SourceData/SupFig7_Hallmark_GSEA_padj.csv]

pathway	UT_RvsW	2H_RvsW	8H_RvsW
G2M_CHECKPOINT	0.669309462915601	0.006650581539222964	0.04440068128592719
E2F_TARGETS	0.7258290051937675	0.0017673653925195233	0.016769481670566546
DNA_REPAIR	1.0	1.0	0.9992306212733217
UV_RESPONSE_UP	0.7472263653637905	0.2778223362920187	0.16579991382000267
UV_RESPONSE_DN	0.02309236947791165	0.09546392612203206	0.08624192540112524
INFLAMMATORY_RESPONSE	0.019457013574660634	0.0017673653925195233	0.0008780886256891974
INTERFERON_ALPHA_RESPONSE	0.00408434650455927	0.0017673653925195233	0.0008780886256891974
INTERFERON_GAMMA_RESPONSE	0.00408434650455927	0.0017673653925195233	0.0008780886256891974
IL2_STAT5_SIGNALING	0.09060027519779842	0.006650581539222964	0.0008780886256891974
