# Supplementary material for: Cohesin couples transcriptional bursting probabilities of inducible enhancers and promoters
Source: Nat Commun. 2022 Jul 27;13:4342. doi: 10.1038/s41467-022-31192-9 (PMC9329429; doi:10.1038/s41467-022-31192-9)
Supplement: Supplementary file 4 — Source Data [file 41467_2022_31192_MOESM4_ESM.zip › SourceData/Fig1f_boxplot.csv]

GeneID	TotalCounts	TotalCells	FractionCells	WT_UT__mu	WT_UT__alpha	WT_2H__mu	WT_2H__alpha	WT_8H__mu	WT_8H__alpha	Class
Ifrd1	980.0	455	0.02468934830972923	7.526171920988907	0.28451882845188287	7.9078742502944985	0.6075268817204301	7.72335118266979	0.3229571984435798	A1+2
Ier3	1782.0	565	0.030658201747246188	7.3599889089989174	0.08368200836820083	7.91528883838492	0.532258064516129	8.128883145237644	0.708171206225681	A1+2
Id3	195.0	93	0.0050463942699007	7.652670641152844	0.0041841004184100415	7.557361554548596	0.2903225806451613	7.359731526386769	0.058365758754863814	A1+2
Odc1	155.0	84	0.004558033534103858	7.210173353995951	0.02510460251046025	7.289382029234919	0.20967741935483872	6.893640609014349	0.07003891050583658	A1+2
Kdm6b	463.0	188	0.010201313147756253	6.9477692441086605	0.0041841004184100415	7.526122536738291	0.3548387096774194	6.841255671265884	0.07003891050583658	A1+2
Slc16a10	823.0	431	0.023387053014270985	7.546893907935866	0.2719665271966527	7.575728852107627	0.44086021505376344	7.4689326556210895	0.3540856031128405	A1+2
Plek	4483.0	1077	0.05844050138368875	7.779626295674721	0.5690376569037657	8.306950656536031	0.8602150537634409	8.540344574369096	0.8832684824902723	A1+2
Mdm2	2180.0	721	0.03912312116772478	7.591574616967325	0.2803347280334728	8.075109767943209	0.8225806451612904	8.050133398312141	0.7782101167315175	A1+2
Phlda1	303.0	124	0.006728525693200933	7.171293425065116	0.02092050209205021	7.641301119679095	0.3064516129032258	7.2402432255182445	0.058365758754863814	A1+2
Txnrd1	1407.0	600	0.03255738238645613	7.694284181082105	0.33472803347280333	7.669291787661073	0.5752688172043011	7.795243981787221	0.5291828793774319	A1+2
Btg2	518.0	286	0.015519018937544088	7.499043055110237	0.14225941422594143	7.469637601764396	0.3602150537634409	7.358736085055233	0.17120622568093385	A1+2
Plk2	989.0	337	0.018286396440392857	7.553510186928184	0.19246861924686193	8.050236648918062	0.7258064516129032	7.642658721828532	0.29571984435797666	A1+2
Rnf19a	564.0	288	0.015627543545498942	7.479108791809476	0.1506276150627615	7.498647335128033	0.4032258064516129	7.374254137340804	0.1828793774319066	A1+2
Samsn1	1140.0	567	0.030766726355201043	7.402401303130536	0.2175732217573222	7.5389526601900325	0.4032258064516129	7.956185420102377	0.7003891050583657	A1+2
Ets2	1071.0	464	0.025177709045526072	7.624155027956623	0.2217573221757322	7.924903510433379	0.6989247311827957	7.694009003409412	0.48249027237354086	A1+2
Agpat4	578.0	328	0.017798035704596017	7.5409632915720435	0.21338912133891214	7.430198324539951	0.3709677419354839	7.506885485874487	0.27626459143968873	A1+2
Dusp1	1370.0	387	0.020999511639264203	7.508983700840768	0.03765690376569038	8.162183350593518	0.6505376344086021	7.9699835765727265	0.5486381322957199	A1+2
Rabgef1	978.0	577	0.03130934939497531	7.532872933604899	0.38493723849372385	7.427660270070753	0.5	7.549342764310936	0.3735408560311284	A1+2
Fam20c	1087.0	391	0.02121656085517391	7.722915930936528	0.3054393305439331	7.891439255135295	0.5591397849462365	7.77844851831808	0.4669260700389105	A1+2
Atf3	2607.0	756	0.041022301806934724	7.756683890341356	0.3807531380753138	8.218326304855017	0.8225806451612904	8.178554036419062	0.7937743190661478	A1+2
Sema6d	343.0	256	0.01389114981822128	7.455479013960448	0.2175732217573222	7.123303923989192	0.23118279569892472	7.317466241255627	0.15953307392996108	A1+2
Bcl2l11	652.0	260	0.01410819903413099	7.764916750246316	0.08368200836820083	7.769929393776305	0.5860215053763441	7.03833093220506	0.11284046692607004	A1+2
Gem	414.0	208	0.011286559227304791	7.4063198750121515	0.04184100418410042	7.430436683421714	0.3870967741935484	7.425645009414371	0.10505836575875487	A1+2
Rab20	718.0	376	0.020402626295512507	7.659951593831456	0.04184100418410042	7.56285748789254	0.44086021505376344	7.635433899608956	0.43190661478599224	A1+2
Dusp4	342.0	117	0.006348689565358945	7.40238957522162	0.07112970711297072	7.545842600937522	0.25806451612903225	6.7641907801499785	0.023346303501945526	A1+2
Nlrp3	1466.0	477	0.025883118997232623	7.742207274318318	0.016736401673640166	8.009497757049122	0.6720430107526881	7.583317789941082	0.3346303501945525	A1+2
Zswim4	407.0	219	0.011883444571056487	7.52369683236181	0.0794979079497908	7.227891203374791	0.3010752688172043	7.216563341790168	0.12840466926070038	A1+2
Nfkbid	244.0	145	0.007868034076726899	7.630212654995965	0.02510460251046025	7.3006747679256	0.20430107526881722	6.944594084020571	0.027237354085603113	A1+2
Egr2	216.0	84	0.004558033534103858	7.458410402944054	0.02092050209205021	7.397501035267844	0.2849462365591398	7.560220723042127	0.019455252918287938	A1+2
Egr1	249.0	104	0.005643279613652396	7.416820278619388	0.016736401673640166	7.4584136797032174	0.2849462365591398	6.260827646564419	0.01556420233463035	A1+2
Gdf15	3777.0	660	0.035813120625101745	7.865236998069941	0.42677824267782427	9.245598165270927	0.9247311827956989	8.087465438759889	0.490272373540856	A1+2
Orai2	367.0	231	0.01253459221878561	7.203902692733455	0.058577405857740586	7.146228380865495	0.24731182795698925	7.383299100364384	0.24124513618677043	A1+2
Ppp1r15a	781.0	310	0.016821314233002333	7.655950360750568	0.09623430962343096	7.772226846450669	0.5	7.501527003970348	0.26848249027237353	A1+2
Sgms1	803.0	432	0.023441315318248414	7.435731107029679	0.2301255230125523	7.590123123926396	0.543010752688172	7.506164354861772	0.32684824902723736	A1+2
Cdc42ep4	357.0	186	0.0100927885398014	7.359907316964925	0.100418410041841	7.445542079467731	0.2956989247311828	7.104126186363562	0.11284046692607004	A1+2
Snx18	445.0	242	0.013131477562537306	7.313748148123882	0.09623430962343096	7.465485954255632	0.3279569892473118	7.458875196607674	0.3151750972762646	A1+2
Maff	400.0	195	0.010581149275598242	7.666294496633419	0.016736401673640166	7.365943237733832	0.3387096774193548	7.073390463024424	0.06614785992217899	A1+2
Zfp36	2437.0	662	0.0359216452330566	7.545591604613287	0.18410041841004185	8.342139710757863	0.9139784946236559	8.231468612375497	0.77431906614786	A1+2
Plaur	797.0	384	0.02083672472733192	7.4215494783366855	0.11715481171548117	7.665409972604283	0.46236559139784944	7.58026405172613	0.35797665369649806	A1+2
Frmd6	294.0	196	0.01063541157957567	7.4604966440002	0.1087866108786611	7.372966897506041	0.24731182795698925	7.31534379525284	0.10505836575875487	A1+2
Jun	607.0	323	0.017526724184708884	7.508873049793482	0.25523012552301255	7.387827908492814	0.24193548387096775	7.3775421464216215	0.17509727626459143	A1+2
Fabp4	2661.0	667	0.03619295675294373	8.244289143223952	0.4769874476987448	8.38330181502334	0.7311827956989247	8.262036849115074	0.5719844357976653	A1+2
Kctd12	777.0	369	0.02002279016767052	7.46289715326977	0.18410041841004185	7.653679680532463	0.44623655913978494	7.364072691461321	0.21011673151750973	A1+2
Ell2	1038.0	471	0.02555754517336806	7.522904757938445	0.17154811715481172	7.747000240720423	0.6075268817204301	7.813123615797605	0.5797665369649806	B
Cd44	2054.0	742	0.04026262955125075	7.802026755617222	0.5564853556485355	8.00955437152237	0.7956989247311828	7.878688063369609	0.6575875486381323	B
St3gal1	694.0	359	0.01948016712789625	7.356757844968493	0.13389121338912133	7.410481308418778	0.3387096774193548	7.611373979121103	0.3540856031128405	B
Adora2b	191.0	112	0.006077378045471811	7.467817411485477	0.0041841004184100415	6.904921617403287	0.06451612903225806	7.555496178355304	0.28793774319066145	B
Hivep1	630.0	399	0.021650659286993324	7.460364435828162	0.2175732217573222	7.359468233567803	0.3655913978494624	7.379924244774314	0.2801556420233463	B
Slc4a7	584.0	346	0.0187747571761897	7.488128177926714	0.15481171548117154	7.2177908691451735	0.25806451612903225	7.42133935575705	0.2918287937743191	B
Myo10	511.0	314	0.01703836344891204	7.421713504412507	0.2384937238493724	7.428981940350931	0.24193548387096775	7.37194075911676	0.24124513618677043	B
Denr	1463.0	671	0.03641000596885344	7.623058016234078	0.37656903765690375	7.541506597859772	0.44086021505376344	7.807638333718124	0.6264591439688716	B
Klf7	673.0	354	0.019208855608009116	7.4411355182544066	0.16317991631799164	7.500321473019555	0.4032258064516129	7.4787463509797165	0.33852140077821014	B
Fam129a	592.0	355	0.01926311791198654	7.450150209557569	0.2175732217573222	7.5034741551744	0.3279569892473118	7.4914265864088305	0.3346303501945525	B
Itgav	1060.0	559	0.030332627923381626	7.455026535322384	0.2594142259414226	7.497913692505517	0.43548387096774194	7.527225252128523	0.35019455252918286	B
Slc7a11	364.0	259	0.014053936730153562	7.45201384575335	0.18410041841004185	7.176922158830189	0.1989247311827957	7.253708395382364	0.21011673151750973	B
Nfkb1	1516.0	638	0.034619349937598354	7.5833434181993375	0.2803347280334728	7.71605751969451	0.510752688172043	7.706299696293055	0.5136186770428015	B
Slc44a1	604.0	361	0.019588691735851104	7.369017519745911	0.19665271966527198	7.376611215795653	0.3225806451612903	7.369582622296009	0.29961089494163423	B
Dyrk2	592.0	295	0.01600737967334093	7.397722133675223	0.0794979079497908	7.570632432203859	0.2903225806451613	7.478833979511835	0.2723735408560311	B
Hivep3	597.0	329	0.017852298008573443	7.399054651080742	0.23430962343096234	7.40008343165521	0.3172043010752688	7.471408014349926	0.22568093385214008	B
Aebp2	716.0	421	0.02284442997449672	7.460741001281916	0.2384937238493724	7.456254615036701	0.34408602150537637	7.46971802459906	0.2140077821011673	B
Fchsd2	610.0	371	0.020131314775625374	7.434052533698409	0.2384937238493724	7.430536671425103	0.3387096774193548	7.446960149578044	0.3035019455252918	B
Nupr1	2089.0	772	0.04189049867057355	7.892384929018617	0.4435146443514644	7.845851794182881	0.6451612903225806	8.043813908754755	0.7120622568093385	B
Swap70	390.0	233	0.012643116826740464	7.38011348457416	0.20502092050209206	7.4547036314349695	0.3118279569892473	7.2621096422552265	0.12840466926070038	B
Sh3bgrl2	660.0	359	0.01948016712789625	7.407547628524376	0.19665271966527198	7.436914298046817	0.34946236559139787	7.541232704422461	0.24124513618677043	B
P2ry2	288.0	155	0.008410657116501167	7.566133742178383	0.04602510460251046	7.33062088790153	0.27419354838709675	7.437036918974142	0.22178988326848248	B
Jdp2	337.0	173	0.00938737858809485	7.552588707742728	0.09623430962343096	7.441896712099564	0.3225806451612903	7.348151539817361	0.10505836575875487	B
Prdm1	615.0	356	0.01931738021596397	7.475618327189801	0.23430962343096234	7.555421802666059	0.44623655913978494	7.404562359860405	0.2490272373540856	B
Akna	857.0	419	0.022735905366541864	7.460238214929624	0.11715481171548117	7.51745392816208	0.4731182795698925	7.539525296393034	0.25680933852140075	B
Pvr	455.0	248	0.013457051386401866	7.4934616996888925	0.1087866108786611	7.4486781482597415	0.3172043010752688	7.139987982432602	0.12062256809338522	B
Stk40	573.0	320	0.017363937272776603	7.401964839860638	0.11297071129707113	7.324725955529861	0.27419354838709675	7.673719177781737	0.3968871595330739	B
Ifnb1	78.0	42	0.002279016767051929	0.0	0.0	7.319515152546259	0.20967741935483872	0.0	0.0	B
Sertad2	457.0	255	0.013836887514243855	7.278482931952199	0.1297071129707113	7.516939077189948	0.3817204301075269	7.388896498413068	0.19066147859922178	B
Itga5	1022.0	513	0.02783656194041999	7.348529734698332	0.2175732217573222	7.6003028019291206	0.478494623655914	7.573139864294462	0.40077821011673154	C
Icosl	149.0	84	0.004558033534103858	7.314294331950647	0.029288702928870293	7.265533130063077	0.25806451612903225	7.007144823209751	0.058365758754863814	C
Ccl3	35750.0	1215	0.06592869933257366	8.144531224197294	0.7071129707112971	10.773932121772491	1.0	11.001811893456152	1.0	C
Mxd1	628.0	301	0.016332953497205493	7.396123827688541	0.0794979079497908	7.422824378332525	0.3763440860215054	7.834400642866036	0.48249027237354086	C
Lcp2	1221.0	569	0.030875250963155895	7.434337117626932	0.21338912133891214	7.56925501062278	0.45161290322580644	7.916557057604338	0.6809338521400778	C
Relb	674.0	374	0.020294101687557655	7.497987035288179	0.16317991631799164	7.445306758354771	0.3763440860215054	7.458985566133613	0.30739299610894943	C
Sod2	9625.0	1058	0.05740951760811764	7.785101717860193	0.5230125523012552	8.595745705215137	0.9301075268817204	9.987996282445483	1.0	C
Mrpl52	2162.0	857	0.04650279450865484	7.757547461042723	0.5188284518828452	7.730411367955625	0.4731182795698925	8.098383350945289	0.8249027237354085	C
Gadd45b	2244.0	710	0.03852623582397308	7.587672834984423	0.14225941422594143	7.916748256752731	0.6827956989247311	8.299440327537422	0.8171206225680934	C
Cybb	5013.0	1074	0.05827771447175647	7.997787844425262	0.6234309623430963	8.23173819077887	0.8817204301075269	8.763310057283494	0.9766536964980544	C
Cd83	996.0	400	0.021704921590970754	7.579929607251	0.09205020920502092	7.833900680836991	0.6505376344086021	7.4558017318898155	0.16731517509727625	C
Sqstm1	7635.0	1151	0.06245591187801834	8.097277798833423	0.7238493723849372	9.153502929531868	0.9731182795698925	8.725217566143295	0.8988326848249028	C
Mapkapk2	5601.0	1127	0.0611536165825601	7.871837957434532	0.6359832635983264	7.996454876660199	0.8225806451612904	8.459828865453698	0.914396887159533	C
Il10	600.0	329	0.017852298008573443	7.372597482395133	0.1589958158995816	7.491268607013254	0.2849462365591398	7.695603472239354	0.3346303501945525	C
Sdc4	4328.0	951	0.05160345108253296	7.653573364288494	0.38493723849372385	8.468911571439083	0.9193548387096774	8.374469631156105	0.8832684824902723	C
Irf1	2099.0	595	0.032286070866569	7.577209069411992	0.13807531380753138	8.190822727078796	0.7258064516129032	7.852867003235563	0.5603112840466926	C
Cxcl16	1307.0	581	0.03152639861088502	7.573387642305524	0.34309623430962344	7.609863622726049	0.521505376344086	7.786493746266145	0.5992217898832685	C
Ccl4	27696.0	1029	0.05583591079277226	8.11333246418247	0.4895397489539749	11.176394525974228	1.0	10.668754328878611	0.9961089494163424	C
Tnfaip3	2335.0	660	0.035813120625101745	7.190907269455159	0.07112970711297072	8.331090420349659	0.8870967741935484	8.181858152770213	0.7431906614785992	C
Srgn	5142.0	1120	0.06077378045471811	7.756444629374222	0.4686192468619247	8.206302726893066	0.8387096774193549	8.657769764005042	0.9766536964980544	C
Rel	871.0	376	0.020402626295512507	7.570085989958295	0.1087866108786611	7.769478796577289	0.5806451612903226	7.469902757920308	0.19455252918287938	C
Pik3r5	1751.0	664	0.03603016984101145	7.643340524024005	0.36401673640167365	7.727805743091459	0.6129032258064516	8.036464106655187	0.7704280155642024	C
Nfkbia	12010.0	1039	0.05637853383254653	7.81608452996496	0.3807531380753138	9.918077946054309	1.0	9.529014830108007	0.9883268482490273	C
Tnfaip2	5611.0	987	0.05355689402572033	7.81926799687876	0.5271966527196653	8.927319294733273	0.989247311827957	8.34491434016739	0.8287937743190662	C
Cdkn1a	5383.0	985	0.05344836941776548	8.20340997772884	0.6903765690376569	8.964466698859294	0.956989247311828	8.293975627673658	0.7821011673151751	C
Nfkbie	614.0	292	0.01584459276140865	7.522376118729166	0.07112970711297072	7.536411652872998	0.40860215053763443	7.477803784395048	0.20233463035019456	C
Pim1	2622.0	662	0.0359216452330566	7.477053839233637	0.18828451882845187	8.535567022029129	0.9193548387096774	8.038632367805894	0.754863813229572	C
Tnf	9695.0	814	0.044169515437625484	7.477521555472806	0.04602510460251046	10.098404848905341	1.0	8.745682325278176	0.8871595330739299	C
Ehd1	3491.0	867	0.04704541754842911	7.6386086288032375	0.33472803347280333	7.9985489017164495	0.7634408602150538	8.431878213862	0.9377431906614786	C
Nfkb2	1133.0	517	0.0280536111563297	7.4927299766900815	0.200836820083682	7.494182358286912	0.41935483870967744	7.821687451219606	0.5680933852140078	C
Cflar	3764.0	917	0.04975853274730045	7.606335958659211	0.3472803347280335	8.283807050023754	0.8924731182795699	8.50990559173504	0.8715953307392996	C
Rgs1	2099.0	514	0.027890824244397417	7.784628442380331	0.36401673640167365	8.602877864331694	0.8763440860215054	7.987907194868722	0.39299610894941633	C
Ralgds	1350.0	547	0.029681480275652504	7.539580729040137	0.19665271966527198	7.693906552738952	0.5161290322580645	7.822746898508843	0.5486381322957199	C
Il1rn	5196.0	633	0.03434803841771122	7.640255540888507	0.13807531380753138	7.849700370936202	0.510752688172043	9.759452110159435	0.9922178988326849	C
Dusp2	764.0	326	0.017689511096641162	7.57017576973578	0.008368200836820083	7.703758851928218	0.44623655913978494	7.647838063341315	0.29961089494163423	C
Il1b	7435.0	730	0.03961148190352162	0.0	0.0	8.33400231346371	0.7365591397849462	9.157847122890601	0.9260700389105059	C
Il1a	358.0	153	0.008302132508546313	7.690846721559544	0.0041841004184100415	7.160557173500037	0.11827956989247312	7.837167206645967	0.32684824902723736	C
Skil	547.0	288	0.015627543545498942	7.432728467792162	0.02092050209205021	7.568728557197561	0.44623655913978494	7.439392267084142	0.245136186770428	C
Tlr2	1507.0	579	0.03141787400293016	7.499282268954911	0.21338912133891214	7.824357588052384	0.6827956989247311	7.607704102994712	0.4085603112840467	C
Pde4b	1202.0	549	0.02979000488360736	7.370114394950792	0.16736401673640167	7.796693816351803	0.6236559139784946	7.684623787525243	0.5097276264591439	C
Fabp3	789.0	391	0.02121656085517391	7.2548724612799695	0.09623430962343096	7.313166963925015	0.24731182795698925	7.904722512513594	0.48249027237354086	C
Rnf19b	901.0	449	0.02436377448586467	7.457781223754267	0.16736401673640167	7.5743858158886415	0.5698924731182796	7.6859192542820205	0.48249027237354086	C
Cxcl1	9061.0	737	0.03999131803136361	0.0	0.0	9.657415542423603	0.9946236559139785	8.272834893465005	0.7392996108949417	C
Clec4e	7933.0	828	0.04492918769330946	7.998712298202185	0.22594142259414227	8.67006436897257	0.8709677419354839	9.571982708662368	0.9922178988326849	C
Dusp16	333.0	201	0.010906723099462803	7.3874748320500485	0.07112970711297072	7.2623270347402284	0.1989247311827957	7.425420161392747	0.22568093385214008	C
Vasp	1543.0	617	0.03347984155407239	7.68493350987331	0.23430962343096234	7.651398664308446	0.45698924731182794	7.9418751580645806	0.6303501945525292	C
Ctsc	1991.0	743	0.040316891855228174	7.748400969474285	0.45188284518828453	7.915541398386242	0.6720430107526881	8.167604373531688	0.7665369649805448	C
Nfkbib	1511.0	634	0.03440230072168864	7.572351908044474	0.18828451882845187	7.724224889273396	0.6021505376344086	7.865688177601936	0.6848249027237354	C
Birc3	1041.0	485	0.026317217429052037	7.554260577756236	0.100418410041841	7.594338529218908	0.43548387096774194	7.6497844182879895	0.4669260700389105	C
Csrnp1	633.0	263	0.01427098594606327	7.37419296418111	0.04184100418410042	7.685246909689199	0.5752688172043011	7.407342891664203	0.17509727626459143	C
Zc3h12c	1009.0	438	0.023766889142112974	7.350771376408456	0.100418410041841	7.695478927523813	0.5645161290322581	7.419105391487494	0.30739299610894943	C
Ccl12	1760.0	417	0.022627380758587008	7.639758950064708	0.09205020920502092	7.598331255926286	0.3709677419354839	8.695477003220061	0.7704280155642024	C
Nfkbiz	2784.0	609	0.033045743122252974	7.177189522336174	0.06276150627615062	8.6601534080849	0.9516129032258065	7.63954568439124	0.46303501945525294	C
Ccl2	27258.0	1055	0.05724673069618536	8.456124131535033	0.6569037656903766	10.98976519269571	1.0	10.75365399057207	1.0	C
Tnfsf9	5963.0	685	0.037169678224537414	7.656287383630907	0.14225941422594143	9.643440254515507	0.989247311827957	8.000350828683967	0.556420233463035	C
Slc2a6	2487.0	775	0.04205328558250583	7.58983564249993	0.3472803347280335	7.74204574667961	0.543010752688172	8.292676180614947	0.8793774319066148	C
Clic4	2269.0	740	0.040154104943295896	7.655416542776344	0.37656903765690375	8.004466432158372	0.7634408602150538	8.371029022740561	0.8949416342412452	C
Icam1	3492.0	809	0.04389820391773835	7.397204085401561	0.18828451882845187	8.416288623682888	0.8870967741935484	7.976435157312683	0.7003891050583657	C
Gch1	1660.0	637	0.03456508763362092	7.50105423409398	0.25523012552301255	7.693785565434794	0.489247311827957	8.191439529851799	0.7898832684824902	C
Tgm2	338.0	184	0.009984263931846546	7.344871083098359	0.03765690376569038	7.172520359432631	0.1827956989247312	7.451252195140928	0.22957198443579765	C
Zc3h12a	872.0	404	0.02192197080688046	7.52530018014326	0.03347280334728033	7.607027548364547	0.4946236559139785	7.714031857038597	0.4085603112840467	C
Ccrl2	2154.0	617	0.03347984155407239	7.70302509126401	0.03347280334728033	8.237521159472198	0.8602150537634409	7.954413956978694	0.6653696498054474	C
Tnip3	5582.0	865	0.046936892940474255	7.508116977491383	0.23430962343096234	8.21765681541425	0.7903225806451613	9.450150424924368	0.9883268482490273	C
Cdc42ep2	355.0	198	0.010743936187530523	7.212712813232192	0.03765690376569038	7.459665284519854	0.27956989247311825	7.511755370215749	0.31906614785992216	C
Marcksl1	5171.0	831	0.04509197460524174	7.7810959847304435	0.36401673640167365	9.009257163502506	0.967741935483871	8.930543949847856	0.914396887159533	C
Gm6377	429.0	226	0.012263280698898475	8.0003710720251	0.016736401673640166	7.47437814934623	0.26881720430107525	7.692336923125485	0.40077821011673154	C
Cd14	10828.0	1154	0.06261869878995062	8.649400577694024	0.8619246861924686	9.656932776047595	0.989247311827957	9.754664040604785	0.980544747081712	C
Junb	3573.0	784	0.04254164631830268	7.59106381662873	0.2803347280334728	8.853708323669059	0.956989247311828	8.0838291905183	0.7587548638132295	C
Socs3	2156.0	605	0.03282869390634326	7.481984491104587	0.012552301255230125	7.962428590568084	0.7204301075268817	8.188278643327417	0.7626459143968871	C
Bcl3	791.0	374	0.020294101687557655	7.496582465983045	0.06276150627615062	7.50411754921745	0.3010752688172043	7.738707591919877	0.45525291828793774	C
Cebpb	4831.0	921	0.049975581963210156	7.856302138194514	0.502092050209205	8.616857870493575	0.9193548387096774	9.067280359298021	0.9649805447470817	C
Cxcl2	16155.0	835	0.04530902382115145	7.982930866936326	0.029288702928870293	10.636206142351952	1.0	9.24042597935264	0.9571984435797666	C
Irak2	583.0	322	0.017472461880731455	7.547344818783984	0.06276150627615062	7.307952981484702	0.23118279569892472	7.524956598097857	0.4163424124513619	C
H2-Q7	673.0	331	0.0179608226165283	7.598735698439814	0.2384937238493724	7.502371075730977	0.3709677419354839	7.8112445502017875	0.47470817120622566	C
Gpr84	784.0	297	0.016115904281295782	7.790121438108023	0.05439330543933055	7.3309304406536535	0.1935483870967742	7.69686569554506	0.3035019455252918	C
Tank	1077.0	546	0.029627217971675078	7.499119226300378	0.2301255230125523	7.634017484650187	0.5161290322580645	7.771044044003991	0.5992217898832685	C
Bcl2a1b	2166.0	603	0.03272016929838841	7.230716482809203	0.07112970711297072	7.841201722945697	0.532258064516129	8.4243681308458	0.8287937743190662	C
Mmp14	392.0	182	0.009875739323891693	6.885244745652816	0.008368200836820083	6.65780668483929	0.04838709677419355	7.839419661289613	0.47470817120622566	D
Gramd1a	604.0	347	0.018829019480167127	7.473326254153249	0.1087866108786611	7.402586397852173	0.23118279569892472	7.672177679030585	0.42023346303501946	D
Ebi3	3433.0	889	0.0482391882359325	7.686610878989813	0.40585774058577406	7.7470675022038975	0.5806451612903226	8.568793449365188	0.8754863813229572	D
Il12b	831.0	252	0.013674100602311574	7.356960697272332	0.02092050209205021	7.716549099066092	0.3010752688172043	8.018182887101682	0.3735408560311284	D
Csf1	485.0	180	0.009767214715936839	7.856359150913873	0.07112970711297072	7.624044532792556	0.3172043010752688	7.261364684678661	0.12062256809338522	D
Hivep2	374.0	243	0.013185739866514732	7.453729687713213	0.1297071129707113	7.328382611218249	0.1827956989247312	7.515038375172901	0.33073929961089493	D
Cd40	2677.0	658	0.035704596017146886	7.527704214141206	0.10460251046025104	7.714980611747822	0.41935483870967744	8.421207507216193	0.8638132295719845	D
Pgs1	495.0	308	0.016712789625047478	7.4543791205236385	0.1589958158995816	7.247166757309763	0.1989247311827957	7.396863213836511	0.2607003891050584	D
Peli1	1336.0	492	0.026697053556894026	7.5525184719710445	0.18828451882845187	8.031325192060585	0.7580645161290323	7.8960456209572	0.6264591439688716	D
Nampt	1826.0	716	0.038851809647837646	7.660686700170228	0.39748953974895396	7.791979474688392	0.6397849462365591	8.097620432556043	0.7976653696498055	D
Rhbdf2	823.0	412	0.022356069238699875	7.490090371202574	0.1506276150627615	7.437467530768165	0.43010752688172044	7.620757812460453	0.5019455252918288	D
Aoah	1451.0	659	0.03575885832112431	7.511389936034864	0.2594142259414226	7.515313071419506	0.43010752688172044	7.726808026585396	0.5447470817120622	D
Edn1	713.0	234	0.01269737913071789	0.0	0.0	7.5774185322995145	0.15591397849462366	8.181448776043913	0.5603112840466926	D
Arhgef3	399.0	246	0.013348526778447013	7.337661180994659	0.09623430962343096	7.336645847958003	0.2849462365591398	7.39097045141653	0.2178988326848249	D
Kpna3	1105.0	525	0.028487709588149113	7.514990740588431	0.2175732217573222	7.636241152211748	0.4032258064516129	7.80602077279585	0.5992217898832685	D
Slc39a14	305.0	205	0.01112377231537251	7.346381534298891	0.08786610878661087	7.082598316729126	0.12365591397849462	7.455889911118009	0.25680933852140075	D
Irg1	10956.0	802	0.04351836778989636	7.557061843178088	0.07531380753138076	9.229768308885248	0.946236559139785	10.207318355242352	0.9961089494163424	D
Zfp263	361.0	209	0.011340821531282219	7.396398914381049	0.07531380753138076	7.380684550988523	0.2903225806451613	7.431131999205023	0.17898832684824903	D
C3	1314.0	471	0.02555754517336806	7.685260970978902	0.16736401673640167	7.646674587456703	0.46236559139784944	8.056908157609978	0.622568093385214	D
Fas	362.0	248	0.013457051386401866	7.481763257449588	0.03765690376569038	7.115147778311384	0.16129032258064516	7.4695591726943125	0.3229571984435798	D
Prdx5	4953.0	1001	0.054316566281404306	7.7377713889519955	0.5774058577405857	8.086753216325247	0.8118279569892473	9.420704041557356	0.9922178988326849	D
Sbds	971.0	543	0.029464431059742797	7.442744024380319	0.2301255230125523	7.4415085197954305	0.521505376344086	7.601035646869618	0.5291828793774319	D
Il6	637.0	231	0.01253459221878561	6.862513050110848	0.012552301255230125	7.195355951710982	0.20430107526881722	8.119250653267017	0.48249027237354086	D
Mnda	1617.0	560	0.030386890227359055	7.501318149498247	0.2384937238493724	7.562251797819811	0.4946236559139785	8.449721271135415	0.8988326848249028	D
Traf1	1147.0	488	0.02648000434098432	7.618935529622467	0.09205020920502092	7.517594403966468	0.43548387096774194	7.790431399756531	0.6381322957198443	D
Ifih1	1016.0	457	0.024797872917684084	7.568249197408799	0.13389121338912133	7.555182564379046	0.3655913978494624	7.965764731735979	0.6108949416342413	D
Car13	945.0	455	0.02468934830972923	7.410905514298244	0.11715481171548117	7.3771933251134545	0.26344086021505375	7.933298465113461	0.6186770428015564	D
Rps20	11581.0	1350	0.0732541103695263	9.143471516124698	1.0	9.188648752348884	0.978494623655914	9.075003930596234	0.9961089494163424	D
Gbp3	2144.0	557	0.030224103315426774	7.3483288742016075	0.10460251046025104	7.347326781507203	0.25268817204301075	8.67078986168072	0.9610894941634242	D
Gbp2	1743.0	503	0.02729393890064572	7.662660863735392	0.0502092050209205	7.402551708856631	0.27956989247311825	8.531186917539104	0.933852140077821	D
Tnfrsf1b	1935.0	579	0.03141787400293016	7.3975744032393305	0.11715481171548117	7.604433199514792	0.489247311827957	8.444065507173528	0.9027237354085603	D
Pcdh7	564.0	324	0.01758098648868631	7.422467125185449	0.2301255230125523	7.410419055901488	0.3225806451612903	7.464436081408316	0.2723735408560311	D
Cxcl3	1258.0	338	0.018340658744370287	8.046655826465996	0.012552301255230125	7.972855322934132	0.6720430107526881	7.891896271830668	0.38132295719844356	D
Rab11fip1	470.0	260	0.01410819903413099	7.167075143276769	0.07112970711297072	7.370207986530314	0.23118279569892472	7.577388774362399	0.3657587548638132	D
N4bp1	1491.0	709	0.03847197351999566	7.688501713519693	0.3807531380753138	7.749318401911478	0.5806451612903226	7.83464746438553	0.6809338521400778	D
Mt2	5593.0	826	0.0448206630853546	7.803745629249335	0.3723849372384937	8.086025002125512	0.532258064516129	9.1764021092517	0.8443579766536965	D
Ptgs2	1745.0	396	0.021487872375061046	0.0	0.0	7.735312457680712	0.3655913978494624	8.68266640675796	0.8287937743190662	D
Malt1	651.0	333	0.01806934722448315	7.3535506859765745	0.13389121338912133	7.457809784253034	0.3870967741935484	7.686437664745902	0.48638132295719844	D
Casp4	1404.0	654	0.03548754680123718	7.428675102783172	0.27615062761506276	7.546919787037077	0.45698924731182794	8.083368838324416	0.8365758754863813	D
Tiparp	866.0	406	0.022030495414835313	7.462876349035521	0.14644351464435146	7.622449233983511	0.4032258064516129	7.809235980173835	0.603112840466926	D
Cxcl10	16158.0	837	0.0454175484291063	7.84645808559611	0.08786610878661087	9.80182309653246	0.978494623655914	10.500280450015003	0.9766536964980544	D
Ccl5	30160.0	798	0.04330131857398665	8.10177550895568	0.06276150627615062	8.859386381271271	0.8387096774193549	11.585551228404713	1.0	D
Ccl7	12350.0	909	0.04932443431548104	8.105964191635213	0.38493723849372385	10.069554593226917	0.989247311827957	10.094882424667228	0.9883268482490273	D
Isg15	15570.0	1131	0.0613706657984698	8.414682328772166	0.7866108786610879	8.959010280911508	0.9731182795698925	10.631982965191819	1.0	D
Slamf7	2167.0	594	0.032231808562591564	7.575624066291503	0.3054393305439331	7.714238821466081	0.6129032258064516	8.711540933171962	0.9571984435797666	D
Stx11	356.0	211	0.011449346139237072	7.727751773364061	0.03347280334728033	7.356359280227224	0.20430107526881722	7.432527015772506	0.2529182879377432	D
Fnbp1l	487.0	275	0.014922133593792393	7.476797306809286	0.14644351464435146	7.4096885798672725	0.27419354838709675	7.565323280699219	0.3463035019455253	D
Ifi203	1278.0	606	0.03288295621032069	7.621296022442359	0.3723849372384937	7.55761171274225	0.41397849462365593	8.041960373729818	0.7782101167315175	D
Ripk2	612.0	306	0.016604265017092626	7.511089466836032	0.029288702928870293	7.561862758338039	0.489247311827957	7.369663175650013	0.20622568093385213	D
Oasl1	1538.0	472	0.025611807477345486	7.554422493599981	0.1799163179916318	7.866924696227694	0.5698924731182796	8.417029485887113	0.8210116731517509	D
Filip1l	1212.0	503	0.02729393890064572	7.502776579984619	0.25523012552301255	7.545582937736545	0.3655913978494624	7.575918061539002	0.41245136186770426	D
Fpr1	217.0	117	0.006348689565358945	7.899948904702327	0.0041841004184100415	5.714771494876774	0.016129032258064516	7.597172577554867	0.3229571984435798	D
Trex1	4109.0	982	0.0532855825058332	7.960225722997416	0.6108786610878661	8.347949487618033	0.9301075268817204	9.013148647984465	0.980544747081712	D
Ch25h	819.0	220	0.011937706875033914	7.650644827930127	0.016736401673640166	7.790236685117714	0.27956989247311825	8.276144961808141	0.45525291828793774	D
Mmp13	477.0	154	0.008356394812523739	7.927270481206791	0.0041841004184100415	7.2928460672452005	0.10752688172043011	8.16782745326316	0.3424124513618677	D
Ptges	509.0	181	0.009821477019914265	6.735268241747576	0.012552301255230125	6.606414417307866	0.05913978494623656	8.165367083926808	0.42412451361867703	D
Ifi205	1008.0	360	0.019534429431873678	7.301570481142288	0.05439330543933055	7.201993419793246	0.14516129032258066	8.289539188214755	0.8715953307392996	D
Cxcl11	163.0	70	0.003798361278419882	7.583964216543531	0.0041841004184100415	6.558568225753135	0.026881720430107527	7.759405301155193	0.2140077821011673	D
Rapgef2	1336.0	616	0.033425579250094956	7.501663388812847	0.3179916317991632	7.796371796110338	0.6236559139784946	7.795537498759246	0.5797665369649806	D
Psme2	5185.0	1082	0.05871181290357588	8.156014444687793	0.7824267782426778	8.035195094249865	0.8118279569892473	9.066976019200402	0.9922178988326849	D
Gbp5	577.0	271	0.014705084377882685	7.793888895306061	0.016736401673640166	7.090704929364014	0.17204301075268819	7.699731863178136	0.5019455252918288	D
Ccnd2	279.0	164	0.008899017852298009	7.177154191881828	0.03765690376569038	6.983497630591298	0.0913978494623656	7.646356544346679	0.2918287937743191	E
Slfn4	117.0	88	0.004775082750013566	7.4055091668758015	0.03347280334728033	6.066012607860695	0.021505376344086023	7.427489292821572	0.20622568093385213	E
Daxx	706.0	362	0.01964295403982853	7.51196268943034	0.2301255230125523	7.317019987965665	0.26881720430107525	7.87925379265401	0.5953307392996109	E
Ccl8	146.0	82	0.004449508926149004	7.5779121923941775	0.03347280334728033	7.224931432967567	0.010752688172043012	7.61174343711669	0.22957198443579765	E
Ifi35	1205.0	548	0.02973574257962993	7.6901581255221565	0.3305439330543933	7.448177587151798	0.34408602150537637	8.06597219642986	0.7937743190661478	E
Cd274	1563.0	438	0.023766889142112974	7.558461599191426	0.08786610878661087	7.404911970346108	0.3118279569892473	8.50665773321391	0.9105058365758755	E
Ikzf1	545.0	326	0.017689511096641162	7.504856068573572	0.12133891213389121	7.238254939627674	0.16129032258064516	7.503583738194002	0.33073929961089493	E
Dram1	807.0	412	0.022356069238699875	7.4471081080958825	0.17573221757322174	7.317131255328194	0.24193548387096775	7.674547702488735	0.5058365758754864	E
Ppa1	273.0	205	0.01112377231537251	7.519708623464767	0.13807531380753138	6.909239678246062	0.12903225806451613	7.366034507555848	0.2178988326848249	E
Cmpk2	1278.0	428	0.023224266102338704	7.515521702423728	0.1506276150627615	7.529485333159285	0.3387096774193548	8.41004220913963	0.8132295719844358	E
Rsad2	7896.0	839	0.04552607303706115	7.711217189995678	0.32217573221757323	8.792991655860401	0.8978494623655914	10.003884503438208	0.9883268482490273	E
Nos2	2754.0	372	0.0201855770796028	7.1048094284594585	0.008368200836820083	6.025694472053634	0.03225806451612903	9.26906486946071	0.9455252918287937	E
Vcan	289.0	182	0.009875739323891693	7.35062781776856	0.04602510460251046	6.877092826941358	0.0967741935483871	7.604767323217946	0.377431906614786	E
Pnp	4782.0	938	0.05089804113082642	8.057536510726846	0.694560669456067	8.175084473543476	0.7741935483870968	9.36278500791837	0.9883268482490273	E
Parp9	618.0	336	0.01823213413641543	7.485979780278538	0.16736401673640167	7.323059661694234	0.24731182795698925	7.594401206062991	0.40077821011673154	E
Mx2	215.0	129	0.006999837213088068	7.2978112169274025	0.029288702928870293	7.062204768171897	0.06989247311827956	7.589156652387627	0.29571984435797666	E
Enpp4	252.0	172	0.009333116284117423	7.696642047813778	0.03765690376569038	6.561682537753211	0.053763440860215055	7.4337419751015235	0.3229571984435798	E
Tapbp	2517.0	939	0.05095230343480384	7.909347908239469	0.6359832635983264	7.855413083484975	0.6827956989247311	8.182079724276326	0.8560311284046692	E
Tmem2	439.0	275	0.014922133593792393	7.396382767713762	0.12552301255230125	7.227652003414907	0.1989247311827957	7.61012182056713	0.3852140077821012	E
Jak2	689.0	363	0.01969721634380596	7.453828175211475	0.08368200836820083	7.435350902540937	0.25268817204301075	7.7907305051622755	0.5992217898832685	E
Flnb	273.0	190	0.010309837755711107	7.4204540313945815	0.10460251046025104	7.011311696584573	0.11827956989247312	7.407342349328903	0.2490272373540856	E
Slco3a1	702.0	362	0.01964295403982853	7.402760985053633	0.07112970711297072	6.917492846065187	0.10215053763440861	7.8193689261815535	0.6848249027237354	E
Dst	612.0	366	0.019860003255738237	7.457405932104997	0.18828451882845187	7.365713015198867	0.26881720430107525	7.521315456691049	0.29961089494163423	E
Pfkfb3	432.0	250	0.01356557599435672	7.231259615513159	0.05439330543933055	6.584547089274024	0.0913978494623656	7.770541747028163	0.5291828793774319	E
Lcn2	1761.0	318	0.017255412664821747	0.0	0.0	7.5063238633109055	0.005376344086021506	8.873878705051572	0.7665369649805448	E
Gpd2	526.0	342	0.018557707960279994	7.383107304896095	0.19246861924686193	7.150364202401054	0.23118279569892472	7.654012339112777	0.38132295719844356	E
Itga4	865.0	470	0.025503282869390635	7.521162230904341	0.2803347280334728	7.3004542387433125	0.2956989247311828	7.509854041227213	0.4085603112840467	E
Slc28a2	842.0	301	0.016332953497205493	7.5062048670562	0.06276150627615062	6.774191716326359	0.053763440860215055	8.16740401608897	0.688715953307393	E
Hdc	159.0	91	0.004937869661945846	7.160708223993984	0.008368200836820083	5.800425216501768	0.03225806451612903	7.605990977885477	0.22957198443579765	E
Procr	297.0	162	0.008790493244343155	7.269018799256706	0.012552301255230125	6.170783377237139	0.06451612903225806	7.692083364151004	0.36964980544747084	E
Oasl2	1054.0	525	0.028487709588149113	7.621869939456302	0.41422594142259417	7.545658263186195	0.478494623655914	7.847875143656229	0.6498054474708171	E
Nt5c3	515.0	289	0.015681805849476368	7.591825270277958	0.08786610878661087	7.284379338788401	0.24731182795698925	7.853451586137299	0.5175097276264592	E
Cd69	636.0	302	0.01638721580118292	7.019912729066606	0.016736401673640166	7.249701388669812	0.1935483870967742	7.734246432499655	0.44357976653696496	E
Slc7a2	410.0	171	0.009278853980139997	7.193282267102303	0.016736401673640166	6.371711466429815	0.03763440860215054	7.7876601502998275	0.36964980544747084	E
Il15	646.0	366	0.019860003255738237	7.376881051866826	0.11715481171548117	7.243038844134935	0.26344086021505375	7.717321068593704	0.49416342412451364	E
Psmb10	2957.0	878	0.0476423028921808	7.862495079852254	0.6401673640167364	7.7912482412643245	0.6182795698924731	8.59475173197625	0.9299610894941635	E
AA467197	857.0	303	0.016441478105160345	7.112717412279783	0.02092050209205021	7.095208673914439	0.10215053763440861	8.219251896232452	0.754863813229572	E
Igf2bp2	427.0	265	0.014379510554018123	7.424743397345825	0.09205020920502092	7.092292569393146	0.20430107526881722	7.5558932583410146	0.3424124513618677	E
Batf	1382.0	539	0.02924738184383309	7.357417100527279	0.11715481171548117	7.381523335256573	0.20430107526881722	8.137944043360715	0.7859922178988327	E
Parp14	2199.0	781	0.042378859406370394	7.717040820225967	0.4895397489539749	7.931571636721632	0.7365591397849462	8.223206490026355	0.8365758754863813	E
Ifit1	1633.0	536	0.02908459493190081	7.733952344104763	0.2217573221757322	7.691409044918679	0.5161290322580645	8.449902318483488	0.8910505836575876	E
Slfn8	796.0	393	0.021325085463128765	7.619646389612711	0.2175732217573222	7.239061189324227	0.24193548387096775	7.885190155513833	0.603112840466926	E
Fmnl2	728.0	448	0.024309512181887243	7.492478819300451	0.29707112970711297	7.34451411763892	0.3333333333333333	7.579014891533297	0.4474708171206226	E
Nod1	146.0	102	0.005534755005697542	7.172800803004611	0.02092050209205021	6.230246673347719	0.05913978494623656	7.3943205597235355	0.21011673151750973	E
Lpar1	348.0	237	0.01286016604265017	7.226221885562324	0.13807531380753138	7.214707420388122	0.1774193548387097	7.478594977787056	0.25680933852140075	E
Znfx1	1583.0	690	0.03744098974442455	7.701001745561775	0.49372384937238495	7.7004660721864004	0.5698924731182796	7.9804624977057985	0.7237354085603113	E
Saa3	34050.0	597	0.03239459547452385	7.986553479566507	0.10460251046025104	8.023409266124942	0.3333333333333333	11.693342474049116	1.0	E
Gbp7	898.0	397	0.021542134679038472	7.427178602732916	0.11297071129707113	7.228546765220927	0.17204301075268819	7.956497565874487	0.7237354085603113	E
Fam102b	410.0	252	0.013674100602311574	7.505311666350692	0.09205020920502092	7.370601336927034	0.1827956989247312	7.512183488552263	0.32684824902723736	E
Sepw1	1107.0	577	0.03130934939497531	7.67853314539947	0.39748953974895396	7.412688259840896	0.3817204301075269	7.839396331336217	0.6575875486381323	E
Tspo	4266.0	1147	0.06223886266210863	8.164851833541288	0.8368200836820083	8.007650655713816	0.8279569892473119	8.799296150254493	0.9494163424124513	E
Il27	800.0	343	0.01861197026425742	7.451411452361055	0.058577405857740586	7.469181679779813	0.25806451612903225	8.044922142831307	0.669260700389105	E
Ifit2	3079.0	658	0.035704596017146886	7.725735292227875	0.34309623430962344	7.696373420460244	0.5645161290322581	9.134542518882727	0.9649805447470817	E
Fam26f	1334.0	466	0.025286233653480927	7.352022179230861	0.03765690376569038	7.385173510801242	0.1774193548387097	8.113581352464294	0.7120622568093385	E
Pilra	189.0	132	0.0071626241250203485	7.554823958652242	0.03347280334728033	6.6653442134401555	0.08602150537634409	7.411239779775584	0.23735408560311283	E
Dtx3l	939.0	485	0.026317217429052037	7.527097079505487	0.23430962343096234	7.447946470729613	0.3870967741935484	7.755605296330822	0.5214007782101168	E
5730508B09Rik	1502.0	594	0.032231808562591564	7.546005600742525	0.2928870292887029	7.346017764389474	0.3118279569892473	8.178959122551323	0.8132295719844358	E
Fpr2	416.0	212	0.011503608443214498	7.349119440167879	0.008368200836820083	6.132768183908474	0.05913978494623656	7.8472768692448955	0.5797665369649806	E
Slamf8	312.0	174	0.009441640892072277	7.453647834227811	0.0502092050209205	7.135138193027234	0.15053763440860216	7.467732868803289	0.22568093385214008	E
Tarm1	180.0	92	0.004992131965923273	7.3831277557601	0.02092050209205021	5.8290958179162455	0.026881720430107527	7.667915685571214	0.22568093385214008	E
Lipg	583.0	227	0.012317543002875903	7.300646697065772	0.02510460251046025	6.923080913721076	0.08064516129032258	8.055034249565576	0.6498054474708171	E
Sntb1	447.0	302	0.01638721580118292	7.41819154864637	0.20502092050209206	7.235319378702954	0.25268817204301075	7.3468117353040725	0.22568093385214008	E
Cycs	610.0	370	0.020077052471647948	7.573724899916077	0.20502092050209206	7.252983730665371	0.23655913978494625	7.5615318098833635	0.39299610894941633	E
H2-T23	3451.0	1005	0.05453361549731402	8.307606563477155	0.8200836820083682	8.318852737407315	0.8440860215053764	8.532263412758239	0.933852140077821	E
Sp140	616.0	327	0.01774377340061859	7.339138820368509	0.1087866108786611	7.3737518952374055	0.24193548387096775	7.772106988531498	0.603112840466926	E
Sp110	809.0	448	0.024309512181887243	7.444847222911243	0.2217573221757322	7.378630300834582	0.27956989247311825	7.79035854371109	0.5953307392996109	E
BC094916	532.0	256	0.01389114981822128	7.442890199310905	0.13389121338912133	7.269567217933688	0.13978494623655913	7.956442249975176	0.6264591439688716	E
Ifi204	2628.0	755	0.0409680395029573	7.737003491707504	0.4769874476987448	7.809128802656031	0.6182795698924731	8.858756171695175	0.9494163424124513	E
Il4i1	686.0	374	0.020294101687557655	7.505667826651471	0.2175732217573222	7.458923852749488	0.3118279569892473	7.4913222763949685	0.29961089494163423	E
2610203C20Rik	863.0	475	0.025774594389277768	7.542911632307194	0.30962343096234307	7.541355502075288	0.44086021505376344	7.520891093648132	0.2918287937743191	E
1500012F01Rik	1075.0	574	0.03114656248304303	7.703825699716058	0.3723849372384937	7.609581836065231	0.45698924731182794	7.657448204661129	0.45136186770428016	E
Ifit3	1501.0	539	0.02924738184383309	7.724440669133664	0.3891213389121339	7.6257536953748515	0.3763440860215054	8.345568429319304	0.8015564202334631	E
AW112010	1555.0	370	0.020077052471647948	7.41275202846369	0.03765690376569038	6.709392459203895	0.07526881720430108	8.67445192883962	0.8054474708171206	E
Ass1	265.0	188	0.010201313147756253	7.327580545774675	0.1297071129707113	6.95021515047962	0.11290322580645161	7.536776662923139	0.31906614785992216	E
Gbp6	402.0	228	0.012371805306853329	7.575888578822695	0.03765690376569038	6.735786471940953	0.11290322580645161	7.686297360653263	0.5019455252918288	E
Gm12250	221.0	169	0.009170329372185143	7.471570422763206	0.08786610878661087	6.799740891710754	0.0913978494623656	7.462524674162232	0.3463035019455253	E
A530032D15Rik	179.0	125	0.00678278799717836	7.599829047913796	0.02510460251046025	6.631247261063297	0.08602150537634409	7.485853728907627	0.2490272373540856	E
Cfb	809.0	290	0.015736068153453797	7.399813142762596	0.008368200836820083	6.264761626750047	0.05913978494623656	8.117736740419762	0.6770428015564203	E
Lhx2	80.0	63	0.0034185251505778934	7.359611023319104	0.008368200836820083	4.948513802213774	0.010752688172043012	7.272890355293969	0.20622568093385213	F
Mx1	552.0	260	0.01410819903413099	7.492524607569313	0.07531380753138076	7.073743352436915	0.08064516129032258	7.887691172548745	0.6147859922178989	F
Cp	430.0	243	0.013185739866514732	7.4602772676303175	0.02092050209205021	5.898344073310249	0.026881720430107527	7.5848749643350954	0.42412451361867703	F
Mlkl	381.0	230	0.012480329914808182	7.352037445481945	0.08368200836820083	6.998532246118388	0.16666666666666666	7.569144603090005	0.35019455252918286	F
Fcgr1	2322.0	779	0.04227033479841554	7.791719298123394	0.497907949790795	7.679043074029816	0.46236559139784944	8.571052187322193	0.9027237354085603	F
Slc25a22	428.0	275	0.014922133593792393	7.397266425789948	0.15481171548117154	7.132455054871937	0.10752688172043011	7.612003766862903	0.4980544747081712	F
Pttg1	818.0	466	0.025286233653480927	7.578463590795764	0.26359832635983266	7.2429618700434215	0.24193548387096775	7.806276180427515	0.6342412451361867	F
Psmb8	3677.0	1057	0.057355255304140214	8.274936509709521	0.8451882845188284	8.024132721853233	0.8279569892473119	8.629351388402691	0.9260700389105059	F
Tap2	764.0	416	0.022573118454609582	7.489766907262145	0.19665271966527198	7.252925616275227	0.22043010752688172	7.707714778270058	0.5447470817120622	F
Ms4a4c	1385.0	429	0.023278528406316133	7.690835720379716	0.12133891213389121	7.420895162168127	0.1935483870967742	8.4598984335406	0.8832684824902723	F
Pcgf5	380.0	261	0.014162461338108416	7.416103344868052	0.14225941422594143	7.271609266487409	0.23655913978494625	7.475631387022384	0.2607003891050584	F
Irf7	4258.0	976	0.05296000868196864	8.490599455228287	0.8451882845188284	8.034796262140492	0.7741935483870968	8.931216954831829	0.9922178988326849	F
Nmi	649.0	377	0.020456888599489933	7.502386704184459	0.19246861924686193	7.12616698499963	0.17204301075268819	7.8003250842076595	0.5719844357976653	F
Zbp1	1834.0	694	0.037658038960334254	7.8346419367683895	0.5313807531380753	7.706613965183262	0.5967741935483871	8.26449878763596	0.8287937743190662	F
Samhd1	3788.0	1063	0.057680829128004776	7.943961325549534	0.7364016736401674	7.8312638993974835	0.7258064516129032	8.771409771404015	0.9571984435797666	F
Ifi44	812.0	389	0.021108036247219058	7.697917678812413	0.1799163179916318	7.379372513564875	0.26344086021505375	7.986336520745224	0.6342412451361867	F
Glipr2	143.0	101	0.005480492701720115	7.232297414087687	0.029288702928870293	6.40606968862272	0.06989247311827956	7.421243863367221	0.24124513618677043	F
Gbp9	306.0	181	0.009821477019914265	7.410846775136965	0.06694560669456066	6.490494310540252	0.06989247311827956	7.643436165974988	0.4163424124513619	F
Herc6	473.0	286	0.015519018937544088	7.469179626970845	0.100418410041841	7.27887065287489	0.1989247311827957	7.533125133336387	0.42023346303501946	F
Itpr1	503.0	353	0.01915459330403169	7.459177858264803	0.22594142259414227	7.330425550879986	0.26881720430107525	7.43457033832904	0.2840466926070039	F
Usp18	1288.0	547	0.029681480275652504	7.651714808819992	0.20920502092050208	7.330204495075003	0.3709677419354839	8.164780498374144	0.8093385214007782	F
Trim30a	1456.0	627	0.034022464593846655	7.830925536395783	0.401673640167364	7.623159197432365	0.44086021505376344	8.08243131381987	0.7509727626459144	F
Trim21	397.0	245	0.013294264474469585	7.501258345863651	0.100418410041841	7.042390806849157	0.12365591397849462	7.5772766034950525	0.35019455252918286	F
Tlr3	195.0	145	0.007868034076726899	7.561942720103576	0.04602510460251046	6.96538704440286	0.08064516129032258	7.448109539142708	0.3035019455252918	F
Bckdhb	387.0	269	0.014596559769927832	7.357174652509847	0.17573221757322174	7.3783757903080245	0.15591397849462366	7.473974596110395	0.22178988326848248	F
Uba7	571.0	332	0.018015084920505724	7.581263918745166	0.24686192468619247	7.36043505330013	0.20967741935483872	7.59279422633919	0.4163424124513619	F
Oas3	1285.0	613	0.03326279233816268	7.651701969813519	0.4560669456066946	7.6447494489302805	0.532258064516129	7.818515171365275	0.6459143968871596	F
Fndc3a	838.0	469	0.02544902056541321	7.665756443954428	0.301255230125523	7.3565429887321505	0.27956989247311825	7.839984248729953	0.5447470817120622	F
Tap1	969.0	472	0.025611807477345486	7.664036262241797	0.3179916317991632	7.314180717579508	0.2849462365591398	7.937092098767495	0.6964980544747081	F
Xkr8	144.0	101	0.005480492701720115	7.2947539578399	0.04184100418410042	6.470006881544804	0.04838709677419355	7.462133500459773	0.2140077821011673	F
Ddx60	297.0	213	0.011557870747191926	7.519054887651191	0.100418410041841	7.057684332757375	0.14516129032258066	7.41851340464891	0.29961089494163423	F
Parp11	329.0	230	0.012480329914808182	7.440613074028137	0.16317991631799164	7.111385397444031	0.13978494623655913	7.535066515358774	0.28793774319066145	F
Parp12	784.0	425	0.023061479190406426	7.489202902621961	0.22594142259414227	7.3241639365654185	0.24731182795698925	7.744172012046083	0.5330739299610895	F
Il18	537.0	304	0.01649574040913777	7.562040961825173	0.1799163179916318	7.086674151277053	0.15053763440860216	7.627050494815734	0.4046692607003891	F
Tnfsf10	172.0	132	0.0071626241250203485	7.403262110079186	0.07112970711297072	6.853841951496936	0.0967741935483871	7.468269780482485	0.22957198443579765	F
Batf2	611.0	374	0.020294101687557655	7.361029100913091	0.15481171548117154	7.210144124735411	0.20967741935483872	7.723519120723691	0.46303501945525294	F
Zfp800	312.0	224	0.012154756090943622	7.250509245100948	0.14644351464435146	7.119308087124723	0.13440860215053763	7.393315629958156	0.2607003891050584	F
Fgl2	1507.0	367	0.019914265559715667	7.723249984911787	0.08368200836820083	7.15391799192767	0.16666666666666666	8.257443738437619	0.6264591439688716	F
Ddx58	1115.0	569	0.030875250963155895	7.640388281536392	0.3891213389121339	7.457860383527372	0.3978494623655914	7.8006627746784565	0.6186770428015564	F
Pyhin1	939.0	378	0.020511150903467362	7.513929673647649	0.2217573221757322	7.36342316906287	0.22580645161290322	8.223247062335766	0.7976653696498055	F
Bst2	10407.0	1306	0.07086656899451951	9.262763989039929	0.9790794979079498	9.002415393491793	0.9838709677419355	9.575049008670934	0.9961089494163424	F
Irgm1	1094.0	546	0.029627217971675078	7.636902777227075	0.4225941422594142	7.4897741625084215	0.40860215053763443	7.957148377161124	0.6926070038910506	F
Rnf31	237.0	148	0.008030820988659178	7.309568384408192	0.08368200836820083	6.962465525102771	0.0967741935483871	7.5090477641865725	0.21011673151750973	F
Trim30b	158.0	117	0.006348689565358945	7.2539209381175365	0.03347280334728033	6.641711254622783	0.05913978494623656	7.434224732352504	0.2723735408560311	F
Iigp1	602.0	253	0.013728362906289001	7.732423495577944	0.06276150627615062	6.442523916431035	0.06451612903225806	8.085893912353882	0.6536964980544747	F
Slfn5	2484.0	824	0.04471213847739975	7.834140002797587	0.5690376569037657	7.801592440880539	0.6451612903225806	8.406210231376129	0.8754863813229572	F
1600014C10Rik	189.0	149	0.008085083292636606	7.35421896292163	0.058577405857740586	6.769469331004186	0.11827956989247312	7.3335191155206205	0.22178988326848248	F
H2-T22	981.0	456	0.024743610613706658	7.50642670749035	0.28870292887029286	7.255596640707031	0.21505376344086022	7.914640966505812	0.6731517509727627	F
Trim30d	520.0	311	0.01687557653697976	7.44337319601549	0.19665271966527198	7.287771148546084	0.26881720430107525	7.642661193978209	0.46303501945525294	F
Fcgr4	770.0	402	0.021813446198925605	7.556170236092477	0.2719665271966527	7.256669634769962	0.23655913978494625	7.92248362642792	0.6731517509727627	F
Tor3a	1642.0	685	0.037169678224537414	7.67648999886635	0.4602510460251046	7.582772375105671	0.4838709677419355	8.178482706362853	0.8015564202334631	F
Pla2g16	759.0	386	0.020945249335286777	7.62271602962055	0.1297071129707113	7.157294724524352	0.16129032258064516	7.8341311056389795	0.5719844357976653	F
Kdr	245.0	158	0.008573444028433448	7.556065941246551	0.0794979079497908	7.268889731531492	0.1989247311827957	7.510748399549294	0.22568093385214008	F
1110038F14Rik	347.0	233	0.012643116826740464	7.3495452742788245	0.1506276150627615	7.094631530718203	0.16666666666666666	7.4179546853730605	0.22957198443579765	F
Parp10	373.0	216	0.011720657659124207	7.749371291457743	0.11297071129707113	7.061585562202724	0.14516129032258066	7.494471908565843	0.3346303501945525	F
Hmgn3	508.0	288	0.015627543545498942	7.567660137680104	0.07531380753138076	7.222136994157012	0.17204301075268819	7.776102751423944	0.4980544747081712	F
Pydc3	180.0	118	0.006402951869336372	7.46692268920173	0.06276150627615062	6.762326381657688	0.06989247311827956	7.488563578640084	0.29571984435797666	F
Slfn9	649.0	341	0.018503445656302568	7.818244743429632	0.27615062761506276	7.460858864392426	0.26881720430107525	7.639015649276778	0.5058365758754864	F
Irgm2	954.0	469	0.02544902056541321	7.647086755788849	0.26778242677824265	7.37512320052687	0.3172043010752688	7.985293824421488	0.7392996108949417	F
Il18bp	301.0	179	0.009712952411959411	7.165339580211588	0.05439330543933055	6.51366726736025	0.08602150537634409	7.604678514542416	0.38910505836575876	F
Pydc4	243.0	162	0.008790493244343155	7.631003922208059	0.0794979079497908	7.0829260075993865	0.11827956989247312	7.521150995332844	0.4085603112840467	F
Gm4951	280.0	163	0.008844755548320581	7.411637216137104	0.04184100418410042	6.137257042710831	0.043010752688172046	7.659096136913189	0.38910505836575876	F
Nlrc5	258.0	184	0.009984263931846546	7.267711598087647	0.07112970711297072	7.149303746233715	0.14516129032258066	7.3558438204746235	0.2840466926070039	F
Slfn1	311.0	168	0.009116067068207716	7.644625272300773	0.09205020920502092	7.241170559997895	0.11290322580645161	7.690384855635793	0.4046692607003891	F
Igtp	583.0	319	0.017309674968799177	7.469261386146423	0.12552301255230125	7.27133302008792	0.20967741935483872	7.811402315562527	0.6147859922178989	F
Ifi47	1327.0	564	0.030603939443268762	7.604997591276124	0.3054393305439331	7.331146608246884	0.3118279569892473	8.205730335698814	0.7704280155642024	F
Gbp4	106.0	77	0.0041781974062618694	7.24472541364272	0.008368200836820083	5.208256868347526	0.016129032258064516	7.455502013585355	0.2140077821011673	F
Mndal	4030.0	945	0.051277877258668406	7.884629718769769	0.6317991631799164	8.012750405941794	0.7204301075268817	9.264670251385734	0.9922178988326849	F
