# Supplementary material for: Cohesin couples transcriptional bursting probabilities of inducible enhancers and promoters
Source: Nat Commun. 2022 Jul 27;13:4342. doi: 10.1038/s41467-022-31192-9 (PMC9329429; doi:10.1038/s41467-022-31192-9)
Supplement: Supplementary file 4 — Source Data [file 41467_2022_31192_MOESM4_ESM.zip › SourceData/Figure8_Egr2Enh_BF.csv]

Sample	Rep	Genotype	Timepoint	N_cells	N_TSS1	N_TSS2	N_TSS	BF
WT_DMSO	1	WT	DMSO	1374	93	20	113	0.04112081513828239
WT_DMSO-LPS	1	WT	DMSO-LPS	1248	176	56	232	0.09294871794871795
WT_BD1-LPS	1	WT	BD1-LPS	1214	63	9	72	0.029654036243822075
WT_BD2-LPS	1	WT	BD2-LPS	1084	106	32	138	0.06365313653136531
Rad21KO_DMSO	1	Rad21KO	DMSO	726	16	3	19	0.013085399449035813
Rad21KO_DMSO-LPS	1	Rad21KO	DMSO-LPS	693	46	11	57	0.04112554112554113
Rad21KO_BD1-LPS	1	Rad21KO	BD1-LPS	695	35	5	40	0.02877697841726619
Rad21KO_BD2-LPS	1	Rad21KO	BD2-LPS	513	32	7	39	0.038011695906432746
WT_DMSO	2	WT	DMSO	932	207	57	264	0.14163090128755365
WT_DMSO-LPS	2	WT	DMSO-LPS	1085	415	173	588	0.2709677419354839
WT_BD1-LPS	2	WT	BD1-LPS	1384	318	88	406	0.14667630057803469
WT_BD2-LPS	2	WT	BD2-LPS	1040	355	119	474	0.22788461538461538
Rad21KO_DMSO	2	Rad21KO	DMSO	717	33	5	38	0.026499302649930265
Rad21KO_DMSO-LPS	2	Rad21KO	DMSO-LPS	1088	122	31	153	0.0703125
Rad21KO_BD1-LPS	2	Rad21KO	BD1-LPS	1118	108	21	129	0.057692307692307696
Rad21KO_BD2-LPS	2	Rad21KO	BD2-LPS	1027	137	34	171	0.08325219084712755
WT_DMSO	4	WT	DMSO	496	35	11	46	0.046370967741935484
WT_DMSO-LPS	4	WT	DMSO-LPS	712	116	46	162	0.11376404494382023
WT_BD1-LPS	4	WT	BD1-LPS	687	79	22	101	0.0735080058224163
WT_BD2-LPS	4	WT	BD2-LPS	776	100	35	135	0.08698453608247422
Rad21KO_DMSO	4	Rad21KO	DMSO	371	18	12	30	0.04043126684636118
Rad21KO_DMSO-LPS	4	Rad21KO	DMSO-LPS	898	59	24	83	0.04621380846325167
Rad21KO_BD1-LPS	4	Rad21KO	BD1-LPS	761	44	15	59	0.03876478318002628
Rad21KO_BD2-LPS	4	Rad21KO	BD2-LPS	490	28	11	39	0.03979591836734694
