# Supplementary material for: Cohesin couples transcriptional bursting probabilities of inducible enhancers and promoters
Source: Nat Commun. 2022 Jul 27;13:4342. doi: 10.1038/s41467-022-31192-9 (PMC9329429; doi:10.1038/s41467-022-31192-9)
Supplement: Supplementary file 4 — Source Data [file 41467_2022_31192_MOESM4_ESM.zip › SourceData/Fig1d_Il12bBF.csv]

Genotype	Timepoint	Rep	BurstFraction	n_cells
WT	120	1	0.08108108108108109	1406.0
WT	90	1	0.1053560918187169	1699.0
WT	60	1	0.016449086161879897	1915.0
WT	0	1	0.003440974060349391	1889.0
WT	120	2	0.1845718901453958	1238.0
WT	90	2	0.1401129943502825	885.0
WT	60	2	0.021168501270110076	1181.0
WT	0	2	0.003812316715542522	1705.0
WT	120	3	0.045257903494176376	3005.0
WT	90	3	0.0084	1250.0
WT	60	3	0.0	709.0
WT	0	3	0.0021929824561403508	228.0
WT	120	4	0.02929027412692452	2663.0
WT	90	4	0.03869969040247678	1615.0
WT	60	4	0.005319148936170213	1786.0
WT	0	4	0.0015212981744421906	986.0
