# Supplementary material for: Cohesin couples transcriptional bursting probabilities of inducible enhancers and promoters
Source: Nat Commun. 2022 Jul 27;13:4342. doi: 10.1038/s41467-022-31192-9 (PMC9329429; doi:10.1038/s41467-022-31192-9)
Supplement: Supplementary file 4 — Source Data [file 41467_2022_31192_MOESM4_ESM.zip › SourceData/SupFig2_BS_Prdm1.csv]

Column1	Image	Cell	Genotype	Timepoint	Rep	TSS1_r2	TSS2_r2	Gene
0	Prdm1_Prdm1Ehn_type1C3_type6C2_26012021_Sequence_A 0_S 0_U 0_V 0_X 8_Y20_Job(Seq.Scan) 1 01 01 02 01 04 01_036	Cell_CP_29	WT	0	1	1.6240745595969357	0.0	Prdm1
1	Prdm1_Prdm1Ehn_type1C3_type6C2_26012021_Sequence_A 0_S 0_U 0_V 0_X 9_Y20_Job(Seq.Scan) 1 01 01 02 01 04 01_038	Cell_CP_33	WT	0	1	5.320283940548455	0.0	Prdm1
2	Prdm1_Prdm1Ehn_type1C3_type6C2_26012021_Sequence_A 0_S 0_U 0_V 0_X10_Y20_Job(Seq.Scan) 1 01 01 02 01 04 01_040	Cell_CP_12	WT	0	1	1.7557880488464228	0.0	Prdm1
3	Prdm1_Prdm1Ehn_type1C3_type6C2_26012021_Sequence_A 0_S 0_U 0_V 0_X11_Y20_Job(Seq.Scan) 1 01 01 02 01 04 01_042	Cell_CP_32	WT	0	1	9.61979012685779	0.0	Prdm1
4	Prdm1_Prdm1Ehn_type1C3_type6C2_26012021_Sequence_A 0_S 0_U 0_V 0_X18_Y17_Job(Seq.Scan) 1 01 01 02 01 04 01_006	Cell_CP_14	WT	0	1	1.0290120101249431	0.0	Prdm1
5	Prdm1_Prdm1Ehn_type1C3_type6C2_26012021_Sequence_A 0_S 0_U 0_V 0_X19_Y19_Job(Seq.Scan) 1 01 01 02 01 04 01_024	Cell_CP_3	WT	0	1	15.395190587689555	6.829107230863245	Prdm1
6	Prdm1_Prdm1Ehn_type1C3_type6C2_26012021_Sequence_A 0_S 0_U 0_V 0_X20_Y19_Job(Seq.Scan) 1 01 01 02 01 04 01_022	Cell_CP_11	WT	0	1	1.367703267641415	0.0	Prdm1
7	Prdm1_Prdm1Ehn_type1C3_type6C2_26012021_Sequence_A 0_S 0_U 0_V 0_X20_Y19_Job(Seq.Scan) 1 01 01 02 01 04 01_022	Cell_CP_13	WT	0	1	3.333998500977625	0.0	Prdm1
8	Prdm1_Prdm1Ehn_type1C3_type6C2_26012021_Sequence_A 0_S 0_U 0_V 0_X20_Y19_Job(Seq.Scan) 1 01 01 02 01 04 01_022	Cell_CP_19	WT	0	1	1.0513561376443727	0.0	Prdm1
9	Prdm1_Prdm1Ehn_type1C3_type6C2_26012021_Sequence_A 0_S 0_U 0_V 0_X20_Y20_Job(Seq.Scan) 1 01 01 02 01 04 01_048	Cell_CP_3	WT	0	1	7.171329334558043	0.0	Prdm1
10	Prdm1_Prdm1Ehn_type1C3_type6C2_26012021_Sequence_A 0_S 0_U 2_V 0_X16_Y17_Job(Seq.Scan) 1 01 01 02 01 04 01_274	Cell_CP_4	WT	0	2	1.789892488078997	0.0	Prdm1
11	Prdm1_Prdm1Ehn_type1C3_type6C2_26012021_Sequence_A 0_S 0_U 2_V 0_X17_Y12_Job(Seq.Scan) 1 01 01 02 01 04 01_252	Cell_CP_4	WT	0	2	1.599378369734877	0.0	Prdm1
12	Prdm1_Prdm1Ehn_type1C3_type6C2_26012021_Sequence_A 0_S 0_U 2_V 0_X17_Y12_Job(Seq.Scan) 1 01 01 02 01 04 01_252	Cell_CP_9	WT	0	2	2.1015362798663197	0.0	Prdm1
13	Prdm1_Prdm1Ehn_type1C3_type6C2_26012021_Sequence_A 0_S 0_U 2_V 0_X17_Y19_Job(Seq.Scan) 1 01 01 02 01 04 01_286	Cell_CP_28	WT	0	2	3.197580744047328	0.0	Prdm1
14	Prdm1_Prdm1Ehn_type1C3_type6C2_26012021_Sequence_A 0_S 0_U 2_V 0_X18_Y19_Job(Seq.Scan) 1 01 01 02 01 04 01_284	Cell_CP_20	WT	0	2	1.300670956580902	0.0	Prdm1
15	Prdm1_Prdm1Ehn_type1C3_type6C2_050212021_Sequence_A 0_S 0_U 0_V 0_X13_Y13_Job(Seq.Scan) 1 01 01 02 01 04 01_008	Cell_CP_8	WT	0	3	1.4130515598786917	0.0	Prdm1
16	Prdm1_Prdm1Ehn_type1C3_type6C2_050212021_Sequence_A 0_S 0_U 0_V 0_X13_Y13_Job(Seq.Scan) 1 01 01 02 01 04 01_008	Cell_CP_16	WT	0	3	1.1024151950443264	0.0	Prdm1
17	Prdm1_Prdm1Ehn_type1C3_type6C2_050212021_Sequence_A 0_S 0_U 0_V 0_X13_Y15_Job(Seq.Scan) 1 01 01 02 01 04 01_024	Cell_CP_5	WT	0	3	1.0761837197080792	0.0	Prdm1
18	Prdm1_Prdm1Ehn_type1C3_type6C2_050212021_Sequence_A 0_S 0_U 0_V 0_X13_Y15_Job(Seq.Scan) 1 01 01 02 01 04 01_024	Cell_CP_13	WT	0	3	1.6001243602051036	0.0	Prdm1
19	Prdm1_Prdm1Ehn_type1C3_type6C2_050212021_Sequence_A 0_S 0_U 0_V 0_X13_Y15_Job(Seq.Scan) 1 01 01 02 01 04 01_024	Cell_CP_15	WT	0	3	1.3336666728499833	0.0	Prdm1
20	Prdm1_Prdm1Ehn_type1C3_type6C2_050212021_Sequence_A 0_S 0_U 0_V 0_X13_Y23_Job(Seq.Scan) 1 01 01 02 01 04 01_068	Cell_CP_2	WT	0	3	6.270717628722172	0.0	Prdm1
21	Prdm1_Prdm1Ehn_type1C3_type6C2_050212021_Sequence_A 0_S 0_U 0_V 0_X14_Y14_Job(Seq.Scan) 1 01 01 02 01 04 01_012	Cell_CP_9	WT	0	3	8.869711617111582	0.0	Prdm1
22	Prdm1_Prdm1Ehn_type1C3_type6C2_050212021_Sequence_A 0_S 0_U 0_V 0_X14_Y14_Job(Seq.Scan) 1 01 01 02 01 04 01_012	Cell_CP_14	WT	0	3	8.024780718191936	0.0	Prdm1
23	Prdm1_Prdm1Ehn_type1C3_type6C2_050212021_Sequence_A 0_S 0_U 0_V 0_X15_Y14_Job(Seq.Scan) 1 01 01 02 01 04 01_014	Cell_CP_2	WT	0	3	1.617381521010252	0.0	Prdm1
24	Prdm1_Prdm1Ehn_type1C3_type6C2_050212021_Sequence_A 0_S 0_U 0_V 0_X15_Y20_Job(Seq.Scan) 1 01 01 02 01 04 01_034	Cell_CP_2	WT	0	3	1.96253329862842	0.0	Prdm1
25	Prdm1_Prdm1Ehn_type1C3_type6C2_050212021_Sequence_A 0_S 0_U 0_V 0_X15_Y20_Job(Seq.Scan) 1 01 01 02 01 04 01_034	Cell_CP_3	WT	0	3	1.4855336833090491	0.0	Prdm1
26	Prdm1_Prdm1Ehn_type1C3_type6C2_050212021_Sequence_A 0_S 0_U 0_V 0_X16_Y13_Job(Seq.Scan) 1 01 01 02 01 04 01_002	Cell_CP_6	WT	0	3	3.552992883282458	0.0	Prdm1
27	Prdm1_Prdm1Ehn_type1C3_type6C2_050212021_Sequence_A 0_S 0_U 0_V 0_X16_Y14_Job(Seq.Scan) 1 01 01 02 01 04 01_016	Cell_CP_13	WT	0	3	6.359768802157569	0.0	Prdm1
28	Prdm1_Prdm1Ehn_type1C3_type6C2_050212021_Sequence_A 0_S 0_U 0_V 0_X16_Y19_Job(Seq.Scan) 1 01 01 02 01 04 01_030	Cell_CP_10	WT	0	3	1.3792270277969736	0.0	Prdm1
29	Prdm1_Prdm1Ehn_type1C3_type6C2_050212021_Sequence_A 0_S 0_U 0_V 0_X16_Y19_Job(Seq.Scan) 1 01 01 02 01 04 01_030	Cell_CP_22	WT	0	3	1.9349210691250864	0.0	Prdm1
30	Prdm1_Prdm1Ehn_type1C3_type6C2_050212021_Sequence_A 0_S 0_U 0_V 0_X16_Y20_Job(Seq.Scan) 1 01 01 02 01 04 01_036	Cell_CP_2	WT	0	3	1.8230915648175108	0.0	Prdm1
31	Prdm1_Prdm1Ehn_type1C3_type6C2_050212021_Sequence_A 0_S 0_U 0_V 0_X17_Y20_Job(Seq.Scan) 1 01 01 02 01 04 01_038	Cell_CP_10	WT	0	3	1.7395652546517777	0.0	Prdm1
32	Prdm1_Prdm1Ehn_type1C3_type6C2_050212021_Sequence_A 0_S 0_U 0_V 0_X21_Y21_Job(Seq.Scan) 1 01 01 02 01 04 01_056	Cell_CP_16	WT	0	3	1.5628475230235512	0.0	Prdm1
33	Prdm1_Prdm1Ehn_type1C3_type6C2_050212021_Sequence_A 0_S 0_U 0_V 0_X22_Y20_Job(Seq.Scan) 1 01 01 02 01 04 01_044	Cell_CP_9	WT	0	3	11.867702430941517	0.0	Prdm1
34	Prdm1_Prdm1Ehn_type1C3_type6C2_050212021_Sequence_A 0_S 0_U 0_V 0_X22_Y20_Job(Seq.Scan) 1 01 01 02 01 04 01_044	Cell_CP_11	WT	0	3	8.85107235915657	0.0	Prdm1
35	Prdm1_Prdm1Ehn_type1C3_type6C2_050212021_Sequence_A 0_S 0_U 0_V 0_X22_Y21_Job(Seq.Scan) 1 01 01 02 01 04 01_054	Cell_CP_9	WT	0	3	1.757513547968281	0.0	Prdm1
36	Prdm1_Prdm1Ehn_type1C3_type6C2_050212021_Sequence_A 0_S 0_U 0_V 0_X22_Y22_Job(Seq.Scan) 1 01 01 02 01 04 01_060	Cell_CP_8	WT	0	3	5.350543769529383	0.0	Prdm1
37	Prdm1_Prdm1Ehn_type1C3_type6C2_050212021_Sequence_A 0_S 0_U 0_V 0_X23_Y20_Job(Seq.Scan) 1 01 01 02 01 04 01_046	Cell_CP_7	WT	0	3	2.426417176279668	0.0	Prdm1
38	Prdm1_Prdm1Ehn_type1C3_type6C2_050212021_Sequence_A 0_S 0_U 0_V 0_X23_Y21_Job(Seq.Scan) 1 01 01 02 01 04 01_052	Cell_CP_3	WT	0	3	6.55650503505227	0.0	Prdm1
39	Prdm1_Prdm1Ehn_type1C3_type6C2_050212021_Sequence_A 0_S 0_U 0_V 0_X24_Y21_Job(Seq.Scan) 1 01 01 02 01 04 01_050	Cell_CP_13	WT	0	3	2.273860208419176	0.0	Prdm1
40	Prdm1_Prdm1Ehn_type1C3_type6C2_050212021_Sequence_A 0_S 0_U 0_V 0_X24_Y22_Job(Seq.Scan) 1 01 01 02 01 04 01_064	Cell_CP_20	WT	0	3	1.5939115540081783	0.0	Prdm1
166	Prdm1_Prdm1Ehn_type1C3_type6C2_26012021_Sequence_A 0_S 0_U 1_V 0_X 5_Y20_Job(Seq.Scan) 1 01 01 02 01 04 01_134	Cell_CP_20	WT	60	1	5.924754739390964	0.0	Prdm1
167	Prdm1_Prdm1Ehn_type1C3_type6C2_26012021_Sequence_A 0_S 0_U 1_V 0_X 5_Y21_Job(Seq.Scan) 1 01 01 02 01 04 01_160	Cell_CP_18	WT	60	1	7.780504687072465	0.0	Prdm1
168	Prdm1_Prdm1Ehn_type1C3_type6C2_26012021_Sequence_A 0_S 0_U 1_V 0_X 5_Y22_Job(Seq.Scan) 1 01 01 02 01 04 01_162	Cell_CP_20	WT	60	1	1.335951391235903	0.0	Prdm1
169	Prdm1_Prdm1Ehn_type1C3_type6C2_26012021_Sequence_A 0_S 0_U 1_V 0_X 5_Y22_Job(Seq.Scan) 1 01 01 02 01 04 01_162	Cell_CP_34	WT	60	1	1.4476725293174844	0.7373605695055264	Prdm1
170	Prdm1_Prdm1Ehn_type1C3_type6C2_26012021_Sequence_A 0_S 0_U 1_V 0_X 7_Y22_Job(Seq.Scan) 1 01 01 02 01 04 01_166	Cell_CP_5	WT	60	1	3.539800273822183	0.7067840450424551	Prdm1
171	Prdm1_Prdm1Ehn_type1C3_type6C2_26012021_Sequence_A 0_S 0_U 1_V 0_X 9_Y20_Job(Seq.Scan) 1 01 01 02 01 04 01_142	Cell_CP_7	WT	60	1	5.145060050624715	0.0	Prdm1
172	Prdm1_Prdm1Ehn_type1C3_type6C2_26012021_Sequence_A 0_S 0_U 1_V 0_X 9_Y22_Job(Seq.Scan) 1 01 01 02 01 04 01_170	Cell_CP_14	WT	60	1	1.532345629687707	0.0	Prdm1
173	Prdm1_Prdm1Ehn_type1C3_type6C2_26012021_Sequence_A 0_S 0_U 1_V 0_X10_Y12_Job(Seq.Scan) 1 01 01 02 01 04 01_092	Cell_CP_16	WT	60	1	1.26656666034388	0.0	Prdm1
174	Prdm1_Prdm1Ehn_type1C3_type6C2_26012021_Sequence_A 0_S 0_U 1_V 0_X10_Y21_Job(Seq.Scan) 1 01 01 02 01 04 01_150	Cell_CP_2	WT	60	1	2.49314804636974	0.0	Prdm1
175	Prdm1_Prdm1Ehn_type1C3_type6C2_26012021_Sequence_A 0_S 0_U 1_V 0_X10_Y21_Job(Seq.Scan) 1 01 01 02 01 04 01_150	Cell_CP_3	WT	60	1	1.0819324476141157	0.0	Prdm1
176	Prdm1_Prdm1Ehn_type1C3_type6C2_26012021_Sequence_A 0_S 0_U 1_V 0_X11_Y12_Job(Seq.Scan) 1 01 01 02 01 04 01_094	Cell_CP_25	WT	60	1	1.807532562410945	0.0	Prdm1
177	Prdm1_Prdm1Ehn_type1C3_type6C2_26012021_Sequence_A 0_S 0_U 1_V 0_X11_Y13_Job(Seq.Scan) 1 01 01 02 01 04 01_100	Cell_CP_6	WT	60	1	1.7746044045919018	0.0	Prdm1
178	Prdm1_Prdm1Ehn_type1C3_type6C2_26012021_Sequence_A 0_S 0_U 1_V 0_X11_Y20_Job(Seq.Scan) 1 01 01 02 01 04 01_146	Cell_CP_13	WT	60	1	1.1054528565470765	0.0	Prdm1
179	Prdm1_Prdm1Ehn_type1C3_type6C2_26012021_Sequence_A 0_S 0_U 1_V 0_X11_Y21_Job(Seq.Scan) 1 01 01 02 01 04 01_148	Cell_CP_10	WT	60	1	27.43050505528601	30.98560785514608	Prdm1
180	Prdm1_Prdm1Ehn_type1C3_type6C2_26012021_Sequence_A 0_S 0_U 1_V 0_X12_Y12_Job(Seq.Scan) 1 01 01 02 01 04 01_096	Cell_CP_27	WT	60	1	1.891029524363189	0.0	Prdm1
181	Prdm1_Prdm1Ehn_type1C3_type6C2_26012021_Sequence_A 0_S 0_U 1_V 0_X12_Y14_Job(Seq.Scan) 1 01 01 02 01 04 01_108	Cell_CP_11	WT	60	1	1.107804775894153	0.0	Prdm1
182	Prdm1_Prdm1Ehn_type1C3_type6C2_26012021_Sequence_A 0_S 0_U 1_V 0_X12_Y14_Job(Seq.Scan) 1 01 01 02 01 04 01_108	Cell_CP_21	WT	60	1	1.6170187300579295	0.0	Prdm1
183	Prdm1_Prdm1Ehn_type1C3_type6C2_26012021_Sequence_A 0_S 0_U 1_V 0_X12_Y15_Job(Seq.Scan) 1 01 01 02 01 04 01_116	Cell_CP_12	WT	60	1	1.2406941890682903	0.0	Prdm1
184	Prdm1_Prdm1Ehn_type1C3_type6C2_26012021_Sequence_A 0_S 0_U 1_V 0_X17_Y17_Job(Seq.Scan) 1 01 01 02 01 04 01_132	Cell_CP_2	WT	60	1	1.3241908650294296	0.0	Prdm1
185	Prdm1_Prdm1Ehn_type1C3_type6C2_26012021_Sequence_A 0_S 0_U 1_V 0_X17_Y17_Job(Seq.Scan) 1 01 01 02 01 04 01_132	Cell_CP_20	WT	60	1	1.4123923806535883	0.0	Prdm1
186	Prdm1_Prdm1Ehn_type1C3_type6C2_26012021_Sequence_A 0_S 0_U 1_V 0_X17_Y17_Job(Seq.Scan) 1 01 01 02 01 04 01_132	Cell_CP_22	WT	60	1	5.213268357107655	0.0	Prdm1
187	Prdm1_Prdm1Ehn_type1C3_type6C2_26012021_Sequence_A 0_S 0_U 1_V 0_X18_Y17_Job(Seq.Scan) 1 01 01 02 01 04 01_130	Cell_CP_9	WT	60	1	1.8604533573889983	0.0	Prdm1
188	Prdm1_Prdm1Ehn_type1C3_type6C2_26012021_Sequence_A 0_S 0_U 1_V 0_X18_Y17_Job(Seq.Scan) 1 01 01 02 01 04 01_130	Cell_CP_21	WT	60	1	1.4100403898087357	0.0	Prdm1
189	Prdm1_Prdm1Ehn_type1C3_type6C2_26012021_Sequence_A 0_S 0_U 1_V 0_X19_Y15_Job(Seq.Scan) 1 01 01 02 01 04 01_110	Cell_CP_24	WT	60	1	1.040772035846983	0.0	Prdm1
190	Prdm1_Prdm1Ehn_type1C3_type6C2_26012021_Sequence_A 0_S 0_U 1_V 0_X19_Y17_Job(Seq.Scan) 1 01 01 02 01 04 01_128	Cell_CP_21	WT	60	1	1.829877047419256	0.0	Prdm1
191	Prdm1_Prdm1Ehn_type1C3_type6C2_26012021_Sequence_A 0_S 0_U 3_V 0_X 7_Y11_Job(Seq.Scan) 1 01 01 02 01 04 01_368	Cell_CP_9	WT	60	2	1.5194092510543598	0.0	Prdm1
192	Prdm1_Prdm1Ehn_type1C3_type6C2_26012021_Sequence_A 0_S 0_U 3_V 0_X 7_Y11_Job(Seq.Scan) 1 01 01 02 01 04 01_368	Cell_CP_32	WT	60	2	1.430032311989984	0.0	Prdm1
193	Prdm1_Prdm1Ehn_type1C3_type6C2_26012021_Sequence_A 0_S 0_U 3_V 0_X 7_Y18_Job(Seq.Scan) 1 01 01 02 01 04 01_394	Cell_CP_18	WT	60	2	1.5076491538345438	0.0	Prdm1
194	Prdm1_Prdm1Ehn_type1C3_type6C2_26012021_Sequence_A 0_S 0_U 3_V 0_X 8_Y10_Job(Seq.Scan) 1 01 01 02 01 04 01_344	Cell_CP_15	WT	60	2	10.019633146340432	0.0	Prdm1
195	Prdm1_Prdm1Ehn_type1C3_type6C2_26012021_Sequence_A 0_S 0_U 3_V 0_X 8_Y11_Job(Seq.Scan) 1 01 01 02 01 04 01_366	Cell_CP_37	WT	60	2	2.1579849181160995	0.0	Prdm1
196	Prdm1_Prdm1Ehn_type1C3_type6C2_26012021_Sequence_A 0_S 0_U 3_V 0_X 8_Y19_Job(Seq.Scan) 1 01 01 02 01 04 01_410	Cell_CP_7	WT	60	2	2.87064886877291	0.0	Prdm1
197	Prdm1_Prdm1Ehn_type1C3_type6C2_26012021_Sequence_A 0_S 0_U 3_V 0_X 8_Y19_Job(Seq.Scan) 1 01 01 02 01 04 01_410	Cell_CP_12	WT	60	2	3.75383487259704	0.0	Prdm1
198	Prdm1_Prdm1Ehn_type1C3_type6C2_26012021_Sequence_A 0_S 0_U 3_V 0_X 8_Y19_Job(Seq.Scan) 1 01 01 02 01 04 01_410	Cell_CP_26	WT	60	2	5.125066412496839	0.0	Prdm1
199	Prdm1_Prdm1Ehn_type1C3_type6C2_26012021_Sequence_A 0_S 0_U 3_V 0_X 8_Y20_Job(Seq.Scan) 1 01 01 02 01 04 01_416	Cell_CP_11	WT	60	2	7.535892491367894	0.0	Prdm1
200	Prdm1_Prdm1Ehn_type1C3_type6C2_26012021_Sequence_A 0_S 0_U 3_V 0_X 9_Y20_Job(Seq.Scan) 1 01 01 02 01 04 01_418	Cell_CP_25	WT	60	2	1.7863643588161655	0.0	Prdm1
201	Prdm1_Prdm1Ehn_type1C3_type6C2_26012021_Sequence_A 0_S 0_U 3_V 0_X12_Y11_Job(Seq.Scan) 1 01 01 02 01 04 01_364	Cell_CP_41	WT	60	2	1.5617455152483666	0.0	Prdm1
202	Prdm1_Prdm1Ehn_type1C3_type6C2_26012021_Sequence_A 0_S 0_U 3_V 0_X12_Y12_Job(Seq.Scan) 1 01 01 02 01 04 01_374	Cell_CP_22	WT	60	2	1.1395570812863225	0.0	Prdm1
203	Prdm1_Prdm1Ehn_type1C3_type6C2_26012021_Sequence_A 0_S 0_U 3_V 0_X12_Y13_Job(Seq.Scan) 1 01 01 02 01 04 01_392	Cell_CP_19	WT	60	2	1.043124098189612	0.0	Prdm1
204	Prdm1_Prdm1Ehn_type1C3_type6C2_26012021_Sequence_A 0_S 0_U 3_V 0_X13_Y10_Job(Seq.Scan) 1 01 01 02 01 04 01_348	Cell_CP_5	WT	60	2	5.7577611014775805	0.0	Prdm1
205	Prdm1_Prdm1Ehn_type1C3_type6C2_26012021_Sequence_A 0_S 0_U 3_V 0_X13_Y10_Job(Seq.Scan) 1 01 01 02 01 04 01_348	Cell_CP_9	WT	60	2	1.3724076783177774	0.1552337730613396	Prdm1
206	Prdm1_Prdm1Ehn_type1C3_type6C2_26012021_Sequence_A 0_S 0_U 3_V 0_X13_Y10_Job(Seq.Scan) 1 01 01 02 01 04 01_348	Cell_CP_17	WT	60	2	3.028233971324673	0.0	Prdm1
207	Prdm1_Prdm1Ehn_type1C3_type6C2_26012021_Sequence_A 0_S 0_U 3_V 0_X14_Y11_Job(Seq.Scan) 1 01 01 02 01 04 01_360	Cell_CP_13	WT	60	2	1.621722282760978	0.0	Prdm1
208	Prdm1_Prdm1Ehn_type1C3_type6C2_26012021_Sequence_A 0_S 0_U 3_V 0_X14_Y12_Job(Seq.Scan) 1 01 01 02 01 04 01_378	Cell_CP_8	WT	60	2	1.4747207100243958	0.0	Prdm1
209	Prdm1_Prdm1Ehn_type1C3_type6C2_26012021_Sequence_A 0_S 0_U 3_V 0_X14_Y19_Job(Seq.Scan) 1 01 01 02 01 04 01_404	Cell_CP_9	WT	60	2	1.6205465733296565	0.0	Prdm1
210	Prdm1_Prdm1Ehn_type1C3_type6C2_26012021_Sequence_A 0_S 0_U 3_V 0_X15_Y11_Job(Seq.Scan) 1 01 01 02 01 04 01_358	Cell_CP_8	WT	60	2	1.378287941421014	0.0	Prdm1
211	Prdm1_Prdm1Ehn_type1C3_type6C2_26012021_Sequence_A 0_S 0_U 3_V 0_X15_Y12_Job(Seq.Scan) 1 01 01 02 01 04 01_380	Cell_CP_4	WT	60	2	1.2430461799131431	0.0	Prdm1
212	Prdm1_Prdm1Ehn_type1C3_type6C2_26012021_Sequence_A 0_S 0_U 3_V 0_X15_Y13_Job(Seq.Scan) 1 01 01 02 01 04 01_386	Cell_CP_9	WT	60	2	1.906317607850284	1.9486544440265	Prdm1
213	Prdm1_Prdm1Ehn_type1C3_type6C2_26012021_Sequence_A 0_S 0_U 3_V 0_X15_Y20_Job(Seq.Scan) 1 01 01 02 01 04 01_424	Cell_CP_25	WT	60	2	1.1078047043963768	0.0	Prdm1
214	Prdm1_Prdm1Ehn_type1C3_type6C2_26012021_Sequence_A 0_S 0_U 3_V 0_X15_Y21_Job(Seq.Scan) 1 01 01 02 01 04 01_430	Cell_CP_9	WT	60	2	1.942774180923264	0.0	Prdm1
215	Prdm1_Prdm1Ehn_type1C3_type6C2_26012021_Sequence_A 0_S 0_U 3_V 0_X15_Y21_Job(Seq.Scan) 1 01 01 02 01 04 01_430	Cell_CP_15	WT	60	2	1.4758971344334793	0.0	Prdm1
216	Prdm1_Prdm1Ehn_type1C3_type6C2_26012021_Sequence_A 0_S 0_U 3_V 0_X16_Y20_Job(Seq.Scan) 1 01 01 02 01 04 01_426	Cell_CP_32	WT	60	2	1.6334828089674511	0.0	Prdm1
217	Prdm1_Prdm1Ehn_type1C3_type6C2_26012021_Sequence_A 0_S 0_U 3_V 0_X16_Y21_Job(Seq.Scan) 1 01 01 02 01 04 01_428	Cell_CP_10	WT	60	2	1.4135678040938051	0.0	Prdm1
218	Prdm1_Prdm1Ehn_type1C3_type6C2_26012021_Sequence_A 0_S 0_U 3_V 0_X21_Y22_Job(Seq.Scan) 1 01 01 02 01 04 01_436	Cell_CP_14	WT	60	2	1.4065119745547994	0.223442544279824	Prdm1
219	Prdm1_Prdm1Ehn_type1C3_type6C2_050212021_Sequence_A 0_S 0_U 2_V 0_X 8_Y 8_Job(Seq.Scan) 1 01 01 02 01 04 01_292	Cell_CP_16	WT	60	4	8.193904553710455	13.792959563879773	Prdm1
220	Prdm1_Prdm1Ehn_type1C3_type6C2_050212021_Sequence_A 0_S 0_U 2_V 0_X 8_Y 9_Job(Seq.Scan) 1 01 01 02 01 04 01_306	Cell_CP_16	WT	60	4	2.2959497569998573	0.0	Prdm1
221	Prdm1_Prdm1Ehn_type1C3_type6C2_050212021_Sequence_A 0_S 0_U 2_V 0_X 8_Y 9_Job(Seq.Scan) 1 01 01 02 01 04 01_306	Cell_CP_26	WT	60	4	2.226919938669334	0.0	Prdm1
222	Prdm1_Prdm1Ehn_type1C3_type6C2_050212021_Sequence_A 0_S 0_U 2_V 0_X 8_Y 9_Job(Seq.Scan) 1 01 01 02 01 04 01_306	Cell_CP_28	WT	60	4	2.1088777960376803	0.0	Prdm1
223	Prdm1_Prdm1Ehn_type1C3_type6C2_050212021_Sequence_A 0_S 0_U 2_V 0_X 8_Y 9_Job(Seq.Scan) 1 01 01 02 01 04 01_306	Cell_CP_33	WT	60	4	4.90667956825454	0.6047061557881844	Prdm1
224	Prdm1_Prdm1Ehn_type1C3_type6C2_050212021_Sequence_A 0_S 0_U 2_V 0_X 8_Y10_Job(Seq.Scan) 1 01 01 02 01 04 01_308	Cell_CP_10	WT	60	4	1.3806074462183662	0.0	Prdm1
225	Prdm1_Prdm1Ehn_type1C3_type6C2_050212021_Sequence_A 0_S 0_U 2_V 0_X 8_Y10_Job(Seq.Scan) 1 01 01 02 01 04 01_308	Cell_CP_25	WT	60	4	1.1396915286073377	1.715404490884043	Prdm1
226	Prdm1_Prdm1Ehn_type1C3_type6C2_050212021_Sequence_A 0_S 0_U 2_V 0_X 8_Y10_Job(Seq.Scan) 1 01 01 02 01 04 01_308	Cell_CP_31	WT	60	4	3.408718929568863	0.0	Prdm1
227	Prdm1_Prdm1Ehn_type1C3_type6C2_050212021_Sequence_A 0_S 0_U 2_V 0_X 8_Y11_Job(Seq.Scan) 1 01 01 02 01 04 01_322	Cell_CP_15	WT	60	4	1.93630199116502	0.0	Prdm1
228	Prdm1_Prdm1Ehn_type1C3_type6C2_050212021_Sequence_A 0_S 0_U 2_V 0_X 8_Y11_Job(Seq.Scan) 1 01 01 02 01 04 01_322	Cell_CP_20	WT	60	4	1.707811602011419	0.0	Prdm1
229	Prdm1_Prdm1Ehn_type1C3_type6C2_050212021_Sequence_A 0_S 0_U 2_V 0_X 8_Y11_Job(Seq.Scan) 1 01 01 02 01 04 01_322	Cell_CP_33	WT	60	4	2.696326329370387	1.4296187632824144	Prdm1
230	Prdm1_Prdm1Ehn_type1C3_type6C2_050212021_Sequence_A 0_S 0_U 2_V 0_X 9_Y 9_Job(Seq.Scan) 1 01 01 02 01 04 01_304	Cell_CP_4	WT	60	4	3.0594262324322115	5.174517002539664	Prdm1
231	Prdm1_Prdm1Ehn_type1C3_type6C2_050212021_Sequence_A 0_S 0_U 2_V 0_X 9_Y 9_Job(Seq.Scan) 1 01 01 02 01 04 01_304	Cell_CP_6	WT	60	4	7.044551019454029	0.0	Prdm1
232	Prdm1_Prdm1Ehn_type1C3_type6C2_050212021_Sequence_A 0_S 0_U 2_V 0_X 9_Y 9_Job(Seq.Scan) 1 01 01 02 01 04 01_304	Cell_CP_14	WT	60	4	2.068149828866223	0.0	Prdm1
233	Prdm1_Prdm1Ehn_type1C3_type6C2_050212021_Sequence_A 0_S 0_U 2_V 0_X 9_Y10_Job(Seq.Scan) 1 01 01 02 01 04 01_310	Cell_CP_3	WT	60	4	2.0108546582910427	0.0	Prdm1
234	Prdm1_Prdm1Ehn_type1C3_type6C2_050212021_Sequence_A 0_S 0_U 2_V 0_X 9_Y10_Job(Seq.Scan) 1 01 01 02 01 04 01_310	Cell_CP_10	WT	60	4	1.0858476558949095	0.0	Prdm1
235	Prdm1_Prdm1Ehn_type1C3_type6C2_050212021_Sequence_A 0_S 0_U 2_V 0_X 9_Y11_Job(Seq.Scan) 1 01 01 02 01 04 01_320	Cell_CP_6	WT	60	4	3.954060252418649	0.0	Prdm1
236	Prdm1_Prdm1Ehn_type1C3_type6C2_050212021_Sequence_A 0_S 0_U 2_V 0_X 9_Y11_Job(Seq.Scan) 1 01 01 02 01 04 01_320	Cell_CP_15	WT	60	4	2.478190169550736	0.0	Prdm1
237	Prdm1_Prdm1Ehn_type1C3_type6C2_050212021_Sequence_A 0_S 0_U 2_V 0_X 9_Y11_Job(Seq.Scan) 1 01 01 02 01 04 01_320	Cell_CP_34	WT	60	4	1.8679621302359224	0.0	Prdm1
238	Prdm1_Prdm1Ehn_type1C3_type6C2_050212021_Sequence_A 0_S 0_U 2_V 0_X 9_Y11_Job(Seq.Scan) 1 01 01 02 01 04 01_320	Cell_CP_36	WT	60	4	5.441664143677669	0.0	Prdm1
239	Prdm1_Prdm1Ehn_type1C3_type6C2_050212021_Sequence_A 0_S 0_U 2_V 0_X 9_Y11_Job(Seq.Scan) 1 01 01 02 01 04 01_320	Cell_CP_40	WT	60	4	1.4965785415358133	1.7202370465324226	Prdm1
240	Prdm1_Prdm1Ehn_type1C3_type6C2_050212021_Sequence_A 0_S 0_U 2_V 0_X 9_Y18_Job(Seq.Scan) 1 01 01 02 01 04 01_342	Cell_CP_4	WT	60	4	2.261434596025325	0.0	Prdm1
241	Prdm1_Prdm1Ehn_type1C3_type6C2_050212021_Sequence_A 0_S 0_U 2_V 0_X 9_Y18_Job(Seq.Scan) 1 01 01 02 01 04 01_342	Cell_CP_7	WT	60	4	4.174266452315424	0.0	Prdm1
242	Prdm1_Prdm1Ehn_type1C3_type6C2_050212021_Sequence_A 0_S 0_U 2_V 0_X 9_Y18_Job(Seq.Scan) 1 01 01 02 01 04 01_342	Cell_CP_56	WT	60	4	5.273919887216306	0.0	Prdm1
243	Prdm1_Prdm1Ehn_type1C3_type6C2_050212021_Sequence_A 0_S 0_U 2_V 0_X 9_Y19_Job(Seq.Scan) 1 01 01 02 01 04 01_352	Cell_CP_18	WT	60	4	1.7009086705402208	0.0	Prdm1
244	Prdm1_Prdm1Ehn_type1C3_type6C2_050212021_Sequence_A 0_S 0_U 2_V 0_X 9_Y19_Job(Seq.Scan) 1 01 01 02 01 04 01_352	Cell_CP_22	WT	60	4	1.637400525895268	0.0	Prdm1
245	Prdm1_Prdm1Ehn_type1C3_type6C2_050212021_Sequence_A 0_S 0_U 2_V 0_X 9_Y19_Job(Seq.Scan) 1 01 01 02 01 04 01_352	Cell_CP_29	WT	60	4	1.1079374562848614	0.0	Prdm1
246	Prdm1_Prdm1Ehn_type1C3_type6C2_050212021_Sequence_A 0_S 0_U 2_V 0_X 9_Y19_Job(Seq.Scan) 1 01 01 02 01 04 01_352	Cell_CP_48	WT	60	4	1.8099761628950812	0.0	Prdm1
247	Prdm1_Prdm1Ehn_type1C3_type6C2_050212021_Sequence_A 0_S 0_U 2_V 0_X 9_Y19_Job(Seq.Scan) 1 01 01 02 01 04 01_352	Cell_CP_49	WT	60	4	1.4958879126429994	0.0	Prdm1
248	Prdm1_Prdm1Ehn_type1C3_type6C2_050212021_Sequence_A 0_S 0_U 2_V 0_X 9_Y19_Job(Seq.Scan) 1 01 01 02 01 04 01_352	Cell_CP_50	WT	60	4	1.2239084676658851	0.0	Prdm1
249	Prdm1_Prdm1Ehn_type1C3_type6C2_050212021_Sequence_A 0_S 0_U 2_V 0_X 9_Y20_Job(Seq.Scan) 1 01 01 02 01 04 01_354	Cell_CP_14	WT	60	4	2.750170034209968	0.0	Prdm1
250	Prdm1_Prdm1Ehn_type1C3_type6C2_050212021_Sequence_A 0_S 0_U 2_V 0_X 9_Y20_Job(Seq.Scan) 1 01 01 02 01 04 01_354	Cell_CP_17	WT	60	4	4.083836371314257	0.0	Prdm1
251	Prdm1_Prdm1Ehn_type1C3_type6C2_050212021_Sequence_A 0_S 0_U 2_V 0_X10_Y 8_Job(Seq.Scan) 1 01 01 02 01 04 01_296	Cell_CP_21	WT	60	4	1.1403818217544577	0.0	Prdm1
252	Prdm1_Prdm1Ehn_type1C3_type6C2_050212021_Sequence_A 0_S 0_U 2_V 0_X10_Y 8_Job(Seq.Scan) 1 01 01 02 01 04 01_296	Cell_CP_23	WT	60	4	1.811356581316474	0.0	Prdm1
253	Prdm1_Prdm1Ehn_type1C3_type6C2_050212021_Sequence_A 0_S 0_U 2_V 0_X10_Y 9_Job(Seq.Scan) 1 01 01 02 01 04 01_302	Cell_CP_16	WT	60	4	1.7871961532944334	0.0	Prdm1
254	Prdm1_Prdm1Ehn_type1C3_type6C2_050212021_Sequence_A 0_S 0_U 2_V 0_X10_Y 9_Job(Seq.Scan) 1 01 01 02 01 04 01_302	Cell_CP_18	WT	60	4	2.429178684613841	0.0	Prdm1
255	Prdm1_Prdm1Ehn_type1C3_type6C2_050212021_Sequence_A 0_S 0_U 2_V 0_X10_Y10_Job(Seq.Scan) 1 01 01 02 01 04 01_312	Cell_CP_15	WT	60	4	1.4924367826530944	0.0	Prdm1
256	Prdm1_Prdm1Ehn_type1C3_type6C2_050212021_Sequence_A 0_S 0_U 2_V 0_X10_Y11_Job(Seq.Scan) 1 01 01 02 01 04 01_318	Cell_CP_3	WT	60	4	7.705859240800085	0.0	Prdm1
257	Prdm1_Prdm1Ehn_type1C3_type6C2_050212021_Sequence_A 0_S 0_U 2_V 0_X10_Y18_Job(Seq.Scan) 1 01 01 02 01 04 01_344	Cell_CP_21	WT	60	4	2.1820500447423106	0.0	Prdm1
258	Prdm1_Prdm1Ehn_type1C3_type6C2_050212021_Sequence_A 0_S 0_U 2_V 0_X10_Y18_Job(Seq.Scan) 1 01 01 02 01 04 01_344	Cell_CP_23	WT	60	4	1.513145912812383	0.0	Prdm1
259	Prdm1_Prdm1Ehn_type1C3_type6C2_050212021_Sequence_A 0_S 0_U 2_V 0_X10_Y18_Job(Seq.Scan) 1 01 01 02 01 04 01_344	Cell_CP_34	WT	60	4	1.711263067747018	0.0	Prdm1
260	Prdm1_Prdm1Ehn_type1C3_type6C2_050212021_Sequence_A 0_S 0_U 2_V 0_X10_Y19_Job(Seq.Scan) 1 01 01 02 01 04 01_350	Cell_CP_37	WT	60	4	1.5697507902404435	0.0	Prdm1
261	Prdm1_Prdm1Ehn_type1C3_type6C2_050212021_Sequence_A 0_S 0_U 2_V 0_X10_Y19_Job(Seq.Scan) 1 01 01 02 01 04 01_350	Cell_CP_42	WT	60	4	1.6732961052911928	0.0	Prdm1
262	Prdm1_Prdm1Ehn_type1C3_type6C2_050212021_Sequence_A 0_S 0_U 2_V 0_X10_Y20_Job(Seq.Scan) 1 01 01 02 01 04 01_356	Cell_CP_27	WT	60	4	20.693234615146043	0.0	Prdm1
263	Prdm1_Prdm1Ehn_type1C3_type6C2_050212021_Sequence_A 0_S 0_U 2_V 0_X10_Y20_Job(Seq.Scan) 1 01 01 02 01 04 01_356	Cell_CP_35	WT	60	4	8.225658038477967	0.0	Prdm1
264	Prdm1_Prdm1Ehn_type1C3_type6C2_050212021_Sequence_A 0_S 0_U 2_V 0_X10_Y20_Job(Seq.Scan) 1 01 01 02 01 04 01_356	Cell_CP_50	WT	60	4	1.0975829751416406	0.0	Prdm1
265	Prdm1_Prdm1Ehn_type1C3_type6C2_050212021_Sequence_A 0_S 0_U 2_V 0_X11_Y 8_Job(Seq.Scan) 1 01 01 02 01 04 01_298	Cell_CP_2	WT	60	4	2.871663474704374	0.0	Prdm1
266	Prdm1_Prdm1Ehn_type1C3_type6C2_050212021_Sequence_A 0_S 0_U 2_V 0_X11_Y 8_Job(Seq.Scan) 1 01 01 02 01 04 01_298	Cell_CP_5	WT	60	4	1.649135509396305	0.0	Prdm1
267	Prdm1_Prdm1Ehn_type1C3_type6C2_050212021_Sequence_A 0_S 0_U 2_V 0_X11_Y 8_Job(Seq.Scan) 1 01 01 02 01 04 01_298	Cell_CP_16	WT	60	4	3.435642376780701	0.0	Prdm1
268	Prdm1_Prdm1Ehn_type1C3_type6C2_050212021_Sequence_A 0_S 0_U 2_V 0_X11_Y10_Job(Seq.Scan) 1 01 01 02 01 04 01_314	Cell_CP_8	WT	60	4	1.5821762347614472	0.0	Prdm1
269	Prdm1_Prdm1Ehn_type1C3_type6C2_050212021_Sequence_A 0_S 0_U 2_V 0_X11_Y10_Job(Seq.Scan) 1 01 01 02 01 04 01_314	Cell_CP_12	WT	60	4	1.257042958409754	0.0	Prdm1
270	Prdm1_Prdm1Ehn_type1C3_type6C2_050212021_Sequence_A 0_S 0_U 2_V 0_X11_Y11_Job(Seq.Scan) 1 01 01 02 01 04 01_316	Cell_CP_22	WT	60	4	4.917723922862763	0.0	Prdm1
271	Prdm1_Prdm1Ehn_type1C3_type6C2_050212021_Sequence_A 0_S 0_U 2_V 0_X11_Y18_Job(Seq.Scan) 1 01 01 02 01 04 01_346	Cell_CP_11	WT	60	4	1.4834626359948426	0.0	Prdm1
272	Prdm1_Prdm1Ehn_type1C3_type6C2_050212021_Sequence_A 0_S 0_U 2_V 0_X11_Y18_Job(Seq.Scan) 1 01 01 02 01 04 01_346	Cell_CP_39	WT	60	4	1.180419411842372	0.0	Prdm1
273	Prdm1_Prdm1Ehn_type1C3_type6C2_050212021_Sequence_A 0_S 0_U 2_V 0_X11_Y19_Job(Seq.Scan) 1 01 01 02 01 04 01_348	Cell_CP_6	WT	60	4	1.4869141017304417	0.0	Prdm1
274	Prdm1_Prdm1Ehn_type1C3_type6C2_050212021_Sequence_A 0_S 0_U 2_V 0_X11_Y19_Job(Seq.Scan) 1 01 01 02 01 04 01_348	Cell_CP_24	WT	60	4	1.367491960359513	0.0	Prdm1
275	Prdm1_Prdm1Ehn_type1C3_type6C2_050212021_Sequence_A 0_S 0_U 2_V 0_X11_Y19_Job(Seq.Scan) 1 01 01 02 01 04 01_348	Cell_CP_38	WT	60	4	2.773640169084889	0.0	Prdm1
276	Prdm1_Prdm1Ehn_type1C3_type6C2_050212021_Sequence_A 0_S 0_U 2_V 0_X11_Y20_Job(Seq.Scan) 1 01 01 02 01 04 01_358	Cell_CP_6	WT	60	4	1.29017761702647	0.0	Prdm1
277	Prdm1_Prdm1Ehn_type1C3_type6C2_050212021_Sequence_A 0_S 0_U 2_V 0_X11_Y20_Job(Seq.Scan) 1 01 01 02 01 04 01_358	Cell_CP_49	WT	60	4	1.982552303513436	0.0	Prdm1
278	Prdm1_Prdm1Ehn_type1C3_type6C2_050212021_Sequence_A 0_S 0_U 2_V 0_X13_Y15_Job(Seq.Scan) 1 01 01 02 01 04 01_340	Cell_CP_3	WT	60	4	2.63972128406948	1.517287335949408	Prdm1
279	Prdm1_Prdm1Ehn_type1C3_type6C2_050212021_Sequence_A 0_S 0_U 2_V 0_X13_Y15_Job(Seq.Scan) 1 01 01 02 01 04 01_340	Cell_CP_17	WT	60	4	1.330905668134351	0.0	Prdm1
280	Prdm1_Prdm1Ehn_type1C3_type6C2_050212021_Sequence_A 0_S 0_U 2_V 0_X14_Y13_Job(Seq.Scan) 1 01 01 02 01 04 01_326	Cell_CP_5	WT	60	4	2.402947377150441	0.0	Prdm1
281	Prdm1_Prdm1Ehn_type1C3_type6C2_050212021_Sequence_A 0_S 0_U 2_V 0_X14_Y13_Job(Seq.Scan) 1 01 01 02 01 04 01_326	Cell_CP_17	WT	60	4	2.012925705605249	0.0	Prdm1
282	Prdm1_Prdm1Ehn_type1C3_type6C2_050212021_Sequence_A 0_S 0_U 2_V 0_X14_Y15_Job(Seq.Scan) 1 01 01 02 01 04 01_338	Cell_CP_4	WT	60	4	1.1555685228003645	0.0	Prdm1
283	Prdm1_Prdm1Ehn_type1C3_type6C2_050212021_Sequence_A 0_S 0_U 2_V 0_X14_Y15_Job(Seq.Scan) 1 01 01 02 01 04 01_338	Cell_CP_18	WT	60	4	1.796170467825532	0.0	Prdm1
284	Prdm1_Prdm1Ehn_type1C3_type6C2_050212021_Sequence_A 0_S 0_U 2_V 0_X15_Y14_Job(Seq.Scan) 1 01 01 02 01 04 01_334	Cell_CP_17	WT	60	4	1.4965782057901191	0.4128017650822631	Prdm1
285	Prdm1_Prdm1Ehn_type1C3_type6C2_050212021_Sequence_A 0_S 0_U 2_V 0_X15_Y14_Job(Seq.Scan) 1 01 01 02 01 04 01_334	Cell_CP_31	WT	60	4	6.856096961341989	0.0	Prdm1
286	Prdm1_Prdm1Ehn_type1C3_type6C2_050212021_Sequence_A 0_S 0_U 2_V 0_X15_Y15_Job(Seq.Scan) 1 01 01 02 01 04 01_336	Cell_CP_7	WT	60	4	4.103854872580732	2.9089406476316206	Prdm1
287	Prdm1_Prdm1Ehn_type1C3_type6C2_050212021_Sequence_A 0_S 0_U 2_V 0_X15_Y15_Job(Seq.Scan) 1 01 01 02 01 04 01_336	Cell_CP_8	WT	60	4	1.8997157828762812	0.0	Prdm1
288	Prdm1_Prdm1Ehn_type1C3_type6C2_050212021_Sequence_A 0_S 0_U 2_V 0_X15_Y15_Job(Seq.Scan) 1 01 01 02 01 04 01_336	Cell_CP_12	WT	60	4	1.0071530620133209	0.0	Prdm1
382	Prdm1_Prdm1Ehn_type1C3_type6C2_26012021_Sequence_A 0_S 0_U 0_V 0_X19_Y19_Job(Seq.Scan) 1 01 01 02 01 04 01_024	Cell_CP_3	WT	0	1	6.829107230863245	6.829107230863245	Prdm1
383	Prdm1_Prdm1Ehn_type1C3_type6C2_050212021_Sequence_A 0_S 0_U 0_V 0_X15_Y20_Job(Seq.Scan) 1 01 01 02 01 04 01_034	Cell_CP_13	WT	0	3	13.103344623062087	13.103344623062087	Prdm1
403	Prdm1_Prdm1Ehn_type1C3_type6C2_26012021_Sequence_A 0_S 0_U 1_V 0_X11_Y21_Job(Seq.Scan) 1 01 01 02 01 04 01_148	Cell_CP_10	WT	60	1	30.98560785514608	30.98560785514608	Prdm1
404	Prdm1_Prdm1Ehn_type1C3_type6C2_26012021_Sequence_A 0_S 0_U 3_V 0_X 8_Y19_Job(Seq.Scan) 1 01 01 02 01 04 01_410	Cell_CP_13	WT	60	2	2.03920723551775	2.03920723551775	Prdm1
405	Prdm1_Prdm1Ehn_type1C3_type6C2_26012021_Sequence_A 0_S 0_U 3_V 0_X15_Y13_Job(Seq.Scan) 1 01 01 02 01 04 01_386	Cell_CP_9	WT	60	2	1.9486544440265	1.9486544440265	Prdm1
406	Prdm1_Prdm1Ehn_type1C3_type6C2_050212021_Sequence_A 0_S 0_U 2_V 0_X 8_Y 8_Job(Seq.Scan) 1 01 01 02 01 04 01_292	Cell_CP_16	WT	60	4	13.792959563879773	13.792959563879773	Prdm1
407	Prdm1_Prdm1Ehn_type1C3_type6C2_050212021_Sequence_A 0_S 0_U 2_V 0_X 8_Y10_Job(Seq.Scan) 1 01 01 02 01 04 01_308	Cell_CP_25	WT	60	4	1.715404490884043	1.715404490884043	Prdm1
408	Prdm1_Prdm1Ehn_type1C3_type6C2_050212021_Sequence_A 0_S 0_U 2_V 0_X 8_Y11_Job(Seq.Scan) 1 01 01 02 01 04 01_322	Cell_CP_33	WT	60	4	1.4296187632824144	1.4296187632824144	Prdm1
409	Prdm1_Prdm1Ehn_type1C3_type6C2_050212021_Sequence_A 0_S 0_U 2_V 0_X 8_Y11_Job(Seq.Scan) 1 01 01 02 01 04 01_322	Cell_CP_35	WT	60	4	1.1472847532256558	1.1472847532256558	Prdm1
410	Prdm1_Prdm1Ehn_type1C3_type6C2_050212021_Sequence_A 0_S 0_U 2_V 0_X 8_Y11_Job(Seq.Scan) 1 01 01 02 01 04 01_322	Cell_CP_40	WT	60	4	4.922555303401213	4.922555303401213	Prdm1
411	Prdm1_Prdm1Ehn_type1C3_type6C2_050212021_Sequence_A 0_S 0_U 2_V 0_X 9_Y 9_Job(Seq.Scan) 1 01 01 02 01 04 01_304	Cell_CP_4	WT	60	4	5.174517002539664	5.174517002539664	Prdm1
412	Prdm1_Prdm1Ehn_type1C3_type6C2_050212021_Sequence_A 0_S 0_U 2_V 0_X 9_Y11_Job(Seq.Scan) 1 01 01 02 01 04 01_320	Cell_CP_40	WT	60	4	1.7202370465324226	1.7202370465324226	Prdm1
413	Prdm1_Prdm1Ehn_type1C3_type6C2_050212021_Sequence_A 0_S 0_U 2_V 0_X11_Y11_Job(Seq.Scan) 1 01 01 02 01 04 01_316	Cell_CP_23	WT	60	4	1.3260736161045124	1.3260736161045124	Prdm1
414	Prdm1_Prdm1Ehn_type1C3_type6C2_050212021_Sequence_A 0_S 0_U 2_V 0_X13_Y15_Job(Seq.Scan) 1 01 01 02 01 04 01_340	Cell_CP_3	WT	60	4	1.517287335949408	1.517287335949408	Prdm1
415	Prdm1_Prdm1Ehn_type1C3_type6C2_050212021_Sequence_A 0_S 0_U 2_V 0_X15_Y15_Job(Seq.Scan) 1 01 01 02 01 04 01_336	Cell_CP_7	WT	60	4	2.9089406476316206	2.9089406476316206	Prdm1
