# Supplementary material for: Cohesin couples transcriptional bursting probabilities of inducible enhancers and promoters
Source: Nat Commun. 2022 Jul 27;13:4342. doi: 10.1038/s41467-022-31192-9 (PMC9329429; doi:10.1038/s41467-022-31192-9)
Supplement: Supplementary file 4 — Source Data [file 41467_2022_31192_MOESM4_ESM.zip › SourceData/Fig3eg_ByLocus_Ifnb1forL2-L2.csv]

Column1	Timepoint	Rep	N_cells	variable	Coocurrence	Yes	No
0	0	1	488	Sampled	0.0030737704918032	3	973
1	90	1	900	Sampled	0.0033333333333333	6	1794
2	0	2	478	Sampled	0.0010460251046025	1	955
3	90	3	1006	Sampled	0.0009940357852882	2	2010
4	0	3	706	Sampled	0.0	0	1412
5	0	4	1472	Sampled	0.0	0	2944
6	90	2	1520	Sampled	0.0019736842105263	6	3034
7	90	4	1153	Sampled	0.0047701647875108	11	2295
8	0	1	488	Random	0.0002057578607901	0	976
9	90	1	900	Random	0.0015425925925925	3	1797
10	0	2	478	Random	3.829589818105425e-5	0	956
11	90	3	1006	Random	0.0003927725891173	1	2011
12	0	3	706	Random	0.0	0	1412
13	0	4	1472	Random	5.192026524102079e-6	0	2944
14	90	2	1520	Random	0.0003226713988919	1	3039
15	90	4	1153	Random	0.0009989401305392	2	2304
