# Supplementary material for: Cohesin couples transcriptional bursting probabilities of inducible enhancers and promoters
Source: Nat Commun. 2022 Jul 27;13:4342. doi: 10.1038/s41467-022-31192-9 (PMC9329429; doi:10.1038/s41467-022-31192-9)
Supplement: Supplementary file 4 — Source Data [file 41467_2022_31192_MOESM4_ESM.zip › SourceData/Fig1d_Il12bBS.csv]

Cell	Sample	Genotype	Timepoint	Image	BurstSize	Rep
Cell_CP_13	Rad21KO_120	Rad21KO	120	23Oct17_Il12inex_FL120_Mark_and_Find_001_Pos022_S001	5.4447364823255295	1
Cell_CP_41	Rad21KO_120	Rad21KO	120	23Oct17_Il12inex_FL120_Mark_and_Find_001_Pos020_S001	2.1912563409189363	1
Cell_CP_45	Rad21KO_120	Rad21KO	120	23Oct17_Il12inex_FL120_Mark_and_Find_001_Pos020_S001	1.4076658988681012	1
Cell_CP_5	Rad21KO_120	Rad21KO	120	23Oct17_Il12inex_FL120_Mark_and_Find_001_Pos016_S001	7.884068609037294	1
Cell_CP_18	Rad21KO_120	Rad21KO	120	23Oct17_Il12inex_FL120_Mark_and_Find_001_Pos015_S001	2.0643700133737632	1
Cell_CP_29	Rad21KO_120	Rad21KO	120	23Oct17_Il12inex_FL120_Mark_and_Find_001_Pos015_S001	2.4320823214742386	1
Cell_CP_38	Rad21KO_120	Rad21KO	120	23Oct17_Il12inex_FL120_Mark_and_Find_001_Pos015_S001	2.4403694325026724	1
Cell_CP_8	Rad21KO_120	Rad21KO	120	23Oct17_Il12inex_FL120_Mark_and_Find_001_Pos013_S001	1.5899686131872726	1
Cell_CP_15	Rad21KO_120	Rad21KO	120	23Oct17_Il12inex_FL120_Mark_and_Find_001_Pos005_S001	5.817110117201322	1
Cell_CP_27	Rad21KO_120	Rad21KO	120	23Oct17_Il12inex_FL120_Mark_and_Find_001_Pos004_S001	1.6086134164974821	1
Cell_CP_9	Rad21KO_120	Rad21KO	120	23Oct17_Il12inex_FL120_Mark_and_Find_001_Pos003_S001	1.3144432677424662	1
Cell_CP_20	Rad21KO_120	Rad21KO	120	23Oct17_Il12inex_FL120_Mark_and_Find_001_Pos003_S001	2.8707473028758472	1
Cell_CP_26	Rad21KO_120	Rad21KO	120	23Oct17_Il12inex_FL120_Mark_and_Find_001_Pos003_S001	1.3020134828341698	1
Cell_CP_27	Rad21KO_120	Rad21KO	120	23Oct17_Il12inex_FL120_Mark_and_Find_001_Pos003_S001	1.4946740153828821	1
Cell_CP_6	Rad21KO_120	Rad21KO	120	23Oct17_Il12inex_FL120_Mark_and_Find_001_Pos002_S001	2.5506825455730966	1
Cell_CP_35	Rad21KO_120	Rad21KO	120	23Oct17_Il12inex_FL120_Mark_and_Find_001_Pos002_S001	1.9115878178032077	1
Cell_CP_33	Rad21KO_90	Rad21KO	90	23Oct17_Il12inex_0_60_90_120_Sequence_A 0_S 0_U 2_V 1_X12_Y15_Job(Seq.Scan) 1 02 01_466	1.8489212479483896	1
Cell_CP_21	Rad21KO_90	Rad21KO	90	23Oct17_Il12inex_0_60_90_120_Sequence_A 0_S 0_U 2_V 1_X12_Y14_Job(Seq.Scan) 1 02 01_464	1.3677880656810038	1
Cell_CP_19	Rad21KO_90	Rad21KO	90	23Oct17_Il12inex_0_60_90_120_Sequence_A 0_S 0_U 2_V 1_X12_Y13_Job(Seq.Scan) 1 02 01_434	4.226624110596243	1
Cell_CP_5	Rad21KO_90	Rad21KO	90	23Oct17_Il12inex_0_60_90_120_Sequence_A 0_S 0_U 2_V 1_X12_Y12_Job(Seq.Scan) 1 02 01_432	1.0264880114415988	1
Cell_CP_28	Rad21KO_90	Rad21KO	90	23Oct17_Il12inex_0_60_90_120_Sequence_A 0_S 0_U 2_V 1_X12_Y12_Job(Seq.Scan) 1 02 01_432	1.3745199737096636	1
Cell_CP_39	Rad21KO_90	Rad21KO	90	23Oct17_Il12inex_0_60_90_120_Sequence_A 0_S 0_U 2_V 1_X12_Y11_Job(Seq.Scan) 1 02 01_402	3.7082006919696147	1
Cell_CP_41	Rad21KO_90	Rad21KO	90	23Oct17_Il12inex_0_60_90_120_Sequence_A 0_S 0_U 2_V 1_X12_Y11_Job(Seq.Scan) 1 02 01_402	1.330498207165055	1
Cell_CP_54	Rad21KO_90	Rad21KO	90	23Oct17_Il12inex_0_60_90_120_Sequence_A 0_S 0_U 2_V 1_X12_Y11_Job(Seq.Scan) 1 02 01_402	1.4827622536312157	1
Cell_CP_26	Rad21KO_90	Rad21KO	90	23Oct17_Il12inex_0_60_90_120_Sequence_A 0_S 0_U 2_V 1_X11_Y15_Job(Seq.Scan) 1 02 01_468	2.0819783925274185	1
Cell_CP_45	Rad21KO_90	Rad21KO	90	23Oct17_Il12inex_0_60_90_120_Sequence_A 0_S 0_U 2_V 1_X11_Y15_Job(Seq.Scan) 1 02 01_468	3.766723832257981	1
Cell_CP_48	Rad21KO_90	Rad21KO	90	23Oct17_Il12inex_0_60_90_120_Sequence_A 0_S 0_U 2_V 1_X11_Y15_Job(Seq.Scan) 1 02 01_468	4.0645197652661125	1
Cell_CP_22	Rad21KO_90	Rad21KO	90	23Oct17_Il12inex_0_60_90_120_Sequence_A 0_S 0_U 2_V 1_X11_Y14_Job(Seq.Scan) 1 02 01_462	1.1191927453583683	1
Cell_CP_37	Rad21KO_90	Rad21KO	90	23Oct17_Il12inex_0_60_90_120_Sequence_A 0_S 0_U 2_V 1_X11_Y13_Job(Seq.Scan) 1 02 01_436	5.480990798319278	1
Cell_CP_45	Rad21KO_90	Rad21KO	90	23Oct17_Il12inex_0_60_90_120_Sequence_A 0_S 0_U 2_V 1_X11_Y13_Job(Seq.Scan) 1 02 01_436	3.2493367118401415	1
Cell_CP_31	Rad21KO_90	Rad21KO	90	23Oct17_Il12inex_0_60_90_120_Sequence_A 0_S 0_U 2_V 1_X11_Y12_Job(Seq.Scan) 1 02 01_430	1.7981665657930026	1
Cell_CP_4	Rad21KO_90	Rad21KO	90	23Oct17_Il12inex_0_60_90_120_Sequence_A 0_S 0_U 2_V 1_X11_Y11_Job(Seq.Scan) 1 02 01_404	2.1306618636906385	1
Cell_CP_12	Rad21KO_90	Rad21KO	90	23Oct17_Il12inex_0_60_90_120_Sequence_A 0_S 0_U 2_V 1_X11_Y11_Job(Seq.Scan) 1 02 01_404	1.690960206236946	1
Cell_CP_6	Rad21KO_90	Rad21KO	90	23Oct17_Il12inex_0_60_90_120_Sequence_A 0_S 0_U 2_V 1_X10_Y15_Job(Seq.Scan) 1 02 01_470	3.850108053736118	1
Cell_CP_10	Rad21KO_90	Rad21KO	90	23Oct17_Il12inex_0_60_90_120_Sequence_A 0_S 0_U 2_V 1_X10_Y15_Job(Seq.Scan) 1 02 01_470	1.4786190759602935	1
Cell_CP_15	Rad21KO_90	Rad21KO	90	23Oct17_Il12inex_0_60_90_120_Sequence_A 0_S 0_U 2_V 1_X10_Y15_Job(Seq.Scan) 1 02 01_470	5.745639294795795	1
Cell_CP_20	Rad21KO_90	Rad21KO	90	23Oct17_Il12inex_0_60_90_120_Sequence_A 0_S 0_U 2_V 1_X10_Y15_Job(Seq.Scan) 1 02 01_470	1.6914781034458113	1
Cell_CP_14	Rad21KO_90	Rad21KO	90	23Oct17_Il12inex_0_60_90_120_Sequence_A 0_S 0_U 2_V 1_X10_Y14_Job(Seq.Scan) 1 02 01_460	1.8401172472932092	1
Cell_CP_51	Rad21KO_90	Rad21KO	90	23Oct17_Il12inex_0_60_90_120_Sequence_A 0_S 0_U 2_V 1_X10_Y14_Job(Seq.Scan) 1 02 01_460	5.414698948002402	1
Cell_CP_60	Rad21KO_90	Rad21KO	90	23Oct17_Il12inex_0_60_90_120_Sequence_A 0_S 0_U 2_V 1_X10_Y13_Job(Seq.Scan) 1 02 01_438	1.5096936641787995	1
Cell_CP_2	Rad21KO_90	Rad21KO	90	23Oct17_Il12inex_0_60_90_120_Sequence_A 0_S 0_U 2_V 1_X10_Y12_Job(Seq.Scan) 1 02 01_428	10.023016828069776	1
Cell_CP_12	Rad21KO_90	Rad21KO	90	23Oct17_Il12inex_0_60_90_120_Sequence_A 0_S 0_U 2_V 1_X10_Y12_Job(Seq.Scan) 1 02 01_428	1.1010660911525536	1
Cell_CP_27	Rad21KO_90	Rad21KO	90	23Oct17_Il12inex_0_60_90_120_Sequence_A 0_S 0_U 2_V 1_X10_Y12_Job(Seq.Scan) 1 02 01_428	4.181566801529434	1
Cell_CP_24	Rad21KO_90	Rad21KO	90	23Oct17_Il12inex_0_60_90_120_Sequence_A 0_S 0_U 2_V 1_X10_Y11_Job(Seq.Scan) 1 02 01_406	1.7655386637911952	1
Cell_CP_30	Rad21KO_90	Rad21KO	90	23Oct17_Il12inex_0_60_90_120_Sequence_A 0_S 0_U 2_V 1_X10_Y11_Job(Seq.Scan) 1 02 01_406	8.903824838397997	1
Cell_CP_9	Rad21KO_90	Rad21KO	90	23Oct17_Il12inex_0_60_90_120_Sequence_A 0_S 0_U 2_V 1_X 9_Y15_Job(Seq.Scan) 1 02 01_472	2.5139113399526023	1
Cell_CP_15	Rad21KO_90	Rad21KO	90	23Oct17_Il12inex_0_60_90_120_Sequence_A 0_S 0_U 2_V 1_X 9_Y15_Job(Seq.Scan) 1 02 01_472	1.1518210252034702	1
Cell_CP_30	Rad21KO_90	Rad21KO	90	23Oct17_Il12inex_0_60_90_120_Sequence_A 0_S 0_U 2_V 1_X 9_Y15_Job(Seq.Scan) 1 02 01_472	1.496227707009478	1
Cell_CP_41	Rad21KO_90	Rad21KO	90	23Oct17_Il12inex_0_60_90_120_Sequence_A 0_S 0_U 2_V 1_X 9_Y15_Job(Seq.Scan) 1 02 01_472	1.2631706883782141	1
Cell_CP_44	Rad21KO_90	Rad21KO	90	23Oct17_Il12inex_0_60_90_120_Sequence_A 0_S 0_U 2_V 1_X 9_Y15_Job(Seq.Scan) 1 02 01_472	8.921434351081535	1
Cell_CP_30	Rad21KO_90	Rad21KO	90	23Oct17_Il12inex_0_60_90_120_Sequence_A 0_S 0_U 2_V 1_X 9_Y14_Job(Seq.Scan) 1 02 01_458	6.835314166308608	1
Cell_CP_32	Rad21KO_90	Rad21KO	90	23Oct17_Il12inex_0_60_90_120_Sequence_A 0_S 0_U 2_V 1_X 9_Y14_Job(Seq.Scan) 1 02 01_458	1.8033457897771852	1
Cell_CP_33	Rad21KO_90	Rad21KO	90	23Oct17_Il12inex_0_60_90_120_Sequence_A 0_S 0_U 2_V 1_X 9_Y14_Job(Seq.Scan) 1 02 01_458	6.678904171320699	1
Cell_CP_34	Rad21KO_90	Rad21KO	90	23Oct17_Il12inex_0_60_90_120_Sequence_A 0_S 0_U 2_V 1_X 9_Y14_Job(Seq.Scan) 1 02 01_458	2.503553647670826	1
Cell_CP_57	Rad21KO_90	Rad21KO	90	23Oct17_Il12inex_0_60_90_120_Sequence_A 0_S 0_U 2_V 1_X 9_Y14_Job(Seq.Scan) 1 02 01_458	1.335159659888137	1
Cell_CP_59	Rad21KO_90	Rad21KO	90	23Oct17_Il12inex_0_60_90_120_Sequence_A 0_S 0_U 2_V 1_X 9_Y14_Job(Seq.Scan) 1 02 01_458	12.774649032384255	1
Cell_CP_3	Rad21KO_90	Rad21KO	90	23Oct17_Il12inex_0_60_90_120_Sequence_A 0_S 0_U 2_V 1_X 9_Y13_Job(Seq.Scan) 1 02 01_440	1.7070153975550642	1
Cell_CP_38	Rad21KO_90	Rad21KO	90	23Oct17_Il12inex_0_60_90_120_Sequence_A 0_S 0_U 2_V 1_X 9_Y13_Job(Seq.Scan) 1 02 01_440	2.6418342176020944	1
Cell_CP_44	Rad21KO_90	Rad21KO	90	23Oct17_Il12inex_0_60_90_120_Sequence_A 0_S 0_U 2_V 1_X 9_Y13_Job(Seq.Scan) 1 02 01_440	2.139466116241348	1
Cell_CP_48	Rad21KO_90	Rad21KO	90	23Oct17_Il12inex_0_60_90_120_Sequence_A 0_S 0_U 2_V 1_X 9_Y13_Job(Seq.Scan) 1 02 01_440	1.455313323718061	1
Cell_CP_38	Rad21KO_90	Rad21KO	90	23Oct17_Il12inex_0_60_90_120_Sequence_A 0_S 0_U 2_V 1_X 9_Y12_Job(Seq.Scan) 1 02 01_426	5.275898465698032	1
Cell_CP_17	Rad21KO_90	Rad21KO	90	23Oct17_Il12inex_0_60_90_120_Sequence_A 0_S 0_U 2_V 1_X 9_Y11_Job(Seq.Scan) 1 02 01_408	2.2135259209001434	1
Cell_CP_19	Rad21KO_90	Rad21KO	90	23Oct17_Il12inex_0_60_90_120_Sequence_A 0_S 0_U 2_V 1_X 9_Y11_Job(Seq.Scan) 1 02 01_408	2.4129198728506935	1
Cell_CP_5	Rad21KO_90	Rad21KO	90	23Oct17_Il12inex_0_60_90_120_Sequence_A 0_S 0_U 2_V 1_X 8_Y15_Job(Seq.Scan) 1 02 01_474	2.6081698914437323	1
Cell_CP_17	Rad21KO_90	Rad21KO	90	23Oct17_Il12inex_0_60_90_120_Sequence_A 0_S 0_U 2_V 1_X 8_Y14_Job(Seq.Scan) 1 02 01_456	1.6484920053711685	1
Cell_CP_25	Rad21KO_90	Rad21KO	90	23Oct17_Il12inex_0_60_90_120_Sequence_A 0_S 0_U 2_V 1_X 8_Y14_Job(Seq.Scan) 1 02 01_456	2.184005276203763	1
Cell_CP_48	Rad21KO_90	Rad21KO	90	23Oct17_Il12inex_0_60_90_120_Sequence_A 0_S 0_U 2_V 1_X 8_Y14_Job(Seq.Scan) 1 02 01_456	4.169136512830079	1
Cell_CP_2	Rad21KO_90	Rad21KO	90	23Oct17_Il12inex_0_60_90_120_Sequence_A 0_S 0_U 2_V 1_X 8_Y13_Job(Seq.Scan) 1 02 01_442	6.581020591263042	1
Cell_CP_5	Rad21KO_90	Rad21KO	90	23Oct17_Il12inex_0_60_90_120_Sequence_A 0_S 0_U 2_V 1_X 8_Y13_Job(Seq.Scan) 1 02 01_442	2.418617245939271	1
Cell_CP_32	Rad21KO_90	Rad21KO	90	23Oct17_Il12inex_0_60_90_120_Sequence_A 0_S 0_U 2_V 1_X 8_Y13_Job(Seq.Scan) 1 02 01_442	4.035516513987538	1
Cell_CP_2	Rad21KO_90	Rad21KO	90	23Oct17_Il12inex_0_60_90_120_Sequence_A 0_S 0_U 2_V 1_X 8_Y12_Job(Seq.Scan) 1 02 01_424	3.9930489428605846	1
Cell_CP_12	Rad21KO_90	Rad21KO	90	23Oct17_Il12inex_0_60_90_120_Sequence_A 0_S 0_U 2_V 1_X 8_Y12_Job(Seq.Scan) 1 02 01_424	3.950580112255983	1
Cell_CP_8	Rad21KO_90	Rad21KO	90	23Oct17_Il12inex_0_60_90_120_Sequence_A 0_S 0_U 2_V 1_X 8_Y11_Job(Seq.Scan) 1 02 01_410	8.777456911852749	1
Cell_CP_16	Rad21KO_90	Rad21KO	90	23Oct17_Il12inex_0_60_90_120_Sequence_A 0_S 0_U 2_V 1_X 8_Y11_Job(Seq.Scan) 1 02 01_410	3.3052708698752404	1
Cell_CP_22	Rad21KO_90	Rad21KO	90	23Oct17_Il12inex_0_60_90_120_Sequence_A 0_S 0_U 2_V 1_X 8_Y11_Job(Seq.Scan) 1 02 01_410	1.2113800858573318	1
Cell_CP_42	Rad21KO_90	Rad21KO	90	23Oct17_Il12inex_0_60_90_120_Sequence_A 0_S 0_U 2_V 1_X 8_Y11_Job(Seq.Scan) 1 02 01_410	1.8225081124529656	1
Cell_CP_8	Rad21KO_90	Rad21KO	90	23Oct17_Il12inex_0_60_90_120_Sequence_A 0_S 0_U 2_V 1_X 7_Y15_Job(Seq.Scan) 1 02 01_476	8.72929045626404	1
Cell_CP_9	Rad21KO_90	Rad21KO	90	23Oct17_Il12inex_0_60_90_120_Sequence_A 0_S 0_U 2_V 1_X 7_Y15_Job(Seq.Scan) 1 02 01_476	13.039817441233875	1
Cell_CP_17	Rad21KO_90	Rad21KO	90	23Oct17_Il12inex_0_60_90_120_Sequence_A 0_S 0_U 2_V 1_X 7_Y15_Job(Seq.Scan) 1 02 01_476	4.23698155098249	1
Cell_CP_58	Rad21KO_90	Rad21KO	90	23Oct17_Il12inex_0_60_90_120_Sequence_A 0_S 0_U 2_V 1_X 7_Y15_Job(Seq.Scan) 1 02 01_476	1.1243717174470211	1
Cell_CP_7	Rad21KO_90	Rad21KO	90	23Oct17_Il12inex_0_60_90_120_Sequence_A 0_S 0_U 2_V 1_X 7_Y14_Job(Seq.Scan) 1 02 01_454	1.9996318546834841	1
Cell_CP_14	Rad21KO_90	Rad21KO	90	23Oct17_Il12inex_0_60_90_120_Sequence_A 0_S 0_U 2_V 1_X 7_Y14_Job(Seq.Scan) 1 02 01_454	3.1177898132062403	1
Cell_CP_19	Rad21KO_90	Rad21KO	90	23Oct17_Il12inex_0_60_90_120_Sequence_A 0_S 0_U 2_V 1_X 7_Y13_Job(Seq.Scan) 1 02 01_444	8.668696482826801	1
Cell_CP_26	Rad21KO_90	Rad21KO	90	23Oct17_Il12inex_0_60_90_120_Sequence_A 0_S 0_U 2_V 1_X 7_Y13_Job(Seq.Scan) 1 02 01_444	1.2440076100158448	1
Cell_CP_31	Rad21KO_90	Rad21KO	90	23Oct17_Il12inex_0_60_90_120_Sequence_A 0_S 0_U 2_V 1_X 7_Y13_Job(Seq.Scan) 1 02 01_444	1.8427064814420062	1
Cell_CP_32	Rad21KO_90	Rad21KO	90	23Oct17_Il12inex_0_60_90_120_Sequence_A 0_S 0_U 2_V 1_X 7_Y13_Job(Seq.Scan) 1 02 01_444	1.7033898651974777	1
Cell_CP_40	Rad21KO_90	Rad21KO	90	23Oct17_Il12inex_0_60_90_120_Sequence_A 0_S 0_U 2_V 1_X 7_Y13_Job(Seq.Scan) 1 02 01_444	2.30933816401787	1
Cell_CP_20	Rad21KO_90	Rad21KO	90	23Oct17_Il12inex_0_60_90_120_Sequence_A 0_S 0_U 2_V 1_X 7_Y12_Job(Seq.Scan) 1 02 01_422	3.227585280963329	1
Cell_CP_23	Rad21KO_90	Rad21KO	90	23Oct17_Il12inex_0_60_90_120_Sequence_A 0_S 0_U 2_V 1_X 7_Y12_Job(Seq.Scan) 1 02 01_422	1.2108620627007016	1
Cell_CP_31	Rad21KO_90	Rad21KO	90	23Oct17_Il12inex_0_60_90_120_Sequence_A 0_S 0_U 2_V 1_X 7_Y12_Job(Seq.Scan) 1 02 01_422	11.104405344240746	1
Cell_CP_35	Rad21KO_90	Rad21KO	90	23Oct17_Il12inex_0_60_90_120_Sequence_A 0_S 0_U 2_V 1_X 7_Y12_Job(Seq.Scan) 1 02 01_422	4.748673061580459	1
Cell_CP_33	Rad21KO_90	Rad21KO	90	23Oct17_Il12inex_0_60_90_120_Sequence_A 0_S 0_U 2_V 1_X 7_Y11_Job(Seq.Scan) 1 02 01_412	2.3196966119862346	1
Cell_CP_40	Rad21KO_90	Rad21KO	90	23Oct17_Il12inex_0_60_90_120_Sequence_A 0_S 0_U 2_V 1_X 7_Y11_Job(Seq.Scan) 1 02 01_412	3.0375132268768246	1
Cell_CP_18	Rad21KO_90	Rad21KO	90	23Oct17_Il12inex_0_60_90_120_Sequence_A 0_S 0_U 2_V 1_X 6_Y15_Job(Seq.Scan) 1 02 01_478	1.865494336475373	1
Cell_CP_17	Rad21KO_90	Rad21KO	90	23Oct17_Il12inex_0_60_90_120_Sequence_A 0_S 0_U 2_V 1_X 6_Y14_Job(Seq.Scan) 1 02 01_452	1.2476338980600203	1
Cell_CP_33	Rad21KO_90	Rad21KO	90	23Oct17_Il12inex_0_60_90_120_Sequence_A 0_S 0_U 2_V 1_X 6_Y14_Job(Seq.Scan) 1 02 01_452	4.128221625747602	1
Cell_CP_43	Rad21KO_90	Rad21KO	90	23Oct17_Il12inex_0_60_90_120_Sequence_A 0_S 0_U 2_V 1_X 6_Y13_Job(Seq.Scan) 1 02 01_446	7.5225738382940275	1
Cell_CP_44	Rad21KO_90	Rad21KO	90	23Oct17_Il12inex_0_60_90_120_Sequence_A 0_S 0_U 2_V 1_X 6_Y13_Job(Seq.Scan) 1 02 01_446	2.007400186868699	1
Cell_CP_22	Rad21KO_90	Rad21KO	90	23Oct17_Il12inex_0_60_90_120_Sequence_A 0_S 0_U 2_V 1_X 6_Y12_Job(Seq.Scan) 1 02 01_420	2.079388906483092	1
Cell_CP_19	Rad21KO_90	Rad21KO	90	23Oct17_Il12inex_0_60_90_120_Sequence_A 0_S 0_U 2_V 1_X 6_Y11_Job(Seq.Scan) 1 02 01_414	2.4968219915376957	1
Cell_CP_25	Rad21KO_90	Rad21KO	90	23Oct17_Il12inex_0_60_90_120_Sequence_A 0_S 0_U 2_V 1_X 6_Y11_Job(Seq.Scan) 1 02 01_414	4.575173466282115	1
Cell_CP_35	Rad21KO_90	Rad21KO	90	23Oct17_Il12inex_0_60_90_120_Sequence_A 0_S 0_U 2_V 1_X 6_Y11_Job(Seq.Scan) 1 02 01_414	2.0586728921807156	1
Cell_CP_54	Rad21KO_90	Rad21KO	90	23Oct17_Il12inex_0_60_90_120_Sequence_A 0_S 0_U 2_V 1_X 5_Y15_Job(Seq.Scan) 1 02 01_480	9.693633195649335	1
Cell_CP_6	Rad21KO_90	Rad21KO	90	23Oct17_Il12inex_0_60_90_120_Sequence_A 0_S 0_U 2_V 1_X 5_Y14_Job(Seq.Scan) 1 02 01_450	11.890582375537317	1
Cell_CP_31	Rad21KO_90	Rad21KO	90	23Oct17_Il12inex_0_60_90_120_Sequence_A 0_S 0_U 2_V 1_X 5_Y14_Job(Seq.Scan) 1 02 01_450	1.1155673389485465	1
Cell_CP_4	Rad21KO_90	Rad21KO	90	23Oct17_Il12inex_0_60_90_120_Sequence_A 0_S 0_U 2_V 1_X 5_Y13_Job(Seq.Scan) 1 02 01_448	1.4858697628321722	1
Cell_CP_5	Rad21KO_90	Rad21KO	90	23Oct17_Il12inex_0_60_90_120_Sequence_A 0_S 0_U 2_V 1_X 5_Y12_Job(Seq.Scan) 1 02 01_418	1.21707695515485	1
Cell_CP_10	Rad21KO_90	Rad21KO	90	23Oct17_Il12inex_0_60_90_120_Sequence_A 0_S 0_U 2_V 1_X 5_Y11_Job(Seq.Scan) 1 02 01_416	1.0202729930396857	1
Cell_CP_30	Rad21KO_60	Rad21KO	60	23Oct17_Il12inex_0_60_90_120_Sequence_A 0_S 0_U 1_V 1_X17_Y14_Job(Seq.Scan) 1 02 01_320	1.9778797940678476	1
Cell_CP_36	Rad21KO_60	Rad21KO	60	23Oct17_Il12inex_0_60_90_120_Sequence_A 0_S 0_U 1_V 1_X17_Y14_Job(Seq.Scan) 1 02 01_320	1.4475447396373171	1
Cell_CP_2	Rad21KO_60	Rad21KO	60	23Oct17_Il12inex_0_60_90_120_Sequence_A 0_S 0_U 1_V 1_X17_Y13_Job(Seq.Scan) 1 02 01_290	1.9229819342415384	1
Cell_CP_1	Rad21KO_60	Rad21KO	60	23Oct17_Il12inex_0_60_90_120_Sequence_A 0_S 0_U 1_V 1_X17_Y11_Job(Seq.Scan) 1 02 01_258	1.9716649016136993	1
Cell_CP_22	Rad21KO_60	Rad21KO	60	23Oct17_Il12inex_0_60_90_120_Sequence_A 0_S 0_U 1_V 1_X17_Y11_Job(Seq.Scan) 1 02 01_258	1.0668844975241503	1
Cell_CP_24	Rad21KO_60	Rad21KO	60	23Oct17_Il12inex_0_60_90_120_Sequence_A 0_S 0_U 1_V 1_X17_Y11_Job(Seq.Scan) 1 02 01_258	8.977887162012088	1
Cell_CP_38	Rad21KO_60	Rad21KO	60	23Oct17_Il12inex_0_60_90_120_Sequence_A 0_S 0_U 1_V 1_X17_Y11_Job(Seq.Scan) 1 02 01_258	3.799870764998537	1
Cell_CP_43	Rad21KO_60	Rad21KO	60	23Oct17_Il12inex_0_60_90_120_Sequence_A 0_S 0_U 1_V 1_X17_Y11_Job(Seq.Scan) 1 02 01_258	3.194439103909362	1
Cell_CP_40	Rad21KO_60	Rad21KO	60	23Oct17_Il12inex_0_60_90_120_Sequence_A 0_S 0_U 1_V 1_X16_Y14_Job(Seq.Scan) 1 02 01_318	1.1497490585247145	1
Cell_CP_4	Rad21KO_60	Rad21KO	60	23Oct17_Il12inex_0_60_90_120_Sequence_A 0_S 0_U 1_V 1_X16_Y12_Job(Seq.Scan) 1 02 01_286	1.2621347680127186	1
Cell_CP_46	Rad21KO_60	Rad21KO	60	23Oct17_Il12inex_0_60_90_120_Sequence_A 0_S 0_U 1_V 1_X16_Y10_Job(Seq.Scan) 1 02 01_254	2.089747228503692	1
Cell_CP_32	Rad21KO_60	Rad21KO	60	23Oct17_Il12inex_0_60_90_120_Sequence_A 0_S 0_U 1_V 1_X15_Y14_Job(Seq.Scan) 1 02 01_316	10.953179359252083	1
Cell_CP_34	Rad21KO_60	Rad21KO	60	23Oct17_Il12inex_0_60_90_120_Sequence_A 0_S 0_U 1_V 1_X15_Y14_Job(Seq.Scan) 1 02 01_316	1.3895391187145216	1
Cell_CP_58	Rad21KO_60	Rad21KO	60	23Oct17_Il12inex_0_60_90_120_Sequence_A 0_S 0_U 1_V 1_X15_Y14_Job(Seq.Scan) 1 02 01_316	2.186077872621343	1
Cell_CP_5	Rad21KO_60	Rad21KO	60	23Oct17_Il12inex_0_60_90_120_Sequence_A 0_S 0_U 1_V 1_X15_Y13_Job(Seq.Scan) 1 02 01_294	3.171133729510424	1
Cell_CP_41	Rad21KO_60	Rad21KO	60	23Oct17_Il12inex_0_60_90_120_Sequence_A 0_S 0_U 1_V 1_X15_Y13_Job(Seq.Scan) 1 02 01_294	1.286994085933782	1
Cell_CP_30	Rad21KO_60	Rad21KO	60	23Oct17_Il12inex_0_60_90_120_Sequence_A 0_S 0_U 1_V 1_X15_Y12_Job(Seq.Scan) 1 02 01_284	2.8857670776195294	1
Cell_CP_44	Rad21KO_60	Rad21KO	60	23Oct17_Il12inex_0_60_90_120_Sequence_A 0_S 0_U 1_V 1_X15_Y12_Job(Seq.Scan) 1 02 01_284	2.480766926167342	1
Cell_CP_12	Rad21KO_60	Rad21KO	60	23Oct17_Il12inex_0_60_90_120_Sequence_A 0_S 0_U 1_V 1_X15_Y10_Job(Seq.Scan) 1 02 01_252	7.275012423172651	1
Cell_CP_3	Rad21KO_60	Rad21KO	60	23Oct17_Il12inex_0_60_90_120_Sequence_A 0_S 0_U 1_V 1_X14_Y14_Job(Seq.Scan) 1 02 01_314	2.021901812507986	1
Cell_CP_13	Rad21KO_60	Rad21KO	60	23Oct17_Il12inex_0_60_90_120_Sequence_A 0_S 0_U 1_V 1_X14_Y14_Job(Seq.Scan) 1 02 01_314	1.9100341261766118	1
Cell_CP_18	Rad21KO_60	Rad21KO	60	23Oct17_Il12inex_0_60_90_120_Sequence_A 0_S 0_U 1_V 1_X14_Y14_Job(Seq.Scan) 1 02 01_314	2.115642592738016	1
Cell_CP_23	Rad21KO_60	Rad21KO	60	23Oct17_Il12inex_0_60_90_120_Sequence_A 0_S 0_U 1_V 1_X14_Y14_Job(Seq.Scan) 1 02 01_314	4.27530695202064	1
Cell_CP_4	Rad21KO_60	Rad21KO	60	23Oct17_Il12inex_0_60_90_120_Sequence_A 0_S 0_U 1_V 1_X14_Y13_Job(Seq.Scan) 1 02 01_296	13.118020927354651	1
Cell_CP_29	Rad21KO_60	Rad21KO	60	23Oct17_Il12inex_0_60_90_120_Sequence_A 0_S 0_U 1_V 1_X14_Y13_Job(Seq.Scan) 1 02 01_296	2.319179974255017	1
Cell_CP_36	Rad21KO_60	Rad21KO	60	23Oct17_Il12inex_0_60_90_120_Sequence_A 0_S 0_U 1_V 1_X14_Y13_Job(Seq.Scan) 1 02 01_296	1.6396876268726936	1
Cell_CP_26	Rad21KO_60	Rad21KO	60	23Oct17_Il12inex_0_60_90_120_Sequence_A 0_S 0_U 1_V 1_X14_Y10_Job(Seq.Scan) 1 02 01_250	1.9861662753574572	1
Cell_CP_32	Rad21KO_60	Rad21KO	60	23Oct17_Il12inex_0_60_90_120_Sequence_A 0_S 0_U 1_V 1_X13_Y14_Job(Seq.Scan) 1 02 01_312	2.6837843953112417	1
Cell_CP_28	Rad21KO_60	Rad21KO	60	23Oct17_Il12inex_0_60_90_120_Sequence_A 0_S 0_U 1_V 1_X13_Y12_Job(Seq.Scan) 1 02 01_280	2.2958733403784315	1
Cell_CP_37	Rad21KO_60	Rad21KO	60	23Oct17_Il12inex_0_60_90_120_Sequence_A 0_S 0_U 1_V 1_X13_Y11_Job(Seq.Scan) 1 02 01_266	11.083174581423624	1
Cell_CP_43	Rad21KO_60	Rad21KO	60	23Oct17_Il12inex_0_60_90_120_Sequence_A 0_S 0_U 1_V 1_X13_Y11_Job(Seq.Scan) 1 02 01_266	1.3734845571352274	1
Cell_CP_1	Rad21KO_60	Rad21KO	60	23Oct17_Il12inex_0_60_90_120_Sequence_A 0_S 0_U 1_V 1_X12_Y14_Job(Seq.Scan) 1 02 01_310	12.280565019305588	1
Cell_CP_15	Rad21KO_60	Rad21KO	60	23Oct17_Il12inex_0_60_90_120_Sequence_A 0_S 0_U 1_V 1_X11_Y12_Job(Seq.Scan) 1 02 01_276	2.3694165073060094	1
Cell_CP_10	Rad21KO_60	Rad21KO	60	23Oct17_Il12inex_0_60_90_120_Sequence_A 0_S 0_U 1_V 1_X11_Y11_Job(Seq.Scan) 1 02 01_270	1.7173737195756644	1
Cell_CP_18	Rad21KO_60	Rad21KO	60	23Oct17_Il12inex_0_60_90_120_Sequence_A 0_S 0_U 1_V 1_X11_Y11_Job(Seq.Scan) 1 02 01_270	2.553272535408482	1
Cell_CP_16	Rad21KO_60	Rad21KO	60	23Oct17_Il12inex_0_60_90_120_Sequence_A 0_S 0_U 1_V 1_X11_Y10_Job(Seq.Scan) 1 02 01_244	13.931650541049557	1
Cell_CP_15	Rad21KO_60	Rad21KO	60	23Oct17_Il12inex_0_60_90_120_Sequence_A 0_S 0_U 1_V 1_X10_Y13_Job(Seq.Scan) 1 02 01_304	1.7650202627912708	1
Cell_CP_22	Rad21KO_60	Rad21KO	60	23Oct17_Il12inex_0_60_90_120_Sequence_A 0_S 0_U 1_V 1_X10_Y13_Job(Seq.Scan) 1 02 01_304	1.2626531690126432	1
Cell_CP_51	Rad21KO_0	Rad21KO	0	23Oct17_Il12inex_0_60_90_120_Sequence_A 0_S 0_U 0_V 1_X12_Y13_Job(Seq.Scan) 1 02 01_146	1.5273024211757489	1
Cell_CP_59	Rad21KO_0	Rad21KO	0	23Oct17_Il12inex_0_60_90_120_Sequence_A 0_S 0_U 0_V 1_X12_Y12_Job(Seq.Scan) 1 02 01_144	1.5827180522631585	1
Cell_CP_11	Rad21KO_0	Rad21KO	0	23Oct17_Il12inex_0_60_90_120_Sequence_A 0_S 0_U 0_V 1_X10_Y12_Job(Seq.Scan) 1 02 01_140	1.3185865713611533	1
Cell_CP_7	Rad21KO_0	Rad21KO	0	23Oct17_Il12inex_0_60_90_120_Sequence_A 0_S 0_U 0_V 1_X 9_Y13_Job(Seq.Scan) 1 02 01_152	4.988980389240307	1
Cell_CP_17	Rad21KO_0	Rad21KO	0	23Oct17_Il12inex_0_60_90_120_Sequence_A 0_S 0_U 0_V 1_X 9_Y11_Job(Seq.Scan) 1 02 01_120	12.473229834078303	1
Cell_CP_15	Rad21KO_0	Rad21KO	0	23Oct17_Il12inex_0_60_90_120_Sequence_A 0_S 0_U 0_V 1_X 9_Y 9_Job(Seq.Scan) 1 02 01_088	11.943409906005813	1
Cell_CP_7	Rad21KO_0	Rad21KO	0	23Oct17_Il12inex_0_60_90_120_Sequence_A 0_S 0_U 0_V 1_X 8_Y13_Job(Seq.Scan) 1 02 01_154	4.07694879448782	1
Cell_CP_27	Rad21KO_0	Rad21KO	0	23Oct17_Il12inex_0_60_90_120_Sequence_A 0_S 0_U 0_V 1_X 7_Y12_Job(Seq.Scan) 1 02 01_134	4.679791725219258	1
Cell_CP_6	Rad21KO_0	Rad21KO	0	23Oct17_Il12inex_0_60_90_120_Sequence_A 0_S 0_U 0_V 1_X 7_Y 9_Job(Seq.Scan) 1 02 01_092	4.435336685768954	1
Cell_CP_2	Rad21KO_0	Rad21KO	0	23Oct17_Il12inex_0_60_90_120_Sequence_A 0_S 0_U 0_V 1_X 6_Y13_Job(Seq.Scan) 1 02 01_158	1.546464869799294	1
Cell_CP_10	Rad21KO_0	Rad21KO	0	23Oct17_Il12inex_0_60_90_120_Sequence_A 0_S 0_U 0_V 1_X 6_Y 9_Job(Seq.Scan) 1 02 01_094	1.9224639110849084	1
Cell_CP_45	Rad21KO_120	Rad21KO	120	23Oct17_Il12inex_FL120_Mark_and_Find_001_Pos020_S001	3.8024592434607447	1
Cell_CP_5	Rad21KO_120	Rad21KO	120	23Oct17_Il12inex_FL120_Mark_and_Find_001_Pos016_S001	1.1399092634518038	1
Cell_CP_33	Rad21KO_90	Rad21KO	90	23Oct17_Il12inex_0_60_90_120_Sequence_A 0_S 0_U 2_V 1_X12_Y15_Job(Seq.Scan) 1 02 01_466	6.39250399207184	1
Cell_CP_37	Rad21KO_90	Rad21KO	90	23Oct17_Il12inex_0_60_90_120_Sequence_A 0_S 0_U 2_V 1_X12_Y14_Job(Seq.Scan) 1 02 01_464	3.646052523114721	1
Cell_CP_41	Rad21KO_90	Rad21KO	90	23Oct17_Il12inex_0_60_90_120_Sequence_A 0_S 0_U 2_V 1_X12_Y11_Job(Seq.Scan) 1 02 01_402	8.894503696220541	1
Cell_CP_54	Rad21KO_90	Rad21KO	90	23Oct17_Il12inex_0_60_90_120_Sequence_A 0_S 0_U 2_V 1_X12_Y11_Job(Seq.Scan) 1 02 01_402	5.9284610398537145	1
Cell_CP_45	Rad21KO_90	Rad21KO	90	23Oct17_Il12inex_0_60_90_120_Sequence_A 0_S 0_U 2_V 1_X11_Y13_Job(Seq.Scan) 1 02 01_436	2.387541902034176	1
Cell_CP_31	Rad21KO_90	Rad21KO	90	23Oct17_Il12inex_0_60_90_120_Sequence_A 0_S 0_U 2_V 1_X11_Y12_Job(Seq.Scan) 1 02 01_430	1.3424097170211917	1
Cell_CP_4	Rad21KO_90	Rad21KO	90	23Oct17_Il12inex_0_60_90_120_Sequence_A 0_S 0_U 2_V 1_X11_Y11_Job(Seq.Scan) 1 02 01_404	1.661439813436095	1
Cell_CP_10	Rad21KO_90	Rad21KO	90	23Oct17_Il12inex_0_60_90_120_Sequence_A 0_S 0_U 2_V 1_X10_Y15_Job(Seq.Scan) 1 02 01_470	1.8209544208263697	1
Cell_CP_20	Rad21KO_90	Rad21KO	90	23Oct17_Il12inex_0_60_90_120_Sequence_A 0_S 0_U 2_V 1_X10_Y15_Job(Seq.Scan) 1 02 01_470	1.459456753284513	1
Cell_CP_24	Rad21KO_90	Rad21KO	90	23Oct17_Il12inex_0_60_90_120_Sequence_A 0_S 0_U 2_V 1_X10_Y15_Job(Seq.Scan) 1 02 01_470	2.216114903153411	1
Cell_CP_51	Rad21KO_90	Rad21KO	90	23Oct17_Il12inex_0_60_90_120_Sequence_A 0_S 0_U 2_V 1_X10_Y14_Job(Seq.Scan) 1 02 01_460	6.871048066138194	1
Cell_CP_2	Rad21KO_90	Rad21KO	90	23Oct17_Il12inex_0_60_90_120_Sequence_A 0_S 0_U 2_V 1_X10_Y12_Job(Seq.Scan) 1 02 01_428	3.046835880427459	1
Cell_CP_17	Rad21KO_90	Rad21KO	90	23Oct17_Il12inex_0_60_90_120_Sequence_A 0_S 0_U 2_V 1_X10_Y12_Job(Seq.Scan) 1 02 01_428	1.1507853567335045	1
Cell_CP_9	Rad21KO_90	Rad21KO	90	23Oct17_Il12inex_0_60_90_120_Sequence_A 0_S 0_U 2_V 1_X 9_Y15_Job(Seq.Scan) 1 02 01_472	10.216197524887122	1
Cell_CP_41	Rad21KO_90	Rad21KO	90	23Oct17_Il12inex_0_60_90_120_Sequence_A 0_S 0_U 2_V 1_X 9_Y15_Job(Seq.Scan) 1 02 01_472	12.705765680858818	1
Cell_CP_44	Rad21KO_90	Rad21KO	90	23Oct17_Il12inex_0_60_90_120_Sequence_A 0_S 0_U 2_V 1_X 9_Y15_Job(Seq.Scan) 1 02 01_472	2.0850861536239047	1
Cell_CP_17	Rad21KO_90	Rad21KO	90	23Oct17_Il12inex_0_60_90_120_Sequence_A 0_S 0_U 2_V 1_X 9_Y14_Job(Seq.Scan) 1 02 01_458	1.7422325337056686	1
Cell_CP_32	Rad21KO_90	Rad21KO	90	23Oct17_Il12inex_0_60_90_120_Sequence_A 0_S 0_U 2_V 1_X 9_Y14_Job(Seq.Scan) 1 02 01_458	1.0497936377360662	1
Cell_CP_34	Rad21KO_90	Rad21KO	90	23Oct17_Il12inex_0_60_90_120_Sequence_A 0_S 0_U 2_V 1_X 9_Y14_Job(Seq.Scan) 1 02 01_458	1.0347744927312081	1
Cell_CP_59	Rad21KO_90	Rad21KO	90	23Oct17_Il12inex_0_60_90_120_Sequence_A 0_S 0_U 2_V 1_X 9_Y14_Job(Seq.Scan) 1 02 01_458	1.6961394302211283	1
Cell_CP_48	Rad21KO_90	Rad21KO	90	23Oct17_Il12inex_0_60_90_120_Sequence_A 0_S 0_U 2_V 1_X 9_Y13_Job(Seq.Scan) 1 02 01_440	3.613943148060603	1
Cell_CP_38	Rad21KO_90	Rad21KO	90	23Oct17_Il12inex_0_60_90_120_Sequence_A 0_S 0_U 2_V 1_X 9_Y12_Job(Seq.Scan) 1 02 01_426	2.995045907645401	1
Cell_CP_17	Rad21KO_90	Rad21KO	90	23Oct17_Il12inex_0_60_90_120_Sequence_A 0_S 0_U 2_V 1_X 9_Y11_Job(Seq.Scan) 1 02 01_408	3.325987513916441	1
Cell_CP_14	Rad21KO_90	Rad21KO	90	23Oct17_Il12inex_0_60_90_120_Sequence_A 0_S 0_U 2_V 1_X 8_Y15_Job(Seq.Scan) 1 02 01_474	2.7909901251284746	1
Cell_CP_25	Rad21KO_90	Rad21KO	90	23Oct17_Il12inex_0_60_90_120_Sequence_A 0_S 0_U 2_V 1_X 8_Y14_Job(Seq.Scan) 1 02 01_456	11.687046757289023	1
Cell_CP_46	Rad21KO_90	Rad21KO	90	23Oct17_Il12inex_0_60_90_120_Sequence_A 0_S 0_U 2_V 1_X 8_Y13_Job(Seq.Scan) 1 02 01_442	10.921068724720316	1
Cell_CP_2	Rad21KO_90	Rad21KO	90	23Oct17_Il12inex_0_60_90_120_Sequence_A 0_S 0_U 2_V 1_X 8_Y12_Job(Seq.Scan) 1 02 01_424	4.428087132426959	1
Cell_CP_8	Rad21KO_90	Rad21KO	90	23Oct17_Il12inex_0_60_90_120_Sequence_A 0_S 0_U 2_V 1_X 8_Y11_Job(Seq.Scan) 1 02 01_410	1.7313569442150272	1
Cell_CP_22	Rad21KO_90	Rad21KO	90	23Oct17_Il12inex_0_60_90_120_Sequence_A 0_S 0_U 2_V 1_X 8_Y11_Job(Seq.Scan) 1 02 01_410	2.2824077610524043	1
Cell_CP_9	Rad21KO_90	Rad21KO	90	23Oct17_Il12inex_0_60_90_120_Sequence_A 0_S 0_U 2_V 1_X 7_Y15_Job(Seq.Scan) 1 02 01_476	2.668765628149678	1
Cell_CP_7	Rad21KO_90	Rad21KO	90	23Oct17_Il12inex_0_60_90_120_Sequence_A 0_S 0_U 2_V 1_X 7_Y14_Job(Seq.Scan) 1 02 01_454	12.440600294755553	1
Cell_CP_40	Rad21KO_90	Rad21KO	90	23Oct17_Il12inex_0_60_90_120_Sequence_A 0_S 0_U 2_V 1_X 7_Y13_Job(Seq.Scan) 1 02 01_444	3.033888450205827	1
Cell_CP_13	Rad21KO_90	Rad21KO	90	23Oct17_Il12inex_0_60_90_120_Sequence_A 0_S 0_U 2_V 1_X 7_Y12_Job(Seq.Scan) 1 02 01_422	6.036183659297694	1
Cell_CP_23	Rad21KO_90	Rad21KO	90	23Oct17_Il12inex_0_60_90_120_Sequence_A 0_S 0_U 2_V 1_X 7_Y12_Job(Seq.Scan) 1 02 01_422	1.2569554180807714	1
Cell_CP_31	Rad21KO_90	Rad21KO	90	23Oct17_Il12inex_0_60_90_120_Sequence_A 0_S 0_U 2_V 1_X 7_Y12_Job(Seq.Scan) 1 02 01_422	2.521162404667775	1
Cell_CP_28	Rad21KO_90	Rad21KO	90	23Oct17_Il12inex_0_60_90_120_Sequence_A 0_S 0_U 2_V 1_X 6_Y15_Job(Seq.Scan) 1 02 01_478	4.905596923448759	1
Cell_CP_19	Rad21KO_90	Rad21KO	90	23Oct17_Il12inex_0_60_90_120_Sequence_A 0_S 0_U 2_V 1_X 6_Y11_Job(Seq.Scan) 1 02 01_414	2.1047662475607853	1
Cell_CP_25	Rad21KO_90	Rad21KO	90	23Oct17_Il12inex_0_60_90_120_Sequence_A 0_S 0_U 2_V 1_X 6_Y11_Job(Seq.Scan) 1 02 01_414	6.565483674997083	1
Cell_CP_32	Rad21KO_90	Rad21KO	90	23Oct17_Il12inex_0_60_90_120_Sequence_A 0_S 0_U 2_V 1_X 5_Y15_Job(Seq.Scan) 1 02 01_480	2.4957846857467874	1
Cell_CP_54	Rad21KO_90	Rad21KO	90	23Oct17_Il12inex_0_60_90_120_Sequence_A 0_S 0_U 2_V 1_X 5_Y15_Job(Seq.Scan) 1 02 01_480	3.1835630106276613	1
Cell_CP_6	Rad21KO_90	Rad21KO	90	23Oct17_Il12inex_0_60_90_120_Sequence_A 0_S 0_U 2_V 1_X 5_Y14_Job(Seq.Scan) 1 02 01_450	1.1466414233759934	1
Cell_CP_31	Rad21KO_90	Rad21KO	90	23Oct17_Il12inex_0_60_90_120_Sequence_A 0_S 0_U 2_V 1_X 5_Y14_Job(Seq.Scan) 1 02 01_450	2.1674328174156035	1
Cell_CP_30	Rad21KO_60	Rad21KO	60	23Oct17_Il12inex_0_60_90_120_Sequence_A 0_S 0_U 1_V 1_X17_Y14_Job(Seq.Scan) 1 02 01_320	8.347077278210866	1
Cell_CP_1	Rad21KO_60	Rad21KO	60	23Oct17_Il12inex_0_60_90_120_Sequence_A 0_S 0_U 1_V 1_X17_Y11_Job(Seq.Scan) 1 02 01_258	2.4351902085184896	1
Cell_CP_40	Rad21KO_60	Rad21KO	60	23Oct17_Il12inex_0_60_90_120_Sequence_A 0_S 0_U 1_V 1_X16_Y14_Job(Seq.Scan) 1 02 01_318	1.8111141219623996	1
Cell_CP_6	Rad21KO_60	Rad21KO	60	23Oct17_Il12inex_0_60_90_120_Sequence_A 0_S 0_U 1_V 1_X16_Y11_Job(Seq.Scan) 1 02 01_260	1.8116322710667945	1
Cell_CP_32	Rad21KO_60	Rad21KO	60	23Oct17_Il12inex_0_60_90_120_Sequence_A 0_S 0_U 1_V 1_X15_Y14_Job(Seq.Scan) 1 02 01_316	1.9923809159160757	1
Cell_CP_35	Rad21KO_60	Rad21KO	60	23Oct17_Il12inex_0_60_90_120_Sequence_A 0_S 0_U 1_V 1_X15_Y14_Job(Seq.Scan) 1 02 01_316	13.641105168965538	1
Cell_CP_3	Rad21KO_60	Rad21KO	60	23Oct17_Il12inex_0_60_90_120_Sequence_A 0_S 0_U 1_V 1_X14_Y14_Job(Seq.Scan) 1 02 01_314	11.720191171074282	1
Cell_CP_18	Rad21KO_60	Rad21KO	60	23Oct17_Il12inex_0_60_90_120_Sequence_A 0_S 0_U 1_V 1_X14_Y14_Job(Seq.Scan) 1 02 01_314	11.442598267122488	1
Cell_CP_4	Rad21KO_60	Rad21KO	60	23Oct17_Il12inex_0_60_90_120_Sequence_A 0_S 0_U 1_V 1_X14_Y13_Job(Seq.Scan) 1 02 01_296	1.5164265797895777	1
Cell_CP_32	Rad21KO_60	Rad21KO	60	23Oct17_Il12inex_0_60_90_120_Sequence_A 0_S 0_U 1_V 1_X13_Y14_Job(Seq.Scan) 1 02 01_312	10.51710285631268	1
Cell_CP_37	Rad21KO_60	Rad21KO	60	23Oct17_Il12inex_0_60_90_120_Sequence_A 0_S 0_U 1_V 1_X13_Y11_Job(Seq.Scan) 1 02 01_266	2.170022807250989	1
Cell_CP_1	Rad21KO_60	Rad21KO	60	23Oct17_Il12inex_0_60_90_120_Sequence_A 0_S 0_U 1_V 1_X12_Y14_Job(Seq.Scan) 1 02 01_310	1.4853519915710718	1
Cell_CP_3	Rad21KO_60	Rad21KO	60	23Oct17_Il12inex_0_60_90_120_Sequence_A 0_S 0_U 1_V 1_X12_Y11_Job(Seq.Scan) 1 02 01_268	6.247489750843204	1
Cell_CP_15	Rad21KO_60	Rad21KO	60	23Oct17_Il12inex_0_60_90_120_Sequence_A 0_S 0_U 1_V 1_X11_Y12_Job(Seq.Scan) 1 02 01_276	13.684092652465594	1
Cell_CP_10	Rad21KO_60	Rad21KO	60	23Oct17_Il12inex_0_60_90_120_Sequence_A 0_S 0_U 1_V 1_X11_Y11_Job(Seq.Scan) 1 02 01_270	2.343521143071686	1
Cell_CP_16	Rad21KO_60	Rad21KO	60	23Oct17_Il12inex_0_60_90_120_Sequence_A 0_S 0_U 1_V 1_X11_Y10_Job(Seq.Scan) 1 02 01_244	2.4030795739867234	1
Cell_CP_1	Rad21KO_120	Rad21KO	120	31Oct17_Il12b_in_ex_Exp2_0_60_90_120_Sequence_A 0_S 0_U 3_V 1_X18_Y16_Job(Seq.Scan) 1 01_906	12.259854203528691	2
Cell_CP_3	Rad21KO_120	Rad21KO	120	31Oct17_Il12b_in_ex_Exp2_0_60_90_120_Sequence_A 0_S 0_U 3_V 1_X18_Y15_Job(Seq.Scan) 1 01_872	1.2532123817277374	2
Cell_CP_3	Rad21KO_120	Rad21KO	120	31Oct17_Il12b_in_ex_Exp2_0_60_90_120_Sequence_A 0_S 0_U 3_V 1_X18_Y14_Job(Seq.Scan) 1 01_870	1.7751600065140403	2
Cell_CP_12	Rad21KO_120	Rad21KO	120	31Oct17_Il12b_in_ex_Exp2_0_60_90_120_Sequence_A 0_S 0_U 3_V 1_X18_Y12_Job(Seq.Scan) 1 01_834	2.5596975224073892	2
Cell_CP_6	Rad21KO_120	Rad21KO	120	31Oct17_Il12b_in_ex_Exp2_0_60_90_120_Sequence_A 0_S 0_U 3_V 1_X18_Y11_Job(Seq.Scan) 1 01_800	1.4835153755495403	2
Cell_CP_12	Rad21KO_120	Rad21KO	120	31Oct17_Il12b_in_ex_Exp2_0_60_90_120_Sequence_A 0_S 0_U 3_V 1_X18_Y11_Job(Seq.Scan) 1 01_800	14.33311752903004	2
Cell_CP_10	Rad21KO_120	Rad21KO	120	31Oct17_Il12b_in_ex_Exp2_0_60_90_120_Sequence_A 0_S 0_U 3_V 1_X18_Y10_Job(Seq.Scan) 1 01_798	1.611581304233099	2
Cell_CP_12	Rad21KO_120	Rad21KO	120	31Oct17_Il12b_in_ex_Exp2_0_60_90_120_Sequence_A 0_S 0_U 3_V 1_X18_Y10_Job(Seq.Scan) 1 01_798	2.2260805138266657	2
Cell_CP_1	Rad21KO_120	Rad21KO	120	31Oct17_Il12b_in_ex_Exp2_0_60_90_120_Sequence_A 0_S 0_U 3_V 1_X17_Y16_Job(Seq.Scan) 1 01_904	2.425173821697054	2
Cell_CP_3	Rad21KO_120	Rad21KO	120	31Oct17_Il12b_in_ex_Exp2_0_60_90_120_Sequence_A 0_S 0_U 3_V 1_X17_Y16_Job(Seq.Scan) 1 01_904	2.025372828377871	2
Cell_CP_6	Rad21KO_120	Rad21KO	120	31Oct17_Il12b_in_ex_Exp2_0_60_90_120_Sequence_A 0_S 0_U 3_V 1_X17_Y11_Job(Seq.Scan) 1 01_802	1.7450275318964539	2
Cell_CP_13	Rad21KO_120	Rad21KO	120	31Oct17_Il12b_in_ex_Exp2_0_60_90_120_Sequence_A 0_S 0_U 3_V 1_X17_Y11_Job(Seq.Scan) 1 01_802	1.902687852956989	2
Cell_CP_4	Rad21KO_120	Rad21KO	120	31Oct17_Il12b_in_ex_Exp2_0_60_90_120_Sequence_A 0_S 0_U 3_V 1_X17_Y10_Job(Seq.Scan) 1 01_796	2.016225168574348	2
Cell_CP_7	Rad21KO_120	Rad21KO	120	31Oct17_Il12b_in_ex_Exp2_0_60_90_120_Sequence_A 0_S 0_U 3_V 1_X17_Y10_Job(Seq.Scan) 1 01_796	2.2029427157672816	2
Cell_CP_20	Rad21KO_120	Rad21KO	120	31Oct17_Il12b_in_ex_Exp2_0_60_90_120_Sequence_A 0_S 0_U 3_V 1_X17_Y10_Job(Seq.Scan) 1 01_796	1.6885278497797913	2
Cell_CP_25	Rad21KO_120	Rad21KO	120	31Oct17_Il12b_in_ex_Exp2_0_60_90_120_Sequence_A 0_S 0_U 3_V 1_X17_Y10_Job(Seq.Scan) 1 01_796	1.40872076639556	2
Cell_CP_3	Rad21KO_120	Rad21KO	120	31Oct17_Il12b_in_ex_Exp2_0_60_90_120_Sequence_A 0_S 0_U 3_V 1_X16_Y10_Job(Seq.Scan) 1 01_794	2.7286574396641594	2
Cell_CP_18	Rad21KO_120	Rad21KO	120	31Oct17_Il12b_in_ex_Exp2_0_60_90_120_Sequence_A 0_S 0_U 3_V 1_X15_Y16_Job(Seq.Scan) 1 01_900	1.0896332214487798	2
Cell_CP_15	Rad21KO_120	Rad21KO	120	31Oct17_Il12b_in_ex_Exp2_0_60_90_120_Sequence_A 0_S 0_U 3_V 1_X15_Y10_Job(Seq.Scan) 1 01_792	1.6481711583077339	2
Cell_CP_1	Rad21KO_120	Rad21KO	120	31Oct17_Il12b_in_ex_Exp2_0_60_90_120_Sequence_A 0_S 0_U 3_V 1_X14_Y16_Job(Seq.Scan) 1 01_898	9.531200427848662	2
Cell_CP_15	Rad21KO_120	Rad21KO	120	31Oct17_Il12b_in_ex_Exp2_0_60_90_120_Sequence_A 0_S 0_U 3_V 1_X14_Y16_Job(Seq.Scan) 1 01_898	1.1751892791300969	2
Cell_CP_5	Rad21KO_120	Rad21KO	120	31Oct17_Il12b_in_ex_Exp2_0_60_90_120_Sequence_A 0_S 0_U 3_V 1_X13_Y16_Job(Seq.Scan) 1 01_896	2.8034519179615636	2
Cell_CP_5	Rad21KO_120	Rad21KO	120	31Oct17_Il12b_in_ex_Exp2_0_60_90_120_Sequence_A 0_S 0_U 3_V 1_X12_Y16_Job(Seq.Scan) 1 01_894	6.895091563290517	2
Cell_CP_4	Rad21KO_120	Rad21KO	120	31Oct17_Il12b_in_ex_Exp2_0_60_90_120_Sequence_A 0_S 0_U 3_V 1_X12_Y10_Job(Seq.Scan) 1 01_786	12.791486785219671	2
Cell_CP_10	Rad21KO_120	Rad21KO	120	31Oct17_Il12b_in_ex_Exp2_0_60_90_120_Sequence_A 0_S 0_U 3_V 1_X12_Y10_Job(Seq.Scan) 1 01_786	1.6815331732215888	2
Cell_CP_2	Rad21KO_120	Rad21KO	120	31Oct17_Il12b_in_ex_Exp2_0_60_90_120_Sequence_A 0_S 0_U 3_V 1_X11_Y15_Job(Seq.Scan) 1 01_886	2.487592408460427	2
Cell_CP_6	Rad21KO_120	Rad21KO	120	31Oct17_Il12b_in_ex_Exp2_0_60_90_120_Sequence_A 0_S 0_U 3_V 1_X11_Y15_Job(Seq.Scan) 1 01_886	1.9043022305353952	2
Cell_CP_8	Rad21KO_120	Rad21KO	120	31Oct17_Il12b_in_ex_Exp2_0_60_90_120_Sequence_A 0_S 0_U 3_V 1_X11_Y15_Job(Seq.Scan) 1 01_886	2.2137038371531785	2
Cell_CP_9	Rad21KO_120	Rad21KO	120	31Oct17_Il12b_in_ex_Exp2_0_60_90_120_Sequence_A 0_S 0_U 3_V 1_X11_Y15_Job(Seq.Scan) 1 01_886	4.08895001926536	2
Cell_CP_3	Rad21KO_120	Rad21KO	120	31Oct17_Il12b_in_ex_Exp2_0_60_90_120_Sequence_A 0_S 0_U 3_V 1_X11_Y14_Job(Seq.Scan) 1 01_856	13.072906937616548	2
Cell_CP_8	Rad21KO_120	Rad21KO	120	31Oct17_Il12b_in_ex_Exp2_0_60_90_120_Sequence_A 0_S 0_U 3_V 1_X11_Y13_Job(Seq.Scan) 1 01_850	1.3958066617643432	2
Cell_CP_7	Rad21KO_120	Rad21KO	120	31Oct17_Il12b_in_ex_Exp2_0_60_90_120_Sequence_A 0_S 0_U 3_V 1_X10_Y16_Job(Seq.Scan) 1 01_890	2.9890913378246364	2
Cell_CP_12	Rad21KO_120	Rad21KO	120	31Oct17_Il12b_in_ex_Exp2_0_60_90_120_Sequence_A 0_S 0_U 3_V 1_X10_Y14_Job(Seq.Scan) 1 01_854	2.8314324561864375	2
Cell_CP_5	Rad21KO_120	Rad21KO	120	31Oct17_Il12b_in_ex_Exp2_0_60_90_120_Sequence_A 0_S 0_U 3_V 1_X10_Y13_Job(Seq.Scan) 1 01_852	1.5690720220854495	2
Cell_CP_9	Rad21KO_120	Rad21KO	120	31Oct17_Il12b_in_ex_Exp2_0_60_90_120_Sequence_A 0_S 0_U 3_V 1_X10_Y13_Job(Seq.Scan) 1 01_852	1.0799477411177991	2
Cell_CP_11	Rad21KO_120	Rad21KO	120	31Oct17_Il12b_in_ex_Exp2_0_60_90_120_Sequence_A 0_S 0_U 3_V 1_X10_Y13_Job(Seq.Scan) 1 01_852	1.0030005412882268	2
Cell_CP_17	Rad21KO_120	Rad21KO	120	31Oct17_Il12b_in_ex_Exp2_0_60_90_120_Sequence_A 0_S 0_U 3_V 1_X10_Y13_Job(Seq.Scan) 1 01_852	2.5225688009526883	2
Cell_CP_5	Rad21KO_120	Rad21KO	120	31Oct17_Il12b_in_ex_Exp2_0_60_90_120_Sequence_A 0_S 0_U 3_V 1_X10_Y12_Job(Seq.Scan) 1 01_818	1.4114113084551865	2
Cell_CP_6	Rad21KO_120	Rad21KO	120	31Oct17_Il12b_in_ex_Exp2_0_60_90_120_Sequence_A 0_S 0_U 3_V 1_X10_Y12_Job(Seq.Scan) 1 01_818	1.7762364327084126	2
Cell_CP_3	Rad21KO_120	Rad21KO	120	31Oct17_Il12b_in_ex_Exp2_0_60_90_120_Sequence_A 0_S 0_U 3_V 1_X10_Y11_Job(Seq.Scan) 1 01_816	1.283884247151694	2
Cell_CP_5	Rad21KO_120	Rad21KO	120	31Oct17_Il12b_in_ex_Exp2_0_60_90_120_Sequence_A 0_S 0_U 3_V 1_X10_Y10_Job(Seq.Scan) 1 01_782	9.820149544203646	2
Cell_CP_18	Rad21KO_120	Rad21KO	120	31Oct17_Il12b_in_ex_Exp2_0_60_90_120_Sequence_A 0_S 0_U 3_V 1_X10_Y10_Job(Seq.Scan) 1 01_782	4.748646959360985	2
Cell_CP_18	Rad21KO_90	Rad21KO	90	31Oct17_Il12b_in_ex_Exp2_0_60_90_120_Sequence_A 0_S 0_U 2_V 1_X13_Y17_Job(Seq.Scan) 1 01_668	1.7972220326619321	2
Cell_CP_10	Rad21KO_90	Rad21KO	90	31Oct17_Il12b_in_ex_Exp2_0_60_90_120_Sequence_A 0_S 0_U 2_V 1_X13_Y16_Job(Seq.Scan) 1 01_666	2.6000529053136865	2
Cell_CP_9	Rad21KO_90	Rad21KO	90	31Oct17_Il12b_in_ex_Exp2_0_60_90_120_Sequence_A 0_S 0_U 2_V 1_X13_Y12_Job(Seq.Scan) 1 01_594	3.5826070411699	2
Cell_CP_11	Rad21KO_90	Rad21KO	90	31Oct17_Il12b_in_ex_Exp2_0_60_90_120_Sequence_A 0_S 0_U 2_V 1_X13_Y12_Job(Seq.Scan) 1 01_594	1.0465859224888083	2
Cell_CP_22	Rad21KO_90	Rad21KO	90	31Oct17_Il12b_in_ex_Exp2_0_60_90_120_Sequence_A 0_S 0_U 2_V 1_X13_Y12_Job(Seq.Scan) 1 01_594	2.1302996504362857	2
Cell_CP_24	Rad21KO_90	Rad21KO	90	31Oct17_Il12b_in_ex_Exp2_0_60_90_120_Sequence_A 0_S 0_U 2_V 1_X13_Y12_Job(Seq.Scan) 1 01_594	7.4278013563153245	2
Cell_CP_4	Rad21KO_90	Rad21KO	90	31Oct17_Il12b_in_ex_Exp2_0_60_90_120_Sequence_A 0_S 0_U 2_V 1_X12_Y15_Job(Seq.Scan) 1 01_634	2.302489500559052	2
Cell_CP_7	Rad21KO_90	Rad21KO	90	31Oct17_Il12b_in_ex_Exp2_0_60_90_120_Sequence_A 0_S 0_U 2_V 1_X12_Y15_Job(Seq.Scan) 1 01_634	4.958506361167159	2
Cell_CP_11	Rad21KO_90	Rad21KO	90	31Oct17_Il12b_in_ex_Exp2_0_60_90_120_Sequence_A 0_S 0_U 2_V 1_X12_Y15_Job(Seq.Scan) 1 01_634	2.5177250139345895	2
Cell_CP_12	Rad21KO_90	Rad21KO	90	31Oct17_Il12b_in_ex_Exp2_0_60_90_120_Sequence_A 0_S 0_U 2_V 1_X12_Y15_Job(Seq.Scan) 1 01_634	14.783497598683688	2
Cell_CP_2	Rad21KO_90	Rad21KO	90	31Oct17_Il12b_in_ex_Exp2_0_60_90_120_Sequence_A 0_S 0_U 2_V 1_X12_Y14_Job(Seq.Scan) 1 01_628	9.476312898748612	2
Cell_CP_1	Rad21KO_90	Rad21KO	90	31Oct17_Il12b_in_ex_Exp2_0_60_90_120_Sequence_A 0_S 0_U 2_V 1_X12_Y13_Job(Seq.Scan) 1 01_598	1.4318586953115202	2
Cell_CP_2	Rad21KO_90	Rad21KO	90	31Oct17_Il12b_in_ex_Exp2_0_60_90_120_Sequence_A 0_S 0_U 2_V 1_X12_Y13_Job(Seq.Scan) 1 01_598	1.6998282311154822	2
Cell_CP_15	Rad21KO_90	Rad21KO	90	31Oct17_Il12b_in_ex_Exp2_0_60_90_120_Sequence_A 0_S 0_U 2_V 1_X12_Y13_Job(Seq.Scan) 1 01_598	10.408821983957115	2
Cell_CP_18	Rad21KO_90	Rad21KO	90	31Oct17_Il12b_in_ex_Exp2_0_60_90_120_Sequence_A 0_S 0_U 2_V 1_X12_Y13_Job(Seq.Scan) 1 01_598	1.806907643849489	2
Cell_CP_2	Rad21KO_90	Rad21KO	90	31Oct17_Il12b_in_ex_Exp2_0_60_90_120_Sequence_A 0_S 0_U 2_V 1_X12_Y12_Job(Seq.Scan) 1 01_592	1.9457349556320964	2
Cell_CP_15	Rad21KO_90	Rad21KO	90	31Oct17_Il12b_in_ex_Exp2_0_60_90_120_Sequence_A 0_S 0_U 2_V 1_X12_Y12_Job(Seq.Scan) 1 01_592	11.339180833908394	2
Cell_CP_7	Rad21KO_90	Rad21KO	90	31Oct17_Il12b_in_ex_Exp2_0_60_90_120_Sequence_A 0_S 0_U 2_V 1_X12_Y11_Job(Seq.Scan) 1 01_562	1.3554501011488618	2
Cell_CP_22	Rad21KO_90	Rad21KO	90	31Oct17_Il12b_in_ex_Exp2_0_60_90_120_Sequence_A 0_S 0_U 2_V 1_X12_Y11_Job(Seq.Scan) 1 01_562	1.6110425677096087	2
Cell_CP_29	Rad21KO_90	Rad21KO	90	31Oct17_Il12b_in_ex_Exp2_0_60_90_120_Sequence_A 0_S 0_U 2_V 1_X12_Y11_Job(Seq.Scan) 1 01_562	14.185145959714887	2
Cell_CP_5	Rad21KO_90	Rad21KO	90	31Oct17_Il12b_in_ex_Exp2_0_60_90_120_Sequence_A 0_S 0_U 2_V 1_X11_Y17_Job(Seq.Scan) 1 01_672	1.708975236636125	2
Cell_CP_7	Rad21KO_90	Rad21KO	90	31Oct17_Il12b_in_ex_Exp2_0_60_90_120_Sequence_A 0_S 0_U 2_V 1_X11_Y17_Job(Seq.Scan) 1 01_672	12.326039365976335	2
Cell_CP_10	Rad21KO_90	Rad21KO	90	31Oct17_Il12b_in_ex_Exp2_0_60_90_120_Sequence_A 0_S 0_U 2_V 1_X11_Y17_Job(Seq.Scan) 1 01_672	8.583082770252034	2
Cell_CP_7	Rad21KO_90	Rad21KO	90	31Oct17_Il12b_in_ex_Exp2_0_60_90_120_Sequence_A 0_S 0_U 2_V 1_X11_Y16_Job(Seq.Scan) 1 01_662	5.601525630648546	2
Cell_CP_10	Rad21KO_90	Rad21KO	90	31Oct17_Il12b_in_ex_Exp2_0_60_90_120_Sequence_A 0_S 0_U 2_V 1_X11_Y16_Job(Seq.Scan) 1 01_662	1.7385705450091335	2
Cell_CP_10	Rad21KO_90	Rad21KO	90	31Oct17_Il12b_in_ex_Exp2_0_60_90_120_Sequence_A 0_S 0_U 2_V 1_X11_Y15_Job(Seq.Scan) 1 01_636	5.930293356234979	2
Cell_CP_15	Rad21KO_90	Rad21KO	90	31Oct17_Il12b_in_ex_Exp2_0_60_90_120_Sequence_A 0_S 0_U 2_V 1_X11_Y15_Job(Seq.Scan) 1 01_636	3.1074730947429745	2
Cell_CP_19	Rad21KO_90	Rad21KO	90	31Oct17_Il12b_in_ex_Exp2_0_60_90_120_Sequence_A 0_S 0_U 2_V 1_X11_Y15_Job(Seq.Scan) 1 01_636	1.5104197492931946	2
Cell_CP_7	Rad21KO_90	Rad21KO	90	31Oct17_Il12b_in_ex_Exp2_0_60_90_120_Sequence_A 0_S 0_U 2_V 1_X11_Y12_Job(Seq.Scan) 1 01_590	10.068212785093133	2
Cell_CP_18	Rad21KO_90	Rad21KO	90	31Oct17_Il12b_in_ex_Exp2_0_60_90_120_Sequence_A 0_S 0_U 2_V 1_X11_Y12_Job(Seq.Scan) 1 01_590	2.0894051384367702	2
Cell_CP_6	Rad21KO_90	Rad21KO	90	31Oct17_Il12b_in_ex_Exp2_0_60_90_120_Sequence_A 0_S 0_U 2_V 1_X10_Y17_Job(Seq.Scan) 1 01_674	2.5930583596120598	2
Cell_CP_7	Rad21KO_90	Rad21KO	90	31Oct17_Il12b_in_ex_Exp2_0_60_90_120_Sequence_A 0_S 0_U 2_V 1_X10_Y17_Job(Seq.Scan) 1 01_674	2.9734879996995534	2
Cell_CP_8	Rad21KO_90	Rad21KO	90	31Oct17_Il12b_in_ex_Exp2_0_60_90_120_Sequence_A 0_S 0_U 2_V 1_X10_Y17_Job(Seq.Scan) 1 01_674	1.4340107625608083	2
Cell_CP_4	Rad21KO_90	Rad21KO	90	31Oct17_Il12b_in_ex_Exp2_0_60_90_120_Sequence_A 0_S 0_U 2_V 1_X10_Y16_Job(Seq.Scan) 1 01_660	1.0046147880100569	2
Cell_CP_8	Rad21KO_90	Rad21KO	90	31Oct17_Il12b_in_ex_Exp2_0_60_90_120_Sequence_A 0_S 0_U 2_V 1_X10_Y16_Job(Seq.Scan) 1 01_660	1.1859511856554499	2
Cell_CP_13	Rad21KO_90	Rad21KO	90	31Oct17_Il12b_in_ex_Exp2_0_60_90_120_Sequence_A 0_S 0_U 2_V 1_X10_Y16_Job(Seq.Scan) 1 01_660	10.685940618986935	2
Cell_CP_5	Rad21KO_90	Rad21KO	90	31Oct17_Il12b_in_ex_Exp2_0_60_90_120_Sequence_A 0_S 0_U 2_V 1_X10_Y14_Job(Seq.Scan) 1 01_624	2.485439294358531	2
Cell_CP_12	Rad21KO_90	Rad21KO	90	31Oct17_Il12b_in_ex_Exp2_0_60_90_120_Sequence_A 0_S 0_U 2_V 1_X10_Y14_Job(Seq.Scan) 1 01_624	4.415032829624934	2
Cell_CP_25	Rad21KO_90	Rad21KO	90	31Oct17_Il12b_in_ex_Exp2_0_60_90_120_Sequence_A 0_S 0_U 2_V 1_X10_Y14_Job(Seq.Scan) 1 01_624	10.246321147292882	2
Cell_CP_5	Rad21KO_90	Rad21KO	90	31Oct17_Il12b_in_ex_Exp2_0_60_90_120_Sequence_A 0_S 0_U 2_V 1_X10_Y12_Job(Seq.Scan) 1 01_588	11.501143588332017	2
Cell_CP_7	Rad21KO_90	Rad21KO	90	31Oct17_Il12b_in_ex_Exp2_0_60_90_120_Sequence_A 0_S 0_U 2_V 1_X10_Y12_Job(Seq.Scan) 1 01_588	4.591526945102853	2
Cell_CP_8	Rad21KO_90	Rad21KO	90	31Oct17_Il12b_in_ex_Exp2_0_60_90_120_Sequence_A 0_S 0_U 2_V 1_X10_Y12_Job(Seq.Scan) 1 01_588	2.3374653696250087	2
Cell_CP_17	Rad21KO_90	Rad21KO	90	31Oct17_Il12b_in_ex_Exp2_0_60_90_120_Sequence_A 0_S 0_U 2_V 1_X10_Y12_Job(Seq.Scan) 1 01_588	1.3974210393427493	2
Cell_CP_21	Rad21KO_90	Rad21KO	90	31Oct17_Il12b_in_ex_Exp2_0_60_90_120_Sequence_A 0_S 0_U 2_V 1_X10_Y12_Job(Seq.Scan) 1 01_588	9.890103376040775	2
Cell_CP_24	Rad21KO_90	Rad21KO	90	31Oct17_Il12b_in_ex_Exp2_0_60_90_120_Sequence_A 0_S 0_U 2_V 1_X10_Y11_Job(Seq.Scan) 1 01_566	1.9451970042480624	2
Cell_CP_10	Rad21KO_90	Rad21KO	90	31Oct17_Il12b_in_ex_Exp2_0_60_90_120_Sequence_A 0_S 0_U 2_V 1_X 9_Y16_Job(Seq.Scan) 1 01_658	8.13216095437365	2
Cell_CP_14	Rad21KO_90	Rad21KO	90	31Oct17_Il12b_in_ex_Exp2_0_60_90_120_Sequence_A 0_S 0_U 2_V 1_X 9_Y15_Job(Seq.Scan) 1 01_640	2.801836362673973	2
Cell_CP_16	Rad21KO_90	Rad21KO	90	31Oct17_Il12b_in_ex_Exp2_0_60_90_120_Sequence_A 0_S 0_U 2_V 1_X 9_Y15_Job(Seq.Scan) 1 01_640	3.381360357484463	2
Cell_CP_17	Rad21KO_90	Rad21KO	90	31Oct17_Il12b_in_ex_Exp2_0_60_90_120_Sequence_A 0_S 0_U 2_V 1_X 9_Y14_Job(Seq.Scan) 1 01_622	2.451001769246336	2
Cell_CP_20	Rad21KO_90	Rad21KO	90	31Oct17_Il12b_in_ex_Exp2_0_60_90_120_Sequence_A 0_S 0_U 2_V 1_X 9_Y14_Job(Seq.Scan) 1 01_622	1.4022637795082398	2
Cell_CP_21	Rad21KO_90	Rad21KO	90	31Oct17_Il12b_in_ex_Exp2_0_60_90_120_Sequence_A 0_S 0_U 2_V 1_X 9_Y14_Job(Seq.Scan) 1 01_622	1.226845697654965	2
Cell_CP_2	Rad21KO_90	Rad21KO	90	31Oct17_Il12b_in_ex_Exp2_0_60_90_120_Sequence_A 0_S 0_U 2_V 1_X 9_Y13_Job(Seq.Scan) 1 01_604	13.633063112322901	2
Cell_CP_12	Rad21KO_90	Rad21KO	90	31Oct17_Il12b_in_ex_Exp2_0_60_90_120_Sequence_A 0_S 0_U 2_V 1_X 9_Y13_Job(Seq.Scan) 1 01_604	10.00687036281098	2
Cell_CP_21	Rad21KO_90	Rad21KO	90	31Oct17_Il12b_in_ex_Exp2_0_60_90_120_Sequence_A 0_S 0_U 2_V 1_X 9_Y13_Job(Seq.Scan) 1 01_604	11.976282769021983	2
Cell_CP_5	Rad21KO_90	Rad21KO	90	31Oct17_Il12b_in_ex_Exp2_0_60_90_120_Sequence_A 0_S 0_U 2_V 1_X 9_Y11_Job(Seq.Scan) 1 01_568	9.139467135011076	2
Cell_CP_1	Rad21KO_90	Rad21KO	90	31Oct17_Il12b_in_ex_Exp2_0_60_90_120_Sequence_A 0_S 0_U 2_V 1_X 8_Y17_Job(Seq.Scan) 1 01_678	2.5909060306496197	2
Cell_CP_2	Rad21KO_90	Rad21KO	90	31Oct17_Il12b_in_ex_Exp2_0_60_90_120_Sequence_A 0_S 0_U 2_V 1_X 8_Y16_Job(Seq.Scan) 1 01_656	1.442620863550025	2
Cell_CP_4	Rad21KO_90	Rad21KO	90	31Oct17_Il12b_in_ex_Exp2_0_60_90_120_Sequence_A 0_S 0_U 2_V 1_X 8_Y15_Job(Seq.Scan) 1 01_642	1.1342945054174296	2
Cell_CP_11	Rad21KO_90	Rad21KO	90	31Oct17_Il12b_in_ex_Exp2_0_60_90_120_Sequence_A 0_S 0_U 2_V 1_X 8_Y14_Job(Seq.Scan) 1 01_620	1.9780206752081553	2
Cell_CP_16	Rad21KO_90	Rad21KO	90	31Oct17_Il12b_in_ex_Exp2_0_60_90_120_Sequence_A 0_S 0_U 2_V 1_X 8_Y14_Job(Seq.Scan) 1 01_620	2.3223990668879275	2
Cell_CP_21	Rad21KO_90	Rad21KO	90	31Oct17_Il12b_in_ex_Exp2_0_60_90_120_Sequence_A 0_S 0_U 2_V 1_X 8_Y14_Job(Seq.Scan) 1 01_620	1.6831472890868429	2
Cell_CP_28	Rad21KO_90	Rad21KO	90	31Oct17_Il12b_in_ex_Exp2_0_60_90_120_Sequence_A 0_S 0_U 2_V 1_X 8_Y14_Job(Seq.Scan) 1 01_620	2.3218604612210134	2
Cell_CP_3	Rad21KO_90	Rad21KO	90	31Oct17_Il12b_in_ex_Exp2_0_60_90_120_Sequence_A 0_S 0_U 2_V 1_X 8_Y11_Job(Seq.Scan) 1 01_570	1.7122034683666332	2
Cell_CP_17	Rad21KO_90	Rad21KO	90	31Oct17_Il12b_in_ex_Exp2_0_60_90_120_Sequence_A 0_S 0_U 2_V 1_X 8_Y11_Job(Seq.Scan) 1 01_570	1.127837518530109	2
Cell_CP_10	Rad21KO_90	Rad21KO	90	31Oct17_Il12b_in_ex_Exp2_0_60_90_120_Sequence_A 0_S 0_U 2_V 1_X 7_Y17_Job(Seq.Scan) 1 01_680	1.4759822241809997	2
Cell_CP_12	Rad21KO_90	Rad21KO	90	31Oct17_Il12b_in_ex_Exp2_0_60_90_120_Sequence_A 0_S 0_U 2_V 1_X 7_Y17_Job(Seq.Scan) 1 01_680	2.6737712191298706	2
Cell_CP_1	Rad21KO_90	Rad21KO	90	31Oct17_Il12b_in_ex_Exp2_0_60_90_120_Sequence_A 0_S 0_U 2_V 1_X 7_Y16_Job(Seq.Scan) 1 01_654	1.5572340819354524	2
Cell_CP_11	Rad21KO_90	Rad21KO	90	31Oct17_Il12b_in_ex_Exp2_0_60_90_120_Sequence_A 0_S 0_U 2_V 1_X 7_Y16_Job(Seq.Scan) 1 01_654	2.8637181757624965	2
Cell_CP_4	Rad21KO_90	Rad21KO	90	31Oct17_Il12b_in_ex_Exp2_0_60_90_120_Sequence_A 0_S 0_U 2_V 1_X 7_Y15_Job(Seq.Scan) 1 01_644	3.4997405441238887	2
Cell_CP_4	Rad21KO_90	Rad21KO	90	31Oct17_Il12b_in_ex_Exp2_0_60_90_120_Sequence_A 0_S 0_U 2_V 1_X 7_Y14_Job(Seq.Scan) 1 01_618	3.539558629929032	2
Cell_CP_25	Rad21KO_90	Rad21KO	90	31Oct17_Il12b_in_ex_Exp2_0_60_90_120_Sequence_A 0_S 0_U 2_V 1_X 7_Y14_Job(Seq.Scan) 1 01_618	12.631676359758488	2
Cell_CP_6	Rad21KO_90	Rad21KO	90	31Oct17_Il12b_in_ex_Exp2_0_60_90_120_Sequence_A 0_S 0_U 2_V 1_X 7_Y13_Job(Seq.Scan) 1 01_608	1.379126112305432	2
Cell_CP_29	Rad21KO_90	Rad21KO	90	31Oct17_Il12b_in_ex_Exp2_0_60_90_120_Sequence_A 0_S 0_U 2_V 1_X 7_Y13_Job(Seq.Scan) 1 01_608	5.145758457473151	2
Cell_CP_36	Rad21KO_90	Rad21KO	90	31Oct17_Il12b_in_ex_Exp2_0_60_90_120_Sequence_A 0_S 0_U 2_V 1_X 7_Y13_Job(Seq.Scan) 1 01_608	2.9783315250044997	2
Cell_CP_32	Rad21KO_90	Rad21KO	90	31Oct17_Il12b_in_ex_Exp2_0_60_90_120_Sequence_A 0_S 0_U 2_V 1_X 7_Y12_Job(Seq.Scan) 1 01_582	1.9823253331330355	2
Cell_CP_16	Rad21KO_90	Rad21KO	90	31Oct17_Il12b_in_ex_Exp2_0_60_90_120_Sequence_A 0_S 0_U 2_V 1_X 7_Y11_Job(Seq.Scan) 1 01_572	6.664251664937288	2
Cell_CP_7	Rad21KO_90	Rad21KO	90	31Oct17_Il12b_in_ex_Exp2_0_60_90_120_Sequence_A 0_S 0_U 2_V 1_X 6_Y17_Job(Seq.Scan) 1 01_682	1.0234479935728484	2
Cell_CP_9	Rad21KO_90	Rad21KO	90	31Oct17_Il12b_in_ex_Exp2_0_60_90_120_Sequence_A 0_S 0_U 2_V 1_X 6_Y17_Job(Seq.Scan) 1 01_682	3.056891793846718	2
Cell_CP_10	Rad21KO_90	Rad21KO	90	31Oct17_Il12b_in_ex_Exp2_0_60_90_120_Sequence_A 0_S 0_U 2_V 1_X 6_Y17_Job(Seq.Scan) 1 01_682	9.786788445285824	2
Cell_CP_29	Rad21KO_90	Rad21KO	90	31Oct17_Il12b_in_ex_Exp2_0_60_90_120_Sequence_A 0_S 0_U 2_V 1_X 6_Y16_Job(Seq.Scan) 1 01_652	2.9740252968007073	2
Cell_CP_12	Rad21KO_90	Rad21KO	90	31Oct17_Il12b_in_ex_Exp2_0_60_90_120_Sequence_A 0_S 0_U 2_V 1_X 6_Y15_Job(Seq.Scan) 1 01_646	2.500505858808764	2
Cell_CP_12	Rad21KO_90	Rad21KO	90	31Oct17_Il12b_in_ex_Exp2_0_60_90_120_Sequence_A 0_S 0_U 2_V 1_X 6_Y14_Job(Seq.Scan) 1 01_616	2.628034490391169	2
Cell_CP_14	Rad21KO_90	Rad21KO	90	31Oct17_Il12b_in_ex_Exp2_0_60_90_120_Sequence_A 0_S 0_U 2_V 1_X 6_Y14_Job(Seq.Scan) 1 01_616	1.733189722603033	2
Cell_CP_15	Rad21KO_90	Rad21KO	90	31Oct17_Il12b_in_ex_Exp2_0_60_90_120_Sequence_A 0_S 0_U 2_V 1_X 6_Y14_Job(Seq.Scan) 1 01_616	2.7840806955864497	2
Cell_CP_16	Rad21KO_90	Rad21KO	90	31Oct17_Il12b_in_ex_Exp2_0_60_90_120_Sequence_A 0_S 0_U 2_V 1_X 6_Y14_Job(Seq.Scan) 1 01_616	2.2960322519585796	2
Cell_CP_3	Rad21KO_90	Rad21KO	90	31Oct17_Il12b_in_ex_Exp2_0_60_90_120_Sequence_A 0_S 0_U 2_V 1_X 6_Y13_Job(Seq.Scan) 1 01_610	5.736582702762755	2
Cell_CP_10	Rad21KO_90	Rad21KO	90	31Oct17_Il12b_in_ex_Exp2_0_60_90_120_Sequence_A 0_S 0_U 2_V 1_X 6_Y13_Job(Seq.Scan) 1 01_610	2.0555055647086093	2
Cell_CP_1	Rad21KO_90	Rad21KO	90	31Oct17_Il12b_in_ex_Exp2_0_60_90_120_Sequence_A 0_S 0_U 2_V 1_X 6_Y12_Job(Seq.Scan) 1 01_580	1.8079839391872852	2
Cell_CP_11	Rad21KO_90	Rad21KO	90	31Oct17_Il12b_in_ex_Exp2_0_60_90_120_Sequence_A 0_S 0_U 2_V 1_X 6_Y12_Job(Seq.Scan) 1 01_580	2.739956643290666	2
Cell_CP_3	Rad21KO_90	Rad21KO	90	31Oct17_Il12b_in_ex_Exp2_0_60_90_120_Sequence_A 0_S 0_U 2_V 1_X 5_Y17_Job(Seq.Scan) 1 01_684	12.06667430432882	2
Cell_CP_4	Rad21KO_90	Rad21KO	90	31Oct17_Il12b_in_ex_Exp2_0_60_90_120_Sequence_A 0_S 0_U 2_V 1_X 5_Y17_Job(Seq.Scan) 1 01_684	1.319935626415991	2
Cell_CP_18	Rad21KO_90	Rad21KO	90	31Oct17_Il12b_in_ex_Exp2_0_60_90_120_Sequence_A 0_S 0_U 2_V 1_X 5_Y17_Job(Seq.Scan) 1 01_684	5.180735896818019	2
Cell_CP_25	Rad21KO_90	Rad21KO	90	31Oct17_Il12b_in_ex_Exp2_0_60_90_120_Sequence_A 0_S 0_U 2_V 1_X 5_Y17_Job(Seq.Scan) 1 01_684	1.1353708007552257	2
Cell_CP_26	Rad21KO_90	Rad21KO	90	31Oct17_Il12b_in_ex_Exp2_0_60_90_120_Sequence_A 0_S 0_U 2_V 1_X 5_Y17_Job(Seq.Scan) 1 01_684	2.312713063130643	2
Cell_CP_6	Rad21KO_90	Rad21KO	90	31Oct17_Il12b_in_ex_Exp2_0_60_90_120_Sequence_A 0_S 0_U 2_V 1_X 5_Y16_Job(Seq.Scan) 1 01_650	1.855336354070153	2
Cell_CP_18	Rad21KO_90	Rad21KO	90	31Oct17_Il12b_in_ex_Exp2_0_60_90_120_Sequence_A 0_S 0_U 2_V 1_X 5_Y16_Job(Seq.Scan) 1 01_650	1.8128265484961994	2
Cell_CP_9	Rad21KO_90	Rad21KO	90	31Oct17_Il12b_in_ex_Exp2_0_60_90_120_Sequence_A 0_S 0_U 2_V 1_X 5_Y15_Job(Seq.Scan) 1 01_648	1.565843397785213	2
Cell_CP_1	Rad21KO_90	Rad21KO	90	31Oct17_Il12b_in_ex_Exp2_0_60_90_120_Sequence_A 0_S 0_U 2_V 1_X 5_Y14_Job(Seq.Scan) 1 01_614	1.5895192780852072	2
Cell_CP_16	Rad21KO_90	Rad21KO	90	31Oct17_Il12b_in_ex_Exp2_0_60_90_120_Sequence_A 0_S 0_U 2_V 1_X 5_Y14_Job(Seq.Scan) 1 01_614	2.3928883638341474	2
Cell_CP_21	Rad21KO_90	Rad21KO	90	31Oct17_Il12b_in_ex_Exp2_0_60_90_120_Sequence_A 0_S 0_U 2_V 1_X 5_Y12_Job(Seq.Scan) 1 01_578	11.547955696412481	2
Cell_CP_3	Rad21KO_90	Rad21KO	90	31Oct17_Il12b_in_ex_Exp2_0_60_90_120_Sequence_A 0_S 0_U 2_V 1_X 5_Y11_Job(Seq.Scan) 1 01_576	1.1251469764704827	2
Cell_CP_10	Rad21KO_90	Rad21KO	90	31Oct17_Il12b_in_ex_Exp2_0_60_90_120_Sequence_A 0_S 0_U 2_V 1_X 5_Y11_Job(Seq.Scan) 1 01_576	1.7122039917929373	2
Cell_CP_18	Rad21KO_90	Rad21KO	90	31Oct17_Il12b_in_ex_Exp2_0_60_90_120_Sequence_A 0_S 0_U 2_V 1_X 5_Y11_Job(Seq.Scan) 1 01_576	8.475999693533899	2
Cell_CP_19	Rad21KO_90	Rad21KO	90	31Oct17_Il12b_in_ex_Exp2_0_60_90_120_Sequence_A 0_S 0_U 2_V 1_X 5_Y11_Job(Seq.Scan) 1 01_576	2.1130815421630684	2
Cell_CP_3	Rad21KO_60	Rad21KO	60	31Oct17_Il12b_in_ex_Exp2_0_60_90_120_Sequence_A 0_S 0_U 1_V 1_X18_Y14_Job(Seq.Scan) 1 01_426	9.73298545548786	2
Cell_CP_10	Rad21KO_60	Rad21KO	60	31Oct17_Il12b_in_ex_Exp2_0_60_90_120_Sequence_A 0_S 0_U 1_V 1_X18_Y11_Job(Seq.Scan) 1 01_356	9.773335342417964	2
Cell_CP_11	Rad21KO_60	Rad21KO	60	31Oct17_Il12b_in_ex_Exp2_0_60_90_120_Sequence_A 0_S 0_U 1_V 1_X17_Y14_Job(Seq.Scan) 1 01_424	14.799641112754596	2
Cell_CP_13	Rad21KO_60	Rad21KO	60	31Oct17_Il12b_in_ex_Exp2_0_60_90_120_Sequence_A 0_S 0_U 1_V 1_X17_Y14_Job(Seq.Scan) 1 01_424	2.892774878468591	2
Cell_CP_10	Rad21KO_60	Rad21KO	60	31Oct17_Il12b_in_ex_Exp2_0_60_90_120_Sequence_A 0_S 0_U 1_V 1_X16_Y16_Job(Seq.Scan) 1 01_458	1.770855479445736	2
Cell_CP_11	Rad21KO_60	Rad21KO	60	31Oct17_Il12b_in_ex_Exp2_0_60_90_120_Sequence_A 0_S 0_U 1_V 1_X16_Y16_Job(Seq.Scan) 1 01_458	2.562924445572137	2
Cell_CP_24	Rad21KO_60	Rad21KO	60	31Oct17_Il12b_in_ex_Exp2_0_60_90_120_Sequence_A 0_S 0_U 1_V 1_X16_Y16_Job(Seq.Scan) 1 01_458	3.1957193673424777	2
Cell_CP_31	Rad21KO_60	Rad21KO	60	31Oct17_Il12b_in_ex_Exp2_0_60_90_120_Sequence_A 0_S 0_U 1_V 1_X16_Y16_Job(Seq.Scan) 1 01_458	2.521491066192556	2
Cell_CP_1	Rad21KO_60	Rad21KO	60	31Oct17_Il12b_in_ex_Exp2_0_60_90_120_Sequence_A 0_S 0_U 1_V 1_X16_Y15_Job(Seq.Scan) 1 01_432	1.8451123989288343	2
Cell_CP_3	Rad21KO_60	Rad21KO	60	31Oct17_Il12b_in_ex_Exp2_0_60_90_120_Sequence_A 0_S 0_U 1_V 1_X16_Y15_Job(Seq.Scan) 1 01_432	7.909929848443877	2
Cell_CP_4	Rad21KO_60	Rad21KO	60	31Oct17_Il12b_in_ex_Exp2_0_60_90_120_Sequence_A 0_S 0_U 1_V 1_X16_Y14_Job(Seq.Scan) 1 01_422	1.8574885521760174	2
Cell_CP_1	Rad21KO_60	Rad21KO	60	31Oct17_Il12b_in_ex_Exp2_0_60_90_120_Sequence_A 0_S 0_U 1_V 1_X16_Y13_Job(Seq.Scan) 1 01_396	1.9817873817490015	2
Cell_CP_4	Rad21KO_60	Rad21KO	60	31Oct17_Il12b_in_ex_Exp2_0_60_90_120_Sequence_A 0_S 0_U 1_V 1_X16_Y13_Job(Seq.Scan) 1 01_396	3.5002781029381946	2
Cell_CP_8	Rad21KO_60	Rad21KO	60	31Oct17_Il12b_in_ex_Exp2_0_60_90_120_Sequence_A 0_S 0_U 1_V 1_X16_Y12_Job(Seq.Scan) 1 01_386	1.781617516827665	2
Cell_CP_12	Rad21KO_60	Rad21KO	60	31Oct17_Il12b_in_ex_Exp2_0_60_90_120_Sequence_A 0_S 0_U 1_V 1_X15_Y16_Job(Seq.Scan) 1 01_456	13.67073096287082	2
Cell_CP_15	Rad21KO_60	Rad21KO	60	31Oct17_Il12b_in_ex_Exp2_0_60_90_120_Sequence_A 0_S 0_U 1_V 1_X15_Y16_Job(Seq.Scan) 1 01_456	2.301413336077832	2
Cell_CP_23	Rad21KO_60	Rad21KO	60	31Oct17_Il12b_in_ex_Exp2_0_60_90_120_Sequence_A 0_S 0_U 1_V 1_X15_Y16_Job(Seq.Scan) 1 01_456	2.438625092572849	2
Cell_CP_6	Rad21KO_60	Rad21KO	60	31Oct17_Il12b_in_ex_Exp2_0_60_90_120_Sequence_A 0_S 0_U 1_V 1_X14_Y16_Job(Seq.Scan) 1 01_454	1.5733765491537537	2
Cell_CP_9	Rad21KO_60	Rad21KO	60	31Oct17_Il12b_in_ex_Exp2_0_60_90_120_Sequence_A 0_S 0_U 1_V 1_X14_Y14_Job(Seq.Scan) 1 01_418	1.4496155401082276	2
Cell_CP_11	Rad21KO_60	Rad21KO	60	31Oct17_Il12b_in_ex_Exp2_0_60_90_120_Sequence_A 0_S 0_U 1_V 1_X14_Y14_Job(Seq.Scan) 1 01_418	1.7886125859555955	2
Cell_CP_11	Rad21KO_60	Rad21KO	60	31Oct17_Il12b_in_ex_Exp2_0_60_90_120_Sequence_A 0_S 0_U 1_V 1_X14_Y13_Job(Seq.Scan) 1 01_400	3.0590449079486146	2
Cell_CP_7	Rad21KO_60	Rad21KO	60	31Oct17_Il12b_in_ex_Exp2_0_60_90_120_Sequence_A 0_S 0_U 1_V 1_X14_Y11_Job(Seq.Scan) 1 01_364	10.974361074774784	2
Cell_CP_24	Rad21KO_60	Rad21KO	60	31Oct17_Il12b_in_ex_Exp2_0_60_90_120_Sequence_A 0_S 0_U 1_V 1_X13_Y14_Job(Seq.Scan) 1 01_416	6.967196677237479	2
Cell_CP_8	Rad21KO_60	Rad21KO	60	31Oct17_Il12b_in_ex_Exp2_0_60_90_120_Sequence_A 0_S 0_U 1_V 1_X13_Y11_Job(Seq.Scan) 1 01_366	4.074421275342584	2
Cell_CP_15	Rad21KO_60	Rad21KO	60	31Oct17_Il12b_in_ex_Exp2_0_60_90_120_Sequence_A 0_S 0_U 1_V 1_X12_Y16_Job(Seq.Scan) 1 01_450	12.314740685776131	2
Cell_CP_6	Rad21KO_60	Rad21KO	60	31Oct17_Il12b_in_ex_Exp2_0_60_90_120_Sequence_A 0_S 0_U 1_V 1_X12_Y14_Job(Seq.Scan) 1 01_414	2.1265337290348953	2
Cell_CP_2	Rad21KO_60	Rad21KO	60	31Oct17_Il12b_in_ex_Exp2_0_60_90_120_Sequence_A 0_S 0_U 1_V 1_X11_Y16_Job(Seq.Scan) 1 01_448	1.0847902195701375	2
Cell_CP_4	Rad21KO_60	Rad21KO	60	31Oct17_Il12b_in_ex_Exp2_0_60_90_120_Sequence_A 0_S 0_U 1_V 1_X11_Y16_Job(Seq.Scan) 1 01_448	2.9159124148148226	2
Cell_CP_17	Rad21KO_60	Rad21KO	60	31Oct17_Il12b_in_ex_Exp2_0_60_90_120_Sequence_A 0_S 0_U 1_V 1_X11_Y15_Job(Seq.Scan) 1 01_442	7.433721307814643	2
Cell_CP_16	Rad21KO_60	Rad21KO	60	31Oct17_Il12b_in_ex_Exp2_0_60_90_120_Sequence_A 0_S 0_U 1_V 1_X10_Y16_Job(Seq.Scan) 1 01_446	1.5292534128540023	2
Cell_CP_4	Rad21KO_60	Rad21KO	60	31Oct17_Il12b_in_ex_Exp2_0_60_90_120_Sequence_A 0_S 0_U 1_V 1_X10_Y15_Job(Seq.Scan) 1 01_444	8.778945752686699	2
Cell_CP_9	Rad21KO_60	Rad21KO	60	31Oct17_Il12b_in_ex_Exp2_0_60_90_120_Sequence_A 0_S 0_U 1_V 1_X10_Y14_Job(Seq.Scan) 1 01_410	13.845070655681083	2
Cell_CP_2	Rad21KO_60	Rad21KO	60	31Oct17_Il12b_in_ex_Exp2_0_60_90_120_Sequence_A 0_S 0_U 1_V 1_X10_Y10_Job(Seq.Scan) 1 01_338	1.9091448398443094	2
Cell_CP_2	Rad21KO_0	Rad21KO	0	31Oct17_Il12b_in_ex_Exp2_0_60_90_120_Sequence_A 0_S 0_U 0_V 1_X13_Y 9_Job(Seq.Scan) 1 01_116	5.611746052662313	2
Cell_CP_10	Rad21KO_0	Rad21KO	0	31Oct17_Il12b_in_ex_Exp2_0_60_90_120_Sequence_A 0_S 0_U 0_V 1_X 8_Y13_Job(Seq.Scan) 1 01_198	1.7504084851591304	2
Cell_CP_9	Rad21KO_0	Rad21KO	0	31Oct17_Il12b_in_ex_Exp2_0_60_90_120_Sequence_A 0_S 0_U 0_V 1_X 7_Y15_Job(Seq.Scan) 1 01_236	1.9651068322900902	2
Cell_CP_18	Rad21KO_0	Rad21KO	0	31Oct17_Il12b_in_ex_Exp2_0_60_90_120_Sequence_A 0_S 0_U 0_V 1_X 7_Y13_Job(Seq.Scan) 1 01_200	2.93851134549414	2
Cell_CP_23	Rad21KO_0	Rad21KO	0	31Oct17_Il12b_in_ex_Exp2_0_60_90_120_Sequence_A 0_S 0_U 0_V 1_X 5_Y13_Job(Seq.Scan) 1 01_204	3.2963420549023157	2
Cell_CP_5	Rad21KO_0	Rad21KO	0	31Oct17_Il12b_in_ex_Exp2_0_60_90_120_Sequence_A 0_S 0_U 0_V 1_X 5_Y12_Job(Seq.Scan) 1 01_170	2.3848166067986925	2
Cell_CP_1	Rad21KO_120	Rad21KO	120	31Oct17_Il12b_in_ex_Exp2_0_60_90_120_Sequence_A 0_S 0_U 3_V 1_X18_Y16_Job(Seq.Scan) 1 01_906	2.9250587660525853	2
Cell_CP_3	Rad21KO_120	Rad21KO	120	31Oct17_Il12b_in_ex_Exp2_0_60_90_120_Sequence_A 0_S 0_U 3_V 1_X18_Y14_Job(Seq.Scan) 1 01_870	1.3285450731223276	2
Cell_CP_12	Rad21KO_120	Rad21KO	120	31Oct17_Il12b_in_ex_Exp2_0_60_90_120_Sequence_A 0_S 0_U 3_V 1_X18_Y11_Job(Seq.Scan) 1 01_800	2.5623871484709833	2
Cell_CP_10	Rad21KO_120	Rad21KO	120	31Oct17_Il12b_in_ex_Exp2_0_60_90_120_Sequence_A 0_S 0_U 3_V 1_X18_Y10_Job(Seq.Scan) 1 01_798	11.28268743290738	2
Cell_CP_12	Rad21KO_120	Rad21KO	120	31Oct17_Il12b_in_ex_Exp2_0_60_90_120_Sequence_A 0_S 0_U 3_V 1_X18_Y10_Job(Seq.Scan) 1 01_798	2.2971084164397997	2
Cell_CP_1	Rad21KO_120	Rad21KO	120	31Oct17_Il12b_in_ex_Exp2_0_60_90_120_Sequence_A 0_S 0_U 3_V 1_X17_Y16_Job(Seq.Scan) 1 01_904	2.7889223888993318	2
Cell_CP_3	Rad21KO_120	Rad21KO	120	31Oct17_Il12b_in_ex_Exp2_0_60_90_120_Sequence_A 0_S 0_U 3_V 1_X16_Y10_Job(Seq.Scan) 1 01_794	2.554315653148681	2
Cell_CP_13	Rad21KO_120	Rad21KO	120	31Oct17_Il12b_in_ex_Exp2_0_60_90_120_Sequence_A 0_S 0_U 3_V 1_X15_Y10_Job(Seq.Scan) 1 01_792	2.5284866587467905	2
Cell_CP_1	Rad21KO_120	Rad21KO	120	31Oct17_Il12b_in_ex_Exp2_0_60_90_120_Sequence_A 0_S 0_U 3_V 1_X14_Y16_Job(Seq.Scan) 1 01_898	1.0578858458264833	2
Cell_CP_15	Rad21KO_120	Rad21KO	120	31Oct17_Il12b_in_ex_Exp2_0_60_90_120_Sequence_A 0_S 0_U 3_V 1_X14_Y16_Job(Seq.Scan) 1 01_898	2.351993066695176	2
Cell_CP_4	Rad21KO_120	Rad21KO	120	31Oct17_Il12b_in_ex_Exp2_0_60_90_120_Sequence_A 0_S 0_U 3_V 1_X12_Y10_Job(Seq.Scan) 1 01_786	2.9638022576554204	2
Cell_CP_10	Rad21KO_120	Rad21KO	120	31Oct17_Il12b_in_ex_Exp2_0_60_90_120_Sequence_A 0_S 0_U 3_V 1_X12_Y10_Job(Seq.Scan) 1 01_786	1.6573188181112568	2
Cell_CP_2	Rad21KO_120	Rad21KO	120	31Oct17_Il12b_in_ex_Exp2_0_60_90_120_Sequence_A 0_S 0_U 3_V 1_X11_Y15_Job(Seq.Scan) 1 01_886	1.5706860070941275	2
Cell_CP_9	Rad21KO_120	Rad21KO	120	31Oct17_Il12b_in_ex_Exp2_0_60_90_120_Sequence_A 0_S 0_U 3_V 1_X11_Y15_Job(Seq.Scan) 1 01_886	1.0508906458419767	2
Cell_CP_3	Rad21KO_120	Rad21KO	120	31Oct17_Il12b_in_ex_Exp2_0_60_90_120_Sequence_A 0_S 0_U 3_V 1_X11_Y14_Job(Seq.Scan) 1 01_856	1.0196813524602901	2
Cell_CP_7	Rad21KO_120	Rad21KO	120	31Oct17_Il12b_in_ex_Exp2_0_60_90_120_Sequence_A 0_S 0_U 3_V 1_X10_Y16_Job(Seq.Scan) 1 01_890	5.410500154116332	2
Cell_CP_12	Rad21KO_120	Rad21KO	120	31Oct17_Il12b_in_ex_Exp2_0_60_90_120_Sequence_A 0_S 0_U 3_V 1_X10_Y14_Job(Seq.Scan) 1 01_854	2.1249192205999132	2
Cell_CP_13	Rad21KO_120	Rad21KO	120	31Oct17_Il12b_in_ex_Exp2_0_60_90_120_Sequence_A 0_S 0_U 3_V 1_X10_Y14_Job(Seq.Scan) 1 01_854	1.2623600415312601	2
Cell_CP_5	Rad21KO_120	Rad21KO	120	31Oct17_Il12b_in_ex_Exp2_0_60_90_120_Sequence_A 0_S 0_U 3_V 1_X10_Y13_Job(Seq.Scan) 1 01_852	2.4639154813078252	2
Cell_CP_9	Rad21KO_120	Rad21KO	120	31Oct17_Il12b_in_ex_Exp2_0_60_90_120_Sequence_A 0_S 0_U 3_V 1_X10_Y13_Job(Seq.Scan) 1 01_852	1.345226538577271	2
Cell_CP_11	Rad21KO_120	Rad21KO	120	31Oct17_Il12b_in_ex_Exp2_0_60_90_120_Sequence_A 0_S 0_U 3_V 1_X10_Y13_Job(Seq.Scan) 1 01_852	4.504355004992505	2
Cell_CP_17	Rad21KO_120	Rad21KO	120	31Oct17_Il12b_in_ex_Exp2_0_60_90_120_Sequence_A 0_S 0_U 3_V 1_X10_Y13_Job(Seq.Scan) 1 01_852	1.5077295998032965	2
Cell_CP_5	Rad21KO_120	Rad21KO	120	31Oct17_Il12b_in_ex_Exp2_0_60_90_120_Sequence_A 0_S 0_U 3_V 1_X10_Y10_Job(Seq.Scan) 1 01_782	1.6212666537075038	2
Cell_CP_18	Rad21KO_120	Rad21KO	120	31Oct17_Il12b_in_ex_Exp2_0_60_90_120_Sequence_A 0_S 0_U 3_V 1_X10_Y10_Job(Seq.Scan) 1 01_782	1.28657413492844	2
Cell_CP_18	Rad21KO_90	Rad21KO	90	31Oct17_Il12b_in_ex_Exp2_0_60_90_120_Sequence_A 0_S 0_U 2_V 1_X13_Y17_Job(Seq.Scan) 1 01_668	3.0988632554669095	2
Cell_CP_9	Rad21KO_90	Rad21KO	90	31Oct17_Il12b_in_ex_Exp2_0_60_90_120_Sequence_A 0_S 0_U 2_V 1_X13_Y12_Job(Seq.Scan) 1 01_594	4.8202145144936415	2
Cell_CP_11	Rad21KO_90	Rad21KO	90	31Oct17_Il12b_in_ex_Exp2_0_60_90_120_Sequence_A 0_S 0_U 2_V 1_X13_Y12_Job(Seq.Scan) 1 01_594	3.2565234456708687	2
Cell_CP_7	Rad21KO_90	Rad21KO	90	31Oct17_Il12b_in_ex_Exp2_0_60_90_120_Sequence_A 0_S 0_U 2_V 1_X12_Y15_Job(Seq.Scan) 1 01_634	13.242402843408712	2
Cell_CP_11	Rad21KO_90	Rad21KO	90	31Oct17_Il12b_in_ex_Exp2_0_60_90_120_Sequence_A 0_S 0_U 2_V 1_X12_Y15_Job(Seq.Scan) 1 01_634	13.09819784977783	2
Cell_CP_2	Rad21KO_90	Rad21KO	90	31Oct17_Il12b_in_ex_Exp2_0_60_90_120_Sequence_A 0_S 0_U 2_V 1_X12_Y14_Job(Seq.Scan) 1 01_628	2.299261007115392	2
Cell_CP_1	Rad21KO_90	Rad21KO	90	31Oct17_Il12b_in_ex_Exp2_0_60_90_120_Sequence_A 0_S 0_U 2_V 1_X12_Y13_Job(Seq.Scan) 1 01_598	1.7859219130393933	2
Cell_CP_2	Rad21KO_90	Rad21KO	90	31Oct17_Il12b_in_ex_Exp2_0_60_90_120_Sequence_A 0_S 0_U 2_V 1_X12_Y13_Job(Seq.Scan) 1 01_598	1.9446589220074524	2
Cell_CP_15	Rad21KO_90	Rad21KO	90	31Oct17_Il12b_in_ex_Exp2_0_60_90_120_Sequence_A 0_S 0_U 2_V 1_X12_Y13_Job(Seq.Scan) 1 01_598	14.563958997662182	2
Cell_CP_15	Rad21KO_90	Rad21KO	90	31Oct17_Il12b_in_ex_Exp2_0_60_90_120_Sequence_A 0_S 0_U 2_V 1_X12_Y12_Job(Seq.Scan) 1 01_592	2.872865835566019	2
Cell_CP_29	Rad21KO_90	Rad21KO	90	31Oct17_Il12b_in_ex_Exp2_0_60_90_120_Sequence_A 0_S 0_U 2_V 1_X12_Y11_Job(Seq.Scan) 1 01_562	1.2306127967655396	2
Cell_CP_7	Rad21KO_90	Rad21KO	90	31Oct17_Il12b_in_ex_Exp2_0_60_90_120_Sequence_A 0_S 0_U 2_V 1_X11_Y17_Job(Seq.Scan) 1 01_672	9.64419769837677	2
Cell_CP_10	Rad21KO_90	Rad21KO	90	31Oct17_Il12b_in_ex_Exp2_0_60_90_120_Sequence_A 0_S 0_U 2_V 1_X11_Y15_Job(Seq.Scan) 1 01_636	2.023758058229737	2
Cell_CP_15	Rad21KO_90	Rad21KO	90	31Oct17_Il12b_in_ex_Exp2_0_60_90_120_Sequence_A 0_S 0_U 2_V 1_X11_Y15_Job(Seq.Scan) 1 01_636	11.52482339432929	2
Cell_CP_19	Rad21KO_90	Rad21KO	90	31Oct17_Il12b_in_ex_Exp2_0_60_90_120_Sequence_A 0_S 0_U 2_V 1_X11_Y15_Job(Seq.Scan) 1 01_636	1.9963153405323206	2
Cell_CP_3	Rad21KO_90	Rad21KO	90	31Oct17_Il12b_in_ex_Exp2_0_60_90_120_Sequence_A 0_S 0_U 2_V 1_X11_Y12_Job(Seq.Scan) 1 01_590	1.8687884100854042	2
Cell_CP_3	Rad21KO_90	Rad21KO	90	31Oct17_Il12b_in_ex_Exp2_0_60_90_120_Sequence_A 0_S 0_U 2_V 1_X11_Y11_Job(Seq.Scan) 1 01_564	6.597528420249034	2
Cell_CP_6	Rad21KO_90	Rad21KO	90	31Oct17_Il12b_in_ex_Exp2_0_60_90_120_Sequence_A 0_S 0_U 2_V 1_X10_Y17_Job(Seq.Scan) 1 01_674	2.1399859159067227	2
Cell_CP_8	Rad21KO_90	Rad21KO	90	31Oct17_Il12b_in_ex_Exp2_0_60_90_120_Sequence_A 0_S 0_U 2_V 1_X10_Y17_Job(Seq.Scan) 1 01_674	1.9188304510318663	2
Cell_CP_4	Rad21KO_90	Rad21KO	90	31Oct17_Il12b_in_ex_Exp2_0_60_90_120_Sequence_A 0_S 0_U 2_V 1_X10_Y16_Job(Seq.Scan) 1 01_660	9.487071403002988	2
Cell_CP_8	Rad21KO_90	Rad21KO	90	31Oct17_Il12b_in_ex_Exp2_0_60_90_120_Sequence_A 0_S 0_U 2_V 1_X10_Y16_Job(Seq.Scan) 1 01_660	2.4004220386289923	2
Cell_CP_25	Rad21KO_90	Rad21KO	90	31Oct17_Il12b_in_ex_Exp2_0_60_90_120_Sequence_A 0_S 0_U 2_V 1_X10_Y14_Job(Seq.Scan) 1 01_624	1.2397601948559103	2
Cell_CP_7	Rad21KO_90	Rad21KO	90	31Oct17_Il12b_in_ex_Exp2_0_60_90_120_Sequence_A 0_S 0_U 2_V 1_X10_Y12_Job(Seq.Scan) 1 01_588	3.017611790282185	2
Cell_CP_21	Rad21KO_90	Rad21KO	90	31Oct17_Il12b_in_ex_Exp2_0_60_90_120_Sequence_A 0_S 0_U 2_V 1_X10_Y12_Job(Seq.Scan) 1 01_588	3.1585911693140805	2
Cell_CP_2	Rad21KO_90	Rad21KO	90	31Oct17_Il12b_in_ex_Exp2_0_60_90_120_Sequence_A 0_S 0_U 2_V 1_X10_Y11_Job(Seq.Scan) 1 01_566	1.9188305818884424	2
Cell_CP_10	Rad21KO_90	Rad21KO	90	31Oct17_Il12b_in_ex_Exp2_0_60_90_120_Sequence_A 0_S 0_U 2_V 1_X 9_Y16_Job(Seq.Scan) 1 01_658	2.3455366032341596	2
Cell_CP_16	Rad21KO_90	Rad21KO	90	31Oct17_Il12b_in_ex_Exp2_0_60_90_120_Sequence_A 0_S 0_U 2_V 1_X 9_Y15_Job(Seq.Scan) 1 01_640	13.572258772281359	2
Cell_CP_17	Rad21KO_90	Rad21KO	90	31Oct17_Il12b_in_ex_Exp2_0_60_90_120_Sequence_A 0_S 0_U 2_V 1_X 9_Y14_Job(Seq.Scan) 1 01_622	1.1665802249934882	2
Cell_CP_21	Rad21KO_90	Rad21KO	90	31Oct17_Il12b_in_ex_Exp2_0_60_90_120_Sequence_A 0_S 0_U 2_V 1_X 9_Y14_Job(Seq.Scan) 1 01_622	2.676462153759225	2
Cell_CP_2	Rad21KO_90	Rad21KO	90	31Oct17_Il12b_in_ex_Exp2_0_60_90_120_Sequence_A 0_S 0_U 2_V 1_X 9_Y13_Job(Seq.Scan) 1 01_604	3.3641419874980936	2
Cell_CP_21	Rad21KO_90	Rad21KO	90	31Oct17_Il12b_in_ex_Exp2_0_60_90_120_Sequence_A 0_S 0_U 2_V 1_X 9_Y13_Job(Seq.Scan) 1 01_604	1.4221729532673872	2
Cell_CP_5	Rad21KO_90	Rad21KO	90	31Oct17_Il12b_in_ex_Exp2_0_60_90_120_Sequence_A 0_S 0_U 2_V 1_X 9_Y11_Job(Seq.Scan) 1 01_568	1.4340107625608083	2
Cell_CP_1	Rad21KO_90	Rad21KO	90	31Oct17_Il12b_in_ex_Exp2_0_60_90_120_Sequence_A 0_S 0_U 2_V 1_X 8_Y17_Job(Seq.Scan) 1 01_678	2.2589037922170303	2
Cell_CP_11	Rad21KO_90	Rad21KO	90	31Oct17_Il12b_in_ex_Exp2_0_60_90_120_Sequence_A 0_S 0_U 2_V 1_X 8_Y15_Job(Seq.Scan) 1 01_642	10.644509333312572	2
Cell_CP_18	Rad21KO_90	Rad21KO	90	31Oct17_Il12b_in_ex_Exp2_0_60_90_120_Sequence_A 0_S 0_U 2_V 1_X 8_Y14_Job(Seq.Scan) 1 01_620	1.9193685332724764	2
Cell_CP_21	Rad21KO_90	Rad21KO	90	31Oct17_Il12b_in_ex_Exp2_0_60_90_120_Sequence_A 0_S 0_U 2_V 1_X 8_Y14_Job(Seq.Scan) 1 01_620	5.017153661409526	2
Cell_CP_12	Rad21KO_90	Rad21KO	90	31Oct17_Il12b_in_ex_Exp2_0_60_90_120_Sequence_A 0_S 0_U 2_V 1_X 7_Y17_Job(Seq.Scan) 1 01_680	10.810776745661075	2
Cell_CP_13	Rad21KO_90	Rad21KO	90	31Oct17_Il12b_in_ex_Exp2_0_60_90_120_Sequence_A 0_S 0_U 2_V 1_X 7_Y16_Job(Seq.Scan) 1 01_654	9.496220894798576	2
Cell_CP_4	Rad21KO_90	Rad21KO	90	31Oct17_Il12b_in_ex_Exp2_0_60_90_120_Sequence_A 0_S 0_U 2_V 1_X 7_Y15_Job(Seq.Scan) 1 01_644	1.6142714537229972	2
Cell_CP_4	Rad21KO_90	Rad21KO	90	31Oct17_Il12b_in_ex_Exp2_0_60_90_120_Sequence_A 0_S 0_U 2_V 1_X 7_Y14_Job(Seq.Scan) 1 01_618	12.196899628229925	2
Cell_CP_25	Rad21KO_90	Rad21KO	90	31Oct17_Il12b_in_ex_Exp2_0_60_90_120_Sequence_A 0_S 0_U 2_V 1_X 7_Y14_Job(Seq.Scan) 1 01_618	1.1552802362275254	2
Cell_CP_29	Rad21KO_90	Rad21KO	90	31Oct17_Il12b_in_ex_Exp2_0_60_90_120_Sequence_A 0_S 0_U 2_V 1_X 7_Y13_Job(Seq.Scan) 1 01_608	1.0143005300541896	2
Cell_CP_10	Rad21KO_90	Rad21KO	90	31Oct17_Il12b_in_ex_Exp2_0_60_90_120_Sequence_A 0_S 0_U 2_V 1_X 6_Y17_Job(Seq.Scan) 1 01_682	1.4749056671300516	2
Cell_CP_14	Rad21KO_90	Rad21KO	90	31Oct17_Il12b_in_ex_Exp2_0_60_90_120_Sequence_A 0_S 0_U 2_V 1_X 6_Y14_Job(Seq.Scan) 1 01_616	2.6969092789024063	2
Cell_CP_15	Rad21KO_90	Rad21KO	90	31Oct17_Il12b_in_ex_Exp2_0_60_90_120_Sequence_A 0_S 0_U 2_V 1_X 6_Y14_Job(Seq.Scan) 1 01_616	12.82484997784271	2
Cell_CP_16	Rad21KO_90	Rad21KO	90	31Oct17_Il12b_in_ex_Exp2_0_60_90_120_Sequence_A 0_S 0_U 2_V 1_X 6_Y14_Job(Seq.Scan) 1 01_616	4.032450337148696	2
Cell_CP_11	Rad21KO_90	Rad21KO	90	31Oct17_Il12b_in_ex_Exp2_0_60_90_120_Sequence_A 0_S 0_U 2_V 1_X 6_Y12_Job(Seq.Scan) 1 01_580	1.7853843542250873	2
Cell_CP_4	Rad21KO_90	Rad21KO	90	31Oct17_Il12b_in_ex_Exp2_0_60_90_120_Sequence_A 0_S 0_U 2_V 1_X 5_Y17_Job(Seq.Scan) 1 01_684	15.570186396686868	2
Cell_CP_11	Rad21KO_90	Rad21KO	90	31Oct17_Il12b_in_ex_Exp2_0_60_90_120_Sequence_A 0_S 0_U 2_V 1_X 5_Y17_Job(Seq.Scan) 1 01_684	10.275375494580608	2
Cell_CP_25	Rad21KO_90	Rad21KO	90	31Oct17_Il12b_in_ex_Exp2_0_60_90_120_Sequence_A 0_S 0_U 2_V 1_X 5_Y17_Job(Seq.Scan) 1 01_684	9.477925051765226	2
Cell_CP_18	Rad21KO_90	Rad21KO	90	31Oct17_Il12b_in_ex_Exp2_0_60_90_120_Sequence_A 0_S 0_U 2_V 1_X 5_Y16_Job(Seq.Scan) 1 01_650	12.2125019195024	2
Cell_CP_9	Rad21KO_90	Rad21KO	90	31Oct17_Il12b_in_ex_Exp2_0_60_90_120_Sequence_A 0_S 0_U 2_V 1_X 5_Y15_Job(Seq.Scan) 1 01_648	1.0374380009721336	2
Cell_CP_21	Rad21KO_90	Rad21KO	90	31Oct17_Il12b_in_ex_Exp2_0_60_90_120_Sequence_A 0_S 0_U 2_V 1_X 5_Y15_Job(Seq.Scan) 1 01_648	11.730371857094935	2
Cell_CP_3	Rad21KO_90	Rad21KO	90	31Oct17_Il12b_in_ex_Exp2_0_60_90_120_Sequence_A 0_S 0_U 2_V 1_X 5_Y11_Job(Seq.Scan) 1 01_576	9.703923780231877	2
Cell_CP_19	Rad21KO_90	Rad21KO	90	31Oct17_Il12b_in_ex_Exp2_0_60_90_120_Sequence_A 0_S 0_U 2_V 1_X 5_Y11_Job(Seq.Scan) 1 01_576	3.0229928744014374	2
Cell_CP_11	Rad21KO_60	Rad21KO	60	31Oct17_Il12b_in_ex_Exp2_0_60_90_120_Sequence_A 0_S 0_U 1_V 1_X17_Y14_Job(Seq.Scan) 1 01_424	2.86317930838243	2
Cell_CP_13	Rad21KO_60	Rad21KO	60	31Oct17_Il12b_in_ex_Exp2_0_60_90_120_Sequence_A 0_S 0_U 1_V 1_X17_Y14_Job(Seq.Scan) 1 01_424	1.7057464814793126	2
Cell_CP_10	Rad21KO_60	Rad21KO	60	31Oct17_Il12b_in_ex_Exp2_0_60_90_120_Sequence_A 0_S 0_U 1_V 1_X16_Y16_Job(Seq.Scan) 1 01_458	1.889235927798314	2
Cell_CP_24	Rad21KO_60	Rad21KO	60	31Oct17_Il12b_in_ex_Exp2_0_60_90_120_Sequence_A 0_S 0_U 1_V 1_X16_Y16_Job(Seq.Scan) 1 01_458	1.187027219280094	2
Cell_CP_31	Rad21KO_60	Rad21KO	60	31Oct17_Il12b_in_ex_Exp2_0_60_90_120_Sequence_A 0_S 0_U 1_V 1_X16_Y16_Job(Seq.Scan) 1 01_458	3.8215189582717355	2
Cell_CP_3	Rad21KO_60	Rad21KO	60	31Oct17_Il12b_in_ex_Exp2_0_60_90_120_Sequence_A 0_S 0_U 1_V 1_X16_Y15_Job(Seq.Scan) 1 01_432	3.0477449191826516	2
Cell_CP_1	Rad21KO_60	Rad21KO	60	31Oct17_Il12b_in_ex_Exp2_0_60_90_120_Sequence_A 0_S 0_U 1_V 1_X16_Y13_Job(Seq.Scan) 1 01_396	2.29926074540224	2
Cell_CP_12	Rad21KO_60	Rad21KO	60	31Oct17_Il12b_in_ex_Exp2_0_60_90_120_Sequence_A 0_S 0_U 1_V 1_X15_Y16_Job(Seq.Scan) 1 01_456	2.6985227404847802	2
Cell_CP_6	Rad21KO_60	Rad21KO	60	31Oct17_Il12b_in_ex_Exp2_0_60_90_120_Sequence_A 0_S 0_U 1_V 1_X12_Y14_Job(Seq.Scan) 1 01_414	6.711067437001883	2
Cell_CP_2	Rad21KO_60	Rad21KO	60	31Oct17_Il12b_in_ex_Exp2_0_60_90_120_Sequence_A 0_S 0_U 1_V 1_X11_Y16_Job(Seq.Scan) 1 01_448	11.42096933448112	2
Cell_CP_16	Rad21KO_60	Rad21KO	60	31Oct17_Il12b_in_ex_Exp2_0_60_90_120_Sequence_A 0_S 0_U 1_V 1_X10_Y16_Job(Seq.Scan) 1 01_446	4.185806654567232	2
Cell_CP_4	Rad21KO_60	Rad21KO	60	31Oct17_Il12b_in_ex_Exp2_0_60_90_120_Sequence_A 0_S 0_U 1_V 1_X10_Y15_Job(Seq.Scan) 1 01_444	1.4872820820903867	2
Cell_CP_9	Rad21KO_60	Rad21KO	60	31Oct17_Il12b_in_ex_Exp2_0_60_90_120_Sequence_A 0_S 0_U 1_V 1_X10_Y14_Job(Seq.Scan) 1 01_410	2.3245503489977595	2
Cell_CP_2	Rad21KO_60	Rad21KO	60	31Oct17_Il12b_in_ex_Exp2_0_60_90_120_Sequence_A 0_S 0_U 1_V 1_X10_Y10_Job(Seq.Scan) 1 01_338	13.420513299313678	2
Cell_CP_8	Rad21KO_120	Rad21KO	120	Exp4_il12inex_0_60_90_120_part3_Sequence_A 0_S 0_U 3_V 1_X14_Y 6_Job(Seq.Scan) 1 01_738	2.9817315208516186	3
Cell_CP_1	Rad21KO_120	Rad21KO	120	Exp4_il12inex_0_60_90_120_part3_Sequence_A 0_S 0_U 3_V 1_X13_Y 7_Job(Seq.Scan) 1 01_758	3.2232418072422404	3
Cell_CP_15	Rad21KO_120	Rad21KO	120	Exp4_il12inex_0_60_90_120_part3_Sequence_A 0_S 0_U 3_V 1_X13_Y 7_Job(Seq.Scan) 1 01_758	1.9398279915007566	3
Cell_CP_18	Rad21KO_120	Rad21KO	120	Exp4_il12inex_0_60_90_120_part3_Sequence_A 0_S 0_U 3_V 1_X13_Y 7_Job(Seq.Scan) 1 01_758	9.378674805108018	3
Cell_CP_21	Rad21KO_120	Rad21KO	120	Exp4_il12inex_0_60_90_120_part3_Sequence_A 0_S 0_U 3_V 1_X12_Y 7_Job(Seq.Scan) 1 01_760	2.0311689754081965	3
Cell_CP_28	Rad21KO_120	Rad21KO	120	Exp4_il12inex_0_60_90_120_part3_Sequence_A 0_S 0_U 3_V 1_X12_Y 7_Job(Seq.Scan) 1 01_760	3.1535756825631385	3
Cell_CP_33	Rad21KO_120	Rad21KO	120	Exp4_il12inex_0_60_90_120_part3_Sequence_A 0_S 0_U 3_V 1_X12_Y 7_Job(Seq.Scan) 1 01_760	5.807099927290525	3
Cell_CP_19	Rad21KO_120	Rad21KO	120	Exp4_il12inex_0_60_90_120_part3_Sequence_A 0_S 0_U 3_V 1_X12_Y 6_Job(Seq.Scan) 1 01_734	2.3206720332063466	3
Cell_CP_11	Rad21KO_120	Rad21KO	120	Exp4_il12inex_0_60_90_120_part3_Sequence_A 0_S 0_U 3_V 1_X11_Y 6_Job(Seq.Scan) 1 01_732	21.777791373220794	3
Cell_CP_7	Rad21KO_120	Rad21KO	120	Exp4_il12inex_0_60_90_120_part3_Sequence_A 0_S 0_U 3_V 1_X10_Y 7_Job(Seq.Scan) 1 01_764	2.034265410761473	3
Cell_CP_12	Rad21KO_120	Rad21KO	120	Exp4_il12inex_0_60_90_120_part3_Sequence_A 0_S 0_U 3_V 1_X10_Y 7_Job(Seq.Scan) 1 01_764	3.5855094957633202	3
Cell_CP_21	Rad21KO_120	Rad21KO	120	Exp4_il12inex_0_60_90_120_part3_Sequence_A 0_S 0_U 3_V 1_X10_Y 7_Job(Seq.Scan) 1 01_764	2.950769049764812	3
Cell_CP_27	Rad21KO_120	Rad21KO	120	Exp4_il12inex_0_60_90_120_part3_Sequence_A 0_S 0_U 3_V 1_X10_Y 7_Job(Seq.Scan) 1 01_764	2.5869538024231784	3
Cell_CP_48	Rad21KO_120	Rad21KO	120	Exp4_il12inex_0_60_90_120_part3_Sequence_A 0_S 0_U 3_V 1_X10_Y 6_Job(Seq.Scan) 1 01_730	2.583857931803689	3
Cell_CP_2	Rad21KO_90	Rad21KO	90	Exp4_il12inex_0_60_90_120_part3_Sequence_A 0_S 0_U 2_V 1_X18_Y 8_Job(Seq.Scan) 1 01_522	3.777477569479904	3
Cell_CP_9	Rad21KO_90	Rad21KO	90	Exp4_il12inex_0_60_90_120_part3_Sequence_A 0_S 0_U 2_V 1_X18_Y 7_Job(Seq.Scan) 1 01_492	8.344512458262644	3
Cell_CP_6	Rad21KO_90	Rad21KO	90	Exp4_il12inex_0_60_90_120_part3_Sequence_A 0_S 0_U 2_V 1_X17_Y 9_Job(Seq.Scan) 1 01_526	2.0358140990496003	3
Cell_CP_4	Rad21KO_90	Rad21KO	90	Exp4_il12inex_0_60_90_120_part3_Sequence_A 0_S 0_U 2_V 1_X13_Y 7_Job(Seq.Scan) 1 01_502	24.926716849538447	3
Cell_CP_5	Rad21KO_90	Rad21KO	90	Exp4_il12inex_0_60_90_120_part3_Sequence_A 0_S 0_U 2_V 1_X11_Y 7_Job(Seq.Scan) 1 01_506	9.750227470063226	3
Cell_CP_2	Rad21KO_60	Rad21KO	60	Exp4_il12inex_0_60_90_120_part3_Sequence_A 0_S 0_U 1_V 1_X11_Y11_Job(Seq.Scan) 1 01_312	19.774480339028518	3
Cell_CP_22	Rad21KO_60	Rad21KO	60	Exp4_il12inex_0_60_90_120_part3_Sequence_A 0_S 0_U 1_V 1_X 8_Y10_Job(Seq.Scan) 1 01_280	18.405921045510485	3
Cell_CP_8	Rad21KO_120	Rad21KO	120	Exp4_il12inex_0_60_90_120_part2_Sequence_A 0_S 0_U 3_V 1_X17_Y20_Job(Seq.Scan) 1 01_016	9.109297541760887	3
Cell_CP_10	Rad21KO_120	Rad21KO	120	Exp4_il12inex_0_60_90_120_part2_Sequence_A 0_S 0_U 3_V 1_X17_Y19_Job(Seq.Scan) 1 01_002	4.58561124196725	3
Cell_CP_1	Rad21KO_120	Rad21KO	120	Exp4_il12inex_0_60_90_120_part2_Sequence_A 0_S 0_U 3_V 1_X16_Y20_Job(Seq.Scan) 1 01_014	4.902982217944887	3
Cell_CP_4	Rad21KO_120	Rad21KO	120	Exp4_il12inex_0_60_90_120_part2_Sequence_A 0_S 0_U 3_V 1_X15_Y21_Job(Seq.Scan) 1 01_022	2.298998115200986	3
Cell_CP_4	Rad21KO_120	Rad21KO	120	Exp4_il12inex_0_60_90_120_part2_Sequence_A 0_S 0_U 3_V 1_X15_Y19_Job(Seq.Scan) 1 01_006	4.398286032956922	3
Cell_CP_4	Rad21KO_120	Rad21KO	120	Exp4_il12inex_0_60_90_120_part2_Sequence_A 0_S 0_U 3_V 1_X14_Y19_Job(Seq.Scan) 1 01_008	10.685309909430819	3
Cell_CP_8	Rad21KO_120	Rad21KO	120	Exp4_il12inex_0_60_90_120_part3_Sequence_A 0_S 0_U 3_V 1_X14_Y 6_Job(Seq.Scan) 1 01_738	2.247910226152351	3
Cell_CP_1	Rad21KO_120	Rad21KO	120	Exp4_il12inex_0_60_90_120_part3_Sequence_A 0_S 0_U 3_V 1_X13_Y 7_Job(Seq.Scan) 1 01_758	4.1923825883161285	3
Cell_CP_15	Rad21KO_120	Rad21KO	120	Exp4_il12inex_0_60_90_120_part3_Sequence_A 0_S 0_U 3_V 1_X13_Y 7_Job(Seq.Scan) 1 01_758	1.1193105541685588	3
Cell_CP_27	Rad21KO_120	Rad21KO	120	Exp4_il12inex_0_60_90_120_part3_Sequence_A 0_S 0_U 3_V 1_X10_Y 7_Job(Seq.Scan) 1 01_764	2.9585092910473225	3
Cell_CP_8	Rad21KO_120	Rad21KO	120	Exp4_il12inex_0_60_90_120_part2_Sequence_A 0_S 0_U 3_V 1_X17_Y20_Job(Seq.Scan) 1 01_016	10.143462147541408	3
Cell_CP_1	Rad21KO_120	Rad21KO	120	Exp4_il12inex_0_60_90_120_part2_Sequence_A 0_S 0_U 3_V 1_X16_Y20_Job(Seq.Scan) 1 01_014	2.3655691222389814	3
Cell_CP_4	Rad21KO_120	Rad21KO	120	Exp4_il12inex_0_60_90_120_part2_Sequence_A 0_S 0_U 3_V 1_X15_Y19_Job(Seq.Scan) 1 01_006	16.28959849780813	3
Cell_CP_3	Rad21KO_120	Rad21KO	120	30Jan17_Exp6_il12binex_zoom4_Sequence_A 0_S 0_U 3_V 1_X 7_Y10_SequentialScan004	1.3876113482828256	4
Cell_CP_16	Rad21KO_90	Rad21KO	90	30Jan17_Exp6_il12binex_zoom4_2_Sequence_A 0_S 0_U 2_V 1_X13_Y 5_SequentialScan314	1.3697589180584517	4
Cell_CP_9	Rad21KO_90	Rad21KO	90	30Jan17_Exp6_il12binex_zoom4_2_Sequence_A 0_S 0_U 2_V 1_X11_Y 4_SequentialScan304	1.1690558665465094	4
Cell_CP_2	Rad21KO_90	Rad21KO	90	30Jan17_Exp6_il12binex_zoom4_2_Sequence_A 0_S 0_U 2_V 1_X 9_Y 4_SequentialScan300	1.6413303250166094	4
Cell_CP_1	Rad21KO_90	Rad21KO	90	30Jan17_Exp6_il12binex_zoom4_2_Sequence_A 0_S 0_U 2_V 1_X 8_Y 6_SequentialScan338	2.323504732836479	4
Cell_CP_23	Rad21KO_90	Rad21KO	90	30Jan17_Exp6_il12binex_zoom4_2_Sequence_A 0_S 0_U 2_V 1_X 8_Y 6_SequentialScan338	2.106031587325602	4
Cell_CP_38	Rad21KO_90	Rad21KO	90	30Jan17_Exp6_il12binex_zoom4_2_Sequence_A 0_S 0_U 2_V 1_X 7_Y 6_SequentialScan336	2.9580737125303407	4
Cell_CP_53	Rad21KO_90	Rad21KO	90	30Jan17_Exp6_il12binex_zoom4_2_Sequence_A 0_S 0_U 2_V 1_X 7_Y 5_SequentialScan326	1.7149037974517014	4
Cell_CP_33	Rad21KO_90	Rad21KO	90	30Jan17_Exp6_il12binex_zoom4_2_Sequence_A 0_S 0_U 2_V 1_X 5_Y 6_SequentialScan332	1.670001907606086	4
Cell_CP_13	Rad21KO_60	Rad21KO	60	30Jan17_Exp6_il12binex_zoom4_2_Sequence_A 0_S 0_U 1_V 1_X15_Y 7_SequentialScan204	1.7257233444939253	4
Cell_CP_37	Rad21KO_60	Rad21KO	60	30Jan17_Exp6_il12binex_zoom4_2_Sequence_A 0_S 0_U 1_V 1_X14_Y 4_SequentialScan168	1.4060044861632779	4
Cell_CP_21	Rad21KO_60	Rad21KO	60	30Jan17_Exp6_il12binex_zoom4_2_Sequence_A 0_S 0_U 1_V 1_X13_Y 5_SequentialScan184	1.1263185175927326	4
Cell_CP_23	Rad21KO_0	Rad21KO	0	30Jan17_Exp6_il12binex_zoom4_2_Sequence_A 0_S 0_U 0_V 1_X21_Y 3_SequentialScan062	2.5793883820211416	4
Cell_CP_35	Rad21KO_0	Rad21KO	0	30Jan17_Exp6_il12binex_zoom4_2_Sequence_A 0_S 0_U 0_V 1_X20_Y 3_SequentialScan064	1.4141197055708676	4
Cell_CP_38	Rad21KO_90	Rad21KO	90	30Jan17_Exp6_il12binex_zoom4_2_Sequence_A 0_S 0_U 2_V 1_X 7_Y 6_SequentialScan336	3.321612650717326	4
