# Supplementary material for: Cohesin couples transcriptional bursting probabilities of inducible enhancers and promoters
Source: Nat Commun. 2022 Jul 27;13:4342. doi: 10.1038/s41467-022-31192-9 (PMC9329429; doi:10.1038/s41467-022-31192-9)
Supplement: Supplementary file 4 — Source Data [file 41467_2022_31192_MOESM4_ESM.zip › SourceData/Fig3eg_ByLocus_Prdm1_intron-Prdm1_enh.csv]

Column1	Timepoint	Rep	N_cells	variable	Coocurrence	Yes	No
0	60	2	1612	Sampled	0.0058933002481389	19	3205
1	0	3	807	Sampled	0.0043370508054522	7	1607
2	0	1	675	Sampled	0.0051851851851851	7	1343
3	60	1	1087	Sampled	0.0078196872125115	17	2157
4	0	2	532	Sampled	0.0056390977443609	6	1058
5	60	4	1286	Sampled	0.0062208398133748	16	2556
6	60	2	1612	Random	0.0037558532778355	12	3212
7	0	3	807	Random	0.00029021157806	0	1614
8	0	1	675	Random	0.0006814814814814	1	1349
9	60	1	1087	Random	0.0017912622961502	4	2170
10	0	2	532	Random	0.0003815930804454	0	1064
11	60	4	1286	Random	0.0049499756922861	13	2559
