# Supplementary material for: Cohesin couples transcriptional bursting probabilities of inducible enhancers and promoters
Source: Nat Commun. 2022 Jul 27;13:4342. doi: 10.1038/s41467-022-31192-9 (PMC9329429; doi:10.1038/s41467-022-31192-9)
Supplement: Supplementary file 4 — Source Data [file 41467_2022_31192_MOESM4_ESM.zip › SourceData/SupFig7_cellular_response_to_DNA_damage_stimulus.csv]

Column1	category	over_represented_pvalue	under_represented_pvalue	numDEInCat	numInCat	term	ontology	over_represented_padj	Test	-log10(overrepresented_padj)
1822	GO:0006974	2.65173736256979e-5	0.999981697005983	246	703	cellular response to DNA damage stimulus	BP	0.00262716459634331	Rad21KO_2__vs__Rad21KO_UT_DE	2.5805127170714406
1822	GO:0006974	1.52313954461164e-7	1.0	132	703	cellular response to DNA damage stimulus	BP	6.65746375660989e-5	Rad21KO_2__vs__Rad21KO_UT_down	4.176691189192014
1822	GO:0006974	0.42046086163232	0.620283182760917	114	703	cellular response to DNA damage stimulus	BP	0.934836736748688	Rad21KO_2__vs__Rad21KO_UT_up	0.029264229256119215
1829	GO:0006974	0.986288571678856	0.017147796437725	170	708	cellular response to DNA damage stimulus	BP	1.0	Rad21KO_2__vs__WT_2_DE	-0.0
1829	GO:0006974	0.27431827542421	0.761232823982257	103	708	cellular response to DNA damage stimulus	BP	0.876868105809595	Rad21KO_2__vs__WT_2_down	0.0570657261628411
1829	GO:0006974	0.999881041983222	0.000191793586626783	67	708	cellular response to DNA damage stimulus	BP	1.0	Rad21KO_2__vs__WT_2_up	-0.0
1836	GO:0006974	0.0616265773961526	0.947214106234792	332	715	cellular response to DNA damage stimulus	BP	0.740610263264322	Rad21KO_8__vs__Rad21KO_2_DE	0.13041027385803575
1836	GO:0006974	0.0347696216611426	0.971573493027963	182	715	cellular response to DNA damage stimulus	BP	0.310876450492598	Rad21KO_8__vs__Rad21KO_2_down	0.5074121753787451
1836	GO:0006974	0.645474870432306	0.390085260018096	150	715	cellular response to DNA damage stimulus	BP	1.0	Rad21KO_8__vs__Rad21KO_2_up	-0.0
1843	GO:0006974	0.000541531348911537	0.999588642571223	388	717	cellular response to DNA damage stimulus	BP	0.0286612591823917	Rad21KO_8__vs__Rad21KO_UT_DE	1.542704733549572
1843	GO:0006974	1.01868924004181e-7	1.0	228	717	cellular response to DNA damage stimulus	BP	5.97749706350871e-5	Rad21KO_8__vs__Rad21KO_UT_down	4.223480628562632
1843	GO:0006974	0.937735501345184	0.074210610505176	160	717	cellular response to DNA damage stimulus	BP	1.0	Rad21KO_8__vs__Rad21KO_UT_up	-0.0
1836	GO:0006974	0.329336280623213	0.697981249972429	372	715	cellular response to DNA damage stimulus	BP	0.996635977560971	Rad21KO_8__vs__WT_0_DE	0.0014634392859955885
1836	GO:0006974	0.608136799509159	0.42637433795128	177	715	cellular response to DNA damage stimulus	BP	1.0	Rad21KO_8__vs__WT_0_down	-0.0
1836	GO:0006974	0.2781842225365	0.750120666401581	195	715	cellular response to DNA damage stimulus	BP	1.0	Rad21KO_8__vs__WT_0_up	-0.0
1836	GO:0006974	0.329336280623213	0.697981249972429	372	715	cellular response to DNA damage stimulus	BP	0.996635977560971	Rad21KO_8__vs__WT_8_DE	0.0014634392859955885
1836	GO:0006974	0.608136799509159	0.42637433795128	177	715	cellular response to DNA damage stimulus	BP	1.0	Rad21KO_8__vs__WT_8_down	-0.0
1836	GO:0006974	0.2781842225365	0.750120666401581	195	715	cellular response to DNA damage stimulus	BP	1.0	Rad21KO_8__vs__WT_8_up	-0.0
1829	GO:0006974	0.999351766668849	0.000932782599856732	101	708	cellular response to DNA damage stimulus	BP	1.0	Rad21KO_UT__vs__WT_UT_DE	-0.0
1829	GO:0006974	0.887112718361116	0.140573464192858	62	708	cellular response to DNA damage stimulus	BP	1.0	Rad21KO_UT__vs__WT_UT_down	-0.0
1829	GO:0006974	0.99956853908078	0.000747288413945298	39	708	cellular response to DNA damage stimulus	BP	1.0	Rad21KO_UT__vs__WT_UT_up	-0.0
1815	GO:0006974	0.00136521811143207	0.998957051405373	264	701	cellular response to DNA damage stimulus	BP	0.0802824094972691	WT_2__vs__WT_UT_DE	1.0953796016097537
1815	GO:0006974	1.31152250150725e-5	0.999991879280888	149	701	cellular response to DNA damage stimulus	BP	0.00451987254647348	WT_2__vs__WT_UT_down	2.344873811459345
1815	GO:0006974	0.713524672897561	0.322932962030636	115	701	cellular response to DNA damage stimulus	BP	1.0	WT_2__vs__WT_UT_up	-0.0
