# Supplementary material for: Cohesin couples transcriptional bursting probabilities of inducible enhancers and promoters
Source: Nat Commun. 2022 Jul 27;13:4342. doi: 10.1038/s41467-022-31192-9 (PMC9329429; doi:10.1038/s41467-022-31192-9)
Supplement: Supplementary file 4 — Source Data [file 41467_2022_31192_MOESM4_ESM.zip › SourceData/Fig3eg_ByLocus_Il12b_intron-HSS1.csv]

Column1	Timepoint	Rep	N_cells	variable	Coocurrence	Yes	No
0	0	3	847	Sampled	0.0	0	1694
1	0	4	1027	Sampled	0.0	0	2054
2	90	1	1138	Sampled	0.0092267135325131	21	2255
3	90	3	1055	Sampled	0.0236966824644549	50	2060
4	0	2	915	Sampled	0.0	0	1830
5	90	2	1005	Sampled	0.0129353233830845	26	1984
6	0	1	614	Sampled	0.0	0	1228
7	90	4	1112	Sampled	0.0179856115107913	40	2184
8	0	3	847	Random	0.0	0	1694
9	0	4	1027	Random	0.0	0	2054
10	90	1	1138	Random	0.0029033762559418	7	2269
11	90	3	1055	Random	0.0097688731160575	21	2089
12	0	2	915	Random	0.0	0	1830
13	90	2	1005	Random	0.003207346352813	6	2004
14	0	1	614	Random	0.0	0	1228
15	90	4	1112	Random	0.0108495937063299	24	2200
