# Supplementary material for: Cohesin couples transcriptional bursting probabilities of inducible enhancers and promoters
Source: Nat Commun. 2022 Jul 27;13:4342. doi: 10.1038/s41467-022-31192-9 (PMC9329429; doi:10.1038/s41467-022-31192-9)
Supplement: Supplementary file 4 — Source Data [file 41467_2022_31192_MOESM4_ESM.zip › SourceData/SupFig2_BS_Egr2.csv]

Column1	Image	Cell	Genotype	Timepoint	Rep	TSS1_r2	TSS2_r2	Gene
0	Egr2_Egr2Ehn_type1C3_type6C2_26012021_Sequence_A 0_S 0_U 0_V 0_X11_Y16_Job(Seq.Scan) 1 01 01 02 01 04 01_002	Cell_CP_16	WT	0	1	1.0385870605430518	0.0	Egr2
1	Egr2_Egr2Ehn_type1C3_type6C2_26012021_Sequence_A 0_S 0_U 0_V 0_X11_Y16_Job(Seq.Scan) 1 01 01 02 01 04 01_002	Cell_CP_21	WT	0	1	2.49249736826079	0.0	Egr2
2	Egr2_Egr2Ehn_type1C3_type6C2_26012021_Sequence_A 0_S 0_U 0_V 0_X11_Y16_Job(Seq.Scan) 1 01 01 02 01 04 01_002	Cell_CP_26	WT	0	1	1.5629117529993126	0.0	Egr2
3	Egr2_Egr2Ehn_type1C3_type6C2_26012021_Sequence_A 0_S 0_U 0_V 0_X11_Y16_Job(Seq.Scan) 1 01 01 02 01 04 01_002	Cell_CP_27	WT	0	1	2.003388907980477	0.0	Egr2
4	Egr2_Egr2Ehn_type1C3_type6C2_26012021_Sequence_A 0_S 0_U 0_V 0_X11_Y17_Job(Seq.Scan) 1 01 01 02 01 04 01_020	Cell_CP_2	WT	0	1	4.005659870544531	1.903331161967236	Egr2
5	Egr2_Egr2Ehn_type1C3_type6C2_26012021_Sequence_A 0_S 0_U 0_V 0_X11_Y17_Job(Seq.Scan) 1 01 01 02 01 04 01_020	Cell_CP_4	WT	0	1	1.1285832298400076	0.0	Egr2
6	Egr2_Egr2Ehn_type1C3_type6C2_26012021_Sequence_A 0_S 0_U 0_V 0_X11_Y18_Job(Seq.Scan) 1 01 01 02 01 04 01_022	Cell_CP_8	WT	0	1	1.6976262147325196	0.0	Egr2
7	Egr2_Egr2Ehn_type1C3_type6C2_26012021_Sequence_A 0_S 0_U 0_V 0_X12_Y16_Job(Seq.Scan) 1 01 01 02 01 04 01_004	Cell_CP_3	WT	0	1	5.007913161306039	0.0	Egr2
8	Egr2_Egr2Ehn_type1C3_type6C2_26012021_Sequence_A 0_S 0_U 0_V 0_X12_Y16_Job(Seq.Scan) 1 01 01 02 01 04 01_004	Cell_CP_9	WT	0	1	1.910039106339664	0.8569180756983896	Egr2
9	Egr2_Egr2Ehn_type1C3_type6C2_26012021_Sequence_A 0_S 0_U 0_V 0_X12_Y16_Job(Seq.Scan) 1 01 01 02 01 04 01_004	Cell_CP_14	WT	0	1	1.4052787305447048	0.0	Egr2
10	Egr2_Egr2Ehn_type1C3_type6C2_26012021_Sequence_A 0_S 0_U 0_V 0_X12_Y16_Job(Seq.Scan) 1 01 01 02 01 04 01_004	Cell_CP_16	WT	0	1	4.1135424188510825	0.0	Egr2
11	Egr2_Egr2Ehn_type1C3_type6C2_26012021_Sequence_A 0_S 0_U 0_V 0_X12_Y16_Job(Seq.Scan) 1 01 01 02 01 04 01_004	Cell_CP_21	WT	0	1	1.3532935889962852	0.0	Egr2
12	Egr2_Egr2Ehn_type1C3_type6C2_26012021_Sequence_A 0_S 0_U 0_V 0_X12_Y18_Job(Seq.Scan) 1 01 01 02 01 04 01_024	Cell_CP_1	WT	0	1	2.004506989333844	1.098398227817266	Egr2
13	Egr2_Egr2Ehn_type1C3_type6C2_26012021_Sequence_A 0_S 0_U 0_V 0_X12_Y18_Job(Seq.Scan) 1 01 01 02 01 04 01_024	Cell_CP_3	WT	0	1	1.595332577886431	0.5774276434841618	Egr2
14	Egr2_Egr2Ehn_type1C3_type6C2_26012021_Sequence_A 0_S 0_U 0_V 0_X12_Y18_Job(Seq.Scan) 1 01 01 02 01 04 01_024	Cell_CP_4	WT	0	1	1.8614075291666303	0.0	Egr2
15	Egr2_Egr2Ehn_type1C3_type6C2_26012021_Sequence_A 0_S 0_U 0_V 0_X12_Y18_Job(Seq.Scan) 1 01 01 02 01 04 01_024	Cell_CP_24	WT	0	1	5.315352500804747	0.0	Egr2
16	Egr2_Egr2Ehn_type1C3_type6C2_26012021_Sequence_A 0_S 0_U 0_V 0_X12_Y18_Job(Seq.Scan) 1 01 01 02 01 04 01_024	Cell_CP_26	WT	0	1	2.650130118841513	0.0	Egr2
17	Egr2_Egr2Ehn_type1C3_type6C2_26012021_Sequence_A 0_S 0_U 0_V 0_X12_Y18_Job(Seq.Scan) 1 01 01 02 01 04 01_024	Cell_CP_30	WT	0	1	1.0290846604403925	0.0	Egr2
18	Egr2_Egr2Ehn_type1C3_type6C2_26012021_Sequence_A 0_S 0_U 0_V 0_X12_Y18_Job(Seq.Scan) 1 01 01 02 01 04 01_024	Cell_CP_32	WT	0	1	3.991684465343692	0.7054342288134119	Egr2
19	Egr2_Egr2Ehn_type1C3_type6C2_26012021_Sequence_A 0_S 0_U 0_V 0_X12_Y19_Job(Seq.Scan) 1 01 01 02 01 04 01_038	Cell_CP_5	WT	0	1	1.5254597659274598	0.0	Egr2
20	Egr2_Egr2Ehn_type1C3_type6C2_26012021_Sequence_A 0_S 0_U 0_V 0_X12_Y19_Job(Seq.Scan) 1 01 01 02 01 04 01_038	Cell_CP_7	WT	0	1	3.770888342482796	0.0	Egr2
21	Egr2_Egr2Ehn_type1C3_type6C2_26012021_Sequence_A 0_S 0_U 0_V 0_X12_Y19_Job(Seq.Scan) 1 01 01 02 01 04 01_038	Cell_CP_9	WT	0	1	1.4393768813672865	0.0	Egr2
22	Egr2_Egr2Ehn_type1C3_type6C2_26012021_Sequence_A 0_S 0_U 0_V 0_X12_Y19_Job(Seq.Scan) 1 01 01 02 01 04 01_038	Cell_CP_25	WT	0	1	2.556221616366373	0.0	Egr2
23	Egr2_Egr2Ehn_type1C3_type6C2_26012021_Sequence_A 0_S 0_U 0_V 0_X12_Y19_Job(Seq.Scan) 1 01 01 02 01 04 01_038	Cell_CP_26	WT	0	1	3.41928771217038	1.4052788664816471	Egr2
24	Egr2_Egr2Ehn_type1C3_type6C2_26012021_Sequence_A 0_S 0_U 0_V 0_X13_Y16_Job(Seq.Scan) 1 01 01 02 01 04 01_006	Cell_CP_1	WT	0	1	1.844079239275119	0.0	Egr2
25	Egr2_Egr2Ehn_type1C3_type6C2_26012021_Sequence_A 0_S 0_U 0_V 0_X13_Y16_Job(Seq.Scan) 1 01 01 02 01 04 01_006	Cell_CP_12	WT	0	1	1.9469317128924768	0.0	Egr2
26	Egr2_Egr2Ehn_type1C3_type6C2_26012021_Sequence_A 0_S 0_U 0_V 0_X13_Y16_Job(Seq.Scan) 1 01 01 02 01 04 01_006	Cell_CP_14	WT	0	1	1.54893716342013	0.0	Egr2
27	Egr2_Egr2Ehn_type1C3_type6C2_26012021_Sequence_A 0_S 0_U 0_V 0_X13_Y16_Job(Seq.Scan) 1 01 01 02 01 04 01_006	Cell_CP_19	WT	0	1	1.1000750779734303	5.963771173538189	Egr2
28	Egr2_Egr2Ehn_type1C3_type6C2_26012021_Sequence_A 0_S 0_U 0_V 0_X13_Y17_Job(Seq.Scan) 1 01 01 02 01 04 01_016	Cell_CP_1	WT	0	1	2.3605776341317	0.0	Egr2
29	Egr2_Egr2Ehn_type1C3_type6C2_26012021_Sequence_A 0_S 0_U 0_V 0_X13_Y17_Job(Seq.Scan) 1 01 01 02 01 04 01_016	Cell_CP_14	WT	0	1	1.1833634388349008	0.0	Egr2
30	Egr2_Egr2Ehn_type1C3_type6C2_26012021_Sequence_A 0_S 0_U 0_V 0_X13_Y18_Job(Seq.Scan) 1 01 01 02 01 04 01_026	Cell_CP_3	WT	0	1	4.557934149969985	0.4538928738048424	Egr2
31	Egr2_Egr2Ehn_type1C3_type6C2_26012021_Sequence_A 0_S 0_U 0_V 0_X13_Y18_Job(Seq.Scan) 1 01 01 02 01 04 01_026	Cell_CP_5	WT	0	1	1.475151406566733	0.0	Egr2
32	Egr2_Egr2Ehn_type1C3_type6C2_26012021_Sequence_A 0_S 0_U 0_V 0_X13_Y18_Job(Seq.Scan) 1 01 01 02 01 04 01_026	Cell_CP_15	WT	0	1	1.3359652991047737	0.0	Egr2
33	Egr2_Egr2Ehn_type1C3_type6C2_26012021_Sequence_A 0_S 0_U 0_V 0_X13_Y19_Job(Seq.Scan) 1 01 01 02 01 04 01_036	Cell_CP_2	WT	0	1	1.170506794672142	0.0	Egr2
34	Egr2_Egr2Ehn_type1C3_type6C2_26012021_Sequence_A 0_S 0_U 0_V 0_X13_Y19_Job(Seq.Scan) 1 01 01 02 01 04 01_036	Cell_CP_7	WT	0	1	11.69947930713484	1.071007953398641	Egr2
35	Egr2_Egr2Ehn_type1C3_type6C2_26012021_Sequence_A 0_S 0_U 0_V 0_X13_Y19_Job(Seq.Scan) 1 01 01 02 01 04 01_036	Cell_CP_13	WT	0	1	1.7630267012780247	0.0	Egr2
36	Egr2_Egr2Ehn_type1C3_type6C2_26012021_Sequence_A 0_S 0_U 0_V 0_X13_Y19_Job(Seq.Scan) 1 01 01 02 01 04 01_036	Cell_CP_20	WT	0	1	1.2577077605856817	0.0	Egr2
37	Egr2_Egr2Ehn_type1C3_type6C2_26012021_Sequence_A 0_S 0_U 0_V 0_X13_Y19_Job(Seq.Scan) 1 01 01 02 01 04 01_036	Cell_CP_21	WT	0	1	1.4041610570021663	0.0	Egr2
38	Egr2_Egr2Ehn_type1C3_type6C2_26012021_Sequence_A 0_S 0_U 0_V 0_X13_Y19_Job(Seq.Scan) 1 01 01 02 01 04 01_036	Cell_CP_31	WT	0	1	3.4276728465413293	2.6355962846802328	Egr2
39	Egr2_Egr2Ehn_type1C3_type6C2_26012021_Sequence_A 0_S 0_U 0_V 0_X14_Y16_Job(Seq.Scan) 1 01 01 02 01 04 01_008	Cell_CP_7	WT	0	1	3.05706823164525	3.023529597278652	Egr2
40	Egr2_Egr2Ehn_type1C3_type6C2_26012021_Sequence_A 0_S 0_U 0_V 0_X14_Y16_Job(Seq.Scan) 1 01 01 02 01 04 01_008	Cell_CP_11	WT	0	1	1.3940990045065815	0.0	Egr2
41	Egr2_Egr2Ehn_type1C3_type6C2_26012021_Sequence_A 0_S 0_U 0_V 0_X14_Y16_Job(Seq.Scan) 1 01 01 02 01 04 01_008	Cell_CP_16	WT	0	1	1.7373139567002776	0.0	Egr2
42	Egr2_Egr2Ehn_type1C3_type6C2_26012021_Sequence_A 0_S 0_U 0_V 0_X14_Y16_Job(Seq.Scan) 1 01 01 02 01 04 01_008	Cell_CP_20	WT	0	1	1.0084019905518389	0.0	Egr2
43	Egr2_Egr2Ehn_type1C3_type6C2_26012021_Sequence_A 0_S 0_U 0_V 0_X14_Y17_Job(Seq.Scan) 1 01 01 02 01 04 01_014	Cell_CP_20	WT	0	1	4.475203470415772	2.110154462429204	Egr2
44	Egr2_Egr2Ehn_type1C3_type6C2_26012021_Sequence_A 0_S 0_U 0_V 0_X14_Y19_Job(Seq.Scan) 1 01 01 02 01 04 01_034	Cell_CP_3	WT	0	1	1.030761578565028	0.0	Egr2
45	Egr2_Egr2Ehn_type1C3_type6C2_26012021_Sequence_A 0_S 0_U 0_V 0_X14_Y19_Job(Seq.Scan) 1 01 01 02 01 04 01_034	Cell_CP_7	WT	0	1	3.250475779299305	0.0	Egr2
46	Egr2_Egr2Ehn_type1C3_type6C2_26012021_Sequence_A 0_S 0_U 0_V 0_X14_Y19_Job(Seq.Scan) 1 01 01 02 01 04 01_034	Cell_CP_9	WT	0	1	2.756895537353297	0.0	Egr2
47	Egr2_Egr2Ehn_type1C3_type6C2_26012021_Sequence_A 0_S 0_U 0_V 0_X14_Y19_Job(Seq.Scan) 1 01 01 02 01 04 01_034	Cell_CP_10	WT	0	1	1.9491676037253247	0.0	Egr2
48	Egr2_Egr2Ehn_type1C3_type6C2_26012021_Sequence_A 0_S 0_U 0_V 0_X14_Y19_Job(Seq.Scan) 1 01 01 02 01 04 01_034	Cell_CP_13	WT	0	1	5.017974126306082	0.0	Egr2
49	Egr2_Egr2Ehn_type1C3_type6C2_26012021_Sequence_A 0_S 0_U 0_V 0_X14_Y19_Job(Seq.Scan) 1 01 01 02 01 04 01_034	Cell_CP_17	WT	0	1	2.309152144976206	0.0	Egr2
50	Egr2_Egr2Ehn_type1C3_type6C2_26012021_Sequence_A 0_S 0_U 0_V 0_X14_Y19_Job(Seq.Scan) 1 01 01 02 01 04 01_034	Cell_CP_21	WT	0	1	4.516568538318993	2.50535455617132	Egr2
51	Egr2_Egr2Ehn_type1C3_type6C2_26012021_Sequence_A 0_S 0_U 0_V 0_X14_Y19_Job(Seq.Scan) 1 01 01 02 01 04 01_034	Cell_CP_27	WT	0	1	1.7999195797047232	0.0	Egr2
52	Egr2_Egr2Ehn_type1C3_type6C2_26012021_Sequence_A 0_S 0_U 0_V 0_X14_Y19_Job(Seq.Scan) 1 01 01 02 01 04 01_034	Cell_CP_30	WT	0	1	2.138662342421896	0.0	Egr2
53	Egr2_Egr2Ehn_type1C3_type6C2_26012021_Sequence_A 0_S 0_U 0_V 0_X14_Y19_Job(Seq.Scan) 1 01 01 02 01 04 01_034	Cell_CP_39	WT	0	1	2.126923643675561	2.1979145369878985	Egr2
54	Egr2_Egr2Ehn_type1C3_type6C2_26012021_Sequence_A 0_S 0_U 0_V 0_X14_Y19_Job(Seq.Scan) 1 01 01 02 01 04 01_034	Cell_CP_40	WT	0	1	2.235925224894078	0.0	Egr2
55	Egr2_Egr2Ehn_type1C3_type6C2_26012021_Sequence_A 0_S 0_U 0_V 0_X14_Y19_Job(Seq.Scan) 1 01 01 02 01 04 01_034	Cell_CP_46	WT	0	1	3.202403310771426	0.9396475318201196	Egr2
56	Egr2_Egr2Ehn_type1C3_type6C2_26012021_Sequence_A 0_S 0_U 0_V 0_X15_Y16_Job(Seq.Scan) 1 01 01 02 01 04 01_010	Cell_CP_8	WT	0	1	1.0469719230401155	0.0	Egr2
57	Egr2_Egr2Ehn_type1C3_type6C2_26012021_Sequence_A 0_S 0_U 0_V 0_X15_Y16_Job(Seq.Scan) 1 01 01 02 01 04 01_010	Cell_CP_15	WT	0	1	1.0911314466735689	0.0	Egr2
58	Egr2_Egr2Ehn_type1C3_type6C2_26012021_Sequence_A 0_S 0_U 0_V 0_X15_Y16_Job(Seq.Scan) 1 01 01 02 01 04 01_010	Cell_CP_16	WT	0	1	4.023546997207311	0.0	Egr2
59	Egr2_Egr2Ehn_type1C3_type6C2_26012021_Sequence_A 0_S 0_U 0_V 0_X15_Y17_Job(Seq.Scan) 1 01 01 02 01 04 01_012	Cell_CP_6	WT	0	1	2.87372219273901	0.0	Egr2
60	Egr2_Egr2Ehn_type1C3_type6C2_26012021_Sequence_A 0_S 0_U 0_V 0_X15_Y17_Job(Seq.Scan) 1 01 01 02 01 04 01_012	Cell_CP_10	WT	0	1	1.1011931593267967	0.0	Egr2
61	Egr2_Egr2Ehn_type1C3_type6C2_26012021_Sequence_A 0_S 0_U 0_V 0_X15_Y17_Job(Seq.Scan) 1 01 01 02 01 04 01_012	Cell_CP_15	WT	0	1	1.4807418133335652	0.0	Egr2
62	Egr2_Egr2Ehn_type1C3_type6C2_26012021_Sequence_A 0_S 0_U 0_V 0_X15_Y17_Job(Seq.Scan) 1 01 01 02 01 04 01_012	Cell_CP_17	WT	0	1	1.087777542455826	0.0	Egr2
63	Egr2_Egr2Ehn_type1C3_type6C2_26012021_Sequence_A 0_S 0_U 0_V 0_X15_Y17_Job(Seq.Scan) 1 01 01 02 01 04 01_012	Cell_CP_24	WT	0	1	1.0195817845584334	0.0	Egr2
64	Egr2_Egr2Ehn_type1C3_type6C2_26012021_Sequence_A 0_S 0_U 0_V 0_X15_Y17_Job(Seq.Scan) 1 01 01 02 01 04 01_012	Cell_CP_25	WT	0	1	1.7384319021167014	0.0	Egr2
65	Egr2_Egr2Ehn_type1C3_type6C2_26012021_Sequence_A 0_S 0_U 0_V 0_X15_Y18_Job(Seq.Scan) 1 01 01 02 01 04 01_030	Cell_CP_1	WT	0	1	4.421541818553544	0.0	Egr2
66	Egr2_Egr2Ehn_type1C3_type6C2_26012021_Sequence_A 0_S 0_U 0_V 0_X15_Y18_Job(Seq.Scan) 1 01 01 02 01 04 01_030	Cell_CP_7	WT	0	1	2.0799695283749338	0.0	Egr2
67	Egr2_Egr2Ehn_type1C3_type6C2_26012021_Sequence_A 0_S 0_U 0_V 0_X15_Y18_Job(Seq.Scan) 1 01 01 02 01 04 01_030	Cell_CP_9	WT	0	1	2.2381611157269257	2.7988187623430743	Egr2
68	Egr2_Egr2Ehn_type1C3_type6C2_26012021_Sequence_A 0_S 0_U 0_V 0_X15_Y18_Job(Seq.Scan) 1 01 01 02 01 04 01_030	Cell_CP_15	WT	0	1	2.0291020603690524	0.0	Egr2
69	Egr2_Egr2Ehn_type1C3_type6C2_26012021_Sequence_A 0_S 0_U 0_V 0_X15_Y19_Job(Seq.Scan) 1 01 01 02 01 04 01_032	Cell_CP_11	WT	0	1	3.891068562243895	1.0542386362153415	Egr2
70	Egr2_Egr2Ehn_type1C3_type6C2_26012021_Sequence_A 0_S 0_U 3_V 0_X 7_Y15_Job(Seq.Scan) 1 01 01 02 01 04 01_438	Cell_CP_3	WT	0	2	1.4734744884420974	3.2264394090984228	Egr2
71	Egr2_Egr2Ehn_type1C3_type6C2_26012021_Sequence_A 0_S 0_U 3_V 0_X 7_Y15_Job(Seq.Scan) 1 01 01 02 01 04 01_438	Cell_CP_19	WT	0	2	4.100127889475653	0.0	Egr2
72	Egr2_Egr2Ehn_type1C3_type6C2_26012021_Sequence_A 0_S 0_U 3_V 0_X 7_Y16_Job(Seq.Scan) 1 01 01 02 01 04 01_440	Cell_CP_1	WT	0	2	4.403094903560896	9.009101793932643	Egr2
73	Egr2_Egr2Ehn_type1C3_type6C2_26012021_Sequence_A 0_S 0_U 3_V 0_X 7_Y16_Job(Seq.Scan) 1 01 01 02 01 04 01_440	Cell_CP_6	WT	0	2	2.025748360056724	0.0	Egr2
74	Egr2_Egr2Ehn_type1C3_type6C2_26012021_Sequence_A 0_S 0_U 3_V 0_X 7_Y16_Job(Seq.Scan) 1 01 01 02 01 04 01_440	Cell_CP_10	WT	0	2	1.2213739908041377	0.0	Egr2
75	Egr2_Egr2Ehn_type1C3_type6C2_26012021_Sequence_A 0_S 0_U 3_V 0_X 7_Y16_Job(Seq.Scan) 1 01 01 02 01 04 01_440	Cell_CP_12	WT	0	2	3.3287322303228555	2.349957152675674	Egr2
76	Egr2_Egr2Ehn_type1C3_type6C2_26012021_Sequence_A 0_S 0_U 3_V 0_X 7_Y16_Job(Seq.Scan) 1 01 01 02 01 04 01_440	Cell_CP_15	WT	0	2	1.5327266830080997	0.0	Egr2
77	Egr2_Egr2Ehn_type1C3_type6C2_26012021_Sequence_A 0_S 0_U 3_V 0_X 7_Y16_Job(Seq.Scan) 1 01 01 02 01 04 01_440	Cell_CP_20	WT	0	2	5.304173590388279	1.6450818286020028	Egr2
78	Egr2_Egr2Ehn_type1C3_type6C2_26012021_Sequence_A 0_S 0_U 3_V 0_X 7_Y16_Job(Seq.Scan) 1 01 01 02 01 04 01_440	Cell_CP_23	WT	0	2	1.912833698006838	0.6914597751711719	Egr2
79	Egr2_Egr2Ehn_type1C3_type6C2_26012021_Sequence_A 0_S 0_U 3_V 0_X 7_Y17_Job(Seq.Scan) 1 01 01 02 01 04 01_462	Cell_CP_3	WT	0	2	1.1470295331164142	1.5768862066415528	Egr2
80	Egr2_Egr2Ehn_type1C3_type6C2_26012021_Sequence_A 0_S 0_U 3_V 0_X 7_Y17_Job(Seq.Scan) 1 01 01 02 01 04 01_462	Cell_CP_7	WT	0	2	2.4857896957622474	0.4583646214863019	Egr2
81	Egr2_Egr2Ehn_type1C3_type6C2_26012021_Sequence_A 0_S 0_U 3_V 0_X 7_Y17_Job(Seq.Scan) 1 01 01 02 01 04 01_462	Cell_CP_8	WT	0	2	1.984942672672542	0.3102346108505955	Egr2
82	Egr2_Egr2Ehn_type1C3_type6C2_26012021_Sequence_A 0_S 0_U 3_V 0_X 7_Y17_Job(Seq.Scan) 1 01 01 02 01 04 01_462	Cell_CP_9	WT	0	2	1.9402236325831064	1.751847518987672	Egr2
83	Egr2_Egr2Ehn_type1C3_type6C2_26012021_Sequence_A 0_S 0_U 3_V 0_X 7_Y17_Job(Seq.Scan) 1 01 01 02 01 04 01_462	Cell_CP_20	WT	0	2	5.318705793306248	0.756860465622091	Egr2
84	Egr2_Egr2Ehn_type1C3_type6C2_26012021_Sequence_A 0_S 0_U 3_V 0_X 7_Y17_Job(Seq.Scan) 1 01 01 02 01 04 01_462	Cell_CP_30	WT	0	2	1.2252866638246782	0.0	Egr2
85	Egr2_Egr2Ehn_type1C3_type6C2_26012021_Sequence_A 0_S 0_U 3_V 0_X 8_Y15_Job(Seq.Scan) 1 01 01 02 01 04 01_436	Cell_CP_4	WT	0	2	1.6098661401738252	0.0	Egr2
86	Egr2_Egr2Ehn_type1C3_type6C2_26012021_Sequence_A 0_S 0_U 3_V 0_X 8_Y15_Job(Seq.Scan) 1 01 01 02 01 04 01_436	Cell_CP_8	WT	0	2	2.18170364876504	2.913409798769825	Egr2
87	Egr2_Egr2Ehn_type1C3_type6C2_26012021_Sequence_A 0_S 0_U 3_V 0_X 8_Y15_Job(Seq.Scan) 1 01 01 02 01 04 01_436	Cell_CP_11	WT	0	2	3.8804480807878687	2.425419555779821	Egr2
88	Egr2_Egr2Ehn_type1C3_type6C2_26012021_Sequence_A 0_S 0_U 3_V 0_X 8_Y15_Job(Seq.Scan) 1 01 01 02 01 04 01_436	Cell_CP_13	WT	0	2	4.419864628555023	0.0	Egr2
89	Egr2_Egr2Ehn_type1C3_type6C2_26012021_Sequence_A 0_S 0_U 3_V 0_X 8_Y15_Job(Seq.Scan) 1 01 01 02 01 04 01_436	Cell_CP_36	WT	0	2	1.0888956238091925	0.0	Egr2
90	Egr2_Egr2Ehn_type1C3_type6C2_26012021_Sequence_A 0_S 0_U 3_V 0_X 8_Y16_Job(Seq.Scan) 1 01 01 02 01 04 01_442	Cell_CP_2	WT	0	2	3.854175004132483	0.0	Egr2
91	Egr2_Egr2Ehn_type1C3_type6C2_26012021_Sequence_A 0_S 0_U 3_V 0_X 8_Y16_Job(Seq.Scan) 1 01 01 02 01 04 01_442	Cell_CP_6	WT	0	2	1.0715670620437956	0.0	Egr2
92	Egr2_Egr2Ehn_type1C3_type6C2_26012021_Sequence_A 0_S 0_U 3_V 0_X 8_Y17_Job(Seq.Scan) 1 01 01 02 01 04 01_460	Cell_CP_18	WT	0	2	1.2946005030754373	0.0	Egr2
93	Egr2_Egr2Ehn_type1C3_type6C2_26012021_Sequence_A 0_S 0_U 3_V 0_X 8_Y17_Job(Seq.Scan) 1 01 01 02 01 04 01_460	Cell_CP_22	WT	0	2	1.9340753406036035	0.860272115853075	Egr2
94	Egr2_Egr2Ehn_type1C3_type6C2_26012021_Sequence_A 0_S 0_U 3_V 0_X 9_Y15_Job(Seq.Scan) 1 01 01 02 01 04 01_434	Cell_CP_1	WT	0	2	3.20799330972743	0.9687143845210234	Egr2
95	Egr2_Egr2Ehn_type1C3_type6C2_26012021_Sequence_A 0_S 0_U 3_V 0_X 9_Y15_Job(Seq.Scan) 1 01 01 02 01 04 01_434	Cell_CP_2	WT	0	2	3.3958105865515957	0.6948139512627998	Egr2
96	Egr2_Egr2Ehn_type1C3_type6C2_26012021_Sequence_A 0_S 0_U 3_V 0_X 9_Y15_Job(Seq.Scan) 1 01 01 02 01 04 01_434	Cell_CP_15	WT	0	2	2.448337436816509	4.26502674151536	Egr2
97	Egr2_Egr2Ehn_type1C3_type6C2_26012021_Sequence_A 0_S 0_U 3_V 0_X 9_Y15_Job(Seq.Scan) 1 01 01 02 01 04 01_434	Cell_CP_21	WT	0	2	2.3208900281008846	0.0	Egr2
98	Egr2_Egr2Ehn_type1C3_type6C2_26012021_Sequence_A 0_S 0_U 3_V 0_X 9_Y15_Job(Seq.Scan) 1 01 01 02 01 04 01_434	Cell_CP_25	WT	0	2	1.6562616905770686	0.0	Egr2
99	Egr2_Egr2Ehn_type1C3_type6C2_26012021_Sequence_A 0_S 0_U 3_V 0_X 9_Y15_Job(Seq.Scan) 1 01 01 02 01 04 01_434	Cell_CP_27	WT	0	2	2.859747875033712	0.0	Egr2
100	Egr2_Egr2Ehn_type1C3_type6C2_26012021_Sequence_A 0_S 0_U 3_V 0_X 9_Y17_Job(Seq.Scan) 1 01 01 02 01 04 01_458	Cell_CP_12	WT	0	2	3.1163201543373678	1.1106957633348704	Egr2
101	Egr2_Egr2Ehn_type1C3_type6C2_26012021_Sequence_A 0_S 0_U 3_V 0_X 9_Y17_Job(Seq.Scan) 1 01 01 02 01 04 01_458	Cell_CP_20	WT	0	2	3.09787432684026	0.0	Egr2
102	Egr2_Egr2Ehn_type1C3_type6C2_26012021_Sequence_A 0_S 0_U 3_V 0_X 9_Y17_Job(Seq.Scan) 1 01 01 02 01 04 01_458	Cell_CP_27	WT	0	2	1.8077456054305177	0.5600992516399432	Egr2
103	Egr2_Egr2Ehn_type1C3_type6C2_26012021_Sequence_A 0_S 0_U 3_V 0_X 9_Y17_Job(Seq.Scan) 1 01 01 02 01 04 01_458	Cell_CP_34	WT	0	2	1.6607337441166492	0.4047024938447752	Egr2
104	Egr2_Egr2Ehn_type1C3_type6C2_26012021_Sequence_A 0_S 0_U 3_V 0_X 9_Y20_Job(Seq.Scan) 1 01 01 02 01 04 01_464	Cell_CP_7	WT	0	2	2.2074170730275005	0.2280644672794341	Egr2
105	Egr2_Egr2Ehn_type1C3_type6C2_26012021_Sequence_A 0_S 0_U 3_V 0_X 9_Y20_Job(Seq.Scan) 1 01 01 02 01 04 01_464	Cell_CP_9	WT	0	2	2.2493405698911637	0.0	Egr2
106	Egr2_Egr2Ehn_type1C3_type6C2_26012021_Sequence_A 0_S 0_U 3_V 0_X 9_Y20_Job(Seq.Scan) 1 01 01 02 01 04 01_464	Cell_CP_17	WT	0	2	1.1800094666486869	0.0	Egr2
107	Egr2_Egr2Ehn_type1C3_type6C2_26012021_Sequence_A 0_S 0_U 3_V 0_X 9_Y20_Job(Seq.Scan) 1 01 01 02 01 04 01_464	Cell_CP_29	WT	0	2	5.595960606561513	0.3482452647725394	Egr2
108	Egr2_Egr2Ehn_type1C3_type6C2_26012021_Sequence_A 0_S 0_U 3_V 0_X 9_Y20_Job(Seq.Scan) 1 01 01 02 01 04 01_464	Cell_CP_34	WT	0	2	1.291247074636994	1.1134906268759297	Egr2
109	Egr2_Egr2Ehn_type1C3_type6C2_26012021_Sequence_A 0_S 0_U 3_V 0_X10_Y15_Job(Seq.Scan) 1 01 01 02 01 04 01_432	Cell_CP_5	WT	0	2	2.553426480951428	2.6020581940614043	Egr2
110	Egr2_Egr2Ehn_type1C3_type6C2_26012021_Sequence_A 0_S 0_U 3_V 0_X10_Y16_Job(Seq.Scan) 1 01 01 02 01 04 01_446	Cell_CP_4	WT	0	2	1.1229935027578888	0.0	Egr2
111	Egr2_Egr2Ehn_type1C3_type6C2_26012021_Sequence_A 0_S 0_U 3_V 0_X10_Y16_Job(Seq.Scan) 1 01 01 02 01 04 01_446	Cell_CP_5	WT	0	2	1.8172482774070624	0.0	Egr2
112	Egr2_Egr2Ehn_type1C3_type6C2_26012021_Sequence_A 0_S 0_U 3_V 0_X10_Y16_Job(Seq.Scan) 1 01 01 02 01 04 01_446	Cell_CP_12	WT	0	2	1.090572541933828	0.0	Egr2
113	Egr2_Egr2Ehn_type1C3_type6C2_26012021_Sequence_A 0_S 0_U 3_V 0_X10_Y16_Job(Seq.Scan) 1 01 01 02 01 04 01_446	Cell_CP_19	WT	0	2	1.844079239275119	0.9351756142174816	Egr2
114	Egr2_Egr2Ehn_type1C3_type6C2_26012021_Sequence_A 0_S 0_U 3_V 0_X10_Y16_Job(Seq.Scan) 1 01 01 02 01 04 01_446	Cell_CP_20	WT	0	2	1.904449379257545	3.82510869517935	Egr2
115	Egr2_Egr2Ehn_type1C3_type6C2_26012021_Sequence_A 0_S 0_U 3_V 0_X10_Y16_Job(Seq.Scan) 1 01 01 02 01 04 01_446	Cell_CP_21	WT	0	2	2.81782492191782	5.382429769537945	Egr2
116	Egr2_Egr2Ehn_type1C3_type6C2_26012021_Sequence_A 0_S 0_U 3_V 0_X10_Y16_Job(Seq.Scan) 1 01 01 02 01 04 01_446	Cell_CP_22	WT	0	2	1.0508848679345415	0.7808968358229731	Egr2
117	Egr2_Egr2Ehn_type1C3_type6C2_26012021_Sequence_A 0_S 0_U 3_V 0_X10_Y16_Job(Seq.Scan) 1 01 01 02 01 04 01_446	Cell_CP_26	WT	0	2	3.254947832838885	1.7926530704349113	Egr2
118	Egr2_Egr2Ehn_type1C3_type6C2_26012021_Sequence_A 0_S 0_U 3_V 0_X10_Y16_Job(Seq.Scan) 1 01 01 02 01 04 01_446	Cell_CP_27	WT	0	2	1.7076877234803338	1.3952173577338334	Egr2
119	Egr2_Egr2Ehn_type1C3_type6C2_26012021_Sequence_A 0_S 0_U 3_V 0_X10_Y16_Job(Seq.Scan) 1 01 01 02 01 04 01_446	Cell_CP_29	WT	0	2	2.381819412665408	0.0	Egr2
120	Egr2_Egr2Ehn_type1C3_type6C2_26012021_Sequence_A 0_S 0_U 3_V 0_X10_Y16_Job(Seq.Scan) 1 01 01 02 01 04 01_446	Cell_CP_35	WT	0	2	1.1134907628128723	0.0	Egr2
121	Egr2_Egr2Ehn_type1C3_type6C2_26012021_Sequence_A 0_S 0_U 3_V 0_X10_Y17_Job(Seq.Scan) 1 01 01 02 01 04 01_456	Cell_CP_1	WT	0	2	1.0760390476149049	0.0	Egr2
122	Egr2_Egr2Ehn_type1C3_type6C2_26012021_Sequence_A 0_S 0_U 3_V 0_X10_Y17_Job(Seq.Scan) 1 01 01 02 01 04 01_456	Cell_CP_9	WT	0	2	1.7708525910668766	0.3147064944689977	Egr2
123	Egr2_Egr2Ehn_type1C3_type6C2_26012021_Sequence_A 0_S 0_U 3_V 0_X10_Y17_Job(Seq.Scan) 1 01 01 02 01 04 01_456	Cell_CP_11	WT	0	2	1.6148973023585604	0.0	Egr2
124	Egr2_Egr2Ehn_type1C3_type6C2_26012021_Sequence_A 0_S 0_U 3_V 0_X10_Y17_Job(Seq.Scan) 1 01 01 02 01 04 01_456	Cell_CP_23	WT	0	2	1.330375436085712	0.0	Egr2
125	Egr2_Egr2Ehn_type1C3_type6C2_26012021_Sequence_A 0_S 0_U 3_V 0_X10_Y17_Job(Seq.Scan) 1 01 01 02 01 04 01_456	Cell_CP_28	WT	0	2	3.986654526591441	0.7020803245956692	Egr2
126	Egr2_Egr2Ehn_type1C3_type6C2_26012021_Sequence_A 0_S 0_U 3_V 0_X11_Y15_Job(Seq.Scan) 1 01 01 02 01 04 01_430	Cell_CP_11	WT	0	2	2.1615809031432973	0.0	Egr2
127	Egr2_Egr2Ehn_type1C3_type6C2_26012021_Sequence_A 0_S 0_U 3_V 0_X11_Y15_Job(Seq.Scan) 1 01 01 02 01 04 01_430	Cell_CP_24	WT	0	2	2.2062987198002486	1.6070710047588803	Egr2
128	Egr2_Egr2Ehn_type1C3_type6C2_26012021_Sequence_A 0_S 0_U 3_V 0_X11_Y16_Job(Seq.Scan) 1 01 01 02 01 04 01_448	Cell_CP_2	WT	0	2	1.4259612644963156	1.4813007860417773	Egr2
129	Egr2_Egr2Ehn_type1C3_type6C2_26012021_Sequence_A 0_S 0_U 3_V 0_X11_Y16_Job(Seq.Scan) 1 01 01 02 01 04 01_448	Cell_CP_3	WT	0	2	1.4142228376238657	0.0	Egr2
130	Egr2_Egr2Ehn_type1C3_type6C2_26012021_Sequence_A 0_S 0_U 3_V 0_X11_Y16_Job(Seq.Scan) 1 01 01 02 01 04 01_448	Cell_CP_23	WT	0	2	4.7709049267898	0.3733994444529027	Egr2
131	Egr2_Egr2Ehn_type1C3_type6C2_26012021_Sequence_A 0_S 0_U 3_V 0_X11_Y16_Job(Seq.Scan) 1 01 01 02 01 04 01_448	Cell_CP_27	WT	0	2	1.995563154128568	0.0	Egr2
132	Egr2_Egr2Ehn_type1C3_type6C2_26012021_Sequence_A 0_S 0_U 3_V 0_X11_Y16_Job(Seq.Scan) 1 01 01 02 01 04 01_448	Cell_CP_29	WT	0	2	1.7104821792105651	0.0	Egr2
133	Egr2_Egr2Ehn_type1C3_type6C2_26012021_Sequence_A 0_S 0_U 3_V 0_X11_Y17_Job(Seq.Scan) 1 01 01 02 01 04 01_454	Cell_CP_5	WT	0	2	1.304662555571022	0.0	Egr2
134	Egr2_Egr2Ehn_type1C3_type6C2_26012021_Sequence_A 0_S 0_U 3_V 0_X11_Y17_Job(Seq.Scan) 1 01 01 02 01 04 01_454	Cell_CP_8	WT	0	2	1.4466433906370983	0.0	Egr2
135	Egr2_Egr2Ehn_type1C3_type6C2_26012021_Sequence_A 0_S 0_U 3_V 0_X11_Y17_Job(Seq.Scan) 1 01 01 02 01 04 01_454	Cell_CP_9	WT	0	2	1.0318796599183944	0.0	Egr2
136	Egr2_Egr2Ehn_type1C3_type6C2_26012021_Sequence_A 0_S 0_U 3_V 0_X11_Y17_Job(Seq.Scan) 1 01 01 02 01 04 01_454	Cell_CP_10	WT	0	2	1.6126610037148847	0.2414799652055801	Egr2
137	Egr2_Egr2Ehn_type1C3_type6C2_26012021_Sequence_A 0_S 0_U 3_V 0_X12_Y15_Job(Seq.Scan) 1 01 01 02 01 04 01_428	Cell_CP_4	WT	0	2	5.416528735982182	1.116285830259346	Egr2
138	Egr2_Egr2Ehn_type1C3_type6C2_26012021_Sequence_A 0_S 0_U 3_V 0_X12_Y15_Job(Seq.Scan) 1 01 01 02 01 04 01_428	Cell_CP_10	WT	0	2	1.4583819534464908	0.0	Egr2
139	Egr2_Egr2Ehn_type1C3_type6C2_26012021_Sequence_A 0_S 0_U 3_V 0_X12_Y15_Job(Seq.Scan) 1 01 01 02 01 04 01_428	Cell_CP_22	WT	0	2	2.861424793158348	1.1011929554213828	Egr2
140	Egr2_Egr2Ehn_type1C3_type6C2_26012021_Sequence_A 0_S 0_U 3_V 0_X12_Y17_Job(Seq.Scan) 1 01 01 02 01 04 01_452	Cell_CP_7	WT	0	2	2.9055849964765144	2.154314257936542	Egr2
141	Egr2_Egr2Ehn_type1C3_type6C2_26012021_Sequence_A 0_S 0_U 3_V 0_X14_Y23_Job(Seq.Scan) 1 01 01 02 01 04 01_466	Cell_CP_3	WT	0	2	4.15043624883638	0.5444477439361248	Egr2
142	Egr2_Egr2Ehn_type1C3_type6C2_26012021_Sequence_A 0_S 0_U 3_V 0_X14_Y23_Job(Seq.Scan) 1 01 01 02 01 04 01_466	Cell_CP_4	WT	0	2	1.5472601093585516	0.0	Egr2
143	Egr2_Egr2Ehn_type1C3_type6C2_26012021_Sequence_A 0_S 0_U 3_V 0_X14_Y23_Job(Seq.Scan) 1 01 01 02 01 04 01_466	Cell_CP_7	WT	0	2	1.3231082471311868	2.2074166652166727	Egr2
144	Egr2_Egr2Ehn_type1C3_type6C2_26012021_Sequence_A 0_S 0_U 3_V 0_X14_Y23_Job(Seq.Scan) 1 01 01 02 01 04 01_466	Cell_CP_9	WT	0	2	2.82788670253952	0.2202387474117606	Egr2
145	Egr2_Egr2Ehn_type1C3_type6C2_26012021_Sequence_A 0_S 0_U 3_V 0_X14_Y23_Job(Seq.Scan) 1 01 01 02 01 04 01_466	Cell_CP_12	WT	0	2	3.004524797073332	2.58025771469337	Egr2
146	Egr2_Egr2Ehn_type1C3_type6C2_26012021_Sequence_A 0_S 0_U 3_V 0_X14_Y23_Job(Seq.Scan) 1 01 01 02 01 04 01_466	Cell_CP_13	WT	0	2	2.516533194713902	0.0	Egr2
147	Egr2_Egr2Ehn_type1C3_type6C2_26012021_Sequence_A 0_S 0_U 3_V 0_X14_Y23_Job(Seq.Scan) 1 01 01 02 01 04 01_466	Cell_CP_17	WT	0	2	7.703320885134371	1.45223325365616	Egr2
148	Egr2_Egr2Ehn_type1C3_type6C2_26012021_Sequence_A 0_S 0_U 3_V 0_X14_Y23_Job(Seq.Scan) 1 01 01 02 01 04 01_466	Cell_CP_18	WT	0	2	6.997885908667774	2.0799696643118764	Egr2
149	Egr2_Egr2Ehn_type1C3_type6C2_26012021_Sequence_A 0_S 0_U 3_V 0_X14_Y23_Job(Seq.Scan) 1 01 01 02 01 04 01_466	Cell_CP_23	WT	0	2	2.1744372754321706	0.0	Egr2
150	Egr2_Egr2Ehn_type1C3_type6C2_26012021_Sequence_A 0_S 0_U 3_V 0_X14_Y23_Job(Seq.Scan) 1 01 01 02 01 04 01_466	Cell_CP_26	WT	0	2	1.466766951880497	0.0	Egr2
151	Egr2_Egr2Ehn_type1C3_type6C2_050212021_Sequence_A 0_S 0_U 0_V 0_X12_Y23_Job(Seq.Scan) 1 01 01 02 01 04 01_070	Cell_CP_28	WT	0	3	1.7152353942091612	0.0	Egr2
152	Egr2_Egr2Ehn_type1C3_type6C2_050212021_Sequence_A 0_S 0_U 0_V 0_X12_Y23_Job(Seq.Scan) 1 01 01 02 01 04 01_070	Cell_CP_33	WT	0	3	1.1802542306323658	0.0	Egr2
153	Egr2_Egr2Ehn_type1C3_type6C2_050212021_Sequence_A 0_S 0_U 0_V 0_X13_Y13_Job(Seq.Scan) 1 01 01 02 01 04 01_008	Cell_CP_4	WT	0	3	1.111796844248804	0.0	Egr2
154	Egr2_Egr2Ehn_type1C3_type6C2_050212021_Sequence_A 0_S 0_U 0_V 0_X13_Y13_Job(Seq.Scan) 1 01 01 02 01 04 01_008	Cell_CP_13	WT	0	3	1.1549001483437211	1.0788360517093518	Egr2
155	Egr2_Egr2Ehn_type1C3_type6C2_050212021_Sequence_A 0_S 0_U 0_V 0_X13_Y14_Job(Seq.Scan) 1 01 01 02 01 04 01_010	Cell_CP_18	WT	0	3	1.5212726838452093	0.0	Egr2
156	Egr2_Egr2Ehn_type1C3_type6C2_050212021_Sequence_A 0_S 0_U 0_V 0_X13_Y15_Job(Seq.Scan) 1 01 01 02 01 04 01_024	Cell_CP_4	WT	0	3	1.6619907346640517	0.0	Egr2
157	Egr2_Egr2Ehn_type1C3_type6C2_050212021_Sequence_A 0_S 0_U 0_V 0_X13_Y15_Job(Seq.Scan) 1 01 01 02 01 04 01_024	Cell_CP_6	WT	0	3	2.7712518546818834	0.0	Egr2
158	Egr2_Egr2Ehn_type1C3_type6C2_050212021_Sequence_A 0_S 0_U 0_V 0_X13_Y15_Job(Seq.Scan) 1 01 01 02 01 04 01_024	Cell_CP_8	WT	0	3	1.3894293595400304	0.0	Egr2
159	Egr2_Egr2Ehn_type1C3_type6C2_050212021_Sequence_A 0_S 0_U 0_V 0_X14_Y13_Job(Seq.Scan) 1 01 01 02 01 04 01_006	Cell_CP_17	WT	0	3	5.88225376094533	1.3577361978950098	Egr2
160	Egr2_Egr2Ehn_type1C3_type6C2_050212021_Sequence_A 0_S 0_U 0_V 0_X14_Y14_Job(Seq.Scan) 1 01 01 02 01 04 01_012	Cell_CP_7	WT	0	3	1.0344657333094815	0.0	Egr2
161	Egr2_Egr2Ehn_type1C3_type6C2_050212021_Sequence_A 0_S 0_U 0_V 0_X14_Y14_Job(Seq.Scan) 1 01 01 02 01 04 01_012	Cell_CP_10	WT	0	3	1.1194032462048724	0.0	Egr2
162	Egr2_Egr2Ehn_type1C3_type6C2_050212021_Sequence_A 0_S 0_U 0_V 0_X14_Y15_Job(Seq.Scan) 1 01 01 02 01 04 01_022	Cell_CP_22	WT	0	3	3.4114542440123574	0.0	Egr2
163	Egr2_Egr2Ehn_type1C3_type6C2_050212021_Sequence_A 0_S 0_U 0_V 0_X15_Y13_Job(Seq.Scan) 1 01 01 02 01 04 01_004	Cell_CP_3	WT	0	3	4.7362297264416	2.847315874242568	Egr2
164	Egr2_Egr2Ehn_type1C3_type6C2_050212021_Sequence_A 0_S 0_U 0_V 0_X15_Y13_Job(Seq.Scan) 1 01 01 02 01 04 01_004	Cell_CP_21	WT	0	3	1.8027081688934152	0.0	Egr2
165	Egr2_Egr2Ehn_type1C3_type6C2_050212021_Sequence_A 0_S 0_U 0_V 0_X15_Y13_Job(Seq.Scan) 1 01 01 02 01 04 01_004	Cell_CP_22	WT	0	3	6.542739477765668	0.0	Egr2
166	Egr2_Egr2Ehn_type1C3_type6C2_050212021_Sequence_A 0_S 0_U 0_V 0_X15_Y13_Job(Seq.Scan) 1 01 01 02 01 04 01_004	Cell_CP_23	WT	0	3	1.7951020752320863	0.0	Egr2
167	Egr2_Egr2Ehn_type1C3_type6C2_050212021_Sequence_A 0_S 0_U 0_V 0_X15_Y15_Job(Seq.Scan) 1 01 01 02 01 04 01_020	Cell_CP_22	WT	0	3	2.0030089566558407	0.0	Egr2
168	Egr2_Egr2Ehn_type1C3_type6C2_050212021_Sequence_A 0_S 0_U 0_V 0_X15_Y19_Job(Seq.Scan) 1 01 01 02 01 04 01_032	Cell_CP_8	WT	0	3	1.6518484543296412	0.0	Egr2
169	Egr2_Egr2Ehn_type1C3_type6C2_050212021_Sequence_A 0_S 0_U 0_V 0_X15_Y19_Job(Seq.Scan) 1 01 01 02 01 04 01_032	Cell_CP_13	WT	0	3	2.1804911551395394	0.0	Egr2
170	Egr2_Egr2Ehn_type1C3_type6C2_050212021_Sequence_A 0_S 0_U 0_V 0_X16_Y13_Job(Seq.Scan) 1 01 01 02 01 04 01_002	Cell_CP_4	WT	0	3	1.4895795222001886	0.0	Egr2
171	Egr2_Egr2Ehn_type1C3_type6C2_050212021_Sequence_A 0_S 0_U 0_V 0_X16_Y13_Job(Seq.Scan) 1 01 01 02 01 04 01_002	Cell_CP_11	WT	0	3	1.2334988131037905	0.0	Egr2
172	Egr2_Egr2Ehn_type1C3_type6C2_050212021_Sequence_A 0_S 0_U 0_V 0_X16_Y14_Job(Seq.Scan) 1 01 01 02 01 04 01_016	Cell_CP_3	WT	0	3	2.558273833090924	0.0	Egr2
173	Egr2_Egr2Ehn_type1C3_type6C2_050212021_Sequence_A 0_S 0_U 0_V 0_X16_Y14_Job(Seq.Scan) 1 01 01 02 01 04 01_016	Cell_CP_13	WT	0	3	1.8267950827297368	0.0	Egr2
174	Egr2_Egr2Ehn_type1C3_type6C2_050212021_Sequence_A 0_S 0_U 0_V 0_X16_Y19_Job(Seq.Scan) 1 01 01 02 01 04 01_030	Cell_CP_8	WT	0	3	1.450280575188578	0.0	Egr2
175	Egr2_Egr2Ehn_type1C3_type6C2_050212021_Sequence_A 0_S 0_U 0_V 0_X16_Y20_Job(Seq.Scan) 1 01 01 02 01 04 01_036	Cell_CP_11	WT	0	3	1.500989202207976	0.0	Egr2
176	Egr2_Egr2Ehn_type1C3_type6C2_050212021_Sequence_A 0_S 0_U 0_V 0_X17_Y19_Job(Seq.Scan) 1 01 01 02 01 04 01_028	Cell_CP_18	WT	0	3	3.1794593697206937	0.0	Egr2
177	Egr2_Egr2Ehn_type1C3_type6C2_050212021_Sequence_A 0_S 0_U 0_V 0_X17_Y20_Job(Seq.Scan) 1 01 01 02 01 04 01_038	Cell_CP_3	WT	0	3	1.4477443885154968	1.9028591022904215	Egr2
178	Egr2_Egr2Ehn_type1C3_type6C2_050212021_Sequence_A 0_S 0_U 0_V 0_X17_Y20_Job(Seq.Scan) 1 01 01 02 01 04 01_038	Cell_CP_16	WT	0	3	2.796606630633691	0.9393862483744196	Egr2
179	Egr2_Egr2Ehn_type1C3_type6C2_050212021_Sequence_A 0_S 0_U 0_V 0_X18_Y20_Job(Seq.Scan) 1 01 01 02 01 04 01_040	Cell_CP_13	WT	0	3	1.1650415808675985	0.0	Egr2
180	Egr2_Egr2Ehn_type1C3_type6C2_050212021_Sequence_A 0_S 0_U 0_V 0_X18_Y20_Job(Seq.Scan) 1 01 01 02 01 04 01_040	Cell_CP_15	WT	0	3	1.858488090227388	0.0	Egr2
181	Egr2_Egr2Ehn_type1C3_type6C2_050212021_Sequence_A 0_S 0_U 0_V 0_X18_Y20_Job(Seq.Scan) 1 01 01 02 01 04 01_040	Cell_CP_16	WT	0	3	1.1371513889795577	0.0	Egr2
182	Egr2_Egr2Ehn_type1C3_type6C2_050212021_Sequence_A 0_S 0_U 0_V 0_X21_Y20_Job(Seq.Scan) 1 01 01 02 01 04 01_042	Cell_CP_3	WT	0	3	3.113538247083898	0.0	Egr2
183	Egr2_Egr2Ehn_type1C3_type6C2_050212021_Sequence_A 0_S 0_U 0_V 0_X21_Y20_Job(Seq.Scan) 1 01 01 02 01 04 01_042	Cell_CP_4	WT	0	3	1.9446936193856348	0.0	Egr2
184	Egr2_Egr2Ehn_type1C3_type6C2_050212021_Sequence_A 0_S 0_U 0_V 0_X21_Y20_Job(Seq.Scan) 1 01 01 02 01 04 01_042	Cell_CP_27	WT	0	3	1.675935830608072	0.745423846305207	Egr2
185	Egr2_Egr2Ehn_type1C3_type6C2_050212021_Sequence_A 0_S 0_U 0_V 0_X21_Y21_Job(Seq.Scan) 1 01 01 02 01 04 01_056	Cell_CP_4	WT	0	3	1.589729993155086	0.0	Egr2
186	Egr2_Egr2Ehn_type1C3_type6C2_050212021_Sequence_A 0_S 0_U 0_V 0_X21_Y21_Job(Seq.Scan) 1 01 01 02 01 04 01_056	Cell_CP_9	WT	0	3	2.444178112044636	0.0	Egr2
187	Egr2_Egr2Ehn_type1C3_type6C2_050212021_Sequence_A 0_S 0_U 0_V 0_X21_Y22_Job(Seq.Scan) 1 01 01 02 01 04 01_058	Cell_CP_1	WT	0	3	2.664763460475882	0.0	Egr2
188	Egr2_Egr2Ehn_type1C3_type6C2_050212021_Sequence_A 0_S 0_U 0_V 0_X21_Y22_Job(Seq.Scan) 1 01 01 02 01 04 01_058	Cell_CP_14	WT	0	3	1.7558023574836277	0.0	Egr2
189	Egr2_Egr2Ehn_type1C3_type6C2_050212021_Sequence_A 0_S 0_U 0_V 0_X21_Y22_Job(Seq.Scan) 1 01 01 02 01 04 01_058	Cell_CP_16	WT	0	3	1.1891284176302357	0.0	Egr2
190	Egr2_Egr2Ehn_type1C3_type6C2_050212021_Sequence_A 0_S 0_U 0_V 0_X22_Y20_Job(Seq.Scan) 1 01 01 02 01 04 01_044	Cell_CP_2	WT	0	3	1.1194032462048724	1.9852613533969492	Egr2
191	Egr2_Egr2Ehn_type1C3_type6C2_050212021_Sequence_A 0_S 0_U 0_V 0_X22_Y21_Job(Seq.Scan) 1 01 01 02 01 04 01_054	Cell_CP_7	WT	0	3	1.229695689199441	0.0	Egr2
192	Egr2_Egr2Ehn_type1C3_type6C2_050212021_Sequence_A 0_S 0_U 0_V 0_X22_Y21_Job(Seq.Scan) 1 01 01 02 01 04 01_054	Cell_CP_31	WT	0	3	1.4008387312530786	0.0	Egr2
193	Egr2_Egr2Ehn_type1C3_type6C2_050212021_Sequence_A 0_S 0_U 0_V 0_X22_Y22_Job(Seq.Scan) 1 01 01 02 01 04 01_060	Cell_CP_3	WT	0	3	1.4033746096314206	2.3947370388459848	Egr2
194	Egr2_Egr2Ehn_type1C3_type6C2_050212021_Sequence_A 0_S 0_U 0_V 0_X22_Y22_Job(Seq.Scan) 1 01 01 02 01 04 01_060	Cell_CP_5	WT	0	3	3.009584652224651	0.0	Egr2
195	Egr2_Egr2Ehn_type1C3_type6C2_050212021_Sequence_A 0_S 0_U 0_V 0_X22_Y22_Job(Seq.Scan) 1 01 01 02 01 04 01_060	Cell_CP_17	WT	0	3	8.151486169474088	0.0	Egr2
196	Egr2_Egr2Ehn_type1C3_type6C2_050212021_Sequence_A 0_S 0_U 0_V 0_X23_Y21_Job(Seq.Scan) 1 01 01 02 01 04 01_052	Cell_CP_5	WT	0	3	2.9385926977153893	0.0	Egr2
197	Egr2_Egr2Ehn_type1C3_type6C2_050212021_Sequence_A 0_S 0_U 0_V 0_X23_Y21_Job(Seq.Scan) 1 01 01 02 01 04 01_052	Cell_CP_6	WT	0	3	2.221058426708745	0.0	Egr2
198	Egr2_Egr2Ehn_type1C3_type6C2_050212021_Sequence_A 0_S 0_U 0_V 0_X23_Y21_Job(Seq.Scan) 1 01 01 02 01 04 01_052	Cell_CP_9	WT	0	3	3.337927490156342	0.0	Egr2
199	Egr2_Egr2Ehn_type1C3_type6C2_050212021_Sequence_A 0_S 0_U 0_V 0_X23_Y21_Job(Seq.Scan) 1 01 01 02 01 04 01_052	Cell_CP_18	WT	0	3	3.2758067167712417	1.2347666752192763	Egr2
200	Egr2_Egr2Ehn_type1C3_type6C2_050212021_Sequence_A 0_S 0_U 0_V 0_X23_Y21_Job(Seq.Scan) 1 01 01 02 01 04 01_052	Cell_CP_19	WT	0	3	5.5057383285199535	0.3980665449570418	Egr2
201	Egr2_Egr2Ehn_type1C3_type6C2_050212021_Sequence_A 0_S 0_U 0_V 0_X23_Y21_Job(Seq.Scan) 1 01 01 02 01 04 01_052	Cell_CP_31	WT	0	3	2.008079942675676	0.0	Egr2
202	Egr2_Egr2Ehn_type1C3_type6C2_050212021_Sequence_A 0_S 0_U 0_V 0_X23_Y22_Job(Seq.Scan) 1 01 01 02 01 04 01_062	Cell_CP_8	WT	0	3	1.370413431723544	0.0	Egr2
203	Egr2_Egr2Ehn_type1C3_type6C2_050212021_Sequence_A 0_S 0_U 0_V 0_X23_Y22_Job(Seq.Scan) 1 01 01 02 01 04 01_062	Cell_CP_26	WT	0	3	4.202516347906606	0.0	Egr2
204	Egr2_Egr2Ehn_type1C3_type6C2_050212021_Sequence_A 0_S 0_U 0_V 0_X24_Y20_Job(Seq.Scan) 1 01 01 02 01 04 01_048	Cell_CP_3	WT	0	3	1.5567694318366885	0.0	Egr2
205	Egr2_Egr2Ehn_type1C3_type6C2_050212021_Sequence_A 0_S 0_U 0_V 0_X24_Y20_Job(Seq.Scan) 1 01 01 02 01 04 01_048	Cell_CP_16	WT	0	3	1.7380541376352576	0.0	Egr2
206	Egr2_Egr2Ehn_type1C3_type6C2_050212021_Sequence_A 0_S 0_U 0_V 0_X24_Y20_Job(Seq.Scan) 1 01 01 02 01 04 01_048	Cell_CP_19	WT	0	3	1.820455926299676	0.0	Egr2
207	Egr2_Egr2Ehn_type1C3_type6C2_050212021_Sequence_A 0_S 0_U 0_V 0_X24_Y21_Job(Seq.Scan) 1 01 01 02 01 04 01_050	Cell_CP_8	WT	0	3	6.627680227755822	0.0	Egr2
208	Egr2_Egr2Ehn_type1C3_type6C2_050212021_Sequence_A 0_S 0_U 0_V 0_X24_Y21_Job(Seq.Scan) 1 01 01 02 01 04 01_050	Cell_CP_16	WT	0	3	3.370887280737892	0.0	Egr2
209	Egr2_Egr2Ehn_type1C3_type6C2_050212021_Sequence_A 0_S 0_U 0_V 0_X24_Y22_Job(Seq.Scan) 1 01 01 02 01 04 01_064	Cell_CP_2	WT	0	3	1.2220893643170574	0.0	Egr2
210	Egr2_Egr2Ehn_type1C3_type6C2_050212021_Sequence_A 0_S 0_U 0_V 0_X24_Y22_Job(Seq.Scan) 1 01 01 02 01 04 01_064	Cell_CP_15	WT	0	3	5.633780532836588	1.1548996859016123	Egr2
211	Egr2_Egr2Ehn_type1C3_type6C2_050212021_Sequence_A 0_S 0_U 0_V 0_X24_Y22_Job(Seq.Scan) 1 01 01 02 01 04 01_064	Cell_CP_19	WT	0	3	2.2641609600668136	0.0	Egr2
212	Egr2_Egr2Ehn_type1C3_type6C2_050212021_Sequence_A 0_S 0_U 3_V 0_X 4_Y 2_Job(Seq.Scan) 1 01 01 02 01 04 01_456	Cell_CP_50	WT	0	4	1.618887584716504	0.0	Egr2
213	Egr2_Egr2Ehn_type1C3_type6C2_050212021_Sequence_A 0_S 0_U 3_V 0_X 4_Y 3_Job(Seq.Scan) 1 01 01 02 01 04 01_498	Cell_CP_29	WT	0	4	1.6264944491146816	0.0	Egr2
214	Egr2_Egr2Ehn_type1C3_type6C2_050212021_Sequence_A 0_S 0_U 3_V 0_X 4_Y 3_Job(Seq.Scan) 1 01 01 02 01 04 01_498	Cell_CP_41	WT	0	4	7.44155922530773	0.0	Egr2
215	Egr2_Egr2Ehn_type1C3_type6C2_050212021_Sequence_A 0_S 0_U 3_V 0_X 5_Y 1_Job(Seq.Scan) 1 01 01 02 01 04 01_452	Cell_CP_11	WT	0	4	1.040804273150064	0.0	Egr2
216	Egr2_Egr2Ehn_type1C3_type6C2_050212021_Sequence_A 0_S 0_U 3_V 0_X 5_Y 1_Job(Seq.Scan) 1 01 01 02 01 04 01_452	Cell_CP_29	WT	0	4	1.7304477356791892	0.0	Egr2
217	Egr2_Egr2Ehn_type1C3_type6C2_050212021_Sequence_A 0_S 0_U 3_V 0_X 5_Y 2_Job(Seq.Scan) 1 01 01 02 01 04 01_458	Cell_CP_21	WT	0	4	1.433799909160955	0.0	Egr2
218	Egr2_Egr2Ehn_type1C3_type6C2_050212021_Sequence_A 0_S 0_U 3_V 0_X 5_Y 2_Job(Seq.Scan) 1 01 01 02 01 04 01_458	Cell_CP_49	WT	0	4	1.0750326965839478	0.0	Egr2
219	Egr2_Egr2Ehn_type1C3_type6C2_050212021_Sequence_A 0_S 0_U 3_V 0_X 5_Y 3_Job(Seq.Scan) 1 01 01 02 01 04 01_496	Cell_CP_1	WT	0	4	1.5136664360365104	0.0	Egr2
220	Egr2_Egr2Ehn_type1C3_type6C2_050212021_Sequence_A 0_S 0_U 3_V 0_X 5_Y 3_Job(Seq.Scan) 1 01 01 02 01 04 01_496	Cell_CP_14	WT	0	4	2.3554371669501566	0.0	Egr2
221	Egr2_Egr2Ehn_type1C3_type6C2_050212021_Sequence_A 0_S 0_U 3_V 0_X 5_Y 3_Job(Seq.Scan) 1 01 01 02 01 04 01_496	Cell_CP_33	WT	0	4	1.180254384779735	0.0	Egr2
222	Egr2_Egr2Ehn_type1C3_type6C2_050212021_Sequence_A 0_S 0_U 3_V 0_X 5_Y 3_Job(Seq.Scan) 1 01 01 02 01 04 01_496	Cell_CP_37	WT	0	4	1.3742165556278936	0.0	Egr2
223	Egr2_Egr2Ehn_type1C3_type6C2_050212021_Sequence_A 0_S 0_U 3_V 0_X 6_Y 1_Job(Seq.Scan) 1 01 01 02 01 04 01_450	Cell_CP_5	WT	0	4	2.503761773872437	0.0	Egr2
224	Egr2_Egr2Ehn_type1C3_type6C2_050212021_Sequence_A 0_S 0_U 3_V 0_X 6_Y 2_Job(Seq.Scan) 1 01 01 02 01 04 01_460	Cell_CP_1	WT	0	4	1.3577363520423795	0.0	Egr2
225	Egr2_Egr2Ehn_type1C3_type6C2_050212021_Sequence_A 0_S 0_U 3_V 0_X 6_Y 2_Job(Seq.Scan) 1 01 01 02 01 04 01_460	Cell_CP_5	WT	0	4	2.082875791826136	0.0	Egr2
226	Egr2_Egr2Ehn_type1C3_type6C2_050212021_Sequence_A 0_S 0_U 3_V 0_X 6_Y 2_Job(Seq.Scan) 1 01 01 02 01 04 01_460	Cell_CP_11	WT	0	4	1.4376030330653045	0.0	Egr2
227	Egr2_Egr2Ehn_type1C3_type6C2_050212021_Sequence_A 0_S 0_U 3_V 0_X 6_Y 2_Job(Seq.Scan) 1 01 01 02 01 04 01_460	Cell_CP_45	WT	0	4	1.163773872899482	1.441406002822284	Egr2
228	Egr2_Egr2Ehn_type1C3_type6C2_050212021_Sequence_A 0_S 0_U 3_V 0_X 6_Y 2_Job(Seq.Scan) 1 01 01 02 01 04 01_460	Cell_CP_50	WT	0	4	4.249422159316393	0.0	Egr2
229	Egr2_Egr2Ehn_type1C3_type6C2_050212021_Sequence_A 0_S 0_U 3_V 0_X 6_Y 3_Job(Seq.Scan) 1 01 01 02 01 04 01_494	Cell_CP_15	WT	0	4	1.5808561915256405	0.0	Egr2
230	Egr2_Egr2Ehn_type1C3_type6C2_050212021_Sequence_A 0_S 0_U 3_V 0_X 6_Y 3_Job(Seq.Scan) 1 01 01 02 01 04 01_494	Cell_CP_20	WT	0	4	2.0068126971496687	0.0	Egr2
231	Egr2_Egr2Ehn_type1C3_type6C2_050212021_Sequence_A 0_S 0_U 3_V 0_X 6_Y 3_Job(Seq.Scan) 1 01 01 02 01 04 01_494	Cell_CP_21	WT	0	4	1.3298461601543383	0.0	Egr2
232	Egr2_Egr2Ehn_type1C3_type6C2_050212021_Sequence_A 0_S 0_U 3_V 0_X 6_Y 3_Job(Seq.Scan) 1 01 01 02 01 04 01_494	Cell_CP_46	WT	0	4	2.45305253026356	0.0	Egr2
233	Egr2_Egr2Ehn_type1C3_type6C2_050212021_Sequence_A 0_S 0_U 3_V 0_X 7_Y 1_Job(Seq.Scan) 1 01 01 02 01 04 01_448	Cell_CP_7	WT	0	4	2.408681826495266	0.0	Egr2
234	Egr2_Egr2Ehn_type1C3_type6C2_050212021_Sequence_A 0_S 0_U 3_V 0_X 7_Y 1_Job(Seq.Scan) 1 01 01 02 01 04 01_448	Cell_CP_20	WT	0	4	1.4743671807301606	0.0	Egr2
235	Egr2_Egr2Ehn_type1C3_type6C2_050212021_Sequence_A 0_S 0_U 3_V 0_X 7_Y 1_Job(Seq.Scan) 1 01 01 02 01 04 01_448	Cell_CP_23	WT	0	4	1.019252929397345	0.0	Egr2
236	Egr2_Egr2Ehn_type1C3_type6C2_050212021_Sequence_A 0_S 0_U 3_V 0_X 7_Y 1_Job(Seq.Scan) 1 01 01 02 01 04 01_448	Cell_CP_25	WT	0	4	1.0547492920203996	0.0	Egr2
237	Egr2_Egr2Ehn_type1C3_type6C2_050212021_Sequence_A 0_S 0_U 3_V 0_X 7_Y 1_Job(Seq.Scan) 1 01 01 02 01 04 01_448	Cell_CP_43	WT	0	4	1.1612383028158797	0.0	Egr2
238	Egr2_Egr2Ehn_type1C3_type6C2_050212021_Sequence_A 0_S 0_U 3_V 0_X 7_Y 1_Job(Seq.Scan) 1 01 01 02 01 04 01_448	Cell_CP_44	WT	0	4	2.210916762963813	0.0	Egr2
239	Egr2_Egr2Ehn_type1C3_type6C2_050212021_Sequence_A 0_S 0_U 3_V 0_X 7_Y 1_Job(Seq.Scan) 1 01 01 02 01 04 01_448	Cell_CP_47	WT	0	4	2.576021898791924	0.0	Egr2
240	Egr2_Egr2Ehn_type1C3_type6C2_050212021_Sequence_A 0_S 0_U 3_V 0_X 7_Y 1_Job(Seq.Scan) 1 01 01 02 01 04 01_448	Cell_CP_51	WT	0	4	1.5402887658090652	0.5628710857069394	Egr2
241	Egr2_Egr2Ehn_type1C3_type6C2_050212021_Sequence_A 0_S 0_U 3_V 0_X 7_Y 2_Job(Seq.Scan) 1 01 01 02 01 04 01_462	Cell_CP_20	WT	0	4	1.0610879860083515	0.0	Egr2
242	Egr2_Egr2Ehn_type1C3_type6C2_050212021_Sequence_A 0_S 0_U 3_V 0_X 7_Y 2_Job(Seq.Scan) 1 01 01 02 01 04 01_462	Cell_CP_33	WT	0	4	1.6556520406760995	0.0	Egr2
243	Egr2_Egr2Ehn_type1C3_type6C2_050212021_Sequence_A 0_S 0_U 3_V 0_X 7_Y 3_Job(Seq.Scan) 1 01 01 02 01 04 01_492	Cell_CP_3	WT	0	4	1.5073275879011887	0.0	Egr2
244	Egr2_Egr2Ehn_type1C3_type6C2_050212021_Sequence_A 0_S 0_U 3_V 0_X 7_Y 3_Job(Seq.Scan) 1 01 01 02 01 04 01_492	Cell_CP_6	WT	0	4	1.798905044989066	0.0	Egr2
245	Egr2_Egr2Ehn_type1C3_type6C2_050212021_Sequence_A 0_S 0_U 3_V 0_X 7_Y 3_Job(Seq.Scan) 1 01 01 02 01 04 01_492	Cell_CP_7	WT	0	4	3.1617117664618024	1.1840575857577695	Egr2
246	Egr2_Egr2Ehn_type1C3_type6C2_050212021_Sequence_A 0_S 0_U 3_V 0_X 7_Y 3_Job(Seq.Scan) 1 01 01 02 01 04 01_492	Cell_CP_11	WT	0	4	5.82140377847574	1.610013628939689	Egr2
247	Egr2_Egr2Ehn_type1C3_type6C2_050212021_Sequence_A 0_S 0_U 3_V 0_X 7_Y 3_Job(Seq.Scan) 1 01 01 02 01 04 01_492	Cell_CP_14	WT	0	4	1.7076286839583534	0.0	Egr2
248	Egr2_Egr2Ehn_type1C3_type6C2_050212021_Sequence_A 0_S 0_U 3_V 0_X 7_Y 3_Job(Seq.Scan) 1 01 01 02 01 04 01_492	Cell_CP_22	WT	0	4	1.507327896195928	0.0	Egr2
249	Egr2_Egr2Ehn_type1C3_type6C2_050212021_Sequence_A 0_S 0_U 3_V 0_X 7_Y 3_Job(Seq.Scan) 1 01 01 02 01 04 01_492	Cell_CP_30	WT	0	4	1.0471428900643311	0.9862922139315772	Egr2
250	Egr2_Egr2Ehn_type1C3_type6C2_050212021_Sequence_A 0_S 0_U 3_V 0_X 7_Y 3_Job(Seq.Scan) 1 01 01 02 01 04 01_492	Cell_CP_40	WT	0	4	1.0496784601479336	0.0	Egr2
251	Egr2_Egr2Ehn_type1C3_type6C2_050212021_Sequence_A 0_S 0_U 3_V 0_X 7_Y 3_Job(Seq.Scan) 1 01 01 02 01 04 01_492	Cell_CP_49	WT	0	4	1.1105295216491118	0.0	Egr2
252	Egr2_Egr2Ehn_type1C3_type6C2_050212021_Sequence_A 0_S 0_U 3_V 0_X 8_Y 1_Job(Seq.Scan) 1 01 01 02 01 04 01_446	Cell_CP_4	WT	0	4	4.573960331870038	0.0	Egr2
253	Egr2_Egr2Ehn_type1C3_type6C2_050212021_Sequence_A 0_S 0_U 3_V 0_X 8_Y 1_Job(Seq.Scan) 1 01 01 02 01 04 01_446	Cell_CP_29	WT	0	4	1.069961941785167	0.0	Egr2
254	Egr2_Egr2Ehn_type1C3_type6C2_050212021_Sequence_A 0_S 0_U 3_V 0_X 8_Y 2_Job(Seq.Scan) 1 01 01 02 01 04 01_464	Cell_CP_10	WT	0	4	10.662854499449963	12.697556617750823	Egr2
255	Egr2_Egr2Ehn_type1C3_type6C2_050212021_Sequence_A 0_S 0_U 3_V 0_X 8_Y 2_Job(Seq.Scan) 1 01 01 02 01 04 01_464	Cell_CP_34	WT	0	4	1.902858948143052	4.8807505928700525	Egr2
256	Egr2_Egr2Ehn_type1C3_type6C2_050212021_Sequence_A 0_S 0_U 3_V 0_X 8_Y 3_Job(Seq.Scan) 1 01 01 02 01 04 01_490	Cell_CP_13	WT	0	4	3.4761092001547333	3.460896704537336	Egr2
257	Egr2_Egr2Ehn_type1C3_type6C2_050212021_Sequence_A 0_S 0_U 3_V 0_X 8_Y 3_Job(Seq.Scan) 1 01 01 02 01 04 01_490	Cell_CP_40	WT	0	4	1.565643233466134	1.370413431723544	Egr2
258	Egr2_Egr2Ehn_type1C3_type6C2_050212021_Sequence_A 0_S 0_U 3_V 0_X 8_Y 3_Job(Seq.Scan) 1 01 01 02 01 04 01_490	Cell_CP_44	WT	0	4	1.767211883344045	0.0	Egr2
259	Egr2_Egr2Ehn_type1C3_type6C2_050212021_Sequence_A 0_S 0_U 3_V 0_X 8_Y 3_Job(Seq.Scan) 1 01 01 02 01 04 01_490	Cell_CP_49	WT	0	4	3.69035462141907	0.0	Egr2
260	Egr2_Egr2Ehn_type1C3_type6C2_050212021_Sequence_A 0_S 0_U 3_V 0_X 8_Y 3_Job(Seq.Scan) 1 01 01 02 01 04 01_490	Cell_CP_50	WT	0	4	2.0245609169980385	0.0	Egr2
261	Egr2_Egr2Ehn_type1C3_type6C2_050212021_Sequence_A 0_S 0_U 3_V 0_X 9_Y 1_Job(Seq.Scan) 1 01 01 02 01 04 01_444	Cell_CP_11	WT	0	4	1.2537824488883933	0.0	Egr2
262	Egr2_Egr2Ehn_type1C3_type6C2_050212021_Sequence_A 0_S 0_U 3_V 0_X 9_Y 2_Job(Seq.Scan) 1 01 01 02 01 04 01_466	Cell_CP_2	WT	0	4	1.6734002605244696	4.958082012104114	Egr2
263	Egr2_Egr2Ehn_type1C3_type6C2_050212021_Sequence_A 0_S 0_U 3_V 0_X 9_Y 2_Job(Seq.Scan) 1 01 01 02 01 04 01_466	Cell_CP_27	WT	0	4	1.2512470329521603	0.0	Egr2
264	Egr2_Egr2Ehn_type1C3_type6C2_050212021_Sequence_A 0_S 0_U 3_V 0_X 9_Y 2_Job(Seq.Scan) 1 01 01 02 01 04 01_466	Cell_CP_41	WT	0	4	1.563107971677271	0.0	Egr2
265	Egr2_Egr2Ehn_type1C3_type6C2_050212021_Sequence_A 0_S 0_U 3_V 0_X10_Y 1_Job(Seq.Scan) 1 01 01 02 01 04 01_442	Cell_CP_6	WT	0	4	1.3235074661663866	0.0	Egr2
266	Egr2_Egr2Ehn_type1C3_type6C2_050212021_Sequence_A 0_S 0_U 3_V 0_X10_Y 1_Job(Seq.Scan) 1 01 01 02 01 04 01_442	Cell_CP_11	WT	0	4	7.421277747586303	0.0	Egr2
267	Egr2_Egr2Ehn_type1C3_type6C2_050212021_Sequence_A 0_S 0_U 3_V 0_X10_Y 1_Job(Seq.Scan) 1 01 01 02 01 04 01_442	Cell_CP_15	WT	0	4	1.1371515431269272	0.0	Egr2
268	Egr2_Egr2Ehn_type1C3_type6C2_050212021_Sequence_A 0_S 0_U 3_V 0_X10_Y 2_Job(Seq.Scan) 1 01 01 02 01 04 01_468	Cell_CP_46	WT	0	4	1.3298461601543383	0.0	Egr2
269	Egr2_Egr2Ehn_type1C3_type6C2_050212021_Sequence_A 0_S 0_U 3_V 0_X11_Y 1_Job(Seq.Scan) 1 01 01 02 01 04 01_440	Cell_CP_10	WT	0	4	2.2311997821589373	0.0	Egr2
270	Egr2_Egr2Ehn_type1C3_type6C2_050212021_Sequence_A 0_S 0_U 3_V 0_X11_Y 1_Job(Seq.Scan) 1 01 01 02 01 04 01_440	Cell_CP_15	WT	0	4	1.2411054462809137	0.0	Egr2
271	Egr2_Egr2Ehn_type1C3_type6C2_050212021_Sequence_A 0_S 0_U 3_V 0_X11_Y 1_Job(Seq.Scan) 1 01 01 02 01 04 01_440	Cell_CP_27	WT	0	4	1.475634888698277	2.0524506464439707	Egr2
272	Egr2_Egr2Ehn_type1C3_type6C2_050212021_Sequence_A 0_S 0_U 3_V 0_X11_Y 2_Job(Seq.Scan) 1 01 01 02 01 04 01_470	Cell_CP_34	WT	0	4	1.828063098992593	0.0	Egr2
273	Egr2_Egr2Ehn_type1C3_type6C2_050212021_Sequence_A 0_S 0_U 3_V 0_X12_Y 1_Job(Seq.Scan) 1 01 01 02 01 04 01_438	Cell_CP_10	WT	0	4	1.0243238383434954	0.9089607176238308	Egr2
274	Egr2_Egr2Ehn_type1C3_type6C2_050212021_Sequence_A 0_S 0_U 3_V 0_X12_Y 1_Job(Seq.Scan) 1 01 01 02 01 04 01_438	Cell_CP_11	WT	0	4	5.780837740085492	2.50629718980867	Egr2
275	Egr2_Egr2Ehn_type1C3_type6C2_050212021_Sequence_A 0_S 0_U 3_V 0_X13_Y 1_Job(Seq.Scan) 1 01 01 02 01 04 01_436	Cell_CP_4	WT	0	4	1.1625060878576807	0.0	Egr2
276	Egr2_Egr2Ehn_type1C3_type6C2_050212021_Sequence_A 0_S 0_U 3_V 0_X13_Y 1_Job(Seq.Scan) 1 01 01 02 01 04 01_436	Cell_CP_19	WT	0	4	1.7481962638222983	0.0	Egr2
277	Egr2_Egr2Ehn_type1C3_type6C2_050212021_Sequence_A 0_S 0_U 3_V 0_X14_Y 1_Job(Seq.Scan) 1 01 01 02 01 04 01_434	Cell_CP_9	WT	0	4	2.3731858492406355	2.5988414129548687	Egr2
278	Egr2_Egr2Ehn_type1C3_type6C2_050212021_Sequence_A 0_S 0_U 3_V 0_X14_Y 1_Job(Seq.Scan) 1 01 01 02 01 04 01_434	Cell_CP_14	WT	0	4	1.7152347776196826	0.9900952607622416	Egr2
279	Egr2_Egr2Ehn_type1C3_type6C2_050212021_Sequence_A 0_S 0_U 3_V 0_X14_Y 1_Job(Seq.Scan) 1 01 01 02 01 04 01_434	Cell_CP_19	WT	0	4	1.6024070728362507	0.0	Egr2
280	Egr2_Egr2Ehn_type1C3_type6C2_050212021_Sequence_A 0_S 0_U 3_V 0_X14_Y 1_Job(Seq.Scan) 1 01 01 02 01 04 01_434	Cell_CP_20	WT	0	4	1.2132151773191877	0.0	Egr2
281	Egr2_Egr2Ehn_type1C3_type6C2_050212021_Sequence_A 0_S 0_U 3_V 0_X14_Y 1_Job(Seq.Scan) 1 01 01 02 01 04 01_434	Cell_CP_28	WT	0	4	1.1827898007159685	0.0	Egr2
312	Egr2_Egr2Ehn_type1C3_type6C2_26012021_Sequence_A 0_S 0_U 1_V 0_X 5_Y21_Job(Seq.Scan) 1 01 01 02 01 04 01_162	Cell_CP_4	WT	60	1	3.2409724276380465	1.944136713414475	Egr2
313	Egr2_Egr2Ehn_type1C3_type6C2_26012021_Sequence_A 0_S 0_U 1_V 0_X 5_Y21_Job(Seq.Scan) 1 01 01 02 01 04 01_162	Cell_CP_5	WT	60	1	6.030848442271386	3.291281330746544	Egr2
314	Egr2_Egr2Ehn_type1C3_type6C2_26012021_Sequence_A 0_S 0_U 1_V 0_X 5_Y21_Job(Seq.Scan) 1 01 01 02 01 04 01_162	Cell_CP_9	WT	60	1	1.7121600488937996	1.055356649600237	Egr2
315	Egr2_Egr2Ehn_type1C3_type6C2_26012021_Sequence_A 0_S 0_U 1_V 0_X 5_Y21_Job(Seq.Scan) 1 01 01 02 01 04 01_162	Cell_CP_10	WT	60	1	2.4276557184865544	1.652348201934872	Egr2
316	Egr2_Egr2Ehn_type1C3_type6C2_26012021_Sequence_A 0_S 0_U 1_V 0_X 5_Y21_Job(Seq.Scan) 1 01 01 02 01 04 01_162	Cell_CP_11	WT	60	1	1.839607321672481	0.0	Egr2
317	Egr2_Egr2Ehn_type1C3_type6C2_26012021_Sequence_A 0_S 0_U 1_V 0_X 5_Y21_Job(Seq.Scan) 1 01 01 02 01 04 01_162	Cell_CP_16	WT	60	1	1.0402641825731014	1.6031583317383398	Egr2
318	Egr2_Egr2Ehn_type1C3_type6C2_26012021_Sequence_A 0_S 0_U 1_V 0_X 5_Y21_Job(Seq.Scan) 1 01 01 02 01 04 01_162	Cell_CP_17	WT	60	1	6.940871779925702	0.5355041806047345	Egr2
319	Egr2_Egr2Ehn_type1C3_type6C2_26012021_Sequence_A 0_S 0_U 1_V 0_X 5_Y21_Job(Seq.Scan) 1 01 01 02 01 04 01_162	Cell_CP_20	WT	60	1	5.561305929895688	3.3712163311380423	Egr2
320	Egr2_Egr2Ehn_type1C3_type6C2_26012021_Sequence_A 0_S 0_U 1_V 0_X 5_Y21_Job(Seq.Scan) 1 01 01 02 01 04 01_162	Cell_CP_22	WT	60	1	1.1285831618715365	4.083358436355411	Egr2
321	Egr2_Egr2Ehn_type1C3_type6C2_26012021_Sequence_A 0_S 0_U 1_V 0_X 5_Y21_Job(Seq.Scan) 1 01 01 02 01 04 01_162	Cell_CP_23	WT	60	1	9.610563496689664	2.856952739618768	Egr2
322	Egr2_Egr2Ehn_type1C3_type6C2_26012021_Sequence_A 0_S 0_U 1_V 0_X 5_Y21_Job(Seq.Scan) 1 01 01 02 01 04 01_162	Cell_CP_24	WT	60	1	3.8877141822468526	3.5305257279695152	Egr2
323	Egr2_Egr2Ehn_type1C3_type6C2_26012021_Sequence_A 0_S 0_U 1_V 0_X 5_Y21_Job(Seq.Scan) 1 01 01 02 01 04 01_162	Cell_CP_25	WT	60	1	1.691477379005246	0.556186340729753	Egr2
324	Egr2_Egr2Ehn_type1C3_type6C2_26012021_Sequence_A 0_S 0_U 1_V 0_X 5_Y21_Job(Seq.Scan) 1 01 01 02 01 04 01_162	Cell_CP_29	WT	60	1	3.4025188027979087	0.1442171846861052	Egr2
325	Egr2_Egr2Ehn_type1C3_type6C2_26012021_Sequence_A 0_S 0_U 1_V 0_X 5_Y21_Job(Seq.Scan) 1 01 01 02 01 04 01_162	Cell_CP_30	WT	60	1	3.671389025429996	1.381801197115092	Egr2
326	Egr2_Egr2Ehn_type1C3_type6C2_26012021_Sequence_A 0_S 0_U 1_V 0_X 5_Y21_Job(Seq.Scan) 1 01 01 02 01 04 01_162	Cell_CP_32	WT	60	1	9.912416371592876	11.60165908319776	Egr2
327	Egr2_Egr2Ehn_type1C3_type6C2_26012021_Sequence_A 0_S 0_U 1_V 0_X 5_Y21_Job(Seq.Scan) 1 01 01 02 01 04 01_162	Cell_CP_33	WT	60	1	5.019652131926259	0.0	Egr2
328	Egr2_Egr2Ehn_type1C3_type6C2_26012021_Sequence_A 0_S 0_U 1_V 0_X 5_Y21_Job(Seq.Scan) 1 01 01 02 01 04 01_162	Cell_CP_34	WT	60	1	6.528901825252516	0.3912868769738044	Egr2
329	Egr2_Egr2Ehn_type1C3_type6C2_26012021_Sequence_A 0_S 0_U 1_V 0_X 5_Y21_Job(Seq.Scan) 1 01 01 02 01 04 01_162	Cell_CP_35	WT	60	1	2.066553503693135	0.0	Egr2
330	Egr2_Egr2Ehn_type1C3_type6C2_26012021_Sequence_A 0_S 0_U 1_V 0_X 5_Y21_Job(Seq.Scan) 1 01 01 02 01 04 01_162	Cell_CP_36	WT	60	1	3.033591649774236	8.299753464760794	Egr2
331	Egr2_Egr2Ehn_type1C3_type6C2_26012021_Sequence_A 0_S 0_U 1_V 0_X 5_Y21_Job(Seq.Scan) 1 01 01 02 01 04 01_162	Cell_CP_37	WT	60	1	4.143169603629625	1.94860849508017	Egr2
332	Egr2_Egr2Ehn_type1C3_type6C2_26012021_Sequence_A 0_S 0_U 1_V 0_X 5_Y22_Job(Seq.Scan) 1 01 01 02 01 04 01_164	Cell_CP_3	WT	60	1	3.328733317818397	0.0	Egr2
333	Egr2_Egr2Ehn_type1C3_type6C2_26012021_Sequence_A 0_S 0_U 1_V 0_X 5_Y22_Job(Seq.Scan) 1 01 01 02 01 04 01_164	Cell_CP_4	WT	60	1	3.845232528296634	0.0	Egr2
334	Egr2_Egr2Ehn_type1C3_type6C2_26012021_Sequence_A 0_S 0_U 1_V 0_X 5_Y22_Job(Seq.Scan) 1 01 01 02 01 04 01_164	Cell_CP_8	WT	60	1	2.450573599523242	3.604869913783353	Egr2
335	Egr2_Egr2Ehn_type1C3_type6C2_26012021_Sequence_A 0_S 0_U 1_V 0_X 5_Y22_Job(Seq.Scan) 1 01 01 02 01 04 01_164	Cell_CP_10	WT	60	1	4.174472890911147	1.7479344381563036	Egr2
336	Egr2_Egr2Ehn_type1C3_type6C2_26012021_Sequence_A 0_S 0_U 1_V 0_X 5_Y22_Job(Seq.Scan) 1 01 01 02 01 04 01_164	Cell_CP_11	WT	60	1	10.899577399232664	7.757542325326466	Egr2
337	Egr2_Egr2Ehn_type1C3_type6C2_26012021_Sequence_A 0_S 0_U 1_V 0_X 5_Y22_Job(Seq.Scan) 1 01 01 02 01 04 01_164	Cell_CP_16	WT	60	1	3.934668705358308	0.8351179361727117	Egr2
338	Egr2_Egr2Ehn_type1C3_type6C2_26012021_Sequence_A 0_S 0_U 1_V 0_X 5_Y22_Job(Seq.Scan) 1 01 01 02 01 04 01_164	Cell_CP_18	WT	60	1	2.878753762734573	1.9916503451710847	Egr2
339	Egr2_Egr2Ehn_type1C3_type6C2_26012021_Sequence_A 0_S 0_U 1_V 0_X 5_Y22_Job(Seq.Scan) 1 01 01 02 01 04 01_164	Cell_CP_20	WT	60	1	5.298582232062849	1.4248437268907197	Egr2
340	Egr2_Egr2Ehn_type1C3_type6C2_26012021_Sequence_A 0_S 0_U 1_V 0_X 5_Y22_Job(Seq.Scan) 1 01 01 02 01 04 01_164	Cell_CP_21	WT	60	1	1.557321889980251	1.922895342691595	Egr2
341	Egr2_Egr2Ehn_type1C3_type6C2_26012021_Sequence_A 0_S 0_U 1_V 0_X 5_Y22_Job(Seq.Scan) 1 01 01 02 01 04 01_164	Cell_CP_22	WT	60	1	1.6322253203761865	1.7071284788982366	Egr2
342	Egr2_Egr2Ehn_type1C3_type6C2_26012021_Sequence_A 0_S 0_U 1_V 0_X 5_Y22_Job(Seq.Scan) 1 01 01 02 01 04 01_164	Cell_CP_24	WT	60	1	1.4203712655403111	0.7345013533882011	Egr2
343	Egr2_Egr2Ehn_type1C3_type6C2_26012021_Sequence_A 0_S 0_U 1_V 0_X 5_Y22_Job(Seq.Scan) 1 01 01 02 01 04 01_164	Cell_CP_25	WT	60	1	12.39205519257371	7.03422076594486	Egr2
344	Egr2_Egr2Ehn_type1C3_type6C2_26012021_Sequence_A 0_S 0_U 1_V 0_X 5_Y22_Job(Seq.Scan) 1 01 01 02 01 04 01_164	Cell_CP_27	WT	60	1	12.935944337628216	0.626058744877896	Egr2
345	Egr2_Egr2Ehn_type1C3_type6C2_26012021_Sequence_A 0_S 0_U 1_V 0_X 5_Y22_Job(Seq.Scan) 1 01 01 02 01 04 01_164	Cell_CP_28	WT	60	1	1.3566474252455565	1.1889531659170198	Egr2
346	Egr2_Egr2Ehn_type1C3_type6C2_26012021_Sequence_A 0_S 0_U 1_V 0_X 5_Y22_Job(Seq.Scan) 1 01 01 02 01 04 01_164	Cell_CP_30	WT	60	1	3.655738333347833	0.3538351957600724	Egr2
347	Egr2_Egr2Ehn_type1C3_type6C2_26012021_Sequence_A 0_S 0_U 1_V 0_X 5_Y22_Job(Seq.Scan) 1 01 01 02 01 04 01_164	Cell_CP_31	WT	60	1	11.017523903151996	0.6506541557554614	Egr2
348	Egr2_Egr2Ehn_type1C3_type6C2_26012021_Sequence_A 0_S 0_U 1_V 0_X 5_Y22_Job(Seq.Scan) 1 01 01 02 01 04 01_164	Cell_CP_32	WT	60	1	2.3393369430935333	0.586371410720966	Egr2
349	Egr2_Egr2Ehn_type1C3_type6C2_26012021_Sequence_A 0_S 0_U 1_V 0_X 5_Y22_Job(Seq.Scan) 1 01 01 02 01 04 01_164	Cell_CP_34	WT	60	1	6.213076263887318	3.778153628320124	Egr2
350	Egr2_Egr2Ehn_type1C3_type6C2_26012021_Sequence_A 0_S 0_U 1_V 0_X 5_Y22_Job(Seq.Scan) 1 01 01 02 01 04 01_164	Cell_CP_35	WT	60	1	1.1364087797865028	0.0	Egr2
351	Egr2_Egr2Ehn_type1C3_type6C2_26012021_Sequence_A 0_S 0_U 1_V 0_X 5_Y22_Job(Seq.Scan) 1 01 01 02 01 04 01_164	Cell_CP_36	WT	60	1	1.6355791566254578	0.0	Egr2
352	Egr2_Egr2Ehn_type1C3_type6C2_26012021_Sequence_A 0_S 0_U 1_V 0_X 5_Y22_Job(Seq.Scan) 1 01 01 02 01 04 01_164	Cell_CP_37	WT	60	1	1.7110415597296051	2.6534831394691283	Egr2
353	Egr2_Egr2Ehn_type1C3_type6C2_26012021_Sequence_A 0_S 0_U 1_V 0_X 5_Y22_Job(Seq.Scan) 1 01 01 02 01 04 01_164	Cell_CP_38	WT	60	1	9.11642455390933	3.068247413935603	Egr2
354	Egr2_Egr2Ehn_type1C3_type6C2_26012021_Sequence_A 0_S 0_U 1_V 0_X 5_Y23_Job(Seq.Scan) 1 01 01 02 01 04 01_186	Cell_CP_3	WT	60	1	4.154348785919978	0.0	Egr2
355	Egr2_Egr2Ehn_type1C3_type6C2_26012021_Sequence_A 0_S 0_U 1_V 0_X 5_Y23_Job(Seq.Scan) 1 01 01 02 01 04 01_186	Cell_CP_4	WT	60	1	6.466296881932784	4.408126473556458	Egr2
356	Egr2_Egr2Ehn_type1C3_type6C2_26012021_Sequence_A 0_S 0_U 1_V 0_X 5_Y23_Job(Seq.Scan) 1 01 01 02 01 04 01_186	Cell_CP_5	WT	60	1	3.610459912739358	0.0	Egr2
357	Egr2_Egr2Ehn_type1C3_type6C2_26012021_Sequence_A 0_S 0_U 1_V 0_X 5_Y23_Job(Seq.Scan) 1 01 01 02 01 04 01_186	Cell_CP_7	WT	60	1	4.427131273761778	1.896623217594808	Egr2
358	Egr2_Egr2Ehn_type1C3_type6C2_26012021_Sequence_A 0_S 0_U 1_V 0_X 5_Y23_Job(Seq.Scan) 1 01 01 02 01 04 01_186	Cell_CP_9	WT	60	1	8.84420049502797	0.5092318516025335	Egr2
359	Egr2_Egr2Ehn_type1C3_type6C2_26012021_Sequence_A 0_S 0_U 1_V 0_X 5_Y23_Job(Seq.Scan) 1 01 01 02 01 04 01_186	Cell_CP_10	WT	60	1	1.993885964130047	0.0	Egr2
360	Egr2_Egr2Ehn_type1C3_type6C2_26012021_Sequence_A 0_S 0_U 1_V 0_X 5_Y23_Job(Seq.Scan) 1 01 01 02 01 04 01_186	Cell_CP_12	WT	60	1	2.4405123626493133	3.4729507234020343	Egr2
361	Egr2_Egr2Ehn_type1C3_type6C2_26012021_Sequence_A 0_S 0_U 1_V 0_X 5_Y23_Job(Seq.Scan) 1 01 01 02 01 04 01_186	Cell_CP_13	WT	60	1	2.748510674856233	2.744039165064424	Egr2
362	Egr2_Egr2Ehn_type1C3_type6C2_26012021_Sequence_A 0_S 0_U 1_V 0_X 5_Y23_Job(Seq.Scan) 1 01 01 02 01 04 01_186	Cell_CP_14	WT	60	1	2.8317986958753467	6.640137394186684	Egr2
363	Egr2_Egr2Ehn_type1C3_type6C2_26012021_Sequence_A 0_S 0_U 1_V 0_X 5_Y23_Job(Seq.Scan) 1 01 01 02 01 04 01_186	Cell_CP_18	WT	60	1	5.782102324630469	0.0	Egr2
364	Egr2_Egr2Ehn_type1C3_type6C2_26012021_Sequence_A 0_S 0_U 1_V 0_X 5_Y23_Job(Seq.Scan) 1 01 01 02 01 04 01_186	Cell_CP_20	WT	60	1	6.239908041377031	2.5634879896992424	Egr2
365	Egr2_Egr2Ehn_type1C3_type6C2_26012021_Sequence_A 0_S 0_U 1_V 0_X 5_Y23_Job(Seq.Scan) 1 01 01 02 01 04 01_186	Cell_CP_21	WT	60	1	3.2896041407480228	0.0	Egr2
366	Egr2_Egr2Ehn_type1C3_type6C2_26012021_Sequence_A 0_S 0_U 1_V 0_X 5_Y23_Job(Seq.Scan) 1 01 01 02 01 04 01_186	Cell_CP_23	WT	60	1	4.252170641100372	4.752457196175496	Egr2
367	Egr2_Egr2Ehn_type1C3_type6C2_26012021_Sequence_A 0_S 0_U 1_V 0_X 5_Y23_Job(Seq.Scan) 1 01 01 02 01 04 01_186	Cell_CP_24	WT	60	1	8.021939678797317	6.801124252890563	Egr2
368	Egr2_Egr2Ehn_type1C3_type6C2_26012021_Sequence_A 0_S 0_U 1_V 0_X 5_Y23_Job(Seq.Scan) 1 01 01 02 01 04 01_186	Cell_CP_27	WT	60	1	1.3583246152440775	5.686516904030693	Egr2
369	Egr2_Egr2Ehn_type1C3_type6C2_26012021_Sequence_A 0_S 0_U 1_V 0_X 5_Y23_Job(Seq.Scan) 1 01 01 02 01 04 01_186	Cell_CP_29	WT	60	1	2.742361703192017	11.03652680024012	Egr2
370	Egr2_Egr2Ehn_type1C3_type6C2_26012021_Sequence_A 0_S 0_U 1_V 0_X 5_Y23_Job(Seq.Scan) 1 01 01 02 01 04 01_186	Cell_CP_30	WT	60	1	4.785998821154833	1.5964505233028543	Egr2
371	Egr2_Egr2Ehn_type1C3_type6C2_26012021_Sequence_A 0_S 0_U 1_V 0_X 5_Y23_Job(Seq.Scan) 1 01 01 02 01 04 01_186	Cell_CP_32	WT	60	1	3.868149865585551	0.0	Egr2
372	Egr2_Egr2Ehn_type1C3_type6C2_26012021_Sequence_A 0_S 0_U 1_V 0_X 5_Y23_Job(Seq.Scan) 1 01 01 02 01 04 01_186	Cell_CP_33	WT	60	1	4.072179254065058	1.8983008154041567	Egr2
373	Egr2_Egr2Ehn_type1C3_type6C2_26012021_Sequence_A 0_S 0_U 1_V 0_X 5_Y23_Job(Seq.Scan) 1 01 01 02 01 04 01_186	Cell_CP_35	WT	60	1	2.699320804659701	2.3013259833134683	Egr2
374	Egr2_Egr2Ehn_type1C3_type6C2_26012021_Sequence_A 0_S 0_U 1_V 0_X 6_Y21_Job(Seq.Scan) 1 01 01 02 01 04 01_160	Cell_CP_1	WT	60	1	6.165564127437078	3.3751288682216405	Egr2
375	Egr2_Egr2Ehn_type1C3_type6C2_26012021_Sequence_A 0_S 0_U 1_V 0_X 6_Y21_Job(Seq.Scan) 1 01 01 02 01 04 01_160	Cell_CP_3	WT	60	1	2.219714744482048	0.0	Egr2
376	Egr2_Egr2Ehn_type1C3_type6C2_26012021_Sequence_A 0_S 0_U 1_V 0_X 6_Y21_Job(Seq.Scan) 1 01 01 02 01 04 01_160	Cell_CP_6	WT	60	1	1.1023110367747493	0.4242667425376056	Egr2
377	Egr2_Egr2Ehn_type1C3_type6C2_26012021_Sequence_A 0_S 0_U 1_V 0_X 6_Y21_Job(Seq.Scan) 1 01 01 02 01 04 01_160	Cell_CP_8	WT	60	1	2.1492828238779222	9.062204201212776	Egr2
378	Egr2_Egr2Ehn_type1C3_type6C2_26012021_Sequence_A 0_S 0_U 1_V 0_X 6_Y21_Job(Seq.Scan) 1 01 01 02 01 04 01_160	Cell_CP_12	WT	60	1	3.274512965121843	1.5718554522676458	Egr2
379	Egr2_Egr2Ehn_type1C3_type6C2_26012021_Sequence_A 0_S 0_U 1_V 0_X 6_Y21_Job(Seq.Scan) 1 01 01 02 01 04 01_160	Cell_CP_14	WT	60	1	6.39865737800475	2.7434796486084405	Egr2
380	Egr2_Egr2Ehn_type1C3_type6C2_26012021_Sequence_A 0_S 0_U 1_V 0_X 6_Y21_Job(Seq.Scan) 1 01 01 02 01 04 01_160	Cell_CP_15	WT	60	1	2.26443310488677	1.5299316835300976	Egr2
381	Egr2_Egr2Ehn_type1C3_type6C2_26012021_Sequence_A 0_S 0_U 1_V 0_X 6_Y21_Job(Seq.Scan) 1 01 01 02 01 04 01_160	Cell_CP_16	WT	60	1	1.3633550977440994	0.0	Egr2
382	Egr2_Egr2Ehn_type1C3_type6C2_26012021_Sequence_A 0_S 0_U 1_V 0_X 6_Y21_Job(Seq.Scan) 1 01 01 02 01 04 01_160	Cell_CP_18	WT	60	1	6.250527979085286	0.0	Egr2
383	Egr2_Egr2Ehn_type1C3_type6C2_26012021_Sequence_A 0_S 0_U 1_V 0_X 6_Y21_Job(Seq.Scan) 1 01 01 02 01 04 01_160	Cell_CP_20	WT	60	1	2.8904921896070226	0.0	Egr2
384	Egr2_Egr2Ehn_type1C3_type6C2_26012021_Sequence_A 0_S 0_U 1_V 0_X 6_Y21_Job(Seq.Scan) 1 01 01 02 01 04 01_160	Cell_CP_21	WT	60	1	1.2403794706941702	12.193618793662946	Egr2
385	Egr2_Egr2Ehn_type1C3_type6C2_26012021_Sequence_A 0_S 0_U 1_V 0_X 6_Y21_Job(Seq.Scan) 1 01 01 02 01 04 01_160	Cell_CP_22	WT	60	1	2.041958840468754	3.002847878948696	Egr2
386	Egr2_Egr2Ehn_type1C3_type6C2_26012021_Sequence_A 0_S 0_U 1_V 0_X 6_Y21_Job(Seq.Scan) 1 01 01 02 01 04 01_160	Cell_CP_23	WT	60	1	2.619386076142088	0.2442748457387574	Egr2
387	Egr2_Egr2Ehn_type1C3_type6C2_26012021_Sequence_A 0_S 0_U 1_V 0_X 6_Y21_Job(Seq.Scan) 1 01 01 02 01 04 01_160	Cell_CP_26	WT	60	1	2.1112720000348	0.2755778611463943	Egr2
388	Egr2_Egr2Ehn_type1C3_type6C2_26012021_Sequence_A 0_S 0_U 1_V 0_X 6_Y21_Job(Seq.Scan) 1 01 01 02 01 04 01_160	Cell_CP_28	WT	60	1	5.76197930713484	1.1498245325944163	Egr2
389	Egr2_Egr2Ehn_type1C3_type6C2_26012021_Sequence_A 0_S 0_U 1_V 0_X 6_Y21_Job(Seq.Scan) 1 01 01 02 01 04 01_160	Cell_CP_29	WT	60	1	2.957570002087992	0.2325362489451293	Egr2
390	Egr2_Egr2Ehn_type1C3_type6C2_26012021_Sequence_A 0_S 0_U 1_V 0_X 6_Y21_Job(Seq.Scan) 1 01 01 02 01 04 01_160	Cell_CP_37	WT	60	1	1.1610042586325395	0.0	Egr2
391	Egr2_Egr2Ehn_type1C3_type6C2_26012021_Sequence_A 0_S 0_U 1_V 0_X 6_Y21_Job(Seq.Scan) 1 01 01 02 01 04 01_160	Cell_CP_38	WT	60	1	11.316575389540905	2.2666687238457324	Egr2
392	Egr2_Egr2Ehn_type1C3_type6C2_26012021_Sequence_A 0_S 0_U 1_V 0_X 6_Y21_Job(Seq.Scan) 1 01 01 02 01 04 01_160	Cell_CP_39	WT	60	1	9.420509513410996	2.439953118067216	Egr2
393	Egr2_Egr2Ehn_type1C3_type6C2_26012021_Sequence_A 0_S 0_U 1_V 0_X 6_Y21_Job(Seq.Scan) 1 01 01 02 01 04 01_160	Cell_CP_44	WT	60	1	2.880430408985323	5.833529988777046	Egr2
394	Egr2_Egr2Ehn_type1C3_type6C2_26012021_Sequence_A 0_S 0_U 1_V 0_X 6_Y22_Job(Seq.Scan) 1 01 01 02 01 04 01_166	Cell_CP_1	WT	60	1	2.6367150457183124	0.0	Egr2
395	Egr2_Egr2Ehn_type1C3_type6C2_26012021_Sequence_A 0_S 0_U 1_V 0_X 6_Y22_Job(Seq.Scan) 1 01 01 02 01 04 01_166	Cell_CP_4	WT	60	1	2.3253623535143504	0.0	Egr2
396	Egr2_Egr2Ehn_type1C3_type6C2_26012021_Sequence_A 0_S 0_U 1_V 0_X 6_Y22_Job(Seq.Scan) 1 01 01 02 01 04 01_166	Cell_CP_5	WT	60	1	8.351739014120042	0.0	Egr2
397	Egr2_Egr2Ehn_type1C3_type6C2_26012021_Sequence_A 0_S 0_U 1_V 0_X 6_Y22_Job(Seq.Scan) 1 01 01 02 01 04 01_166	Cell_CP_6	WT	60	1	4.401977773766127	1.961464867369044	Egr2
398	Egr2_Egr2Ehn_type1C3_type6C2_26012021_Sequence_A 0_S 0_U 1_V 0_X 6_Y22_Job(Seq.Scan) 1 01 01 02 01 04 01_166	Cell_CP_10	WT	60	1	2.611001485518909	0.0	Egr2
399	Egr2_Egr2Ehn_type1C3_type6C2_26012021_Sequence_A 0_S 0_U 1_V 0_X 6_Y22_Job(Seq.Scan) 1 01 01 02 01 04 01_166	Cell_CP_12	WT	60	1	1.09448528292284	0.0	Egr2
400	Egr2_Egr2Ehn_type1C3_type6C2_26012021_Sequence_A 0_S 0_U 1_V 0_X 6_Y22_Job(Seq.Scan) 1 01 01 02 01 04 01_166	Cell_CP_14	WT	60	1	1.6255177838145864	2.086117956291379	Egr2
401	Egr2_Egr2Ehn_type1C3_type6C2_26012021_Sequence_A 0_S 0_U 1_V 0_X 6_Y22_Job(Seq.Scan) 1 01 01 02 01 04 01_166	Cell_CP_15	WT	60	1	4.256642150892182	2.4567228430613435	Egr2
402	Egr2_Egr2Ehn_type1C3_type6C2_26012021_Sequence_A 0_S 0_U 1_V 0_X 6_Y22_Job(Seq.Scan) 1 01 01 02 01 04 01_166	Cell_CP_16	WT	60	1	3.858088084963852	3.332645854901995	Egr2
403	Egr2_Egr2Ehn_type1C3_type6C2_26012021_Sequence_A 0_S 0_U 1_V 0_X 6_Y22_Job(Seq.Scan) 1 01 01 02 01 04 01_166	Cell_CP_18	WT	60	1	3.1040227547567056	0.4158821179301915	Egr2
404	Egr2_Egr2Ehn_type1C3_type6C2_26012021_Sequence_A 0_S 0_U 1_V 0_X 6_Y22_Job(Seq.Scan) 1 01 01 02 01 04 01_166	Cell_CP_21	WT	60	1	2.899436024812298	2.403619620159557	Egr2
405	Egr2_Egr2Ehn_type1C3_type6C2_26012021_Sequence_A 0_S 0_U 1_V 0_X 6_Y22_Job(Seq.Scan) 1 01 01 02 01 04 01_166	Cell_CP_23	WT	60	1	2.8603071196158094	0.0	Egr2
406	Egr2_Egr2Ehn_type1C3_type6C2_26012021_Sequence_A 0_S 0_U 1_V 0_X 6_Y22_Job(Seq.Scan) 1 01 01 02 01 04 01_166	Cell_CP_24	WT	60	1	4.536692371436277	0.0	Egr2
407	Egr2_Egr2Ehn_type1C3_type6C2_26012021_Sequence_A 0_S 0_U 1_V 0_X 6_Y22_Job(Seq.Scan) 1 01 01 02 01 04 01_166	Cell_CP_27	WT	60	1	2.191206456678528	1.1218754214045223	Egr2
408	Egr2_Egr2Ehn_type1C3_type6C2_26012021_Sequence_A 0_S 0_U 1_V 0_X 6_Y22_Job(Seq.Scan) 1 01 01 02 01 04 01_166	Cell_CP_28	WT	60	1	2.0469895948426613	0.6534490872649922	Egr2
409	Egr2_Egr2Ehn_type1C3_type6C2_26012021_Sequence_A 0_S 0_U 1_V 0_X 6_Y22_Job(Seq.Scan) 1 01 01 02 01 04 01_166	Cell_CP_30	WT	60	1	6.03979418059386	0.0	Egr2
410	Egr2_Egr2Ehn_type1C3_type6C2_26012021_Sequence_A 0_S 0_U 1_V 0_X 6_Y22_Job(Seq.Scan) 1 01 01 02 01 04 01_166	Cell_CP_31	WT	60	1	4.297448246087191	0.8753646508486815	Egr2
411	Egr2_Egr2Ehn_type1C3_type6C2_26012021_Sequence_A 0_S 0_U 1_V 0_X 6_Y22_Job(Seq.Scan) 1 01 01 02 01 04 01_166	Cell_CP_32	WT	60	1	2.7937888235908237	1.3957761945051026	Egr2
412	Egr2_Egr2Ehn_type1C3_type6C2_26012021_Sequence_A 0_S 0_U 1_V 0_X 6_Y22_Job(Seq.Scan) 1 01 01 02 01 04 01_166	Cell_CP_33	WT	60	1	2.64957005863776	1.389627358777829	Egr2
413	Egr2_Egr2Ehn_type1C3_type6C2_26012021_Sequence_A 0_S 0_U 1_V 0_X 6_Y22_Job(Seq.Scan) 1 01 01 02 01 04 01_166	Cell_CP_34	WT	60	1	8.669799922570318	8.403723475983748	Egr2
414	Egr2_Egr2Ehn_type1C3_type6C2_26012021_Sequence_A 0_S 0_U 1_V 0_X 6_Y22_Job(Seq.Scan) 1 01 01 02 01 04 01_166	Cell_CP_35	WT	60	1	1.2850979670358351	1.4947158591649774	Egr2
415	Egr2_Egr2Ehn_type1C3_type6C2_26012021_Sequence_A 0_S 0_U 1_V 0_X 6_Y22_Job(Seq.Scan) 1 01 01 02 01 04 01_166	Cell_CP_38	WT	60	1	10.52114635079996	4.715565541181281	Egr2
416	Egr2_Egr2Ehn_type1C3_type6C2_26012021_Sequence_A 0_S 0_U 1_V 0_X 6_Y22_Job(Seq.Scan) 1 01 01 02 01 04 01_166	Cell_CP_39	WT	60	1	1.590860660283793	2.621063266140609	Egr2
417	Egr2_Egr2Ehn_type1C3_type6C2_26012021_Sequence_A 0_S 0_U 1_V 0_X 6_Y22_Job(Seq.Scan) 1 01 01 02 01 04 01_166	Cell_CP_40	WT	60	1	4.015162134710248	0.784809576811985	Egr2
418	Egr2_Egr2Ehn_type1C3_type6C2_26012021_Sequence_A 0_S 0_U 1_V 0_X 6_Y22_Job(Seq.Scan) 1 01 01 02 01 04 01_166	Cell_CP_43	WT	60	1	1.4136633211678833	0.0	Egr2
419	Egr2_Egr2Ehn_type1C3_type6C2_26012021_Sequence_A 0_S 0_U 1_V 0_X 6_Y22_Job(Seq.Scan) 1 01 01 02 01 04 01_166	Cell_CP_46	WT	60	1	1.3091339294258897	0.0	Egr2
420	Egr2_Egr2Ehn_type1C3_type6C2_26012021_Sequence_A 0_S 0_U 1_V 0_X 6_Y22_Job(Seq.Scan) 1 01 01 02 01 04 01_166	Cell_CP_47	WT	60	1	4.443342297921578	0.4740160612216489	Egr2
421	Egr2_Egr2Ehn_type1C3_type6C2_26012021_Sequence_A 0_S 0_U 1_V 0_X 6_Y22_Job(Seq.Scan) 1 01 01 02 01 04 01_166	Cell_CP_51	WT	60	1	7.865985205710657	2.145370014920439	Egr2
422	Egr2_Egr2Ehn_type1C3_type6C2_26012021_Sequence_A 0_S 0_U 1_V 0_X 6_Y22_Job(Seq.Scan) 1 01 01 02 01 04 01_166	Cell_CP_53	WT	60	1	2.001153017147629	3.3354415340647106	Egr2
423	Egr2_Egr2Ehn_type1C3_type6C2_26012021_Sequence_A 0_S 0_U 1_V 0_X 6_Y22_Job(Seq.Scan) 1 01 01 02 01 04 01_166	Cell_CP_55	WT	60	1	1.6104245691342665	0.8770417049102599	Egr2
424	Egr2_Egr2Ehn_type1C3_type6C2_26012021_Sequence_A 0_S 0_U 1_V 0_X 6_Y23_Job(Seq.Scan) 1 01 01 02 01 04 01_184	Cell_CP_1	WT	60	1	7.813440139895427	0.6573618962224755	Egr2
425	Egr2_Egr2Ehn_type1C3_type6C2_26012021_Sequence_A 0_S 0_U 1_V 0_X 6_Y23_Job(Seq.Scan) 1 01 01 02 01 04 01_184	Cell_CP_2	WT	60	1	1.5562039445638274	2.742921491521885	Egr2
426	Egr2_Egr2Ehn_type1C3_type6C2_26012021_Sequence_A 0_S 0_U 1_V 0_X 6_Y23_Job(Seq.Scan) 1 01 01 02 01 04 01_184	Cell_CP_4	WT	60	1	1.3510576981634377	0.0	Egr2
427	Egr2_Egr2Ehn_type1C3_type6C2_26012021_Sequence_A 0_S 0_U 1_V 0_X 6_Y23_Job(Seq.Scan) 1 01 01 02 01 04 01_184	Cell_CP_6	WT	60	1	10.310410377317451	2.609883811976371	Egr2
428	Egr2_Egr2Ehn_type1C3_type6C2_26012021_Sequence_A 0_S 0_U 1_V 0_X 6_Y23_Job(Seq.Scan) 1 01 01 02 01 04 01_184	Cell_CP_7	WT	60	1	3.9363464391046	0.0	Egr2
429	Egr2_Egr2Ehn_type1C3_type6C2_26012021_Sequence_A 0_S 0_U 1_V 0_X 6_Y23_Job(Seq.Scan) 1 01 01 02 01 04 01_184	Cell_CP_9	WT	60	1	3.315317972821312	2.892168835857773	Egr2
430	Egr2_Egr2Ehn_type1C3_type6C2_26012021_Sequence_A 0_S 0_U 1_V 0_X 6_Y23_Job(Seq.Scan) 1 01 01 02 01 04 01_184	Cell_CP_11	WT	60	1	2.707705123408994	3.48804271464987	Egr2
431	Egr2_Egr2Ehn_type1C3_type6C2_26012021_Sequence_A 0_S 0_U 1_V 0_X 6_Y23_Job(Seq.Scan) 1 01 01 02 01 04 01_184	Cell_CP_12	WT	60	1	5.43106093890015	0.0	Egr2
432	Egr2_Egr2Ehn_type1C3_type6C2_26012021_Sequence_A 0_S 0_U 1_V 0_X 6_Y23_Job(Seq.Scan) 1 01 01 02 01 04 01_184	Cell_CP_14	WT	60	1	3.0598636389340803	1.13808576587961	Egr2
433	Egr2_Egr2Ehn_type1C3_type6C2_26012021_Sequence_A 0_S 0_U 1_V 0_X 6_Y23_Job(Seq.Scan) 1 01 01 02 01 04 01_184	Cell_CP_20	WT	60	1	2.910615478976536	0.0	Egr2
434	Egr2_Egr2Ehn_type1C3_type6C2_26012021_Sequence_A 0_S 0_U 1_V 0_X 6_Y23_Job(Seq.Scan) 1 01 01 02 01 04 01_184	Cell_CP_22	WT	60	1	9.00742487580801	6.667528144384608	Egr2
435	Egr2_Egr2Ehn_type1C3_type6C2_26012021_Sequence_A 0_S 0_U 1_V 0_X 6_Y23_Job(Seq.Scan) 1 01 01 02 01 04 01_184	Cell_CP_24	WT	60	1	2.223627417502588	1.931280477062544	Egr2
436	Egr2_Egr2Ehn_type1C3_type6C2_26012021_Sequence_A 0_S 0_U 1_V 0_X 6_Y23_Job(Seq.Scan) 1 01 01 02 01 04 01_184	Cell_CP_25	WT	60	1	2.842979237535126	0.0	Egr2
437	Egr2_Egr2Ehn_type1C3_type6C2_26012021_Sequence_A 0_S 0_U 1_V 0_X 6_Y23_Job(Seq.Scan) 1 01 01 02 01 04 01_184	Cell_CP_26	WT	60	1	3.1314132330807443	0.4578056827623257	Egr2
438	Egr2_Egr2Ehn_type1C3_type6C2_26012021_Sequence_A 0_S 0_U 1_V 0_X 6_Y23_Job(Seq.Scan) 1 01 01 02 01 04 01_184	Cell_CP_29	WT	60	1	2.537775245121495	0.0	Egr2
439	Egr2_Egr2Ehn_type1C3_type6C2_26012021_Sequence_A 0_S 0_U 1_V 0_X 6_Y23_Job(Seq.Scan) 1 01 01 02 01 04 01_184	Cell_CP_31	WT	60	1	1.6640871725550923	4.236519405270438	Egr2
440	Egr2_Egr2Ehn_type1C3_type6C2_26012021_Sequence_A 0_S 0_U 1_V 0_X 6_Y23_Job(Seq.Scan) 1 01 01 02 01 04 01_184	Cell_CP_36	WT	60	1	1.9201008869613636	5.447272234933837	Egr2
441	Egr2_Egr2Ehn_type1C3_type6C2_26012021_Sequence_A 0_S 0_U 1_V 0_X 6_Y23_Job(Seq.Scan) 1 01 01 02 01 04 01_184	Cell_CP_37	WT	60	1	2.927384660222893	4.95257377569752	Egr2
442	Egr2_Egr2Ehn_type1C3_type6C2_26012021_Sequence_A 0_S 0_U 1_V 0_X 6_Y23_Job(Seq.Scan) 1 01 01 02 01 04 01_184	Cell_CP_38	WT	60	1	1.680856489738392	0.8971647903743595	Egr2
443	Egr2_Egr2Ehn_type1C3_type6C2_26012021_Sequence_A 0_S 0_U 1_V 0_X 6_Y23_Job(Seq.Scan) 1 01 01 02 01 04 01_184	Cell_CP_39	WT	60	1	4.1314300892616345	3.010673496863663	Egr2
444	Egr2_Egr2Ehn_type1C3_type6C2_26012021_Sequence_A 0_S 0_U 1_V 0_X 6_Y23_Job(Seq.Scan) 1 01 01 02 01 04 01_184	Cell_CP_40	WT	60	1	4.442783325213367	0.8194664964373646	Egr2
445	Egr2_Egr2Ehn_type1C3_type6C2_26012021_Sequence_A 0_S 0_U 1_V 0_X 6_Y23_Job(Seq.Scan) 1 01 01 02 01 04 01_184	Cell_CP_42	WT	60	1	4.80891561469598	7.175643036113552	Egr2
446	Egr2_Egr2Ehn_type1C3_type6C2_26012021_Sequence_A 0_S 0_U 1_V 0_X 7_Y21_Job(Seq.Scan) 1 01 01 02 01 04 01_158	Cell_CP_2	WT	60	1	3.0330329489399093	0.4494209901864402	Egr2
447	Egr2_Egr2Ehn_type1C3_type6C2_26012021_Sequence_A 0_S 0_U 1_V 0_X 7_Y21_Job(Seq.Scan) 1 01 01 02 01 04 01_158	Cell_CP_4	WT	60	1	5.381871884325275	1.5729729898732414	Egr2
448	Egr2_Egr2Ehn_type1C3_type6C2_26012021_Sequence_A 0_S 0_U 1_V 0_X 7_Y21_Job(Seq.Scan) 1 01 01 02 01 04 01_158	Cell_CP_9	WT	60	1	1.913951643423262	0.2694290084270029	Egr2
449	Egr2_Egr2Ehn_type1C3_type6C2_26012021_Sequence_A 0_S 0_U 1_V 0_X 7_Y21_Job(Seq.Scan) 1 01 01 02 01 04 01_158	Cell_CP_10	WT	60	1	2.785403145472104	0.3515992709429891	Egr2
450	Egr2_Egr2Ehn_type1C3_type6C2_26012021_Sequence_A 0_S 0_U 1_V 0_X 7_Y21_Job(Seq.Scan) 1 01 01 02 01 04 01_158	Cell_CP_11	WT	60	1	3.698219987298052	0.0	Egr2
451	Egr2_Egr2Ehn_type1C3_type6C2_26012021_Sequence_A 0_S 0_U 1_V 0_X 7_Y21_Job(Seq.Scan) 1 01 01 02 01 04 01_158	Cell_CP_12	WT	60	1	3.460093535491505	6.342760650931331	Egr2
452	Egr2_Egr2Ehn_type1C3_type6C2_26012021_Sequence_A 0_S 0_U 1_V 0_X 7_Y21_Job(Seq.Scan) 1 01 01 02 01 04 01_158	Cell_CP_13	WT	60	1	4.612713475374751	0.4013486236112682	Egr2
453	Egr2_Egr2Ehn_type1C3_type6C2_26012021_Sequence_A 0_S 0_U 1_V 0_X 7_Y21_Job(Seq.Scan) 1 01 01 02 01 04 01_158	Cell_CP_14	WT	60	1	5.310880719139052	0.0	Egr2
454	Egr2_Egr2Ehn_type1C3_type6C2_26012021_Sequence_A 0_S 0_U 1_V 0_X 7_Y21_Job(Seq.Scan) 1 01 01 02 01 04 01_158	Cell_CP_15	WT	60	1	2.6596331986288857	2.1554313877313103	Egr2
455	Egr2_Egr2Ehn_type1C3_type6C2_26012021_Sequence_A 0_S 0_U 1_V 0_X 7_Y21_Job(Seq.Scan) 1 01 01 02 01 04 01_158	Cell_CP_17	WT	60	1	3.38966270238292	3.387984968636629	Egr2
456	Egr2_Egr2Ehn_type1C3_type6C2_26012021_Sequence_A 0_S 0_U 1_V 0_X 7_Y21_Job(Seq.Scan) 1 01 01 02 01 04 01_158	Cell_CP_20	WT	60	1	2.115744189511323	3.030236997903309	Egr2
457	Egr2_Egr2Ehn_type1C3_type6C2_26012021_Sequence_A 0_S 0_U 1_V 0_X 7_Y21_Job(Seq.Scan) 1 01 01 02 01 04 01_158	Cell_CP_21	WT	60	1	1.9078030795698735	2.469579215350217	Egr2
458	Egr2_Egr2Ehn_type1C3_type6C2_26012021_Sequence_A 0_S 0_U 1_V 0_X 7_Y21_Job(Seq.Scan) 1 01 01 02 01 04 01_158	Cell_CP_23	WT	60	1	1.1218754893729936	0.0	Egr2
459	Egr2_Egr2Ehn_type1C3_type6C2_26012021_Sequence_A 0_S 0_U 1_V 0_X 7_Y21_Job(Seq.Scan) 1 01 01 02 01 04 01_158	Cell_CP_24	WT	60	1	2.332069754139008	0.0	Egr2
460	Egr2_Egr2Ehn_type1C3_type6C2_26012021_Sequence_A 0_S 0_U 1_V 0_X 7_Y21_Job(Seq.Scan) 1 01 01 02 01 04 01_158	Cell_CP_25	WT	60	1	1.3538528335783824	0.0	Egr2
461	Egr2_Egr2Ehn_type1C3_type6C2_26012021_Sequence_A 0_S 0_U 1_V 0_X 7_Y21_Job(Seq.Scan) 1 01 01 02 01 04 01_158	Cell_CP_27	WT	60	1	1.087218773653028	0.0	Egr2
462	Egr2_Egr2Ehn_type1C3_type6C2_26012021_Sequence_A 0_S 0_U 1_V 0_X 7_Y21_Job(Seq.Scan) 1 01 01 02 01 04 01_158	Cell_CP_28	WT	60	1	4.998411169014207	0.0	Egr2
463	Egr2_Egr2Ehn_type1C3_type6C2_26012021_Sequence_A 0_S 0_U 1_V 0_X 7_Y21_Job(Seq.Scan) 1 01 01 02 01 04 01_158	Cell_CP_30	WT	60	1	4.153231384251325	0.0	Egr2
464	Egr2_Egr2Ehn_type1C3_type6C2_26012021_Sequence_A 0_S 0_U 1_V 0_X 7_Y21_Job(Seq.Scan) 1 01 01 02 01 04 01_158	Cell_CP_32	WT	60	1	8.487013128246174	1.6981849155668465	Egr2
465	Egr2_Egr2Ehn_type1C3_type6C2_26012021_Sequence_A 0_S 0_U 1_V 0_X 7_Y21_Job(Seq.Scan) 1 01 01 02 01 04 01_158	Cell_CP_33	WT	60	1	1.8552588293762995	0.0	Egr2
466	Egr2_Egr2Ehn_type1C3_type6C2_26012021_Sequence_A 0_S 0_U 1_V 0_X 7_Y22_Job(Seq.Scan) 1 01 01 02 01 04 01_168	Cell_CP_1	WT	60	1	2.346603588300288	10.470837719565347	Egr2
467	Egr2_Egr2Ehn_type1C3_type6C2_26012021_Sequence_A 0_S 0_U 1_V 0_X 7_Y22_Job(Seq.Scan) 1 01 01 02 01 04 01_168	Cell_CP_3	WT	60	1	2.202945155424863	5.431622630347215	Egr2
468	Egr2_Egr2Ehn_type1C3_type6C2_26012021_Sequence_A 0_S 0_U 1_V 0_X 7_Y22_Job(Seq.Scan) 1 01 01 02 01 04 01_168	Cell_CP_11	WT	60	1	1.232553716842261	0.0	Egr2
469	Egr2_Egr2Ehn_type1C3_type6C2_26012021_Sequence_A 0_S 0_U 1_V 0_X 7_Y22_Job(Seq.Scan) 1 01 01 02 01 04 01_168	Cell_CP_12	WT	60	1	1.6339023744377648	3.556239016295033	Egr2
470	Egr2_Egr2Ehn_type1C3_type6C2_26012021_Sequence_A 0_S 0_U 1_V 0_X 7_Y22_Job(Seq.Scan) 1 01 01 02 01 04 01_168	Cell_CP_16	WT	60	1	1.3175190637968384	1.7948889612677588	Egr2
471	Egr2_Egr2Ehn_type1C3_type6C2_26012021_Sequence_A 0_S 0_U 1_V 0_X 7_Y22_Job(Seq.Scan) 1 01 01 02 01 04 01_168	Cell_CP_17	WT	60	1	2.764720883394378	1.6501127189128524	Egr2
472	Egr2_Egr2Ehn_type1C3_type6C2_26012021_Sequence_A 0_S 0_U 1_V 0_X 7_Y22_Job(Seq.Scan) 1 01 01 02 01 04 01_168	Cell_CP_20	WT	60	1	3.642881145437304	3.976592474095856	Egr2
473	Egr2_Egr2Ehn_type1C3_type6C2_26012021_Sequence_A 0_S 0_U 1_V 0_X 7_Y22_Job(Seq.Scan) 1 01 01 02 01 04 01_168	Cell_CP_21	WT	60	1	10.525617044970115	2.833476157747753	Egr2
474	Egr2_Egr2Ehn_type1C3_type6C2_26012021_Sequence_A 0_S 0_U 1_V 0_X 7_Y22_Job(Seq.Scan) 1 01 01 02 01 04 01_168	Cell_CP_23	WT	60	1	1.2767133764126568	0.0	Egr2
475	Egr2_Egr2Ehn_type1C3_type6C2_26012021_Sequence_A 0_S 0_U 1_V 0_X 7_Y22_Job(Seq.Scan) 1 01 01 02 01 04 01_168	Cell_CP_25	WT	60	1	1.1682707679023516	0.0	Egr2
476	Egr2_Egr2Ehn_type1C3_type6C2_26012021_Sequence_A 0_S 0_U 1_V 0_X 7_Y22_Job(Seq.Scan) 1 01 01 02 01 04 01_168	Cell_CP_26	WT	60	1	7.764249454077238	0.6003459323316774	Egr2
477	Egr2_Egr2Ehn_type1C3_type6C2_26012021_Sequence_A 0_S 0_U 1_V 0_X 7_Y22_Job(Seq.Scan) 1 01 01 02 01 04 01_168	Cell_CP_27	WT	60	1	1.2308767987176252	0.0	Egr2
478	Egr2_Egr2Ehn_type1C3_type6C2_26012021_Sequence_A 0_S 0_U 1_V 0_X 7_Y22_Job(Seq.Scan) 1 01 01 02 01 04 01_168	Cell_CP_30	WT	60	1	3.592573329824348	2.657397035922153	Egr2
479	Egr2_Egr2Ehn_type1C3_type6C2_26012021_Sequence_A 0_S 0_U 1_V 0_X 7_Y22_Job(Seq.Scan) 1 01 01 02 01 04 01_168	Cell_CP_34	WT	60	1	1.882090199055184	0.0	Egr2
480	Egr2_Egr2Ehn_type1C3_type6C2_26012021_Sequence_A 0_S 0_U 1_V 0_X 7_Y22_Job(Seq.Scan) 1 01 01 02 01 04 01_168	Cell_CP_39	WT	60	1	1.0095202758106192	0.9642428747292136	Egr2
481	Egr2_Egr2Ehn_type1C3_type6C2_26012021_Sequence_A 0_S 0_U 1_V 0_X 7_Y22_Job(Seq.Scan) 1 01 01 02 01 04 01_168	Cell_CP_40	WT	60	1	3.1163198824634817	0.3879330067402973	Egr2
482	Egr2_Egr2Ehn_type1C3_type6C2_26012021_Sequence_A 0_S 0_U 1_V 0_X 7_Y22_Job(Seq.Scan) 1 01 01 02 01 04 01_168	Cell_CP_41	WT	60	1	4.810034647607945	1.48018216094064	Egr2
483	Egr2_Egr2Ehn_type1C3_type6C2_26012021_Sequence_A 0_S 0_U 1_V 0_X 7_Y22_Job(Seq.Scan) 1 01 01 02 01 04 01_168	Cell_CP_42	WT	60	1	5.1767250941771135	2.6087653228121765	Egr2
484	Egr2_Egr2Ehn_type1C3_type6C2_26012021_Sequence_A 0_S 0_U 1_V 0_X 7_Y22_Job(Seq.Scan) 1 01 01 02 01 04 01_168	Cell_CP_43	WT	60	1	1.280067076724985	2.3583420151727377	Egr2
485	Egr2_Egr2Ehn_type1C3_type6C2_26012021_Sequence_A 0_S 0_U 1_V 0_X 7_Y22_Job(Seq.Scan) 1 01 01 02 01 04 01_168	Cell_CP_46	WT	60	1	2.522122921796021	2.590878196149396	Egr2
486	Egr2_Egr2Ehn_type1C3_type6C2_26012021_Sequence_A 0_S 0_U 1_V 0_X 7_Y23_Job(Seq.Scan) 1 01 01 02 01 04 01_182	Cell_CP_1	WT	60	1	9.002953094142313	2.461753869309136	Egr2
487	Egr2_Egr2Ehn_type1C3_type6C2_26012021_Sequence_A 0_S 0_U 1_V 0_X 7_Y23_Job(Seq.Scan) 1 01 01 02 01 04 01_182	Cell_CP_3	WT	60	1	1.8368124581314216	10.961065484631511	Egr2
488	Egr2_Egr2Ehn_type1C3_type6C2_26012021_Sequence_A 0_S 0_U 1_V 0_X 7_Y23_Job(Seq.Scan) 1 01 01 02 01 04 01_182	Cell_CP_4	WT	60	1	1.879853900411508	0.0	Egr2
489	Egr2_Egr2Ehn_type1C3_type6C2_26012021_Sequence_A 0_S 0_U 1_V 0_X 7_Y23_Job(Seq.Scan) 1 01 01 02 01 04 01_182	Cell_CP_5	WT	60	1	1.9251317772722127	2.487466885760768	Egr2
490	Egr2_Egr2Ehn_type1C3_type6C2_26012021_Sequence_A 0_S 0_U 1_V 0_X 7_Y23_Job(Seq.Scan) 1 01 01 02 01 04 01_182	Cell_CP_7	WT	60	1	2.597026352191956	2.9195590423079265	Egr2
491	Egr2_Egr2Ehn_type1C3_type6C2_26012021_Sequence_A 0_S 0_U 1_V 0_X 7_Y23_Job(Seq.Scan) 1 01 01 02 01 04 01_182	Cell_CP_8	WT	60	1	1.9827065099658088	1.2303180978832986	Egr2
492	Egr2_Egr2Ehn_type1C3_type6C2_26012021_Sequence_A 0_S 0_U 1_V 0_X 7_Y23_Job(Seq.Scan) 1 01 01 02 01 04 01_182	Cell_CP_9	WT	60	1	1.4276383185578938	3.830697878513698	Egr2
493	Egr2_Egr2Ehn_type1C3_type6C2_26012021_Sequence_A 0_S 0_U 1_V 0_X 7_Y23_Job(Seq.Scan) 1 01 01 02 01 04 01_182	Cell_CP_18	WT	60	1	2.161580631269412	0.0	Egr2
494	Egr2_Egr2Ehn_type1C3_type6C2_26012021_Sequence_A 0_S 0_U 1_V 0_X 8_Y21_Job(Seq.Scan) 1 01 01 02 01 04 01_156	Cell_CP_2	WT	60	1	3.826786157051756	0.0	Egr2
495	Egr2_Egr2Ehn_type1C3_type6C2_26012021_Sequence_A 0_S 0_U 1_V 0_X 8_Y21_Job(Seq.Scan) 1 01 01 02 01 04 01_156	Cell_CP_4	WT	60	1	2.041958840468754	1.5036594224963675	Egr2
496	Egr2_Egr2Ehn_type1C3_type6C2_26012021_Sequence_A 0_S 0_U 1_V 0_X 8_Y21_Job(Seq.Scan) 1 01 01 02 01 04 01_156	Cell_CP_5	WT	60	1	2.5305077842930843	4.73568910242468	Egr2
497	Egr2_Egr2Ehn_type1C3_type6C2_26012021_Sequence_A 0_S 0_U 1_V 0_X 8_Y21_Job(Seq.Scan) 1 01 01 02 01 04 01_156	Cell_CP_8	WT	60	1	1.7048927240023315	1.5785631247661884	Egr2
498	Egr2_Egr2Ehn_type1C3_type6C2_26012021_Sequence_A 0_S 0_U 1_V 0_X 8_Y21_Job(Seq.Scan) 1 01 01 02 01 04 01_156	Cell_CP_10	WT	60	1	10.339473695657848	0.6092894276945965	Egr2
499	Egr2_Egr2Ehn_type1C3_type6C2_26012021_Sequence_A 0_S 0_U 1_V 0_X 8_Y21_Job(Seq.Scan) 1 01 01 02 01 04 01_156	Cell_CP_13	WT	60	1	8.412109154102469	0.0	Egr2
500	Egr2_Egr2Ehn_type1C3_type6C2_26012021_Sequence_A 0_S 0_U 1_V 0_X 8_Y21_Job(Seq.Scan) 1 01 01 02 01 04 01_156	Cell_CP_14	WT	60	1	6.133141535369705	0.0	Egr2
501	Egr2_Egr2Ehn_type1C3_type6C2_26012021_Sequence_A 0_S 0_U 1_V 0_X 8_Y21_Job(Seq.Scan) 1 01 01 02 01 04 01_156	Cell_CP_15	WT	60	1	1.861966230000957	6.085069338715711	Egr2
502	Egr2_Egr2Ehn_type1C3_type6C2_26012021_Sequence_A 0_S 0_U 1_V 0_X 8_Y21_Job(Seq.Scan) 1 01 01 02 01 04 01_156	Cell_CP_17	WT	60	1	2.8888149996085017	0.3018499182747101	Egr2
503	Egr2_Egr2Ehn_type1C3_type6C2_26012021_Sequence_A 0_S 0_U 1_V 0_X 8_Y21_Job(Seq.Scan) 1 01 01 02 01 04 01_156	Cell_CP_18	WT	60	1	1.2325535809053183	0.491903561711022	Egr2
504	Egr2_Egr2Ehn_type1C3_type6C2_26012021_Sequence_A 0_S 0_U 1_V 0_X 8_Y21_Job(Seq.Scan) 1 01 01 02 01 04 01_156	Cell_CP_19	WT	60	1	2.1884115931374684	1.7574372460697911	Egr2
505	Egr2_Egr2Ehn_type1C3_type6C2_26012021_Sequence_A 0_S 0_U 1_V 0_X 8_Y21_Job(Seq.Scan) 1 01 01 02 01 04 01_156	Cell_CP_23	WT	60	1	8.85817644397658	0.0	Egr2
506	Egr2_Egr2Ehn_type1C3_type6C2_26012021_Sequence_A 0_S 0_U 1_V 0_X 8_Y21_Job(Seq.Scan) 1 01 01 02 01 04 01_156	Cell_CP_25	WT	60	1	1.204045836849569	0.0	Egr2
507	Egr2_Egr2Ehn_type1C3_type6C2_26012021_Sequence_A 0_S 0_U 1_V 0_X 8_Y21_Job(Seq.Scan) 1 01 01 02 01 04 01_156	Cell_CP_29	WT	60	1	1.2672107044361118	0.1157091177801171	Egr2
508	Egr2_Egr2Ehn_type1C3_type6C2_26012021_Sequence_A 0_S 0_U 1_V 0_X 8_Y21_Job(Seq.Scan) 1 01 01 02 01 04 01_156	Cell_CP_31	WT	60	1	11.27409455121234	3.366742918229036	Egr2
509	Egr2_Egr2Ehn_type1C3_type6C2_26012021_Sequence_A 0_S 0_U 1_V 0_X 8_Y21_Job(Seq.Scan) 1 01 01 02 01 04 01_156	Cell_CP_32	WT	60	1	2.481317642222667	3.572448952959293	Egr2
510	Egr2_Egr2Ehn_type1C3_type6C2_26012021_Sequence_A 0_S 0_U 1_V 0_X 8_Y21_Job(Seq.Scan) 1 01 01 02 01 04 01_156	Cell_CP_33	WT	60	1	8.356211339533507	4.405330250645973	Egr2
511	Egr2_Egr2Ehn_type1C3_type6C2_26012021_Sequence_A 0_S 0_U 1_V 0_X 8_Y21_Job(Seq.Scan) 1 01 01 02 01 04 01_156	Cell_CP_35	WT	60	1	1.158768367799692	0.0	Egr2
512	Egr2_Egr2Ehn_type1C3_type6C2_26012021_Sequence_A 0_S 0_U 1_V 0_X 8_Y21_Job(Seq.Scan) 1 01 01 02 01 04 01_156	Cell_CP_36	WT	60	1	3.7379067777072112	1.362237424201561	Egr2
513	Egr2_Egr2Ehn_type1C3_type6C2_26012021_Sequence_A 0_S 0_U 1_V 0_X 8_Y22_Job(Seq.Scan) 1 01 01 02 01 04 01_170	Cell_CP_2	WT	60	1	2.244309543643371	0.0	Egr2
514	Egr2_Egr2Ehn_type1C3_type6C2_26012021_Sequence_A 0_S 0_U 1_V 0_X 8_Y22_Job(Seq.Scan) 1 01 01 02 01 04 01_170	Cell_CP_6	WT	60	1	2.80329108775654	7.593760603081527	Egr2
515	Egr2_Egr2Ehn_type1C3_type6C2_26012021_Sequence_A 0_S 0_U 1_V 0_X 8_Y22_Job(Seq.Scan) 1 01 01 02 01 04 01_170	Cell_CP_8	WT	60	1	1.8256328680302407	0.0	Egr2
516	Egr2_Egr2Ehn_type1C3_type6C2_26012021_Sequence_A 0_S 0_U 1_V 0_X 8_Y22_Job(Seq.Scan) 1 01 01 02 01 04 01_170	Cell_CP_9	WT	60	1	1.2118714547645355	1.409191947313016	Egr2
517	Egr2_Egr2Ehn_type1C3_type6C2_26012021_Sequence_A 0_S 0_U 1_V 0_X 8_Y22_Job(Seq.Scan) 1 01 01 02 01 04 01_170	Cell_CP_13	WT	60	1	8.971090562278695	0.3135885150683382	Egr2
518	Egr2_Egr2Ehn_type1C3_type6C2_26012021_Sequence_A 0_S 0_U 1_V 0_X 8_Y22_Job(Seq.Scan) 1 01 01 02 01 04 01_170	Cell_CP_14	WT	60	1	7.366812789817562	0.4158819819932488	Egr2
519	Egr2_Egr2Ehn_type1C3_type6C2_26012021_Sequence_A 0_S 0_U 1_V 0_X 8_Y22_Job(Seq.Scan) 1 01 01 02 01 04 01_170	Cell_CP_16	WT	60	1	10.536797586629897	2.200709400528958	Egr2
520	Egr2_Egr2Ehn_type1C3_type6C2_26012021_Sequence_A 0_S 0_U 1_V 0_X 8_Y22_Job(Seq.Scan) 1 01 01 02 01 04 01_170	Cell_CP_22	WT	60	1	11.100809749180028	3.982741989507843	Egr2
521	Egr2_Egr2Ehn_type1C3_type6C2_26012021_Sequence_A 0_S 0_U 1_V 0_X 8_Y22_Job(Seq.Scan) 1 01 01 02 01 04 01_170	Cell_CP_26	WT	60	1	1.1621217962381354	0.0	Egr2
522	Egr2_Egr2Ehn_type1C3_type6C2_26012021_Sequence_A 0_S 0_U 1_V 0_X 8_Y22_Job(Seq.Scan) 1 01 01 02 01 04 01_170	Cell_CP_29	WT	60	1	2.322008245391194	1.5338444924875807	Egr2
523	Egr2_Egr2Ehn_type1C3_type6C2_26012021_Sequence_A 0_S 0_U 1_V 0_X 8_Y22_Job(Seq.Scan) 1 01 01 02 01 04 01_170	Cell_CP_30	WT	60	1	2.939123087095343	2.961481451676048	Egr2
524	Egr2_Egr2Ehn_type1C3_type6C2_26012021_Sequence_A 0_S 0_U 1_V 0_X 8_Y22_Job(Seq.Scan) 1 01 01 02 01 04 01_170	Cell_CP_31	WT	60	1	6.954284949931705	2.026307196827993	Egr2
525	Egr2_Egr2Ehn_type1C3_type6C2_26012021_Sequence_A 0_S 0_U 1_V 0_X 8_Y22_Job(Seq.Scan) 1 01 01 02 01 04 01_170	Cell_CP_35	WT	60	1	3.5785981964973943	0.0	Egr2
526	Egr2_Egr2Ehn_type1C3_type6C2_26012021_Sequence_A 0_S 0_U 1_V 0_X 8_Y22_Job(Seq.Scan) 1 01 01 02 01 04 01_170	Cell_CP_40	WT	60	1	3.479657852152806	2.014568498081658	Egr2
527	Egr2_Egr2Ehn_type1C3_type6C2_26012021_Sequence_A 0_S 0_U 1_V 0_X 8_Y22_Job(Seq.Scan) 1 01 01 02 01 04 01_170	Cell_CP_42	WT	60	1	2.295177011649252	2.763603481725725	Egr2
528	Egr2_Egr2Ehn_type1C3_type6C2_26012021_Sequence_A 0_S 0_U 1_V 0_X 9_Y14_Job(Seq.Scan) 1 01 01 02 01 04 01_112	Cell_CP_3	WT	60	1	3.636731901899202	0.0	Egr2
529	Egr2_Egr2Ehn_type1C3_type6C2_26012021_Sequence_A 0_S 0_U 1_V 0_X 9_Y14_Job(Seq.Scan) 1 01 01 02 01 04 01_112	Cell_CP_9	WT	60	1	4.815064858234082	0.0	Egr2
530	Egr2_Egr2Ehn_type1C3_type6C2_26012021_Sequence_A 0_S 0_U 1_V 0_X 9_Y14_Job(Seq.Scan) 1 01 01 02 01 04 01_112	Cell_CP_10	WT	60	1	1.91115664394526	0.0	Egr2
531	Egr2_Egr2Ehn_type1C3_type6C2_26012021_Sequence_A 0_S 0_U 1_V 0_X 9_Y14_Job(Seq.Scan) 1 01 01 02 01 04 01_112	Cell_CP_14	WT	60	1	1.4779462701077926	0.0	Egr2
532	Egr2_Egr2Ehn_type1C3_type6C2_26012021_Sequence_A 0_S 0_U 1_V 0_X 9_Y14_Job(Seq.Scan) 1 01 01 02 01 04 01_112	Cell_CP_18	WT	60	1	2.086677064936534	0.0	Egr2
533	Egr2_Egr2Ehn_type1C3_type6C2_26012021_Sequence_A 0_S 0_U 1_V 0_X 9_Y14_Job(Seq.Scan) 1 01 01 02 01 04 01_112	Cell_CP_22	WT	60	1	4.093978917811437	2.033573842034748	Egr2
534	Egr2_Egr2Ehn_type1C3_type6C2_26012021_Sequence_A 0_S 0_U 1_V 0_X 9_Y14_Job(Seq.Scan) 1 01 01 02 01 04 01_112	Cell_CP_25	WT	60	1	8.450119842008649	0.0	Egr2
535	Egr2_Egr2Ehn_type1C3_type6C2_26012021_Sequence_A 0_S 0_U 1_V 0_X 9_Y14_Job(Seq.Scan) 1 01 01 02 01 04 01_112	Cell_CP_26	WT	60	1	1.6193688121503702	4.393593183142949	Egr2
536	Egr2_Egr2Ehn_type1C3_type6C2_26012021_Sequence_A 0_S 0_U 1_V 0_X 9_Y15_Job(Seq.Scan) 1 01 01 02 01 04 01_138	Cell_CP_2	WT	60	1	2.617150729057011	2.6294484005115577	Egr2
537	Egr2_Egr2Ehn_type1C3_type6C2_26012021_Sequence_A 0_S 0_U 1_V 0_X 9_Y15_Job(Seq.Scan) 1 01 01 02 01 04 01_138	Cell_CP_6	WT	60	1	2.485790239510018	1.4063966759611286	Egr2
538	Egr2_Egr2Ehn_type1C3_type6C2_26012021_Sequence_A 0_S 0_U 1_V 0_X 9_Y15_Job(Seq.Scan) 1 01 01 02 01 04 01_138	Cell_CP_9	WT	60	1	3.785421089148535	0.0	Egr2
539	Egr2_Egr2Ehn_type1C3_type6C2_26012021_Sequence_A 0_S 0_U 1_V 0_X 9_Y15_Job(Seq.Scan) 1 01 01 02 01 04 01_138	Cell_CP_11	WT	60	1	4.463465587291092	1.1727429573788748	Egr2
540	Egr2_Egr2Ehn_type1C3_type6C2_26012021_Sequence_A 0_S 0_U 1_V 0_X 9_Y15_Job(Seq.Scan) 1 01 01 02 01 04 01_138	Cell_CP_12	WT	60	1	1.0877774744873543	0.0	Egr2
541	Egr2_Egr2Ehn_type1C3_type6C2_26012021_Sequence_A 0_S 0_U 1_V 0_X 9_Y15_Job(Seq.Scan) 1 01 01 02 01 04 01_138	Cell_CP_13	WT	60	1	5.781543895670028	2.335982291222606	Egr2
542	Egr2_Egr2Ehn_type1C3_type6C2_26012021_Sequence_A 0_S 0_U 1_V 0_X 9_Y15_Job(Seq.Scan) 1 01 01 02 01 04 01_138	Cell_CP_19	WT	60	1	1.434904827827706	0.0	Egr2
543	Egr2_Egr2Ehn_type1C3_type6C2_26012021_Sequence_A 0_S 0_U 1_V 0_X10_Y14_Job(Seq.Scan) 1 01 01 02 01 04 01_114	Cell_CP_1	WT	60	1	1.6691179269289995	4.005659870544531	Egr2
544	Egr2_Egr2Ehn_type1C3_type6C2_26012021_Sequence_A 0_S 0_U 1_V 0_X10_Y14_Job(Seq.Scan) 1 01 01 02 01 04 01_114	Cell_CP_3	WT	60	1	1.77756080731319	0.0	Egr2
545	Egr2_Egr2Ehn_type1C3_type6C2_26012021_Sequence_A 0_S 0_U 1_V 0_X10_Y14_Job(Seq.Scan) 1 01 01 02 01 04 01_114	Cell_CP_4	WT	60	1	1.2012505654976815	0.0	Egr2
546	Egr2_Egr2Ehn_type1C3_type6C2_26012021_Sequence_A 0_S 0_U 1_V 0_X10_Y14_Job(Seq.Scan) 1 01 01 02 01 04 01_114	Cell_CP_5	WT	60	1	5.124182747100737	2.94694924875808	Egr2
547	Egr2_Egr2Ehn_type1C3_type6C2_26012021_Sequence_A 0_S 0_U 1_V 0_X10_Y14_Job(Seq.Scan) 1 01 01 02 01 04 01_114	Cell_CP_7	WT	60	1	2.077173985149161	1.3706221507616818	Egr2
548	Egr2_Egr2Ehn_type1C3_type6C2_26012021_Sequence_A 0_S 0_U 1_V 0_X10_Y14_Job(Seq.Scan) 1 01 01 02 01 04 01_114	Cell_CP_12	WT	60	1	1.7389907388879706	1.0246127428377545	Egr2
549	Egr2_Egr2Ehn_type1C3_type6C2_26012021_Sequence_A 0_S 0_U 1_V 0_X10_Y14_Job(Seq.Scan) 1 01 01 02 01 04 01_114	Cell_CP_16	WT	60	1	1.3784476327397055	0.0	Egr2
550	Egr2_Egr2Ehn_type1C3_type6C2_26012021_Sequence_A 0_S 0_U 1_V 0_X10_Y14_Job(Seq.Scan) 1 01 01 02 01 04 01_114	Cell_CP_17	WT	60	1	1.1682710397762368	1.262179814125262	Egr2
551	Egr2_Egr2Ehn_type1C3_type6C2_26012021_Sequence_A 0_S 0_U 1_V 0_X10_Y15_Job(Seq.Scan) 1 01 01 02 01 04 01_136	Cell_CP_1	WT	60	1	2.2839975574850144	1.675826143175313	Egr2
552	Egr2_Egr2Ehn_type1C3_type6C2_26012021_Sequence_A 0_S 0_U 1_V 0_X10_Y15_Job(Seq.Scan) 1 01 01 02 01 04 01_136	Cell_CP_2	WT	60	1	4.161615703000618	1.641168747770634	Egr2
553	Egr2_Egr2Ehn_type1C3_type6C2_26012021_Sequence_A 0_S 0_U 1_V 0_X10_Y15_Job(Seq.Scan) 1 01 01 02 01 04 01_136	Cell_CP_10	WT	60	1	3.050360559146708	3.846909718295155	Egr2
554	Egr2_Egr2Ehn_type1C3_type6C2_26012021_Sequence_A 0_S 0_U 1_V 0_X10_Y15_Job(Seq.Scan) 1 01 01 02 01 04 01_136	Cell_CP_12	WT	60	1	1.243174198298287	5.068841730248906	Egr2
555	Egr2_Egr2Ehn_type1C3_type6C2_26012021_Sequence_A 0_S 0_U 1_V 0_X10_Y15_Job(Seq.Scan) 1 01 01 02 01 04 01_136	Cell_CP_13	WT	60	1	1.0022533587299791	0.0	Egr2
556	Egr2_Egr2Ehn_type1C3_type6C2_26012021_Sequence_A 0_S 0_U 1_V 0_X10_Y15_Job(Seq.Scan) 1 01 01 02 01 04 01_136	Cell_CP_14	WT	60	1	1.6098660042368826	1.0575927443384985	Egr2
557	Egr2_Egr2Ehn_type1C3_type6C2_26012021_Sequence_A 0_S 0_U 1_V 0_X10_Y15_Job(Seq.Scan) 1 01 01 02 01 04 01_136	Cell_CP_15	WT	60	1	3.0811046018461323	1.767498754817605	Egr2
558	Egr2_Egr2Ehn_type1C3_type6C2_26012021_Sequence_A 0_S 0_U 1_V 0_X10_Y15_Job(Seq.Scan) 1 01 01 02 01 04 01_136	Cell_CP_16	WT	60	1	1.8284280034451856	1.4119868108540754	Egr2
559	Egr2_Egr2Ehn_type1C3_type6C2_26012021_Sequence_A 0_S 0_U 1_V 0_X10_Y15_Job(Seq.Scan) 1 01 01 02 01 04 01_136	Cell_CP_19	WT	60	1	5.921846589178984	1.2934828295328988	Egr2
560	Egr2_Egr2Ehn_type1C3_type6C2_26012021_Sequence_A 0_S 0_U 1_V 0_X10_Y15_Job(Seq.Scan) 1 01 01 02 01 04 01_136	Cell_CP_22	WT	60	1	1.984942808609485	0.0	Egr2
561	Egr2_Egr2Ehn_type1C3_type6C2_26012021_Sequence_A 0_S 0_U 1_V 0_X10_Y15_Job(Seq.Scan) 1 01 01 02 01 04 01_136	Cell_CP_24	WT	60	1	3.905601852657404	2.910615207102651	Egr2
562	Egr2_Egr2Ehn_type1C3_type6C2_26012021_Sequence_A 0_S 0_U 1_V 0_X10_Y15_Job(Seq.Scan) 1 01 01 02 01 04 01_136	Cell_CP_27	WT	60	1	1.0341152788773569	5.016298839424758	Egr2
563	Egr2_Egr2Ehn_type1C3_type6C2_26012021_Sequence_A 0_S 0_U 1_V 0_X10_Y15_Job(Seq.Scan) 1 01 01 02 01 04 01_136	Cell_CP_32	WT	60	1	1.6204866216298512	1.9525219837223664	Egr2
564	Egr2_Egr2Ehn_type1C3_type6C2_26012021_Sequence_A 0_S 0_U 1_V 0_X11_Y14_Job(Seq.Scan) 1 01 01 02 01 04 01_116	Cell_CP_2	WT	60	1	4.689294911390864	0.0	Egr2
565	Egr2_Egr2Ehn_type1C3_type6C2_26012021_Sequence_A 0_S 0_U 1_V 0_X11_Y14_Job(Seq.Scan) 1 01 01 02 01 04 01_116	Cell_CP_4	WT	60	1	4.13422576842435	0.0	Egr2
566	Egr2_Egr2Ehn_type1C3_type6C2_26012021_Sequence_A 0_S 0_U 1_V 0_X11_Y14_Job(Seq.Scan) 1 01 01 02 01 04 01_116	Cell_CP_5	WT	60	1	1.8563767747927236	1.3219905735886484	Egr2
567	Egr2_Egr2Ehn_type1C3_type6C2_26012021_Sequence_A 0_S 0_U 1_V 0_X11_Y14_Job(Seq.Scan) 1 01 01 02 01 04 01_116	Cell_CP_8	WT	60	1	1.3432318083745856	0.0	Egr2
568	Egr2_Egr2Ehn_type1C3_type6C2_26012021_Sequence_A 0_S 0_U 1_V 0_X11_Y14_Job(Seq.Scan) 1 01 01 02 01 04 01_116	Cell_CP_12	WT	60	1	7.162227147368696	0.6696596356454938	Egr2
569	Egr2_Egr2Ehn_type1C3_type6C2_26012021_Sequence_A 0_S 0_U 1_V 0_X11_Y14_Job(Seq.Scan) 1 01 01 02 01 04 01_116	Cell_CP_15	WT	60	1	2.0604049398397466	1.502541477079944	Egr2
570	Egr2_Egr2Ehn_type1C3_type6C2_26012021_Sequence_A 0_S 0_U 1_V 0_X11_Y14_Job(Seq.Scan) 1 01 01 02 01 04 01_116	Cell_CP_16	WT	60	1	1.602040386321916	2.347721533716712	Egr2
571	Egr2_Egr2Ehn_type1C3_type6C2_26012021_Sequence_A 0_S 0_U 1_V 0_X11_Y14_Job(Seq.Scan) 1 01 01 02 01 04 01_116	Cell_CP_21	WT	60	1	1.9916506170449704	2.0995338450362357	Egr2
572	Egr2_Egr2Ehn_type1C3_type6C2_26012021_Sequence_A 0_S 0_U 1_V 0_X11_Y14_Job(Seq.Scan) 1 01 01 02 01 04 01_116	Cell_CP_22	WT	60	1	5.046482278172659	1.916746642901264	Egr2
573	Egr2_Egr2Ehn_type1C3_type6C2_26012021_Sequence_A 0_S 0_U 1_V 0_X11_Y14_Job(Seq.Scan) 1 01 01 02 01 04 01_116	Cell_CP_24	WT	60	1	2.322567489973291	0.7087881330311546	Egr2
574	Egr2_Egr2Ehn_type1C3_type6C2_26012021_Sequence_A 0_S 0_U 1_V 0_X11_Y15_Job(Seq.Scan) 1 01 01 02 01 04 01_134	Cell_CP_3	WT	60	1	2.863101983156869	2.221391526669741	Egr2
575	Egr2_Egr2Ehn_type1C3_type6C2_26012021_Sequence_A 0_S 0_U 1_V 0_X11_Y15_Job(Seq.Scan) 1 01 01 02 01 04 01_134	Cell_CP_4	WT	60	1	3.508166547767154	0.5461247640134675	Egr2
576	Egr2_Egr2Ehn_type1C3_type6C2_26012021_Sequence_A 0_S 0_U 1_V 0_X11_Y15_Job(Seq.Scan) 1 01 01 02 01 04 01_134	Cell_CP_6	WT	60	1	2.254371596138956	0.0	Egr2
577	Egr2_Egr2Ehn_type1C3_type6C2_26012021_Sequence_A 0_S 0_U 1_V 0_X11_Y15_Job(Seq.Scan) 1 01 01 02 01 04 01_134	Cell_CP_8	WT	60	1	2.074939045874912	1.2946005030754373	Egr2
578	Egr2_Egr2Ehn_type1C3_type6C2_26012021_Sequence_A 0_S 0_U 1_V 0_X11_Y15_Job(Seq.Scan) 1 01 01 02 01 04 01_134	Cell_CP_11	WT	60	1	7.488113129986167	3.0794276837214967	Egr2
579	Egr2_Egr2Ehn_type1C3_type6C2_26012021_Sequence_A 0_S 0_U 1_V 0_X11_Y15_Job(Seq.Scan) 1 01 01 02 01 04 01_134	Cell_CP_15	WT	60	1	1.4388177727221318	0.0	Egr2
580	Egr2_Egr2Ehn_type1C3_type6C2_26012021_Sequence_A 0_S 0_U 1_V 0_X11_Y15_Job(Seq.Scan) 1 01 01 02 01 04 01_134	Cell_CP_20	WT	60	1	2.443306682442602	0.0	Egr2
581	Egr2_Egr2Ehn_type1C3_type6C2_26012021_Sequence_A 0_S 0_U 1_V 0_X11_Y15_Job(Seq.Scan) 1 01 01 02 01 04 01_134	Cell_CP_21	WT	60	1	1.341555298060778	0.0	Egr2
582	Egr2_Egr2Ehn_type1C3_type6C2_26012021_Sequence_A 0_S 0_U 1_V 0_X12_Y14_Job(Seq.Scan) 1 01 01 02 01 04 01_118	Cell_CP_1	WT	60	1	3.292959064492836	0.4265027353231602	Egr2
583	Egr2_Egr2Ehn_type1C3_type6C2_26012021_Sequence_A 0_S 0_U 1_V 0_X12_Y14_Job(Seq.Scan) 1 01 01 02 01 04 01_118	Cell_CP_5	WT	60	1	11.847605987315452	2.739566567777072	Egr2
584	Egr2_Egr2Ehn_type1C3_type6C2_26012021_Sequence_A 0_S 0_U 1_V 0_X12_Y14_Job(Seq.Scan) 1 01 01 02 01 04 01_118	Cell_CP_7	WT	60	1	4.766433688871875	0.1922896362218664	Egr2
585	Egr2_Egr2Ehn_type1C3_type6C2_26012021_Sequence_A 0_S 0_U 1_V 0_X12_Y14_Job(Seq.Scan) 1 01 01 02 01 04 01_118	Cell_CP_8	WT	60	1	4.115219608849603	0.0	Egr2
586	Egr2_Egr2Ehn_type1C3_type6C2_26012021_Sequence_A 0_S 0_U 1_V 0_X12_Y14_Job(Seq.Scan) 1 01 01 02 01 04 01_118	Cell_CP_9	WT	60	1	2.5288314099162195	0.0	Egr2
587	Egr2_Egr2Ehn_type1C3_type6C2_26012021_Sequence_A 0_S 0_U 1_V 0_X12_Y14_Job(Seq.Scan) 1 01 01 02 01 04 01_118	Cell_CP_10	WT	60	1	1.212989536117902	2.446101545983661	Egr2
588	Egr2_Egr2Ehn_type1C3_type6C2_26012021_Sequence_A 0_S 0_U 1_V 0_X12_Y14_Job(Seq.Scan) 1 01 01 02 01 04 01_118	Cell_CP_11	WT	60	1	1.0508849359030128	0.0	Egr2
589	Egr2_Egr2Ehn_type1C3_type6C2_26012021_Sequence_A 0_S 0_U 1_V 0_X12_Y14_Job(Seq.Scan) 1 01 01 02 01 04 01_118	Cell_CP_13	WT	60	1	3.679774159800945	5.334357572883951	Egr2
590	Egr2_Egr2Ehn_type1C3_type6C2_26012021_Sequence_A 0_S 0_U 1_V 0_X12_Y14_Job(Seq.Scan) 1 01 01 02 01 04 01_118	Cell_CP_17	WT	60	1	2.227540362397014	0.0	Egr2
591	Egr2_Egr2Ehn_type1C3_type6C2_26012021_Sequence_A 0_S 0_U 1_V 0_X12_Y14_Job(Seq.Scan) 1 01 01 02 01 04 01_118	Cell_CP_20	WT	60	1	1.10845973656508	0.0	Egr2
592	Egr2_Egr2Ehn_type1C3_type6C2_26012021_Sequence_A 0_S 0_U 1_V 0_X12_Y14_Job(Seq.Scan) 1 01 01 02 01 04 01_118	Cell_CP_23	WT	60	1	1.0989572005254775	1.9161876701930525	Egr2
593	Egr2_Egr2Ehn_type1C3_type6C2_26012021_Sequence_A 0_S 0_U 1_V 0_X12_Y14_Job(Seq.Scan) 1 01 01 02 01 04 01_118	Cell_CP_25	WT	60	1	4.107953779264505	3.545617447343466	Egr2
594	Egr2_Egr2Ehn_type1C3_type6C2_26012021_Sequence_A 0_S 0_U 1_V 0_X12_Y14_Job(Seq.Scan) 1 01 01 02 01 04 01_118	Cell_CP_27	WT	60	1	1.0553565816317654	0.0	Egr2
595	Egr2_Egr2Ehn_type1C3_type6C2_26012021_Sequence_A 0_S 0_U 1_V 0_X12_Y15_Job(Seq.Scan) 1 01 01 02 01 04 01_132	Cell_CP_1	WT	60	1	2.763603481725725	1.9089214327971256	Egr2
596	Egr2_Egr2Ehn_type1C3_type6C2_26012021_Sequence_A 0_S 0_U 1_V 0_X12_Y15_Job(Seq.Scan) 1 01 01 02 01 04 01_132	Cell_CP_2	WT	60	1	1.0682132257945245	0.0	Egr2
597	Egr2_Egr2Ehn_type1C3_type6C2_26012021_Sequence_A 0_S 0_U 1_V 0_X12_Y15_Job(Seq.Scan) 1 01 01 02 01 04 01_132	Cell_CP_3	WT	60	1	4.580293058298461	0.2906703621577651	Egr2
598	Egr2_Egr2Ehn_type1C3_type6C2_26012021_Sequence_A 0_S 0_U 1_V 0_X12_Y15_Job(Seq.Scan) 1 01 01 02 01 04 01_132	Cell_CP_4	WT	60	1	5.163868178140469	1.5226649023864005	Egr2
599	Egr2_Egr2Ehn_type1C3_type6C2_26012021_Sequence_A 0_S 0_U 1_V 0_X12_Y15_Job(Seq.Scan) 1 01 01 02 01 04 01_132	Cell_CP_6	WT	60	1	6.20469221701191	0.7026394332408237	Egr2
600	Egr2_Egr2Ehn_type1C3_type6C2_26012021_Sequence_A 0_S 0_U 1_V 0_X12_Y15_Job(Seq.Scan) 1 01 01 02 01 04 01_132	Cell_CP_7	WT	60	1	1.0838645295929286	1.655702581931914	Egr2
601	Egr2_Egr2Ehn_type1C3_type6C2_26012021_Sequence_A 0_S 0_U 1_V 0_X12_Y15_Job(Seq.Scan) 1 01 01 02 01 04 01_132	Cell_CP_10	WT	60	1	1.5198699029083982	3.94529000243599	Egr2
602	Egr2_Egr2Ehn_type1C3_type6C2_26012021_Sequence_A 0_S 0_U 1_V 0_X12_Y15_Job(Seq.Scan) 1 01 01 02 01 04 01_132	Cell_CP_14	WT	60	1	1.6780617621342753	1.6937129979642085	Egr2
603	Egr2_Egr2Ehn_type1C3_type6C2_26012021_Sequence_A 0_S 0_U 1_V 0_X12_Y15_Job(Seq.Scan) 1 01 01 02 01 04 01_132	Cell_CP_15	WT	60	1	1.3298161915036149	1.8351356759437287	Egr2
604	Egr2_Egr2Ehn_type1C3_type6C2_26012021_Sequence_A 0_S 0_U 1_V 0_X12_Y15_Job(Seq.Scan) 1 01 01 02 01 04 01_132	Cell_CP_16	WT	60	1	3.597045111490043	0.0	Egr2
605	Egr2_Egr2Ehn_type1C3_type6C2_26012021_Sequence_A 0_S 0_U 1_V 0_X12_Y15_Job(Seq.Scan) 1 01 01 02 01 04 01_132	Cell_CP_18	WT	60	1	4.147641657169205	2.13363213179576	Egr2
606	Egr2_Egr2Ehn_type1C3_type6C2_26012021_Sequence_A 0_S 0_U 1_V 0_X12_Y15_Job(Seq.Scan) 1 01 01 02 01 04 01_132	Cell_CP_19	WT	60	1	1.5841527159113649	0.8971650622482448	Egr2
607	Egr2_Egr2Ehn_type1C3_type6C2_26012021_Sequence_A 0_S 0_U 1_V 0_X12_Y15_Job(Seq.Scan) 1 01 01 02 01 04 01_132	Cell_CP_20	WT	60	1	4.606563688088879	0.0	Egr2
608	Egr2_Egr2Ehn_type1C3_type6C2_26012021_Sequence_A 0_S 0_U 1_V 0_X12_Y15_Job(Seq.Scan) 1 01 01 02 01 04 01_132	Cell_CP_21	WT	60	1	2.884343761690577	0.0	Egr2
609	Egr2_Egr2Ehn_type1C3_type6C2_26012021_Sequence_A 0_S 0_U 1_V 0_X12_Y15_Job(Seq.Scan) 1 01 01 02 01 04 01_132	Cell_CP_22	WT	60	1	1.627194701939222	5.655772861331268	Egr2
610	Egr2_Egr2Ehn_type1C3_type6C2_26012021_Sequence_A 0_S 0_U 1_V 0_X12_Y15_Job(Seq.Scan) 1 01 01 02 01 04 01_132	Cell_CP_23	WT	60	1	3.009554735825583	0.0	Egr2
611	Egr2_Egr2Ehn_type1C3_type6C2_26012021_Sequence_A 0_S 0_U 1_V 0_X12_Y15_Job(Seq.Scan) 1 01 01 02 01 04 01_132	Cell_CP_25	WT	60	1	1.196778919768929	0.0	Egr2
612	Egr2_Egr2Ehn_type1C3_type6C2_26012021_Sequence_A 0_S 0_U 1_V 0_X12_Y15_Job(Seq.Scan) 1 01 01 02 01 04 01_132	Cell_CP_26	WT	60	1	6.898388222858286	0.7641275186396735	Egr2
613	Egr2_Egr2Ehn_type1C3_type6C2_26012021_Sequence_A 0_S 0_U 1_V 0_X13_Y14_Job(Seq.Scan) 1 01 01 02 01 04 01_120	Cell_CP_1	WT	60	1	1.5768863425784954	1.1710659033172963	Egr2
614	Egr2_Egr2Ehn_type1C3_type6C2_26012021_Sequence_A 0_S 0_U 1_V 0_X13_Y14_Job(Seq.Scan) 1 01 01 02 01 04 01_120	Cell_CP_2	WT	60	1	2.3767889301653864	1.2297591251750868	Egr2
615	Egr2_Egr2Ehn_type1C3_type6C2_26012021_Sequence_A 0_S 0_U 1_V 0_X13_Y14_Job(Seq.Scan) 1 01 01 02 01 04 01_120	Cell_CP_5	WT	60	1	1.2252866638246782	0.7043162154285167	Egr2
616	Egr2_Egr2Ehn_type1C3_type6C2_26012021_Sequence_A 0_S 0_U 1_V 0_X13_Y14_Job(Seq.Scan) 1 01 01 02 01 04 01_120	Cell_CP_6	WT	60	1	1.0603874039741437	3.5819520327466656	Egr2
617	Egr2_Egr2Ehn_type1C3_type6C2_26012021_Sequence_A 0_S 0_U 1_V 0_X13_Y14_Job(Seq.Scan) 1 01 01 02 01 04 01_120	Cell_CP_7	WT	60	1	1.888797735616784	0.6562440867429944	Egr2
618	Egr2_Egr2Ehn_type1C3_type6C2_26012021_Sequence_A 0_S 0_U 1_V 0_X13_Y14_Job(Seq.Scan) 1 01 01 02 01 04 01_120	Cell_CP_10	WT	60	1	2.268905022489408	4.914004115083128	Egr2
619	Egr2_Egr2Ehn_type1C3_type6C2_26012021_Sequence_A 0_S 0_U 1_V 0_X13_Y14_Job(Seq.Scan) 1 01 01 02 01 04 01_120	Cell_CP_11	WT	60	1	5.98445425123757	2.328716189763622	Egr2
620	Egr2_Egr2Ehn_type1C3_type6C2_26012021_Sequence_A 0_S 0_U 1_V 0_X13_Y14_Job(Seq.Scan) 1 01 01 02 01 04 01_120	Cell_CP_12	WT	60	1	2.698761016329833	11.657556354018949	Egr2
621	Egr2_Egr2Ehn_type1C3_type6C2_26012021_Sequence_A 0_S 0_U 1_V 0_X13_Y14_Job(Seq.Scan) 1 01 01 02 01 04 01_120	Cell_CP_13	WT	60	1	2.386290650583333	4.071060221153093	Egr2
622	Egr2_Egr2Ehn_type1C3_type6C2_26012021_Sequence_A 0_S 0_U 1_V 0_X13_Y14_Job(Seq.Scan) 1 01 01 02 01 04 01_120	Cell_CP_17	WT	60	1	1.6780617621342753	4.56128662684983	Egr2
623	Egr2_Egr2Ehn_type1C3_type6C2_26012021_Sequence_A 0_S 0_U 1_V 0_X13_Y15_Job(Seq.Scan) 1 01 01 02 01 04 01_130	Cell_CP_1	WT	60	1	2.8608658204501363	0.2442748797229931	Egr2
624	Egr2_Egr2Ehn_type1C3_type6C2_26012021_Sequence_A 0_S 0_U 1_V 0_X13_Y15_Job(Seq.Scan) 1 01 01 02 01 04 01_130	Cell_CP_2	WT	60	1	1.912833698006838	0.0	Egr2
625	Egr2_Egr2Ehn_type1C3_type6C2_26012021_Sequence_A 0_S 0_U 1_V 0_X13_Y15_Job(Seq.Scan) 1 01 01 02 01 04 01_130	Cell_CP_4	WT	60	1	1.0581515811097677	0.0	Egr2
626	Egr2_Egr2Ehn_type1C3_type6C2_26012021_Sequence_A 0_S 0_U 1_V 0_X13_Y15_Job(Seq.Scan) 1 01 01 02 01 04 01_130	Cell_CP_6	WT	60	1	9.487029440679294	3.255505989925441	Egr2
627	Egr2_Egr2Ehn_type1C3_type6C2_26012021_Sequence_A 0_S 0_U 1_V 0_X13_Y15_Job(Seq.Scan) 1 01 01 02 01 04 01_130	Cell_CP_7	WT	60	1	5.992838298112978	0.298496048041203	Egr2
628	Egr2_Egr2Ehn_type1C3_type6C2_26012021_Sequence_A 0_S 0_U 1_V 0_X13_Y15_Job(Seq.Scan) 1 01 01 02 01 04 01_130	Cell_CP_9	WT	60	1	1.7334007399319662	2.916205206058655	Egr2
629	Egr2_Egr2Ehn_type1C3_type6C2_26012021_Sequence_A 0_S 0_U 1_V 0_X13_Y15_Job(Seq.Scan) 1 01 01 02 01 04 01_130	Cell_CP_11	WT	60	1	1.5774447715389366	5.398079917872336	Egr2
630	Egr2_Egr2Ehn_type1C3_type6C2_26012021_Sequence_A 0_S 0_U 1_V 0_X13_Y15_Job(Seq.Scan) 1 01 01 02 01 04 01_130	Cell_CP_13	WT	60	1	1.6249584032955464	0.0	Egr2
631	Egr2_Egr2Ehn_type1C3_type6C2_26012021_Sequence_A 0_S 0_U 1_V 0_X13_Y15_Job(Seq.Scan) 1 01 01 02 01 04 01_130	Cell_CP_14	WT	60	1	1.959788357055236	0.0	Egr2
632	Egr2_Egr2Ehn_type1C3_type6C2_26012021_Sequence_A 0_S 0_U 1_V 0_X13_Y15_Job(Seq.Scan) 1 01 01 02 01 04 01_130	Cell_CP_17	WT	60	1	5.42491278285759	0.0	Egr2
633	Egr2_Egr2Ehn_type1C3_type6C2_26012021_Sequence_A 0_S 0_U 1_V 0_X13_Y15_Job(Seq.Scan) 1 01 01 02 01 04 01_130	Cell_CP_18	WT	60	1	5.837999595451659	5.565216563862088	Egr2
634	Egr2_Egr2Ehn_type1C3_type6C2_26012021_Sequence_A 0_S 0_U 1_V 0_X13_Y15_Job(Seq.Scan) 1 01 01 02 01 04 01_130	Cell_CP_19	WT	60	1	1.4527924982382572	1.0626235666808763	Egr2
635	Egr2_Egr2Ehn_type1C3_type6C2_26012021_Sequence_A 0_S 0_U 1_V 0_X13_Y15_Job(Seq.Scan) 1 01 01 02 01 04 01_130	Cell_CP_20	WT	60	1	1.4796234601063136	0.0	Egr2
636	Egr2_Egr2Ehn_type1C3_type6C2_26012021_Sequence_A 0_S 0_U 1_V 0_X13_Y15_Job(Seq.Scan) 1 01 01 02 01 04 01_130	Cell_CP_21	WT	60	1	1.9519626032033268	1.921777805085999	Egr2
637	Egr2_Egr2Ehn_type1C3_type6C2_26012021_Sequence_A 0_S 0_U 1_V 0_X13_Y15_Job(Seq.Scan) 1 01 01 02 01 04 01_130	Cell_CP_26	WT	60	1	4.08000460010614	1.0520028133509651	Egr2
638	Egr2_Egr2Ehn_type1C3_type6C2_26012021_Sequence_A 0_S 0_U 1_V 0_X13_Y15_Job(Seq.Scan) 1 01 01 02 01 04 01_130	Cell_CP_27	WT	60	1	2.9486256231349453	10.654184030345476	Egr2
639	Egr2_Egr2Ehn_type1C3_type6C2_26012021_Sequence_A 0_S 0_U 1_V 0_X13_Y20_Job(Seq.Scan) 1 01 01 02 01 04 01_140	Cell_CP_3	WT	60	1	2.3924396222475486	4.656313346615279	Egr2
640	Egr2_Egr2Ehn_type1C3_type6C2_26012021_Sequence_A 0_S 0_U 1_V 0_X13_Y20_Job(Seq.Scan) 1 01 01 02 01 04 01_140	Cell_CP_5	WT	60	1	1.8781771182238156	3.255507349294868	Egr2
641	Egr2_Egr2Ehn_type1C3_type6C2_26012021_Sequence_A 0_S 0_U 1_V 0_X13_Y20_Job(Seq.Scan) 1 01 01 02 01 04 01_140	Cell_CP_7	WT	60	1	3.921253360361223	4.250493451101851	Egr2
642	Egr2_Egr2Ehn_type1C3_type6C2_26012021_Sequence_A 0_S 0_U 1_V 0_X13_Y20_Job(Seq.Scan) 1 01 01 02 01 04 01_140	Cell_CP_9	WT	60	1	2.8714863019061623	0.0	Egr2
643	Egr2_Egr2Ehn_type1C3_type6C2_26012021_Sequence_A 0_S 0_U 1_V 0_X13_Y20_Job(Seq.Scan) 1 01 01 02 01 04 01_140	Cell_CP_12	WT	60	1	1.4214894828306204	2.917882939804947	Egr2
644	Egr2_Egr2Ehn_type1C3_type6C2_26012021_Sequence_A 0_S 0_U 1_V 0_X13_Y20_Job(Seq.Scan) 1 01 01 02 01 04 01_140	Cell_CP_13	WT	60	1	2.372316332878035	1.2828620762029876	Egr2
645	Egr2_Egr2Ehn_type1C3_type6C2_26012021_Sequence_A 0_S 0_U 1_V 0_X13_Y21_Job(Seq.Scan) 1 01 01 02 01 04 01_154	Cell_CP_3	WT	60	1	1.223610017573928	0.0	Egr2
646	Egr2_Egr2Ehn_type1C3_type6C2_26012021_Sequence_A 0_S 0_U 1_V 0_X13_Y21_Job(Seq.Scan) 1 01 01 02 01 04 01_154	Cell_CP_5	WT	60	1	2.3795832499586758	0.0	Egr2
647	Egr2_Egr2Ehn_type1C3_type6C2_26012021_Sequence_A 0_S 0_U 1_V 0_X13_Y21_Job(Seq.Scan) 1 01 01 02 01 04 01_154	Cell_CP_6	WT	60	1	4.072737411151614	7.349485179610763	Egr2
648	Egr2_Egr2Ehn_type1C3_type6C2_26012021_Sequence_A 0_S 0_U 1_V 0_X13_Y21_Job(Seq.Scan) 1 01 01 02 01 04 01_154	Cell_CP_7	WT	60	1	1.0274077423157566	0.0	Egr2
649	Egr2_Egr2Ehn_type1C3_type6C2_26012021_Sequence_A 0_S 0_U 1_V 0_X13_Y21_Job(Seq.Scan) 1 01 01 02 01 04 01_154	Cell_CP_8	WT	60	1	5.955387670410551	0.0	Egr2
650	Egr2_Egr2Ehn_type1C3_type6C2_26012021_Sequence_A 0_S 0_U 1_V 0_X13_Y21_Job(Seq.Scan) 1 01 01 02 01 04 01_154	Cell_CP_9	WT	60	1	1.2638568681868405	10.57704362162115	Egr2
651	Egr2_Egr2Ehn_type1C3_type6C2_26012021_Sequence_A 0_S 0_U 1_V 0_X13_Y21_Job(Seq.Scan) 1 01 01 02 01 04 01_154	Cell_CP_10	WT	60	1	10.943174007986569	3.213023792227452	Egr2
652	Egr2_Egr2Ehn_type1C3_type6C2_26012021_Sequence_A 0_S 0_U 1_V 0_X13_Y21_Job(Seq.Scan) 1 01 01 02 01 04 01_154	Cell_CP_11	WT	60	1	1.700980050981791	0.9441194494227574	Egr2
653	Egr2_Egr2Ehn_type1C3_type6C2_26012021_Sequence_A 0_S 0_U 1_V 0_X13_Y21_Job(Seq.Scan) 1 01 01 02 01 04 01_154	Cell_CP_14	WT	60	1	6.079480155381363	2.5869653871919125	Egr2
654	Egr2_Egr2Ehn_type1C3_type6C2_26012021_Sequence_A 0_S 0_U 1_V 0_X13_Y21_Job(Seq.Scan) 1 01 01 02 01 04 01_154	Cell_CP_15	WT	60	1	3.1280588530837026	0.0	Egr2
655	Egr2_Egr2Ehn_type1C3_type6C2_26012021_Sequence_A 0_S 0_U 1_V 0_X13_Y21_Job(Seq.Scan) 1 01 01 02 01 04 01_154	Cell_CP_18	WT	60	1	2.035809732867595	0.0	Egr2
656	Egr2_Egr2Ehn_type1C3_type6C2_26012021_Sequence_A 0_S 0_U 1_V 0_X13_Y21_Job(Seq.Scan) 1 01 01 02 01 04 01_154	Cell_CP_20	WT	60	1	7.3461324308570335	1.4924801042690723	Egr2
657	Egr2_Egr2Ehn_type1C3_type6C2_26012021_Sequence_A 0_S 0_U 1_V 0_X13_Y21_Job(Seq.Scan) 1 01 01 02 01 04 01_154	Cell_CP_22	WT	60	1	3.756354508321516	2.8664552756583697	Egr2
658	Egr2_Egr2Ehn_type1C3_type6C2_26012021_Sequence_A 0_S 0_U 1_V 0_X13_Y21_Job(Seq.Scan) 1 01 01 02 01 04 01_154	Cell_CP_24	WT	60	1	1.8312227310493028	1.5489370274831873	Egr2
659	Egr2_Egr2Ehn_type1C3_type6C2_26012021_Sequence_A 0_S 0_U 1_V 0_X13_Y21_Job(Seq.Scan) 1 01 01 02 01 04 01_154	Cell_CP_26	WT	60	1	11.436756696797543	1.9748810279877853	Egr2
660	Egr2_Egr2Ehn_type1C3_type6C2_26012021_Sequence_A 0_S 0_U 1_V 0_X13_Y21_Job(Seq.Scan) 1 01 01 02 01 04 01_154	Cell_CP_27	WT	60	1	1.200132891955143	0.0	Egr2
661	Egr2_Egr2Ehn_type1C3_type6C2_26012021_Sequence_A 0_S 0_U 1_V 0_X13_Y21_Job(Seq.Scan) 1 01 01 02 01 04 01_154	Cell_CP_28	WT	60	1	2.1945604288647416	0.0	Egr2
662	Egr2_Egr2Ehn_type1C3_type6C2_26012021_Sequence_A 0_S 0_U 1_V 0_X13_Y21_Job(Seq.Scan) 1 01 01 02 01 04 01_154	Cell_CP_29	WT	60	1	1.5114853122852197	1.5148394204083764	Egr2
663	Egr2_Egr2Ehn_type1C3_type6C2_26012021_Sequence_A 0_S 0_U 1_V 0_X13_Y21_Job(Seq.Scan) 1 01 01 02 01 04 01_154	Cell_CP_31	WT	60	1	5.290198728935211	0.8513284845532133	Egr2
664	Egr2_Egr2Ehn_type1C3_type6C2_26012021_Sequence_A 0_S 0_U 1_V 0_X13_Y21_Job(Seq.Scan) 1 01 01 02 01 04 01_154	Cell_CP_32	WT	60	1	3.618284986906554	0.2062641748246957	Egr2
665	Egr2_Egr2Ehn_type1C3_type6C2_26012021_Sequence_A 0_S 0_U 1_V 0_X13_Y21_Job(Seq.Scan) 1 01 01 02 01 04 01_154	Cell_CP_34	WT	60	1	2.1587857677283524	0.4102922888953655	Egr2
666	Egr2_Egr2Ehn_type1C3_type6C2_26012021_Sequence_A 0_S 0_U 1_V 0_X13_Y21_Job(Seq.Scan) 1 01 01 02 01 04 01_154	Cell_CP_35	WT	60	1	2.2599611872841323	3.915663905152989	Egr2
667	Egr2_Egr2Ehn_type1C3_type6C2_26012021_Sequence_A 0_S 0_U 1_V 0_X13_Y21_Job(Seq.Scan) 1 01 01 02 01 04 01_154	Cell_CP_37	WT	60	1	2.6803151888327257	1.3337290004610982	Egr2
668	Egr2_Egr2Ehn_type1C3_type6C2_26012021_Sequence_A 0_S 0_U 1_V 0_X13_Y22_Job(Seq.Scan) 1 01 01 02 01 04 01_172	Cell_CP_1	WT	60	1	1.6193693558981408	0.0	Egr2
669	Egr2_Egr2Ehn_type1C3_type6C2_26012021_Sequence_A 0_S 0_U 1_V 0_X13_Y22_Job(Seq.Scan) 1 01 01 02 01 04 01_172	Cell_CP_2	WT	60	1	1.335406190459619	0.0	Egr2
670	Egr2_Egr2Ehn_type1C3_type6C2_26012021_Sequence_A 0_S 0_U 1_V 0_X13_Y22_Job(Seq.Scan) 1 01 01 02 01 04 01_172	Cell_CP_3	WT	60	1	13.06674503884534	0.6338847026352192	Egr2
671	Egr2_Egr2Ehn_type1C3_type6C2_26012021_Sequence_A 0_S 0_U 1_V 0_X13_Y22_Job(Seq.Scan) 1 01 01 02 01 04 01_172	Cell_CP_8	WT	60	1	5.519939774496924	0.0	Egr2
672	Egr2_Egr2Ehn_type1C3_type6C2_26012021_Sequence_A 0_S 0_U 1_V 0_X13_Y22_Job(Seq.Scan) 1 01 01 02 01 04 01_172	Cell_CP_11	WT	60	1	1.8770594446812767	2.729505602777029	Egr2
673	Egr2_Egr2Ehn_type1C3_type6C2_26012021_Sequence_A 0_S 0_U 1_V 0_X13_Y22_Job(Seq.Scan) 1 01 01 02 01 04 01_172	Cell_CP_13	WT	60	1	9.598827244808296	0.8038149887335462	Egr2
674	Egr2_Egr2Ehn_type1C3_type6C2_26012021_Sequence_A 0_S 0_U 1_V 0_X13_Y22_Job(Seq.Scan) 1 01 01 02 01 04 01_172	Cell_CP_15	WT	60	1	6.723986562905092	5.028035091306125	Egr2
675	Egr2_Egr2Ehn_type1C3_type6C2_26012021_Sequence_A 0_S 0_U 1_V 0_X13_Y22_Job(Seq.Scan) 1 01 01 02 01 04 01_172	Cell_CP_16	WT	60	1	1.4254024277250463	0.0	Egr2
676	Egr2_Egr2Ehn_type1C3_type6C2_26012021_Sequence_A 0_S 0_U 1_V 0_X13_Y22_Job(Seq.Scan) 1 01 01 02 01 04 01_172	Cell_CP_17	WT	60	1	3.637290058985758	0.4460670180002262	Egr2
677	Egr2_Egr2Ehn_type1C3_type6C2_26012021_Sequence_A 0_S 0_U 1_V 0_X14_Y14_Job(Seq.Scan) 1 01 01 02 01 04 01_122	Cell_CP_1	WT	60	1	2.1660525488720497	1.6428462096430403	Egr2
678	Egr2_Egr2Ehn_type1C3_type6C2_26012021_Sequence_A 0_S 0_U 1_V 0_X14_Y14_Job(Seq.Scan) 1 01 01 02 01 04 01_122	Cell_CP_3	WT	60	1	2.0240713059951454	0.0	Egr2
679	Egr2_Egr2Ehn_type1C3_type6C2_26012021_Sequence_A 0_S 0_U 1_V 0_X14_Y14_Job(Seq.Scan) 1 01 01 02 01 04 01_122	Cell_CP_12	WT	60	1	2.377347359125828	1.6389328569377866	Egr2
680	Egr2_Egr2Ehn_type1C3_type6C2_26012021_Sequence_A 0_S 0_U 1_V 0_X14_Y14_Job(Seq.Scan) 1 01 01 02 01 04 01_122	Cell_CP_20	WT	60	1	6.307544282818441	0.1794330600275789	Egr2
681	Egr2_Egr2Ehn_type1C3_type6C2_26012021_Sequence_A 0_S 0_U 1_V 0_X14_Y14_Job(Seq.Scan) 1 01 01 02 01 04 01_122	Cell_CP_21	WT	60	1	1.251558924858408	0.0	Egr2
682	Egr2_Egr2Ehn_type1C3_type6C2_26012021_Sequence_A 0_S 0_U 1_V 0_X14_Y15_Job(Seq.Scan) 1 01 01 02 01 04 01_128	Cell_CP_5	WT	60	1	1.48744907802128	0.0	Egr2
683	Egr2_Egr2Ehn_type1C3_type6C2_26012021_Sequence_A 0_S 0_U 1_V 0_X14_Y15_Job(Seq.Scan) 1 01 01 02 01 04 01_128	Cell_CP_6	WT	60	1	1.0514439086112246	0.8496514304916349	Egr2
684	Egr2_Egr2Ehn_type1C3_type6C2_26012021_Sequence_A 0_S 0_U 1_V 0_X14_Y15_Job(Seq.Scan) 1 01 01 02 01 04 01_128	Cell_CP_8	WT	60	1	1.2828620762029876	0.0	Egr2
685	Egr2_Egr2Ehn_type1C3_type6C2_26012021_Sequence_A 0_S 0_U 1_V 0_X14_Y15_Job(Seq.Scan) 1 01 01 02 01 04 01_128	Cell_CP_15	WT	60	1	1.1252292576537937	0.0	Egr2
686	Egr2_Egr2Ehn_type1C3_type6C2_26012021_Sequence_A 0_S 0_U 1_V 0_X14_Y15_Job(Seq.Scan) 1 01 01 02 01 04 01_128	Cell_CP_16	WT	60	1	1.2040455649756836	0.2330952216533412	Egr2
687	Egr2_Egr2Ehn_type1C3_type6C2_26012021_Sequence_A 0_S 0_U 1_V 0_X14_Y15_Job(Seq.Scan) 1 01 01 02 01 04 01_128	Cell_CP_25	WT	60	1	1.7227801225389976	2.883783701486824	Egr2
688	Egr2_Egr2Ehn_type1C3_type6C2_26012021_Sequence_A 0_S 0_U 1_V 0_X14_Y15_Job(Seq.Scan) 1 01 01 02 01 04 01_128	Cell_CP_31	WT	60	1	2.169406113247436	6.8447257553744025	Egr2
689	Egr2_Egr2Ehn_type1C3_type6C2_26012021_Sequence_A 0_S 0_U 1_V 0_X14_Y20_Job(Seq.Scan) 1 01 01 02 01 04 01_142	Cell_CP_2	WT	60	1	2.197914265114013	1.0972802144323708	Egr2
690	Egr2_Egr2Ehn_type1C3_type6C2_26012021_Sequence_A 0_S 0_U 1_V 0_X14_Y20_Job(Seq.Scan) 1 01 01 02 01 04 01_142	Cell_CP_3	WT	60	1	1.03691034632383	0.0	Egr2
691	Egr2_Egr2Ehn_type1C3_type6C2_26012021_Sequence_A 0_S 0_U 1_V 0_X14_Y20_Job(Seq.Scan) 1 01 01 02 01 04 01_142	Cell_CP_4	WT	60	1	1.7445807378439748	4.571907923927512	Egr2
692	Egr2_Egr2Ehn_type1C3_type6C2_26012021_Sequence_A 0_S 0_U 1_V 0_X14_Y20_Job(Seq.Scan) 1 01 01 02 01 04 01_142	Cell_CP_5	WT	60	1	4.638986280156251	2.127482616383773	Egr2
693	Egr2_Egr2Ehn_type1C3_type6C2_26012021_Sequence_A 0_S 0_U 1_V 0_X14_Y20_Job(Seq.Scan) 1 01 01 02 01 04 01_142	Cell_CP_6	WT	60	1	12.840922239718816	4.074972486362806	Egr2
694	Egr2_Egr2Ehn_type1C3_type6C2_26012021_Sequence_A 0_S 0_U 1_V 0_X14_Y20_Job(Seq.Scan) 1 01 01 02 01 04 01_142	Cell_CP_11	WT	60	1	1.1565320691560164	1.140321996554814	Egr2
695	Egr2_Egr2Ehn_type1C3_type6C2_26012021_Sequence_A 0_S 0_U 1_V 0_X14_Y21_Job(Seq.Scan) 1 01 01 02 01 04 01_152	Cell_CP_1	WT	60	1	3.022412195609998	0.3476863940170345	Egr2
696	Egr2_Egr2Ehn_type1C3_type6C2_26012021_Sequence_A 0_S 0_U 1_V 0_X14_Y21_Job(Seq.Scan) 1 01 01 02 01 04 01_152	Cell_CP_3	WT	60	1	1.813335604386522	3.054273368104191	Egr2
697	Egr2_Egr2Ehn_type1C3_type6C2_26012021_Sequence_A 0_S 0_U 1_V 0_X14_Y21_Job(Seq.Scan) 1 01 01 02 01 04 01_152	Cell_CP_4	WT	60	1	2.8351525321246185	0.0	Egr2
698	Egr2_Egr2Ehn_type1C3_type6C2_26012021_Sequence_A 0_S 0_U 1_V 0_X14_Y21_Job(Seq.Scan) 1 01 01 02 01 04 01_152	Cell_CP_5	WT	60	1	1.481300514167892	0.0	Egr2
699	Egr2_Egr2Ehn_type1C3_type6C2_26012021_Sequence_A 0_S 0_U 1_V 0_X14_Y21_Job(Seq.Scan) 1 01 01 02 01 04 01_152	Cell_CP_7	WT	60	1	1.9396650676857223	3.24320859034478	Egr2
700	Egr2_Egr2Ehn_type1C3_type6C2_26012021_Sequence_A 0_S 0_U 1_V 0_X14_Y21_Job(Seq.Scan) 1 01 01 02 01 04 01_152	Cell_CP_8	WT	60	1	3.326497155111664	0.0	Egr2
701	Egr2_Egr2Ehn_type1C3_type6C2_26012021_Sequence_A 0_S 0_U 1_V 0_X14_Y21_Job(Seq.Scan) 1 01 01 02 01 04 01_152	Cell_CP_12	WT	60	1	1.9832653467370784	0.5712788077568882	Egr2
702	Egr2_Egr2Ehn_type1C3_type6C2_26012021_Sequence_A 0_S 0_U 1_V 0_X14_Y21_Job(Seq.Scan) 1 01 01 02 01 04 01_152	Cell_CP_14	WT	60	1	7.332155938160653	0.0	Egr2
703	Egr2_Egr2Ehn_type1C3_type6C2_26012021_Sequence_A 0_S 0_U 1_V 0_X14_Y21_Job(Seq.Scan) 1 01 01 02 01 04 01_152	Cell_CP_15	WT	60	1	4.384090103355576	0.0	Egr2
704	Egr2_Egr2Ehn_type1C3_type6C2_26012021_Sequence_A 0_S 0_U 1_V 0_X14_Y21_Job(Seq.Scan) 1 01 01 02 01 04 01_152	Cell_CP_16	WT	60	1	2.060963912547958	1.85022793906545	Egr2
705	Egr2_Egr2Ehn_type1C3_type6C2_26012021_Sequence_A 0_S 0_U 1_V 0_X14_Y21_Job(Seq.Scan) 1 01 01 02 01 04 01_152	Cell_CP_20	WT	60	1	2.561251826992509	2.007301581001018	Egr2
706	Egr2_Egr2Ehn_type1C3_type6C2_26012021_Sequence_A 0_S 0_U 1_V 0_X14_Y21_Job(Seq.Scan) 1 01 01 02 01 04 01_152	Cell_CP_21	WT	60	1	2.547836753869309	4.968784527983435	Egr2
707	Egr2_Egr2Ehn_type1C3_type6C2_26012021_Sequence_A 0_S 0_U 1_V 0_X14_Y21_Job(Seq.Scan) 1 01 01 02 01 04 01_152	Cell_CP_22	WT	60	1	3.3505337971864315	2.241515223850082	Egr2
708	Egr2_Egr2Ehn_type1C3_type6C2_26012021_Sequence_A 0_S 0_U 1_V 0_X14_Y21_Job(Seq.Scan) 1 01 01 02 01 04 01_152	Cell_CP_23	WT	60	1	2.713295394238884	6.3086616844870935	Egr2
709	Egr2_Egr2Ehn_type1C3_type6C2_26012021_Sequence_A 0_S 0_U 1_V 0_X14_Y21_Job(Seq.Scan) 1 01 01 02 01 04 01_152	Cell_CP_24	WT	60	1	2.299090092480621	1.6691179269289995	Egr2
710	Egr2_Egr2Ehn_type1C3_type6C2_26012021_Sequence_A 0_S 0_U 1_V 0_X14_Y21_Job(Seq.Scan) 1 01 01 02 01 04 01_152	Cell_CP_25	WT	60	1	2.87819424627859	9.877198915984444	Egr2
711	Egr2_Egr2Ehn_type1C3_type6C2_26012021_Sequence_A 0_S 0_U 1_V 0_X14_Y21_Job(Seq.Scan) 1 01 01 02 01 04 01_152	Cell_CP_26	WT	60	1	1.5584395635227897	0.6227051805025099	Egr2
712	Egr2_Egr2Ehn_type1C3_type6C2_26012021_Sequence_A 0_S 0_U 1_V 0_X14_Y21_Job(Seq.Scan) 1 01 01 02 01 04 01_152	Cell_CP_27	WT	60	1	3.344942710734886	1.9905318560068903	Egr2
713	Egr2_Egr2Ehn_type1C3_type6C2_26012021_Sequence_A 0_S 0_U 1_V 0_X14_Y21_Job(Seq.Scan) 1 01 01 02 01 04 01_152	Cell_CP_28	WT	60	1	2.078851447021567	1.1721837127967776	Egr2
714	Egr2_Egr2Ehn_type1C3_type6C2_26012021_Sequence_A 0_S 0_U 1_V 0_X14_Y21_Job(Seq.Scan) 1 01 01 02 01 04 01_152	Cell_CP_29	WT	60	1	6.95205069034217	0.5120268510805356	Egr2
715	Egr2_Egr2Ehn_type1C3_type6C2_26012021_Sequence_A 0_S 0_U 1_V 0_X14_Y21_Job(Seq.Scan) 1 01 01 02 01 04 01_152	Cell_CP_30	WT	60	1	2.712176633200804	0.5707199030171476	Egr2
716	Egr2_Egr2Ehn_type1C3_type6C2_26012021_Sequence_A 0_S 0_U 1_V 0_X14_Y21_Job(Seq.Scan) 1 01 01 02 01 04 01_152	Cell_CP_31	WT	60	1	1.23814344392438	0.0	Egr2
717	Egr2_Egr2Ehn_type1C3_type6C2_26012021_Sequence_A 0_S 0_U 1_V 0_X14_Y22_Job(Seq.Scan) 1 01 01 02 01 04 01_174	Cell_CP_1	WT	60	1	1.4779466779186206	0.0	Egr2
718	Egr2_Egr2Ehn_type1C3_type6C2_26012021_Sequence_A 0_S 0_U 1_V 0_X14_Y22_Job(Seq.Scan) 1 01 01 02 01 04 01_174	Cell_CP_4	WT	60	1	9.21368634888597	14.99187967079335	Egr2
719	Egr2_Egr2Ehn_type1C3_type6C2_26012021_Sequence_A 0_S 0_U 1_V 0_X14_Y22_Job(Seq.Scan) 1 01 01 02 01 04 01_174	Cell_CP_5	WT	60	1	3.504252651314129	0.2291823957037401	Egr2
720	Egr2_Egr2Ehn_type1C3_type6C2_26012021_Sequence_A 0_S 0_U 1_V 0_X14_Y22_Job(Seq.Scan) 1 01 01 02 01 04 01_174	Cell_CP_7	WT	60	1	1.9061258895713529	0.4438311611516142	Egr2
721	Egr2_Egr2Ehn_type1C3_type6C2_26012021_Sequence_A 0_S 0_U 1_V 0_X14_Y22_Job(Seq.Scan) 1 01 01 02 01 04 01_174	Cell_CP_9	WT	60	1	1.185040221022594	0.0	Egr2
722	Egr2_Egr2Ehn_type1C3_type6C2_26012021_Sequence_A 0_S 0_U 1_V 0_X14_Y22_Job(Seq.Scan) 1 01 01 02 01 04 01_174	Cell_CP_10	WT	60	1	2.421506746822338	0.4801650328858651	Egr2
723	Egr2_Egr2Ehn_type1C3_type6C2_26012021_Sequence_A 0_S 0_U 1_V 0_X14_Y22_Job(Seq.Scan) 1 01 01 02 01 04 01_174	Cell_CP_16	WT	60	1	2.2012682373002272	6.275683382198133	Egr2
724	Egr2_Egr2Ehn_type1C3_type6C2_26012021_Sequence_A 0_S 0_U 1_V 0_X14_Y22_Job(Seq.Scan) 1 01 01 02 01 04 01_174	Cell_CP_18	WT	60	1	6.006814247061587	2.82844458775219	Egr2
725	Egr2_Egr2Ehn_type1C3_type6C2_26012021_Sequence_A 0_S 0_U 1_V 0_X14_Y22_Job(Seq.Scan) 1 01 01 02 01 04 01_174	Cell_CP_20	WT	60	1	4.678114369731084	3.464564773409429	Egr2
726	Egr2_Egr2Ehn_type1C3_type6C2_26012021_Sequence_A 0_S 0_U 1_V 0_X14_Y22_Job(Seq.Scan) 1 01 01 02 01 04 01_174	Cell_CP_22	WT	60	1	7.334951889197255	0.0	Egr2
727	Egr2_Egr2Ehn_type1C3_type6C2_26012021_Sequence_A 0_S 0_U 1_V 0_X14_Y22_Job(Seq.Scan) 1 01 01 02 01 04 01_174	Cell_CP_24	WT	60	1	1.174419603629625	0.0	Egr2
728	Egr2_Egr2Ehn_type1C3_type6C2_26012021_Sequence_A 0_S 0_U 1_V 0_X14_Y22_Job(Seq.Scan) 1 01 01 02 01 04 01_174	Cell_CP_25	WT	60	1	2.3963521593311468	1.2113123461193809	Egr2
729	Egr2_Egr2Ehn_type1C3_type6C2_26012021_Sequence_A 0_S 0_U 1_V 0_X14_Y22_Job(Seq.Scan) 1 01 01 02 01 04 01_174	Cell_CP_26	WT	60	1	7.787726307822138	7.120863166961016	Egr2
730	Egr2_Egr2Ehn_type1C3_type6C2_26012021_Sequence_A 0_S 0_U 1_V 0_X14_Y22_Job(Seq.Scan) 1 01 01 02 01 04 01_174	Cell_CP_27	WT	60	1	11.637987959249369	1.0050483582079814	Egr2
731	Egr2_Egr2Ehn_type1C3_type6C2_26012021_Sequence_A 0_S 0_U 1_V 0_X15_Y14_Job(Seq.Scan) 1 01 01 02 01 04 01_124	Cell_CP_2	WT	60	1	1.2135483728891712	1.044736032207268	Egr2
732	Egr2_Egr2Ehn_type1C3_type6C2_26012021_Sequence_A 0_S 0_U 1_V 0_X15_Y14_Job(Seq.Scan) 1 01 01 02 01 04 01_124	Cell_CP_3	WT	60	1	3.712193761255578	1.7708529988777046	Egr2
733	Egr2_Egr2Ehn_type1C3_type6C2_26012021_Sequence_A 0_S 0_U 1_V 0_X15_Y14_Job(Seq.Scan) 1 01 01 02 01 04 01_124	Cell_CP_5	WT	60	1	2.3270392716389865	0.0	Egr2
734	Egr2_Egr2Ehn_type1C3_type6C2_26012021_Sequence_A 0_S 0_U 1_V 0_X15_Y14_Job(Seq.Scan) 1 01 01 02 01 04 01_124	Cell_CP_6	WT	60	1	1.3896276306517144	0.0	Egr2
735	Egr2_Egr2Ehn_type1C3_type6C2_26012021_Sequence_A 0_S 0_U 1_V 0_X15_Y14_Job(Seq.Scan) 1 01 01 02 01 04 01_124	Cell_CP_7	WT	60	1	2.0089784991256536	0.0	Egr2
736	Egr2_Egr2Ehn_type1C3_type6C2_26012021_Sequence_A 0_S 0_U 1_V 0_X15_Y14_Job(Seq.Scan) 1 01 01 02 01 04 01_124	Cell_CP_8	WT	60	1	1.6847695705697607	2.017922334330929	Egr2
737	Egr2_Egr2Ehn_type1C3_type6C2_26012021_Sequence_A 0_S 0_U 1_V 0_X15_Y14_Job(Seq.Scan) 1 01 01 02 01 04 01_124	Cell_CP_9	WT	60	1	1.3443498897279522	7.98448850734712	Egr2
738	Egr2_Egr2Ehn_type1C3_type6C2_26012021_Sequence_A 0_S 0_U 1_V 0_X15_Y14_Job(Seq.Scan) 1 01 01 02 01 04 01_124	Cell_CP_11	WT	60	1	1.1067830223458583	3.626670121277503	Egr2
739	Egr2_Egr2Ehn_type1C3_type6C2_26012021_Sequence_A 0_S 0_U 1_V 0_X15_Y14_Job(Seq.Scan) 1 01 01 02 01 04 01_124	Cell_CP_12	WT	60	1	9.501003758384591	3.3186712653228123	Egr2
740	Egr2_Egr2Ehn_type1C3_type6C2_26012021_Sequence_A 0_S 0_U 1_V 0_X15_Y14_Job(Seq.Scan) 1 01 01 02 01 04 01_124	Cell_CP_13	WT	60	1	1.206840836327571	1.0698900759506886	Egr2
741	Egr2_Egr2Ehn_type1C3_type6C2_26012021_Sequence_A 0_S 0_U 1_V 0_X15_Y14_Job(Seq.Scan) 1 01 01 02 01 04 01_124	Cell_CP_14	WT	60	1	3.510960867560443	0.0	Egr2
742	Egr2_Egr2Ehn_type1C3_type6C2_26012021_Sequence_A 0_S 0_U 1_V 0_X15_Y14_Job(Seq.Scan) 1 01 01 02 01 04 01_124	Cell_CP_16	WT	60	1	1.107900899793811	2.061522749319228	Egr2
743	Egr2_Egr2Ehn_type1C3_type6C2_26012021_Sequence_A 0_S 0_U 1_V 0_X15_Y14_Job(Seq.Scan) 1 01 01 02 01 04 01_124	Cell_CP_17	WT	60	1	5.598197584889902	0.2632802236760829	Egr2
744	Egr2_Egr2Ehn_type1C3_type6C2_26012021_Sequence_A 0_S 0_U 1_V 0_X15_Y14_Job(Seq.Scan) 1 01 01 02 01 04 01_124	Cell_CP_22	WT	60	1	8.996244877896	0.3286810500639447	Egr2
745	Egr2_Egr2Ehn_type1C3_type6C2_26012021_Sequence_A 0_S 0_U 1_V 0_X15_Y14_Job(Seq.Scan) 1 01 01 02 01 04 01_124	Cell_CP_24	WT	60	1	4.943070695910147	0.4930214731432101	Egr2
746	Egr2_Egr2Ehn_type1C3_type6C2_26012021_Sequence_A 0_S 0_U 1_V 0_X15_Y14_Job(Seq.Scan) 1 01 01 02 01 04 01_124	Cell_CP_25	WT	60	1	4.081680702609119	1.443289554387827	Egr2
747	Egr2_Egr2Ehn_type1C3_type6C2_26012021_Sequence_A 0_S 0_U 1_V 0_X15_Y14_Job(Seq.Scan) 1 01 01 02 01 04 01_124	Cell_CP_28	WT	60	1	1.6053940866342449	0.0	Egr2
748	Egr2_Egr2Ehn_type1C3_type6C2_26012021_Sequence_A 0_S 0_U 1_V 0_X15_Y14_Job(Seq.Scan) 1 01 01 02 01 04 01_124	Cell_CP_30	WT	60	1	6.269533594912261	0.2286233890112925	Egr2
749	Egr2_Egr2Ehn_type1C3_type6C2_26012021_Sequence_A 0_S 0_U 1_V 0_X15_Y15_Job(Seq.Scan) 1 01 01 02 01 04 01_126	Cell_CP_2	WT	60	1	1.586948123200195	1.3370831085842547	Egr2
750	Egr2_Egr2Ehn_type1C3_type6C2_26012021_Sequence_A 0_S 0_U 1_V 0_X15_Y15_Job(Seq.Scan) 1 01 01 02 01 04 01_126	Cell_CP_4	WT	60	1	2.519887846584829	0.4248258851669958	Egr2
751	Egr2_Egr2Ehn_type1C3_type6C2_26012021_Sequence_A 0_S 0_U 1_V 0_X15_Y15_Job(Seq.Scan) 1 01 01 02 01 04 01_126	Cell_CP_8	WT	60	1	2.120775351696058	0.945796367547393	Egr2
752	Egr2_Egr2Ehn_type1C3_type6C2_26012021_Sequence_A 0_S 0_U 1_V 0_X15_Y15_Job(Seq.Scan) 1 01 01 02 01 04 01_126	Cell_CP_9	WT	60	1	1.0777158298025975	0.7568606015590336	Egr2
753	Egr2_Egr2Ehn_type1C3_type6C2_26012021_Sequence_A 0_S 0_U 1_V 0_X15_Y15_Job(Seq.Scan) 1 01 01 02 01 04 01_126	Cell_CP_10	WT	60	1	3.1386787907919578	3.1755731645250256	Egr2
754	Egr2_Egr2Ehn_type1C3_type6C2_26012021_Sequence_A 0_S 0_U 1_V 0_X15_Y15_Job(Seq.Scan) 1 01 01 02 01 04 01_126	Cell_CP_12	WT	60	1	2.2554895415553795	0.0	Egr2
755	Egr2_Egr2Ehn_type1C3_type6C2_26012021_Sequence_A 0_S 0_U 1_V 0_X15_Y20_Job(Seq.Scan) 1 01 01 02 01 04 01_144	Cell_CP_2	WT	60	1	1.09448528292284	5.0582217925406505	Egr2
756	Egr2_Egr2Ehn_type1C3_type6C2_26012021_Sequence_A 0_S 0_U 1_V 0_X15_Y20_Job(Seq.Scan) 1 01 01 02 01 04 01_144	Cell_CP_3	WT	60	1	12.024246800588118	2.092267063892538	Egr2
757	Egr2_Egr2Ehn_type1C3_type6C2_26012021_Sequence_A 0_S 0_U 1_V 0_X15_Y20_Job(Seq.Scan) 1 01 01 02 01 04 01_144	Cell_CP_5	WT	60	1	3.7038102581279415	0.1934075306619367	Egr2
758	Egr2_Egr2Ehn_type1C3_type6C2_26012021_Sequence_A 0_S 0_U 1_V 0_X15_Y20_Job(Seq.Scan) 1 01 01 02 01 04 01_144	Cell_CP_8	WT	60	1	1.7915349890815448	0.0	Egr2
759	Egr2_Egr2Ehn_type1C3_type6C2_26012021_Sequence_A 0_S 0_U 1_V 0_X15_Y20_Job(Seq.Scan) 1 01 01 02 01 04 01_144	Cell_CP_10	WT	60	1	1.764144510757506	1.3130468743203152	Egr2
760	Egr2_Egr2Ehn_type1C3_type6C2_26012021_Sequence_A 0_S 0_U 1_V 0_X15_Y20_Job(Seq.Scan) 1 01 01 02 01 04 01_144	Cell_CP_11	WT	60	1	1.4885667515638186	2.1269240514863887	Egr2
761	Egr2_Egr2Ehn_type1C3_type6C2_26012021_Sequence_A 0_S 0_U 1_V 0_X15_Y20_Job(Seq.Scan) 1 01 01 02 01 04 01_144	Cell_CP_14	WT	60	1	1.112931858073132	0.0	Egr2
762	Egr2_Egr2Ehn_type1C3_type6C2_26012021_Sequence_A 0_S 0_U 1_V 0_X15_Y20_Job(Seq.Scan) 1 01 01 02 01 04 01_144	Cell_CP_15	WT	60	1	2.6193855323943174	3.366743733850692	Egr2
763	Egr2_Egr2Ehn_type1C3_type6C2_26012021_Sequence_A 0_S 0_U 1_V 0_X15_Y20_Job(Seq.Scan) 1 01 01 02 01 04 01_144	Cell_CP_16	WT	60	1	2.0100964445420773	0.7406503930208886	Egr2
764	Egr2_Egr2Ehn_type1C3_type6C2_26012021_Sequence_A 0_S 0_U 1_V 0_X15_Y20_Job(Seq.Scan) 1 01 01 02 01 04 01_144	Cell_CP_18	WT	60	1	4.859782674891033	1.6160149759010989	Egr2
765	Egr2_Egr2Ehn_type1C3_type6C2_26012021_Sequence_A 0_S 0_U 1_V 0_X15_Y21_Job(Seq.Scan) 1 01 01 02 01 04 01_150	Cell_CP_2	WT	60	1	2.210771045213715	4.86146068051121	Egr2
766	Egr2_Egr2Ehn_type1C3_type6C2_26012021_Sequence_A 0_S 0_U 1_V 0_X15_Y21_Job(Seq.Scan) 1 01 01 02 01 04 01_150	Cell_CP_4	WT	60	1	2.4667840799352723	2.683669025081997	Egr2
767	Egr2_Egr2Ehn_type1C3_type6C2_26012021_Sequence_A 0_S 0_U 1_V 0_X15_Y21_Job(Seq.Scan) 1 01 01 02 01 04 01_150	Cell_CP_7	WT	60	1	3.2303524899297917	5.901165142722915	Egr2
768	Egr2_Egr2Ehn_type1C3_type6C2_26012021_Sequence_A 0_S 0_U 1_V 0_X15_Y21_Job(Seq.Scan) 1 01 01 02 01 04 01_150	Cell_CP_8	WT	60	1	1.3532938608701703	0.0	Egr2
769	Egr2_Egr2Ehn_type1C3_type6C2_26012021_Sequence_A 0_S 0_U 1_V 0_X15_Y21_Job(Seq.Scan) 1 01 01 02 01 04 01_150	Cell_CP_9	WT	60	1	2.396912491408785	0.4348874618832812	Egr2
770	Egr2_Egr2Ehn_type1C3_type6C2_26012021_Sequence_A 0_S 0_U 1_V 0_X15_Y21_Job(Seq.Scan) 1 01 01 02 01 04 01_150	Cell_CP_11	WT	60	1	2.481875799309223	8.214228465413292	Egr2
771	Egr2_Egr2Ehn_type1C3_type6C2_26012021_Sequence_A 0_S 0_U 1_V 0_X15_Y21_Job(Seq.Scan) 1 01 01 02 01 04 01_150	Cell_CP_12	WT	60	1	1.9374287690420469	2.872045274614374	Egr2
772	Egr2_Egr2Ehn_type1C3_type6C2_26012021_Sequence_A 0_S 0_U 1_V 0_X15_Y21_Job(Seq.Scan) 1 01 01 02 01 04 01_150	Cell_CP_13	WT	60	1	1.7177492322281478	0.0	Egr2
773	Egr2_Egr2Ehn_type1C3_type6C2_26012021_Sequence_A 0_S 0_U 1_V 0_X15_Y21_Job(Seq.Scan) 1 01 01 02 01 04 01_150	Cell_CP_14	WT	60	1	6.511014698589736	0.4108512616035774	Egr2
774	Egr2_Egr2Ehn_type1C3_type6C2_26012021_Sequence_A 0_S 0_U 1_V 0_X15_Y21_Job(Seq.Scan) 1 01 01 02 01 04 01_150	Cell_CP_18	WT	60	1	1.4432898262617124	0.0	Egr2
775	Egr2_Egr2Ehn_type1C3_type6C2_26012021_Sequence_A 0_S 0_U 1_V 0_X15_Y21_Job(Seq.Scan) 1 01 01 02 01 04 01_150	Cell_CP_21	WT	60	1	1.606512167987611	2.012891579957022	Egr2
776	Egr2_Egr2Ehn_type1C3_type6C2_26012021_Sequence_A 0_S 0_U 1_V 0_X15_Y21_Job(Seq.Scan) 1 01 01 02 01 04 01_150	Cell_CP_22	WT	60	1	2.4433074980642577	0.1956435404396092	Egr2
777	Egr2_Egr2Ehn_type1C3_type6C2_26012021_Sequence_A 0_S 0_U 1_V 0_X15_Y21_Job(Seq.Scan) 1 01 01 02 01 04 01_150	Cell_CP_23	WT	60	1	1.523783119676709	0.0	Egr2
778	Egr2_Egr2Ehn_type1C3_type6C2_26012021_Sequence_A 0_S 0_U 1_V 0_X15_Y21_Job(Seq.Scan) 1 01 01 02 01 04 01_150	Cell_CP_24	WT	60	1	1.5221053859304177	1.3527346162880731	Egr2
779	Egr2_Egr2Ehn_type1C3_type6C2_26012021_Sequence_A 0_S 0_U 1_V 0_X15_Y21_Job(Seq.Scan) 1 01 01 02 01 04 01_150	Cell_CP_26	WT	60	1	2.4645487328501954	2.154313578251829	Egr2
780	Egr2_Egr2Ehn_type1C3_type6C2_26012021_Sequence_A 0_S 0_U 1_V 0_X15_Y21_Job(Seq.Scan) 1 01 01 02 01 04 01_150	Cell_CP_27	WT	60	1	3.273953176791975	0.0	Egr2
781	Egr2_Egr2Ehn_type1C3_type6C2_26012021_Sequence_A 0_S 0_U 1_V 0_X15_Y21_Job(Seq.Scan) 1 01 01 02 01 04 01_150	Cell_CP_28	WT	60	1	1.8541406120859905	3.3935752394665184	Egr2
782	Egr2_Egr2Ehn_type1C3_type6C2_26012021_Sequence_A 0_S 0_U 1_V 0_X15_Y22_Job(Seq.Scan) 1 01 01 02 01 04 01_176	Cell_CP_1	WT	60	1	3.25047605117319	0.3158243719169501	Egr2
783	Egr2_Egr2Ehn_type1C3_type6C2_26012021_Sequence_A 0_S 0_U 1_V 0_X15_Y22_Job(Seq.Scan) 1 01 01 02 01 04 01_176	Cell_CP_3	WT	60	1	3.346620988228948	11.38030045326814	Egr2
784	Egr2_Egr2Ehn_type1C3_type6C2_26012021_Sequence_A 0_S 0_U 1_V 0_X15_Y22_Job(Seq.Scan) 1 01 01 02 01 04 01_176	Cell_CP_4	WT	60	1	1.3644737228452364	0.0	Egr2
785	Egr2_Egr2Ehn_type1C3_type6C2_26012021_Sequence_A 0_S 0_U 1_V 0_X15_Y22_Job(Seq.Scan) 1 01 01 02 01 04 01_176	Cell_CP_5	WT	60	1	3.428790791957753	4.386325722314538	Egr2
786	Egr2_Egr2Ehn_type1C3_type6C2_26012021_Sequence_A 0_S 0_U 1_V 0_X15_Y22_Job(Seq.Scan) 1 01 01 02 01 04 01_176	Cell_CP_6	WT	60	1	2.8290041042081726	1.7065703218116806	Egr2
787	Egr2_Egr2Ehn_type1C3_type6C2_26012021_Sequence_A 0_S 0_U 1_V 0_X15_Y22_Job(Seq.Scan) 1 01 01 02 01 04 01_176	Cell_CP_7	WT	60	1	6.020786389775802	2.2197151522928755	Egr2
788	Egr2_Egr2Ehn_type1C3_type6C2_26012021_Sequence_A 0_S 0_U 1_V 0_X15_Y22_Job(Seq.Scan) 1 01 01 02 01 04 01_176	Cell_CP_8	WT	60	1	4.621097522250159	2.8698085681598706	Egr2
789	Egr2_Egr2Ehn_type1C3_type6C2_26012021_Sequence_A 0_S 0_U 1_V 0_X15_Y22_Job(Seq.Scan) 1 01 01 02 01 04 01_176	Cell_CP_9	WT	60	1	1.1710656314434111	0.0	Egr2
790	Egr2_Egr2Ehn_type1C3_type6C2_26012021_Sequence_A 0_S 0_U 1_V 0_X15_Y22_Job(Seq.Scan) 1 01 01 02 01 04 01_176	Cell_CP_13	WT	60	1	1.205722619037262	2.654042927798996	Egr2
791	Egr2_Egr2Ehn_type1C3_type6C2_26012021_Sequence_A 0_S 0_U 1_V 0_X15_Y22_Job(Seq.Scan) 1 01 01 02 01 04 01_176	Cell_CP_14	WT	60	1	2.283997285611129	0.0	Egr2
792	Egr2_Egr2Ehn_type1C3_type6C2_26012021_Sequence_A 0_S 0_U 1_V 0_X15_Y22_Job(Seq.Scan) 1 01 01 02 01 04 01_176	Cell_CP_15	WT	60	1	1.649553610267698	5.110764683364798	Egr2
793	Egr2_Egr2Ehn_type1C3_type6C2_26012021_Sequence_A 0_S 0_U 1_V 0_X15_Y22_Job(Seq.Scan) 1 01 01 02 01 04 01_176	Cell_CP_17	WT	60	1	2.0738208285846027	0.4337695504510931	Egr2
794	Egr2_Egr2Ehn_type1C3_type6C2_26012021_Sequence_A 0_S 0_U 1_V 0_X15_Y22_Job(Seq.Scan) 1 01 01 02 01 04 01_176	Cell_CP_18	WT	60	1	2.651248064257937	7.632331351191459	Egr2
795	Egr2_Egr2Ehn_type1C3_type6C2_26012021_Sequence_A 0_S 0_U 1_V 0_X15_Y22_Job(Seq.Scan) 1 01 01 02 01 04 01_176	Cell_CP_21	WT	60	1	1.529931547593155	0.0	Egr2
796	Egr2_Egr2Ehn_type1C3_type6C2_26012021_Sequence_A 0_S 0_U 1_V 0_X15_Y22_Job(Seq.Scan) 1 01 01 02 01 04 01_176	Cell_CP_22	WT	60	1	1.2962776930739583	0.0	Egr2
797	Egr2_Egr2Ehn_type1C3_type6C2_26012021_Sequence_A 0_S 0_U 1_V 0_X15_Y22_Job(Seq.Scan) 1 01 01 02 01 04 01_176	Cell_CP_25	WT	60	1	1.4119865389801902	0.2241515223850082	Egr2
798	Egr2_Egr2Ehn_type1C3_type6C2_26012021_Sequence_A 0_S 0_U 1_V 0_X15_Y22_Job(Seq.Scan) 1 01 01 02 01 04 01_176	Cell_CP_26	WT	60	1	3.2135833086834342	0.0	Egr2
799	Egr2_Egr2Ehn_type1C3_type6C2_26012021_Sequence_A 0_S 0_U 1_V 0_X15_Y22_Job(Seq.Scan) 1 01 01 02 01 04 01_176	Cell_CP_29	WT	60	1	5.273987432901525	3.063775632269908	Egr2
800	Egr2_Egr2Ehn_type1C3_type6C2_26012021_Sequence_A 0_S 0_U 1_V 0_X15_Y22_Job(Seq.Scan) 1 01 01 02 01 04 01_176	Cell_CP_30	WT	60	1	1.013991989507843	0.0	Egr2
801	Egr2_Egr2Ehn_type1C3_type6C2_26012021_Sequence_A 0_S 0_U 1_V 0_X16_Y20_Job(Seq.Scan) 1 01 01 02 01 04 01_146	Cell_CP_2	WT	60	1	1.823956085842548	0.0	Egr2
802	Egr2_Egr2Ehn_type1C3_type6C2_26012021_Sequence_A 0_S 0_U 1_V 0_X16_Y20_Job(Seq.Scan) 1 01 01 02 01 04 01_146	Cell_CP_3	WT	60	1	2.9430358960528262	2.4863481247226886	Egr2
803	Egr2_Egr2Ehn_type1C3_type6C2_26012021_Sequence_A 0_S 0_U 1_V 0_X16_Y20_Job(Seq.Scan) 1 01 01 02 01 04 01_146	Cell_CP_5	WT	60	1	5.573042725524825	0.3068807746013241	Egr2
804	Egr2_Egr2Ehn_type1C3_type6C2_26012021_Sequence_A 0_S 0_U 1_V 0_X16_Y20_Job(Seq.Scan) 1 01 01 02 01 04 01_146	Cell_CP_8	WT	60	1	1.4567053071957403	2.8888158152301577	Egr2
805	Egr2_Egr2Ehn_type1C3_type6C2_26012021_Sequence_A 0_S 0_U 1_V 0_X16_Y20_Job(Seq.Scan) 1 01 01 02 01 04 01_146	Cell_CP_11	WT	60	1	1.2750361864141355	0.4024665010592206	Egr2
806	Egr2_Egr2Ehn_type1C3_type6C2_26012021_Sequence_A 0_S 0_U 1_V 0_X16_Y20_Job(Seq.Scan) 1 01 01 02 01 04 01_146	Cell_CP_12	WT	60	1	8.047652423375064	0.0	Egr2
807	Egr2_Egr2Ehn_type1C3_type6C2_26012021_Sequence_A 0_S 0_U 1_V 0_X16_Y20_Job(Seq.Scan) 1 01 01 02 01 04 01_146	Cell_CP_13	WT	60	1	1.7736477264818211	4.546753064562435	Egr2
808	Egr2_Egr2Ehn_type1C3_type6C2_26012021_Sequence_A 0_S 0_U 1_V 0_X16_Y20_Job(Seq.Scan) 1 01 01 02 01 04 01_146	Cell_CP_14	WT	60	1	7.21365209277642	1.9262495867516944	Egr2
809	Egr2_Egr2Ehn_type1C3_type6C2_26012021_Sequence_A 0_S 0_U 1_V 0_X16_Y20_Job(Seq.Scan) 1 01 01 02 01 04 01_146	Cell_CP_15	WT	60	1	4.852515485936507	2.433245445568673	Egr2
810	Egr2_Egr2Ehn_type1C3_type6C2_26012021_Sequence_A 0_S 0_U 1_V 0_X16_Y20_Job(Seq.Scan) 1 01 01 02 01 04 01_146	Cell_CP_17	WT	60	1	1.7540838176313478	0.2660752061619672	Egr2
811	Egr2_Egr2Ehn_type1C3_type6C2_26012021_Sequence_A 0_S 0_U 1_V 0_X16_Y20_Job(Seq.Scan) 1 01 01 02 01 04 01_146	Cell_CP_19	WT	60	1	1.7540834098205198	0.4606005802876208	Egr2
812	Egr2_Egr2Ehn_type1C3_type6C2_26012021_Sequence_A 0_S 0_U 1_V 0_X16_Y20_Job(Seq.Scan) 1 01 01 02 01 04 01_146	Cell_CP_20	WT	60	1	1.1895121386252316	0.9172881477123443	Egr2
813	Egr2_Egr2Ehn_type1C3_type6C2_26012021_Sequence_A 0_S 0_U 1_V 0_X16_Y20_Job(Seq.Scan) 1 01 01 02 01 04 01_146	Cell_CP_21	WT	60	1	3.1006691903813195	4.486383740201665	Egr2
814	Egr2_Egr2Ehn_type1C3_type6C2_26012021_Sequence_A 0_S 0_U 1_V 0_X16_Y21_Job(Seq.Scan) 1 01 01 02 01 04 01_148	Cell_CP_2	WT	60	1	1.886561980720879	0.0	Egr2
815	Egr2_Egr2Ehn_type1C3_type6C2_26012021_Sequence_A 0_S 0_U 1_V 0_X16_Y21_Job(Seq.Scan) 1 01 01 02 01 04 01_148	Cell_CP_3	WT	60	1	5.437769155146464	0.774747864158757	Egr2
816	Egr2_Egr2Ehn_type1C3_type6C2_26012021_Sequence_A 0_S 0_U 1_V 0_X16_Y21_Job(Seq.Scan) 1 01 01 02 01 04 01_148	Cell_CP_6	WT	60	1	8.931401325004568	1.920659995606518	Egr2
817	Egr2_Egr2Ehn_type1C3_type6C2_26012021_Sequence_A 0_S 0_U 1_V 0_X16_Y21_Job(Seq.Scan) 1 01 01 02 01 04 01_148	Cell_CP_7	WT	60	1	2.217478717712257	0.0	Egr2
818	Egr2_Egr2Ehn_type1C3_type6C2_26012021_Sequence_A 0_S 0_U 1_V 0_X16_Y21_Job(Seq.Scan) 1 01 01 02 01 04 01_148	Cell_CP_8	WT	60	1	1.9938862360039324	3.445001816117554	Egr2
819	Egr2_Egr2Ehn_type1C3_type6C2_26012021_Sequence_A 0_S 0_U 1_V 0_X16_Y21_Job(Seq.Scan) 1 01 01 02 01 04 01_148	Cell_CP_9	WT	60	1	7.1230985140460925	1.1688297406105634	Egr2
820	Egr2_Egr2Ehn_type1C3_type6C2_26012021_Sequence_A 0_S 0_U 1_V 0_X16_Y21_Job(Seq.Scan) 1 01 01 02 01 04 01_148	Cell_CP_14	WT	60	1	1.3678272872206223	0.0	Egr2
821	Egr2_Egr2Ehn_type1C3_type6C2_26012021_Sequence_A 0_S 0_U 1_V 0_X16_Y21_Job(Seq.Scan) 1 01 01 02 01 04 01_148	Cell_CP_16	WT	60	1	3.2868095490808487	0.0	Egr2
822	Egr2_Egr2Ehn_type1C3_type6C2_26012021_Sequence_A 0_S 0_U 1_V 0_X16_Y21_Job(Seq.Scan) 1 01 01 02 01 04 01_148	Cell_CP_17	WT	60	1	1.7579959469041178	4.400299768145951	Egr2
823	Egr2_Egr2Ehn_type1C3_type6C2_26012021_Sequence_A 0_S 0_U 1_V 0_X16_Y21_Job(Seq.Scan) 1 01 01 02 01 04 01_148	Cell_CP_19	WT	60	1	7.163904065493331	1.4488798252177166	Egr2
824	Egr2_Egr2Ehn_type1C3_type6C2_26012021_Sequence_A 0_S 0_U 1_V 0_X16_Y21_Job(Seq.Scan) 1 01 01 02 01 04 01_148	Cell_CP_20	WT	60	1	1.2286410438217203	0.0	Egr2
825	Egr2_Egr2Ehn_type1C3_type6C2_26012021_Sequence_A 0_S 0_U 1_V 0_X16_Y21_Job(Seq.Scan) 1 01 01 02 01 04 01_148	Cell_CP_21	WT	60	1	6.738519853318602	0.0	Egr2
826	Egr2_Egr2Ehn_type1C3_type6C2_26012021_Sequence_A 0_S 0_U 1_V 0_X16_Y21_Job(Seq.Scan) 1 01 01 02 01 04 01_148	Cell_CP_23	WT	60	1	1.6903592976518795	2.2012685091741124	Egr2
827	Egr2_Egr2Ehn_type1C3_type6C2_26012021_Sequence_A 0_S 0_U 1_V 0_X16_Y21_Job(Seq.Scan) 1 01 01 02 01 04 01_148	Cell_CP_25	WT	60	1	2.968749456252229	0.9061084896426924	Egr2
828	Egr2_Egr2Ehn_type1C3_type6C2_26012021_Sequence_A 0_S 0_U 1_V 0_X16_Y21_Job(Seq.Scan) 1 01 01 02 01 04 01_148	Cell_CP_26	WT	60	1	3.135885830368096	1.6109839496533065	Egr2
829	Egr2_Egr2Ehn_type1C3_type6C2_26012021_Sequence_A 0_S 0_U 1_V 0_X16_Y21_Job(Seq.Scan) 1 01 01 02 01 04 01_148	Cell_CP_27	WT	60	1	5.7530341125601385	1.3085752285915628	Egr2
830	Egr2_Egr2Ehn_type1C3_type6C2_26012021_Sequence_A 0_S 0_U 1_V 0_X16_Y21_Job(Seq.Scan) 1 01 01 02 01 04 01_148	Cell_CP_28	WT	60	1	2.0033891798543624	3.514874220265697	Egr2
831	Egr2_Egr2Ehn_type1C3_type6C2_26012021_Sequence_A 0_S 0_U 1_V 0_X16_Y21_Job(Seq.Scan) 1 01 01 02 01 04 01_148	Cell_CP_30	WT	60	1	2.972662537083598	0.0	Egr2
832	Egr2_Egr2Ehn_type1C3_type6C2_26012021_Sequence_A 0_S 0_U 1_V 0_X16_Y21_Job(Seq.Scan) 1 01 01 02 01 04 01_148	Cell_CP_33	WT	60	1	6.50374696588744	4.323161534412709	Egr2
833	Egr2_Egr2Ehn_type1C3_type6C2_26012021_Sequence_A 0_S 0_U 1_V 0_X16_Y21_Job(Seq.Scan) 1 01 01 02 01 04 01_148	Cell_CP_35	WT	60	1	4.118573988846646	1.0067252083641458	Egr2
834	Egr2_Egr2Ehn_type1C3_type6C2_26012021_Sequence_A 0_S 0_U 1_V 0_X16_Y22_Job(Seq.Scan) 1 01 01 02 01 04 01_178	Cell_CP_2	WT	60	1	1.8496688304202955	2.003947608814804	Egr2
835	Egr2_Egr2Ehn_type1C3_type6C2_26012021_Sequence_A 0_S 0_U 1_V 0_X16_Y22_Job(Seq.Scan) 1 01 01 02 01 04 01_178	Cell_CP_3	WT	60	1	1.3532937249332275	0.0	Egr2
836	Egr2_Egr2Ehn_type1C3_type6C2_26012021_Sequence_A 0_S 0_U 1_V 0_X16_Y22_Job(Seq.Scan) 1 01 01 02 01 04 01_178	Cell_CP_5	WT	60	1	12.32945133674952	0.0	Egr2
837	Egr2_Egr2Ehn_type1C3_type6C2_26012021_Sequence_A 0_S 0_U 1_V 0_X16_Y22_Job(Seq.Scan) 1 01 01 02 01 04 01_178	Cell_CP_6	WT	60	1	5.203557415414597	0.0	Egr2
838	Egr2_Egr2Ehn_type1C3_type6C2_26012021_Sequence_A 0_S 0_U 1_V 0_X16_Y22_Job(Seq.Scan) 1 01 01 02 01 04 01_178	Cell_CP_8	WT	60	1	2.308033655812012	4.012367271169188	Egr2
839	Egr2_Egr2Ehn_type1C3_type6C2_26012021_Sequence_A 0_S 0_U 1_V 0_X16_Y22_Job(Seq.Scan) 1 01 01 02 01 04 01_178	Cell_CP_10	WT	60	1	1.6406099109993648	2.8988770521040865	Egr2
840	Egr2_Egr2Ehn_type1C3_type6C2_26012021_Sequence_A 0_S 0_U 1_V 0_X16_Y22_Job(Seq.Scan) 1 01 01 02 01 04 01_178	Cell_CP_11	WT	60	1	3.2476809157582456	0.0	Egr2
841	Egr2_Egr2Ehn_type1C3_type6C2_26012021_Sequence_A 0_S 0_U 1_V 0_X16_Y22_Job(Seq.Scan) 1 01 01 02 01 04 01_178	Cell_CP_12	WT	60	1	1.170506794672142	1.2258460443437182	Egr2
842	Egr2_Egr2Ehn_type1C3_type6C2_26012021_Sequence_A 0_S 0_U 1_V 0_X16_Y22_Job(Seq.Scan) 1 01 01 02 01 04 01_178	Cell_CP_13	WT	60	1	4.674761077229584	2.033573706097805	Egr2
843	Egr2_Egr2Ehn_type1C3_type6C2_26012021_Sequence_A 0_S 0_U 1_V 0_X16_Y22_Job(Seq.Scan) 1 01 01 02 01 04 01_178	Cell_CP_18	WT	60	1	1.3365242718129855	1.5455834631078011	Egr2
844	Egr2_Egr2Ehn_type1C3_type6C2_26012021_Sequence_A 0_S 0_U 1_V 0_X16_Y22_Job(Seq.Scan) 1 01 01 02 01 04 01_178	Cell_CP_19	WT	60	1	2.39132140495724	2.548395726577521	Egr2
845	Egr2_Egr2Ehn_type1C3_type6C2_26012021_Sequence_A 0_S 0_U 1_V 0_X16_Y22_Job(Seq.Scan) 1 01 01 02 01 04 01_178	Cell_CP_20	WT	60	1	10.82858677779421	2.016245552143236	Egr2
846	Egr2_Egr2Ehn_type1C3_type6C2_26012021_Sequence_A 0_S 0_U 1_V 0_X16_Y22_Job(Seq.Scan) 1 01 01 02 01 04 01_178	Cell_CP_21	WT	60	1	5.223120372706472	0.3079986860335122	Egr2
847	Egr2_Egr2Ehn_type1C3_type6C2_26012021_Sequence_A 0_S 0_U 1_V 0_X16_Y22_Job(Seq.Scan) 1 01 01 02 01 04 01_178	Cell_CP_22	WT	60	1	2.9145280160601343	0.8748057461089409	Egr2
848	Egr2_Egr2Ehn_type1C3_type6C2_26012021_Sequence_A 0_S 0_U 1_V 0_X16_Y22_Job(Seq.Scan) 1 01 01 02 01 04 01_178	Cell_CP_23	WT	60	1	1.0084021264887817	0.0	Egr2
849	Egr2_Egr2Ehn_type1C3_type6C2_26012021_Sequence_A 0_S 0_U 1_V 0_X16_Y22_Job(Seq.Scan) 1 01 01 02 01 04 01_178	Cell_CP_26	WT	60	1	4.8704042438426	0.714936968758428	Egr2
850	Egr2_Egr2Ehn_type1C3_type6C2_26012021_Sequence_A 0_S 0_U 1_V 0_X16_Y22_Job(Seq.Scan) 1 01 01 02 01 04 01_178	Cell_CP_30	WT	60	1	4.409244418972882	2.4651077055584074	Egr2
851	Egr2_Egr2Ehn_type1C3_type6C2_26012021_Sequence_A 0_S 0_U 1_V 0_X16_Y22_Job(Seq.Scan) 1 01 01 02 01 04 01_178	Cell_CP_31	WT	60	1	1.822278895844027	3.1694228334913825	Egr2
852	Egr2_Egr2Ehn_type1C3_type6C2_26012021_Sequence_A 0_S 0_U 1_V 0_X19_Y 9_Job(Seq.Scan) 1 01 01 02 01 04 01_086	Cell_CP_2	WT	60	1	3.6059878591997774	2.8519228008665163	Egr2
853	Egr2_Egr2Ehn_type1C3_type6C2_26012021_Sequence_A 0_S 0_U 1_V 0_X19_Y 9_Job(Seq.Scan) 1 01 01 02 01 04 01_086	Cell_CP_4	WT	60	1	6.072214053922379	0.1352734684256544	Egr2
854	Egr2_Egr2Ehn_type1C3_type6C2_26012021_Sequence_A 0_S 0_U 1_V 0_X19_Y 9_Job(Seq.Scan) 1 01 01 02 01 04 01_086	Cell_CP_6	WT	60	1	5.3421831907989175	0.0	Egr2
855	Egr2_Egr2Ehn_type1C3_type6C2_26012021_Sequence_A 0_S 0_U 1_V 0_X19_Y 9_Job(Seq.Scan) 1 01 01 02 01 04 01_086	Cell_CP_7	WT	60	1	1.3985711939831047	0.0	Egr2
856	Egr2_Egr2Ehn_type1C3_type6C2_26012021_Sequence_A 0_S 0_U 1_V 0_X19_Y 9_Job(Seq.Scan) 1 01 01 02 01 04 01_086	Cell_CP_8	WT	60	1	1.9866194548602352	0.0	Egr2
857	Egr2_Egr2Ehn_type1C3_type6C2_26012021_Sequence_A 0_S 0_U 1_V 0_X19_Y 9_Job(Seq.Scan) 1 01 01 02 01 04 01_086	Cell_CP_10	WT	60	1	3.1006689185074343	2.1610216585612	Egr2
858	Egr2_Egr2Ehn_type1C3_type6C2_26012021_Sequence_A 0_S 0_U 1_V 0_X19_Y 9_Job(Seq.Scan) 1 01 01 02 01 04 01_086	Cell_CP_12	WT	60	1	7.369609284601933	1.1828043301897462	Egr2
859	Egr2_Egr2Ehn_type1C3_type6C2_26012021_Sequence_A 0_S 0_U 1_V 0_X19_Y 9_Job(Seq.Scan) 1 01 01 02 01 04 01_086	Cell_CP_13	WT	60	1	2.216919201256275	0.404143453168092	Egr2
860	Egr2_Egr2Ehn_type1C3_type6C2_26012021_Sequence_A 0_S 0_U 1_V 0_X19_Y 9_Job(Seq.Scan) 1 01 01 02 01 04 01_086	Cell_CP_14	WT	60	1	2.559016751781318	5.724527048189103	Egr2
861	Egr2_Egr2Ehn_type1C3_type6C2_26012021_Sequence_A 0_S 0_U 1_V 0_X19_Y 9_Job(Seq.Scan) 1 01 01 02 01 04 01_086	Cell_CP_15	WT	60	1	3.106258373715668	2.3343061887196264	Egr2
862	Egr2_Egr2Ehn_type1C3_type6C2_26012021_Sequence_A 0_S 0_U 1_V 0_X19_Y 9_Job(Seq.Scan) 1 01 01 02 01 04 01_086	Cell_CP_16	WT	60	1	8.38359937099258	0.0	Egr2
863	Egr2_Egr2Ehn_type1C3_type6C2_26012021_Sequence_A 0_S 0_U 1_V 0_X19_Y 9_Job(Seq.Scan) 1 01 01 02 01 04 01_086	Cell_CP_17	WT	60	1	1.8602897196871493	5.0252418590083785	Egr2
864	Egr2_Egr2Ehn_type1C3_type6C2_26012021_Sequence_A 0_S 0_U 1_V 0_X19_Y 9_Job(Seq.Scan) 1 01 01 02 01 04 01_086	Cell_CP_18	WT	60	1	5.904518435224416	4.968784527983435	Egr2
865	Egr2_Egr2Ehn_type1C3_type6C2_26012021_Sequence_A 0_S 0_U 1_V 0_X19_Y 9_Job(Seq.Scan) 1 01 01 02 01 04 01_086	Cell_CP_19	WT	60	1	11.879470694170154	1.5047775038497342	Egr2
866	Egr2_Egr2Ehn_type1C3_type6C2_26012021_Sequence_A 0_S 0_U 1_V 0_X19_Y 9_Job(Seq.Scan) 1 01 01 02 01 04 01_086	Cell_CP_20	WT	60	1	5.516585938247653	6.8134232837145365	Egr2
867	Egr2_Egr2Ehn_type1C3_type6C2_26012021_Sequence_A 0_S 0_U 1_V 0_X19_Y 9_Job(Seq.Scan) 1 01 01 02 01 04 01_086	Cell_CP_21	WT	60	1	6.0940134457948725	0.5640121965343692	Egr2
868	Egr2_Egr2Ehn_type1C3_type6C2_26012021_Sequence_A 0_S 0_U 1_V 0_X19_Y 9_Job(Seq.Scan) 1 01 01 02 01 04 01_086	Cell_CP_22	WT	60	1	2.272258586864794	0.0	Egr2
869	Egr2_Egr2Ehn_type1C3_type6C2_26012021_Sequence_A 0_S 0_U 1_V 0_X19_Y 9_Job(Seq.Scan) 1 01 01 02 01 04 01_086	Cell_CP_25	WT	60	1	2.1347496694013555	0.0	Egr2
870	Egr2_Egr2Ehn_type1C3_type6C2_26012021_Sequence_A 0_S 0_U 1_V 0_X19_Y 9_Job(Seq.Scan) 1 01 01 02 01 04 01_086	Cell_CP_27	WT	60	1	1.714395667852762	0.0	Egr2
871	Egr2_Egr2Ehn_type1C3_type6C2_26012021_Sequence_A 0_S 0_U 1_V 0_X19_Y 9_Job(Seq.Scan) 1 01 01 02 01 04 01_086	Cell_CP_28	WT	60	1	2.856952739618768	4.723390615348477	Egr2
872	Egr2_Egr2Ehn_type1C3_type6C2_26012021_Sequence_A 0_S 0_U 1_V 0_X19_Y 9_Job(Seq.Scan) 1 01 01 02 01 04 01_086	Cell_CP_29	WT	60	1	5.300260781430796	0.0	Egr2
873	Egr2_Egr2Ehn_type1C3_type6C2_26012021_Sequence_A 0_S 0_U 1_V 0_X19_Y 9_Job(Seq.Scan) 1 01 01 02 01 04 01_086	Cell_CP_32	WT	60	1	9.714533507912618	0.0	Egr2
874	Egr2_Egr2Ehn_type1C3_type6C2_26012021_Sequence_A 0_S 0_U 1_V 0_X19_Y 9_Job(Seq.Scan) 1 01 01 02 01 04 01_086	Cell_CP_33	WT	60	1	2.3561053087182344	1.5304907921752522	Egr2
875	Egr2_Egr2Ehn_type1C3_type6C2_26012021_Sequence_A 0_S 0_U 1_V 0_X19_Y 9_Job(Seq.Scan) 1 01 01 02 01 04 01_086	Cell_CP_34	WT	60	1	9.20418490034191	3.7479682864550257	Egr2
876	Egr2_Egr2Ehn_type1C3_type6C2_26012021_Sequence_A 0_S 0_U 1_V 0_X19_Y 9_Job(Seq.Scan) 1 01 01 02 01 04 01_086	Cell_CP_36	WT	60	1	3.390221946965017	5.326531954968985	Egr2
877	Egr2_Egr2Ehn_type1C3_type6C2_26012021_Sequence_A 0_S 0_U 1_V 0_X19_Y 9_Job(Seq.Scan) 1 01 01 02 01 04 01_086	Cell_CP_40	WT	60	1	8.39813374890163	0.4086153707707298	Egr2
878	Egr2_Egr2Ehn_type1C3_type6C2_26012021_Sequence_A 0_S 0_U 1_V 0_X19_Y 9_Job(Seq.Scan) 1 01 01 02 01 04 01_086	Cell_CP_42	WT	60	1	6.860377534952106	0.3946407472073114	Egr2
879	Egr2_Egr2Ehn_type1C3_type6C2_26012021_Sequence_A 0_S 0_U 1_V 0_X19_Y 9_Job(Seq.Scan) 1 01 01 02 01 04 01_086	Cell_CP_43	WT	60	1	1.1459117236369332	1.1978967292484102	Egr2
880	Egr2_Egr2Ehn_type1C3_type6C2_26012021_Sequence_A 0_S 0_U 1_V 0_X19_Y 9_Job(Seq.Scan) 1 01 01 02 01 04 01_086	Cell_CP_45	WT	60	1	2.2935000935246164	1.4276380466840086	Egr2
881	Egr2_Egr2Ehn_type1C3_type6C2_26012021_Sequence_A 0_S 0_U 1_V 0_X19_Y10_Job(Seq.Scan) 1 01 01 02 01 04 01_088	Cell_CP_1	WT	60	1	2.0592874022341507	2.403619620159557	Egr2
882	Egr2_Egr2Ehn_type1C3_type6C2_26012021_Sequence_A 0_S 0_U 1_V 0_X19_Y10_Job(Seq.Scan) 1 01 01 02 01 04 01_088	Cell_CP_3	WT	60	1	1.4757105152118877	0.2934651577303533	Egr2
883	Egr2_Egr2Ehn_type1C3_type6C2_26012021_Sequence_A 0_S 0_U 1_V 0_X19_Y10_Job(Seq.Scan) 1 01 01 02 01 04 01_088	Cell_CP_4	WT	60	1	8.936992683329999	0.0	Egr2
884	Egr2_Egr2Ehn_type1C3_type6C2_26012021_Sequence_A 0_S 0_U 1_V 0_X19_Y10_Job(Seq.Scan) 1 01 01 02 01 04 01_088	Cell_CP_7	WT	60	1	2.827886158791749	2.4064139399528464	Egr2
885	Egr2_Egr2Ehn_type1C3_type6C2_26012021_Sequence_A 0_S 0_U 1_V 0_X19_Y10_Job(Seq.Scan) 1 01 01 02 01 04 01_088	Cell_CP_8	WT	60	1	4.174472619037262	5.797754104208173	Egr2
886	Egr2_Egr2Ehn_type1C3_type6C2_26012021_Sequence_A 0_S 0_U 1_V 0_X19_Y10_Job(Seq.Scan) 1 01 01 02 01 04 01_088	Cell_CP_9	WT	60	1	7.052667409063623	1.9089210249862976	Egr2
887	Egr2_Egr2Ehn_type1C3_type6C2_26012021_Sequence_A 0_S 0_U 1_V 0_X19_Y10_Job(Seq.Scan) 1 01 01 02 01 04 01_088	Cell_CP_10	WT	60	1	2.4220654476566645	3.086694872676022	Egr2
888	Egr2_Egr2Ehn_type1C3_type6C2_26012021_Sequence_A 0_S 0_U 1_V 0_X19_Y10_Job(Seq.Scan) 1 01 01 02 01 04 01_088	Cell_CP_11	WT	60	1	6.381330855293493	0.0	Egr2
889	Egr2_Egr2Ehn_type1C3_type6C2_26012021_Sequence_A 0_S 0_U 1_V 0_X19_Y10_Job(Seq.Scan) 1 01 01 02 01 04 01_088	Cell_CP_15	WT	60	1	3.7708872549872554	2.2046220735494986	Egr2
890	Egr2_Egr2Ehn_type1C3_type6C2_26012021_Sequence_A 0_S 0_U 1_V 0_X19_Y10_Job(Seq.Scan) 1 01 01 02 01 04 01_088	Cell_CP_16	WT	60	1	1.1855991937308057	5.460687579930922	Egr2
891	Egr2_Egr2Ehn_type1C3_type6C2_26012021_Sequence_A 0_S 0_U 1_V 0_X19_Y10_Job(Seq.Scan) 1 01 01 02 01 04 01_088	Cell_CP_21	WT	60	1	1.6624103903673997	1.5483779188380329	Egr2
892	Egr2_Egr2Ehn_type1C3_type6C2_26012021_Sequence_A 0_S 0_U 1_V 0_X19_Y10_Job(Seq.Scan) 1 01 01 02 01 04 01_088	Cell_CP_22	WT	60	1	1.1794504939404749	1.758555191486215	Egr2
893	Egr2_Egr2Ehn_type1C3_type6C2_26012021_Sequence_A 0_S 0_U 1_V 0_X19_Y10_Job(Seq.Scan) 1 01 01 02 01 04 01_088	Cell_CP_23	WT	60	1	7.678166025769294	2.19176597313451	Egr2
894	Egr2_Egr2Ehn_type1C3_type6C2_26012021_Sequence_A 0_S 0_U 1_V 0_X19_Y10_Job(Seq.Scan) 1 01 01 02 01 04 01_088	Cell_CP_24	WT	60	1	2.396911403913244	0.8625080066859225	Egr2
895	Egr2_Egr2Ehn_type1C3_type6C2_26012021_Sequence_A 0_S 0_U 1_V 0_X19_Y10_Job(Seq.Scan) 1 01 01 02 01 04 01_088	Cell_CP_26	WT	60	1	9.573113412735008	2.745157654228618	Egr2
896	Egr2_Egr2Ehn_type1C3_type6C2_26012021_Sequence_A 0_S 0_U 1_V 0_X19_Y10_Job(Seq.Scan) 1 01 01 02 01 04 01_088	Cell_CP_27	WT	60	1	2.444425443480682	2.614355593642066	Egr2
897	Egr2_Egr2Ehn_type1C3_type6C2_26012021_Sequence_A 0_S 0_U 1_V 0_X19_Y10_Job(Seq.Scan) 1 01 01 02 01 04 01_088	Cell_CP_29	WT	60	1	9.787762195175	3.0089960349912563	Egr2
898	Egr2_Egr2Ehn_type1C3_type6C2_26012021_Sequence_A 0_S 0_U 1_V 0_X19_Y10_Job(Seq.Scan) 1 01 01 02 01 04 01_088	Cell_CP_32	WT	60	1	1.6143377859025778	0.8390308130986663	Egr2
899	Egr2_Egr2Ehn_type1C3_type6C2_26012021_Sequence_A 0_S 0_U 1_V 0_X19_Y10_Job(Seq.Scan) 1 01 01 02 01 04 01_088	Cell_CP_33	WT	60	1	12.430628659422496	0.7512708065084434	Egr2
900	Egr2_Egr2Ehn_type1C3_type6C2_26012021_Sequence_A 0_S 0_U 1_V 0_X19_Y10_Job(Seq.Scan) 1 01 01 02 01 04 01_088	Cell_CP_34	WT	60	1	1.756319572527253	1.8792951995771816	Egr2
901	Egr2_Egr2Ehn_type1C3_type6C2_26012021_Sequence_A 0_S 0_U 1_V 0_X19_Y10_Job(Seq.Scan) 1 01 01 02 01 04 01_088	Cell_CP_37	WT	60	1	1.9201006150874784	0.0	Egr2
902	Egr2_Egr2Ehn_type1C3_type6C2_26012021_Sequence_A 0_S 0_U 1_V 0_X19_Y10_Job(Seq.Scan) 1 01 01 02 01 04 01_088	Cell_CP_40	WT	60	1	2.369521469336976	3.4058729109210653	Egr2
903	Egr2_Egr2Ehn_type1C3_type6C2_26012021_Sequence_A 0_S 0_U 1_V 0_X19_Y10_Job(Seq.Scan) 1 01 01 02 01 04 01_088	Cell_CP_41	WT	60	1	1.5450239466518187	0.0	Egr2
904	Egr2_Egr2Ehn_type1C3_type6C2_26012021_Sequence_A 0_S 0_U 1_V 0_X19_Y10_Job(Seq.Scan) 1 01 01 02 01 04 01_088	Cell_CP_42	WT	60	1	2.145370014920439	0.0	Egr2
905	Egr2_Egr2Ehn_type1C3_type6C2_26012021_Sequence_A 0_S 0_U 1_V 0_X19_Y10_Job(Seq.Scan) 1 01 01 02 01 04 01_088	Cell_CP_43	WT	60	1	4.68258669514455	2.3231259189337323	Egr2
906	Egr2_Egr2Ehn_type1C3_type6C2_26012021_Sequence_A 0_S 0_U 1_V 0_X19_Y10_Job(Seq.Scan) 1 01 01 02 01 04 01_088	Cell_CP_44	WT	60	1	3.9385812424419058	0.0	Egr2
907	Egr2_Egr2Ehn_type1C3_type6C2_26012021_Sequence_A 0_S 0_U 1_V 0_X19_Y10_Job(Seq.Scan) 1 01 01 02 01 04 01_088	Cell_CP_48	WT	60	1	2.8239730779603804	0.8077280695649148	Egr2
908	Egr2_Egr2Ehn_type1C3_type6C2_26012021_Sequence_A 0_S 0_U 1_V 0_X19_Y10_Job(Seq.Scan) 1 01 01 02 01 04 01_088	Cell_CP_49	WT	60	1	3.678096154180768	7.115272352383355	Egr2
909	Egr2_Egr2Ehn_type1C3_type6C2_26012021_Sequence_A 0_S 0_U 1_V 0_X19_Y11_Job(Seq.Scan) 1 01 01 02 01 04 01_098	Cell_CP_1	WT	60	1	7.724003962833752	1.719985394934881	Egr2
910	Egr2_Egr2Ehn_type1C3_type6C2_26012021_Sequence_A 0_S 0_U 1_V 0_X19_Y11_Job(Seq.Scan) 1 01 01 02 01 04 01_098	Cell_CP_3	WT	60	1	4.291299546296861	2.295736256231349	Egr2
911	Egr2_Egr2Ehn_type1C3_type6C2_26012021_Sequence_A 0_S 0_U 1_V 0_X19_Y11_Job(Seq.Scan) 1 01 01 02 01 04 01_098	Cell_CP_4	WT	60	1	1.995004181420356	2.6221809396831475	Egr2
912	Egr2_Egr2Ehn_type1C3_type6C2_26012021_Sequence_A 0_S 0_U 1_V 0_X19_Y11_Job(Seq.Scan) 1 01 01 02 01 04 01_098	Cell_CP_5	WT	60	1	1.7283699855580592	0.0	Egr2
913	Egr2_Egr2Ehn_type1C3_type6C2_26012021_Sequence_A 0_S 0_U 1_V 0_X19_Y11_Job(Seq.Scan) 1 01 01 02 01 04 01_098	Cell_CP_7	WT	60	1	3.717225874998912	0.3264450572783902	Egr2
914	Egr2_Egr2Ehn_type1C3_type6C2_26012021_Sequence_A 0_S 0_U 1_V 0_X19_Y11_Job(Seq.Scan) 1 01 01 02 01 04 01_098	Cell_CP_8	WT	60	1	1.1263474069756314	0.0	Egr2
915	Egr2_Egr2Ehn_type1C3_type6C2_26012021_Sequence_A 0_S 0_U 1_V 0_X19_Y11_Job(Seq.Scan) 1 01 01 02 01 04 01_098	Cell_CP_16	WT	60	1	1.127465284423584	0.0	Egr2
916	Egr2_Egr2Ehn_type1C3_type6C2_26012021_Sequence_A 0_S 0_U 1_V 0_X19_Y11_Job(Seq.Scan) 1 01 01 02 01 04 01_098	Cell_CP_17	WT	60	1	3.051478776437017	7.58313903412996	Egr2
917	Egr2_Egr2Ehn_type1C3_type6C2_26012021_Sequence_A 0_S 0_U 1_V 0_X19_Y11_Job(Seq.Scan) 1 01 01 02 01 04 01_098	Cell_CP_20	WT	60	1	5.431620999103903	0.8759234876199508	Egr2
918	Egr2_Egr2Ehn_type1C3_type6C2_26012021_Sequence_A 0_S 0_U 1_V 0_X19_Y11_Job(Seq.Scan) 1 01 01 02 01 04 01_098	Cell_CP_22	WT	60	1	4.674201560773601	1.270564268811498	Egr2
919	Egr2_Egr2Ehn_type1C3_type6C2_26012021_Sequence_A 0_S 0_U 1_V 0_X19_Y11_Job(Seq.Scan) 1 01 01 02 01 04 01_098	Cell_CP_27	WT	60	1	1.1615629594668662	0.0	Egr2
920	Egr2_Egr2Ehn_type1C3_type6C2_26012021_Sequence_A 0_S 0_U 1_V 0_X19_Y11_Job(Seq.Scan) 1 01 01 02 01 04 01_098	Cell_CP_28	WT	60	1	9.021398649765535	3.845231984548864	Egr2
921	Egr2_Egr2Ehn_type1C3_type6C2_26012021_Sequence_A 0_S 0_U 1_V 0_X19_Y11_Job(Seq.Scan) 1 01 01 02 01 04 01_098	Cell_CP_30	WT	60	1	3.1056996728813413	0.0	Egr2
922	Egr2_Egr2Ehn_type1C3_type6C2_26012021_Sequence_A 0_S 0_U 1_V 0_X19_Y11_Job(Seq.Scan) 1 01 01 02 01 04 01_098	Cell_CP_31	WT	60	1	1.0011356172189694	9.077854349547168	Egr2
923	Egr2_Egr2Ehn_type1C3_type6C2_26012021_Sequence_A 0_S 0_U 1_V 0_X19_Y11_Job(Seq.Scan) 1 01 01 02 01 04 01_098	Cell_CP_39	WT	60	1	3.6881579348024673	4.962076311737122	Egr2
924	Egr2_Egr2Ehn_type1C3_type6C2_26012021_Sequence_A 0_S 0_U 1_V 0_X19_Y12_Job(Seq.Scan) 1 01 01 02 01 04 01_100	Cell_CP_1	WT	60	1	2.803850332338637	0.0	Egr2
925	Egr2_Egr2Ehn_type1C3_type6C2_26012021_Sequence_A 0_S 0_U 1_V 0_X19_Y12_Job(Seq.Scan) 1 01 01 02 01 04 01_100	Cell_CP_3	WT	60	1	2.316977762891172	1.6640871725550923	Egr2
926	Egr2_Egr2Ehn_type1C3_type6C2_26012021_Sequence_A 0_S 0_U 1_V 0_X19_Y12_Job(Seq.Scan) 1 01 01 02 01 04 01_100	Cell_CP_4	WT	60	1	1.3600012614948278	0.0	Egr2
927	Egr2_Egr2Ehn_type1C3_type6C2_26012021_Sequence_A 0_S 0_U 1_V 0_X19_Y12_Job(Seq.Scan) 1 01 01 02 01 04 01_100	Cell_CP_7	WT	60	1	2.340454888509957	0.8490925257518944	Egr2
928	Egr2_Egr2Ehn_type1C3_type6C2_26012021_Sequence_A 0_S 0_U 1_V 0_X19_Y12_Job(Seq.Scan) 1 01 01 02 01 04 01_100	Cell_CP_8	WT	60	1	6.330463251350669	0.5137038371736425	Egr2
929	Egr2_Egr2Ehn_type1C3_type6C2_26012021_Sequence_A 0_S 0_U 1_V 0_X19_Y12_Job(Seq.Scan) 1 01 01 02 01 04 01_100	Cell_CP_10	WT	60	1	4.190123311119424	0.1520429385380144	Egr2
930	Egr2_Egr2Ehn_type1C3_type6C2_26012021_Sequence_A 0_S 0_U 1_V 0_X19_Y12_Job(Seq.Scan) 1 01 01 02 01 04 01_100	Cell_CP_12	WT	60	1	5.422677435772513	0.1464531434874242	Egr2
931	Egr2_Egr2Ehn_type1C3_type6C2_26012021_Sequence_A 0_S 0_U 1_V 0_X19_Y12_Job(Seq.Scan) 1 01 01 02 01 04 01_100	Cell_CP_13	WT	60	1	5.256659822694727	3.309727701991422	Egr2
932	Egr2_Egr2Ehn_type1C3_type6C2_26012021_Sequence_A 0_S 0_U 1_V 0_X19_Y12_Job(Seq.Scan) 1 01 01 02 01 04 01_100	Cell_CP_16	WT	60	1	2.524359356376639	2.1079181637855284	Egr2
933	Egr2_Egr2Ehn_type1C3_type6C2_26012021_Sequence_A 0_S 0_U 1_V 0_X19_Y12_Job(Seq.Scan) 1 01 01 02 01 04 01_100	Cell_CP_17	WT	60	1	3.8564117105869866	0.0	Egr2
934	Egr2_Egr2Ehn_type1C3_type6C2_26012021_Sequence_A 0_S 0_U 1_V 0_X19_Y12_Job(Seq.Scan) 1 01 01 02 01 04 01_100	Cell_CP_18	WT	60	1	4.143728576337837	0.0	Egr2
935	Egr2_Egr2Ehn_type1C3_type6C2_26012021_Sequence_A 0_S 0_U 1_V 0_X19_Y12_Job(Seq.Scan) 1 01 01 02 01 04 01_100	Cell_CP_19	WT	60	1	1.216343236430231	0.0	Egr2
936	Egr2_Egr2Ehn_type1C3_type6C2_26012021_Sequence_A 0_S 0_U 1_V 0_X19_Y12_Job(Seq.Scan) 1 01 01 02 01 04 01_100	Cell_CP_23	WT	60	1	4.470172444167979	9.139901951402	Egr2
937	Egr2_Egr2Ehn_type1C3_type6C2_26012021_Sequence_A 0_S 0_U 1_V 0_X19_Y12_Job(Seq.Scan) 1 01 01 02 01 04 01_100	Cell_CP_25	WT	60	1	2.1135082986784752	0.0	Egr2
938	Egr2_Egr2Ehn_type1C3_type6C2_26012021_Sequence_A 0_S 0_U 1_V 0_X19_Y12_Job(Seq.Scan) 1 01 01 02 01 04 01_100	Cell_CP_27	WT	60	1	1.525459629990517	0.0	Egr2
939	Egr2_Egr2Ehn_type1C3_type6C2_26012021_Sequence_A 0_S 0_U 1_V 0_X19_Y12_Job(Seq.Scan) 1 01 01 02 01 04 01_100	Cell_CP_28	WT	60	1	2.278407694465953	2.7524234838137165	Egr2
940	Egr2_Egr2Ehn_type1C3_type6C2_26012021_Sequence_A 0_S 0_U 1_V 0_X19_Y12_Job(Seq.Scan) 1 01 01 02 01 04 01_100	Cell_CP_30	WT	60	1	1.009520207842148	0.0	Egr2
941	Egr2_Egr2Ehn_type1C3_type6C2_26012021_Sequence_A 0_S 0_U 1_V 0_X19_Y12_Job(Seq.Scan) 1 01 01 02 01 04 01_100	Cell_CP_32	WT	60	1	1.062623430743934	2.110154462429204	Egr2
942	Egr2_Egr2Ehn_type1C3_type6C2_26012021_Sequence_A 0_S 0_U 1_V 0_X19_Y12_Job(Seq.Scan) 1 01 01 02 01 04 01_100	Cell_CP_34	WT	60	1	5.2762249549776845	2.02910192443211	Egr2
943	Egr2_Egr2Ehn_type1C3_type6C2_26012021_Sequence_A 0_S 0_U 1_V 0_X19_Y12_Job(Seq.Scan) 1 01 01 02 01 04 01_100	Cell_CP_35	WT	60	1	1.3264626271282287	9.317099562391794	Egr2
944	Egr2_Egr2Ehn_type1C3_type6C2_26012021_Sequence_A 0_S 0_U 1_V 0_X19_Y12_Job(Seq.Scan) 1 01 01 02 01 04 01_100	Cell_CP_37	WT	60	1	3.9575879457644234	6.992855698041638	Egr2
945	Egr2_Egr2Ehn_type1C3_type6C2_26012021_Sequence_A 0_S 0_U 1_V 0_X19_Y12_Job(Seq.Scan) 1 01 01 02 01 04 01_100	Cell_CP_39	WT	60	1	7.957656729857407	4.355581951488999	Egr2
946	Egr2_Egr2Ehn_type1C3_type6C2_26012021_Sequence_A 0_S 0_U 1_V 0_X19_Y13_Job(Seq.Scan) 1 01 01 02 01 04 01_110	Cell_CP_8	WT	60	1	1.6171329213175225	0.2001153390974222	Egr2
947	Egr2_Egr2Ehn_type1C3_type6C2_26012021_Sequence_A 0_S 0_U 1_V 0_X19_Y13_Job(Seq.Scan) 1 01 01 02 01 04 01_110	Cell_CP_9	WT	60	1	3.3617132513506696	2.0307792503675737	Egr2
948	Egr2_Egr2Ehn_type1C3_type6C2_26012021_Sequence_A 0_S 0_U 1_V 0_X19_Y13_Job(Seq.Scan) 1 01 01 02 01 04 01_110	Cell_CP_13	WT	60	1	2.494174558259312	1.8994184889466956	Egr2
949	Egr2_Egr2Ehn_type1C3_type6C2_26012021_Sequence_A 0_S 0_U 1_V 0_X19_Y13_Job(Seq.Scan) 1 01 01 02 01 04 01_110	Cell_CP_14	WT	60	1	2.329834135180046	0.0	Egr2
950	Egr2_Egr2Ehn_type1C3_type6C2_26012021_Sequence_A 0_S 0_U 1_V 0_X19_Y13_Job(Seq.Scan) 1 01 01 02 01 04 01_110	Cell_CP_17	WT	60	1	4.705503488685697	2.996138847080727	Egr2
951	Egr2_Egr2Ehn_type1C3_type6C2_26012021_Sequence_A 0_S 0_U 1_V 0_X19_Y13_Job(Seq.Scan) 1 01 01 02 01 04 01_110	Cell_CP_19	WT	60	1	2.632801149265288	0.0	Egr2
952	Egr2_Egr2Ehn_type1C3_type6C2_26012021_Sequence_A 0_S 0_U 1_V 0_X19_Y13_Job(Seq.Scan) 1 01 01 02 01 04 01_110	Cell_CP_24	WT	60	1	1.221374262678023	0.0	Egr2
953	Egr2_Egr2Ehn_type1C3_type6C2_26012021_Sequence_A 0_S 0_U 1_V 0_X19_Y13_Job(Seq.Scan) 1 01 01 02 01 04 01_110	Cell_CP_25	WT	60	1	3.863678355793741	0.1682534529342804	Egr2
954	Egr2_Egr2Ehn_type1C3_type6C2_26012021_Sequence_A 0_S 0_U 1_V 0_X19_Y13_Job(Seq.Scan) 1 01 01 02 01 04 01_110	Cell_CP_28	WT	60	1	5.983335762073375	0.1330375436085712	Egr2
955	Egr2_Egr2Ehn_type1C3_type6C2_26012021_Sequence_A 0_S 0_U 1_V 0_X19_Y13_Job(Seq.Scan) 1 01 01 02 01 04 01_110	Cell_CP_29	WT	60	1	9.91129625118537	0.0	Egr2
956	Egr2_Egr2Ehn_type1C3_type6C2_26012021_Sequence_A 0_S 0_U 1_V 0_X19_Y13_Job(Seq.Scan) 1 01 01 02 01 04 01_110	Cell_CP_30	WT	60	1	1.5064546938482553	1.1235524074976293	Egr2
957	Egr2_Egr2Ehn_type1C3_type6C2_26012021_Sequence_A 0_S 0_U 1_V 0_X19_Y13_Job(Seq.Scan) 1 01 01 02 01 04 01_110	Cell_CP_32	WT	60	1	2.2610792686374985	4.739042938673951	Egr2
958	Egr2_Egr2Ehn_type1C3_type6C2_26012021_Sequence_A 0_S 0_U 1_V 0_X19_Y13_Job(Seq.Scan) 1 01 01 02 01 04 01_110	Cell_CP_33	WT	60	1	12.67825574415145	1.6858871081753566	Egr2
959	Egr2_Egr2Ehn_type1C3_type6C2_26012021_Sequence_A 0_S 0_U 1_V 0_X19_Y13_Job(Seq.Scan) 1 01 01 02 01 04 01_110	Cell_CP_34	WT	60	1	1.634461211209034	1.2297587173642588	Egr2
960	Egr2_Egr2Ehn_type1C3_type6C2_26012021_Sequence_A 0_S 0_U 1_V 0_X19_Y13_Job(Seq.Scan) 1 01 01 02 01 04 01_110	Cell_CP_36	WT	60	1	6.228167983261269	0.3840201637985784	Egr2
961	Egr2_Egr2Ehn_type1C3_type6C2_26012021_Sequence_A 0_S 0_U 1_V 0_X19_Y13_Job(Seq.Scan) 1 01 01 02 01 04 01_110	Cell_CP_39	WT	60	1	3.8910691059916656	9.13095947556615	Egr2
962	Egr2_Egr2Ehn_type1C3_type6C2_26012021_Sequence_A 0_S 0_U 1_V 0_X19_Y13_Job(Seq.Scan) 1 01 01 02 01 04 01_110	Cell_CP_40	WT	60	1	2.8452145846202037	1.343232080248471	Egr2
963	Egr2_Egr2Ehn_type1C3_type6C2_26012021_Sequence_A 0_S 0_U 1_V 0_X20_Y 9_Job(Seq.Scan) 1 01 01 02 01 04 01_084	Cell_CP_1	WT	60	1	2.1872936477210443	0.0	Egr2
964	Egr2_Egr2Ehn_type1C3_type6C2_26012021_Sequence_A 0_S 0_U 1_V 0_X20_Y 9_Job(Seq.Scan) 1 01 01 02 01 04 01_084	Cell_CP_4	WT	60	1	2.921794661266889	6.96769975118102	Egr2
965	Egr2_Egr2Ehn_type1C3_type6C2_26012021_Sequence_A 0_S 0_U 1_V 0_X20_Y 9_Job(Seq.Scan) 1 01 01 02 01 04 01_084	Cell_CP_5	WT	60	1	2.588083332608336	2.199591319175592	Egr2
966	Egr2_Egr2Ehn_type1C3_type6C2_26012021_Sequence_A 0_S 0_U 1_V 0_X20_Y 9_Job(Seq.Scan) 1 01 01 02 01 04 01_084	Cell_CP_9	WT	60	1	3.450590455704132	1.741785874302915	Egr2
967	Egr2_Egr2Ehn_type1C3_type6C2_26012021_Sequence_A 0_S 0_U 1_V 0_X20_Y 9_Job(Seq.Scan) 1 01 01 02 01 04 01_084	Cell_CP_13	WT	60	1	1.237025498507956	0.0	Egr2
968	Egr2_Egr2Ehn_type1C3_type6C2_26012021_Sequence_A 0_S 0_U 1_V 0_X20_Y 9_Job(Seq.Scan) 1 01 01 02 01 04 01_084	Cell_CP_16	WT	60	1	7.288557154415667	2.064876585568499	Egr2
969	Egr2_Egr2Ehn_type1C3_type6C2_26012021_Sequence_A 0_S 0_U 1_V 0_X20_Y 9_Job(Seq.Scan) 1 01 01 02 01 04 01_084	Cell_CP_19	WT	60	1	8.115289208564246	2.697084913826853	Egr2
970	Egr2_Egr2Ehn_type1C3_type6C2_26012021_Sequence_A 0_S 0_U 1_V 0_X20_Y 9_Job(Seq.Scan) 1 01 01 02 01 04 01_084	Cell_CP_22	WT	60	1	4.035285967827532	1.2219329635123497	Egr2
971	Egr2_Egr2Ehn_type1C3_type6C2_26012021_Sequence_A 0_S 0_U 1_V 0_X20_Y 9_Job(Seq.Scan) 1 01 01 02 01 04 01_084	Cell_CP_23	WT	60	1	1.830104377822051	0.0	Egr2
972	Egr2_Egr2Ehn_type1C3_type6C2_26012021_Sequence_A 0_S 0_U 1_V 0_X20_Y 9_Job(Seq.Scan) 1 01 01 02 01 04 01_084	Cell_CP_26	WT	60	1	1.705451832647486	0.0	Egr2
973	Egr2_Egr2Ehn_type1C3_type6C2_26012021_Sequence_A 0_S 0_U 1_V 0_X20_Y 9_Job(Seq.Scan) 1 01 01 02 01 04 01_084	Cell_CP_27	WT	60	1	1.5718551803937604	0.0	Egr2
974	Egr2_Egr2Ehn_type1C3_type6C2_26012021_Sequence_A 0_S 0_U 1_V 0_X20_Y 9_Job(Seq.Scan) 1 01 01 02 01 04 01_084	Cell_CP_28	WT	60	1	8.71228130464665	3.8715045174564784	Egr2
975	Egr2_Egr2Ehn_type1C3_type6C2_26012021_Sequence_A 0_S 0_U 1_V 0_X20_Y 9_Job(Seq.Scan) 1 01 01 02 01 04 01_084	Cell_CP_30	WT	60	1	3.0335913779003505	6.829634579748223	Egr2
976	Egr2_Egr2Ehn_type1C3_type6C2_26012021_Sequence_A 0_S 0_U 1_V 0_X20_Y 9_Job(Seq.Scan) 1 01 01 02 01 04 01_084	Cell_CP_31	WT	60	1	3.210787085772948	1.5550862710212887	Egr2
977	Egr2_Egr2Ehn_type1C3_type6C2_26012021_Sequence_A 0_S 0_U 1_V 0_X20_Y 9_Job(Seq.Scan) 1 01 01 02 01 04 01_084	Cell_CP_32	WT	60	1	1.5371983287368522	3.0263252764413666	Egr2
978	Egr2_Egr2Ehn_type1C3_type6C2_26012021_Sequence_A 0_S 0_U 1_V 0_X20_Y 9_Job(Seq.Scan) 1 01 01 02 01 04 01_084	Cell_CP_33	WT	60	1	5.426032903265097	1.2722413228730762	Egr2
979	Egr2_Egr2Ehn_type1C3_type6C2_26012021_Sequence_A 0_S 0_U 1_V 0_X20_Y 9_Job(Seq.Scan) 1 01 01 02 01 04 01_084	Cell_CP_34	WT	60	1	2.8083210265087915	11.388682868900238	Egr2
980	Egr2_Egr2Ehn_type1C3_type6C2_26012021_Sequence_A 0_S 0_U 1_V 0_X20_Y 9_Job(Seq.Scan) 1 01 01 02 01 04 01_084	Cell_CP_35	WT	60	1	1.3722989329493749	2.071585073688698	Egr2
981	Egr2_Egr2Ehn_type1C3_type6C2_26012021_Sequence_A 0_S 0_U 1_V 0_X20_Y 9_Job(Seq.Scan) 1 01 01 02 01 04 01_084	Cell_CP_36	WT	60	1	2.935210550011745	0.9167292429726038	Egr2
982	Egr2_Egr2Ehn_type1C3_type6C2_26012021_Sequence_A 0_S 0_U 1_V 0_X20_Y 9_Job(Seq.Scan) 1 01 01 02 01 04 01_084	Cell_CP_37	WT	60	1	2.9162054779325404	0.0	Egr2
983	Egr2_Egr2Ehn_type1C3_type6C2_26012021_Sequence_A 0_S 0_U 1_V 0_X20_Y 9_Job(Seq.Scan) 1 01 01 02 01 04 01_084	Cell_CP_38	WT	60	1	8.518874028866481	0.0	Egr2
984	Egr2_Egr2Ehn_type1C3_type6C2_26012021_Sequence_A 0_S 0_U 1_V 0_X20_Y 9_Job(Seq.Scan) 1 01 01 02 01 04 01_084	Cell_CP_39	WT	60	1	8.837492822529427	0.9782172604029824	Egr2
985	Egr2_Egr2Ehn_type1C3_type6C2_26012021_Sequence_A 0_S 0_U 1_V 0_X20_Y 9_Job(Seq.Scan) 1 01 01 02 01 04 01_084	Cell_CP_41	WT	60	1	4.210805845071035	10.231594137964034	Egr2
986	Egr2_Egr2Ehn_type1C3_type6C2_26012021_Sequence_A 0_S 0_U 1_V 0_X20_Y 9_Job(Seq.Scan) 1 01 01 02 01 04 01_084	Cell_CP_42	WT	60	1	1.925131505398328	2.002830207146151	Egr2
987	Egr2_Egr2Ehn_type1C3_type6C2_26012021_Sequence_A 0_S 0_U 1_V 0_X20_Y 9_Job(Seq.Scan) 1 01 01 02 01 04 01_084	Cell_CP_43	WT	60	1	9.025870975179002	1.951962875077212	Egr2
988	Egr2_Egr2Ehn_type1C3_type6C2_26012021_Sequence_A 0_S 0_U 1_V 0_X20_Y10_Job(Seq.Scan) 1 01 01 02 01 04 01_090	Cell_CP_1	WT	60	1	3.529966483387418	0.0	Egr2
989	Egr2_Egr2Ehn_type1C3_type6C2_26012021_Sequence_A 0_S 0_U 1_V 0_X20_Y10_Job(Seq.Scan) 1 01 01 02 01 04 01_090	Cell_CP_3	WT	60	1	14.207062413544104	8.604956913426655	Egr2
990	Egr2_Egr2Ehn_type1C3_type6C2_26012021_Sequence_A 0_S 0_U 1_V 0_X20_Y10_Job(Seq.Scan) 1 01 01 02 01 04 01_090	Cell_CP_4	WT	60	1	1.5774449074758794	0.0	Egr2
991	Egr2_Egr2Ehn_type1C3_type6C2_26012021_Sequence_A 0_S 0_U 1_V 0_X20_Y10_Job(Seq.Scan) 1 01 01 02 01 04 01_090	Cell_CP_5	WT	60	1	1.765263135858643	2.149282959814865	Egr2
992	Egr2_Egr2Ehn_type1C3_type6C2_26012021_Sequence_A 0_S 0_U 1_V 0_X20_Y10_Job(Seq.Scan) 1 01 01 02 01 04 01_090	Cell_CP_6	WT	60	1	5.102940152945373	0.407497323401599	Egr2
993	Egr2_Egr2Ehn_type1C3_type6C2_26012021_Sequence_A 0_S 0_U 1_V 0_X20_Y10_Job(Seq.Scan) 1 01 01 02 01 04 01_090	Cell_CP_9	WT	60	1	1.6763841643249262	8.29584065580331	Egr2
994	Egr2_Egr2Ehn_type1C3_type6C2_26012021_Sequence_A 0_S 0_U 1_V 0_X20_Y10_Job(Seq.Scan) 1 01 01 02 01 04 01_090	Cell_CP_12	WT	60	1	2.6473355271743384	3.770328826026813	Egr2
995	Egr2_Egr2Ehn_type1C3_type6C2_26012021_Sequence_A 0_S 0_U 1_V 0_X20_Y10_Job(Seq.Scan) 1 01 01 02 01 04 01_090	Cell_CP_15	WT	60	1	7.803377543652071	0.4102922549111298	Egr2
996	Egr2_Egr2Ehn_type1C3_type6C2_26012021_Sequence_A 0_S 0_U 1_V 0_X20_Y10_Job(Seq.Scan) 1 01 01 02 01 04 01_090	Cell_CP_17	WT	60	1	2.7412437577755933	1.7574369741959055	Egr2
997	Egr2_Egr2Ehn_type1C3_type6C2_26012021_Sequence_A 0_S 0_U 1_V 0_X20_Y10_Job(Seq.Scan) 1 01 01 02 01 04 01_090	Cell_CP_18	WT	60	1	6.522194152753974	1.7820321811680573	Egr2
998	Egr2_Egr2Ehn_type1C3_type6C2_26012021_Sequence_A 0_S 0_U 1_V 0_X20_Y10_Job(Seq.Scan) 1 01 01 02 01 04 01_090	Cell_CP_19	WT	60	1	2.537774701373724	2.4718151061830644	Egr2
999	Egr2_Egr2Ehn_type1C3_type6C2_26012021_Sequence_A 0_S 0_U 1_V 0_X20_Y10_Job(Seq.Scan) 1 01 01 02 01 04 01_090	Cell_CP_21	WT	60	1	2.916205206058655	5.246038797490931	Egr2
1000	Egr2_Egr2Ehn_type1C3_type6C2_26012021_Sequence_A 0_S 0_U 1_V 0_X20_Y10_Job(Seq.Scan) 1 01 01 02 01 04 01_090	Cell_CP_22	WT	60	1	1.4449666084494053	0.0	Egr2
1001	Egr2_Egr2Ehn_type1C3_type6C2_26012021_Sequence_A 0_S 0_U 1_V 0_X20_Y10_Job(Seq.Scan) 1 01 01 02 01 04 01_090	Cell_CP_24	WT	60	1	10.162838319862889	1.9469317128924768	Egr2
1002	Egr2_Egr2Ehn_type1C3_type6C2_26012021_Sequence_A 0_S 0_U 1_V 0_X20_Y10_Job(Seq.Scan) 1 01 01 02 01 04 01_090	Cell_CP_25	WT	60	1	4.266704475261651	8.4249644388958	Egr2
1003	Egr2_Egr2Ehn_type1C3_type6C2_26012021_Sequence_A 0_S 0_U 1_V 0_X20_Y10_Job(Seq.Scan) 1 01 01 02 01 04 01_090	Cell_CP_27	WT	60	1	1.755760463882098	2.146488096273805	Egr2
1004	Egr2_Egr2Ehn_type1C3_type6C2_26012021_Sequence_A 0_S 0_U 1_V 0_X20_Y10_Job(Seq.Scan) 1 01 01 02 01 04 01_090	Cell_CP_28	WT	60	1	3.093401729552909	2.533861620542356	Egr2
1005	Egr2_Egr2Ehn_type1C3_type6C2_26012021_Sequence_A 0_S 0_U 1_V 0_X20_Y10_Job(Seq.Scan) 1 01 01 02 01 04 01_090	Cell_CP_30	WT	60	1	2.1889704299087374	5.564099162193435	Egr2
1006	Egr2_Egr2Ehn_type1C3_type6C2_26012021_Sequence_A 0_S 0_U 1_V 0_X20_Y10_Job(Seq.Scan) 1 01 01 02 01 04 01_090	Cell_CP_33	WT	60	1	2.481876886804764	0.0	Egr2
1007	Egr2_Egr2Ehn_type1C3_type6C2_26012021_Sequence_A 0_S 0_U 1_V 0_X20_Y10_Job(Seq.Scan) 1 01 01 02 01 04 01_090	Cell_CP_34	WT	60	1	6.306424706158705	0.3756354032542217	Egr2
1008	Egr2_Egr2Ehn_type1C3_type6C2_26012021_Sequence_A 0_S 0_U 1_V 0_X20_Y10_Job(Seq.Scan) 1 01 01 02 01 04 01_090	Cell_CP_35	WT	60	1	1.57465004393482	0.0	Egr2
1009	Egr2_Egr2Ehn_type1C3_type6C2_26012021_Sequence_A 0_S 0_U 1_V 0_X20_Y10_Job(Seq.Scan) 1 01 01 02 01 04 01_090	Cell_CP_36	WT	60	1	4.292417219839399	1.328698653898019	Egr2
1010	Egr2_Egr2Ehn_type1C3_type6C2_26012021_Sequence_A 0_S 0_U 1_V 0_X20_Y10_Job(Seq.Scan) 1 01 01 02 01 04 01_090	Cell_CP_37	WT	60	1	3.216936601184935	2.196796727508417	Egr2
1011	Egr2_Egr2Ehn_type1C3_type6C2_26012021_Sequence_A 0_S 0_U 1_V 0_X20_Y10_Job(Seq.Scan) 1 01 01 02 01 04 01_090	Cell_CP_38	WT	60	1	2.776460397762369	0.0	Egr2
1012	Egr2_Egr2Ehn_type1C3_type6C2_26012021_Sequence_A 0_S 0_U 1_V 0_X20_Y10_Job(Seq.Scan) 1 01 01 02 01 04 01_090	Cell_CP_39	WT	60	1	1.9318393138338128	0.0	Egr2
1013	Egr2_Egr2Ehn_type1C3_type6C2_26012021_Sequence_A 0_S 0_U 1_V 0_X20_Y10_Job(Seq.Scan) 1 01 01 02 01 04 01_090	Cell_CP_42	WT	60	1	4.704386087017043	0.0	Egr2
1014	Egr2_Egr2Ehn_type1C3_type6C2_26012021_Sequence_A 0_S 0_U 1_V 0_X20_Y10_Job(Seq.Scan) 1 01 01 02 01 04 01_090	Cell_CP_43	WT	60	1	1.8479920482326024	0.0	Egr2
1015	Egr2_Egr2Ehn_type1C3_type6C2_26012021_Sequence_A 0_S 0_U 1_V 0_X20_Y10_Job(Seq.Scan) 1 01 01 02 01 04 01_090	Cell_CP_45	WT	60	1	4.06267535865603	1.3404368088965837	Egr2
1016	Egr2_Egr2Ehn_type1C3_type6C2_26012021_Sequence_A 0_S 0_U 1_V 0_X20_Y10_Job(Seq.Scan) 1 01 01 02 01 04 01_090	Cell_CP_52	WT	60	1	1.610984085590249	2.2454277609336804	Egr2
1017	Egr2_Egr2Ehn_type1C3_type6C2_26012021_Sequence_A 0_S 0_U 1_V 0_X20_Y11_Job(Seq.Scan) 1 01 01 02 01 04 01_096	Cell_CP_2	WT	60	1	1.453910443654681	0.0	Egr2
1018	Egr2_Egr2Ehn_type1C3_type6C2_26012021_Sequence_A 0_S 0_U 1_V 0_X20_Y11_Job(Seq.Scan) 1 01 01 02 01 04 01_096	Cell_CP_4	WT	60	1	5.552361279068756	0.0	Egr2
1019	Egr2_Egr2Ehn_type1C3_type6C2_26012021_Sequence_A 0_S 0_U 1_V 0_X20_Y11_Job(Seq.Scan) 1 01 01 02 01 04 01_096	Cell_CP_10	WT	60	1	1.0095201398736766	1.3963346234655438	Egr2
1020	Egr2_Egr2Ehn_type1C3_type6C2_26012021_Sequence_A 0_S 0_U 1_V 0_X20_Y11_Job(Seq.Scan) 1 01 01 02 01 04 01_096	Cell_CP_11	WT	60	1	7.232657164855624	8.517194935750764	Egr2
1021	Egr2_Egr2Ehn_type1C3_type6C2_26012021_Sequence_A 0_S 0_U 1_V 0_X20_Y11_Job(Seq.Scan) 1 01 01 02 01 04 01_096	Cell_CP_14	WT	60	1	1.7238980679554214	3.753559101032686	Egr2
1022	Egr2_Egr2Ehn_type1C3_type6C2_26012021_Sequence_A 0_S 0_U 1_V 0_X20_Y11_Job(Seq.Scan) 1 01 01 02 01 04 01_096	Cell_CP_16	WT	60	1	1.8977417067590023	0.6433874425802354	Egr2
1023	Egr2_Egr2Ehn_type1C3_type6C2_26012021_Sequence_A 0_S 0_U 1_V 0_X20_Y11_Job(Seq.Scan) 1 01 01 02 01 04 01_096	Cell_CP_17	WT	60	1	1.3124881734859888	4.98778960006264	Egr2
1024	Egr2_Egr2Ehn_type1C3_type6C2_26012021_Sequence_A 0_S 0_U 1_V 0_X20_Y11_Job(Seq.Scan) 1 01 01 02 01 04 01_096	Cell_CP_18	WT	60	1	2.726151494653872	0.0	Egr2
1025	Egr2_Egr2Ehn_type1C3_type6C2_26012021_Sequence_A 0_S 0_U 1_V 0_X20_Y11_Job(Seq.Scan) 1 01 01 02 01 04 01_096	Cell_CP_21	WT	60	1	4.761402390750198	1.8412842397971168	Egr2
1026	Egr2_Egr2Ehn_type1C3_type6C2_26012021_Sequence_A 0_S 0_U 1_V 0_X20_Y11_Job(Seq.Scan) 1 01 01 02 01 04 01_096	Cell_CP_22	WT	60	1	3.516551682138103	0.447185065369357	Egr2
1027	Egr2_Egr2Ehn_type1C3_type6C2_26012021_Sequence_A 0_S 0_U 1_V 0_X20_Y11_Job(Seq.Scan) 1 01 01 02 01 04 01_096	Cell_CP_23	WT	60	1	7.125893377587152	0.3974357806695492	Egr2
1028	Egr2_Egr2Ehn_type1C3_type6C2_26012021_Sequence_A 0_S 0_U 1_V 0_X20_Y11_Job(Seq.Scan) 1 01 01 02 01 04 01_096	Cell_CP_25	WT	60	1	5.482488059298957	0.0	Egr2
1029	Egr2_Egr2Ehn_type1C3_type6C2_26012021_Sequence_A 0_S 0_U 1_V 0_X20_Y11_Job(Seq.Scan) 1 01 01 02 01 04 01_096	Cell_CP_27	WT	60	1	1.6892414881723985	1.9419012303924557	Egr2
1030	Egr2_Egr2Ehn_type1C3_type6C2_26012021_Sequence_A 0_S 0_U 1_V 0_X20_Y11_Job(Seq.Scan) 1 01 01 02 01 04 01_096	Cell_CP_28	WT	60	1	1.6590566900550707	5.83855856815987	Egr2
1031	Egr2_Egr2Ehn_type1C3_type6C2_26012021_Sequence_A 0_S 0_U 1_V 0_X20_Y11_Job(Seq.Scan) 1 01 01 02 01 04 01_096	Cell_CP_30	WT	60	1	3.917340823277625	0.0	Egr2
1032	Egr2_Egr2Ehn_type1C3_type6C2_26012021_Sequence_A 0_S 0_U 1_V 0_X20_Y11_Job(Seq.Scan) 1 01 01 02 01 04 01_096	Cell_CP_31	WT	60	1	2.076615148377892	1.3320527620211755	Egr2
1033	Egr2_Egr2Ehn_type1C3_type6C2_26012021_Sequence_A 0_S 0_U 1_V 0_X20_Y11_Job(Seq.Scan) 1 01 01 02 01 04 01_096	Cell_CP_32	WT	60	1	1.950844657786903	2.793789367338594	Egr2
1034	Egr2_Egr2Ehn_type1C3_type6C2_26012021_Sequence_A 0_S 0_U 1_V 0_X20_Y11_Job(Seq.Scan) 1 01 01 02 01 04 01_096	Cell_CP_33	WT	60	1	4.63283758036592	1.8379302676109028	Egr2
1035	Egr2_Egr2Ehn_type1C3_type6C2_26012021_Sequence_A 0_S 0_U 1_V 0_X20_Y11_Job(Seq.Scan) 1 01 01 02 01 04 01_096	Cell_CP_35	WT	60	1	2.894963155651062	1.0872186377160853	Egr2
1036	Egr2_Egr2Ehn_type1C3_type6C2_26012021_Sequence_A 0_S 0_U 1_V 0_X20_Y11_Job(Seq.Scan) 1 01 01 02 01 04 01_096	Cell_CP_36	WT	60	1	6.836900681207207	0.0	Egr2
1037	Egr2_Egr2Ehn_type1C3_type6C2_26012021_Sequence_A 0_S 0_U 1_V 0_X20_Y11_Job(Seq.Scan) 1 01 01 02 01 04 01_096	Cell_CP_39	WT	60	1	2.4796409959719163	0.3996715695496898	Egr2
1038	Egr2_Egr2Ehn_type1C3_type6C2_26012021_Sequence_A 0_S 0_U 1_V 0_X20_Y11_Job(Seq.Scan) 1 01 01 02 01 04 01_096	Cell_CP_41	WT	60	1	1.9983578817326848	2.515974765753461	Egr2
1039	Egr2_Egr2Ehn_type1C3_type6C2_26012021_Sequence_A 0_S 0_U 1_V 0_X20_Y11_Job(Seq.Scan) 1 01 01 02 01 04 01_096	Cell_CP_42	WT	60	1	1.977116646946748	2.0659950747326934	Egr2
1040	Egr2_Egr2Ehn_type1C3_type6C2_26012021_Sequence_A 0_S 0_U 1_V 0_X20_Y11_Job(Seq.Scan) 1 01 01 02 01 04 01_096	Cell_CP_45	WT	60	1	2.303002901438104	0.0	Egr2
1041	Egr2_Egr2Ehn_type1C3_type6C2_26012021_Sequence_A 0_S 0_U 1_V 0_X20_Y11_Job(Seq.Scan) 1 01 01 02 01 04 01_096	Cell_CP_49	WT	60	1	3.579715598166048	8.317081074967593	Egr2
1042	Egr2_Egr2Ehn_type1C3_type6C2_26012021_Sequence_A 0_S 0_U 1_V 0_X20_Y12_Job(Seq.Scan) 1 01 01 02 01 04 01_102	Cell_CP_2	WT	60	1	1.0654182942849937	0.883190268763648	Egr2
1043	Egr2_Egr2Ehn_type1C3_type6C2_26012021_Sequence_A 0_S 0_U 1_V 0_X20_Y12_Job(Seq.Scan) 1 01 01 02 01 04 01_102	Cell_CP_3	WT	60	1	1.6227223765257563	0.0	Egr2
1044	Egr2_Egr2Ehn_type1C3_type6C2_26012021_Sequence_A 0_S 0_U 1_V 0_X20_Y12_Job(Seq.Scan) 1 01 01 02 01 04 01_102	Cell_CP_4	WT	60	1	1.6691180628659423	0.2772547452867943	Egr2
1045	Egr2_Egr2Ehn_type1C3_type6C2_26012021_Sequence_A 0_S 0_U 1_V 0_X20_Y12_Job(Seq.Scan) 1 01 01 02 01 04 01_102	Cell_CP_7	WT	60	1	4.805561778446708	0.0	Egr2
1046	Egr2_Egr2Ehn_type1C3_type6C2_26012021_Sequence_A 0_S 0_U 1_V 0_X20_Y12_Job(Seq.Scan) 1 01 01 02 01 04 01_102	Cell_CP_8	WT	60	1	1.4041613288760515	3.533879836092672	Egr2
1047	Egr2_Egr2Ehn_type1C3_type6C2_26012021_Sequence_A 0_S 0_U 1_V 0_X20_Y12_Job(Seq.Scan) 1 01 01 02 01 04 01_102	Cell_CP_10	WT	60	1	1.9240134240449611	4.205216933610572	Egr2
1048	Egr2_Egr2Ehn_type1C3_type6C2_26012021_Sequence_A 0_S 0_U 1_V 0_X20_Y12_Job(Seq.Scan) 1 01 01 02 01 04 01_102	Cell_CP_13	WT	60	1	1.1090188452102343	1.4555870899054313	Egr2
1049	Egr2_Egr2Ehn_type1C3_type6C2_26012021_Sequence_A 0_S 0_U 1_V 0_X20_Y12_Job(Seq.Scan) 1 01 01 02 01 04 01_102	Cell_CP_15	WT	60	1	2.74012635610694	1.5036594224963675	Egr2
1050	Egr2_Egr2Ehn_type1C3_type6C2_26012021_Sequence_A 0_S 0_U 1_V 0_X20_Y12_Job(Seq.Scan) 1 01 01 02 01 04 01_102	Cell_CP_16	WT	60	1	7.032544391567995	7.0034756357498935	Egr2
1051	Egr2_Egr2Ehn_type1C3_type6C2_26012021_Sequence_A 0_S 0_U 1_V 0_X20_Y12_Job(Seq.Scan) 1 01 01 02 01 04 01_102	Cell_CP_19	WT	60	1	3.1917833730631706	0.0	Egr2
1052	Egr2_Egr2Ehn_type1C3_type6C2_26012021_Sequence_A 0_S 0_U 1_V 0_X20_Y12_Job(Seq.Scan) 1 01 01 02 01 04 01_102	Cell_CP_20	WT	60	1	1.8742645811402172	10.508846776228218	Egr2
1053	Egr2_Egr2Ehn_type1C3_type6C2_26012021_Sequence_A 0_S 0_U 1_V 0_X20_Y12_Job(Seq.Scan) 1 01 01 02 01 04 01_102	Cell_CP_25	WT	60	1	5.809489268593999	0.0	Egr2
1054	Egr2_Egr2Ehn_type1C3_type6C2_26012021_Sequence_A 0_S 0_U 1_V 0_X20_Y12_Job(Seq.Scan) 1 01 01 02 01 04 01_102	Cell_CP_26	WT	60	1	8.161685030841374	4.602091906423183	Egr2
1055	Egr2_Egr2Ehn_type1C3_type6C2_26012021_Sequence_A 0_S 0_U 1_V 0_X20_Y12_Job(Seq.Scan) 1 01 01 02 01 04 01_102	Cell_CP_28	WT	60	1	4.5501069008117065	0.0	Egr2
1056	Egr2_Egr2Ehn_type1C3_type6C2_26012021_Sequence_A 0_S 0_U 1_V 0_X20_Y13_Job(Seq.Scan) 1 01 01 02 01 04 01_108	Cell_CP_2	WT	60	1	2.191206456678528	0.9139344474000156	Egr2
1057	Egr2_Egr2Ehn_type1C3_type6C2_26012021_Sequence_A 0_S 0_U 1_V 0_X20_Y13_Job(Seq.Scan) 1 01 01 02 01 04 01_108	Cell_CP_3	WT	60	1	1.1677117951941398	2.7009974509104517	Egr2
1058	Egr2_Egr2Ehn_type1C3_type6C2_26012021_Sequence_A 0_S 0_U 1_V 0_X20_Y13_Job(Seq.Scan) 1 01 01 02 01 04 01_108	Cell_CP_4	WT	60	1	5.181756392298792	0.0	Egr2
1059	Egr2_Egr2Ehn_type1C3_type6C2_26012021_Sequence_A 0_S 0_U 1_V 0_X20_Y13_Job(Seq.Scan) 1 01 01 02 01 04 01_108	Cell_CP_6	WT	60	1	2.696525125496985	2.2135657728178315	Egr2
1060	Egr2_Egr2Ehn_type1C3_type6C2_26012021_Sequence_A 0_S 0_U 1_V 0_X20_Y13_Job(Seq.Scan) 1 01 01 02 01 04 01_108	Cell_CP_8	WT	60	1	2.285115231027553	0.2560134935087391	Egr2
1061	Egr2_Egr2Ehn_type1C3_type6C2_26012021_Sequence_A 0_S 0_U 1_V 0_X20_Y13_Job(Seq.Scan) 1 01 01 02 01 04 01_108	Cell_CP_9	WT	60	1	3.245445568673168	5.5042879949192205	Egr2
1062	Egr2_Egr2Ehn_type1C3_type6C2_26012021_Sequence_A 0_S 0_U 1_V 0_X20_Y13_Job(Seq.Scan) 1 01 01 02 01 04 01_108	Cell_CP_11	WT	60	1	2.6819921069573613	2.4623125701434625	Egr2
1063	Egr2_Egr2Ehn_type1C3_type6C2_26012021_Sequence_A 0_S 0_U 1_V 0_X20_Y13_Job(Seq.Scan) 1 01 01 02 01 04 01_108	Cell_CP_12	WT	60	1	1.3583244793071347	0.0	Egr2
1064	Egr2_Egr2Ehn_type1C3_type6C2_26012021_Sequence_A 0_S 0_U 1_V 0_X20_Y13_Job(Seq.Scan) 1 01 01 02 01 04 01_108	Cell_CP_13	WT	60	1	3.4628889427803347	1.6517895011005457	Egr2
1065	Egr2_Egr2Ehn_type1C3_type6C2_26012021_Sequence_A 0_S 0_U 1_V 0_X20_Y13_Job(Seq.Scan) 1 01 01 02 01 04 01_108	Cell_CP_14	WT	60	1	5.736264387566011	3.486925584855102	Egr2
1066	Egr2_Egr2Ehn_type1C3_type6C2_26012021_Sequence_A 0_S 0_U 1_V 0_X20_Y13_Job(Seq.Scan) 1 01 01 02 01 04 01_108	Cell_CP_16	WT	60	1	10.413820328336651	2.022953224641779	Egr2
1067	Egr2_Egr2Ehn_type1C3_type6C2_26012021_Sequence_A 0_S 0_U 1_V 0_X20_Y13_Job(Seq.Scan) 1 01 01 02 01 04 01_108	Cell_CP_17	WT	60	1	4.202420438826201	1.7015384799422322	Egr2
1068	Egr2_Egr2Ehn_type1C3_type6C2_26012021_Sequence_A 0_S 0_U 1_V 0_X20_Y13_Job(Seq.Scan) 1 01 01 02 01 04 01_108	Cell_CP_24	WT	60	1	2.3907629759967985	3.013468088530837	Egr2
1069	Egr2_Egr2Ehn_type1C3_type6C2_26012021_Sequence_A 0_S 0_U 1_V 0_X20_Y13_Job(Seq.Scan) 1 01 01 02 01 04 01_108	Cell_CP_25	WT	60	1	1.9435780125801485	3.0950794632992005	Egr2
1070	Egr2_Egr2Ehn_type1C3_type6C2_26012021_Sequence_A 0_S 0_U 1_V 0_X20_Y13_Job(Seq.Scan) 1 01 01 02 01 04 01_108	Cell_CP_26	WT	60	1	5.120267763152171	1.937988421434972	Egr2
1071	Egr2_Egr2Ehn_type1C3_type6C2_26012021_Sequence_A 0_S 0_U 1_V 0_X20_Y13_Job(Seq.Scan) 1 01 01 02 01 04 01_108	Cell_CP_27	WT	60	1	2.2437507068721017	6.266739275118972	Egr2
1072	Egr2_Egr2Ehn_type1C3_type6C2_26012021_Sequence_A 0_S 0_U 1_V 0_X20_Y13_Job(Seq.Scan) 1 01 01 02 01 04 01_108	Cell_CP_28	WT	60	1	14.269676056828168	6.112460632661406	Egr2
1073	Egr2_Egr2Ehn_type1C3_type6C2_26012021_Sequence_A 0_S 0_U 1_V 0_X20_Y13_Job(Seq.Scan) 1 01 01 02 01 04 01_108	Cell_CP_32	WT	60	1	2.538334217829707	1.6713539536987898	Egr2
1074	Egr2_Egr2Ehn_type1C3_type6C2_26012021_Sequence_A 0_S 0_U 1_V 0_X20_Y13_Job(Seq.Scan) 1 01 01 02 01 04 01_108	Cell_CP_33	WT	60	1	1.0285253478898235	0.0	Egr2
1075	Egr2_Egr2Ehn_type1C3_type6C2_26012021_Sequence_A 0_S 0_U 1_V 0_X20_Y13_Job(Seq.Scan) 1 01 01 02 01 04 01_108	Cell_CP_34	WT	60	1	2.742361975065902	1.3996894112734135	Egr2
1076	Egr2_Egr2Ehn_type1C3_type6C2_26012021_Sequence_A 0_S 0_U 1_V 0_X20_Y13_Job(Seq.Scan) 1 01 01 02 01 04 01_108	Cell_CP_36	WT	60	1	1.085541583654507	0.0	Egr2
1077	Egr2_Egr2Ehn_type1C3_type6C2_26012021_Sequence_A 0_S 0_U 1_V 0_X20_Y13_Job(Seq.Scan) 1 01 01 02 01 04 01_108	Cell_CP_40	WT	60	1	7.0152162376134255	11.403217246809287	Egr2
1078	Egr2_Egr2Ehn_type1C3_type6C2_26012021_Sequence_A 0_S 0_U 1_V 0_X21_Y 9_Job(Seq.Scan) 1 01 01 02 01 04 01_082	Cell_CP_2	WT	60	1	2.7065879936142263	1.743462384616723	Egr2
1079	Egr2_Egr2Ehn_type1C3_type6C2_26012021_Sequence_A 0_S 0_U 1_V 0_X21_Y 9_Job(Seq.Scan) 1 01 01 02 01 04 01_082	Cell_CP_3	WT	60	1	1.491362158852649	3.9329920591075576	Egr2
1080	Egr2_Egr2Ehn_type1C3_type6C2_26012021_Sequence_A 0_S 0_U 1_V 0_X21_Y 9_Job(Seq.Scan) 1 01 01 02 01 04 01_082	Cell_CP_4	WT	60	1	10.101349146968497	2.0536971314042614	Egr2
1081	Egr2_Egr2Ehn_type1C3_type6C2_26012021_Sequence_A 0_S 0_U 1_V 0_X21_Y 9_Job(Seq.Scan) 1 01 01 02 01 04 01_082	Cell_CP_5	WT	60	1	2.6037353840599256	1.075479871001279	Egr2
1082	Egr2_Egr2Ehn_type1C3_type6C2_26012021_Sequence_A 0_S 0_U 1_V 0_X21_Y 9_Job(Seq.Scan) 1 01 01 02 01 04 01_082	Cell_CP_7	WT	60	1	3.7222563574989342	2.5198875747109435	Egr2
1083	Egr2_Egr2Ehn_type1C3_type6C2_26012021_Sequence_A 0_S 0_U 1_V 0_X21_Y 9_Job(Seq.Scan) 1 01 01 02 01 04 01_082	Cell_CP_9	WT	60	1	2.1023284367034094	3.1090532372567274	Egr2
1084	Egr2_Egr2Ehn_type1C3_type6C2_26012021_Sequence_A 0_S 0_U 1_V 0_X21_Y 9_Job(Seq.Scan) 1 01 01 02 01 04 01_082	Cell_CP_11	WT	60	1	1.68085689754922	0.0	Egr2
1085	Egr2_Egr2Ehn_type1C3_type6C2_26012021_Sequence_A 0_S 0_U 1_V 0_X21_Y 9_Job(Seq.Scan) 1 01 01 02 01 04 01_082	Cell_CP_12	WT	60	1	2.441630308065737	3.487484829437199	Egr2
1086	Egr2_Egr2Ehn_type1C3_type6C2_26012021_Sequence_A 0_S 0_U 1_V 0_X21_Y 9_Job(Seq.Scan) 1 01 01 02 01 04 01_082	Cell_CP_15	WT	60	1	1.4650900337558617	0.0	Egr2
1087	Egr2_Egr2Ehn_type1C3_type6C2_26012021_Sequence_A 0_S 0_U 1_V 0_X21_Y 9_Job(Seq.Scan) 1 01 01 02 01 04 01_082	Cell_CP_16	WT	60	1	3.049242885604169	2.5154160649191337	Egr2
1088	Egr2_Egr2Ehn_type1C3_type6C2_26012021_Sequence_A 0_S 0_U 1_V 0_X21_Y 9_Job(Seq.Scan) 1 01 01 02 01 04 01_082	Cell_CP_19	WT	60	1	1.1889528940431344	0.0	Egr2
1089	Egr2_Egr2Ehn_type1C3_type6C2_26012021_Sequence_A 0_S 0_U 1_V 0_X21_Y 9_Job(Seq.Scan) 1 01 01 02 01 04 01_082	Cell_CP_20	WT	60	1	2.304120846854528	1.440494554909825	Egr2
1090	Egr2_Egr2Ehn_type1C3_type6C2_26012021_Sequence_A 0_S 0_U 1_V 0_X21_Y 9_Job(Seq.Scan) 1 01 01 02 01 04 01_082	Cell_CP_21	WT	60	1	1.4567050353218551	8.705014115692126	Egr2
1091	Egr2_Egr2Ehn_type1C3_type6C2_26012021_Sequence_A 0_S 0_U 1_V 0_X21_Y 9_Job(Seq.Scan) 1 01 01 02 01 04 01_082	Cell_CP_22	WT	60	1	4.13031214384521	3.640086010022359	Egr2
1092	Egr2_Egr2Ehn_type1C3_type6C2_26012021_Sequence_A 0_S 0_U 1_V 0_X21_Y 9_Job(Seq.Scan) 1 01 01 02 01 04 01_082	Cell_CP_24	WT	60	1	4.60991806808592	0.3085577606944311	Egr2
1093	Egr2_Egr2Ehn_type1C3_type6C2_26012021_Sequence_A 0_S 0_U 1_V 0_X21_Y 9_Job(Seq.Scan) 1 01 01 02 01 04 01_082	Cell_CP_27	WT	60	1	1.1990148106017766	1.1028701454199037	Egr2
1094	Egr2_Egr2Ehn_type1C3_type6C2_26012021_Sequence_A 0_S 0_U 1_V 0_X21_Y 9_Job(Seq.Scan) 1 01 01 02 01 04 01_082	Cell_CP_28	WT	60	1	3.609901211905031	7.665309653480421	Egr2
1095	Egr2_Egr2Ehn_type1C3_type6C2_26012021_Sequence_A 0_S 0_U 1_V 0_X21_Y 9_Job(Seq.Scan) 1 01 01 02 01 04 01_082	Cell_CP_33	WT	60	1	1.6070711406958231	6.530578743377152	Egr2
1096	Egr2_Egr2Ehn_type1C3_type6C2_26012021_Sequence_A 0_S 0_U 1_V 0_X21_Y 9_Job(Seq.Scan) 1 01 01 02 01 04 01_082	Cell_CP_38	WT	60	1	2.146488232210748	1.4690028427133448	Egr2
1097	Egr2_Egr2Ehn_type1C3_type6C2_26012021_Sequence_A 0_S 0_U 1_V 0_X21_Y 9_Job(Seq.Scan) 1 01 01 02 01 04 01_082	Cell_CP_45	WT	60	1	1.5992457946547418	0.5824585337950114	Egr2
1098	Egr2_Egr2Ehn_type1C3_type6C2_26012021_Sequence_A 0_S 0_U 1_V 0_X21_Y10_Job(Seq.Scan) 1 01 01 02 01 04 01_092	Cell_CP_1	WT	60	1	1.3415551621238353	0.0	Egr2
1099	Egr2_Egr2Ehn_type1C3_type6C2_26012021_Sequence_A 0_S 0_U 1_V 0_X21_Y10_Job(Seq.Scan) 1 01 01 02 01 04 01_092	Cell_CP_2	WT	60	1	1.0011354812820268	0.0	Egr2
1100	Egr2_Egr2Ehn_type1C3_type6C2_26012021_Sequence_A 0_S 0_U 1_V 0_X21_Y10_Job(Seq.Scan) 1 01 01 02 01 04 01_092	Cell_CP_4	WT	60	1	3.5903358077481884	10.09576050738192	Egr2
1101	Egr2_Egr2Ehn_type1C3_type6C2_26012021_Sequence_A 0_S 0_U 1_V 0_X21_Y10_Job(Seq.Scan) 1 01 01 02 01 04 01_092	Cell_CP_6	WT	60	1	1.3007490669288255	1.3326113269185595	Egr2
1102	Egr2_Egr2Ehn_type1C3_type6C2_26012021_Sequence_A 0_S 0_U 1_V 0_X21_Y10_Job(Seq.Scan) 1 01 01 02 01 04 01_092	Cell_CP_7	WT	60	1	1.048089800488068	1.00169452195871	Egr2
1103	Egr2_Egr2Ehn_type1C3_type6C2_26012021_Sequence_A 0_S 0_U 1_V 0_X21_Y10_Job(Seq.Scan) 1 01 01 02 01 04 01_092	Cell_CP_9	WT	60	1	1.7552014911738862	2.0033887720435346	Egr2
1104	Egr2_Egr2Ehn_type1C3_type6C2_26012021_Sequence_A 0_S 0_U 1_V 0_X21_Y10_Job(Seq.Scan) 1 01 01 02 01 04 01_092	Cell_CP_11	WT	60	1	4.859783762386575	1.0067253443010884	Egr2
1105	Egr2_Egr2Ehn_type1C3_type6C2_26012021_Sequence_A 0_S 0_U 1_V 0_X21_Y10_Job(Seq.Scan) 1 01 01 02 01 04 01_092	Cell_CP_12	WT	60	1	1.6394923733937692	0.0	Egr2
1106	Egr2_Egr2Ehn_type1C3_type6C2_26012021_Sequence_A 0_S 0_U 1_V 0_X21_Y10_Job(Seq.Scan) 1 01 01 02 01 04 01_092	Cell_CP_13	WT	60	1	2.67863827070809	1.712159097335201	Egr2
1107	Egr2_Egr2Ehn_type1C3_type6C2_26012021_Sequence_A 0_S 0_U 1_V 0_X21_Y10_Job(Seq.Scan) 1 01 01 02 01 04 01_092	Cell_CP_14	WT	60	1	7.419917915836545	3.437176470076473	Egr2
1108	Egr2_Egr2Ehn_type1C3_type6C2_26012021_Sequence_A 0_S 0_U 1_V 0_X21_Y10_Job(Seq.Scan) 1 01 01 02 01 04 01_092	Cell_CP_17	WT	60	1	2.055374321402782	8.075042086077447	Egr2
1109	Egr2_Egr2Ehn_type1C3_type6C2_26012021_Sequence_A 0_S 0_U 1_V 0_X21_Y10_Job(Seq.Scan) 1 01 01 02 01 04 01_092	Cell_CP_21	WT	60	1	2.0922669279555954	1.8334582140713225	Egr2
1110	Egr2_Egr2Ehn_type1C3_type6C2_26012021_Sequence_A 0_S 0_U 1_V 0_X21_Y10_Job(Seq.Scan) 1 01 01 02 01 04 01_092	Cell_CP_23	WT	60	1	2.362254552256336	2.709940470494071	Egr2
1111	Egr2_Egr2Ehn_type1C3_type6C2_26012021_Sequence_A 0_S 0_U 1_V 0_X21_Y10_Job(Seq.Scan) 1 01 01 02 01 04 01_092	Cell_CP_24	WT	60	1	4.573584842052147	1.5629117529993126	Egr2
1112	Egr2_Egr2Ehn_type1C3_type6C2_26012021_Sequence_A 0_S 0_U 1_V 0_X21_Y10_Job(Seq.Scan) 1 01 01 02 01 04 01_092	Cell_CP_25	WT	60	1	2.0592875381710933	0.0	Egr2
1113	Egr2_Egr2Ehn_type1C3_type6C2_26012021_Sequence_A 0_S 0_U 1_V 0_X21_Y10_Job(Seq.Scan) 1 01 01 02 01 04 01_092	Cell_CP_26	WT	60	1	2.449455925980704	5.409262634523198	Egr2
1114	Egr2_Egr2Ehn_type1C3_type6C2_26012021_Sequence_A 0_S 0_U 1_V 0_X21_Y10_Job(Seq.Scan) 1 01 01 02 01 04 01_092	Cell_CP_27	WT	60	1	1.8256327320932983	6.101280091001627	Egr2
1115	Egr2_Egr2Ehn_type1C3_type6C2_26012021_Sequence_A 0_S 0_U 1_V 0_X21_Y10_Job(Seq.Scan) 1 01 01 02 01 04 01_092	Cell_CP_29	WT	60	1	7.137072831751389	1.2493230340255606	Egr2
1116	Egr2_Egr2Ehn_type1C3_type6C2_26012021_Sequence_A 0_S 0_U 1_V 0_X21_Y10_Job(Seq.Scan) 1 01 01 02 01 04 01_092	Cell_CP_30	WT	60	1	2.34604379997042	6.721750672072244	Egr2
1117	Egr2_Egr2Ehn_type1C3_type6C2_26012021_Sequence_A 0_S 0_U 1_V 0_X21_Y10_Job(Seq.Scan) 1 01 01 02 01 04 01_092	Cell_CP_32	WT	60	1	2.346603316426403	8.109141596269454	Egr2
1118	Egr2_Egr2Ehn_type1C3_type6C2_26012021_Sequence_A 0_S 0_U 1_V 0_X21_Y10_Job(Seq.Scan) 1 01 01 02 01 04 01_092	Cell_CP_35	WT	60	1	2.025747952245896	0.0	Egr2
1119	Egr2_Egr2Ehn_type1C3_type6C2_26012021_Sequence_A 0_S 0_U 1_V 0_X21_Y10_Job(Seq.Scan) 1 01 01 02 01 04 01_092	Cell_CP_36	WT	60	1	2.902789317313799	3.7613849908215378	Egr2
1120	Egr2_Egr2Ehn_type1C3_type6C2_26012021_Sequence_A 0_S 0_U 1_V 0_X21_Y10_Job(Seq.Scan) 1 01 01 02 01 04 01_092	Cell_CP_37	WT	60	1	1.4019247583584908	0.0	Egr2
1121	Egr2_Egr2Ehn_type1C3_type6C2_26012021_Sequence_A 0_S 0_U 1_V 0_X21_Y10_Job(Seq.Scan) 1 01 01 02 01 04 01_092	Cell_CP_40	WT	60	1	2.366726333922031	0.0	Egr2
1122	Egr2_Egr2Ehn_type1C3_type6C2_26012021_Sequence_A 0_S 0_U 1_V 0_X21_Y10_Job(Seq.Scan) 1 01 01 02 01 04 01_092	Cell_CP_42	WT	60	1	1.7289290942032138	0.0	Egr2
1123	Egr2_Egr2Ehn_type1C3_type6C2_26012021_Sequence_A 0_S 0_U 1_V 0_X21_Y10_Job(Seq.Scan) 1 01 01 02 01 04 01_092	Cell_CP_43	WT	60	1	2.107359734825087	12.37640613173486	Egr2
1124	Egr2_Egr2Ehn_type1C3_type6C2_26012021_Sequence_A 0_S 0_U 1_V 0_X21_Y10_Job(Seq.Scan) 1 01 01 02 01 04 01_092	Cell_CP_44	WT	60	1	1.4326685291840304	1.1967790557058715	Egr2
1125	Egr2_Egr2Ehn_type1C3_type6C2_26012021_Sequence_A 0_S 0_U 1_V 0_X21_Y10_Job(Seq.Scan) 1 01 01 02 01 04 01_092	Cell_CP_46	WT	60	1	6.835223219334801	0.0	Egr2
1126	Egr2_Egr2Ehn_type1C3_type6C2_26012021_Sequence_A 0_S 0_U 1_V 0_X21_Y10_Job(Seq.Scan) 1 01 01 02 01 04 01_092	Cell_CP_48	WT	60	1	2.5892015498986454	2.9357700664677275	Egr2
1127	Egr2_Egr2Ehn_type1C3_type6C2_26012021_Sequence_A 0_S 0_U 1_V 0_X21_Y11_Job(Seq.Scan) 1 01 01 02 01 04 01_094	Cell_CP_1	WT	60	1	3.440530306325744	2.2856739318618797	Egr2
1128	Egr2_Egr2Ehn_type1C3_type6C2_26012021_Sequence_A 0_S 0_U 1_V 0_X21_Y11_Job(Seq.Scan) 1 01 01 02 01 04 01_094	Cell_CP_4	WT	60	1	12.10026926389602	3.4891614756879497	Egr2
1129	Egr2_Egr2Ehn_type1C3_type6C2_26012021_Sequence_A 0_S 0_U 1_V 0_X21_Y11_Job(Seq.Scan) 1 01 01 02 01 04 01_094	Cell_CP_5	WT	60	1	2.011773770477541	0.0	Egr2
1130	Egr2_Egr2Ehn_type1C3_type6C2_26012021_Sequence_A 0_S 0_U 1_V 0_X21_Y11_Job(Seq.Scan) 1 01 01 02 01 04 01_094	Cell_CP_7	WT	60	1	10.15221566341578	0.0	Egr2
1131	Egr2_Egr2Ehn_type1C3_type6C2_26012021_Sequence_A 0_S 0_U 1_V 0_X21_Y11_Job(Seq.Scan) 1 01 01 02 01 04 01_094	Cell_CP_9	WT	60	1	1.0369102783553588	0.0	Egr2
1132	Egr2_Egr2Ehn_type1C3_type6C2_26012021_Sequence_A 0_S 0_U 1_V 0_X21_Y11_Job(Seq.Scan) 1 01 01 02 01 04 01_094	Cell_CP_11	WT	60	1	3.686480472930061	4.357818657943502	Egr2
1133	Egr2_Egr2Ehn_type1C3_type6C2_26012021_Sequence_A 0_S 0_U 1_V 0_X21_Y11_Job(Seq.Scan) 1 01 01 02 01 04 01_094	Cell_CP_13	WT	60	1	3.449473325909364	2.508149419712379	Egr2
1134	Egr2_Egr2Ehn_type1C3_type6C2_26012021_Sequence_A 0_S 0_U 1_V 0_X21_Y11_Job(Seq.Scan) 1 01 01 02 01 04 01_094	Cell_CP_15	WT	60	1	1.207399401224955	0.0	Egr2
1135	Egr2_Egr2Ehn_type1C3_type6C2_26012021_Sequence_A 0_S 0_U 1_V 0_X21_Y11_Job(Seq.Scan) 1 01 01 02 01 04 01_094	Cell_CP_16	WT	60	1	11.689416710891486	1.6366971020418817	Egr2
1136	Egr2_Egr2Ehn_type1C3_type6C2_26012021_Sequence_A 0_S 0_U 1_V 0_X21_Y11_Job(Seq.Scan) 1 01 01 02 01 04 01_094	Cell_CP_17	WT	60	1	1.495274967810132	0.0	Egr2
1137	Egr2_Egr2Ehn_type1C3_type6C2_26012021_Sequence_A 0_S 0_U 1_V 0_X21_Y11_Job(Seq.Scan) 1 01 01 02 01 04 01_094	Cell_CP_19	WT	60	1	2.3834960589161582	11.24949540206885	Egr2
1138	Egr2_Egr2Ehn_type1C3_type6C2_26012021_Sequence_A 0_S 0_U 1_V 0_X21_Y11_Job(Seq.Scan) 1 01 01 02 01 04 01_094	Cell_CP_20	WT	60	1	13.54020579765623	6.796094586012197	Egr2
1139	Egr2_Egr2Ehn_type1C3_type6C2_26012021_Sequence_A 0_S 0_U 1_V 0_X21_Y11_Job(Seq.Scan) 1 01 01 02 01 04 01_094	Cell_CP_27	WT	60	1	2.294058794358943	5.032509047962903	Egr2
1140	Egr2_Egr2Ehn_type1C3_type6C2_26012021_Sequence_A 0_S 0_U 1_V 0_X21_Y11_Job(Seq.Scan) 1 01 01 02 01 04 01_094	Cell_CP_29	WT	60	1	4.234842487145802	0.0	Egr2
1141	Egr2_Egr2Ehn_type1C3_type6C2_26012021_Sequence_A 0_S 0_U 1_V 0_X21_Y11_Job(Seq.Scan) 1 01 01 02 01 04 01_094	Cell_CP_31	WT	60	1	2.4170346932827576	0.0	Egr2
1142	Egr2_Egr2Ehn_type1C3_type6C2_26012021_Sequence_A 0_S 0_U 1_V 0_X21_Y11_Job(Seq.Scan) 1 01 01 02 01 04 01_094	Cell_CP_34	WT	60	1	4.7552531472120965	1.164358094881811	Egr2
1143	Egr2_Egr2Ehn_type1C3_type6C2_26012021_Sequence_A 0_S 0_U 1_V 0_X21_Y11_Job(Seq.Scan) 1 01 01 02 01 04 01_094	Cell_CP_35	WT	60	1	1.9318391778968709	2.6601913557154417	Egr2
1144	Egr2_Egr2Ehn_type1C3_type6C2_26012021_Sequence_A 0_S 0_U 1_V 0_X21_Y11_Job(Seq.Scan) 1 01 01 02 01 04 01_094	Cell_CP_36	WT	60	1	5.149335431474731	0.8177893744073149	Egr2
1145	Egr2_Egr2Ehn_type1C3_type6C2_26012021_Sequence_A 0_S 0_U 1_V 0_X21_Y11_Job(Seq.Scan) 1 01 01 02 01 04 01_094	Cell_CP_40	WT	60	1	1.8099810884525371	0.0	Egr2
1146	Egr2_Egr2Ehn_type1C3_type6C2_26012021_Sequence_A 0_S 0_U 1_V 0_X21_Y11_Job(Seq.Scan) 1 01 01 02 01 04 01_094	Cell_CP_45	WT	60	1	1.2068404285167431	0.7808967678545018	Egr2
1147	Egr2_Egr2Ehn_type1C3_type6C2_26012021_Sequence_A 0_S 0_U 1_V 0_X21_Y11_Job(Seq.Scan) 1 01 01 02 01 04 01_094	Cell_CP_46	WT	60	1	11.093542016477732	3.4533855911190763	Egr2
1148	Egr2_Egr2Ehn_type1C3_type6C2_26012021_Sequence_A 0_S 0_U 1_V 0_X21_Y12_Job(Seq.Scan) 1 01 01 02 01 04 01_104	Cell_CP_1	WT	60	1	3.9363461672307145	0.0	Egr2
1149	Egr2_Egr2Ehn_type1C3_type6C2_26012021_Sequence_A 0_S 0_U 1_V 0_X21_Y12_Job(Seq.Scan) 1 01 01 02 01 04 01_104	Cell_CP_2	WT	60	1	2.386290922457218	1.4304334539728387	Egr2
1150	Egr2_Egr2Ehn_type1C3_type6C2_26012021_Sequence_A 0_S 0_U 1_V 0_X21_Y12_Job(Seq.Scan) 1 01 01 02 01 04 01_104	Cell_CP_4	WT	60	1	1.6260763487119705	10.312648443141384	Egr2
1151	Egr2_Egr2Ehn_type1C3_type6C2_26012021_Sequence_A 0_S 0_U 1_V 0_X21_Y12_Job(Seq.Scan) 1 01 01 02 01 04 01_104	Cell_CP_5	WT	60	1	1.101751996098066	0.0	Egr2
1152	Egr2_Egr2Ehn_type1C3_type6C2_26012021_Sequence_A 0_S 0_U 1_V 0_X21_Y12_Job(Seq.Scan) 1 01 01 02 01 04 01_104	Cell_CP_11	WT	60	1	5.040894182333853	2.6590739540467885	Egr2
1153	Egr2_Egr2Ehn_type1C3_type6C2_26012021_Sequence_A 0_S 0_U 1_V 0_X21_Y12_Job(Seq.Scan) 1 01 01 02 01 04 01_104	Cell_CP_12	WT	60	1	3.024646998947304	0.6299719616462073	Egr2
1154	Egr2_Egr2Ehn_type1C3_type6C2_26012021_Sequence_A 0_S 0_U 1_V 0_X21_Y12_Job(Seq.Scan) 1 01 01 02 01 04 01_104	Cell_CP_15	WT	60	1	1.087777542455826	0.0	Egr2
1155	Egr2_Egr2Ehn_type1C3_type6C2_26012021_Sequence_A 0_S 0_U 1_V 0_X21_Y12_Job(Seq.Scan) 1 01 01 02 01 04 01_104	Cell_CP_17	WT	60	1	4.886056023420304	7.639597996398215	Egr2
1156	Egr2_Egr2Ehn_type1C3_type6C2_26012021_Sequence_A 0_S 0_U 1_V 0_X21_Y12_Job(Seq.Scan) 1 01 01 02 01 04 01_104	Cell_CP_18	WT	60	1	1.7669397821093933	4.220308924858408	Egr2
1157	Egr2_Egr2Ehn_type1C3_type6C2_26012021_Sequence_A 0_S 0_U 1_V 0_X21_Y12_Job(Seq.Scan) 1 01 01 02 01 04 01_104	Cell_CP_20	WT	60	1	1.153178640717573	0.0	Egr2
1158	Egr2_Egr2Ehn_type1C3_type6C2_26012021_Sequence_A 0_S 0_U 1_V 0_X21_Y12_Job(Seq.Scan) 1 01 01 02 01 04 01_104	Cell_CP_22	WT	60	1	6.436669153406471	0.3085576247574885	Egr2
1159	Egr2_Egr2Ehn_type1C3_type6C2_26012021_Sequence_A 0_S 0_U 1_V 0_X21_Y12_Job(Seq.Scan) 1 01 01 02 01 04 01_104	Cell_CP_26	WT	60	1	2.582493605526217	2.3415722901786102	Egr2
1160	Egr2_Egr2Ehn_type1C3_type6C2_26012021_Sequence_A 0_S 0_U 1_V 0_X21_Y12_Job(Seq.Scan) 1 01 01 02 01 04 01_104	Cell_CP_33	WT	60	1	2.320331055392673	2.884901918777133	Egr2
1161	Egr2_Egr2Ehn_type1C3_type6C2_26012021_Sequence_A 0_S 0_U 1_V 0_X21_Y12_Job(Seq.Scan) 1 01 01 02 01 04 01_104	Cell_CP_35	WT	60	1	1.4522331177192174	0.0	Egr2
1162	Egr2_Egr2Ehn_type1C3_type6C2_26012021_Sequence_A 0_S 0_U 1_V 0_X21_Y12_Job(Seq.Scan) 1 01 01 02 01 04 01_104	Cell_CP_38	WT	60	1	2.698761831951489	0.0	Egr2
1163	Egr2_Egr2Ehn_type1C3_type6C2_26012021_Sequence_A 0_S 0_U 1_V 0_X21_Y12_Job(Seq.Scan) 1 01 01 02 01 04 01_104	Cell_CP_39	WT	60	1	1.242615225590075	0.0	Egr2
1164	Egr2_Egr2Ehn_type1C3_type6C2_26012021_Sequence_A 0_S 0_U 2_V 0_X 5_Y22_Job(Seq.Scan) 1 01 01 02 01 04 01_346	Cell_CP_1	WT	60	2	1.0508846640291274	1.223610017573928	Egr2
1165	Egr2_Egr2Ehn_type1C3_type6C2_26012021_Sequence_A 0_S 0_U 2_V 0_X 5_Y22_Job(Seq.Scan) 1 01 01 02 01 04 01_346	Cell_CP_3	WT	60	2	5.442240393064388	0.0	Egr2
1166	Egr2_Egr2Ehn_type1C3_type6C2_26012021_Sequence_A 0_S 0_U 2_V 0_X 5_Y22_Job(Seq.Scan) 1 01 01 02 01 04 01_346	Cell_CP_4	WT	60	2	5.560743694700852	0.0	Egr2
1167	Egr2_Egr2Ehn_type1C3_type6C2_26012021_Sequence_A 0_S 0_U 2_V 0_X 5_Y22_Job(Seq.Scan) 1 01 01 02 01 04 01_346	Cell_CP_5	WT	60	2	2.095061519622769	0.0	Egr2
1168	Egr2_Egr2Ehn_type1C3_type6C2_26012021_Sequence_A 0_S 0_U 2_V 0_X 5_Y22_Job(Seq.Scan) 1 01 01 02 01 04 01_346	Cell_CP_6	WT	60	2	11.22210791435755	3.759148828114805	Egr2
1169	Egr2_Egr2Ehn_type1C3_type6C2_26012021_Sequence_A 0_S 0_U 2_V 0_X 5_Y22_Job(Seq.Scan) 1 01 01 02 01 04 01_346	Cell_CP_9	WT	60	2	1.8882388988455148	2.099533980973178	Egr2
1170	Egr2_Egr2Ehn_type1C3_type6C2_26012021_Sequence_A 0_S 0_U 2_V 0_X 5_Y23_Job(Seq.Scan) 1 01 01 02 01 04 01_374	Cell_CP_1	WT	60	2	3.3745688080178877	0.0	Egr2
1171	Egr2_Egr2Ehn_type1C3_type6C2_26012021_Sequence_A 0_S 0_U 2_V 0_X 5_Y23_Job(Seq.Scan) 1 01 01 02 01 04 01_374	Cell_CP_2	WT	60	2	12.23274688323778	1.201250701434624	Egr2
1172	Egr2_Egr2Ehn_type1C3_type6C2_26012021_Sequence_A 0_S 0_U 2_V 0_X 5_Y23_Job(Seq.Scan) 1 01 01 02 01 04 01_374	Cell_CP_5	WT	60	2	2.226422552917533	0.0	Egr2
1173	Egr2_Egr2Ehn_type1C3_type6C2_26012021_Sequence_A 0_S 0_U 2_V 0_X 5_Y23_Job(Seq.Scan) 1 01 01 02 01 04 01_374	Cell_CP_7	WT	60	2	3.624993475026753	6.859259045787912	Egr2
1174	Egr2_Egr2Ehn_type1C3_type6C2_26012021_Sequence_A 0_S 0_U 2_V 0_X 5_Y23_Job(Seq.Scan) 1 01 01 02 01 04 01_374	Cell_CP_9	WT	60	2	2.1621397399145663	0.0	Egr2
1175	Egr2_Egr2Ehn_type1C3_type6C2_26012021_Sequence_A 0_S 0_U 2_V 0_X 5_Y23_Job(Seq.Scan) 1 01 01 02 01 04 01_374	Cell_CP_10	WT	60	2	2.556780045326814	5.510436150961781	Egr2
1176	Egr2_Egr2Ehn_type1C3_type6C2_26012021_Sequence_A 0_S 0_U 2_V 0_X 5_Y23_Job(Seq.Scan) 1 01 01 02 01 04 01_374	Cell_CP_11	WT	60	2	3.1023455647581843	6.6563481464726	Egr2
1177	Egr2_Egr2Ehn_type1C3_type6C2_26012021_Sequence_A 0_S 0_U 2_V 0_X 5_Y23_Job(Seq.Scan) 1 01 01 02 01 04 01_374	Cell_CP_12	WT	60	2	2.677519237796125	2.699879505494028	Egr2
1178	Egr2_Egr2Ehn_type1C3_type6C2_26012021_Sequence_A 0_S 0_U 2_V 0_X 5_Y23_Job(Seq.Scan) 1 01 01 02 01 04 01_374	Cell_CP_15	WT	60	2	2.4796409959719163	2.8742817091949924	Egr2
1179	Egr2_Egr2Ehn_type1C3_type6C2_26012021_Sequence_A 0_S 0_U 2_V 0_X 5_Y23_Job(Seq.Scan) 1 01 01 02 01 04 01_374	Cell_CP_19	WT	60	2	1.2845388583906805	0.0	Egr2
1180	Egr2_Egr2Ehn_type1C3_type6C2_26012021_Sequence_A 0_S 0_U 2_V 0_X 5_Y23_Job(Seq.Scan) 1 01 01 02 01 04 01_374	Cell_CP_21	WT	60	2	2.1817039206389253	0.0	Egr2
1181	Egr2_Egr2Ehn_type1C3_type6C2_26012021_Sequence_A 0_S 0_U 2_V 0_X 5_Y23_Job(Seq.Scan) 1 01 01 02 01 04 01_374	Cell_CP_22	WT	60	2	1.886561980720879	2.1375442610685296	Egr2
1182	Egr2_Egr2Ehn_type1C3_type6C2_26012021_Sequence_A 0_S 0_U 2_V 0_X 5_Y23_Job(Seq.Scan) 1 01 01 02 01 04 01_374	Cell_CP_28	WT	60	2	2.077174392959989	0.6109666176931174	Egr2
1183	Egr2_Egr2Ehn_type1C3_type6C2_26012021_Sequence_A 0_S 0_U 2_V 0_X 5_Y23_Job(Seq.Scan) 1 01 01 02 01 04 01_374	Cell_CP_35	WT	60	2	1.0838646655298714	0.4745751018983322	Egr2
1184	Egr2_Egr2Ehn_type1C3_type6C2_26012021_Sequence_A 0_S 0_U 2_V 0_X 5_Y23_Job(Seq.Scan) 1 01 01 02 01 04 01_374	Cell_CP_36	WT	60	2	4.85586986593355	0.0	Egr2
1185	Egr2_Egr2Ehn_type1C3_type6C2_26012021_Sequence_A 0_S 0_U 2_V 0_X 5_Y23_Job(Seq.Scan) 1 01 01 02 01 04 01_374	Cell_CP_38	WT	60	2	2.4058552391185195	1.9754394569482263	Egr2
1186	Egr2_Egr2Ehn_type1C3_type6C2_26012021_Sequence_A 0_S 0_U 2_V 0_X 5_Y23_Job(Seq.Scan) 1 01 01 02 01 04 01_374	Cell_CP_39	WT	60	2	1.3175189278598958	3.370097841973848	Egr2
1187	Egr2_Egr2Ehn_type1C3_type6C2_26012021_Sequence_A 0_S 0_U 2_V 0_X 5_Y23_Job(Seq.Scan) 1 01 01 02 01 04 01_374	Cell_CP_41	WT	60	2	1.5863888786180975	1.2504409794419842	Egr2
1188	Egr2_Egr2Ehn_type1C3_type6C2_26012021_Sequence_A 0_S 0_U 2_V 0_X 5_Y23_Job(Seq.Scan) 1 01 01 02 01 04 01_374	Cell_CP_42	WT	60	2	5.349449836005673	3.522699838180664	Egr2
1189	Egr2_Egr2Ehn_type1C3_type6C2_26012021_Sequence_A 0_S 0_U 2_V 0_X 5_Y23_Job(Seq.Scan) 1 01 01 02 01 04 01_374	Cell_CP_43	WT	60	2	2.722798202152372	0.727793612921187	Egr2
1190	Egr2_Egr2Ehn_type1C3_type6C2_26012021_Sequence_A 0_S 0_U 2_V 0_X 5_Y23_Job(Seq.Scan) 1 01 01 02 01 04 01_374	Cell_CP_45	WT	60	2	2.6294481286376725	0.8094049876895505	Egr2
1191	Egr2_Egr2Ehn_type1C3_type6C2_26012021_Sequence_A 0_S 0_U 2_V 0_X 5_Y23_Job(Seq.Scan) 1 01 01 02 01 04 01_374	Cell_CP_46	WT	60	2	10.356246139390828	2.6406275828019106	Egr2
1192	Egr2_Egr2Ehn_type1C3_type6C2_26012021_Sequence_A 0_S 0_U 2_V 0_X 5_Y23_Job(Seq.Scan) 1 01 01 02 01 04 01_374	Cell_CP_50	WT	60	2	5.7385013658944	0.0	Egr2
1193	Egr2_Egr2Ehn_type1C3_type6C2_26012021_Sequence_A 0_S 0_U 2_V 0_X 6_Y22_Job(Seq.Scan) 1 01 01 02 01 04 01_348	Cell_CP_1	WT	60	2	1.7781191003366883	0.0	Egr2
1194	Egr2_Egr2Ehn_type1C3_type6C2_26012021_Sequence_A 0_S 0_U 2_V 0_X 6_Y22_Job(Seq.Scan) 1 01 01 02 01 04 01_348	Cell_CP_2	WT	60	2	5.901164598975144	0.136391430834196	Egr2
1195	Egr2_Egr2Ehn_type1C3_type6C2_26012021_Sequence_A 0_S 0_U 2_V 0_X 6_Y22_Job(Seq.Scan) 1 01 01 02 01 04 01_348	Cell_CP_6	WT	60	2	1.248205360483022	4.230929134440549	Egr2
1196	Egr2_Egr2Ehn_type1C3_type6C2_26012021_Sequence_A 0_S 0_U 2_V 0_X 6_Y22_Job(Seq.Scan) 1 01 01 02 01 04 01_348	Cell_CP_7	WT	60	2	2.334305644971856	0.0	Egr2
1197	Egr2_Egr2Ehn_type1C3_type6C2_26012021_Sequence_A 0_S 0_U 2_V 0_X 6_Y22_Job(Seq.Scan) 1 01 01 02 01 04 01_348	Cell_CP_8	WT	60	2	4.038080831368592	2.338219269550995	Egr2
1198	Egr2_Egr2Ehn_type1C3_type6C2_26012021_Sequence_A 0_S 0_U 2_V 0_X 6_Y22_Job(Seq.Scan) 1 01 01 02 01 04 01_348	Cell_CP_10	WT	60	2	1.912274997172512	0.0	Egr2
1199	Egr2_Egr2Ehn_type1C3_type6C2_26012021_Sequence_A 0_S 0_U 2_V 0_X 6_Y22_Job(Seq.Scan) 1 01 01 02 01 04 01_348	Cell_CP_12	WT	60	2	2.997815493331477	3.047565151857877	Egr2
1200	Egr2_Egr2Ehn_type1C3_type6C2_26012021_Sequence_A 0_S 0_U 2_V 0_X 6_Y22_Job(Seq.Scan) 1 01 01 02 01 04 01_348	Cell_CP_13	WT	60	2	9.329954847185126	3.5159910781865795	Egr2
1201	Egr2_Egr2Ehn_type1C3_type6C2_26012021_Sequence_A 0_S 0_U 2_V 0_X 6_Y22_Job(Seq.Scan) 1 01 01 02 01 04 01_348	Cell_CP_14	WT	60	2	1.915069860713571	0.0	Egr2
1202	Egr2_Egr2Ehn_type1C3_type6C2_26012021_Sequence_A 0_S 0_U 2_V 0_X 6_Y22_Job(Seq.Scan) 1 01 01 02 01 04 01_348	Cell_CP_18	WT	60	2	7.437806673742638	3.916222877861201	Egr2
1203	Egr2_Egr2Ehn_type1C3_type6C2_26012021_Sequence_A 0_S 0_U 2_V 0_X 6_Y22_Job(Seq.Scan) 1 01 01 02 01 04 01_348	Cell_CP_19	WT	60	2	2.7747826640160773	1.6724720350521562	Egr2
1204	Egr2_Egr2Ehn_type1C3_type6C2_26012021_Sequence_A 0_S 0_U 2_V 0_X 6_Y22_Job(Seq.Scan) 1 01 01 02 01 04 01_348	Cell_CP_21	WT	60	2	5.473545039715337	2.9503030850073517	Egr2
1205	Egr2_Egr2Ehn_type1C3_type6C2_26012021_Sequence_A 0_S 0_U 2_V 0_X 6_Y22_Job(Seq.Scan) 1 01 01 02 01 04 01_348	Cell_CP_22	WT	60	2	2.7568960811010674	0.1106782954377387	Egr2
1206	Egr2_Egr2Ehn_type1C3_type6C2_26012021_Sequence_A 0_S 0_U 2_V 0_X 6_Y22_Job(Seq.Scan) 1 01 01 02 01 04 01_348	Cell_CP_23	WT	60	2	2.627770938639152	3.254947017217229	Egr2
1207	Egr2_Egr2Ehn_type1C3_type6C2_26012021_Sequence_A 0_S 0_U 2_V 0_X 6_Y22_Job(Seq.Scan) 1 01 01 02 01 04 01_348	Cell_CP_25	WT	60	2	3.671389297303881	2.3807009235012138	Egr2
1208	Egr2_Egr2Ehn_type1C3_type6C2_26012021_Sequence_A 0_S 0_U 2_V 0_X 6_Y22_Job(Seq.Scan) 1 01 01 02 01 04 01_348	Cell_CP_26	WT	60	2	2.532744218873703	4.220866810071079	Egr2
1209	Egr2_Egr2Ehn_type1C3_type6C2_26012021_Sequence_A 0_S 0_U 2_V 0_X 6_Y22_Job(Seq.Scan) 1 01 01 02 01 04 01_348	Cell_CP_27	WT	60	2	10.777720261346929	9.249463864698155	Egr2
1210	Egr2_Egr2Ehn_type1C3_type6C2_26012021_Sequence_A 0_S 0_U 2_V 0_X 6_Y22_Job(Seq.Scan) 1 01 01 02 01 04 01_348	Cell_CP_31	WT	60	2	4.685938900150509	0.0	Egr2
1211	Egr2_Egr2Ehn_type1C3_type6C2_26012021_Sequence_A 0_S 0_U 2_V 0_X 6_Y22_Job(Seq.Scan) 1 01 01 02 01 04 01_348	Cell_CP_34	WT	60	2	1.858053692917359	2.090030901185805	Egr2
1212	Egr2_Egr2Ehn_type1C3_type6C2_26012021_Sequence_A 0_S 0_U 2_V 0_X 6_Y22_Job(Seq.Scan) 1 01 01 02 01 04 01_348	Cell_CP_35	WT	60	2	10.421085886047868	0.8871031456896027	Egr2
1213	Egr2_Egr2Ehn_type1C3_type6C2_26012021_Sequence_A 0_S 0_U 2_V 0_X 6_Y22_Job(Seq.Scan) 1 01 01 02 01 04 01_348	Cell_CP_37	WT	60	2	1.7747655359613026	0.7171728595912756	Egr2
1214	Egr2_Egr2Ehn_type1C3_type6C2_26012021_Sequence_A 0_S 0_U 2_V 0_X 6_Y22_Job(Seq.Scan) 1 01 01 02 01 04 01_348	Cell_CP_38	WT	60	2	2.5260362745012745	3.4226426359151927	Egr2
1215	Egr2_Egr2Ehn_type1C3_type6C2_26012021_Sequence_A 0_S 0_U 2_V 0_X 6_Y22_Job(Seq.Scan) 1 01 01 02 01 04 01_348	Cell_CP_40	WT	60	2	2.112390217325109	3.388544213218726	Egr2
1216	Egr2_Egr2Ehn_type1C3_type6C2_26012021_Sequence_A 0_S 0_U 2_V 0_X 6_Y22_Job(Seq.Scan) 1 01 01 02 01 04 01_348	Cell_CP_41	WT	60	2	3.4041949053008884	3.441647979868282	Egr2
1217	Egr2_Egr2Ehn_type1C3_type6C2_26012021_Sequence_A 0_S 0_U 2_V 0_X 6_Y22_Job(Seq.Scan) 1 01 01 02 01 04 01_348	Cell_CP_42	WT	60	2	2.972661993335828	0.0	Egr2
1218	Egr2_Egr2Ehn_type1C3_type6C2_26012021_Sequence_A 0_S 0_U 2_V 0_X 6_Y23_Job(Seq.Scan) 1 01 01 02 01 04 01_372	Cell_CP_1	WT	60	2	3.519904974639604	4.054850556362719	Egr2
1219	Egr2_Egr2Ehn_type1C3_type6C2_26012021_Sequence_A 0_S 0_U 2_V 0_X 6_Y23_Job(Seq.Scan) 1 01 01 02 01 04 01_372	Cell_CP_4	WT	60	2	1.9089210249862976	1.1285834337454217	Egr2
1220	Egr2_Egr2Ehn_type1C3_type6C2_26012021_Sequence_A 0_S 0_U 2_V 0_X 6_Y23_Job(Seq.Scan) 1 01 01 02 01 04 01_372	Cell_CP_5	WT	60	2	1.379006469510975	2.713295394238884	Egr2
1221	Egr2_Egr2Ehn_type1C3_type6C2_26012021_Sequence_A 0_S 0_U 2_V 0_X 6_Y23_Job(Seq.Scan) 1 01 01 02 01 04 01_372	Cell_CP_8	WT	60	2	1.7585549196123296	8.792217120659805	Egr2
1222	Egr2_Egr2Ehn_type1C3_type6C2_26012021_Sequence_A 0_S 0_U 2_V 0_X 6_Y23_Job(Seq.Scan) 1 01 01 02 01 04 01_372	Cell_CP_9	WT	60	2	3.744055749371428	3.294635982617472	Egr2
1223	Egr2_Egr2Ehn_type1C3_type6C2_26012021_Sequence_A 0_S 0_U 2_V 0_X 6_Y23_Job(Seq.Scan) 1 01 01 02 01 04 01_372	Cell_CP_10	WT	60	2	2.4774048332651835	0.0	Egr2
1224	Egr2_Egr2Ehn_type1C3_type6C2_26012021_Sequence_A 0_S 0_U 2_V 0_X 6_Y23_Job(Seq.Scan) 1 01 01 02 01 04 01_372	Cell_CP_11	WT	60	2	7.309798117327719	0.4701031503114587	Egr2
1225	Egr2_Egr2Ehn_type1C3_type6C2_26012021_Sequence_A 0_S 0_U 2_V 0_X 6_Y23_Job(Seq.Scan) 1 01 01 02 01 04 01_372	Cell_CP_15	WT	60	2	1.0777157618341264	0.0	Egr2
1226	Egr2_Egr2Ehn_type1C3_type6C2_26012021_Sequence_A 0_S 0_U 2_V 0_X 6_Y23_Job(Seq.Scan) 1 01 01 02 01 04 01_372	Cell_CP_16	WT	60	2	4.315894617332069	3.365067087599941	Egr2
1227	Egr2_Egr2Ehn_type1C3_type6C2_26012021_Sequence_A 0_S 0_U 2_V 0_X 6_Y23_Job(Seq.Scan) 1 01 01 02 01 04 01_372	Cell_CP_18	WT	60	2	2.9838417193739506	9.644661919386133	Egr2
1228	Egr2_Egr2Ehn_type1C3_type6C2_26012021_Sequence_A 0_S 0_U 2_V 0_X 6_Y23_Job(Seq.Scan) 1 01 01 02 01 04 01_372	Cell_CP_22	WT	60	2	2.3549884507973515	1.456146606361414	Egr2
1229	Egr2_Egr2Ehn_type1C3_type6C2_26012021_Sequence_A 0_S 0_U 2_V 0_X 6_Y23_Job(Seq.Scan) 1 01 01 02 01 04 01_372	Cell_CP_25	WT	60	2	2.349957152675674	0.0	Egr2
1230	Egr2_Egr2Ehn_type1C3_type6C2_26012021_Sequence_A 0_S 0_U 2_V 0_X 6_Y23_Job(Seq.Scan) 1 01 01 02 01 04 01_372	Cell_CP_26	WT	60	2	6.003459867064545	1.3057802291135607	Egr2
1231	Egr2_Egr2Ehn_type1C3_type6C2_26012021_Sequence_A 0_S 0_U 2_V 0_X 6_Y23_Job(Seq.Scan) 1 01 01 02 01 04 01_372	Cell_CP_27	WT	60	2	2.598704629686018	2.1163032981564776	Egr2
1232	Egr2_Egr2Ehn_type1C3_type6C2_26012021_Sequence_A 0_S 0_U 2_V 0_X 6_Y23_Job(Seq.Scan) 1 01 01 02 01 04 01_372	Cell_CP_30	WT	60	2	2.314182355602342	0.2381260270036017	Egr2
1233	Egr2_Egr2Ehn_type1C3_type6C2_26012021_Sequence_A 0_S 0_U 2_V 0_X 6_Y23_Job(Seq.Scan) 1 01 01 02 01 04 01_372	Cell_CP_31	WT	60	2	1.3549705071209208	0.0	Egr2
1234	Egr2_Egr2Ehn_type1C3_type6C2_26012021_Sequence_A 0_S 0_U 2_V 0_X 6_Y23_Job(Seq.Scan) 1 01 01 02 01 04 01_372	Cell_CP_33	WT	60	2	2.455604082023264	2.050902403800144	Egr2
1235	Egr2_Egr2Ehn_type1C3_type6C2_26012021_Sequence_A 0_S 0_U 2_V 0_X 6_Y23_Job(Seq.Scan) 1 01 01 02 01 04 01_372	Cell_CP_34	WT	60	2	11.28807213140426	10.034270246991989	Egr2
1236	Egr2_Egr2Ehn_type1C3_type6C2_26012021_Sequence_A 0_S 0_U 2_V 0_X 6_Y23_Job(Seq.Scan) 1 01 01 02 01 04 01_372	Cell_CP_35	WT	60	2	1.1419987787425072	0.6663055275223372	Egr2
1237	Egr2_Egr2Ehn_type1C3_type6C2_26012021_Sequence_A 0_S 0_U 2_V 0_X 6_Y23_Job(Seq.Scan) 1 01 01 02 01 04 01_372	Cell_CP_36	WT	60	2	8.002375634009901	3.7960415706045607	Egr2
1238	Egr2_Egr2Ehn_type1C3_type6C2_26012021_Sequence_A 0_S 0_U 2_V 0_X 6_Y23_Job(Seq.Scan) 1 01 01 02 01 04 01_372	Cell_CP_37	WT	60	2	7.149370231332052	2.076615284314834	Egr2
1239	Egr2_Egr2Ehn_type1C3_type6C2_26012021_Sequence_A 0_S 0_U 2_V 0_X 6_Y23_Job(Seq.Scan) 1 01 01 02 01 04 01_372	Cell_CP_38	WT	60	2	4.9905844636037	1.4768284606283115	Egr2
1240	Egr2_Egr2Ehn_type1C3_type6C2_26012021_Sequence_A 0_S 0_U 2_V 0_X 6_Y23_Job(Seq.Scan) 1 01 01 02 01 04 01_372	Cell_CP_40	WT	60	2	1.8949464354071148	1.4975109945799223	Egr2
1241	Egr2_Egr2Ehn_type1C3_type6C2_26012021_Sequence_A 0_S 0_U 2_V 0_X 7_Y22_Job(Seq.Scan) 1 01 01 02 01 04 01_350	Cell_CP_1	WT	60	2	11.77605856815987	3.267804748875529	Egr2
1242	Egr2_Egr2Ehn_type1C3_type6C2_26012021_Sequence_A 0_S 0_U 2_V 0_X 7_Y22_Job(Seq.Scan) 1 01 01 02 01 04 01_350	Cell_CP_3	WT	60	2	3.02017576102938	0.4986113701465074	Egr2
1243	Egr2_Egr2Ehn_type1C3_type6C2_26012021_Sequence_A 0_S 0_U 2_V 0_X 7_Y22_Job(Seq.Scan) 1 01 01 02 01 04 01_350	Cell_CP_6	WT	60	2	2.465666678266619	0.5908431244181899	Egr2
1244	Egr2_Egr2Ehn_type1C3_type6C2_26012021_Sequence_A 0_S 0_U 2_V 0_X 7_Y22_Job(Seq.Scan) 1 01 01 02 01 04 01_350	Cell_CP_11	WT	60	2	2.7641629981817077	2.341013589344284	Egr2
1245	Egr2_Egr2Ehn_type1C3_type6C2_26012021_Sequence_A 0_S 0_U 2_V 0_X 7_Y22_Job(Seq.Scan) 1 01 01 02 01 04 01_350	Cell_CP_13	WT	60	2	1.2006918646633549	0.0	Egr2
1246	Egr2_Egr2Ehn_type1C3_type6C2_26012021_Sequence_A 0_S 0_U 2_V 0_X 7_Y22_Job(Seq.Scan) 1 01 01 02 01 04 01_350	Cell_CP_14	WT	60	2	1.6730310077603685	2.6965262129925267	Egr2
1247	Egr2_Egr2Ehn_type1C3_type6C2_26012021_Sequence_A 0_S 0_U 2_V 0_X 7_Y22_Job(Seq.Scan) 1 01 01 02 01 04 01_350	Cell_CP_17	WT	60	2	3.088929404139443	2.4673435963912547	Egr2
1248	Egr2_Egr2Ehn_type1C3_type6C2_26012021_Sequence_A 0_S 0_U 2_V 0_X 7_Y22_Job(Seq.Scan) 1 01 01 02 01 04 01_350	Cell_CP_19	WT	60	2	9.79335300975266	1.780914371688576	Egr2
1249	Egr2_Egr2Ehn_type1C3_type6C2_26012021_Sequence_A 0_S 0_U 2_V 0_X 7_Y22_Job(Seq.Scan) 1 01 01 02 01 04 01_350	Cell_CP_21	WT	60	2	1.2258461802806608	0.0	Egr2
1250	Egr2_Egr2Ehn_type1C3_type6C2_26012021_Sequence_A 0_S 0_U 2_V 0_X 7_Y22_Job(Seq.Scan) 1 01 01 02 01 04 01_350	Cell_CP_23	WT	60	2	3.5109611394343285	3.380718595303759	Egr2
1251	Egr2_Egr2Ehn_type1C3_type6C2_26012021_Sequence_A 0_S 0_U 2_V 0_X 7_Y22_Job(Seq.Scan) 1 01 01 02 01 04 01_350	Cell_CP_24	WT	60	2	1.6193685402764848	4.193478234864237	Egr2
1252	Egr2_Egr2Ehn_type1C3_type6C2_26012021_Sequence_A 0_S 0_U 2_V 0_X 7_Y22_Job(Seq.Scan) 1 01 01 02 01 04 01_350	Cell_CP_25	WT	60	2	2.527154491791584	3.6003984039915435	Egr2
1253	Egr2_Egr2Ehn_type1C3_type6C2_26012021_Sequence_A 0_S 0_U 2_V 0_X 7_Y22_Job(Seq.Scan) 1 01 01 02 01 04 01_350	Cell_CP_26	WT	60	2	1.5047779116605622	2.1012100834761576	Egr2
1254	Egr2_Egr2Ehn_type1C3_type6C2_26012021_Sequence_A 0_S 0_U 2_V 0_X 7_Y22_Job(Seq.Scan) 1 01 01 02 01 04 01_350	Cell_CP_29	WT	60	2	2.2001504278207458	0.7428861479167935	Egr2
1255	Egr2_Egr2Ehn_type1C3_type6C2_26012021_Sequence_A 0_S 0_U 2_V 0_X 7_Y22_Job(Seq.Scan) 1 01 01 02 01 04 01_350	Cell_CP_30	WT	60	2	2.176114057619864	0.0	Egr2
1256	Egr2_Egr2Ehn_type1C3_type6C2_26012021_Sequence_A 0_S 0_U 2_V 0_X 7_Y22_Job(Seq.Scan) 1 01 01 02 01 04 01_350	Cell_CP_31	WT	60	2	3.2331470815969654	2.408090858077482	Egr2
1257	Egr2_Egr2Ehn_type1C3_type6C2_26012021_Sequence_A 0_S 0_U 2_V 0_X 7_Y22_Job(Seq.Scan) 1 01 01 02 01 04 01_350	Cell_CP_32	WT	60	2	1.813894169283906	1.210753373411169	Egr2
1258	Egr2_Egr2Ehn_type1C3_type6C2_26012021_Sequence_A 0_S 0_U 2_V 0_X 7_Y22_Job(Seq.Scan) 1 01 01 02 01 04 01_350	Cell_CP_33	WT	60	2	1.2761544037044448	0.0	Egr2
1259	Egr2_Egr2Ehn_type1C3_type6C2_26012021_Sequence_A 0_S 0_U 2_V 0_X 7_Y22_Job(Seq.Scan) 1 01 01 02 01 04 01_350	Cell_CP_34	WT	60	2	1.1481476144697806	0.0	Egr2
1260	Egr2_Egr2Ehn_type1C3_type6C2_26012021_Sequence_A 0_S 0_U 2_V 0_X 7_Y22_Job(Seq.Scan) 1 01 01 02 01 04 01_350	Cell_CP_35	WT	60	2	5.4646014763839466	2.8155890310849725	Egr2
1261	Egr2_Egr2Ehn_type1C3_type6C2_26012021_Sequence_A 0_S 0_U 2_V 0_X 7_Y22_Job(Seq.Scan) 1 01 01 02 01 04 01_350	Cell_CP_36	WT	60	2	1.4935980496854964	0.0	Egr2
1262	Egr2_Egr2Ehn_type1C3_type6C2_26012021_Sequence_A 0_S 0_U 2_V 0_X 7_Y22_Job(Seq.Scan) 1 01 01 02 01 04 01_350	Cell_CP_37	WT	60	2	3.945289730562105	3.07719233663642	Egr2
1263	Egr2_Egr2Ehn_type1C3_type6C2_26012021_Sequence_A 0_S 0_U 2_V 0_X 7_Y22_Job(Seq.Scan) 1 01 01 02 01 04 01_350	Cell_CP_38	WT	60	2	3.278425502205441	0.3482453667252464	Egr2
1264	Egr2_Egr2Ehn_type1C3_type6C2_26012021_Sequence_A 0_S 0_U 2_V 0_X 7_Y22_Job(Seq.Scan) 1 01 01 02 01 04 01_350	Cell_CP_39	WT	60	2	1.7887399896035423	1.6802981967148936	Egr2
1265	Egr2_Egr2Ehn_type1C3_type6C2_26012021_Sequence_A 0_S 0_U 2_V 0_X 7_Y22_Job(Seq.Scan) 1 01 01 02 01 04 01_350	Cell_CP_40	WT	60	2	1.37006317805347	1.9664960295537788	Egr2
1266	Egr2_Egr2Ehn_type1C3_type6C2_26012021_Sequence_A 0_S 0_U 2_V 0_X 7_Y22_Job(Seq.Scan) 1 01 01 02 01 04 01_350	Cell_CP_43	WT	60	2	1.54893716342013	1.767498754817605	Egr2
1267	Egr2_Egr2Ehn_type1C3_type6C2_26012021_Sequence_A 0_S 0_U 2_V 0_X 7_Y22_Job(Seq.Scan) 1 01 01 02 01 04 01_350	Cell_CP_45	WT	60	2	4.130312415719096	3.7680923914461952	Egr2
1268	Egr2_Egr2Ehn_type1C3_type6C2_26012021_Sequence_A 0_S 0_U 2_V 0_X 7_Y22_Job(Seq.Scan) 1 01 01 02 01 04 01_350	Cell_CP_46	WT	60	2	1.911715888527357	3.661886217516508	Egr2
1269	Egr2_Egr2Ehn_type1C3_type6C2_26012021_Sequence_A 0_S 0_U 2_V 0_X 7_Y23_Job(Seq.Scan) 1 01 01 02 01 04 01_370	Cell_CP_1	WT	60	2	2.376229413709404	0.7797787544696066	Egr2
1270	Egr2_Egr2Ehn_type1C3_type6C2_26012021_Sequence_A 0_S 0_U 2_V 0_X 7_Y23_Job(Seq.Scan) 1 01 01 02 01 04 01_370	Cell_CP_2	WT	60	2	1.0587105538179793	0.0	Egr2
1271	Egr2_Egr2Ehn_type1C3_type6C2_26012021_Sequence_A 0_S 0_U 2_V 0_X 7_Y23_Job(Seq.Scan) 1 01 01 02 01 04 01_370	Cell_CP_5	WT	60	2	1.433786882411282	0.0	Egr2
1272	Egr2_Egr2Ehn_type1C3_type6C2_26012021_Sequence_A 0_S 0_U 2_V 0_X 7_Y23_Job(Seq.Scan) 1 01 01 02 01 04 01_370	Cell_CP_6	WT	60	2	5.0598992544130565	1.0570336356933436	Egr2
1273	Egr2_Egr2Ehn_type1C3_type6C2_26012021_Sequence_A 0_S 0_U 2_V 0_X 7_Y23_Job(Seq.Scan) 1 01 01 02 01 04 01_370	Cell_CP_9	WT	60	2	2.921235688558677	1.962024111951141	Egr2
1274	Egr2_Egr2Ehn_type1C3_type6C2_26012021_Sequence_A 0_S 0_U 2_V 0_X 7_Y23_Job(Seq.Scan) 1 01 01 02 01 04 01_370	Cell_CP_11	WT	60	2	1.4773872973995807	0.0	Egr2
1275	Egr2_Egr2Ehn_type1C3_type6C2_26012021_Sequence_A 0_S 0_U 2_V 0_X 7_Y23_Job(Seq.Scan) 1 01 01 02 01 04 01_370	Cell_CP_14	WT	60	2	2.7781370440131194	1.2073996730988403	Egr2
1276	Egr2_Egr2Ehn_type1C3_type6C2_26012021_Sequence_A 0_S 0_U 2_V 0_X 7_Y23_Job(Seq.Scan) 1 01 01 02 01 04 01_370	Cell_CP_15	WT	60	2	2.24766378770347	0.9178471883890276	Egr2
1277	Egr2_Egr2Ehn_type1C3_type6C2_26012021_Sequence_A 0_S 0_U 2_V 0_X 7_Y23_Job(Seq.Scan) 1 01 01 02 01 04 01_370	Cell_CP_17	WT	60	2	3.865355545792262	1.741785466492087	Egr2
1278	Egr2_Egr2Ehn_type1C3_type6C2_26012021_Sequence_A 0_S 0_U 2_V 0_X 7_Y23_Job(Seq.Scan) 1 01 01 02 01 04 01_370	Cell_CP_19	WT	60	2	1.398570650235334	0.2062641578325779	Egr2
1279	Egr2_Egr2Ehn_type1C3_type6C2_26012021_Sequence_A 0_S 0_U 2_V 0_X 7_Y23_Job(Seq.Scan) 1 01 01 02 01 04 01_370	Cell_CP_20	WT	60	2	2.660192715084868	0.6132023725890224	Egr2
1280	Egr2_Egr2Ehn_type1C3_type6C2_26012021_Sequence_A 0_S 0_U 2_V 0_X 7_Y23_Job(Seq.Scan) 1 01 01 02 01 04 01_370	Cell_CP_22	WT	60	2	1.3281395452528644	3.125824049746396	Egr2
1281	Egr2_Egr2Ehn_type1C3_type6C2_26012021_Sequence_A 0_S 0_U 2_V 0_X 7_Y23_Job(Seq.Scan) 1 01 01 02 01 04 01_370	Cell_CP_24	WT	60	2	6.596536435450615	0.7004033385025621	Egr2
1282	Egr2_Egr2Ehn_type1C3_type6C2_26012021_Sequence_A 0_S 0_U 2_V 0_X 7_Y23_Job(Seq.Scan) 1 01 01 02 01 04 01_370	Cell_CP_25	WT	60	2	1.3661505050329297	1.626635457357125	Egr2
1283	Egr2_Egr2Ehn_type1C3_type6C2_26012021_Sequence_A 0_S 0_U 2_V 0_X10_Y15_Job(Seq.Scan) 1 01 01 02 01 04 01_316	Cell_CP_1	WT	60	2	3.1889879657743405	0.766922178275319	Egr2
1284	Egr2_Egr2Ehn_type1C3_type6C2_26012021_Sequence_A 0_S 0_U 2_V 0_X10_Y15_Job(Seq.Scan) 1 01 01 02 01 04 01_316	Cell_CP_4	WT	60	2	4.119132417807087	1.699862105565367	Egr2
1285	Egr2_Egr2Ehn_type1C3_type6C2_26012021_Sequence_A 0_S 0_U 2_V 0_X10_Y15_Job(Seq.Scan) 1 01 01 02 01 04 01_316	Cell_CP_6	WT	60	2	1.4712387335461925	0.0	Egr2
1286	Egr2_Egr2Ehn_type1C3_type6C2_26012021_Sequence_A 0_S 0_U 2_V 0_X10_Y15_Job(Seq.Scan) 1 01 01 02 01 04 01_316	Cell_CP_7	WT	60	2	6.016314608110107	0.9681556157182256	Egr2
1287	Egr2_Egr2Ehn_type1C3_type6C2_26012021_Sequence_A 0_S 0_U 2_V 0_X10_Y15_Job(Seq.Scan) 1 01 01 02 01 04 01_316	Cell_CP_11	WT	60	2	3.086695144549908	7.674813277015565	Egr2
1288	Egr2_Egr2Ehn_type1C3_type6C2_26012021_Sequence_A 0_S 0_U 2_V 0_X10_Y15_Job(Seq.Scan) 1 01 01 02 01 04 01_316	Cell_CP_12	WT	60	2	2.2392789252064067	0.404143453168092	Egr2
1289	Egr2_Egr2Ehn_type1C3_type6C2_26012021_Sequence_A 0_S 0_U 2_V 0_X10_Y15_Job(Seq.Scan) 1 01 01 02 01 04 01_316	Cell_CP_18	WT	60	2	3.5517675065032237	3.341031261146829	Egr2
1290	Egr2_Egr2Ehn_type1C3_type6C2_26012021_Sequence_A 0_S 0_U 2_V 0_X10_Y15_Job(Seq.Scan) 1 01 01 02 01 04 01_316	Cell_CP_19	WT	60	2	7.728475200751677	0.0	Egr2
1291	Egr2_Egr2Ehn_type1C3_type6C2_26012021_Sequence_A 0_S 0_U 2_V 0_X10_Y16_Job(Seq.Scan) 1 01 01 02 01 04 01_318	Cell_CP_2	WT	60	2	1.9161876701930525	0.4779290401003105	Egr2
1292	Egr2_Egr2Ehn_type1C3_type6C2_26012021_Sequence_A 0_S 0_U 2_V 0_X10_Y16_Job(Seq.Scan) 1 01 01 02 01 04 01_318	Cell_CP_3	WT	60	2	1.9726448652810524	0.0	Egr2
1293	Egr2_Egr2Ehn_type1C3_type6C2_26012021_Sequence_A 0_S 0_U 2_V 0_X10_Y16_Job(Seq.Scan) 1 01 01 02 01 04 01_318	Cell_CP_4	WT	60	2	2.329834407053931	3.160479813907763	Egr2
1294	Egr2_Egr2Ehn_type1C3_type6C2_26012021_Sequence_A 0_S 0_U 2_V 0_X10_Y16_Job(Seq.Scan) 1 01 01 02 01 04 01_318	Cell_CP_6	WT	60	2	8.31316880975788	2.227540362397014	Egr2
1295	Egr2_Egr2Ehn_type1C3_type6C2_26012021_Sequence_A 0_S 0_U 2_V 0_X10_Y16_Job(Seq.Scan) 1 01 01 02 01 04 01_318	Cell_CP_8	WT	60	2	4.759724385130021	1.3968941399215262	Egr2
1296	Egr2_Egr2Ehn_type1C3_type6C2_26012021_Sequence_A 0_S 0_U 2_V 0_X10_Y16_Job(Seq.Scan) 1 01 01 02 01 04 01_318	Cell_CP_10	WT	60	2	1.347144617332069	3.470714560695301	Egr2
1297	Egr2_Egr2Ehn_type1C3_type6C2_26012021_Sequence_A 0_S 0_U 2_V 0_X10_Y16_Job(Seq.Scan) 1 01 01 02 01 04 01_318	Cell_CP_11	WT	60	2	1.7490522476357846	0.0	Egr2
1298	Egr2_Egr2Ehn_type1C3_type6C2_26012021_Sequence_A 0_S 0_U 2_V 0_X10_Y16_Job(Seq.Scan) 1 01 01 02 01 04 01_318	Cell_CP_12	WT	60	2	4.485265251037471	2.6428642892564143	Egr2
1299	Egr2_Egr2Ehn_type1C3_type6C2_26012021_Sequence_A 0_S 0_U 2_V 0_X10_Y16_Job(Seq.Scan) 1 01 01 02 01 04 01_318	Cell_CP_13	WT	60	2	2.935210550011745	4.218072762151675	Egr2
1300	Egr2_Egr2Ehn_type1C3_type6C2_26012021_Sequence_A 0_S 0_U 2_V 0_X10_Y16_Job(Seq.Scan) 1 01 01 02 01 04 01_318	Cell_CP_15	WT	60	2	2.097856790974657	3.789893142688115	Egr2
1301	Egr2_Egr2Ehn_type1C3_type6C2_26012021_Sequence_A 0_S 0_U 2_V 0_X10_Y16_Job(Seq.Scan) 1 01 01 02 01 04 01_318	Cell_CP_17	WT	60	2	3.030796514359291	3.4668014798639324	Egr2
1302	Egr2_Egr2Ehn_type1C3_type6C2_26012021_Sequence_A 0_S 0_U 2_V 0_X10_Y16_Job(Seq.Scan) 1 01 01 02 01 04 01_318	Cell_CP_21	WT	60	2	1.1419986428055644	0.0	Egr2
1303	Egr2_Egr2Ehn_type1C3_type6C2_26012021_Sequence_A 0_S 0_U 2_V 0_X10_Y16_Job(Seq.Scan) 1 01 01 02 01 04 01_318	Cell_CP_22	WT	60	2	1.4533513350095264	0.0	Egr2
1304	Egr2_Egr2Ehn_type1C3_type6C2_26012021_Sequence_A 0_S 0_U 2_V 0_X10_Y16_Job(Seq.Scan) 1 01 01 02 01 04 01_318	Cell_CP_24	WT	60	2	2.3264800270568893	1.1867174110211147	Egr2
1305	Egr2_Egr2Ehn_type1C3_type6C2_26012021_Sequence_A 0_S 0_U 2_V 0_X10_Y16_Job(Seq.Scan) 1 01 01 02 01 04 01_318	Cell_CP_32	WT	60	2	7.5652535387104916	8.589864650304934	Egr2
1306	Egr2_Egr2Ehn_type1C3_type6C2_26012021_Sequence_A 0_S 0_U 2_V 0_X10_Y16_Job(Seq.Scan) 1 01 01 02 01 04 01_318	Cell_CP_33	WT	60	2	1.7775602635654193	5.202997898958614	Egr2
1307	Egr2_Egr2Ehn_type1C3_type6C2_26012021_Sequence_A 0_S 0_U 2_V 0_X10_Y16_Job(Seq.Scan) 1 01 01 02 01 04 01_318	Cell_CP_34	WT	60	2	4.480793741245661	5.926317827096909	Egr2
1308	Egr2_Egr2Ehn_type1C3_type6C2_26012021_Sequence_A 0_S 0_U 2_V 0_X10_Y16_Job(Seq.Scan) 1 01 01 02 01 04 01_318	Cell_CP_35	WT	60	2	1.445525309283732	0.0	Egr2
1309	Egr2_Egr2Ehn_type1C3_type6C2_26012021_Sequence_A 0_S 0_U 2_V 0_X10_Y16_Job(Seq.Scan) 1 01 01 02 01 04 01_318	Cell_CP_37	WT	60	2	4.066029738653072	1.448320716572562	Egr2
1310	Egr2_Egr2Ehn_type1C3_type6C2_26012021_Sequence_A 0_S 0_U 2_V 0_X10_Y17_Job(Seq.Scan) 1 01 01 02 01 04 01_324	Cell_CP_2	WT	60	2	4.204098444446378	2.9642776745865342	Egr2
1311	Egr2_Egr2Ehn_type1C3_type6C2_26012021_Sequence_A 0_S 0_U 2_V 0_X10_Y17_Job(Seq.Scan) 1 01 01 02 01 04 01_324	Cell_CP_9	WT	60	2	3.2392960532611816	0.5036421585046501	Egr2
1312	Egr2_Egr2Ehn_type1C3_type6C2_26012021_Sequence_A 0_S 0_U 2_V 0_X10_Y17_Job(Seq.Scan) 1 01 01 02 01 04 01_324	Cell_CP_12	WT	60	2	1.1593272045709613	4.633955525782344	Egr2
1313	Egr2_Egr2Ehn_type1C3_type6C2_26012021_Sequence_A 0_S 0_U 2_V 0_X10_Y17_Job(Seq.Scan) 1 01 01 02 01 04 01_324	Cell_CP_15	WT	60	2	9.320452311145525	6.233199825130717	Egr2
1314	Egr2_Egr2Ehn_type1C3_type6C2_26012021_Sequence_A 0_S 0_U 2_V 0_X10_Y17_Job(Seq.Scan) 1 01 01 02 01 04 01_324	Cell_CP_16	WT	60	2	1.868674310310328	0.0	Egr2
1315	Egr2_Egr2Ehn_type1C3_type6C2_26012021_Sequence_A 0_S 0_U 2_V 0_X10_Y17_Job(Seq.Scan) 1 01 01 02 01 04 01_324	Cell_CP_17	WT	60	2	6.075566258928339	1.1984558378935646	Egr2
1316	Egr2_Egr2Ehn_type1C3_type6C2_26012021_Sequence_A 0_S 0_U 2_V 0_X10_Y17_Job(Seq.Scan) 1 01 01 02 01 04 01_324	Cell_CP_21	WT	60	2	1.4427307176165578	0.0	Egr2
1317	Egr2_Egr2Ehn_type1C3_type6C2_26012021_Sequence_A 0_S 0_U 2_V 0_X10_Y17_Job(Seq.Scan) 1 01 01 02 01 04 01_324	Cell_CP_24	WT	60	2	4.338253525660545	0.9547397949418408	Egr2
1318	Egr2_Egr2Ehn_type1C3_type6C2_26012021_Sequence_A 0_S 0_U 2_V 0_X10_Y18_Job(Seq.Scan) 1 01 01 02 01 04 01_326	Cell_CP_1	WT	60	2	10.736911991160836	2.2040635086521143	Egr2
1319	Egr2_Egr2Ehn_type1C3_type6C2_26012021_Sequence_A 0_S 0_U 2_V 0_X10_Y18_Job(Seq.Scan) 1 01 01 02 01 04 01_326	Cell_CP_2	WT	60	2	2.1856167295964086	3.589218406079535	Egr2
1320	Egr2_Egr2Ehn_type1C3_type6C2_26012021_Sequence_A 0_S 0_U 2_V 0_X10_Y18_Job(Seq.Scan) 1 01 01 02 01 04 01_326	Cell_CP_3	WT	60	2	7.656367721392343	2.1811449479307137	Egr2
1321	Egr2_Egr2Ehn_type1C3_type6C2_26012021_Sequence_A 0_S 0_U 2_V 0_X10_Y18_Job(Seq.Scan) 1 01 01 02 01 04 01_326	Cell_CP_4	WT	60	2	2.1710834391828997	0.0	Egr2
1322	Egr2_Egr2Ehn_type1C3_type6C2_26012021_Sequence_A 0_S 0_U 2_V 0_X10_Y18_Job(Seq.Scan) 1 01 01 02 01 04 01_326	Cell_CP_6	WT	60	2	3.3169943471981767	0.5137038031894069	Egr2
1323	Egr2_Egr2Ehn_type1C3_type6C2_26012021_Sequence_A 0_S 0_U 2_V 0_X10_Y18_Job(Seq.Scan) 1 01 01 02 01 04 01_326	Cell_CP_8	WT	60	2	2.281761938526052	0.9709504112908136	Egr2
1324	Egr2_Egr2Ehn_type1C3_type6C2_26012021_Sequence_A 0_S 0_U 2_V 0_X10_Y18_Job(Seq.Scan) 1 01 01 02 01 04 01_326	Cell_CP_10	WT	60	2	3.1750139199429284	3.906719798073828	Egr2
1325	Egr2_Egr2Ehn_type1C3_type6C2_26012021_Sequence_A 0_S 0_U 2_V 0_X10_Y18_Job(Seq.Scan) 1 01 01 02 01 04 01_326	Cell_CP_11	WT	60	2	3.0632169314355813	0.0	Egr2
1326	Egr2_Egr2Ehn_type1C3_type6C2_26012021_Sequence_A 0_S 0_U 2_V 0_X10_Y18_Job(Seq.Scan) 1 01 01 02 01 04 01_326	Cell_CP_13	WT	60	2	1.2672105684991692	1.4147818103320775	Egr2
1327	Egr2_Egr2Ehn_type1C3_type6C2_26012021_Sequence_A 0_S 0_U 2_V 0_X10_Y18_Job(Seq.Scan) 1 01 01 02 01 04 01_326	Cell_CP_14	WT	60	2	1.1006341186501136	2.3454850991360936	Egr2
1328	Egr2_Egr2Ehn_type1C3_type6C2_26012021_Sequence_A 0_S 0_U 2_V 0_X10_Y18_Job(Seq.Scan) 1 01 01 02 01 04 01_326	Cell_CP_18	WT	60	2	11.000190311719722	1.650672235368835	Egr2
1329	Egr2_Egr2Ehn_type1C3_type6C2_26012021_Sequence_A 0_S 0_U 2_V 0_X10_Y18_Job(Seq.Scan) 1 01 01 02 01 04 01_326	Cell_CP_20	WT	60	2	4.266144958805669	1.4975108586429795	Egr2
1330	Egr2_Egr2Ehn_type1C3_type6C2_26012021_Sequence_A 0_S 0_U 2_V 0_X10_Y18_Job(Seq.Scan) 1 01 01 02 01 04 01_326	Cell_CP_21	WT	60	2	2.2241865261477427	0.133596524812842	Egr2
1331	Egr2_Egr2Ehn_type1C3_type6C2_26012021_Sequence_A 0_S 0_U 2_V 0_X10_Y18_Job(Seq.Scan) 1 01 01 02 01 04 01_326	Cell_CP_23	WT	60	2	5.581427859895775	2.325921598096448	Egr2
1332	Egr2_Egr2Ehn_type1C3_type6C2_26012021_Sequence_A 0_S 0_U 2_V 0_X10_Y18_Job(Seq.Scan) 1 01 01 02 01 04 01_326	Cell_CP_25	WT	60	2	6.902301031815769	1.7199851230609955	Egr2
1333	Egr2_Egr2Ehn_type1C3_type6C2_26012021_Sequence_A 0_S 0_U 2_V 0_X10_Y18_Job(Seq.Scan) 1 01 01 02 01 04 01_326	Cell_CP_27	WT	60	2	7.402030789173764	1.301867148282192	Egr2
1334	Egr2_Egr2Ehn_type1C3_type6C2_26012021_Sequence_A 0_S 0_U 2_V 0_X10_Y18_Job(Seq.Scan) 1 01 01 02 01 04 01_326	Cell_CP_28	WT	60	2	1.703774642648965	0.7775428636367591	Egr2
1335	Egr2_Egr2Ehn_type1C3_type6C2_26012021_Sequence_A 0_S 0_U 2_V 0_X10_Y18_Job(Seq.Scan) 1 01 01 02 01 04 01_326	Cell_CP_29	WT	60	2	2.6098832682286	1.3231086549420148	Egr2
1336	Egr2_Egr2Ehn_type1C3_type6C2_26012021_Sequence_A 0_S 0_U 2_V 0_X10_Y18_Job(Seq.Scan) 1 01 01 02 01 04 01_326	Cell_CP_32	WT	60	2	3.9357871945225034	0.2263874641942093	Egr2
1337	Egr2_Egr2Ehn_type1C3_type6C2_26012021_Sequence_A 0_S 0_U 2_V 0_X10_Y18_Job(Seq.Scan) 1 01 01 02 01 04 01_326	Cell_CP_33	WT	60	2	2.546159291996903	1.2800669407880427	Egr2
1338	Egr2_Egr2Ehn_type1C3_type6C2_26012021_Sequence_A 0_S 0_U 2_V 0_X10_Y18_Job(Seq.Scan) 1 01 01 02 01 04 01_326	Cell_CP_39	WT	60	2	2.148724258980538	2.9039072627302227	Egr2
1339	Egr2_Egr2Ehn_type1C3_type6C2_26012021_Sequence_A 0_S 0_U 2_V 0_X10_Y19_Job(Seq.Scan) 1 01 01 02 01 04 01_332	Cell_CP_2	WT	60	2	7.493703400816057	5.83855856815987	Egr2
1340	Egr2_Egr2Ehn_type1C3_type6C2_26012021_Sequence_A 0_S 0_U 2_V 0_X10_Y19_Job(Seq.Scan) 1 01 01 02 01 04 01_332	Cell_CP_3	WT	60	2	1.5573220259171938	0.0	Egr2
1341	Egr2_Egr2Ehn_type1C3_type6C2_26012021_Sequence_A 0_S 0_U 2_V 0_X10_Y19_Job(Seq.Scan) 1 01 01 02 01 04 01_332	Cell_CP_4	WT	60	2	1.3946579772147931	2.640068066345928	Egr2
1342	Egr2_Egr2Ehn_type1C3_type6C2_26012021_Sequence_A 0_S 0_U 2_V 0_X10_Y19_Job(Seq.Scan) 1 01 01 02 01 04 01_332	Cell_CP_7	WT	60	2	1.8138944411577915	0.8932519134484048	Egr2
1343	Egr2_Egr2Ehn_type1C3_type6C2_26012021_Sequence_A 0_S 0_U 2_V 0_X10_Y19_Job(Seq.Scan) 1 01 01 02 01 04 01_332	Cell_CP_8	WT	60	2	3.782066709151493	2.95868767563053	Egr2
1344	Egr2_Egr2Ehn_type1C3_type6C2_26012021_Sequence_A 0_S 0_U 2_V 0_X10_Y19_Job(Seq.Scan) 1 01 01 02 01 04 01_332	Cell_CP_9	WT	60	2	3.7384665660370793	2.327038999765101	Egr2
1345	Egr2_Egr2Ehn_type1C3_type6C2_26012021_Sequence_A 0_S 0_U 2_V 0_X10_Y19_Job(Seq.Scan) 1 01 01 02 01 04 01_332	Cell_CP_10	WT	60	2	1.986060618088966	0.0	Egr2
1346	Egr2_Egr2Ehn_type1C3_type6C2_26012021_Sequence_A 0_S 0_U 2_V 0_X10_Y19_Job(Seq.Scan) 1 01 01 02 01 04 01_332	Cell_CP_13	WT	60	2	1.5098086660344692	1.3314931096282503	Egr2
1347	Egr2_Egr2Ehn_type1C3_type6C2_26012021_Sequence_A 0_S 0_U 2_V 0_X10_Y19_Job(Seq.Scan) 1 01 01 02 01 04 01_332	Cell_CP_14	WT	60	2	1.9916502092341424	0.0	Egr2
1348	Egr2_Egr2Ehn_type1C3_type6C2_26012021_Sequence_A 0_S 0_U 2_V 0_X10_Y19_Job(Seq.Scan) 1 01 01 02 01 04 01_332	Cell_CP_15	WT	60	2	4.100127345727882	0.3515992029745178	Egr2
1349	Egr2_Egr2Ehn_type1C3_type6C2_26012021_Sequence_A 0_S 0_U 2_V 0_X10_Y19_Job(Seq.Scan) 1 01 01 02 01 04 01_332	Cell_CP_16	WT	60	2	4.588118132465657	0.0	Egr2
1350	Egr2_Egr2Ehn_type1C3_type6C2_26012021_Sequence_A 0_S 0_U 2_V 0_X10_Y19_Job(Seq.Scan) 1 01 01 02 01 04 01_332	Cell_CP_18	WT	60	2	2.75633683651897	1.3991301666913163	Egr2
1351	Egr2_Egr2Ehn_type1C3_type6C2_26012021_Sequence_A 0_S 0_U 2_V 0_X10_Y19_Job(Seq.Scan) 1 01 01 02 01 04 01_332	Cell_CP_19	WT	60	2	1.1246704888509955	3.135884742872554	Egr2
1352	Egr2_Egr2Ehn_type1C3_type6C2_26012021_Sequence_A 0_S 0_U 2_V 0_X10_Y19_Job(Seq.Scan) 1 01 01 02 01 04 01_332	Cell_CP_21	WT	60	2	2.519328873876617	0.0	Egr2
1353	Egr2_Egr2Ehn_type1C3_type6C2_26012021_Sequence_A 0_S 0_U 2_V 0_X10_Y19_Job(Seq.Scan) 1 01 01 02 01 04 01_332	Cell_CP_24	WT	60	2	3.068247957683373	2.4360400372358475	Egr2
1354	Egr2_Egr2Ehn_type1C3_type6C2_26012021_Sequence_A 0_S 0_U 2_V 0_X10_Y19_Job(Seq.Scan) 1 01 01 02 01 04 01_332	Cell_CP_25	WT	60	2	2.101210491286986	5.328209416841391	Egr2
1355	Egr2_Egr2Ehn_type1C3_type6C2_26012021_Sequence_A 0_S 0_U 2_V 0_X10_Y19_Job(Seq.Scan) 1 01 01 02 01 04 01_332	Cell_CP_27	WT	60	2	2.3890857859982773	0.0	Egr2
1356	Egr2_Egr2Ehn_type1C3_type6C2_26012021_Sequence_A 0_S 0_U 2_V 0_X10_Y19_Job(Seq.Scan) 1 01 01 02 01 04 01_332	Cell_CP_28	WT	60	2	2.0022709625640536	0.5757505894225834	Egr2
1357	Egr2_Egr2Ehn_type1C3_type6C2_26012021_Sequence_A 0_S 0_U 2_V 0_X10_Y19_Job(Seq.Scan) 1 01 01 02 01 04 01_332	Cell_CP_29	WT	60	2	5.019092615470276	4.158820023837902	Egr2
1358	Egr2_Egr2Ehn_type1C3_type6C2_26012021_Sequence_A 0_S 0_U 2_V 0_X10_Y19_Job(Seq.Scan) 1 01 01 02 01 04 01_332	Cell_CP_31	WT	60	2	1.5019827762456175	1.0307616465334992	Egr2
1359	Egr2_Egr2Ehn_type1C3_type6C2_26012021_Sequence_A 0_S 0_U 2_V 0_X10_Y19_Job(Seq.Scan) 1 01 01 02 01 04 01_332	Cell_CP_32	WT	60	2	1.0145510981529977	0.0	Egr2
1360	Egr2_Egr2Ehn_type1C3_type6C2_26012021_Sequence_A 0_S 0_U 2_V 0_X10_Y19_Job(Seq.Scan) 1 01 01 02 01 04 01_332	Cell_CP_33	WT	60	2	11.320489285993927	3.2063166634766795	Egr2
1361	Egr2_Egr2Ehn_type1C3_type6C2_26012021_Sequence_A 0_S 0_U 2_V 0_X10_Y19_Job(Seq.Scan) 1 01 01 02 01 04 01_332	Cell_CP_34	WT	60	2	1.3940990045065815	2.4019427020349218	Egr2
1362	Egr2_Egr2Ehn_type1C3_type6C2_26012021_Sequence_A 0_S 0_U 2_V 0_X10_Y19_Job(Seq.Scan) 1 01 01 02 01 04 01_332	Cell_CP_36	WT	60	2	1.2414971442367086	0.8647441014241841	Egr2
1363	Egr2_Egr2Ehn_type1C3_type6C2_26012021_Sequence_A 0_S 0_U 2_V 0_X10_Y19_Job(Seq.Scan) 1 01 01 02 01 04 01_332	Cell_CP_44	WT	60	2	1.734519093159218	3.4282320911234265	Egr2
1364	Egr2_Egr2Ehn_type1C3_type6C2_26012021_Sequence_A 0_S 0_U 2_V 0_X11_Y15_Job(Seq.Scan) 1 01 01 02 01 04 01_314	Cell_CP_2	WT	60	2	1.0028123994066624	0.0	Egr2
1365	Egr2_Egr2Ehn_type1C3_type6C2_26012021_Sequence_A 0_S 0_U 2_V 0_X11_Y15_Job(Seq.Scan) 1 01 01 02 01 04 01_314	Cell_CP_3	WT	60	2	4.663579991822034	3.23426557076116	Egr2
1366	Egr2_Egr2Ehn_type1C3_type6C2_26012021_Sequence_A 0_S 0_U 2_V 0_X11_Y15_Job(Seq.Scan) 1 01 01 02 01 04 01_314	Cell_CP_5	WT	60	2	2.3477212618428265	1.466766951880497	Egr2
1367	Egr2_Egr2Ehn_type1C3_type6C2_26012021_Sequence_A 0_S 0_U 2_V 0_X11_Y15_Job(Seq.Scan) 1 01 01 02 01 04 01_314	Cell_CP_6	WT	60	2	1.0972802144323708	2.3874083241258712	Egr2
1368	Egr2_Egr2Ehn_type1C3_type6C2_26012021_Sequence_A 0_S 0_U 2_V 0_X11_Y15_Job(Seq.Scan) 1 01 01 02 01 04 01_314	Cell_CP_7	WT	60	2	1.368386395865777	1.5327268189450425	Egr2
1369	Egr2_Egr2Ehn_type1C3_type6C2_26012021_Sequence_A 0_S 0_U 2_V 0_X11_Y15_Job(Seq.Scan) 1 01 01 02 01 04 01_314	Cell_CP_8	WT	60	2	2.202386318653593	0.0	Egr2
1370	Egr2_Egr2Ehn_type1C3_type6C2_26012021_Sequence_A 0_S 0_U 2_V 0_X11_Y15_Job(Seq.Scan) 1 01 01 02 01 04 01_314	Cell_CP_9	WT	60	2	2.7915526608840904	0.0	Egr2
1371	Egr2_Egr2Ehn_type1C3_type6C2_26012021_Sequence_A 0_S 0_U 2_V 0_X11_Y15_Job(Seq.Scan) 1 01 01 02 01 04 01_314	Cell_CP_11	WT	60	2	2.225863716146264	0.958093835096526	Egr2
1372	Egr2_Egr2Ehn_type1C3_type6C2_26012021_Sequence_A 0_S 0_U 2_V 0_X11_Y15_Job(Seq.Scan) 1 01 01 02 01 04 01_314	Cell_CP_13	WT	60	2	2.955332751885717	0.0	Egr2
1373	Egr2_Egr2Ehn_type1C3_type6C2_26012021_Sequence_A 0_S 0_U 2_V 0_X11_Y15_Job(Seq.Scan) 1 01 01 02 01 04 01_314	Cell_CP_14	WT	60	2	6.432197915488547	1.2185791272630782	Egr2
1374	Egr2_Egr2Ehn_type1C3_type6C2_26012021_Sequence_A 0_S 0_U 2_V 0_X11_Y15_Job(Seq.Scan) 1 01 01 02 01 04 01_314	Cell_CP_16	WT	60	2	1.4986288040594034	0.0	Egr2
1375	Egr2_Egr2Ehn_type1C3_type6C2_26012021_Sequence_A 0_S 0_U 2_V 0_X11_Y15_Job(Seq.Scan) 1 01 01 02 01 04 01_314	Cell_CP_21	WT	60	2	2.992785554579226	2.143693096795803	Egr2
1376	Egr2_Egr2Ehn_type1C3_type6C2_26012021_Sequence_A 0_S 0_U 2_V 0_X11_Y15_Job(Seq.Scan) 1 01 01 02 01 04 01_314	Cell_CP_22	WT	60	2	5.434414231401651	2.585847713649374	Egr2
1377	Egr2_Egr2Ehn_type1C3_type6C2_26012021_Sequence_A 0_S 0_U 2_V 0_X11_Y16_Job(Seq.Scan) 1 01 01 02 01 04 01_320	Cell_CP_1	WT	60	2	3.0207344618637064	5.822907876077708	Egr2
1378	Egr2_Egr2Ehn_type1C3_type6C2_26012021_Sequence_A 0_S 0_U 2_V 0_X11_Y16_Job(Seq.Scan) 1 01 01 02 01 04 01_320	Cell_CP_2	WT	60	2	2.164934467518683	0.4678673954155538	Egr2
1379	Egr2_Egr2Ehn_type1C3_type6C2_26012021_Sequence_A 0_S 0_U 2_V 0_X11_Y16_Job(Seq.Scan) 1 01 01 02 01 04 01_320	Cell_CP_4	WT	60	2	6.990060290752808	4.144845162384835	Egr2
1380	Egr2_Egr2Ehn_type1C3_type6C2_26012021_Sequence_A 0_S 0_U 2_V 0_X11_Y16_Job(Seq.Scan) 1 01 01 02 01 04 01_320	Cell_CP_5	WT	60	2	1.7440214932618776	0.0	Egr2
1381	Egr2_Egr2Ehn_type1C3_type6C2_26012021_Sequence_A 0_S 0_U 2_V 0_X11_Y16_Job(Seq.Scan) 1 01 01 02 01 04 01_320	Cell_CP_8	WT	60	2	1.8004786883498778	1.3935401677353123	Egr2
1382	Egr2_Egr2Ehn_type1C3_type6C2_26012021_Sequence_A 0_S 0_U 2_V 0_X11_Y16_Job(Seq.Scan) 1 01 01 02 01 04 01_320	Cell_CP_10	WT	60	2	1.3985707861722767	11.316018591823774	Egr2
1383	Egr2_Egr2Ehn_type1C3_type6C2_26012021_Sequence_A 0_S 0_U 2_V 0_X11_Y16_Job(Seq.Scan) 1 01 01 02 01 04 01_320	Cell_CP_11	WT	60	2	4.798294589492183	7.727357255335253	Egr2
1384	Egr2_Egr2Ehn_type1C3_type6C2_26012021_Sequence_A 0_S 0_U 2_V 0_X11_Y16_Job(Seq.Scan) 1 01 01 02 01 04 01_320	Cell_CP_12	WT	60	2	5.349449292257901	3.06433460497812	Egr2
1385	Egr2_Egr2Ehn_type1C3_type6C2_26012021_Sequence_A 0_S 0_U 2_V 0_X11_Y16_Job(Seq.Scan) 1 01 01 02 01 04 01_320	Cell_CP_13	WT	60	2	1.663528063909938	5.047600223589083	Egr2
1386	Egr2_Egr2Ehn_type1C3_type6C2_26012021_Sequence_A 0_S 0_U 2_V 0_X11_Y16_Job(Seq.Scan) 1 01 01 02 01 04 01_320	Cell_CP_14	WT	60	2	3.072719195601298	1.651789637037488	Egr2
1387	Egr2_Egr2Ehn_type1C3_type6C2_26012021_Sequence_A 0_S 0_U 2_V 0_X11_Y16_Job(Seq.Scan) 1 01 01 02 01 04 01_320	Cell_CP_15	WT	60	2	2.202945291361805	3.140915769120346	Egr2
1388	Egr2_Egr2Ehn_type1C3_type6C2_26012021_Sequence_A 0_S 0_U 2_V 0_X11_Y16_Job(Seq.Scan) 1 01 01 02 01 04 01_320	Cell_CP_16	WT	60	2	1.0564747989220744	0.3476863600327988	Egr2
1389	Egr2_Egr2Ehn_type1C3_type6C2_26012021_Sequence_A 0_S 0_U 2_V 0_X11_Y16_Job(Seq.Scan) 1 01 01 02 01 04 01_320	Cell_CP_17	WT	60	2	2.490261205554057	1.1649169316530803	Egr2
1390	Egr2_Egr2Ehn_type1C3_type6C2_26012021_Sequence_A 0_S 0_U 2_V 0_X11_Y16_Job(Seq.Scan) 1 01 01 02 01 04 01_320	Cell_CP_19	WT	60	2	6.901183630147116	0.0	Egr2
1391	Egr2_Egr2Ehn_type1C3_type6C2_26012021_Sequence_A 0_S 0_U 2_V 0_X11_Y16_Job(Seq.Scan) 1 01 01 02 01 04 01_320	Cell_CP_20	WT	60	2	1.408632974604804	2.915645961476558	Egr2
1392	Egr2_Egr2Ehn_type1C3_type6C2_26012021_Sequence_A 0_S 0_U 2_V 0_X11_Y16_Job(Seq.Scan) 1 01 01 02 01 04 01_320	Cell_CP_21	WT	60	2	2.9463894604282124	0.0	Egr2
1393	Egr2_Egr2Ehn_type1C3_type6C2_26012021_Sequence_A 0_S 0_U 2_V 0_X11_Y16_Job(Seq.Scan) 1 01 01 02 01 04 01_320	Cell_CP_22	WT	60	2	2.49976428534143	2.4293323647373044	Egr2
1394	Egr2_Egr2Ehn_type1C3_type6C2_26012021_Sequence_A 0_S 0_U 2_V 0_X11_Y16_Job(Seq.Scan) 1 01 01 02 01 04 01_320	Cell_CP_24	WT	60	2	2.595908406775532	2.7731062896392125	Egr2
1395	Egr2_Egr2Ehn_type1C3_type6C2_26012021_Sequence_A 0_S 0_U 2_V 0_X11_Y16_Job(Seq.Scan) 1 01 01 02 01 04 01_320	Cell_CP_25	WT	60	2	1.2510000880871388	0.0	Egr2
1396	Egr2_Egr2Ehn_type1C3_type6C2_26012021_Sequence_A 0_S 0_U 2_V 0_X11_Y16_Job(Seq.Scan) 1 01 01 02 01 04 01_320	Cell_CP_26	WT	60	2	2.093943846080231	0.0	Egr2
1397	Egr2_Egr2Ehn_type1C3_type6C2_26012021_Sequence_A 0_S 0_U 2_V 0_X11_Y16_Job(Seq.Scan) 1 01 01 02 01 04 01_320	Cell_CP_28	WT	60	2	6.33381654385217	2.3030026295642188	Egr2
1398	Egr2_Egr2Ehn_type1C3_type6C2_26012021_Sequence_A 0_S 0_U 2_V 0_X11_Y16_Job(Seq.Scan) 1 01 01 02 01 04 01_320	Cell_CP_30	WT	60	2	4.455640241250011	0.8200256050825192	Egr2
1399	Egr2_Egr2Ehn_type1C3_type6C2_26012021_Sequence_A 0_S 0_U 2_V 0_X11_Y17_Job(Seq.Scan) 1 01 01 02 01 04 01_322	Cell_CP_1	WT	60	2	1.3102521467161985	0.0	Egr2
1400	Egr2_Egr2Ehn_type1C3_type6C2_26012021_Sequence_A 0_S 0_U 2_V 0_X11_Y17_Job(Seq.Scan) 1 01 01 02 01 04 01_322	Cell_CP_2	WT	60	2	5.509879353244652	0.6495362783075089	Egr2
1401	Egr2_Egr2Ehn_type1C3_type6C2_26012021_Sequence_A 0_S 0_U 2_V 0_X11_Y17_Job(Seq.Scan) 1 01 01 02 01 04 01_322	Cell_CP_3	WT	60	2	2.2448687882254683	1.0067254122695597	Egr2
1402	Egr2_Egr2Ehn_type1C3_type6C2_26012021_Sequence_A 0_S 0_U 2_V 0_X11_Y17_Job(Seq.Scan) 1 01 01 02 01 04 01_322	Cell_CP_4	WT	60	2	8.171187023133205	0.62605894878331	Egr2
1403	Egr2_Egr2Ehn_type1C3_type6C2_26012021_Sequence_A 0_S 0_U 2_V 0_X11_Y17_Job(Seq.Scan) 1 01 01 02 01 04 01_322	Cell_CP_5	WT	60	2	7.707793210547837	2.538333402208051	Egr2
1404	Egr2_Egr2Ehn_type1C3_type6C2_26012021_Sequence_A 0_S 0_U 2_V 0_X11_Y17_Job(Seq.Scan) 1 01 01 02 01 04 01_322	Cell_CP_6	WT	60	2	1.008402262425724	0.0	Egr2
1405	Egr2_Egr2Ehn_type1C3_type6C2_26012021_Sequence_A 0_S 0_U 2_V 0_X11_Y17_Job(Seq.Scan) 1 01 01 02 01 04 01_322	Cell_CP_8	WT	60	2	13.906337271517186	2.7328591671524145	Egr2
1406	Egr2_Egr2Ehn_type1C3_type6C2_26012021_Sequence_A 0_S 0_U 2_V 0_X11_Y17_Job(Seq.Scan) 1 01 01 02 01 04 01_322	Cell_CP_10	WT	60	2	2.1140675432605724	0.0	Egr2
1407	Egr2_Egr2Ehn_type1C3_type6C2_26012021_Sequence_A 0_S 0_U 2_V 0_X11_Y17_Job(Seq.Scan) 1 01 01 02 01 04 01_322	Cell_CP_11	WT	60	2	3.519346001931392	0.0	Egr2
1408	Egr2_Egr2Ehn_type1C3_type6C2_26012021_Sequence_A 0_S 0_U 2_V 0_X11_Y17_Job(Seq.Scan) 1 01 01 02 01 04 01_322	Cell_CP_15	WT	60	2	1.398571058046162	0.5176167140995972	Egr2
1409	Egr2_Egr2Ehn_type1C3_type6C2_26012021_Sequence_A 0_S 0_U 2_V 0_X11_Y17_Job(Seq.Scan) 1 01 01 02 01 04 01_322	Cell_CP_16	WT	60	2	2.0089784991256536	3.455621753825809	Egr2
1410	Egr2_Egr2Ehn_type1C3_type6C2_26012021_Sequence_A 0_S 0_U 2_V 0_X11_Y17_Job(Seq.Scan) 1 01 01 02 01 04 01_322	Cell_CP_18	WT	60	2	2.3415722901786102	0.2398030300888266	Egr2
1411	Egr2_Egr2Ehn_type1C3_type6C2_26012021_Sequence_A 0_S 0_U 2_V 0_X11_Y17_Job(Seq.Scan) 1 01 01 02 01 04 01_322	Cell_CP_21	WT	60	2	1.0430589101772183	0.0	Egr2
1412	Egr2_Egr2Ehn_type1C3_type6C2_26012021_Sequence_A 0_S 0_U 2_V 0_X11_Y17_Job(Seq.Scan) 1 01 01 02 01 04 01_322	Cell_CP_22	WT	60	2	3.052038021019114	0.0	Egr2
1413	Egr2_Egr2Ehn_type1C3_type6C2_26012021_Sequence_A 0_S 0_U 2_V 0_X11_Y17_Job(Seq.Scan) 1 01 01 02 01 04 01_322	Cell_CP_28	WT	60	2	2.306915438521702	7.269551538588692	Egr2
1414	Egr2_Egr2Ehn_type1C3_type6C2_26012021_Sequence_A 0_S 0_U 2_V 0_X11_Y17_Job(Seq.Scan) 1 01 01 02 01 04 01_322	Cell_CP_30	WT	60	2	1.1447936422835667	3.2325881088887534	Egr2
1415	Egr2_Egr2Ehn_type1C3_type6C2_26012021_Sequence_A 0_S 0_U 2_V 0_X11_Y17_Job(Seq.Scan) 1 01 01 02 01 04 01_322	Cell_CP_33	WT	60	2	4.246580914018253	0.0	Egr2
1416	Egr2_Egr2Ehn_type1C3_type6C2_26012021_Sequence_A 0_S 0_U 2_V 0_X11_Y17_Job(Seq.Scan) 1 01 01 02 01 04 01_322	Cell_CP_36	WT	60	2	2.692613132161158	0.2861984445551273	Egr2
1417	Egr2_Egr2Ehn_type1C3_type6C2_26012021_Sequence_A 0_S 0_U 2_V 0_X11_Y17_Job(Seq.Scan) 1 01 01 02 01 04 01_322	Cell_CP_38	WT	60	2	3.6669177875120713	2.45560489764492	Egr2
1418	Egr2_Egr2Ehn_type1C3_type6C2_26012021_Sequence_A 0_S 0_U 2_V 0_X11_Y17_Job(Seq.Scan) 1 01 01 02 01 04 01_322	Cell_CP_41	WT	60	2	2.7160897140321723	0.0	Egr2
1419	Egr2_Egr2Ehn_type1C3_type6C2_26012021_Sequence_A 0_S 0_U 2_V 0_X11_Y18_Job(Seq.Scan) 1 01 01 02 01 04 01_328	Cell_CP_1	WT	60	2	3.500340386104417	2.8256502679589013	Egr2
1420	Egr2_Egr2Ehn_type1C3_type6C2_26012021_Sequence_A 0_S 0_U 2_V 0_X11_Y18_Job(Seq.Scan) 1 01 01 02 01 04 01_328	Cell_CP_2	WT	60	2	1.4377000991795934	0.0	Egr2
1421	Egr2_Egr2Ehn_type1C3_type6C2_26012021_Sequence_A 0_S 0_U 2_V 0_X11_Y18_Job(Seq.Scan) 1 01 01 02 01 04 01_328	Cell_CP_9	WT	60	2	2.3896450305803745	2.5159742220056898	Egr2
1422	Egr2_Egr2Ehn_type1C3_type6C2_26012021_Sequence_A 0_S 0_U 2_V 0_X11_Y18_Job(Seq.Scan) 1 01 01 02 01 04 01_328	Cell_CP_14	WT	60	2	10.958829593798663	7.758101298034678	Egr2
1423	Egr2_Egr2Ehn_type1C3_type6C2_26012021_Sequence_A 0_S 0_U 2_V 0_X11_Y18_Job(Seq.Scan) 1 01 01 02 01 04 01_328	Cell_CP_15	WT	60	2	2.654043199672881	0.0	Egr2
1424	Egr2_Egr2Ehn_type1C3_type6C2_26012021_Sequence_A 0_S 0_U 2_V 0_X11_Y18_Job(Seq.Scan) 1 01 01 02 01 04 01_328	Cell_CP_17	WT	60	2	1.4315508556414918	0.0	Egr2
1425	Egr2_Egr2Ehn_type1C3_type6C2_26012021_Sequence_A 0_S 0_U 2_V 0_X11_Y18_Job(Seq.Scan) 1 01 01 02 01 04 01_328	Cell_CP_18	WT	60	2	1.6769436807809088	2.5400103203326867	Egr2
1426	Egr2_Egr2Ehn_type1C3_type6C2_26012021_Sequence_A 0_S 0_U 2_V 0_X11_Y18_Job(Seq.Scan) 1 01 01 02 01 04 01_328	Cell_CP_19	WT	60	2	3.188987693900455	0.0	Egr2
1427	Egr2_Egr2Ehn_type1C3_type6C2_26012021_Sequence_A 0_S 0_U 2_V 0_X11_Y18_Job(Seq.Scan) 1 01 01 02 01 04 01_328	Cell_CP_20	WT	60	2	1.9882963729848708	0.0	Egr2
1428	Egr2_Egr2Ehn_type1C3_type6C2_26012021_Sequence_A 0_S 0_U 2_V 0_X11_Y18_Job(Seq.Scan) 1 01 01 02 01 04 01_328	Cell_CP_21	WT	60	2	3.58474662441384	0.0	Egr2
1429	Egr2_Egr2Ehn_type1C3_type6C2_26012021_Sequence_A 0_S 0_U 2_V 0_X11_Y18_Job(Seq.Scan) 1 01 01 02 01 04 01_328	Cell_CP_22	WT	60	2	1.6484353929773887	0.0	Egr2
1430	Egr2_Egr2Ehn_type1C3_type6C2_26012021_Sequence_A 0_S 0_U 2_V 0_X11_Y18_Job(Seq.Scan) 1 01 01 02 01 04 01_328	Cell_CP_23	WT	60	2	2.170524194600802	0.0	Egr2
1431	Egr2_Egr2Ehn_type1C3_type6C2_26012021_Sequence_A 0_S 0_U 2_V 0_X11_Y18_Job(Seq.Scan) 1 01 01 02 01 04 01_328	Cell_CP_24	WT	60	2	1.3762118778438008	0.0	Egr2
1432	Egr2_Egr2Ehn_type1C3_type6C2_26012021_Sequence_A 0_S 0_U 2_V 0_X11_Y18_Job(Seq.Scan) 1 01 01 02 01 04 01_328	Cell_CP_25	WT	60	2	4.462905798961224	0.0	Egr2
1433	Egr2_Egr2Ehn_type1C3_type6C2_26012021_Sequence_A 0_S 0_U 2_V 0_X11_Y18_Job(Seq.Scan) 1 01 01 02 01 04 01_328	Cell_CP_26	WT	60	2	4.0341674786633375	0.0	Egr2
1434	Egr2_Egr2Ehn_type1C3_type6C2_26012021_Sequence_A 0_S 0_U 2_V 0_X11_Y18_Job(Seq.Scan) 1 01 01 02 01 04 01_328	Cell_CP_27	WT	60	2	1.3924222223188885	3.604869098161697	Egr2
1435	Egr2_Egr2Ehn_type1C3_type6C2_26012021_Sequence_A 0_S 0_U 2_V 0_X11_Y18_Job(Seq.Scan) 1 01 01 02 01 04 01_328	Cell_CP_30	WT	60	2	1.3074570113012536	0.0	Egr2
1436	Egr2_Egr2Ehn_type1C3_type6C2_26012021_Sequence_A 0_S 0_U 2_V 0_X11_Y18_Job(Seq.Scan) 1 01 01 02 01 04 01_328	Cell_CP_32	WT	60	2	1.709923750250124	0.0	Egr2
1437	Egr2_Egr2Ehn_type1C3_type6C2_26012021_Sequence_A 0_S 0_U 2_V 0_X11_Y19_Job(Seq.Scan) 1 01 01 02 01 04 01_330	Cell_CP_2	WT	60	2	1.3549706430578634	10.847031789669662	Egr2
1438	Egr2_Egr2Ehn_type1C3_type6C2_26012021_Sequence_A 0_S 0_U 2_V 0_X11_Y19_Job(Seq.Scan) 1 01 01 02 01 04 01_330	Cell_CP_8	WT	60	2	7.673694244103599	2.804409033172964	Egr2
1439	Egr2_Egr2Ehn_type1C3_type6C2_26012021_Sequence_A 0_S 0_U 2_V 0_X11_Y19_Job(Seq.Scan) 1 01 01 02 01 04 01_330	Cell_CP_11	WT	60	2	1.9922093178792968	11.12708364145707	Egr2
1440	Egr2_Egr2Ehn_type1C3_type6C2_26012021_Sequence_A 0_S 0_U 2_V 0_X11_Y19_Job(Seq.Scan) 1 01 01 02 01 04 01_330	Cell_CP_13	WT	60	2	1.565706616540372	0.0	Egr2
1441	Egr2_Egr2Ehn_type1C3_type6C2_26012021_Sequence_A 0_S 0_U 2_V 0_X11_Y19_Job(Seq.Scan) 1 01 01 02 01 04 01_330	Cell_CP_17	WT	60	2	1.4097505122104	1.6366969661049389	Egr2
1442	Egr2_Egr2Ehn_type1C3_type6C2_26012021_Sequence_A 0_S 0_U 2_V 0_X11_Y19_Job(Seq.Scan) 1 01 01 02 01 04 01_330	Cell_CP_19	WT	60	2	3.2208502257640745	1.4063965400241858	Egr2
1443	Egr2_Egr2Ehn_type1C3_type6C2_26012021_Sequence_A 0_S 0_U 2_V 0_X11_Y19_Job(Seq.Scan) 1 01 01 02 01 04 01_330	Cell_CP_23	WT	60	2	3.664681081057568	0.0	Egr2
1444	Egr2_Egr2Ehn_type1C3_type6C2_26012021_Sequence_A 0_S 0_U 2_V 0_X11_Y19_Job(Seq.Scan) 1 01 01 02 01 04 01_330	Cell_CP_26	WT	60	2	1.3437907810827976	0.2878753286955273	Egr2
1445	Egr2_Egr2Ehn_type1C3_type6C2_26012021_Sequence_A 0_S 0_U 2_V 0_X11_Y19_Job(Seq.Scan) 1 01 01 02 01 04 01_330	Cell_CP_30	WT	60	2	8.428319906388383	1.0329972654924615	Egr2
1446	Egr2_Egr2Ehn_type1C3_type6C2_26012021_Sequence_A 0_S 0_U 2_V 0_X11_Y19_Job(Seq.Scan) 1 01 01 02 01 04 01_330	Cell_CP_32	WT	60	2	8.393662510983704	1.9413419858103584	Egr2
1447	Egr2_Egr2Ehn_type1C3_type6C2_26012021_Sequence_A 0_S 0_U 2_V 0_X11_Y19_Job(Seq.Scan) 1 01 01 02 01 04 01_330	Cell_CP_33	WT	60	2	1.185040085085651	1.554526890502249	Egr2
1448	Egr2_Egr2Ehn_type1C3_type6C2_26012021_Sequence_A 0_S 0_U 2_V 0_X11_Y19_Job(Seq.Scan) 1 01 01 02 01 04 01_330	Cell_CP_35	WT	60	2	1.5897429867412545	0.0	Egr2
1449	Egr2_Egr2Ehn_type1C3_type6C2_26012021_Sequence_A 0_S 0_U 2_V 0_X11_Y19_Job(Seq.Scan) 1 01 01 02 01 04 01_330	Cell_CP_38	WT	60	2	1.745698547323456	0.6115255224328581	Egr2
1450	Egr2_Egr2Ehn_type1C3_type6C2_26012021_Sequence_A 0_S 0_U 2_V 0_X11_Y19_Job(Seq.Scan) 1 01 01 02 01 04 01_330	Cell_CP_39	WT	60	2	3.753000128324474	1.453910035843853	Egr2
1451	Egr2_Egr2Ehn_type1C3_type6C2_26012021_Sequence_A 0_S 0_U 2_V 0_X12_Y15_Job(Seq.Scan) 1 01 01 02 01 04 01_312	Cell_CP_3	WT	60	2	1.8446384838572163	0.0	Egr2
1452	Egr2_Egr2Ehn_type1C3_type6C2_26012021_Sequence_A 0_S 0_U 2_V 0_X12_Y15_Job(Seq.Scan) 1 01 01 02 01 04 01_312	Cell_CP_4	WT	60	2	1.6277534027735483	0.8524464979381084	Egr2
1453	Egr2_Egr2Ehn_type1C3_type6C2_26012021_Sequence_A 0_S 0_U 2_V 0_X12_Y15_Job(Seq.Scan) 1 01 01 02 01 04 01_312	Cell_CP_10	WT	60	2	4.655194857451084	0.0	Egr2
1454	Egr2_Egr2Ehn_type1C3_type6C2_26012021_Sequence_A 0_S 0_U 2_V 0_X12_Y15_Job(Seq.Scan) 1 01 01 02 01 04 01_312	Cell_CP_12	WT	60	2	1.6953904598366147	1.1604451499873851	Egr2
1455	Egr2_Egr2Ehn_type1C3_type6C2_26012021_Sequence_A 0_S 0_U 2_V 0_X12_Y15_Job(Seq.Scan) 1 01 01 02 01 04 01_312	Cell_CP_16	WT	60	2	1.2549128970446222	4.548989771016939	Egr2
1456	Egr2_Egr2Ehn_type1C3_type6C2_26012021_Sequence_A 0_S 0_U 2_V 0_X12_Y15_Job(Seq.Scan) 1 01 01 02 01 04 01_312	Cell_CP_17	WT	60	2	1.0290847284088636	0.6115254544643867	Egr2
1457	Egr2_Egr2Ehn_type1C3_type6C2_26012021_Sequence_A 0_S 0_U 2_V 0_X12_Y15_Job(Seq.Scan) 1 01 01 02 01 04 01_312	Cell_CP_18	WT	60	2	5.96712446603969	0.9770993829550298	Egr2
1458	Egr2_Egr2Ehn_type1C3_type6C2_26012021_Sequence_A 0_S 0_U 2_V 0_X12_Y15_Job(Seq.Scan) 1 01 01 02 01 04 01_312	Cell_CP_20	WT	60	2	1.129142270516691	0.0	Egr2
1459	Egr2_Egr2Ehn_type1C3_type6C2_26012021_Sequence_A 0_S 0_U 2_V 0_X12_Y15_Job(Seq.Scan) 1 01 01 02 01 04 01_312	Cell_CP_21	WT	60	2	2.2633151594703462	0.0	Egr2
1460	Egr2_Egr2Ehn_type1C3_type6C2_26012021_Sequence_A 0_S 0_U 2_V 0_X12_Y15_Job(Seq.Scan) 1 01 01 02 01 04 01_312	Cell_CP_22	WT	60	2	2.58640587073593	0.0	Egr2
1461	Egr2_Egr2Ehn_type1C3_type6C2_26012021_Sequence_A 0_S 0_U 2_V 0_X12_Y15_Job(Seq.Scan) 1 01 01 02 01 04 01_312	Cell_CP_24	WT	60	2	1.7948889612677588	1.372858177531472	Egr2
1462	Egr2_Egr2Ehn_type1C3_type6C2_26012021_Sequence_A 0_S 0_U 2_V 0_X12_Y15_Job(Seq.Scan) 1 01 01 02 01 04 01_312	Cell_CP_27	WT	60	2	1.964260682468702	0.0	Egr2
1463	Egr2_Egr2Ehn_type1C3_type6C2_26012021_Sequence_A 0_S 0_U 2_V 0_X12_Y15_Job(Seq.Scan) 1 01 01 02 01 04 01_312	Cell_CP_30	WT	60	2	1.6400508023542104	0.0	Egr2
1464	Egr2_Egr2Ehn_type1C3_type6C2_26012021_Sequence_A 0_S 0_U 2_V 0_X13_Y15_Job(Seq.Scan) 1 01 01 02 01 04 01_310	Cell_CP_1	WT	60	2	2.205740154902865	1.8368124581314216	Egr2
1465	Egr2_Egr2Ehn_type1C3_type6C2_26012021_Sequence_A 0_S 0_U 2_V 0_X13_Y15_Job(Seq.Scan) 1 01 01 02 01 04 01_310	Cell_CP_2	WT	60	2	1.083305624853188	0.0	Egr2
1466	Egr2_Egr2Ehn_type1C3_type6C2_26012021_Sequence_A 0_S 0_U 2_V 0_X13_Y15_Job(Seq.Scan) 1 01 01 02 01 04 01_310	Cell_CP_7	WT	60	2	4.867049863845558	0.4941395205123409	Egr2
1467	Egr2_Egr2Ehn_type1C3_type6C2_26012021_Sequence_A 0_S 0_U 2_V 0_X13_Y15_Job(Seq.Scan) 1 01 01 02 01 04 01_310	Cell_CP_8	WT	60	2	2.6428634736347583	0.0	Egr2
1468	Egr2_Egr2Ehn_type1C3_type6C2_26012021_Sequence_A 0_S 0_U 2_V 0_X13_Y15_Job(Seq.Scan) 1 01 01 02 01 04 01_310	Cell_CP_9	WT	60	2	1.3370828367103695	0.0	Egr2
1469	Egr2_Egr2Ehn_type1C3_type6C2_26012021_Sequence_A 0_S 0_U 2_V 0_X13_Y15_Job(Seq.Scan) 1 01 01 02 01 04 01_310	Cell_CP_14	WT	60	2	1.2554720056897766	0.0	Egr2
1470	Egr2_Egr2Ehn_type1C3_type6C2_26012021_Sequence_A 0_S 0_U 2_V 0_X13_Y15_Job(Seq.Scan) 1 01 01 02 01 04 01_310	Cell_CP_15	WT	60	2	3.772005744151449	0.8345587595590858	Egr2
1471	Egr2_Egr2Ehn_type1C3_type6C2_26012021_Sequence_A 0_S 0_U 2_V 0_X13_Y15_Job(Seq.Scan) 1 01 01 02 01 04 01_310	Cell_CP_17	WT	60	2	2.5763440901142305	3.631142174817083	Egr2
1472	Egr2_Egr2Ehn_type1C3_type6C2_26012021_Sequence_A 0_S 0_U 2_V 0_X13_Y15_Job(Seq.Scan) 1 01 01 02 01 04 01_310	Cell_CP_19	WT	60	2	3.865355273918377	0.7747479321272283	Egr2
1473	Egr2_Egr2Ehn_type1C3_type6C2_26012021_Sequence_A 0_S 0_U 2_V 0_X13_Y15_Job(Seq.Scan) 1 01 01 02 01 04 01_310	Cell_CP_23	WT	60	2	4.158261866751347	0.3650148878139599	Egr2
1474	Egr2_Egr2Ehn_type1C3_type6C2_26012021_Sequence_A 0_S 0_U 2_V 0_X13_Y15_Job(Seq.Scan) 1 01 01 02 01 04 01_310	Cell_CP_26	WT	60	2	1.486890241250011	0.6746902540824583	Egr2
1475	Egr2_Egr2Ehn_type1C3_type6C2_26012021_Sequence_A 0_S 0_U 2_V 0_X13_Y15_Job(Seq.Scan) 1 01 01 02 01 04 01_310	Cell_CP_28	WT	60	2	1.808863686783884	0.0	Egr2
1476	Egr2_Egr2Ehn_type1C3_type6C2_26012021_Sequence_A 0_S 0_U 2_V 0_X13_Y15_Job(Seq.Scan) 1 01 01 02 01 04 01_310	Cell_CP_29	WT	60	2	1.30857509265462	0.0	Egr2
1477	Egr2_Egr2Ehn_type1C3_type6C2_26012021_Sequence_A 0_S 0_U 2_V 0_X13_Y22_Job(Seq.Scan) 1 01 01 02 01 04 01_352	Cell_CP_2	WT	60	2	3.759148284367034	4.992261925476106	Egr2
1478	Egr2_Egr2Ehn_type1C3_type6C2_26012021_Sequence_A 0_S 0_U 2_V 0_X13_Y22_Job(Seq.Scan) 1 01 01 02 01 04 01_352	Cell_CP_4	WT	60	2	7.656926694100554	2.561251826992509	Egr2
1479	Egr2_Egr2Ehn_type1C3_type6C2_26012021_Sequence_A 0_S 0_U 2_V 0_X13_Y22_Job(Seq.Scan) 1 01 01 02 01 04 01_352	Cell_CP_5	WT	60	2	4.5713489512193	2.6009402486449806	Egr2
1480	Egr2_Egr2Ehn_type1C3_type6C2_26012021_Sequence_A 0_S 0_U 2_V 0_X13_Y22_Job(Seq.Scan) 1 01 01 02 01 04 01_352	Cell_CP_7	WT	60	2	7.511589439983296	0.4080563300940466	Egr2
1481	Egr2_Egr2Ehn_type1C3_type6C2_26012021_Sequence_A 0_S 0_U 2_V 0_X13_Y22_Job(Seq.Scan) 1 01 01 02 01 04 01_352	Cell_CP_9	WT	60	2	2.277848857694684	0.0	Egr2
1482	Egr2_Egr2Ehn_type1C3_type6C2_26012021_Sequence_A 0_S 0_U 2_V 0_X13_Y22_Job(Seq.Scan) 1 01 01 02 01 04 01_352	Cell_CP_10	WT	60	2	1.3963351672133144	0.2062641238483422	Egr2
1483	Egr2_Egr2Ehn_type1C3_type6C2_26012021_Sequence_A 0_S 0_U 2_V 0_X13_Y22_Job(Seq.Scan) 1 01 01 02 01 04 01_352	Cell_CP_11	WT	60	2	2.5495134001200594	0.0	Egr2
1484	Egr2_Egr2Ehn_type1C3_type6C2_26012021_Sequence_A 0_S 0_U 2_V 0_X13_Y22_Job(Seq.Scan) 1 01 01 02 01 04 01_352	Cell_CP_12	WT	60	2	9.499886900463707	0.5545094905735887	Egr2
1485	Egr2_Egr2Ehn_type1C3_type6C2_26012021_Sequence_A 0_S 0_U 2_V 0_X13_Y22_Job(Seq.Scan) 1 01 01 02 01 04 01_352	Cell_CP_15	WT	60	2	1.4734744884420974	1.3152829010901057	Egr2
1486	Egr2_Egr2Ehn_type1C3_type6C2_26012021_Sequence_A 0_S 0_U 2_V 0_X13_Y22_Job(Seq.Scan) 1 01 01 02 01 04 01_352	Cell_CP_19	WT	60	2	13.35965217542608	0.8222614959153668	Egr2
1487	Egr2_Egr2Ehn_type1C3_type6C2_26012021_Sequence_A 0_S 0_U 2_V 0_X13_Y22_Job(Seq.Scan) 1 01 01 02 01 04 01_352	Cell_CP_23	WT	60	2	2.5394513476244747	0.4371233867003645	Egr2
1488	Egr2_Egr2Ehn_type1C3_type6C2_26012021_Sequence_A 0_S 0_U 2_V 0_X13_Y22_Job(Seq.Scan) 1 01 01 02 01 04 01_352	Cell_CP_24	WT	60	2	4.161057002166291	0.0	Egr2
1489	Egr2_Egr2Ehn_type1C3_type6C2_26012021_Sequence_A 0_S 0_U 2_V 0_X13_Y22_Job(Seq.Scan) 1 01 01 02 01 04 01_352	Cell_CP_25	WT	60	2	7.242720848594521	4.14205111446543	Egr2
1490	Egr2_Egr2Ehn_type1C3_type6C2_26012021_Sequence_A 0_S 0_U 2_V 0_X13_Y22_Job(Seq.Scan) 1 01 01 02 01 04 01_352	Cell_CP_26	WT	60	2	2.63056471468467	2.7144133396553074	Egr2
1491	Egr2_Egr2Ehn_type1C3_type6C2_26012021_Sequence_A 0_S 0_U 2_V 0_X13_Y22_Job(Seq.Scan) 1 01 01 02 01 04 01_352	Cell_CP_27	WT	60	2	1.2605031678745118	0.0	Egr2
1492	Egr2_Egr2Ehn_type1C3_type6C2_26012021_Sequence_A 0_S 0_U 2_V 0_X13_Y22_Job(Seq.Scan) 1 01 01 02 01 04 01_352	Cell_CP_28	WT	60	2	1.980470755069904	0.0	Egr2
1493	Egr2_Egr2Ehn_type1C3_type6C2_26012021_Sequence_A 0_S 0_U 2_V 0_X13_Y22_Job(Seq.Scan) 1 01 01 02 01 04 01_352	Cell_CP_29	WT	60	2	1.2107535093481117	2.0933850093089617	Egr2
1494	Egr2_Egr2Ehn_type1C3_type6C2_26012021_Sequence_A 0_S 0_U 2_V 0_X13_Y22_Job(Seq.Scan) 1 01 01 02 01 04 01_352	Cell_CP_30	WT	60	2	3.865355273918377	3.6540605996015416	Egr2
1495	Egr2_Egr2Ehn_type1C3_type6C2_26012021_Sequence_A 0_S 0_U 2_V 0_X13_Y22_Job(Seq.Scan) 1 01 01 02 01 04 01_352	Cell_CP_31	WT	60	2	1.9726451371549376	0.0	Egr2
1496	Egr2_Egr2Ehn_type1C3_type6C2_26012021_Sequence_A 0_S 0_U 2_V 0_X13_Y22_Job(Seq.Scan) 1 01 01 02 01 04 01_352	Cell_CP_32	WT	60	2	2.139221315130108	0.0	Egr2
1497	Egr2_Egr2Ehn_type1C3_type6C2_26012021_Sequence_A 0_S 0_U 2_V 0_X13_Y22_Job(Seq.Scan) 1 01 01 02 01 04 01_352	Cell_CP_35	WT	60	2	2.116861998990804	3.9838599349242663	Egr2
1498	Egr2_Egr2Ehn_type1C3_type6C2_26012021_Sequence_A 0_S 0_U 2_V 0_X13_Y23_Job(Seq.Scan) 1 01 01 02 01 04 01_368	Cell_CP_1	WT	60	2	10.877773113630234	2.9676317827096907	Egr2
1499	Egr2_Egr2Ehn_type1C3_type6C2_26012021_Sequence_A 0_S 0_U 2_V 0_X13_Y23_Job(Seq.Scan) 1 01 01 02 01 04 01_368	Cell_CP_2	WT	60	2	4.825126366981896	0.4337694145141504	Egr2
1500	Egr2_Egr2Ehn_type1C3_type6C2_26012021_Sequence_A 0_S 0_U 2_V 0_X13_Y23_Job(Seq.Scan) 1 01 01 02 01 04 01_368	Cell_CP_3	WT	60	2	1.2918057754713206	0.0	Egr2
1501	Egr2_Egr2Ehn_type1C3_type6C2_26012021_Sequence_A 0_S 0_U 2_V 0_X13_Y23_Job(Seq.Scan) 1 01 01 02 01 04 01_368	Cell_CP_5	WT	60	2	2.735094786111377	0.2258284914859974	Egr2
1502	Egr2_Egr2Ehn_type1C3_type6C2_26012021_Sequence_A 0_S 0_U 2_V 0_X13_Y23_Job(Seq.Scan) 1 01 01 02 01 04 01_368	Cell_CP_6	WT	60	2	8.571419094681712	2.1386620705480106	Egr2
1503	Egr2_Egr2Ehn_type1C3_type6C2_26012021_Sequence_A 0_S 0_U 2_V 0_X13_Y23_Job(Seq.Scan) 1 01 01 02 01 04 01_368	Cell_CP_7	WT	60	2	3.304138790530959	3.72560992187432	Egr2
1504	Egr2_Egr2Ehn_type1C3_type6C2_26012021_Sequence_A 0_S 0_U 2_V 0_X13_Y23_Job(Seq.Scan) 1 01 01 02 01 04 01_368	Cell_CP_8	WT	60	2	3.0045237095777906	2.1319542621125254	Egr2
1505	Egr2_Egr2Ehn_type1C3_type6C2_26012021_Sequence_A 0_S 0_U 2_V 0_X13_Y23_Job(Seq.Scan) 1 01 01 02 01 04 01_368	Cell_CP_11	WT	60	2	1.657379364119607	1.2185791272630782	Egr2
1506	Egr2_Egr2Ehn_type1C3_type6C2_26012021_Sequence_A 0_S 0_U 2_V 0_X13_Y23_Job(Seq.Scan) 1 01 01 02 01 04 01_368	Cell_CP_13	WT	60	2	1.009520207842148	3.8530584180854857	Egr2
1507	Egr2_Egr2Ehn_type1C3_type6C2_26012021_Sequence_A 0_S 0_U 2_V 0_X13_Y23_Job(Seq.Scan) 1 01 01 02 01 04 01_368	Cell_CP_14	WT	60	2	3.1671883020279616	2.186175566367678	Egr2
1508	Egr2_Egr2Ehn_type1C3_type6C2_26012021_Sequence_A 0_S 0_U 2_V 0_X13_Y23_Job(Seq.Scan) 1 01 01 02 01 04 01_368	Cell_CP_16	WT	60	2	6.182332764935664	3.967090481804025	Egr2
1509	Egr2_Egr2Ehn_type1C3_type6C2_26012021_Sequence_A 0_S 0_U 2_V 0_X13_Y23_Job(Seq.Scan) 1 01 01 02 01 04 01_368	Cell_CP_18	WT	60	2	2.377906603707925	1.8435201306299644	Egr2
1510	Egr2_Egr2Ehn_type1C3_type6C2_26012021_Sequence_A 0_S 0_U 2_V 0_X13_Y23_Job(Seq.Scan) 1 01 01 02 01 04 01_368	Cell_CP_20	WT	60	2	2.8496866381597834	3.622757040446134	Egr2
1511	Egr2_Egr2Ehn_type1C3_type6C2_26012021_Sequence_A 0_S 0_U 2_V 0_X13_Y23_Job(Seq.Scan) 1 01 01 02 01 04 01_368	Cell_CP_21	WT	60	2	8.862089252934062	6.711686988333348	Egr2
1512	Egr2_Egr2Ehn_type1C3_type6C2_26012021_Sequence_A 0_S 0_U 2_V 0_X13_Y23_Job(Seq.Scan) 1 01 01 02 01 04 01_368	Cell_CP_22	WT	60	2	1.314723792444951	0.0	Egr2
1513	Egr2_Egr2Ehn_type1C3_type6C2_26012021_Sequence_A 0_S 0_U 2_V 0_X13_Y23_Job(Seq.Scan) 1 01 01 02 01 04 01_368	Cell_CP_25	WT	60	2	2.2974129024821	3.245444481177627	Egr2
1514	Egr2_Egr2Ehn_type1C3_type6C2_26012021_Sequence_A 0_S 0_U 2_V 0_X13_Y23_Job(Seq.Scan) 1 01 01 02 01 04 01_368	Cell_CP_26	WT	60	2	1.4997466135388844	0.0	Egr2
1515	Egr2_Egr2Ehn_type1C3_type6C2_26012021_Sequence_A 0_S 0_U 2_V 0_X13_Y23_Job(Seq.Scan) 1 01 01 02 01 04 01_368	Cell_CP_28	WT	60	2	2.614355049894296	1.3728580415945295	Egr2
1516	Egr2_Egr2Ehn_type1C3_type6C2_26012021_Sequence_A 0_S 0_U 2_V 0_X13_Y23_Job(Seq.Scan) 1 01 01 02 01 04 01_368	Cell_CP_29	WT	60	2	7.6116482734920785	0.0	Egr2
1517	Egr2_Egr2Ehn_type1C3_type6C2_26012021_Sequence_A 0_S 0_U 2_V 0_X13_Y23_Job(Seq.Scan) 1 01 01 02 01 04 01_368	Cell_CP_31	WT	60	2	2.2454277609336804	0.8166714969593625	Egr2
1518	Egr2_Egr2Ehn_type1C3_type6C2_26012021_Sequence_A 0_S 0_U 2_V 0_X13_Y23_Job(Seq.Scan) 1 01 01 02 01 04 01_368	Cell_CP_33	WT	60	2	2.1017695999321404	7.358428199194384	Egr2
1519	Egr2_Egr2Ehn_type1C3_type6C2_26012021_Sequence_A 0_S 0_U 2_V 0_X13_Y23_Job(Seq.Scan) 1 01 01 02 01 04 01_368	Cell_CP_34	WT	60	2	2.974338911460463	3.75635369269986	Egr2
1520	Egr2_Egr2Ehn_type1C3_type6C2_26012021_Sequence_A 0_S 0_U 2_V 0_X13_Y23_Job(Seq.Scan) 1 01 01 02 01 04 01_368	Cell_CP_36	WT	60	2	2.6350375838459064	0.3214142349360118	Egr2
1521	Egr2_Egr2Ehn_type1C3_type6C2_26012021_Sequence_A 0_S 0_U 2_V 0_X14_Y15_Job(Seq.Scan) 1 01 01 02 01 04 01_308	Cell_CP_2	WT	60	2	1.9575524662223884	0.6227051125340386	Egr2
1522	Egr2_Egr2Ehn_type1C3_type6C2_26012021_Sequence_A 0_S 0_U 2_V 0_X14_Y15_Job(Seq.Scan) 1 01 01 02 01 04 01_308	Cell_CP_10	WT	60	2	1.398571058046162	2.8720458183621447	Egr2
1523	Egr2_Egr2Ehn_type1C3_type6C2_26012021_Sequence_A 0_S 0_U 2_V 0_X14_Y15_Job(Seq.Scan) 1 01 01 02 01 04 01_308	Cell_CP_12	WT	60	2	8.667003427785946	3.34550277093864	Egr2
1524	Egr2_Egr2Ehn_type1C3_type6C2_26012021_Sequence_A 0_S 0_U 2_V 0_X14_Y15_Job(Seq.Scan) 1 01 01 02 01 04 01_308	Cell_CP_13	WT	60	2	1.7216623130595166	0.0	Egr2
1525	Egr2_Egr2Ehn_type1C3_type6C2_26012021_Sequence_A 0_S 0_U 2_V 0_X14_Y15_Job(Seq.Scan) 1 01 01 02 01 04 01_308	Cell_CP_20	WT	60	2	7.759219243451102	0.8848673907936977	Egr2
1526	Egr2_Egr2Ehn_type1C3_type6C2_26012021_Sequence_A 0_S 0_U 2_V 0_X14_Y15_Job(Seq.Scan) 1 01 01 02 01 04 01_308	Cell_CP_22	WT	60	2	1.195661110289448	1.359442696597444	Egr2
1527	Egr2_Egr2Ehn_type1C3_type6C2_26012021_Sequence_A 0_S 0_U 2_V 0_X14_Y22_Job(Seq.Scan) 1 01 01 02 01 04 01_354	Cell_CP_1	WT	60	2	1.768616700234029	0.6875467623082745	Egr2
1528	Egr2_Egr2Ehn_type1C3_type6C2_26012021_Sequence_A 0_S 0_U 2_V 0_X14_Y22_Job(Seq.Scan) 1 01 01 02 01 04 01_354	Cell_CP_2	WT	60	2	1.6025990871562426	1.3018674201560774	Egr2
1529	Egr2_Egr2Ehn_type1C3_type6C2_26012021_Sequence_A 0_S 0_U 2_V 0_X14_Y22_Job(Seq.Scan) 1 01 01 02 01 04 01_354	Cell_CP_3	WT	60	2	4.119691934263069	0.434328523159305	Egr2
1530	Egr2_Egr2Ehn_type1C3_type6C2_26012021_Sequence_A 0_S 0_U 2_V 0_X14_Y22_Job(Seq.Scan) 1 01 01 02 01 04 01_354	Cell_CP_6	WT	60	2	3.66524005376578	1.597568604656221	Egr2
1531	Egr2_Egr2Ehn_type1C3_type6C2_26012021_Sequence_A 0_S 0_U 2_V 0_X14_Y22_Job(Seq.Scan) 1 01 01 02 01 04 01_354	Cell_CP_7	WT	60	2	2.183939947408716	0.9178471883890276	Egr2
1532	Egr2_Egr2Ehn_type1C3_type6C2_26012021_Sequence_A 0_S 0_U 2_V 0_X14_Y22_Job(Seq.Scan) 1 01 01 02 01 04 01_354	Cell_CP_12	WT	60	2	1.171624604151623	1.5606755902925795	Egr2
1533	Egr2_Egr2Ehn_type1C3_type6C2_26012021_Sequence_A 0_S 0_U 2_V 0_X14_Y22_Job(Seq.Scan) 1 01 01 02 01 04 01_354	Cell_CP_13	WT	60	2	2.1079187075332992	2.206298855737192	Egr2
1534	Egr2_Egr2Ehn_type1C3_type6C2_26012021_Sequence_A 0_S 0_U 2_V 0_X14_Y22_Job(Seq.Scan) 1 01 01 02 01 04 01_354	Cell_CP_14	WT	60	2	9.968311467422984	4.299125164211826	Egr2
1535	Egr2_Egr2Ehn_type1C3_type6C2_26012021_Sequence_A 0_S 0_U 2_V 0_X14_Y22_Job(Seq.Scan) 1 01 01 02 01 04 01_354	Cell_CP_16	WT	60	2	3.2107881732684898	7.164461950706002	Egr2
1536	Egr2_Egr2Ehn_type1C3_type6C2_26012021_Sequence_A 0_S 0_U 2_V 0_X14_Y22_Job(Seq.Scan) 1 01 01 02 01 04 01_354	Cell_CP_20	WT	60	2	5.606581088017539	0.4494209562022045	Egr2
1537	Egr2_Egr2Ehn_type1C3_type6C2_26012021_Sequence_A 0_S 0_U 2_V 0_X14_Y22_Job(Seq.Scan) 1 01 01 02 01 04 01_354	Cell_CP_21	WT	60	2	2.4354816082754063	0.4376823254243407	Egr2
1538	Egr2_Egr2Ehn_type1C3_type6C2_26012021_Sequence_A 0_S 0_U 2_V 0_X14_Y22_Job(Seq.Scan) 1 01 01 02 01 04 01_354	Cell_CP_24	WT	60	2	4.3404894164933925	10.253392986088755	Egr2
1539	Egr2_Egr2Ehn_type1C3_type6C2_26012021_Sequence_A 0_S 0_U 2_V 0_X14_Y22_Job(Seq.Scan) 1 01 01 02 01 04 01_354	Cell_CP_25	WT	60	2	1.9050082160288144	1.9296034230009655	Egr2
1540	Egr2_Egr2Ehn_type1C3_type6C2_26012021_Sequence_A 0_S 0_U 2_V 0_X14_Y23_Job(Seq.Scan) 1 01 01 02 01 04 01_366	Cell_CP_1	WT	60	2	4.8301571213558026	0.2822856186055262	Egr2
1541	Egr2_Egr2Ehn_type1C3_type6C2_26012021_Sequence_A 0_S 0_U 2_V 0_X14_Y23_Job(Seq.Scan) 1 01 01 02 01 04 01_366	Cell_CP_3	WT	60	2	13.13270816839651	1.6752668985932158	Egr2
1542	Egr2_Egr2Ehn_type1C3_type6C2_26012021_Sequence_A 0_S 0_U 2_V 0_X14_Y23_Job(Seq.Scan) 1 01 01 02 01 04 01_366	Cell_CP_4	WT	60	2	12.93315164907824	4.041434395743978	Egr2
1543	Egr2_Egr2Ehn_type1C3_type6C2_26012021_Sequence_A 0_S 0_U 2_V 0_X14_Y23_Job(Seq.Scan) 1 01 01 02 01 04 01_366	Cell_CP_5	WT	60	2	11.539612025090698	1.6842107337984915	Egr2
1544	Egr2_Egr2Ehn_type1C3_type6C2_26012021_Sequence_A 0_S 0_U 2_V 0_X14_Y23_Job(Seq.Scan) 1 01 01 02 01 04 01_366	Cell_CP_6	WT	60	2	3.4533864067407323	2.58025771469337	Egr2
1545	Egr2_Egr2Ehn_type1C3_type6C2_26012021_Sequence_A 0_S 0_U 2_V 0_X14_Y23_Job(Seq.Scan) 1 01 01 02 01 04 01_366	Cell_CP_7	WT	60	2	11.937606030815274	10.589341021201813	Egr2
1546	Egr2_Egr2Ehn_type1C3_type6C2_26012021_Sequence_A 0_S 0_U 2_V 0_X14_Y23_Job(Seq.Scan) 1 01 01 02 01 04 01_366	Cell_CP_8	WT	60	2	3.1806036470250474	0.5818994931183282	Egr2
1547	Egr2_Egr2Ehn_type1C3_type6C2_26012021_Sequence_A 0_S 0_U 2_V 0_X14_Y23_Job(Seq.Scan) 1 01 01 02 01 04 01_366	Cell_CP_10	WT	60	2	3.5875412160810143	0.0	Egr2
1548	Egr2_Egr2Ehn_type1C3_type6C2_26012021_Sequence_A 0_S 0_U 2_V 0_X14_Y23_Job(Seq.Scan) 1 01 01 02 01 04 01_366	Cell_CP_15	WT	60	2	4.396946747518335	0.0	Egr2
1549	Egr2_Egr2Ehn_type1C3_type6C2_26012021_Sequence_A 0_S 0_U 2_V 0_X14_Y23_Job(Seq.Scan) 1 01 01 02 01 04 01_366	Cell_CP_17	WT	60	2	6.320960171563296	7.218123874442115	Egr2
1550	Egr2_Egr2Ehn_type1C3_type6C2_26012021_Sequence_A 0_S 0_U 2_V 0_X14_Y23_Job(Seq.Scan) 1 01 01 02 01 04 01_366	Cell_CP_20	WT	60	2	9.987316539502189	0.0	Egr2
1551	Egr2_Egr2Ehn_type1C3_type6C2_26012021_Sequence_A 0_S 0_U 2_V 0_X14_Y23_Job(Seq.Scan) 1 01 01 02 01 04 01_366	Cell_CP_21	WT	60	2	1.1241113122373698	3.0576277481012326	Egr2
1552	Egr2_Egr2Ehn_type1C3_type6C2_26012021_Sequence_A 0_S 0_U 2_V 0_X14_Y23_Job(Seq.Scan) 1 01 01 02 01 04 01_366	Cell_CP_22	WT	60	2	2.290704958109672	2.676960265087913	Egr2
1553	Egr2_Egr2Ehn_type1C3_type6C2_26012021_Sequence_A 0_S 0_U 2_V 0_X14_Y23_Job(Seq.Scan) 1 01 01 02 01 04 01_366	Cell_CP_23	WT	60	2	1.1895121386252316	5.094554474826653	Egr2
1554	Egr2_Egr2Ehn_type1C3_type6C2_26012021_Sequence_A 0_S 0_U 2_V 0_X14_Y23_Job(Seq.Scan) 1 01 01 02 01 04 01_366	Cell_CP_24	WT	60	2	3.977151990551839	0.0	Egr2
1555	Egr2_Egr2Ehn_type1C3_type6C2_26012021_Sequence_A 0_S 0_U 2_V 0_X15_Y15_Job(Seq.Scan) 1 01 01 02 01 04 01_306	Cell_CP_6	WT	60	2	2.445542573275449	2.251017895826627	Egr2
1556	Egr2_Egr2Ehn_type1C3_type6C2_26012021_Sequence_A 0_S 0_U 2_V 0_X15_Y15_Job(Seq.Scan) 1 01 01 02 01 04 01_306	Cell_CP_8	WT	60	2	2.9804881549985645	0.0	Egr2
1557	Egr2_Egr2Ehn_type1C3_type6C2_26012021_Sequence_A 0_S 0_U 2_V 0_X15_Y15_Job(Seq.Scan) 1 01 01 02 01 04 01_306	Cell_CP_9	WT	60	2	1.6361385371444976	0.8613902651749128	Egr2
1558	Egr2_Egr2Ehn_type1C3_type6C2_26012021_Sequence_A 0_S 0_U 2_V 0_X15_Y15_Job(Seq.Scan) 1 01 01 02 01 04 01_306	Cell_CP_11	WT	60	2	5.464039241189111	0.395199855852466	Egr2
1559	Egr2_Egr2Ehn_type1C3_type6C2_26012021_Sequence_A 0_S 0_U 2_V 0_X15_Y15_Job(Seq.Scan) 1 01 01 02 01 04 01_306	Cell_CP_12	WT	60	2	1.8083047140756725	0.0	Egr2
1560	Egr2_Egr2Ehn_type1C3_type6C2_26012021_Sequence_A 0_S 0_U 2_V 0_X15_Y15_Job(Seq.Scan) 1 01 01 02 01 04 01_306	Cell_CP_13	WT	60	2	1.4522333895931028	4.240990371314478	Egr2
1561	Egr2_Egr2Ehn_type1C3_type6C2_26012021_Sequence_A 0_S 0_U 2_V 0_X15_Y15_Job(Seq.Scan) 1 01 01 02 01 04 01_306	Cell_CP_15	WT	60	2	2.640068066345928	0.0	Egr2
1562	Egr2_Egr2Ehn_type1C3_type6C2_26012021_Sequence_A 0_S 0_U 2_V 0_X15_Y15_Job(Seq.Scan) 1 01 01 02 01 04 01_306	Cell_CP_16	WT	60	2	2.102887409411621	1.404720029710378	Egr2
1563	Egr2_Egr2Ehn_type1C3_type6C2_26012021_Sequence_A 0_S 0_U 2_V 0_X15_Y15_Job(Seq.Scan) 1 01 01 02 01 04 01_306	Cell_CP_18	WT	60	2	2.136985288360317	2.893846297730179	Egr2
1564	Egr2_Egr2Ehn_type1C3_type6C2_26012021_Sequence_A 0_S 0_U 2_V 0_X15_Y15_Job(Seq.Scan) 1 01 01 02 01 04 01_306	Cell_CP_20	WT	60	2	1.925131505398328	0.0	Egr2
1565	Egr2_Egr2Ehn_type1C3_type6C2_26012021_Sequence_A 0_S 0_U 2_V 0_X15_Y15_Job(Seq.Scan) 1 01 01 02 01 04 01_306	Cell_CP_21	WT	60	2	3.213583036809549	0.0	Egr2
1566	Egr2_Egr2Ehn_type1C3_type6C2_26012021_Sequence_A 0_S 0_U 2_V 0_X15_Y22_Job(Seq.Scan) 1 01 01 02 01 04 01_356	Cell_CP_4	WT	60	2	2.665781354671446	0.0	Egr2
1567	Egr2_Egr2Ehn_type1C3_type6C2_26012021_Sequence_A 0_S 0_U 2_V 0_X15_Y22_Job(Seq.Scan) 1 01 01 02 01 04 01_356	Cell_CP_6	WT	60	2	2.789316498177357	0.0	Egr2
1568	Egr2_Egr2Ehn_type1C3_type6C2_26012021_Sequence_A 0_S 0_U 2_V 0_X15_Y22_Job(Seq.Scan) 1 01 01 02 01 04 01_356	Cell_CP_7	WT	60	2	3.3723334609328104	1.5930965511166404	Egr2
1569	Egr2_Egr2Ehn_type1C3_type6C2_26012021_Sequence_A 0_S 0_U 2_V 0_X15_Y22_Job(Seq.Scan) 1 01 01 02 01 04 01_356	Cell_CP_11	WT	60	2	1.165475904361292	0.0	Egr2
1570	Egr2_Egr2Ehn_type1C3_type6C2_26012021_Sequence_A 0_S 0_U 2_V 0_X15_Y22_Job(Seq.Scan) 1 01 01 02 01 04 01_356	Cell_CP_12	WT	60	2	3.2622147499195253	3.5238180554709726	Egr2
1571	Egr2_Egr2Ehn_type1C3_type6C2_26012021_Sequence_A 0_S 0_U 2_V 0_X15_Y22_Job(Seq.Scan) 1 01 01 02 01 04 01_356	Cell_CP_13	WT	60	2	2.4511325722314536	0.0	Egr2
1572	Egr2_Egr2Ehn_type1C3_type6C2_26012021_Sequence_A 0_S 0_U 2_V 0_X15_Y23_Job(Seq.Scan) 1 01 01 02 01 04 01_364	Cell_CP_1	WT	60	2	1.938547394143184	3.1515354349547167	Egr2
1573	Egr2_Egr2Ehn_type1C3_type6C2_26012021_Sequence_A 0_S 0_U 2_V 0_X15_Y23_Job(Seq.Scan) 1 01 01 02 01 04 01_364	Cell_CP_3	WT	60	2	2.670812380919238	0.181110029128568	Egr2
1574	Egr2_Egr2Ehn_type1C3_type6C2_26012021_Sequence_A 0_S 0_U 2_V 0_X15_Y23_Job(Seq.Scan) 1 01 01 02 01 04 01_364	Cell_CP_6	WT	60	2	1.1436755609302005	5.4394460732711	Egr2
1575	Egr2_Egr2Ehn_type1C3_type6C2_26012021_Sequence_A 0_S 0_U 2_V 0_X15_Y23_Job(Seq.Scan) 1 01 01 02 01 04 01_364	Cell_CP_7	WT	60	2	5.503170049502797	1.512603393638586	Egr2
1576	Egr2_Egr2Ehn_type1C3_type6C2_26012021_Sequence_A 0_S 0_U 2_V 0_X15_Y23_Job(Seq.Scan) 1 01 01 02 01 04 01_364	Cell_CP_8	WT	60	2	2.4723740788912765	2.4298918811932877	Egr2
1577	Egr2_Egr2Ehn_type1C3_type6C2_26012021_Sequence_A 0_S 0_U 2_V 0_X15_Y23_Job(Seq.Scan) 1 01 01 02 01 04 01_364	Cell_CP_9	WT	60	2	2.4701376443106584	6.358411886761265	Egr2
1578	Egr2_Egr2Ehn_type1C3_type6C2_26012021_Sequence_A 0_S 0_U 2_V 0_X15_Y23_Job(Seq.Scan) 1 01 01 02 01 04 01_364	Cell_CP_10	WT	60	2	1.3756530410725316	0.0	Egr2
1579	Egr2_Egr2Ehn_type1C3_type6C2_26012021_Sequence_A 0_S 0_U 2_V 0_X15_Y23_Job(Seq.Scan) 1 01 01 02 01 04 01_364	Cell_CP_11	WT	60	2	1.2414971442367086	0.0	Egr2
1580	Egr2_Egr2Ehn_type1C3_type6C2_26012021_Sequence_A 0_S 0_U 2_V 0_X15_Y23_Job(Seq.Scan) 1 01 01 02 01 04 01_364	Cell_CP_12	WT	60	2	8.450119842008649	0.4762520200229679	Egr2
1581	Egr2_Egr2Ehn_type1C3_type6C2_26012021_Sequence_A 0_S 0_U 2_V 0_X15_Y23_Job(Seq.Scan) 1 01 01 02 01 04 01_364	Cell_CP_13	WT	60	2	1.3678274231575651	0.0	Egr2
1582	Egr2_Egr2Ehn_type1C3_type6C2_26012021_Sequence_A 0_S 0_U 2_V 0_X15_Y23_Job(Seq.Scan) 1 01 01 02 01 04 01_364	Cell_CP_14	WT	60	2	1.4785052428160044	2.6959664246626587	Egr2
1583	Egr2_Egr2Ehn_type1C3_type6C2_26012021_Sequence_A 0_S 0_U 2_V 0_X15_Y23_Job(Seq.Scan) 1 01 01 02 01 04 01_364	Cell_CP_15	WT	60	2	2.148164742524556	0.0	Egr2
1584	Egr2_Egr2Ehn_type1C3_type6C2_26012021_Sequence_A 0_S 0_U 2_V 0_X15_Y23_Job(Seq.Scan) 1 01 01 02 01 04 01_364	Cell_CP_16	WT	60	2	1.0922493920899925	0.0	Egr2
1585	Egr2_Egr2Ehn_type1C3_type6C2_26012021_Sequence_A 0_S 0_U 2_V 0_X15_Y23_Job(Seq.Scan) 1 01 01 02 01 04 01_364	Cell_CP_18	WT	60	2	1.169388849255718	1.9290444502927535	Egr2
1586	Egr2_Egr2Ehn_type1C3_type6C2_26012021_Sequence_A 0_S 0_U 2_V 0_X15_Y23_Job(Seq.Scan) 1 01 01 02 01 04 01_364	Cell_CP_19	WT	60	2	2.997257064371036	14.017016042734223	Egr2
1587	Egr2_Egr2Ehn_type1C3_type6C2_26012021_Sequence_A 0_S 0_U 2_V 0_X16_Y15_Job(Seq.Scan) 1 01 01 02 01 04 01_304	Cell_CP_5	WT	60	2	6.383566746126341	1.2750361864141355	Egr2
1588	Egr2_Egr2Ehn_type1C3_type6C2_26012021_Sequence_A 0_S 0_U 2_V 0_X16_Y15_Job(Seq.Scan) 1 01 01 02 01 04 01_304	Cell_CP_7	WT	60	2	1.102870009482961	1.449438254178158	Egr2
1589	Egr2_Egr2Ehn_type1C3_type6C2_26012021_Sequence_A 0_S 0_U 2_V 0_X16_Y15_Job(Seq.Scan) 1 01 01 02 01 04 01_304	Cell_CP_11	WT	60	2	9.30703805364398	1.9094799976945092	Egr2
1590	Egr2_Egr2Ehn_type1C3_type6C2_26012021_Sequence_A 0_S 0_U 2_V 0_X16_Y15_Job(Seq.Scan) 1 01 01 02 01 04 01_304	Cell_CP_12	WT	60	2	1.3851554411751912	0.0	Egr2
1591	Egr2_Egr2Ehn_type1C3_type6C2_26012021_Sequence_A 0_S 0_U 2_V 0_X16_Y15_Job(Seq.Scan) 1 01 01 02 01 04 01_304	Cell_CP_14	WT	60	2	1.984942264861714	6.615544226268672	Egr2
1592	Egr2_Egr2Ehn_type1C3_type6C2_26012021_Sequence_A 0_S 0_U 2_V 0_X16_Y15_Job(Seq.Scan) 1 01 01 02 01 04 01_304	Cell_CP_17	WT	60	2	1.0436179508539014	0.8418258125766684	Egr2
1593	Egr2_Egr2Ehn_type1C3_type6C2_26012021_Sequence_A 0_S 0_U 2_V 0_X19_Y20_Job(Seq.Scan) 1 01 01 02 01 04 01_334	Cell_CP_3	WT	60	2	2.8217371871275327	0.0	Egr2
1594	Egr2_Egr2Ehn_type1C3_type6C2_26012021_Sequence_A 0_S 0_U 2_V 0_X19_Y20_Job(Seq.Scan) 1 01 01 02 01 04 01_334	Cell_CP_8	WT	60	2	1.1386449424932357	5.271751542068677	Egr2
1595	Egr2_Egr2Ehn_type1C3_type6C2_26012021_Sequence_A 0_S 0_U 2_V 0_X19_Y20_Job(Seq.Scan) 1 01 01 02 01 04 01_334	Cell_CP_9	WT	60	2	2.812792536300601	3.499781957143976	Egr2
1596	Egr2_Egr2Ehn_type1C3_type6C2_26012021_Sequence_A 0_S 0_U 2_V 0_X19_Y21_Job(Seq.Scan) 1 01 01 02 01 04 01_344	Cell_CP_1	WT	60	2	5.716142457565924	0.8960469808948783	Egr2
1597	Egr2_Egr2Ehn_type1C3_type6C2_26012021_Sequence_A 0_S 0_U 2_V 0_X19_Y21_Job(Seq.Scan) 1 01 01 02 01 04 01_344	Cell_CP_2	WT	60	2	4.301920299626771	0.0	Egr2
1598	Egr2_Egr2Ehn_type1C3_type6C2_26012021_Sequence_A 0_S 0_U 2_V 0_X19_Y21_Job(Seq.Scan) 1 01 01 02 01 04 01_344	Cell_CP_4	WT	60	2	2.6478944998825504	0.436005407299705	Egr2
1599	Egr2_Egr2Ehn_type1C3_type6C2_26012021_Sequence_A 0_S 0_U 2_V 0_X19_Y21_Job(Seq.Scan) 1 01 01 02 01 04 01_344	Cell_CP_7	WT	60	2	4.819537183647547	0.0	Egr2
1600	Egr2_Egr2Ehn_type1C3_type6C2_26012021_Sequence_A 0_S 0_U 2_V 0_X19_Y21_Job(Seq.Scan) 1 01 01 02 01 04 01_344	Cell_CP_9	WT	60	2	2.4153583189058927	0.0	Egr2
1601	Egr2_Egr2Ehn_type1C3_type6C2_26012021_Sequence_A 0_S 0_U 2_V 0_X19_Y21_Job(Seq.Scan) 1 01 01 02 01 04 01_344	Cell_CP_10	WT	60	2	2.9994926833299984	1.693713133901151	Egr2
1602	Egr2_Egr2Ehn_type1C3_type6C2_26012021_Sequence_A 0_S 0_U 2_V 0_X19_Y21_Job(Seq.Scan) 1 01 01 02 01 04 01_344	Cell_CP_11	WT	60	2	1.0821876794367644	0.4063794459536466	Egr2
1603	Egr2_Egr2Ehn_type1C3_type6C2_26012021_Sequence_A 0_S 0_U 2_V 0_X19_Y21_Job(Seq.Scan) 1 01 01 02 01 04 01_344	Cell_CP_12	WT	60	2	5.055986989203344	1.50869044874416	Egr2
1604	Egr2_Egr2Ehn_type1C3_type6C2_26012021_Sequence_A 0_S 0_U 2_V 0_X19_Y21_Job(Seq.Scan) 1 01 01 02 01 04 01_344	Cell_CP_14	WT	60	2	1.338200918063736	0.0	Egr2
1605	Egr2_Egr2Ehn_type1C3_type6C2_26012021_Sequence_A 0_S 0_U 2_V 0_X19_Y21_Job(Seq.Scan) 1 01 01 02 01 04 01_344	Cell_CP_17	WT	60	2	2.501440659718295	0.0	Egr2
1606	Egr2_Egr2Ehn_type1C3_type6C2_26012021_Sequence_A 0_S 0_U 2_V 0_X19_Y21_Job(Seq.Scan) 1 01 01 02 01 04 01_344	Cell_CP_18	WT	60	2	1.4248429112690637	1.100634050681642	Egr2
1607	Egr2_Egr2Ehn_type1C3_type6C2_26012021_Sequence_A 0_S 0_U 2_V 0_X19_Y21_Job(Seq.Scan) 1 01 01 02 01 04 01_344	Cell_CP_19	WT	60	2	1.31304660244643	7.153282496541764	Egr2
1608	Egr2_Egr2Ehn_type1C3_type6C2_26012021_Sequence_A 0_S 0_U 2_V 0_X19_Y21_Job(Seq.Scan) 1 01 01 02 01 04 01_344	Cell_CP_20	WT	60	2	7.240483870266132	6.270650996580914	Egr2
1609	Egr2_Egr2Ehn_type1C3_type6C2_26012021_Sequence_A 0_S 0_U 2_V 0_X19_Y21_Job(Seq.Scan) 1 01 01 02 01 04 01_344	Cell_CP_22	WT	60	2	3.6987795037540345	1.2660926230827454	Egr2
1610	Egr2_Egr2Ehn_type1C3_type6C2_26012021_Sequence_A 0_S 0_U 2_V 0_X19_Y21_Job(Seq.Scan) 1 01 01 02 01 04 01_344	Cell_CP_23	WT	60	2	2.728945542573276	2.5478370257431946	Egr2
1611	Egr2_Egr2Ehn_type1C3_type6C2_26012021_Sequence_A 0_S 0_U 2_V 0_X19_Y21_Job(Seq.Scan) 1 01 01 02 01 04 01_344	Cell_CP_24	WT	60	2	3.15936186849134	0.0	Egr2
1612	Egr2_Egr2Ehn_type1C3_type6C2_26012021_Sequence_A 0_S 0_U 2_V 0_X19_Y21_Job(Seq.Scan) 1 01 01 02 01 04 01_344	Cell_CP_25	WT	60	2	11.437875729709509	2.085559391393996	Egr2
1613	Egr2_Egr2Ehn_type1C3_type6C2_26012021_Sequence_A 0_S 0_U 2_V 0_X19_Y21_Job(Seq.Scan) 1 01 01 02 01 04 01_344	Cell_CP_26	WT	60	2	3.401960373837467	0.2901113214810819	Egr2
1614	Egr2_Egr2Ehn_type1C3_type6C2_26012021_Sequence_A 0_S 0_U 2_V 0_X19_Y21_Job(Seq.Scan) 1 01 01 02 01 04 01_344	Cell_CP_27	WT	60	2	1.5215468210330338	0.3879330067402973	Egr2
1615	Egr2_Egr2Ehn_type1C3_type6C2_26012021_Sequence_A 0_S 0_U 2_V 0_X19_Y21_Job(Seq.Scan) 1 01 01 02 01 04 01_344	Cell_CP_28	WT	60	2	2.576903606570213	0.0	Egr2
1616	Egr2_Egr2Ehn_type1C3_type6C2_26012021_Sequence_A 0_S 0_U 2_V 0_X19_Y21_Job(Seq.Scan) 1 01 01 02 01 04 01_344	Cell_CP_31	WT	60	2	1.0911314466735689	0.2034692603072827	Egr2
1617	Egr2_Egr2Ehn_type1C3_type6C2_26012021_Sequence_A 0_S 0_U 2_V 0_X19_Y21_Job(Seq.Scan) 1 01 01 02 01 04 01_344	Cell_CP_32	WT	60	2	6.133702139321229	6.526106417963686	Egr2
1618	Egr2_Egr2Ehn_type1C3_type6C2_26012021_Sequence_A 0_S 0_U 2_V 0_X19_Y21_Job(Seq.Scan) 1 01 01 02 01 04 01_344	Cell_CP_33	WT	60	2	1.709923750250124	5.690430800483718	Egr2
1619	Egr2_Egr2Ehn_type1C3_type6C2_26012021_Sequence_A 0_S 0_U 2_V 0_X19_Y21_Job(Seq.Scan) 1 01 01 02 01 04 01_344	Cell_CP_34	WT	60	2	1.0682133617314669	0.0	Egr2
1620	Egr2_Egr2Ehn_type1C3_type6C2_26012021_Sequence_A 0_S 0_U 2_V 0_X19_Y21_Job(Seq.Scan) 1 01 01 02 01 04 01_344	Cell_CP_35	WT	60	2	3.304137974909303	0.2850804991387035	Egr2
1621	Egr2_Egr2Ehn_type1C3_type6C2_26012021_Sequence_A 0_S 0_U 2_V 0_X19_Y21_Job(Seq.Scan) 1 01 01 02 01 04 01_344	Cell_CP_36	WT	60	2	9.162263034721558	0.3119115289752312	Egr2
1622	Egr2_Egr2Ehn_type1C3_type6C2_26012021_Sequence_A 0_S 0_U 2_V 0_X19_Y21_Job(Seq.Scan) 1 01 01 02 01 04 01_344	Cell_CP_38	WT	60	2	2.160462685852988	0.0	Egr2
1623	Egr2_Egr2Ehn_type1C3_type6C2_26012021_Sequence_A 0_S 0_U 2_V 0_X19_Y21_Job(Seq.Scan) 1 01 01 02 01 04 01_344	Cell_CP_39	WT	60	2	1.2375847430900533	0.0	Egr2
1624	Egr2_Egr2Ehn_type1C3_type6C2_26012021_Sequence_A 0_S 0_U 2_V 0_X19_Y22_Job(Seq.Scan) 1 01 01 02 01 04 01_358	Cell_CP_5	WT	60	2	1.992768154650566	1.953080820493636	Egr2
1625	Egr2_Egr2Ehn_type1C3_type6C2_26012021_Sequence_A 0_S 0_U 2_V 0_X19_Y22_Job(Seq.Scan) 1 01 01 02 01 04 01_358	Cell_CP_6	WT	60	2	3.141475285576329	0.0	Egr2
1626	Egr2_Egr2Ehn_type1C3_type6C2_26012021_Sequence_A 0_S 0_U 2_V 0_X19_Y22_Job(Seq.Scan) 1 01 01 02 01 04 01_358	Cell_CP_8	WT	60	2	5.168339959806165	2.7647214271421485	Egr2
1627	Egr2_Egr2Ehn_type1C3_type6C2_26012021_Sequence_A 0_S 0_U 2_V 0_X19_Y22_Job(Seq.Scan) 1 01 01 02 01 04 01_358	Cell_CP_13	WT	60	2	6.400894356333139	0.0	Egr2
1628	Egr2_Egr2Ehn_type1C3_type6C2_26012021_Sequence_A 0_S 0_U 2_V 0_X19_Y22_Job(Seq.Scan) 1 01 01 02 01 04 01_358	Cell_CP_14	WT	60	2	2.868132465656891	1.405837975126802	Egr2
1629	Egr2_Egr2Ehn_type1C3_type6C2_26012021_Sequence_A 0_S 0_U 2_V 0_X19_Y22_Job(Seq.Scan) 1 01 01 02 01 04 01_358	Cell_CP_15	WT	60	2	2.5528672363693308	0.0	Egr2
1630	Egr2_Egr2Ehn_type1C3_type6C2_26012021_Sequence_A 0_S 0_U 2_V 0_X19_Y22_Job(Seq.Scan) 1 01 01 02 01 04 01_358	Cell_CP_18	WT	60	2	1.212430427472747	0.0	Egr2
1631	Egr2_Egr2Ehn_type1C3_type6C2_26012021_Sequence_A 0_S 0_U 2_V 0_X19_Y22_Job(Seq.Scan) 1 01 01 02 01 04 01_358	Cell_CP_19	WT	60	2	3.522699294432893	0.0	Egr2
1632	Egr2_Egr2Ehn_type1C3_type6C2_26012021_Sequence_A 0_S 0_U 2_V 0_X19_Y22_Job(Seq.Scan) 1 01 01 02 01 04 01_358	Cell_CP_21	WT	60	2	1.6590568259920135	6.555173542538475	Egr2
1633	Egr2_Egr2Ehn_type1C3_type6C2_26012021_Sequence_A 0_S 0_U 2_V 0_X19_Y22_Job(Seq.Scan) 1 01 01 02 01 04 01_358	Cell_CP_24	WT	60	2	4.750782996789713	0.0	Egr2
1634	Egr2_Egr2Ehn_type1C3_type6C2_26012021_Sequence_A 0_S 0_U 2_V 0_X19_Y22_Job(Seq.Scan) 1 01 01 02 01 04 01_358	Cell_CP_25	WT	60	2	3.355005035104356	0.0	Egr2
1635	Egr2_Egr2Ehn_type1C3_type6C2_26012021_Sequence_A 0_S 0_U 2_V 0_X19_Y22_Job(Seq.Scan) 1 01 01 02 01 04 01_358	Cell_CP_26	WT	60	2	2.2638741321785583	0.0	Egr2
1636	Egr2_Egr2Ehn_type1C3_type6C2_26012021_Sequence_A 0_S 0_U 2_V 0_X19_Y22_Job(Seq.Scan) 1 01 01 02 01 04 01_358	Cell_CP_28	WT	60	2	3.990567063675039	8.02585194400703	Egr2
1637	Egr2_Egr2Ehn_type1C3_type6C2_26012021_Sequence_A 0_S 0_U 2_V 0_X20_Y20_Job(Seq.Scan) 1 01 01 02 01 04 01_336	Cell_CP_1	WT	60	2	3.6199629925267303	0.5276784267528253	Egr2
1638	Egr2_Egr2Ehn_type1C3_type6C2_26012021_Sequence_A 0_S 0_U 2_V 0_X20_Y20_Job(Seq.Scan) 1 01 01 02 01 04 01_336	Cell_CP_2	WT	60	2	9.85316091454025	2.396911675787129	Egr2
1639	Egr2_Egr2Ehn_type1C3_type6C2_26012021_Sequence_A 0_S 0_U 2_V 0_X20_Y20_Job(Seq.Scan) 1 01 01 02 01 04 01_336	Cell_CP_3	WT	60	2	8.886685139590927	1.959788357055236	Egr2
1640	Egr2_Egr2Ehn_type1C3_type6C2_26012021_Sequence_A 0_S 0_U 2_V 0_X20_Y20_Job(Seq.Scan) 1 01 01 02 01 04 01_336	Cell_CP_9	WT	60	2	1.5053367484318314	0.1380683744470085	Egr2
1641	Egr2_Egr2Ehn_type1C3_type6C2_26012021_Sequence_A 0_S 0_U 2_V 0_X20_Y20_Job(Seq.Scan) 1 01 01 02 01 04 01_336	Cell_CP_14	WT	60	2	1.4466436625109838	0.2392440403884969	Egr2
1642	Egr2_Egr2Ehn_type1C3_type6C2_26012021_Sequence_A 0_S 0_U 2_V 0_X20_Y20_Job(Seq.Scan) 1 01 01 02 01 04 01_336	Cell_CP_15	WT	60	2	5.422676892024743	0.0	Egr2
1643	Egr2_Egr2Ehn_type1C3_type6C2_26012021_Sequence_A 0_S 0_U 2_V 0_X20_Y20_Job(Seq.Scan) 1 01 01 02 01 04 01_336	Cell_CP_16	WT	60	2	1.3901864674229836	1.945813903412996	Egr2
1644	Egr2_Egr2Ehn_type1C3_type6C2_26012021_Sequence_A 0_S 0_U 2_V 0_X20_Y20_Job(Seq.Scan) 1 01 01 02 01 04 01_336	Cell_CP_18	WT	60	2	8.769857668583558	2.4321275001522493	Egr2
1645	Egr2_Egr2Ehn_type1C3_type6C2_26012021_Sequence_A 0_S 0_U 2_V 0_X20_Y20_Job(Seq.Scan) 1 01 01 02 01 04 01_336	Cell_CP_19	WT	60	2	2.316418518309075	1.811099169805904	Egr2
1646	Egr2_Egr2Ehn_type1C3_type6C2_26012021_Sequence_A 0_S 0_U 2_V 0_X20_Y20_Job(Seq.Scan) 1 01 01 02 01 04 01_336	Cell_CP_23	WT	60	2	1.882090063118241	1.8200432768850647	Egr2
1647	Egr2_Egr2Ehn_type1C3_type6C2_26012021_Sequence_A 0_S 0_U 2_V 0_X20_Y20_Job(Seq.Scan) 1 01 01 02 01 04 01_336	Cell_CP_25	WT	60	2	2.837947667539563	0.7937534120172607	Egr2
1648	Egr2_Egr2Ehn_type1C3_type6C2_26012021_Sequence_A 0_S 0_U 2_V 0_X20_Y20_Job(Seq.Scan) 1 01 01 02 01 04 01_336	Cell_CP_26	WT	60	2	4.224220918194235	0.0	Egr2
1649	Egr2_Egr2Ehn_type1C3_type6C2_26012021_Sequence_A 0_S 0_U 2_V 0_X20_Y21_Job(Seq.Scan) 1 01 01 02 01 04 01_342	Cell_CP_1	WT	60	2	10.96441605839416	2.049225349738566	Egr2
1650	Egr2_Egr2Ehn_type1C3_type6C2_26012021_Sequence_A 0_S 0_U 2_V 0_X20_Y21_Job(Seq.Scan) 1 01 01 02 01 04 01_342	Cell_CP_5	WT	60	2	2.0682312374394267	0.4488619155255213	Egr2
1651	Egr2_Egr2Ehn_type1C3_type6C2_26012021_Sequence_A 0_S 0_U 2_V 0_X20_Y21_Job(Seq.Scan) 1 01 01 02 01 04 01_342	Cell_CP_7	WT	60	2	11.013047771504135	2.484672022219709	Egr2
1652	Egr2_Egr2Ehn_type1C3_type6C2_26012021_Sequence_A 0_S 0_U 2_V 0_X20_Y21_Job(Seq.Scan) 1 01 01 02 01 04 01_342	Cell_CP_8	WT	60	2	2.199591047301706	0.0	Egr2
1653	Egr2_Egr2Ehn_type1C3_type6C2_26012021_Sequence_A 0_S 0_U 2_V 0_X20_Y21_Job(Seq.Scan) 1 01 01 02 01 04 01_342	Cell_CP_9	WT	60	2	1.9016541079056573	2.390203459540816	Egr2
1654	Egr2_Egr2Ehn_type1C3_type6C2_26012021_Sequence_A 0_S 0_U 2_V 0_X20_Y21_Job(Seq.Scan) 1 01 01 02 01 04 01_342	Cell_CP_10	WT	60	2	1.7456988191973413	0.0	Egr2
1655	Egr2_Egr2Ehn_type1C3_type6C2_26012021_Sequence_A 0_S 0_U 2_V 0_X20_Y21_Job(Seq.Scan) 1 01 01 02 01 04 01_342	Cell_CP_11	WT	60	2	2.50255969263026	0.0	Egr2
1656	Egr2_Egr2Ehn_type1C3_type6C2_26012021_Sequence_A 0_S 0_U 2_V 0_X20_Y21_Job(Seq.Scan) 1 01 01 02 01 04 01_342	Cell_CP_12	WT	60	2	8.119202561269498	0.8351177322672977	Egr2
1657	Egr2_Egr2Ehn_type1C3_type6C2_26012021_Sequence_A 0_S 0_U 2_V 0_X20_Y21_Job(Seq.Scan) 1 01 01 02 01 04 01_342	Cell_CP_13	WT	60	2	2.26443310488677	0.0	Egr2
1658	Egr2_Egr2Ehn_type1C3_type6C2_26012021_Sequence_A 0_S 0_U 2_V 0_X20_Y21_Job(Seq.Scan) 1 01 01 02 01 04 01_342	Cell_CP_14	WT	60	2	2.081646038688741	0.259926336450458	Egr2
1659	Egr2_Egr2Ehn_type1C3_type6C2_26012021_Sequence_A 0_S 0_U 2_V 0_X20_Y21_Job(Seq.Scan) 1 01 01 02 01 04 01_342	Cell_CP_15	WT	60	2	1.272800295581288	0.0	Egr2
1660	Egr2_Egr2Ehn_type1C3_type6C2_26012021_Sequence_A 0_S 0_U 2_V 0_X20_Y21_Job(Seq.Scan) 1 01 01 02 01 04 01_342	Cell_CP_16	WT	60	2	12.618445664372777	0.4019076303037157	Egr2
1661	Egr2_Egr2Ehn_type1C3_type6C2_26012021_Sequence_A 0_S 0_U 2_V 0_X20_Y21_Job(Seq.Scan) 1 01 01 02 01 04 01_342	Cell_CP_17	WT	60	2	3.3091692730309807	0.6199101130560365	Egr2
1662	Egr2_Egr2Ehn_type1C3_type6C2_26012021_Sequence_A 0_S 0_U 2_V 0_X20_Y21_Job(Seq.Scan) 1 01 01 02 01 04 01_342	Cell_CP_19	WT	60	2	1.0341154827827703	2.3208905718486554	Egr2
1663	Egr2_Egr2Ehn_type1C3_type6C2_26012021_Sequence_A 0_S 0_U 2_V 0_X20_Y21_Job(Seq.Scan) 1 01 01 02 01 04 01_342	Cell_CP_20	WT	60	2	1.8496689663572377	8.276277154763665	Egr2
1664	Egr2_Egr2Ehn_type1C3_type6C2_26012021_Sequence_A 0_S 0_U 2_V 0_X20_Y21_Job(Seq.Scan) 1 01 01 02 01 04 01_342	Cell_CP_21	WT	60	2	3.125822690376969	8.552412935106966	Egr2
1665	Egr2_Egr2Ehn_type1C3_type6C2_26012021_Sequence_A 0_S 0_U 2_V 0_X20_Y21_Job(Seq.Scan) 1 01 01 02 01 04 01_342	Cell_CP_22	WT	60	2	7.387497498760255	1.7406675210756637	Egr2
1666	Egr2_Egr2Ehn_type1C3_type6C2_26012021_Sequence_A 0_S 0_U 2_V 0_X20_Y21_Job(Seq.Scan) 1 01 01 02 01 04 01_342	Cell_CP_23	WT	60	2	2.865337330241946	1.8999773257179648	Egr2
1667	Egr2_Egr2Ehn_type1C3_type6C2_26012021_Sequence_A 0_S 0_U 2_V 0_X20_Y21_Job(Seq.Scan) 1 01 01 02 01 04 01_342	Cell_CP_24	WT	60	2	6.144881593485467	0.6892238163698529	Egr2
1668	Egr2_Egr2Ehn_type1C3_type6C2_26012021_Sequence_A 0_S 0_U 2_V 0_X20_Y22_Job(Seq.Scan) 1 01 01 02 01 04 01_360	Cell_CP_3	WT	60	2	4.317570991708934	0.4270616740471364	Egr2
1669	Egr2_Egr2Ehn_type1C3_type6C2_26012021_Sequence_A 0_S 0_U 2_V 0_X20_Y22_Job(Seq.Scan) 1 01 01 02 01 04 01_360	Cell_CP_4	WT	60	2	6.938634257849543	1.1146086402608248	Egr2
1670	Egr2_Egr2Ehn_type1C3_type6C2_26012021_Sequence_A 0_S 0_U 2_V 0_X20_Y22_Job(Seq.Scan) 1 01 01 02 01 04 01_360	Cell_CP_5	WT	60	2	3.872621103503476	0.7663632055671071	Egr2
1671	Egr2_Egr2Ehn_type1C3_type6C2_26012021_Sequence_A 0_S 0_U 2_V 0_X20_Y22_Job(Seq.Scan) 1 01 01 02 01 04 01_360	Cell_CP_7	WT	60	2	5.825143766910555	0.6394744297173381	Egr2
1672	Egr2_Egr2Ehn_type1C3_type6C2_26012021_Sequence_A 0_S 0_U 2_V 0_X20_Y22_Job(Seq.Scan) 1 01 01 02 01 04 01_360	Cell_CP_8	WT	60	2	2.6529252542564574	1.9933273992326632	Egr2
1673	Egr2_Egr2Ehn_type1C3_type6C2_26012021_Sequence_A 0_S 0_U 2_V 0_X20_Y22_Job(Seq.Scan) 1 01 01 02 01 04 01_360	Cell_CP_9	WT	60	2	5.596519579269725	1.0005763046684009	Egr2
1674	Egr2_Egr2Ehn_type1C3_type6C2_26012021_Sequence_A 0_S 0_U 2_V 0_X20_Y22_Job(Seq.Scan) 1 01 01 02 01 04 01_360	Cell_CP_10	WT	60	2	1.2493231699625031	0.5209706523015756	Egr2
1675	Egr2_Egr2Ehn_type1C3_type6C2_26012021_Sequence_A 0_S 0_U 2_V 0_X20_Y22_Job(Seq.Scan) 1 01 01 02 01 04 01_360	Cell_CP_12	WT	60	2	1.0939264461515708	6.486419355680642	Egr2
1676	Egr2_Egr2Ehn_type1C3_type6C2_26012021_Sequence_A 0_S 0_U 2_V 0_X20_Y22_Job(Seq.Scan) 1 01 01 02 01 04 01_360	Cell_CP_13	WT	60	2	3.186192830359396	5.058779677753321	Egr2
1677	Egr2_Egr2Ehn_type1C3_type6C2_26012021_Sequence_A 0_S 0_U 2_V 0_X20_Y22_Job(Seq.Scan) 1 01 01 02 01 04 01_360	Cell_CP_14	WT	60	2	6.764231510400808	0.6400334703940214	Egr2
1678	Egr2_Egr2Ehn_type1C3_type6C2_26012021_Sequence_A 0_S 0_U 2_V 0_X20_Y22_Job(Seq.Scan) 1 01 01 02 01 04 01_360	Cell_CP_15	WT	60	2	4.025223915331948	0.0	Egr2
1679	Egr2_Egr2Ehn_type1C3_type6C2_26012021_Sequence_A 0_S 0_U 2_V 0_X20_Y22_Job(Seq.Scan) 1 01 01 02 01 04 01_360	Cell_CP_16	WT	60	2	1.6512306643292762	3.1716595399458862	Egr2
1680	Egr2_Egr2Ehn_type1C3_type6C2_26012021_Sequence_A 0_S 0_U 2_V 0_X20_Y22_Job(Seq.Scan) 1 01 01 02 01 04 01_360	Cell_CP_17	WT	60	2	4.052614393655986	0.3856970819232141	Egr2
1681	Egr2_Egr2Ehn_type1C3_type6C2_26012021_Sequence_A 0_S 0_U 2_V 0_X20_Y22_Job(Seq.Scan) 1 01 01 02 01 04 01_360	Cell_CP_19	WT	60	2	1.20516364632905	0.0	Egr2
1682	Egr2_Egr2Ehn_type1C3_type6C2_26012021_Sequence_A 0_S 0_U 2_V 0_X20_Y22_Job(Seq.Scan) 1 01 01 02 01 04 01_360	Cell_CP_22	WT	60	2	1.231435771425837	0.0	Egr2
1683	Egr2_Egr2Ehn_type1C3_type6C2_26012021_Sequence_A 0_S 0_U 2_V 0_X20_Y22_Job(Seq.Scan) 1 01 01 02 01 04 01_360	Cell_CP_24	WT	60	2	1.4846543504171632	2.367285578504128	Egr2
1684	Egr2_Egr2Ehn_type1C3_type6C2_26012021_Sequence_A 0_S 0_U 2_V 0_X20_Y22_Job(Seq.Scan) 1 01 01 02 01 04 01_360	Cell_CP_25	WT	60	2	5.986689054574876	1.9581113029936577	Egr2
1685	Egr2_Egr2Ehn_type1C3_type6C2_26012021_Sequence_A 0_S 0_U 2_V 0_X20_Y22_Job(Seq.Scan) 1 01 01 02 01 04 01_360	Cell_CP_26	WT	60	2	4.043111857616384	0.5427708258114892	Egr2
1686	Egr2_Egr2Ehn_type1C3_type6C2_26012021_Sequence_A 0_S 0_U 2_V 0_X20_Y22_Job(Seq.Scan) 1 01 01 02 01 04 01_360	Cell_CP_27	WT	60	2	2.0441947313016016	5.498699355332644	Egr2
1687	Egr2_Egr2Ehn_type1C3_type6C2_26012021_Sequence_A 0_S 0_U 2_V 0_X20_Y22_Job(Seq.Scan) 1 01 01 02 01 04 01_360	Cell_CP_29	WT	60	2	2.017922334330929	6.968261442628085	Egr2
1688	Egr2_Egr2Ehn_type1C3_type6C2_26012021_Sequence_A 0_S 0_U 2_V 0_X20_Y22_Job(Seq.Scan) 1 01 01 02 01 04 01_360	Cell_CP_30	WT	60	2	1.159327068634019	4.076650491982983	Egr2
1689	Egr2_Egr2Ehn_type1C3_type6C2_26012021_Sequence_A 0_S 0_U 2_V 0_X20_Y22_Job(Seq.Scan) 1 01 01 02 01 04 01_360	Cell_CP_32	WT	60	2	1.244851388296808	4.117456043430222	Egr2
1690	Egr2_Egr2Ehn_type1C3_type6C2_26012021_Sequence_A 0_S 0_U 2_V 0_X20_Y22_Job(Seq.Scan) 1 01 01 02 01 04 01_360	Cell_CP_35	WT	60	2	3.194577420982574	0.0	Egr2
1691	Egr2_Egr2Ehn_type1C3_type6C2_26012021_Sequence_A 0_S 0_U 2_V 0_X20_Y22_Job(Seq.Scan) 1 01 01 02 01 04 01_360	Cell_CP_39	WT	60	2	1.896623625405636	7.01018602698729	Egr2
1692	Egr2_Egr2Ehn_type1C3_type6C2_26012021_Sequence_A 0_S 0_U 2_V 0_X20_Y22_Job(Seq.Scan) 1 01 01 02 01 04 01_360	Cell_CP_40	WT	60	2	1.4388179086590744	0.0	Egr2
1693	Egr2_Egr2Ehn_type1C3_type6C2_26012021_Sequence_A 0_S 0_U 2_V 0_X20_Y22_Job(Seq.Scan) 1 01 01 02 01 04 01_360	Cell_CP_41	WT	60	2	1.8200430050111795	0.3745175258062692	Egr2
1694	Egr2_Egr2Ehn_type1C3_type6C2_26012021_Sequence_A 0_S 0_U 2_V 0_X20_Y22_Job(Seq.Scan) 1 01 01 02 01 04 01_360	Cell_CP_42	WT	60	2	1.7904171796020636	0.0	Egr2
1695	Egr2_Egr2Ehn_type1C3_type6C2_26012021_Sequence_A 0_S 0_U 2_V 0_X20_Y22_Job(Seq.Scan) 1 01 01 02 01 04 01_360	Cell_CP_45	WT	60	2	1.667441144741307	0.4717802723415084	Egr2
1696	Egr2_Egr2Ehn_type1C3_type6C2_26012021_Sequence_A 0_S 0_U 2_V 0_X20_Y22_Job(Seq.Scan) 1 01 01 02 01 04 01_360	Cell_CP_46	WT	60	2	1.4511155801136215	0.675808403404296	Egr2
1697	Egr2_Egr2Ehn_type1C3_type6C2_26012021_Sequence_A 0_S 0_U 2_V 0_X21_Y12_Job(Seq.Scan) 1 01 01 02 01 04 01_288	Cell_CP_4	WT	60	2	1.8703508206241355	1.3175189278598958	Egr2
1698	Egr2_Egr2Ehn_type1C3_type6C2_26012021_Sequence_A 0_S 0_U 2_V 0_X21_Y12_Job(Seq.Scan) 1 01 01 02 01 04 01_288	Cell_CP_5	WT	60	2	1.134172888953655	2.341013589344284	Egr2
1699	Egr2_Egr2Ehn_type1C3_type6C2_26012021_Sequence_A 0_S 0_U 2_V 0_X21_Y12_Job(Seq.Scan) 1 01 01 02 01 04 01_288	Cell_CP_6	WT	60	2	3.0296788408167528	10.913547366955797	Egr2
1700	Egr2_Egr2Ehn_type1C3_type6C2_26012021_Sequence_A 0_S 0_U 2_V 0_X21_Y12_Job(Seq.Scan) 1 01 01 02 01 04 01_288	Cell_CP_8	WT	60	2	1.2593846787103171	0.0	Egr2
1701	Egr2_Egr2Ehn_type1C3_type6C2_26012021_Sequence_A 0_S 0_U 2_V 0_X21_Y12_Job(Seq.Scan) 1 01 01 02 01 04 01_288	Cell_CP_10	WT	60	2	3.110730699129133	0.0	Egr2
1702	Egr2_Egr2Ehn_type1C3_type6C2_26012021_Sequence_A 0_S 0_U 2_V 0_X21_Y12_Job(Seq.Scan) 1 01 01 02 01 04 01_288	Cell_CP_11	WT	60	2	4.75301888762256	1.12634733900716	Egr2
1703	Egr2_Egr2Ehn_type1C3_type6C2_26012021_Sequence_A 0_S 0_U 2_V 0_X21_Y12_Job(Seq.Scan) 1 01 01 02 01 04 01_288	Cell_CP_12	WT	60	2	10.253390811097674	0.0	Egr2
1704	Egr2_Egr2Ehn_type1C3_type6C2_26012021_Sequence_A 0_S 0_U 2_V 0_X21_Y12_Job(Seq.Scan) 1 01 01 02 01 04 01_288	Cell_CP_13	WT	60	2	1.7725295091915123	0.3415374903212896	Egr2
1705	Egr2_Egr2Ehn_type1C3_type6C2_26012021_Sequence_A 0_S 0_U 2_V 0_X21_Y12_Job(Seq.Scan) 1 01 01 02 01 04 01_288	Cell_CP_16	WT	60	2	2.3505161253838858	0.3236501257688593	Egr2
1706	Egr2_Egr2Ehn_type1C3_type6C2_26012021_Sequence_A 0_S 0_U 2_V 0_X21_Y13_Job(Seq.Scan) 1 01 01 02 01 04 01_302	Cell_CP_1	WT	60	2	1.3633550977440994	0.9413244499447552	Egr2
1707	Egr2_Egr2Ehn_type1C3_type6C2_26012021_Sequence_A 0_S 0_U 2_V 0_X21_Y13_Job(Seq.Scan) 1 01 01 02 01 04 01_302	Cell_CP_2	WT	60	2	9.04655133413953	0.9122574613069088	Egr2
1708	Egr2_Egr2Ehn_type1C3_type6C2_26012021_Sequence_A 0_S 0_U 2_V 0_X21_Y13_Job(Seq.Scan) 1 01 01 02 01 04 01_302	Cell_CP_8	WT	60	2	5.25498181707455	0.3661328672146194	Egr2
1709	Egr2_Egr2Ehn_type1C3_type6C2_26012021_Sequence_A 0_S 0_U 2_V 0_X21_Y13_Job(Seq.Scan) 1 01 01 02 01 04 01_302	Cell_CP_9	WT	60	2	1.5159575017617428	0.0	Egr2
1710	Egr2_Egr2Ehn_type1C3_type6C2_26012021_Sequence_A 0_S 0_U 2_V 0_X21_Y13_Job(Seq.Scan) 1 01 01 02 01 04 01_302	Cell_CP_17	WT	60	2	2.215801799587622	0.0	Egr2
1711	Egr2_Egr2Ehn_type1C3_type6C2_26012021_Sequence_A 0_S 0_U 2_V 0_X21_Y20_Job(Seq.Scan) 1 01 01 02 01 04 01_338	Cell_CP_1	WT	60	2	2.5707543630321115	0.7568607374959763	Egr2
1712	Egr2_Egr2Ehn_type1C3_type6C2_26012021_Sequence_A 0_S 0_U 2_V 0_X21_Y20_Job(Seq.Scan) 1 01 01 02 01 04 01_338	Cell_CP_5	WT	60	2	2.7803732067198523	0.0	Egr2
1713	Egr2_Egr2Ehn_type1C3_type6C2_26012021_Sequence_A 0_S 0_U 2_V 0_X21_Y20_Job(Seq.Scan) 1 01 01 02 01 04 01_338	Cell_CP_7	WT	60	2	1.709923750250124	1.2884515314112213	Egr2
1714	Egr2_Egr2Ehn_type1C3_type6C2_26012021_Sequence_A 0_S 0_U 2_V 0_X21_Y20_Job(Seq.Scan) 1 01 01 02 01 04 01_338	Cell_CP_9	WT	60	2	12.406032772765633	10.135447569664963	Egr2
1715	Egr2_Egr2Ehn_type1C3_type6C2_26012021_Sequence_A 0_S 0_U 2_V 0_X21_Y20_Job(Seq.Scan) 1 01 01 02 01 04 01_338	Cell_CP_10	WT	60	2	1.7786783449187855	1.7501706008630364	Egr2
1716	Egr2_Egr2Ehn_type1C3_type6C2_26012021_Sequence_A 0_S 0_U 2_V 0_X21_Y21_Job(Seq.Scan) 1 01 01 02 01 04 01_340	Cell_CP_3	WT	60	2	2.769752181516056	1.5567627813350966	Egr2
1717	Egr2_Egr2Ehn_type1C3_type6C2_26012021_Sequence_A 0_S 0_U 2_V 0_X21_Y21_Job(Seq.Scan) 1 01 01 02 01 04 01_340	Cell_CP_5	WT	60	2	1.765263135858643	4.291857159635645	Egr2
1718	Egr2_Egr2Ehn_type1C3_type6C2_26012021_Sequence_A 0_S 0_U 2_V 0_X21_Y21_Job(Seq.Scan) 1 01 01 02 01 04 01_340	Cell_CP_6	WT	60	2	2.421506746822338	0.0	Egr2
1719	Egr2_Egr2Ehn_type1C3_type6C2_26012021_Sequence_A 0_S 0_U 2_V 0_X21_Y21_Job(Seq.Scan) 1 01 01 02 01 04 01_340	Cell_CP_8	WT	60	2	7.352841190851118	1.5573220259171938	Egr2
1720	Egr2_Egr2Ehn_type1C3_type6C2_26012021_Sequence_A 0_S 0_U 2_V 0_X21_Y21_Job(Seq.Scan) 1 01 01 02 01 04 01_340	Cell_CP_11	WT	60	2	1.8055097145976704	0.1542788803472155	Egr2
1721	Egr2_Egr2Ehn_type1C3_type6C2_26012021_Sequence_A 0_S 0_U 2_V 0_X21_Y21_Job(Seq.Scan) 1 01 01 02 01 04 01_340	Cell_CP_13	WT	60	2	3.620521421487172	0.0	Egr2
1722	Egr2_Egr2Ehn_type1C3_type6C2_26012021_Sequence_A 0_S 0_U 2_V 0_X21_Y21_Job(Seq.Scan) 1 01 01 02 01 04 01_340	Cell_CP_14	WT	60	2	4.549549015599036	4.806679180115362	Egr2
1723	Egr2_Egr2Ehn_type1C3_type6C2_26012021_Sequence_A 0_S 0_U 2_V 0_X21_Y21_Job(Seq.Scan) 1 01 01 02 01 04 01_340	Cell_CP_15	WT	60	2	1.5142805836371072	1.053679323664773	Egr2
1724	Egr2_Egr2Ehn_type1C3_type6C2_26012021_Sequence_A 0_S 0_U 2_V 0_X22_Y12_Job(Seq.Scan) 1 01 01 02 01 04 01_290	Cell_CP_2	WT	60	2	1.5120444209303745	9.331632852805305	Egr2
1725	Egr2_Egr2Ehn_type1C3_type6C2_26012021_Sequence_A 0_S 0_U 2_V 0_X22_Y12_Job(Seq.Scan) 1 01 01 02 01 04 01_290	Cell_CP_7	WT	60	2	3.348856335314025	1.873704928747292	Egr2
1726	Egr2_Egr2Ehn_type1C3_type6C2_26012021_Sequence_A 0_S 0_U 2_V 0_X22_Y12_Job(Seq.Scan) 1 01 01 02 01 04 01_290	Cell_CP_9	WT	60	2	3.0537149391437497	2.2700229679058315	Egr2
1727	Egr2_Egr2Ehn_type1C3_type6C2_26012021_Sequence_A 0_S 0_U 2_V 0_X22_Y12_Job(Seq.Scan) 1 01 01 02 01 04 01_290	Cell_CP_11	WT	60	2	4.202420982573972	0.3230911530606474	Egr2
1728	Egr2_Egr2Ehn_type1C3_type6C2_26012021_Sequence_A 0_S 0_U 2_V 0_X22_Y12_Job(Seq.Scan) 1 01 01 02 01 04 01_290	Cell_CP_15	WT	60	2	5.199642975213802	1.9771165110098048	Egr2
1729	Egr2_Egr2Ehn_type1C3_type6C2_26012021_Sequence_A 0_S 0_U 2_V 0_X22_Y12_Job(Seq.Scan) 1 01 01 02 01 04 01_290	Cell_CP_16	WT	60	2	2.6646636811289075	4.904501035295755	Egr2
1730	Egr2_Egr2Ehn_type1C3_type6C2_26012021_Sequence_A 0_S 0_U 2_V 0_X22_Y12_Job(Seq.Scan) 1 01 01 02 01 04 01_290	Cell_CP_17	WT	60	2	2.007860417772287	0.0	Egr2
1731	Egr2_Egr2Ehn_type1C3_type6C2_26012021_Sequence_A 0_S 0_U 2_V 0_X22_Y12_Job(Seq.Scan) 1 01 01 02 01 04 01_290	Cell_CP_19	WT	60	2	1.3605602342030398	1.5316087375916758	Egr2
1732	Egr2_Egr2Ehn_type1C3_type6C2_26012021_Sequence_A 0_S 0_U 2_V 0_X22_Y12_Job(Seq.Scan) 1 01 01 02 01 04 01_290	Cell_CP_21	WT	60	2	7.424389153754469	0.2699880491036862	Egr2
1733	Egr2_Egr2Ehn_type1C3_type6C2_26012021_Sequence_A 0_S 0_U 2_V 0_X22_Y12_Job(Seq.Scan) 1 01 01 02 01 04 01_290	Cell_CP_22	WT	60	2	2.03413281474296	1.5349628457148323	Egr2
1734	Egr2_Egr2Ehn_type1C3_type6C2_26012021_Sequence_A 0_S 0_U 2_V 0_X22_Y12_Job(Seq.Scan) 1 01 01 02 01 04 01_290	Cell_CP_27	WT	60	2	5.569689976771096	0.6970497061587048	Egr2
1735	Egr2_Egr2Ehn_type1C3_type6C2_26012021_Sequence_A 0_S 0_U 2_V 0_X22_Y13_Job(Seq.Scan) 1 01 01 02 01 04 01_300	Cell_CP_1	WT	60	2	2.3376592093472417	3.706605665416772	Egr2
1736	Egr2_Egr2Ehn_type1C3_type6C2_26012021_Sequence_A 0_S 0_U 2_V 0_X22_Y13_Job(Seq.Scan) 1 01 01 02 01 04 01_300	Cell_CP_4	WT	60	2	2.311387763935168	2.1000925458705617	Egr2
1737	Egr2_Egr2Ehn_type1C3_type6C2_26012021_Sequence_A 0_S 0_U 2_V 0_X22_Y13_Job(Seq.Scan) 1 01 01 02 01 04 01_300	Cell_CP_5	WT	60	2	2.11183138055384	0.0	Egr2
1738	Egr2_Egr2Ehn_type1C3_type6C2_26012021_Sequence_A 0_S 0_U 2_V 0_X22_Y13_Job(Seq.Scan) 1 01 01 02 01 04 01_300	Cell_CP_7	WT	60	2	1.067095416315043	0.0	Egr2
1739	Egr2_Egr2Ehn_type1C3_type6C2_26012021_Sequence_A 0_S 0_U 2_V 0_X22_Y13_Job(Seq.Scan) 1 01 01 02 01 04 01_300	Cell_CP_14	WT	60	2	4.428248947304316	0.2263874641942093	Egr2
1740	Egr2_Egr2Ehn_type1C3_type6C2_26012021_Sequence_A 0_S 0_U 2_V 0_X22_Y13_Job(Seq.Scan) 1 01 01 02 01 04 01_300	Cell_CP_15	WT	60	2	2.140898505128629	0.8161126601880933	Egr2
1741	Egr2_Egr2Ehn_type1C3_type6C2_26012021_Sequence_A 0_S 0_U 2_V 0_X22_Y13_Job(Seq.Scan) 1 01 01 02 01 04 01_300	Cell_CP_17	WT	60	2	1.41254591949923	0.0	Egr2
1742	Egr2_Egr2Ehn_type1C3_type6C2_26012021_Sequence_A 0_S 0_U 2_V 0_X22_Y13_Job(Seq.Scan) 1 01 01 02 01 04 01_300	Cell_CP_18	WT	60	2	2.155990496376465	1.306339473695658	Egr2
1743	Egr2_Egr2Ehn_type1C3_type6C2_26012021_Sequence_A 0_S 0_U 2_V 0_X23_Y12_Job(Seq.Scan) 1 01 01 02 01 04 01_292	Cell_CP_2	WT	60	2	1.4153403752294615	1.219697072679502	Egr2
1744	Egr2_Egr2Ehn_type1C3_type6C2_26012021_Sequence_A 0_S 0_U 2_V 0_X23_Y12_Job(Seq.Scan) 1 01 01 02 01 04 01_292	Cell_CP_3	WT	60	2	13.101965756940396	3.07774967810132	Egr2
1745	Egr2_Egr2Ehn_type1C3_type6C2_26012021_Sequence_A 0_S 0_U 2_V 0_X23_Y12_Job(Seq.Scan) 1 01 01 02 01 04 01_292	Cell_CP_5	WT	60	2	4.911768224250281	2.0017117179819564	Egr2
1746	Egr2_Egr2Ehn_type1C3_type6C2_26012021_Sequence_A 0_S 0_U 2_V 0_X23_Y12_Job(Seq.Scan) 1 01 01 02 01 04 01_292	Cell_CP_7	WT	60	2	5.366220648495341	1.4947154513541494	Egr2
1747	Egr2_Egr2Ehn_type1C3_type6C2_26012021_Sequence_A 0_S 0_U 2_V 0_X23_Y12_Job(Seq.Scan) 1 01 01 02 01 04 01_292	Cell_CP_12	WT	60	2	1.0564743911112464	0.9765402743098752	Egr2
1748	Egr2_Egr2Ehn_type1C3_type6C2_26012021_Sequence_A 0_S 0_U 2_V 0_X23_Y12_Job(Seq.Scan) 1 01 01 02 01 04 01_292	Cell_CP_13	WT	60	2	4.529424910607866	0.0	Egr2
1749	Egr2_Egr2Ehn_type1C3_type6C2_26012021_Sequence_A 0_S 0_U 2_V 0_X23_Y12_Job(Seq.Scan) 1 01 01 02 01 04 01_292	Cell_CP_15	WT	60	2	5.544534573658248	0.0	Egr2
1750	Egr2_Egr2Ehn_type1C3_type6C2_26012021_Sequence_A 0_S 0_U 2_V 0_X23_Y12_Job(Seq.Scan) 1 01 01 02 01 04 01_292	Cell_CP_18	WT	60	2	2.952538975840199	0.3862561225998973	Egr2
1751	Egr2_Egr2Ehn_type1C3_type6C2_26012021_Sequence_A 0_S 0_U 2_V 0_X23_Y13_Job(Seq.Scan) 1 01 01 02 01 04 01_298	Cell_CP_1	WT	60	2	2.555662371784276	5.829617179819563	Egr2
1752	Egr2_Egr2Ehn_type1C3_type6C2_26012021_Sequence_A 0_S 0_U 2_V 0_X23_Y13_Job(Seq.Scan) 1 01 01 02 01 04 01_298	Cell_CP_2	WT	60	2	1.2867752929712988	0.0	Egr2
1753	Egr2_Egr2Ehn_type1C3_type6C2_26012021_Sequence_A 0_S 0_U 2_V 0_X23_Y13_Job(Seq.Scan) 1 01 01 02 01 04 01_298	Cell_CP_6	WT	60	2	4.053173366364198	0.3236501937373306	Egr2
1754	Egr2_Egr2Ehn_type1C3_type6C2_26012021_Sequence_A 0_S 0_U 2_V 0_X23_Y13_Job(Seq.Scan) 1 01 01 02 01 04 01_298	Cell_CP_7	WT	60	2	1.7842683438747902	2.428214691194766	Egr2
1755	Egr2_Egr2Ehn_type1C3_type6C2_26012021_Sequence_A 0_S 0_U 2_V 0_X23_Y13_Job(Seq.Scan) 1 01 01 02 01 04 01_298	Cell_CP_9	WT	60	2	4.385767021480212	5.164428238344223	Egr2
1756	Egr2_Egr2Ehn_type1C3_type6C2_26012021_Sequence_A 0_S 0_U 2_V 0_X23_Y13_Job(Seq.Scan) 1 01 01 02 01 04 01_298	Cell_CP_13	WT	60	2	8.086222083989457	0.0	Egr2
1757	Egr2_Egr2Ehn_type1C3_type6C2_26012021_Sequence_A 0_S 0_U 2_V 0_X23_Y13_Job(Seq.Scan) 1 01 01 02 01 04 01_298	Cell_CP_15	WT	60	2	1.972645409028823	1.9212186964408449	Egr2
1758	Egr2_Egr2Ehn_type1C3_type6C2_26012021_Sequence_A 0_S 0_U 2_V 0_X23_Y13_Job(Seq.Scan) 1 01 01 02 01 04 01_298	Cell_CP_19	WT	60	2	3.958146374724864	1.8591719102076685	Egr2
1759	Egr2_Egr2Ehn_type1C3_type6C2_26012021_Sequence_A 0_S 0_U 2_V 0_X23_Y13_Job(Seq.Scan) 1 01 01 02 01 04 01_298	Cell_CP_22	WT	60	2	1.1056650769294345	0.3616609496119816	Egr2
1760	Egr2_Egr2Ehn_type1C3_type6C2_26012021_Sequence_A 0_S 0_U 2_V 0_X23_Y13_Job(Seq.Scan) 1 01 01 02 01 04 01_298	Cell_CP_24	WT	60	2	1.4885671593746466	0.5371810987293703	Egr2
1761	Egr2_Egr2Ehn_type1C3_type6C2_26012021_Sequence_A 0_S 0_U 2_V 0_X23_Y13_Job(Seq.Scan) 1 01 01 02 01 04 01_298	Cell_CP_25	WT	60	2	2.178350084389654	1.59086052434685	Egr2
1762	Egr2_Egr2Ehn_type1C3_type6C2_26012021_Sequence_A 0_S 0_U 2_V 0_X23_Y13_Job(Seq.Scan) 1 01 01 02 01 04 01_298	Cell_CP_26	WT	60	2	3.397488320297887	0.9726271934785068	Egr2
1763	Egr2_Egr2Ehn_type1C3_type6C2_26012021_Sequence_A 0_S 0_U 2_V 0_X23_Y13_Job(Seq.Scan) 1 01 01 02 01 04 01_298	Cell_CP_27	WT	60	2	1.4516748246957187	1.0777158977710692	Egr2
1764	Egr2_Egr2Ehn_type1C3_type6C2_26012021_Sequence_A 0_S 0_U 2_V 0_X23_Y13_Job(Seq.Scan) 1 01 01 02 01 04 01_298	Cell_CP_28	WT	60	2	3.106258645589553	0.2660751721777316	Egr2
1765	Egr2_Egr2Ehn_type1C3_type6C2_26012021_Sequence_A 0_S 0_U 2_V 0_X23_Y13_Job(Seq.Scan) 1 01 01 02 01 04 01_298	Cell_CP_29	WT	60	2	2.691494642996964	0.0	Egr2
1766	Egr2_Egr2Ehn_type1C3_type6C2_26012021_Sequence_A 0_S 0_U 2_V 0_X24_Y12_Job(Seq.Scan) 1 01 01 02 01 04 01_294	Cell_CP_1	WT	60	2	2.2062987198002486	0.0	Egr2
1767	Egr2_Egr2Ehn_type1C3_type6C2_26012021_Sequence_A 0_S 0_U 2_V 0_X24_Y12_Job(Seq.Scan) 1 01 01 02 01 04 01_294	Cell_CP_6	WT	60	2	2.140898097317801	0.6523312098170397	Egr2
1768	Egr2_Egr2Ehn_type1C3_type6C2_26012021_Sequence_A 0_S 0_U 2_V 0_X24_Y12_Job(Seq.Scan) 1 01 01 02 01 04 01_294	Cell_CP_8	WT	60	2	3.9933619272160974	0.0	Egr2
1769	Egr2_Egr2Ehn_type1C3_type6C2_26012021_Sequence_A 0_S 0_U 2_V 0_X24_Y12_Job(Seq.Scan) 1 01 01 02 01 04 01_294	Cell_CP_11	WT	60	2	2.1286006977371392	4.149318303419956	Egr2
1770	Egr2_Egr2Ehn_type1C3_type6C2_26012021_Sequence_A 0_S 0_U 2_V 0_X24_Y12_Job(Seq.Scan) 1 01 01 02 01 04 01_294	Cell_CP_12	WT	60	2	8.853703574815343	2.1526370679380213	Egr2
1771	Egr2_Egr2Ehn_type1C3_type6C2_26012021_Sequence_A 0_S 0_U 2_V 0_X24_Y12_Job(Seq.Scan) 1 01 01 02 01 04 01_294	Cell_CP_13	WT	60	2	2.1867346750128323	0.0	Egr2
1772	Egr2_Egr2Ehn_type1C3_type6C2_26012021_Sequence_A 0_S 0_U 2_V 0_X24_Y12_Job(Seq.Scan) 1 01 01 02 01 04 01_294	Cell_CP_20	WT	60	2	1.1056646691186067	1.3885096852352905	Egr2
1773	Egr2_Egr2Ehn_type1C3_type6C2_26012021_Sequence_A 0_S 0_U 2_V 0_X24_Y13_Job(Seq.Scan) 1 01 01 02 01 04 01_296	Cell_CP_3	WT	60	2	2.049225213801624	1.4315509915784346	Egr2
1774	Egr2_Egr2Ehn_type1C3_type6C2_26012021_Sequence_A 0_S 0_U 2_V 0_X24_Y13_Job(Seq.Scan) 1 01 01 02 01 04 01_296	Cell_CP_5	WT	60	2	2.2839975574850144	1.9832653467370784	Egr2
1775	Egr2_Egr2Ehn_type1C3_type6C2_26012021_Sequence_A 0_S 0_U 2_V 0_X24_Y13_Job(Seq.Scan) 1 01 01 02 01 04 01_296	Cell_CP_10	WT	60	2	5.615524651348929	3.5551210708786094	Egr2
1776	Egr2_Egr2Ehn_type1C3_type6C2_26012021_Sequence_A 0_S 0_U 2_V 0_X24_Y13_Job(Seq.Scan) 1 01 01 02 01 04 01_296	Cell_CP_13	WT	60	2	3.575802789208564	1.6478766921430623	Egr2
1777	Egr2_Egr2Ehn_type1C3_type6C2_26012021_Sequence_A 0_S 0_U 2_V 0_X24_Y13_Job(Seq.Scan) 1 01 01 02 01 04 01_296	Cell_CP_15	WT	60	2	1.4013660575241642	0.0	Egr2
1778	Egr2_Egr2Ehn_type1C3_type6C2_26012021_Sequence_A 0_S 0_U 2_V 0_X24_Y13_Job(Seq.Scan) 1 01 01 02 01 04 01_296	Cell_CP_17	WT	60	2	4.434957435424515	0.5114678783723237	Egr2
1779	Egr2_Egr2Ehn_type1C3_type6C2_050212021_Sequence_A 0_S 0_U 1_V 0_X 9_Y11_Job(Seq.Scan) 1 01 01 02 01 04 01_152	Cell_CP_1	WT	60	3	3.8209300836087623	0.0	Egr2
1780	Egr2_Egr2Ehn_type1C3_type6C2_050212021_Sequence_A 0_S 0_U 1_V 0_X 9_Y11_Job(Seq.Scan) 1 01 01 02 01 04 01_152	Cell_CP_14	WT	60	3	1.157435101837845	0.0	Egr2
1781	Egr2_Egr2Ehn_type1C3_type6C2_050212021_Sequence_A 0_S 0_U 1_V 0_X 9_Y11_Job(Seq.Scan) 1 01 01 02 01 04 01_152	Cell_CP_21	WT	60	3	3.2377757860224867	4.702001611302455	Egr2
1782	Egr2_Egr2Ehn_type1C3_type6C2_050212021_Sequence_A 0_S 0_U 1_V 0_X 9_Y11_Job(Seq.Scan) 1 01 01 02 01 04 01_152	Cell_CP_27	WT	60	3	1.942158357596772	0.0	Egr2
1783	Egr2_Egr2Ehn_type1C3_type6C2_050212021_Sequence_A 0_S 0_U 1_V 0_X 9_Y11_Job(Seq.Scan) 1 01 01 02 01 04 01_152	Cell_CP_30	WT	60	3	3.9515058540931935	0.0	Egr2
1784	Egr2_Egr2Ehn_type1C3_type6C2_050212021_Sequence_A 0_S 0_U 1_V 0_X 9_Y11_Job(Seq.Scan) 1 01 01 02 01 04 01_152	Cell_CP_33	WT	60	3	1.035733441277598	2.558273678943554	Egr2
1785	Egr2_Egr2Ehn_type1C3_type6C2_050212021_Sequence_A 0_S 0_U 1_V 0_X 9_Y12_Job(Seq.Scan) 1 01 01 02 01 04 01_154	Cell_CP_2	WT	60	3	1.274066007599311	0.7175338085645357	Egr2
1786	Egr2_Egr2Ehn_type1C3_type6C2_050212021_Sequence_A 0_S 0_U 1_V 0_X 9_Y12_Job(Seq.Scan) 1 01 01 02 01 04 01_154	Cell_CP_5	WT	60	3	4.230406539794647	0.0	Egr2
1787	Egr2_Egr2Ehn_type1C3_type6C2_050212021_Sequence_A 0_S 0_U 1_V 0_X 9_Y12_Job(Seq.Scan) 1 01 01 02 01 04 01_154	Cell_CP_8	WT	60	3	2.8904185617480067	0.0	Egr2
1788	Egr2_Egr2Ehn_type1C3_type6C2_050212021_Sequence_A 0_S 0_U 1_V 0_X 9_Y12_Job(Seq.Scan) 1 01 01 02 01 04 01_154	Cell_CP_14	WT	60	3	1.6556517323813602	0.0	Egr2
1789	Egr2_Egr2Ehn_type1C3_type6C2_050212021_Sequence_A 0_S 0_U 1_V 0_X 9_Y12_Job(Seq.Scan) 1 01 01 02 01 04 01_154	Cell_CP_15	WT	60	3	1.010378742399475	0.0	Egr2
1790	Egr2_Egr2Ehn_type1C3_type6C2_050212021_Sequence_A 0_S 0_U 1_V 0_X 9_Y12_Job(Seq.Scan) 1 01 01 02 01 04 01_154	Cell_CP_16	WT	60	3	1.1409545899575917	0.0	Egr2
1791	Egr2_Egr2Ehn_type1C3_type6C2_050212021_Sequence_A 0_S 0_U 1_V 0_X 9_Y13_Job(Seq.Scan) 1 01 01 02 01 04 01_172	Cell_CP_1	WT	60	3	2.3300833158825665	0.0	Egr2
1792	Egr2_Egr2Ehn_type1C3_type6C2_050212021_Sequence_A 0_S 0_U 1_V 0_X 9_Y13_Job(Seq.Scan) 1 01 01 02 01 04 01_172	Cell_CP_4	WT	60	3	2.658424304045821	0.0	Egr2
1793	Egr2_Egr2Ehn_type1C3_type6C2_050212021_Sequence_A 0_S 0_U 1_V 0_X 9_Y13_Job(Seq.Scan) 1 01 01 02 01 04 01_172	Cell_CP_7	WT	60	3	1.1117969983961735	0.0	Egr2
1794	Egr2_Egr2Ehn_type1C3_type6C2_050212021_Sequence_A 0_S 0_U 1_V 0_X 9_Y13_Job(Seq.Scan) 1 01 01 02 01 04 01_172	Cell_CP_22	WT	60	3	1.2968851363938316	0.0	Egr2
1795	Egr2_Egr2Ehn_type1C3_type6C2_050212021_Sequence_A 0_S 0_U 1_V 0_X 9_Y13_Job(Seq.Scan) 1 01 01 02 01 04 01_172	Cell_CP_24	WT	60	3	3.5166749302502422	0.0	Egr2
1796	Egr2_Egr2Ehn_type1C3_type6C2_050212021_Sequence_A 0_S 0_U 1_V 0_X 9_Y13_Job(Seq.Scan) 1 01 01 02 01 04 01_172	Cell_CP_29	WT	60	3	3.3683518648016584	0.0	Egr2
1797	Egr2_Egr2Ehn_type1C3_type6C2_050212021_Sequence_A 0_S 0_U 1_V 0_X 9_Y14_Job(Seq.Scan) 1 01 01 02 01 04 01_174	Cell_CP_4	WT	60	3	1.0129143124830775	3.2403118185481983	Egr2
1798	Egr2_Egr2Ehn_type1C3_type6C2_050212021_Sequence_A 0_S 0_U 1_V 0_X 9_Y14_Job(Seq.Scan) 1 01 01 02 01 04 01_174	Cell_CP_8	WT	60	3	3.0640973280326165	4.733694927094845	Egr2
1799	Egr2_Egr2Ehn_type1C3_type6C2_050212021_Sequence_A 0_S 0_U 1_V 0_X 9_Y14_Job(Seq.Scan) 1 01 01 02 01 04 01_174	Cell_CP_9	WT	60	3	2.313602649854944	0.0	Egr2
1800	Egr2_Egr2Ehn_type1C3_type6C2_050212021_Sequence_A 0_S 0_U 1_V 0_X 9_Y14_Job(Seq.Scan) 1 01 01 02 01 04 01_174	Cell_CP_10	WT	60	3	3.1388930230357057	3.0755057748614467	Egr2
1801	Egr2_Egr2Ehn_type1C3_type6C2_050212021_Sequence_A 0_S 0_U 1_V 0_X 9_Y14_Job(Seq.Scan) 1 01 01 02 01 04 01_174	Cell_CP_12	WT	60	3	3.894458687233214	0.0	Egr2
1802	Egr2_Egr2Ehn_type1C3_type6C2_050212021_Sequence_A 0_S 0_U 1_V 0_X 9_Y14_Job(Seq.Scan) 1 01 01 02 01 04 01_174	Cell_CP_19	WT	60	3	2.548132015198622	0.0	Egr2
1803	Egr2_Egr2Ehn_type1C3_type6C2_050212021_Sequence_A 0_S 0_U 1_V 0_X 9_Y14_Job(Seq.Scan) 1 01 01 02 01 04 01_174	Cell_CP_23	WT	60	3	1.672132398408983	0.0	Egr2
1804	Egr2_Egr2Ehn_type1C3_type6C2_050212021_Sequence_A 0_S 0_U 1_V 0_X 9_Y14_Job(Seq.Scan) 1 01 01 02 01 04 01_174	Cell_CP_26	WT	60	3	1.970048857779552	0.9951661697083924	Egr2
1805	Egr2_Egr2Ehn_type1C3_type6C2_050212021_Sequence_A 0_S 0_U 1_V 0_X 9_Y15_Job(Seq.Scan) 1 01 01 02 01 04 01_192	Cell_CP_3	WT	60	3	2.236271076473512	0.0	Egr2
1806	Egr2_Egr2Ehn_type1C3_type6C2_050212021_Sequence_A 0_S 0_U 1_V 0_X 9_Y15_Job(Seq.Scan) 1 01 01 02 01 04 01_192	Cell_CP_6	WT	60	3	1.560572401593668	0.0	Egr2
1807	Egr2_Egr2Ehn_type1C3_type6C2_050212021_Sequence_A 0_S 0_U 1_V 0_X 9_Y15_Job(Seq.Scan) 1 01 01 02 01 04 01_192	Cell_CP_12	WT	60	3	1.2258924882214068	0.0	Egr2
1808	Egr2_Egr2Ehn_type1C3_type6C2_050212021_Sequence_A 0_S 0_U 1_V 0_X 9_Y15_Job(Seq.Scan) 1 01 01 02 01 04 01_192	Cell_CP_18	WT	60	3	4.96315253568184	0.0	Egr2
1809	Egr2_Egr2Ehn_type1C3_type6C2_050212021_Sequence_A 0_S 0_U 1_V 0_X 9_Y15_Job(Seq.Scan) 1 01 01 02 01 04 01_192	Cell_CP_19	WT	60	3	2.3110667714766016	0.0	Egr2
1810	Egr2_Egr2Ehn_type1C3_type6C2_050212021_Sequence_A 0_S 0_U 1_V 0_X 9_Y15_Job(Seq.Scan) 1 01 01 02 01 04 01_192	Cell_CP_20	WT	60	3	2.440375450582396	1.1460255759774274	Egr2
1811	Egr2_Egr2Ehn_type1C3_type6C2_050212021_Sequence_A 0_S 0_U 1_V 0_X 9_Y15_Job(Seq.Scan) 1 01 01 02 01 04 01_192	Cell_CP_22	WT	60	3	2.842244425780624	1.345058809919106	Egr2
1812	Egr2_Egr2Ehn_type1C3_type6C2_050212021_Sequence_A 0_S 0_U 1_V 0_X 9_Y15_Job(Seq.Scan) 1 01 01 02 01 04 01_192	Cell_CP_24	WT	60	3	16.463976183614797	7.332535106870757	Egr2
1813	Egr2_Egr2Ehn_type1C3_type6C2_050212021_Sequence_A 0_S 0_U 1_V 0_X 9_Y15_Job(Seq.Scan) 1 01 01 02 01 04 01_192	Cell_CP_27	WT	60	3	1.963709547202121	0.0	Egr2
1814	Egr2_Egr2Ehn_type1C3_type6C2_050212021_Sequence_A 0_S 0_U 1_V 0_X 9_Y15_Job(Seq.Scan) 1 01 01 02 01 04 01_192	Cell_CP_28	WT	60	3	12.037072134109446	0.0	Egr2
1815	Egr2_Egr2Ehn_type1C3_type6C2_050212021_Sequence_A 0_S 0_U 1_V 0_X 9_Y15_Job(Seq.Scan) 1 01 01 02 01 04 01_192	Cell_CP_29	WT	60	3	1.6531163164451272	1.348861933823455	Egr2
1816	Egr2_Egr2Ehn_type1C3_type6C2_050212021_Sequence_A 0_S 0_U 1_V 0_X10_Y11_Job(Seq.Scan) 1 01 01 02 01 04 01_150	Cell_CP_6	WT	60	3	5.2243040766507045	1.343791410245729	Egr2
1817	Egr2_Egr2Ehn_type1C3_type6C2_050212021_Sequence_A 0_S 0_U 1_V 0_X10_Y11_Job(Seq.Scan) 1 01 01 02 01 04 01_150	Cell_CP_9	WT	60	3	2.251484188680388	0.0	Egr2
1818	Egr2_Egr2Ehn_type1C3_type6C2_050212021_Sequence_A 0_S 0_U 1_V 0_X10_Y11_Job(Seq.Scan) 1 01 01 02 01 04 01_150	Cell_CP_10	WT	60	3	1.4616894844595174	2.778858719080061	Egr2
1819	Egr2_Egr2Ehn_type1C3_type6C2_050212021_Sequence_A 0_S 0_U 1_V 0_X10_Y11_Job(Seq.Scan) 1 01 01 02 01 04 01_150	Cell_CP_16	WT	60	3	1.5593046936255517	0.0	Egr2
1820	Egr2_Egr2Ehn_type1C3_type6C2_050212021_Sequence_A 0_S 0_U 1_V 0_X10_Y11_Job(Seq.Scan) 1 01 01 02 01 04 01_150	Cell_CP_18	WT	60	3	1.2601210658026605	0.0	Egr2
1821	Egr2_Egr2Ehn_type1C3_type6C2_050212021_Sequence_A 0_S 0_U 1_V 0_X10_Y11_Job(Seq.Scan) 1 01 01 02 01 04 01_150	Cell_CP_25	WT	60	3	1.5783207755894075	0.0	Egr2
1822	Egr2_Egr2Ehn_type1C3_type6C2_050212021_Sequence_A 0_S 0_U 1_V 0_X10_Y12_Job(Seq.Scan) 1 01 01 02 01 04 01_156	Cell_CP_6	WT	60	3	1.0915132084642012	0.7885265338106455	Egr2
1823	Egr2_Egr2Ehn_type1C3_type6C2_050212021_Sequence_A 0_S 0_U 1_V 0_X10_Y12_Job(Seq.Scan) 1 01 01 02 01 04 01_156	Cell_CP_16	WT	60	3	1.3044913842025303	1.9687809956640656	Egr2
1824	Egr2_Egr2Ehn_type1C3_type6C2_050212021_Sequence_A 0_S 0_U 1_V 0_X10_Y12_Job(Seq.Scan) 1 01 01 02 01 04 01_156	Cell_CP_19	WT	60	3	1.3108300781904825	0.0	Egr2
1825	Egr2_Egr2Ehn_type1C3_type6C2_050212021_Sequence_A 0_S 0_U 1_V 0_X10_Y12_Job(Seq.Scan) 1 01 01 02 01 04 01_156	Cell_CP_21	WT	60	3	1.0978521336732077	1.802708323040785	Egr2
1826	Egr2_Egr2Ehn_type1C3_type6C2_050212021_Sequence_A 0_S 0_U 1_V 0_X10_Y13_Job(Seq.Scan) 1 01 01 02 01 04 01_170	Cell_CP_2	WT	60	3	2.043576844814525	0.0	Egr2
1827	Egr2_Egr2Ehn_type1C3_type6C2_050212021_Sequence_A 0_S 0_U 1_V 0_X10_Y13_Job(Seq.Scan) 1 01 01 02 01 04 01_170	Cell_CP_5	WT	60	3	2.247681064776039	1.9472287270271285	Egr2
1828	Egr2_Egr2Ehn_type1C3_type6C2_050212021_Sequence_A 0_S 0_U 1_V 0_X10_Y13_Job(Seq.Scan) 1 01 01 02 01 04 01_170	Cell_CP_7	WT	60	3	2.396004438519362	0.0	Egr2
1829	Egr2_Egr2Ehn_type1C3_type6C2_050212021_Sequence_A 0_S 0_U 1_V 0_X10_Y13_Job(Seq.Scan) 1 01 01 02 01 04 01_170	Cell_CP_14	WT	60	3	1.5948009791749216	0.0	Egr2
1830	Egr2_Egr2Ehn_type1C3_type6C2_050212021_Sequence_A 0_S 0_U 1_V 0_X10_Y13_Job(Seq.Scan) 1 01 01 02 01 04 01_170	Cell_CP_17	WT	60	3	2.6356052523249853	0.0	Egr2
1831	Egr2_Egr2Ehn_type1C3_type6C2_050212021_Sequence_A 0_S 0_U 1_V 0_X10_Y13_Job(Seq.Scan) 1 01 01 02 01 04 01_170	Cell_CP_23	WT	60	3	2.1462627317056557	0.0	Egr2
1832	Egr2_Egr2Ehn_type1C3_type6C2_050212021_Sequence_A 0_S 0_U 1_V 0_X10_Y13_Job(Seq.Scan) 1 01 01 02 01 04 01_170	Cell_CP_26	WT	60	3	2.7433619710885817	2.0854116702044774	Egr2
1833	Egr2_Egr2Ehn_type1C3_type6C2_050212021_Sequence_A 0_S 0_U 1_V 0_X10_Y13_Job(Seq.Scan) 1 01 01 02 01 04 01_170	Cell_CP_29	WT	60	3	6.511046778562756	0.0	Egr2
1834	Egr2_Egr2Ehn_type1C3_type6C2_050212021_Sequence_A 0_S 0_U 1_V 0_X10_Y13_Job(Seq.Scan) 1 01 01 02 01 04 01_170	Cell_CP_32	WT	60	3	3.723315336884837	0.0	Egr2
1835	Egr2_Egr2Ehn_type1C3_type6C2_050212021_Sequence_A 0_S 0_U 1_V 0_X10_Y14_Job(Seq.Scan) 1 01 01 02 01 04 01_176	Cell_CP_2	WT	60	3	1.0813716217929543	0.0	Egr2
1836	Egr2_Egr2Ehn_type1C3_type6C2_050212021_Sequence_A 0_S 0_U 1_V 0_X10_Y14_Job(Seq.Scan) 1 01 01 02 01 04 01_176	Cell_CP_9	WT	60	3	2.6343372360621298	0.0	Egr2
1837	Egr2_Egr2Ehn_type1C3_type6C2_050212021_Sequence_A 0_S 0_U 1_V 0_X10_Y14_Job(Seq.Scan) 1 01 01 02 01 04 01_176	Cell_CP_10	WT	60	3	6.6150019148957	4.888356840678751	Egr2
1838	Egr2_Egr2Ehn_type1C3_type6C2_050212021_Sequence_A 0_S 0_U 1_V 0_X10_Y14_Job(Seq.Scan) 1 01 01 02 01 04 01_176	Cell_CP_11	WT	60	3	2.6191250487394715	1.1941993265763862	Egr2
1839	Egr2_Egr2Ehn_type1C3_type6C2_050212021_Sequence_A 0_S 0_U 1_V 0_X10_Y14_Job(Seq.Scan) 1 01 01 02 01 04 01_176	Cell_CP_12	WT	60	3	1.5783206214420378	0.0	Egr2
1840	Egr2_Egr2Ehn_type1C3_type6C2_050212021_Sequence_A 0_S 0_U 1_V 0_X10_Y14_Job(Seq.Scan) 1 01 01 02 01 04 01_176	Cell_CP_18	WT	60	3	1.8153857110166889	0.0	Egr2
1841	Egr2_Egr2Ehn_type1C3_type6C2_050212021_Sequence_A 0_S 0_U 1_V 0_X10_Y14_Job(Seq.Scan) 1 01 01 02 01 04 01_176	Cell_CP_19	WT	60	3	1.1713804290029202	0.0	Egr2
1842	Egr2_Egr2Ehn_type1C3_type6C2_050212021_Sequence_A 0_S 0_U 1_V 0_X10_Y14_Job(Seq.Scan) 1 01 01 02 01 04 01_176	Cell_CP_27	WT	60	3	1.3894293595400304	0.0	Egr2
1843	Egr2_Egr2Ehn_type1C3_type6C2_050212021_Sequence_A 0_S 0_U 1_V 0_X10_Y15_Job(Seq.Scan) 1 01 01 02 01 04 01_190	Cell_CP_9	WT	60	3	1.152364347039064	0.0	Egr2
1844	Egr2_Egr2Ehn_type1C3_type6C2_050212021_Sequence_A 0_S 0_U 1_V 0_X10_Y15_Job(Seq.Scan) 1 01 01 02 01 04 01_190	Cell_CP_12	WT	60	3	1.7811569792880655	0.4360982464426448	Egr2
1845	Egr2_Egr2Ehn_type1C3_type6C2_050212021_Sequence_A 0_S 0_U 1_V 0_X10_Y15_Job(Seq.Scan) 1 01 01 02 01 04 01_190	Cell_CP_13	WT	60	3	1.7773537012363467	0.0	Egr2
1846	Egr2_Egr2Ehn_type1C3_type6C2_050212021_Sequence_A 0_S 0_U 1_V 0_X10_Y15_Job(Seq.Scan) 1 01 01 02 01 04 01_190	Cell_CP_14	WT	60	3	8.085565355132033	0.0	Egr2
1847	Egr2_Egr2Ehn_type1C3_type6C2_050212021_Sequence_A 0_S 0_U 1_V 0_X10_Y15_Job(Seq.Scan) 1 01 01 02 01 04 01_190	Cell_CP_16	WT	60	3	3.535691782950946	0.0	Egr2
1848	Egr2_Egr2Ehn_type1C3_type6C2_050212021_Sequence_A 0_S 0_U 1_V 0_X10_Y15_Job(Seq.Scan) 1 01 01 02 01 04 01_190	Cell_CP_22	WT	60	3	5.632512208278993	1.006575772642495	Egr2
1849	Egr2_Egr2Ehn_type1C3_type6C2_050212021_Sequence_A 0_S 0_U 1_V 0_X10_Y15_Job(Seq.Scan) 1 01 01 02 01 04 01_190	Cell_CP_23	WT	60	3	2.685047096260485	0.0	Egr2
1850	Egr2_Egr2Ehn_type1C3_type6C2_050212021_Sequence_A 0_S 0_U 1_V 0_X10_Y15_Job(Seq.Scan) 1 01 01 02 01 04 01_190	Cell_CP_26	WT	60	3	2.029631440575765	0.0	Egr2
1851	Egr2_Egr2Ehn_type1C3_type6C2_050212021_Sequence_A 0_S 0_U 1_V 0_X10_Y15_Job(Seq.Scan) 1 01 01 02 01 04 01_190	Cell_CP_29	WT	60	3	1.389429205392661	0.6896439249712342	Egr2
1852	Egr2_Egr2Ehn_type1C3_type6C2_050212021_Sequence_A 0_S 0_U 1_V 0_X10_Y15_Job(Seq.Scan) 1 01 01 02 01 04 01_190	Cell_CP_33	WT	60	3	2.783928934363048	0.0	Egr2
1853	Egr2_Egr2Ehn_type1C3_type6C2_050212021_Sequence_A 0_S 0_U 1_V 0_X11_Y11_Job(Seq.Scan) 1 01 01 02 01 04 01_148	Cell_CP_3	WT	60	3	3.071703267546576	0.0	Egr2
1854	Egr2_Egr2Ehn_type1C3_type6C2_050212021_Sequence_A 0_S 0_U 1_V 0_X11_Y11_Job(Seq.Scan) 1 01 01 02 01 04 01_148	Cell_CP_5	WT	60	3	1.8458110105462235	2.68377877170289	Egr2
1855	Egr2_Egr2Ehn_type1C3_type6C2_050212021_Sequence_A 0_S 0_U 1_V 0_X11_Y11_Job(Seq.Scan) 1 01 01 02 01 04 01_148	Cell_CP_7	WT	60	3	1.3856256190462024	0.0	Egr2
1856	Egr2_Egr2Ehn_type1C3_type6C2_050212021_Sequence_A 0_S 0_U 1_V 0_X11_Y11_Job(Seq.Scan) 1 01 01 02 01 04 01_148	Cell_CP_8	WT	60	3	3.8183946676725298	0.0	Egr2
1857	Egr2_Egr2Ehn_type1C3_type6C2_050212021_Sequence_A 0_S 0_U 1_V 0_X11_Y11_Job(Seq.Scan) 1 01 01 02 01 04 01_148	Cell_CP_18	WT	60	3	1.1105292904280573	0.0	Egr2
1858	Egr2_Egr2Ehn_type1C3_type6C2_050212021_Sequence_A 0_S 0_U 1_V 0_X11_Y11_Job(Seq.Scan) 1 01 01 02 01 04 01_148	Cell_CP_24	WT	60	3	1.0420719811181804	0.0	Egr2
1859	Egr2_Egr2Ehn_type1C3_type6C2_050212021_Sequence_A 0_S 0_U 1_V 0_X11_Y11_Job(Seq.Scan) 1 01 01 02 01 04 01_148	Cell_CP_26	WT	60	3	1.37168129383903	0.0	Egr2
1860	Egr2_Egr2Ehn_type1C3_type6C2_050212021_Sequence_A 0_S 0_U 1_V 0_X11_Y12_Job(Seq.Scan) 1 01 01 02 01 04 01_158	Cell_CP_4	WT	60	3	10.30915904362964	0.0	Egr2
1861	Egr2_Egr2Ehn_type1C3_type6C2_050212021_Sequence_A 0_S 0_U 1_V 0_X11_Y12_Job(Seq.Scan) 1 01 01 02 01 04 01_158	Cell_CP_5	WT	60	3	5.666741556597095	0.0	Egr2
1862	Egr2_Egr2Ehn_type1C3_type6C2_050212021_Sequence_A 0_S 0_U 1_V 0_X11_Y12_Job(Seq.Scan) 1 01 01 02 01 04 01_158	Cell_CP_8	WT	60	3	1.063623633165639	0.0	Egr2
1863	Egr2_Egr2Ehn_type1C3_type6C2_050212021_Sequence_A 0_S 0_U 1_V 0_X11_Y13_Job(Seq.Scan) 1 01 01 02 01 04 01_168	Cell_CP_1	WT	60	3	1.435067462981702	0.0	Egr2
1864	Egr2_Egr2Ehn_type1C3_type6C2_050212021_Sequence_A 0_S 0_U 1_V 0_X11_Y13_Job(Seq.Scan) 1 01 01 02 01 04 01_168	Cell_CP_5	WT	60	3	5.006255531482018	0.0	Egr2
1865	Egr2_Egr2Ehn_type1C3_type6C2_050212021_Sequence_A 0_S 0_U 1_V 0_X11_Y13_Job(Seq.Scan) 1 01 01 02 01 04 01_168	Cell_CP_10	WT	60	3	2.777590394522466	0.0	Egr2
1866	Egr2_Egr2Ehn_type1C3_type6C2_050212021_Sequence_A 0_S 0_U 1_V 0_X11_Y13_Job(Seq.Scan) 1 01 01 02 01 04 01_168	Cell_CP_15	WT	60	3	1.4274609068782638	1.7342510137309082	Egr2
1867	Egr2_Egr2Ehn_type1C3_type6C2_050212021_Sequence_A 0_S 0_U 1_V 0_X11_Y13_Job(Seq.Scan) 1 01 01 02 01 04 01_168	Cell_CP_17	WT	60	3	1.6746678143452165	0.0	Egr2
1868	Egr2_Egr2Ehn_type1C3_type6C2_050212021_Sequence_A 0_S 0_U 1_V 0_X11_Y13_Job(Seq.Scan) 1 01 01 02 01 04 01_168	Cell_CP_19	WT	60	3	5.633780532836588	0.0	Egr2
1869	Egr2_Egr2Ehn_type1C3_type6C2_050212021_Sequence_A 0_S 0_U 1_V 0_X11_Y13_Job(Seq.Scan) 1 01 01 02 01 04 01_168	Cell_CP_23	WT	60	3	1.3552009361061466	0.0	Egr2
1870	Egr2_Egr2Ehn_type1C3_type6C2_050212021_Sequence_A 0_S 0_U 1_V 0_X11_Y13_Job(Seq.Scan) 1 01 01 02 01 04 01_168	Cell_CP_29	WT	60	3	1.9130007660353536	0.0	Egr2
1871	Egr2_Egr2Ehn_type1C3_type6C2_050212021_Sequence_A 0_S 0_U 1_V 0_X11_Y13_Job(Seq.Scan) 1 01 01 02 01 04 01_168	Cell_CP_32	WT	60	3	1.0446076282754675	0.0	Egr2
1872	Egr2_Egr2Ehn_type1C3_type6C2_050212021_Sequence_A 0_S 0_U 1_V 0_X11_Y13_Job(Seq.Scan) 1 01 01 02 01 04 01_168	Cell_CP_34	WT	60	3	1.2360342290400237	0.0	Egr2
1873	Egr2_Egr2Ehn_type1C3_type6C2_050212021_Sequence_A 0_S 0_U 1_V 0_X11_Y14_Job(Seq.Scan) 1 01 01 02 01 04 01_178	Cell_CP_1	WT	60	3	1.0205206373654612	1.3044915383499005	Egr2
1874	Egr2_Egr2Ehn_type1C3_type6C2_050212021_Sequence_A 0_S 0_U 1_V 0_X11_Y14_Job(Seq.Scan) 1 01 01 02 01 04 01_178	Cell_CP_5	WT	60	3	1.5022570643234625	0.0	Egr2
1875	Egr2_Egr2Ehn_type1C3_type6C2_050212021_Sequence_A 0_S 0_U 1_V 0_X11_Y14_Job(Seq.Scan) 1 01 01 02 01 04 01_178	Cell_CP_7	WT	60	3	2.356705491507752	1.12193889336216	Egr2
1876	Egr2_Egr2Ehn_type1C3_type6C2_050212021_Sequence_A 0_S 0_U 1_V 0_X11_Y14_Job(Seq.Scan) 1 01 01 02 01 04 01_178	Cell_CP_8	WT	60	3	2.7332206156383894	0.0	Egr2
1877	Egr2_Egr2Ehn_type1C3_type6C2_050212021_Sequence_A 0_S 0_U 1_V 0_X11_Y14_Job(Seq.Scan) 1 01 01 02 01 04 01_178	Cell_CP_15	WT	60	3	2.9804276772527114	1.4667604704793529	Egr2
1878	Egr2_Egr2Ehn_type1C3_type6C2_050212021_Sequence_A 0_S 0_U 1_V 0_X11_Y14_Job(Seq.Scan) 1 01 01 02 01 04 01_178	Cell_CP_21	WT	60	3	1.621423463094846	6.602326068393492	Egr2
1879	Egr2_Egr2Ehn_type1C3_type6C2_050212021_Sequence_A 0_S 0_U 1_V 0_X11_Y14_Job(Seq.Scan) 1 01 01 02 01 04 01_178	Cell_CP_24	WT	60	3	1.920607322138792	0.0	Egr2
1880	Egr2_Egr2Ehn_type1C3_type6C2_050212021_Sequence_A 0_S 0_U 1_V 0_X11_Y15_Job(Seq.Scan) 1 01 01 02 01 04 01_188	Cell_CP_10	WT	60	3	1.1358839122324955	1.4059095631255445	Egr2
1881	Egr2_Egr2Ehn_type1C3_type6C2_050212021_Sequence_A 0_S 0_U 1_V 0_X11_Y15_Job(Seq.Scan) 1 01 01 02 01 04 01_188	Cell_CP_11	WT	60	3	1.173915767865468	0.0	Egr2
1882	Egr2_Egr2Ehn_type1C3_type6C2_050212021_Sequence_A 0_S 0_U 1_V 0_X11_Y15_Job(Seq.Scan) 1 01 01 02 01 04 01_188	Cell_CP_12	WT	60	3	1.2613889279181465	0.0	Egr2
1883	Egr2_Egr2Ehn_type1C3_type6C2_050212021_Sequence_A 0_S 0_U 1_V 0_X11_Y15_Job(Seq.Scan) 1 01 01 02 01 04 01_188	Cell_CP_20	WT	60	3	1.964977101022868	0.0	Egr2
1884	Egr2_Egr2Ehn_type1C3_type6C2_050212021_Sequence_A 0_S 0_U 1_V 0_X11_Y15_Job(Seq.Scan) 1 01 01 02 01 04 01_188	Cell_CP_26	WT	60	3	1.1168679073423244	0.0	Egr2
1885	Egr2_Egr2Ehn_type1C3_type6C2_050212021_Sequence_A 0_S 0_U 1_V 0_X12_Y11_Job(Seq.Scan) 1 01 01 02 01 04 01_146	Cell_CP_2	WT	60	3	2.204577914828491	0.0	Egr2
1886	Egr2_Egr2Ehn_type1C3_type6C2_050212021_Sequence_A 0_S 0_U 1_V 0_X12_Y11_Job(Seq.Scan) 1 01 01 02 01 04 01_146	Cell_CP_3	WT	60	3	2.0917497476029507	0.0	Egr2
1887	Egr2_Egr2Ehn_type1C3_type6C2_050212021_Sequence_A 0_S 0_U 1_V 0_X12_Y11_Job(Seq.Scan) 1 01 01 02 01 04 01_146	Cell_CP_9	WT	60	3	1.0192530064710297	2.8397090098443907	Egr2
1888	Egr2_Egr2Ehn_type1C3_type6C2_050212021_Sequence_A 0_S 0_U 1_V 0_X12_Y11_Job(Seq.Scan) 1 01 01 02 01 04 01_146	Cell_CP_17	WT	60	3	1.5377533498728322	0.0	Egr2
1889	Egr2_Egr2Ehn_type1C3_type6C2_050212021_Sequence_A 0_S 0_U 1_V 0_X12_Y12_Job(Seq.Scan) 1 01 01 02 01 04 01_160	Cell_CP_3	WT	60	3	1.2449084160378932	0.0	Egr2
1890	Egr2_Egr2Ehn_type1C3_type6C2_050212021_Sequence_A 0_S 0_U 1_V 0_X12_Y12_Job(Seq.Scan) 1 01 01 02 01 04 01_160	Cell_CP_5	WT	60	3	1.331113868122455	0.0	Egr2
1891	Egr2_Egr2Ehn_type1C3_type6C2_050212021_Sequence_A 0_S 0_U 1_V 0_X12_Y12_Job(Seq.Scan) 1 01 01 02 01 04 01_160	Cell_CP_7	WT	60	3	5.223035752093109	0.0	Egr2
1892	Egr2_Egr2Ehn_type1C3_type6C2_050212021_Sequence_A 0_S 0_U 1_V 0_X12_Y12_Job(Seq.Scan) 1 01 01 02 01 04 01_160	Cell_CP_9	WT	60	3	1.0610881401557213	0.0	Egr2
1893	Egr2_Egr2Ehn_type1C3_type6C2_050212021_Sequence_A 0_S 0_U 1_V 0_X12_Y12_Job(Seq.Scan) 1 01 01 02 01 04 01_160	Cell_CP_13	WT	60	3	6.279054987218485	0.0	Egr2
1894	Egr2_Egr2Ehn_type1C3_type6C2_050212021_Sequence_A 0_S 0_U 1_V 0_X12_Y12_Job(Seq.Scan) 1 01 01 02 01 04 01_160	Cell_CP_14	WT	60	3	1.6226910169155928	0.0	Egr2
1895	Egr2_Egr2Ehn_type1C3_type6C2_050212021_Sequence_A 0_S 0_U 1_V 0_X12_Y12_Job(Seq.Scan) 1 01 01 02 01 04 01_160	Cell_CP_15	WT	60	3	1.2943498746049684	1.6201557551267296	Egr2
1896	Egr2_Egr2Ehn_type1C3_type6C2_050212021_Sequence_A 0_S 0_U 1_V 0_X12_Y13_Job(Seq.Scan) 1 01 01 02 01 04 01_166	Cell_CP_1	WT	60	3	3.4697700437246723	4.832577690081626	Egr2
1897	Egr2_Egr2Ehn_type1C3_type6C2_050212021_Sequence_A 0_S 0_U 1_V 0_X12_Y13_Job(Seq.Scan) 1 01 01 02 01 04 01_166	Cell_CP_2	WT	60	3	6.826714078286979	7.601293512237798	Egr2
1898	Egr2_Egr2Ehn_type1C3_type6C2_050212021_Sequence_A 0_S 0_U 1_V 0_X12_Y13_Job(Seq.Scan) 1 01 01 02 01 04 01_166	Cell_CP_3	WT	60	3	3.8716393272176393	0.0	Egr2
1899	Egr2_Egr2Ehn_type1C3_type6C2_050212021_Sequence_A 0_S 0_U 1_V 0_X12_Y13_Job(Seq.Scan) 1 01 01 02 01 04 01_166	Cell_CP_7	WT	60	3	2.355437475244896	0.5818870135234259	Egr2
1900	Egr2_Egr2Ehn_type1C3_type6C2_050212021_Sequence_A 0_S 0_U 1_V 0_X12_Y13_Job(Seq.Scan) 1 01 01 02 01 04 01_166	Cell_CP_12	WT	60	3	1.6188878930112434	0.0	Egr2
1901	Egr2_Egr2Ehn_type1C3_type6C2_050212021_Sequence_A 0_S 0_U 1_V 0_X12_Y13_Job(Seq.Scan) 1 01 01 02 01 04 01_166	Cell_CP_13	WT	60	3	2.1437268533273133	0.0	Egr2
1902	Egr2_Egr2Ehn_type1C3_type6C2_050212021_Sequence_A 0_S 0_U 1_V 0_X12_Y13_Job(Seq.Scan) 1 01 01 02 01 04 01_166	Cell_CP_16	WT	60	3	1.6848102488269965	0.0	Egr2
1903	Egr2_Egr2Ehn_type1C3_type6C2_050212021_Sequence_A 0_S 0_U 1_V 0_X12_Y14_Job(Seq.Scan) 1 01 01 02 01 04 01_180	Cell_CP_7	WT	60	3	1.8800395881274767	0.0	Egr2
1904	Egr2_Egr2Ehn_type1C3_type6C2_050212021_Sequence_A 0_S 0_U 1_V 0_X12_Y14_Job(Seq.Scan) 1 01 01 02 01 04 01_180	Cell_CP_9	WT	60	3	2.564612372931506	0.0	Egr2
1905	Egr2_Egr2Ehn_type1C3_type6C2_050212021_Sequence_A 0_S 0_U 1_V 0_X12_Y14_Job(Seq.Scan) 1 01 01 02 01 04 01_180	Cell_CP_12	WT	60	3	1.4769024425190238	0.0	Egr2
1906	Egr2_Egr2Ehn_type1C3_type6C2_050212021_Sequence_A 0_S 0_U 1_V 0_X12_Y14_Job(Seq.Scan) 1 01 01 02 01 04 01_180	Cell_CP_14	WT	60	3	2.0714667284078265	0.0	Egr2
1907	Egr2_Egr2Ehn_type1C3_type6C2_050212021_Sequence_A 0_S 0_U 1_V 0_X12_Y14_Job(Seq.Scan) 1 01 01 02 01 04 01_180	Cell_CP_15	WT	60	3	1.1447579450829957	0.0	Egr2
1908	Egr2_Egr2Ehn_type1C3_type6C2_050212021_Sequence_A 0_S 0_U 1_V 0_X12_Y14_Job(Seq.Scan) 1 01 01 02 01 04 01_180	Cell_CP_17	WT	60	3	2.2109169171111827	0.0	Egr2
1909	Egr2_Egr2Ehn_type1C3_type6C2_050212021_Sequence_A 0_S 0_U 1_V 0_X12_Y14_Job(Seq.Scan) 1 01 01 02 01 04 01_180	Cell_CP_19	WT	60	3	1.4033743013366813	0.0	Egr2
1910	Egr2_Egr2Ehn_type1C3_type6C2_050212021_Sequence_A 0_S 0_U 1_V 0_X12_Y14_Job(Seq.Scan) 1 01 01 02 01 04 01_180	Cell_CP_23	WT	60	3	2.565879926752253	0.9774178727863378	Egr2
1911	Egr2_Egr2Ehn_type1C3_type6C2_050212021_Sequence_A 0_S 0_U 1_V 0_X12_Y14_Job(Seq.Scan) 1 01 01 02 01 04 01_180	Cell_CP_24	WT	60	3	2.77251956265	1.754534187073402	Egr2
1912	Egr2_Egr2Ehn_type1C3_type6C2_050212021_Sequence_A 0_S 0_U 1_V 0_X12_Y14_Job(Seq.Scan) 1 01 01 02 01 04 01_180	Cell_CP_28	WT	60	3	1.7050934221694902	2.2489483103020462	Egr2
1913	Egr2_Egr2Ehn_type1C3_type6C2_050212021_Sequence_A 0_S 0_U 1_V 0_X12_Y14_Job(Seq.Scan) 1 01 01 02 01 04 01_180	Cell_CP_29	WT	60	3	1.9434257572701488	1.845811164693593	Egr2
1914	Egr2_Egr2Ehn_type1C3_type6C2_050212021_Sequence_A 0_S 0_U 1_V 0_X12_Y15_Job(Seq.Scan) 1 01 01 02 01 04 01_186	Cell_CP_7	WT	60	3	5.034146031664799	0.0	Egr2
1915	Egr2_Egr2Ehn_type1C3_type6C2_050212021_Sequence_A 0_S 0_U 1_V 0_X12_Y15_Job(Seq.Scan) 1 01 01 02 01 04 01_186	Cell_CP_12	WT	60	3	2.820693698617383	0.0	Egr2
1916	Egr2_Egr2Ehn_type1C3_type6C2_050212021_Sequence_A 0_S 0_U 1_V 0_X12_Y15_Job(Seq.Scan) 1 01 01 02 01 04 01_186	Cell_CP_15	WT	60	3	1.5808560373782707	0.0	Egr2
1917	Egr2_Egr2Ehn_type1C3_type6C2_050212021_Sequence_A 0_S 0_U 1_V 0_X12_Y15_Job(Seq.Scan) 1 01 01 02 01 04 01_186	Cell_CP_17	WT	60	3	3.2048150705567195	0.0	Egr2
1918	Egr2_Egr2Ehn_type1C3_type6C2_050212021_Sequence_A 0_S 0_U 1_V 0_X12_Y15_Job(Seq.Scan) 1 01 01 02 01 04 01_186	Cell_CP_19	WT	60	3	3.02099371564296	0.0	Egr2
1919	Egr2_Egr2Ehn_type1C3_type6C2_050212021_Sequence_A 0_S 0_U 1_V 0_X12_Y15_Job(Seq.Scan) 1 01 01 02 01 04 01_186	Cell_CP_20	WT	60	3	1.0103789736205293	0.0	Egr2
1920	Egr2_Egr2Ehn_type1C3_type6C2_050212021_Sequence_A 0_S 0_U 1_V 0_X12_Y15_Job(Seq.Scan) 1 01 01 02 01 04 01_186	Cell_CP_24	WT	60	3	4.7451039905131545	1.5174697140882294	Egr2
1921	Egr2_Egr2Ehn_type1C3_type6C2_050212021_Sequence_A 0_S 0_U 1_V 0_X12_Y15_Job(Seq.Scan) 1 01 01 02 01 04 01_186	Cell_CP_29	WT	60	3	1.416051226870476	0.0	Egr2
1922	Egr2_Egr2Ehn_type1C3_type6C2_050212021_Sequence_A 0_S 0_U 1_V 0_X13_Y11_Job(Seq.Scan) 1 01 01 02 01 04 01_144	Cell_CP_2	WT	60	3	1.0268592542797284	0.0	Egr2
1923	Egr2_Egr2Ehn_type1C3_type6C2_050212021_Sequence_A 0_S 0_U 1_V 0_X13_Y11_Job(Seq.Scan) 1 01 01 02 01 04 01_144	Cell_CP_7	WT	60	3	2.8866148212541787	0.0	Egr2
1924	Egr2_Egr2Ehn_type1C3_type6C2_050212021_Sequence_A 0_S 0_U 1_V 0_X13_Y11_Job(Seq.Scan) 1 01 01 02 01 04 01_144	Cell_CP_9	WT	60	3	1.0623556169027832	0.0	Egr2
1925	Egr2_Egr2Ehn_type1C3_type6C2_050212021_Sequence_A 0_S 0_U 1_V 0_X13_Y11_Job(Seq.Scan) 1 01 01 02 01 04 01_144	Cell_CP_12	WT	60	3	3.1084671069166925	1.71903882640825	Egr2
1926	Egr2_Egr2Ehn_type1C3_type6C2_050212021_Sequence_A 0_S 0_U 1_V 0_X13_Y11_Job(Seq.Scan) 1 01 01 02 01 04 01_144	Cell_CP_13	WT	60	3	2.264161268361553	0.0	Egr2
1927	Egr2_Egr2Ehn_type1C3_type6C2_050212021_Sequence_A 0_S 0_U 1_V 0_X13_Y12_Job(Seq.Scan) 1 01 01 02 01 04 01_162	Cell_CP_3	WT	60	3	1.3399878238992702	2.5608097114692656	Egr2
1928	Egr2_Egr2Ehn_type1C3_type6C2_050212021_Sequence_A 0_S 0_U 1_V 0_X13_Y12_Job(Seq.Scan) 1 01 01 02 01 04 01_162	Cell_CP_5	WT	60	3	1.1244744634457624	0.0	Egr2
1929	Egr2_Egr2Ehn_type1C3_type6C2_050212021_Sequence_A 0_S 0_U 1_V 0_X13_Y12_Job(Seq.Scan) 1 01 01 02 01 04 01_162	Cell_CP_12	WT	60	3	2.8105523431671906	0.0	Egr2
1930	Egr2_Egr2Ehn_type1C3_type6C2_050212021_Sequence_A 0_S 0_U 1_V 0_X13_Y13_Job(Seq.Scan) 1 01 01 02 01 04 01_164	Cell_CP_2	WT	60	3	1.615084769106894	1.4059098714202838	Egr2
1931	Egr2_Egr2Ehn_type1C3_type6C2_050212021_Sequence_A 0_S 0_U 1_V 0_X13_Y13_Job(Seq.Scan) 1 01 01 02 01 04 01_164	Cell_CP_4	WT	60	3	2.705330732045088	0.0	Egr2
1932	Egr2_Egr2Ehn_type1C3_type6C2_050212021_Sequence_A 0_S 0_U 1_V 0_X13_Y13_Job(Seq.Scan) 1 01 01 02 01 04 01_164	Cell_CP_5	WT	60	3	1.39323232929701	0.0	Egr2
1933	Egr2_Egr2Ehn_type1C3_type6C2_050212021_Sequence_A 0_S 0_U 1_V 0_X13_Y13_Job(Seq.Scan) 1 01 01 02 01 04 01_164	Cell_CP_14	WT	60	3	1.1003875496094406	0.0	Egr2
1934	Egr2_Egr2Ehn_type1C3_type6C2_050212021_Sequence_A 0_S 0_U 1_V 0_X13_Y13_Job(Seq.Scan) 1 01 01 02 01 04 01_164	Cell_CP_18	WT	60	3	3.3746904046422403	0.0	Egr2
1935	Egr2_Egr2Ehn_type1C3_type6C2_050212021_Sequence_A 0_S 0_U 1_V 0_X13_Y14_Job(Seq.Scan) 1 01 01 02 01 04 01_182	Cell_CP_1	WT	60	3	1.765944483670668	0.0	Egr2
1936	Egr2_Egr2Ehn_type1C3_type6C2_050212021_Sequence_A 0_S 0_U 1_V 0_X13_Y14_Job(Seq.Scan) 1 01 01 02 01 04 01_182	Cell_CP_2	WT	60	3	4.850324985045778	1.1371514660532422	Egr2
1937	Egr2_Egr2Ehn_type1C3_type6C2_050212021_Sequence_A 0_S 0_U 1_V 0_X13_Y14_Job(Seq.Scan) 1 01 01 02 01 04 01_182	Cell_CP_3	WT	60	3	3.762615208780666	0.0	Egr2
1938	Egr2_Egr2Ehn_type1C3_type6C2_050212021_Sequence_A 0_S 0_U 1_V 0_X13_Y14_Job(Seq.Scan) 1 01 01 02 01 04 01_182	Cell_CP_5	WT	60	3	1.1003876266831254	0.1711431962010072	Egr2
1939	Egr2_Egr2Ehn_type1C3_type6C2_050212021_Sequence_A 0_S 0_U 1_V 0_X13_Y14_Job(Seq.Scan) 1 01 01 02 01 04 01_182	Cell_CP_8	WT	60	3	3.0983257514665	1.158703041027016	Egr2
1940	Egr2_Egr2Ehn_type1C3_type6C2_050212021_Sequence_A 0_S 0_U 1_V 0_X13_Y14_Job(Seq.Scan) 1 01 01 02 01 04 01_182	Cell_CP_9	WT	60	3	1.4287289231411195	0.0	Egr2
1941	Egr2_Egr2Ehn_type1C3_type6C2_050212021_Sequence_A 0_S 0_U 1_V 0_X13_Y14_Job(Seq.Scan) 1 01 01 02 01 04 01_182	Cell_CP_12	WT	60	3	1.5935331170594351	0.0	Egr2
1942	Egr2_Egr2Ehn_type1C3_type6C2_050212021_Sequence_A 0_S 0_U 1_V 0_X13_Y14_Job(Seq.Scan) 1 01 01 02 01 04 01_182	Cell_CP_14	WT	60	3	3.923616278794632	0.0	Egr2
1943	Egr2_Egr2Ehn_type1C3_type6C2_050212021_Sequence_A 0_S 0_U 1_V 0_X13_Y14_Job(Seq.Scan) 1 01 01 02 01 04 01_182	Cell_CP_16	WT	60	3	1.4059100255676535	0.0	Egr2
1944	Egr2_Egr2Ehn_type1C3_type6C2_050212021_Sequence_A 0_S 0_U 1_V 0_X13_Y14_Job(Seq.Scan) 1 01 01 02 01 04 01_182	Cell_CP_18	WT	60	3	1.623958879031079	0.0	Egr2
1945	Egr2_Egr2Ehn_type1C3_type6C2_050212021_Sequence_A 0_S 0_U 1_V 0_X13_Y15_Job(Seq.Scan) 1 01 01 02 01 04 01_184	Cell_CP_3	WT	60	3	2.9880336167666712	0.0	Egr2
1946	Egr2_Egr2Ehn_type1C3_type6C2_050212021_Sequence_A 0_S 0_U 1_V 0_X13_Y15_Job(Seq.Scan) 1 01 01 02 01 04 01_184	Cell_CP_5	WT	60	3	4.3292883778972095	0.0	Egr2
1947	Egr2_Egr2Ehn_type1C3_type6C2_050212021_Sequence_A 0_S 0_U 1_V 0_X13_Y15_Job(Seq.Scan) 1 01 01 02 01 04 01_184	Cell_CP_6	WT	60	3	2.278106364305573	0.0	Egr2
1948	Egr2_Egr2Ehn_type1C3_type6C2_050212021_Sequence_A 0_S 0_U 1_V 0_X13_Y15_Job(Seq.Scan) 1 01 01 02 01 04 01_184	Cell_CP_11	WT	60	3	1.729179873563703	0.0	Egr2
1949	Egr2_Egr2Ehn_type1C3_type6C2_050212021_Sequence_A 0_S 0_U 1_V 0_X13_Y15_Job(Seq.Scan) 1 01 01 02 01 04 01_184	Cell_CP_19	WT	60	3	3.3176426211927814	7.085327736961696	Egr2
1950	Egr2_Egr2Ehn_type1C3_type6C2_050212021_Sequence_A 0_S 0_U 1_V 0_X17_Y17_Job(Seq.Scan) 1 01 01 02 01 04 01_196	Cell_CP_5	WT	60	3	1.77988896302521	0.0	Egr2
1951	Egr2_Egr2Ehn_type1C3_type6C2_050212021_Sequence_A 0_S 0_U 1_V 0_X17_Y17_Job(Seq.Scan) 1 01 01 02 01 04 01_196	Cell_CP_6	WT	60	3	2.269232100234019	0.0	Egr2
1952	Egr2_Egr2Ehn_type1C3_type6C2_050212021_Sequence_A 0_S 0_U 1_V 0_X17_Y17_Job(Seq.Scan) 1 01 01 02 01 04 01_196	Cell_CP_8	WT	60	3	8.067818676757359	0.0	Egr2
1953	Egr2_Egr2Ehn_type1C3_type6C2_050212021_Sequence_A 0_S 0_U 1_V 0_X17_Y17_Job(Seq.Scan) 1 01 01 02 01 04 01_196	Cell_CP_10	WT	60	3	6.341172061066714	0.0	Egr2
1954	Egr2_Egr2Ehn_type1C3_type6C2_050212021_Sequence_A 0_S 0_U 1_V 0_X17_Y17_Job(Seq.Scan) 1 01 01 02 01 04 01_196	Cell_CP_13	WT	60	3	1.4084452873565168	0.0	Egr2
1955	Egr2_Egr2Ehn_type1C3_type6C2_050212021_Sequence_A 0_S 0_U 1_V 0_X18_Y17_Job(Seq.Scan) 1 01 01 02 01 04 01_194	Cell_CP_1	WT	60	3	1.1016551805038723	0.0	Egr2
1956	Egr2_Egr2Ehn_type1C3_type6C2_050212021_Sequence_A 0_S 0_U 1_V 0_X18_Y17_Job(Seq.Scan) 1 01 01 02 01 04 01_194	Cell_CP_6	WT	60	3	1.4692961947103251	0.0	Egr2
1957	Egr2_Egr2Ehn_type1C3_type6C2_050212021_Sequence_A 0_S 0_U 1_V 0_X18_Y17_Job(Seq.Scan) 1 01 01 02 01 04 01_194	Cell_CP_10	WT	60	3	1.8559529825858945	0.0	Egr2
1958	Egr2_Egr2Ehn_type1C3_type6C2_050212021_Sequence_A 0_S 0_U 1_V 0_X18_Y17_Job(Seq.Scan) 1 01 01 02 01 04 01_194	Cell_CP_13	WT	60	3	7.510016688764977	3.056490771929178	Egr2
1959	Egr2_Egr2Ehn_type1C3_type6C2_050212021_Sequence_A 0_S 0_U 1_V 0_X18_Y17_Job(Seq.Scan) 1 01 01 02 01 04 01_194	Cell_CP_14	WT	60	3	2.6127862006041496	0.0	Egr2
1960	Egr2_Egr2Ehn_type1C3_type6C2_050212021_Sequence_A 0_S 0_U 1_V 0_X18_Y22_Job(Seq.Scan) 1 01 01 02 01 04 01_198	Cell_CP_2	WT	60	3	1.9966708792573675	1.073765065689516	Egr2
1961	Egr2_Egr2Ehn_type1C3_type6C2_050212021_Sequence_A 0_S 0_U 1_V 0_X18_Y22_Job(Seq.Scan) 1 01 01 02 01 04 01_198	Cell_CP_6	WT	60	3	7.371835903650803	2.363043877200964	Egr2
1962	Egr2_Egr2Ehn_type1C3_type6C2_050212021_Sequence_A 0_S 0_U 1_V 0_X18_Y22_Job(Seq.Scan) 1 01 01 02 01 04 01_198	Cell_CP_7	WT	60	3	3.5635819748389874	0.0	Egr2
1963	Egr2_Egr2Ehn_type1C3_type6C2_050212021_Sequence_A 0_S 0_U 1_V 0_X18_Y22_Job(Seq.Scan) 1 01 01 02 01 04 01_198	Cell_CP_9	WT	60	3	1.3501297959389411	0.0	Egr2
1964	Egr2_Egr2Ehn_type1C3_type6C2_050212021_Sequence_A 0_S 0_U 1_V 0_X18_Y22_Job(Seq.Scan) 1 01 01 02 01 04 01_198	Cell_CP_11	WT	60	3	6.243556081163831	1.4312640307826132	Egr2
1965	Egr2_Egr2Ehn_type1C3_type6C2_050212021_Sequence_A 0_S 0_U 1_V 0_X18_Y22_Job(Seq.Scan) 1 01 01 02 01 04 01_198	Cell_CP_12	WT	60	3	5.271210504649971	2.654621180141472	Egr2
1966	Egr2_Egr2Ehn_type1C3_type6C2_050212021_Sequence_A 0_S 0_U 1_V 0_X18_Y22_Job(Seq.Scan) 1 01 01 02 01 04 01_198	Cell_CP_18	WT	60	3	1.459154685112763	4.102367110130666	Egr2
1967	Egr2_Egr2Ehn_type1C3_type6C2_050212021_Sequence_A 0_S 0_U 1_V 0_X18_Y22_Job(Seq.Scan) 1 01 01 02 01 04 01_198	Cell_CP_19	WT	60	3	7.555657258564563	0.0	Egr2
1968	Egr2_Egr2Ehn_type1C3_type6C2_050212021_Sequence_A 0_S 0_U 1_V 0_X18_Y22_Job(Seq.Scan) 1 01 01 02 01 04 01_198	Cell_CP_23	WT	60	3	1.4578862064077982	0.0	Egr2
1969	Egr2_Egr2Ehn_type1C3_type6C2_050212021_Sequence_A 0_S 0_U 1_V 0_X18_Y22_Job(Seq.Scan) 1 01 01 02 01 04 01_198	Cell_CP_25	WT	60	3	1.168844704771948	0.0	Egr2
1970	Egr2_Egr2Ehn_type1C3_type6C2_050212021_Sequence_A 0_S 0_U 1_V 0_X18_Y22_Job(Seq.Scan) 1 01 01 02 01 04 01_198	Cell_CP_27	WT	60	3	2.8435133669276973	0.0	Egr2
1971	Egr2_Egr2Ehn_type1C3_type6C2_050212021_Sequence_A 0_S 0_U 1_V 0_X18_Y22_Job(Seq.Scan) 1 01 01 02 01 04 01_198	Cell_CP_28	WT	60	3	1.0357335183512828	1.4528161452721806	Egr2
1972	Egr2_Egr2Ehn_type1C3_type6C2_050212021_Sequence_A 0_S 0_U 1_V 0_X18_Y22_Job(Seq.Scan) 1 01 01 02 01 04 01_198	Cell_CP_29	WT	60	3	1.2068765604049203	0.0	Egr2
1973	Egr2_Egr2Ehn_type1C3_type6C2_050212021_Sequence_A 0_S 0_U 1_V 0_X18_Y22_Job(Seq.Scan) 1 01 01 02 01 04 01_198	Cell_CP_34	WT	60	3	2.9119695972059865	0.0	Egr2
1974	Egr2_Egr2Ehn_type1C3_type6C2_050212021_Sequence_A 0_S 0_U 1_V 0_X18_Y22_Job(Seq.Scan) 1 01 01 02 01 04 01_198	Cell_CP_43	WT	60	3	5.145705874332744	2.259090128194348	Egr2
1975	Egr2_Egr2Ehn_type1C3_type6C2_050212021_Sequence_A 0_S 0_U 1_V 0_X18_Y23_Job(Seq.Scan) 1 01 01 02 01 04 01_212	Cell_CP_3	WT	60	3	2.90689907362826	4.412959570150811	Egr2
1976	Egr2_Egr2Ehn_type1C3_type6C2_050212021_Sequence_A 0_S 0_U 1_V 0_X18_Y23_Job(Seq.Scan) 1 01 01 02 01 04 01_212	Cell_CP_4	WT	60	3	7.487196712159923	0.0	Egr2
1977	Egr2_Egr2Ehn_type1C3_type6C2_050212021_Sequence_A 0_S 0_U 1_V 0_X18_Y23_Job(Seq.Scan) 1 01 01 02 01 04 01_212	Cell_CP_6	WT	60	3	7.191817672641393	0.1622691055452435	Egr2
1978	Egr2_Egr2Ehn_type1C3_type6C2_050212021_Sequence_A 0_S 0_U 1_V 0_X18_Y23_Job(Seq.Scan) 1 01 01 02 01 04 01_212	Cell_CP_9	WT	60	3	2.255287004289998	4.244351635738667	Egr2
1979	Egr2_Egr2Ehn_type1C3_type6C2_050212021_Sequence_A 0_S 0_U 1_V 0_X18_Y23_Job(Seq.Scan) 1 01 01 02 01 04 01_212	Cell_CP_13	WT	60	3	1.7329829974680524	1.436335325097188	Egr2
1980	Egr2_Egr2Ehn_type1C3_type6C2_050212021_Sequence_A 0_S 0_U 1_V 0_X18_Y23_Job(Seq.Scan) 1 01 01 02 01 04 01_212	Cell_CP_19	WT	60	3	1.4008387312530786	0.0	Egr2
1981	Egr2_Egr2Ehn_type1C3_type6C2_050212021_Sequence_A 0_S 0_U 1_V 0_X18_Y23_Job(Seq.Scan) 1 01 01 02 01 04 01_212	Cell_CP_22	WT	60	3	4.515644223862984	0.0	Egr2
1982	Egr2_Egr2Ehn_type1C3_type6C2_050212021_Sequence_A 0_S 0_U 1_V 0_X18_Y23_Job(Seq.Scan) 1 01 01 02 01 04 01_212	Cell_CP_35	WT	60	3	1.796369629052833	0.0	Egr2
1983	Egr2_Egr2Ehn_type1C3_type6C2_050212021_Sequence_A 0_S 0_U 1_V 0_X18_Y24_Job(Seq.Scan) 1 01 01 02 01 04 01_214	Cell_CP_1	WT	60	3	3.8196620673459063	2.866331493764315	Egr2
1984	Egr2_Egr2Ehn_type1C3_type6C2_050212021_Sequence_A 0_S 0_U 1_V 0_X18_Y24_Job(Seq.Scan) 1 01 01 02 01 04 01_214	Cell_CP_2	WT	60	3	3.1972088227480207	0.7441558300423512	Egr2
1985	Egr2_Egr2Ehn_type1C3_type6C2_050212021_Sequence_A 0_S 0_U 1_V 0_X18_Y24_Job(Seq.Scan) 1 01 01 02 01 04 01_214	Cell_CP_3	WT	60	3	1.3298460060069688	1.290546750700619	Egr2
1986	Egr2_Egr2Ehn_type1C3_type6C2_050212021_Sequence_A 0_S 0_U 1_V 0_X18_Y24_Job(Seq.Scan) 1 01 01 02 01 04 01_214	Cell_CP_5	WT	60	3	4.577764072363866	0.0	Egr2
1987	Egr2_Egr2Ehn_type1C3_type6C2_050212021_Sequence_A 0_S 0_U 1_V 0_X18_Y24_Job(Seq.Scan) 1 01 01 02 01 04 01_214	Cell_CP_19	WT	60	3	1.3906972216555165	0.0	Egr2
1988	Egr2_Egr2Ehn_type1C3_type6C2_050212021_Sequence_A 0_S 0_U 1_V 0_X18_Y24_Job(Seq.Scan) 1 01 01 02 01 04 01_214	Cell_CP_20	WT	60	3	13.300997942363836	2.771252162976623	Egr2
1989	Egr2_Egr2Ehn_type1C3_type6C2_050212021_Sequence_A 0_S 0_U 1_V 0_X18_Y24_Job(Seq.Scan) 1 01 01 02 01 04 01_214	Cell_CP_22	WT	60	3	1.9206070138440523	0.0	Egr2
1990	Egr2_Egr2Ehn_type1C3_type6C2_050212021_Sequence_A 0_S 0_U 1_V 0_X18_Y24_Job(Seq.Scan) 1 01 01 02 01 04 01_214	Cell_CP_24	WT	60	3	2.316137757496437	0.0	Egr2
1991	Egr2_Egr2Ehn_type1C3_type6C2_050212021_Sequence_A 0_S 0_U 1_V 0_X18_Y24_Job(Seq.Scan) 1 01 01 02 01 04 01_214	Cell_CP_30	WT	60	3	1.0598204321876048	0.0	Egr2
1992	Egr2_Egr2Ehn_type1C3_type6C2_050212021_Sequence_A 0_S 0_U 1_V 0_X18_Y24_Job(Seq.Scan) 1 01 01 02 01 04 01_214	Cell_CP_32	WT	60	3	2.0917499017503203	11.258684643538446	Egr2
1993	Egr2_Egr2Ehn_type1C3_type6C2_050212021_Sequence_A 0_S 0_U 1_V 0_X18_Y24_Job(Seq.Scan) 1 01 01 02 01 04 01_214	Cell_CP_35	WT	60	3	3.0640973280326165	0.0	Egr2
1994	Egr2_Egr2Ehn_type1C3_type6C2_050212021_Sequence_A 0_S 0_U 1_V 0_X19_Y22_Job(Seq.Scan) 1 01 01 02 01 04 01_200	Cell_CP_4	WT	60	3	4.576496056101011	0.0	Egr2
1995	Egr2_Egr2Ehn_type1C3_type6C2_050212021_Sequence_A 0_S 0_U 1_V 0_X19_Y22_Job(Seq.Scan) 1 01 01 02 01 04 01_200	Cell_CP_7	WT	60	3	1.7088960836317306	0.0	Egr2
1996	Egr2_Egr2Ehn_type1C3_type6C2_050212021_Sequence_A 0_S 0_U 1_V 0_X19_Y22_Job(Seq.Scan) 1 01 01 02 01 04 01_200	Cell_CP_10	WT	60	3	5.150775781320992	0.0	Egr2
1997	Egr2_Egr2Ehn_type1C3_type6C2_050212021_Sequence_A 0_S 0_U 1_V 0_X19_Y22_Job(Seq.Scan) 1 01 01 02 01 04 01_200	Cell_CP_11	WT	60	3	1.2119473922773862	0.0	Egr2
1998	Egr2_Egr2Ehn_type1C3_type6C2_050212021_Sequence_A 0_S 0_U 1_V 0_X19_Y22_Job(Seq.Scan) 1 01 01 02 01 04 01_200	Cell_CP_13	WT	60	3	1.1510965619972628	0.0	Egr2
1999	Egr2_Egr2Ehn_type1C3_type6C2_050212021_Sequence_A 0_S 0_U 1_V 0_X19_Y22_Job(Seq.Scan) 1 01 01 02 01 04 01_200	Cell_CP_16	WT	60	3	2.188097402948238	0.0	Egr2
2000	Egr2_Egr2Ehn_type1C3_type6C2_050212021_Sequence_A 0_S 0_U 1_V 0_X19_Y22_Job(Seq.Scan) 1 01 01 02 01 04 01_200	Cell_CP_19	WT	60	3	2.797874646896547	0.0	Egr2
2001	Egr2_Egr2Ehn_type1C3_type6C2_050212021_Sequence_A 0_S 0_U 1_V 0_X19_Y22_Job(Seq.Scan) 1 01 01 02 01 04 01_200	Cell_CP_28	WT	60	3	2.156404087155848	1.6417070988794489	Egr2
2002	Egr2_Egr2Ehn_type1C3_type6C2_050212021_Sequence_A 0_S 0_U 1_V 0_X19_Y22_Job(Seq.Scan) 1 01 01 02 01 04 01_200	Cell_CP_31	WT	60	3	6.400754335568188	3.0970568103194265	Egr2
2003	Egr2_Egr2Ehn_type1C3_type6C2_050212021_Sequence_A 0_S 0_U 1_V 0_X19_Y22_Job(Seq.Scan) 1 01 01 02 01 04 01_200	Cell_CP_34	WT	60	3	1.578320158999929	0.0	Egr2
2004	Egr2_Egr2Ehn_type1C3_type6C2_050212021_Sequence_A 0_S 0_U 1_V 0_X19_Y22_Job(Seq.Scan) 1 01 01 02 01 04 01_200	Cell_CP_37	WT	60	3	1.6759355223133328	0.0	Egr2
2005	Egr2_Egr2Ehn_type1C3_type6C2_050212021_Sequence_A 0_S 0_U 1_V 0_X19_Y22_Job(Seq.Scan) 1 01 01 02 01 04 01_200	Cell_CP_38	WT	60	3	1.735519029993764	0.0	Egr2
2006	Egr2_Egr2Ehn_type1C3_type6C2_050212021_Sequence_A 0_S 0_U 1_V 0_X19_Y22_Job(Seq.Scan) 1 01 01 02 01 04 01_200	Cell_CP_39	WT	60	3	4.504236085328893	0.0	Egr2
2007	Egr2_Egr2Ehn_type1C3_type6C2_050212021_Sequence_A 0_S 0_U 1_V 0_X19_Y23_Job(Seq.Scan) 1 01 01 02 01 04 01_210	Cell_CP_1	WT	60	3	3.6447168262721377	0.0	Egr2
2008	Egr2_Egr2Ehn_type1C3_type6C2_050212021_Sequence_A 0_S 0_U 1_V 0_X19_Y23_Job(Seq.Scan) 1 01 01 02 01 04 01_210	Cell_CP_3	WT	60	3	1.8153855568693196	0.0	Egr2
2009	Egr2_Egr2Ehn_type1C3_type6C2_050212021_Sequence_A 0_S 0_U 1_V 0_X19_Y23_Job(Seq.Scan) 1 01 01 02 01 04 01_210	Cell_CP_4	WT	60	3	6.031847000719945	1.659455164580449	Egr2
2010	Egr2_Egr2Ehn_type1C3_type6C2_050212021_Sequence_A 0_S 0_U 1_V 0_X19_Y23_Job(Seq.Scan) 1 01 01 02 01 04 01_210	Cell_CP_5	WT	60	3	1.537753504020202	0.0	Egr2
2011	Egr2_Egr2Ehn_type1C3_type6C2_050212021_Sequence_A 0_S 0_U 1_V 0_X19_Y23_Job(Seq.Scan) 1 01 01 02 01 04 01_210	Cell_CP_11	WT	60	3	1.167577150951201	5.329526920951764	Egr2
2012	Egr2_Egr2Ehn_type1C3_type6C2_050212021_Sequence_A 0_S 0_U 1_V 0_X19_Y23_Job(Seq.Scan) 1 01 01 02 01 04 01_210	Cell_CP_17	WT	60	3	2.5912348568514307	0.0	Egr2
2013	Egr2_Egr2Ehn_type1C3_type6C2_050212021_Sequence_A 0_S 0_U 1_V 0_X19_Y23_Job(Seq.Scan) 1 01 01 02 01 04 01_210	Cell_CP_19	WT	60	3	1.1865930016940025	3.97432490581403	Egr2
2014	Egr2_Egr2Ehn_type1C3_type6C2_050212021_Sequence_A 0_S 0_U 1_V 0_X19_Y23_Job(Seq.Scan) 1 01 01 02 01 04 01_210	Cell_CP_20	WT	60	3	1.3463268261819616	0.0	Egr2
2015	Egr2_Egr2Ehn_type1C3_type6C2_050212021_Sequence_A 0_S 0_U 1_V 0_X19_Y23_Job(Seq.Scan) 1 01 01 02 01 04 01_210	Cell_CP_21	WT	60	3	3.5521722948312	0.0	Egr2
2016	Egr2_Egr2Ehn_type1C3_type6C2_050212021_Sequence_A 0_S 0_U 1_V 0_X19_Y23_Job(Seq.Scan) 1 01 01 02 01 04 01_210	Cell_CP_22	WT	60	3	1.7114321161574422	0.0	Egr2
2017	Egr2_Egr2Ehn_type1C3_type6C2_050212021_Sequence_A 0_S 0_U 1_V 0_X19_Y23_Job(Seq.Scan) 1 01 01 02 01 04 01_210	Cell_CP_26	WT	60	3	3.099593151139877	0.0	Egr2
2018	Egr2_Egr2Ehn_type1C3_type6C2_050212021_Sequence_A 0_S 0_U 1_V 0_X19_Y23_Job(Seq.Scan) 1 01 01 02 01 04 01_210	Cell_CP_28	WT	60	3	14.445756735257364	1.487044414558695	Egr2
2019	Egr2_Egr2Ehn_type1C3_type6C2_050212021_Sequence_A 0_S 0_U 1_V 0_X19_Y24_Job(Seq.Scan) 1 01 01 02 01 04 01_216	Cell_CP_1	WT	60	3	3.454557239812535	0.0	Egr2
2020	Egr2_Egr2Ehn_type1C3_type6C2_050212021_Sequence_A 0_S 0_U 1_V 0_X19_Y24_Job(Seq.Scan) 1 01 01 02 01 04 01_216	Cell_CP_5	WT	60	3	1.551698291669483	0.0	Egr2
2021	Egr2_Egr2Ehn_type1C3_type6C2_050212021_Sequence_A 0_S 0_U 1_V 0_X19_Y24_Job(Seq.Scan) 1 01 01 02 01 04 01_216	Cell_CP_8	WT	60	3	2.2007744826294027	0.0	Egr2
2022	Egr2_Egr2Ehn_type1C3_type6C2_050212021_Sequence_A 0_S 0_U 1_V 0_X19_Y24_Job(Seq.Scan) 1 01 01 02 01 04 01_216	Cell_CP_9	WT	60	3	2.4479816983910947	0.0	Egr2
2023	Egr2_Egr2Ehn_type1C3_type6C2_050212021_Sequence_A 0_S 0_U 1_V 0_X19_Y24_Job(Seq.Scan) 1 01 01 02 01 04 01_216	Cell_CP_11	WT	60	3	2.70532980716087	0.0	Egr2
2024	Egr2_Egr2Ehn_type1C3_type6C2_050212021_Sequence_A 0_S 0_U 1_V 0_X19_Y24_Job(Seq.Scan) 1 01 01 02 01 04 01_216	Cell_CP_17	WT	60	3	2.0537186627068262	2.351633734751068	Egr2
2025	Egr2_Egr2Ehn_type1C3_type6C2_050212021_Sequence_A 0_S 0_U 1_V 0_X19_Y24_Job(Seq.Scan) 1 01 01 02 01 04 01_216	Cell_CP_24	WT	60	3	1.1903962026720367	0.0	Egr2
2026	Egr2_Egr2Ehn_type1C3_type6C2_050212021_Sequence_A 0_S 0_U 1_V 0_X19_Y24_Job(Seq.Scan) 1 01 01 02 01 04 01_216	Cell_CP_26	WT	60	3	2.5481318610512527	4.4484557015528114	Egr2
2027	Egr2_Egr2Ehn_type1C3_type6C2_050212021_Sequence_A 0_S 0_U 1_V 0_X20_Y22_Job(Seq.Scan) 1 01 01 02 01 04 01_202	Cell_CP_4	WT	60	3	3.2060824702300965	0.0	Egr2
2028	Egr2_Egr2Ehn_type1C3_type6C2_050212021_Sequence_A 0_S 0_U 1_V 0_X20_Y22_Job(Seq.Scan) 1 01 01 02 01 04 01_202	Cell_CP_8	WT	60	3	1.3450589640664754	0.0	Egr2
[truncated: 1,544 more rows]
