# Supplementary material for: Cohesin couples transcriptional bursting probabilities of inducible enhancers and promoters
Source: Nat Commun. 2022 Jul 27;13:4342. doi: 10.1038/s41467-022-31192-9 (PMC9329429; doi:10.1038/s41467-022-31192-9)
Supplement: Supplementary file 4 — Source Data [file 41467_2022_31192_MOESM4_ESM.zip › SourceData/Fig4c_fractions.csv]

GeneID	Class	variable	Fraction of cells with transcripts detected	Time after LPS (h)	Genotype
Ifrd1	A1+2	WT_UT__alpha	0.2845188284518828	0	WT
Ier3	A1+2	WT_UT__alpha	0.0836820083682008	0	WT
Id3	A1+2	WT_UT__alpha	0.00418410041841	0	WT
Odc1	A1+2	WT_UT__alpha	0.0251046025104602	0	WT
Kdm6b	A1+2	WT_UT__alpha	0.00418410041841	0	WT
Slc16a10	A1+2	WT_UT__alpha	0.2719665271966527	0	WT
Plek	A1+2	WT_UT__alpha	0.5690376569037657	0	WT
Mdm2	A1+2	WT_UT__alpha	0.2803347280334728	0	WT
Phlda1	A1+2	WT_UT__alpha	0.0209205020920502	0	WT
Txnrd1	A1+2	WT_UT__alpha	0.3347280334728033	0	WT
Btg2	A1+2	WT_UT__alpha	0.1422594142259414	0	WT
Plk2	A1+2	WT_UT__alpha	0.1924686192468619	0	WT
Rnf19a	A1+2	WT_UT__alpha	0.1506276150627615	0	WT
Samsn1	A1+2	WT_UT__alpha	0.2175732217573222	0	WT
Ets2	A1+2	WT_UT__alpha	0.2217573221757322	0	WT
Agpat4	A1+2	WT_UT__alpha	0.2133891213389121	0	WT
Dusp1	A1+2	WT_UT__alpha	0.0376569037656903	0	WT
Rabgef1	A1+2	WT_UT__alpha	0.3849372384937238	0	WT
Fam20c	A1+2	WT_UT__alpha	0.3054393305439331	0	WT
Atf3	A1+2	WT_UT__alpha	0.3807531380753138	0	WT
Sema6d	A1+2	WT_UT__alpha	0.2175732217573222	0	WT
Bcl2l11	A1+2	WT_UT__alpha	0.0836820083682008	0	WT
Gem	A1+2	WT_UT__alpha	0.0418410041841004	0	WT
Rab20	A1+2	WT_UT__alpha	0.0418410041841004	0	WT
Dusp4	A1+2	WT_UT__alpha	0.0711297071129707	0	WT
Nlrp3	A1+2	WT_UT__alpha	0.0167364016736401	0	WT
Zswim4	A1+2	WT_UT__alpha	0.0794979079497908	0	WT
Nfkbid	A1+2	WT_UT__alpha	0.0251046025104602	0	WT
Egr2	A1+2	WT_UT__alpha	0.0209205020920502	0	WT
Egr1	A1+2	WT_UT__alpha	0.0167364016736401	0	WT
Gdf15	A1+2	WT_UT__alpha	0.4267782426778242	0	WT
Orai2	A1+2	WT_UT__alpha	0.0585774058577405	0	WT
Ppp1r15a	A1+2	WT_UT__alpha	0.0962343096234309	0	WT
Sgms1	A1+2	WT_UT__alpha	0.2301255230125523	0	WT
Cdc42ep4	A1+2	WT_UT__alpha	0.100418410041841	0	WT
Snx18	A1+2	WT_UT__alpha	0.0962343096234309	0	WT
Maff	A1+2	WT_UT__alpha	0.0167364016736401	0	WT
Zfp36	A1+2	WT_UT__alpha	0.1841004184100418	0	WT
Plaur	A1+2	WT_UT__alpha	0.1171548117154811	0	WT
Frmd6	A1+2	WT_UT__alpha	0.1087866108786611	0	WT
Jun	A1+2	WT_UT__alpha	0.2552301255230125	0	WT
Fabp4	A1+2	WT_UT__alpha	0.4769874476987448	0	WT
Kctd12	A1+2	WT_UT__alpha	0.1841004184100418	0	WT
Ell2	B	WT_UT__alpha	0.1715481171548117	0	WT
Cd44	B	WT_UT__alpha	0.5564853556485355	0	WT
St3gal1	B	WT_UT__alpha	0.1338912133891213	0	WT
Adora2b	B	WT_UT__alpha	0.00418410041841	0	WT
Hivep1	B	WT_UT__alpha	0.2175732217573222	0	WT
Slc4a7	B	WT_UT__alpha	0.1548117154811715	0	WT
Myo10	B	WT_UT__alpha	0.2384937238493724	0	WT
Denr	B	WT_UT__alpha	0.3765690376569037	0	WT
Klf7	B	WT_UT__alpha	0.1631799163179916	0	WT
Fam129a	B	WT_UT__alpha	0.2175732217573222	0	WT
Itgav	B	WT_UT__alpha	0.2594142259414226	0	WT
Slc7a11	B	WT_UT__alpha	0.1841004184100418	0	WT
Nfkb1	B	WT_UT__alpha	0.2803347280334728	0	WT
Slc44a1	B	WT_UT__alpha	0.1966527196652719	0	WT
Dyrk2	B	WT_UT__alpha	0.0794979079497908	0	WT
Hivep3	B	WT_UT__alpha	0.2343096234309623	0	WT
Aebp2	B	WT_UT__alpha	0.2384937238493724	0	WT
Fchsd2	B	WT_UT__alpha	0.2384937238493724	0	WT
Nupr1	B	WT_UT__alpha	0.4435146443514644	0	WT
Swap70	B	WT_UT__alpha	0.205020920502092	0	WT
Sh3bgrl2	B	WT_UT__alpha	0.1966527196652719	0	WT
P2ry2	B	WT_UT__alpha	0.0460251046025104	0	WT
Jdp2	B	WT_UT__alpha	0.0962343096234309	0	WT
Prdm1	B	WT_UT__alpha	0.2343096234309623	0	WT
Akna	B	WT_UT__alpha	0.1171548117154811	0	WT
Pvr	B	WT_UT__alpha	0.1087866108786611	0	WT
Stk40	B	WT_UT__alpha	0.1129707112970711	0	WT
Ifnb1	B	WT_UT__alpha	0.0	0	WT
Sertad2	B	WT_UT__alpha	0.1297071129707113	0	WT
Itga5	C	WT_UT__alpha	0.2175732217573222	0	WT
Icosl	C	WT_UT__alpha	0.0292887029288702	0	WT
Ccl3	C	WT_UT__alpha	0.7071129707112971	0	WT
Mxd1	C	WT_UT__alpha	0.0794979079497908	0	WT
Lcp2	C	WT_UT__alpha	0.2133891213389121	0	WT
Relb	C	WT_UT__alpha	0.1631799163179916	0	WT
Sod2	C	WT_UT__alpha	0.5230125523012552	0	WT
Mrpl52	C	WT_UT__alpha	0.5188284518828452	0	WT
Gadd45b	C	WT_UT__alpha	0.1422594142259414	0	WT
Cybb	C	WT_UT__alpha	0.6234309623430963	0	WT
Cd83	C	WT_UT__alpha	0.0920502092050209	0	WT
Sqstm1	C	WT_UT__alpha	0.7238493723849372	0	WT
Mapkapk2	C	WT_UT__alpha	0.6359832635983264	0	WT
Il10	C	WT_UT__alpha	0.1589958158995816	0	WT
Sdc4	C	WT_UT__alpha	0.3849372384937238	0	WT
Irf1	C	WT_UT__alpha	0.1380753138075313	0	WT
Cxcl16	C	WT_UT__alpha	0.3430962343096234	0	WT
Ccl4	C	WT_UT__alpha	0.4895397489539749	0	WT
Tnfaip3	C	WT_UT__alpha	0.0711297071129707	0	WT
Srgn	C	WT_UT__alpha	0.4686192468619247	0	WT
Rel	C	WT_UT__alpha	0.1087866108786611	0	WT
Pik3r5	C	WT_UT__alpha	0.3640167364016736	0	WT
Nfkbia	C	WT_UT__alpha	0.3807531380753138	0	WT
Tnfaip2	C	WT_UT__alpha	0.5271966527196653	0	WT
Cdkn1a	C	WT_UT__alpha	0.6903765690376569	0	WT
Nfkbie	C	WT_UT__alpha	0.0711297071129707	0	WT
Pim1	C	WT_UT__alpha	0.1882845188284518	0	WT
Tnf	C	WT_UT__alpha	0.0460251046025104	0	WT
Ehd1	C	WT_UT__alpha	0.3347280334728033	0	WT
Nfkb2	C	WT_UT__alpha	0.200836820083682	0	WT
Cflar	C	WT_UT__alpha	0.3472803347280335	0	WT
Rgs1	C	WT_UT__alpha	0.3640167364016736	0	WT
Ralgds	C	WT_UT__alpha	0.1966527196652719	0	WT
Il1rn	C	WT_UT__alpha	0.1380753138075313	0	WT
Dusp2	C	WT_UT__alpha	0.00836820083682	0	WT
Il1b	C	WT_UT__alpha	0.0	0	WT
Il1a	C	WT_UT__alpha	0.00418410041841	0	WT
Skil	C	WT_UT__alpha	0.0209205020920502	0	WT
Tlr2	C	WT_UT__alpha	0.2133891213389121	0	WT
Pde4b	C	WT_UT__alpha	0.1673640167364016	0	WT
Fabp3	C	WT_UT__alpha	0.0962343096234309	0	WT
Rnf19b	C	WT_UT__alpha	0.1673640167364016	0	WT
Cxcl1	C	WT_UT__alpha	0.0	0	WT
Clec4e	C	WT_UT__alpha	0.2259414225941422	0	WT
Dusp16	C	WT_UT__alpha	0.0711297071129707	0	WT
Vasp	C	WT_UT__alpha	0.2343096234309623	0	WT
Ctsc	C	WT_UT__alpha	0.4518828451882845	0	WT
Nfkbib	C	WT_UT__alpha	0.1882845188284518	0	WT
Birc3	C	WT_UT__alpha	0.100418410041841	0	WT
Csrnp1	C	WT_UT__alpha	0.0418410041841004	0	WT
Zc3h12c	C	WT_UT__alpha	0.100418410041841	0	WT
Ccl12	C	WT_UT__alpha	0.0920502092050209	0	WT
Nfkbiz	C	WT_UT__alpha	0.0627615062761506	0	WT
Ccl2	C	WT_UT__alpha	0.6569037656903766	0	WT
Tnfsf9	C	WT_UT__alpha	0.1422594142259414	0	WT
Slc2a6	C	WT_UT__alpha	0.3472803347280335	0	WT
Clic4	C	WT_UT__alpha	0.3765690376569037	0	WT
Icam1	C	WT_UT__alpha	0.1882845188284518	0	WT
Gch1	C	WT_UT__alpha	0.2552301255230125	0	WT
Tgm2	C	WT_UT__alpha	0.0376569037656903	0	WT
Zc3h12a	C	WT_UT__alpha	0.0334728033472803	0	WT
Ccrl2	C	WT_UT__alpha	0.0334728033472803	0	WT
Tnip3	C	WT_UT__alpha	0.2343096234309623	0	WT
Cdc42ep2	C	WT_UT__alpha	0.0376569037656903	0	WT
Marcksl1	C	WT_UT__alpha	0.3640167364016736	0	WT
Gm6377	C	WT_UT__alpha	0.0167364016736401	0	WT
Cd14	C	WT_UT__alpha	0.8619246861924686	0	WT
Junb	C	WT_UT__alpha	0.2803347280334728	0	WT
Socs3	C	WT_UT__alpha	0.0125523012552301	0	WT
Bcl3	C	WT_UT__alpha	0.0627615062761506	0	WT
Cebpb	C	WT_UT__alpha	0.502092050209205	0	WT
Cxcl2	C	WT_UT__alpha	0.0292887029288702	0	WT
Irak2	C	WT_UT__alpha	0.0627615062761506	0	WT
H2-Q7	C	WT_UT__alpha	0.2384937238493724	0	WT
Gpr84	C	WT_UT__alpha	0.0543933054393305	0	WT
Tank	C	WT_UT__alpha	0.2301255230125523	0	WT
Bcl2a1b	C	WT_UT__alpha	0.0711297071129707	0	WT
Mmp14	D	WT_UT__alpha	0.00836820083682	0	WT
Gramd1a	D	WT_UT__alpha	0.1087866108786611	0	WT
Ebi3	D	WT_UT__alpha	0.405857740585774	0	WT
Il12b	D	WT_UT__alpha	0.0209205020920502	0	WT
Csf1	D	WT_UT__alpha	0.0711297071129707	0	WT
Hivep2	D	WT_UT__alpha	0.1297071129707113	0	WT
Cd40	D	WT_UT__alpha	0.104602510460251	0	WT
Pgs1	D	WT_UT__alpha	0.1589958158995816	0	WT
Peli1	D	WT_UT__alpha	0.1882845188284518	0	WT
Nampt	D	WT_UT__alpha	0.3974895397489539	0	WT
Rhbdf2	D	WT_UT__alpha	0.1506276150627615	0	WT
Aoah	D	WT_UT__alpha	0.2594142259414226	0	WT
Edn1	D	WT_UT__alpha	0.0	0	WT
Arhgef3	D	WT_UT__alpha	0.0962343096234309	0	WT
Kpna3	D	WT_UT__alpha	0.2175732217573222	0	WT
Slc39a14	D	WT_UT__alpha	0.0878661087866108	0	WT
Irg1	D	WT_UT__alpha	0.0753138075313807	0	WT
Zfp263	D	WT_UT__alpha	0.0753138075313807	0	WT
C3	D	WT_UT__alpha	0.1673640167364016	0	WT
Fas	D	WT_UT__alpha	0.0376569037656903	0	WT
Prdx5	D	WT_UT__alpha	0.5774058577405857	0	WT
Sbds	D	WT_UT__alpha	0.2301255230125523	0	WT
Il6	D	WT_UT__alpha	0.0125523012552301	0	WT
Mnda	D	WT_UT__alpha	0.2384937238493724	0	WT
Traf1	D	WT_UT__alpha	0.0920502092050209	0	WT
Ifih1	D	WT_UT__alpha	0.1338912133891213	0	WT
Car13	D	WT_UT__alpha	0.1171548117154811	0	WT
Rps20	D	WT_UT__alpha	1.0	0	WT
Gbp3	D	WT_UT__alpha	0.104602510460251	0	WT
Gbp2	D	WT_UT__alpha	0.0502092050209205	0	WT
Tnfrsf1b	D	WT_UT__alpha	0.1171548117154811	0	WT
Pcdh7	D	WT_UT__alpha	0.2301255230125523	0	WT
Cxcl3	D	WT_UT__alpha	0.0125523012552301	0	WT
Rab11fip1	D	WT_UT__alpha	0.0711297071129707	0	WT
N4bp1	D	WT_UT__alpha	0.3807531380753138	0	WT
Mt2	D	WT_UT__alpha	0.3723849372384937	0	WT
Ptgs2	D	WT_UT__alpha	0.0	0	WT
Malt1	D	WT_UT__alpha	0.1338912133891213	0	WT
Casp4	D	WT_UT__alpha	0.2761506276150627	0	WT
Tiparp	D	WT_UT__alpha	0.1464435146443514	0	WT
Cxcl10	D	WT_UT__alpha	0.0878661087866108	0	WT
Ccl5	D	WT_UT__alpha	0.0627615062761506	0	WT
Ccl7	D	WT_UT__alpha	0.3849372384937238	0	WT
Isg15	D	WT_UT__alpha	0.7866108786610879	0	WT
Slamf7	D	WT_UT__alpha	0.3054393305439331	0	WT
Stx11	D	WT_UT__alpha	0.0334728033472803	0	WT
Fnbp1l	D	WT_UT__alpha	0.1464435146443514	0	WT
Ifi203	D	WT_UT__alpha	0.3723849372384937	0	WT
Ripk2	D	WT_UT__alpha	0.0292887029288702	0	WT
Oasl1	D	WT_UT__alpha	0.1799163179916318	0	WT
Filip1l	D	WT_UT__alpha	0.2552301255230125	0	WT
Fpr1	D	WT_UT__alpha	0.00418410041841	0	WT
Trex1	D	WT_UT__alpha	0.6108786610878661	0	WT
Ch25h	D	WT_UT__alpha	0.0167364016736401	0	WT
Mmp13	D	WT_UT__alpha	0.00418410041841	0	WT
Ptges	D	WT_UT__alpha	0.0125523012552301	0	WT
Ifi205	D	WT_UT__alpha	0.0543933054393305	0	WT
Cxcl11	D	WT_UT__alpha	0.00418410041841	0	WT
Rapgef2	D	WT_UT__alpha	0.3179916317991632	0	WT
Psme2	D	WT_UT__alpha	0.7824267782426778	0	WT
Gbp5	D	WT_UT__alpha	0.0167364016736401	0	WT
Ccnd2	E	WT_UT__alpha	0.0376569037656903	0	WT
Slfn4	E	WT_UT__alpha	0.0334728033472803	0	WT
Daxx	E	WT_UT__alpha	0.2301255230125523	0	WT
Ccl8	E	WT_UT__alpha	0.0334728033472803	0	WT
Ifi35	E	WT_UT__alpha	0.3305439330543933	0	WT
Cd274	E	WT_UT__alpha	0.0878661087866108	0	WT
Ikzf1	E	WT_UT__alpha	0.1213389121338912	0	WT
Dram1	E	WT_UT__alpha	0.1757322175732217	0	WT
Ppa1	E	WT_UT__alpha	0.1380753138075313	0	WT
Cmpk2	E	WT_UT__alpha	0.1506276150627615	0	WT
Rsad2	E	WT_UT__alpha	0.3221757322175732	0	WT
Nos2	E	WT_UT__alpha	0.00836820083682	0	WT
Vcan	E	WT_UT__alpha	0.0460251046025104	0	WT
Pnp	E	WT_UT__alpha	0.694560669456067	0	WT
Parp9	E	WT_UT__alpha	0.1673640167364016	0	WT
Mx2	E	WT_UT__alpha	0.0292887029288702	0	WT
Enpp4	E	WT_UT__alpha	0.0376569037656903	0	WT
Tapbp	E	WT_UT__alpha	0.6359832635983264	0	WT
Tmem2	E	WT_UT__alpha	0.1255230125523012	0	WT
Jak2	E	WT_UT__alpha	0.0836820083682008	0	WT
Flnb	E	WT_UT__alpha	0.104602510460251	0	WT
Slco3a1	E	WT_UT__alpha	0.0711297071129707	0	WT
Dst	E	WT_UT__alpha	0.1882845188284518	0	WT
Pfkfb3	E	WT_UT__alpha	0.0543933054393305	0	WT
Lcn2	E	WT_UT__alpha	0.0	0	WT
Gpd2	E	WT_UT__alpha	0.1924686192468619	0	WT
Itga4	E	WT_UT__alpha	0.2803347280334728	0	WT
Slc28a2	E	WT_UT__alpha	0.0627615062761506	0	WT
Hdc	E	WT_UT__alpha	0.00836820083682	0	WT
Procr	E	WT_UT__alpha	0.0125523012552301	0	WT
Oasl2	E	WT_UT__alpha	0.4142259414225941	0	WT
Nt5c3	E	WT_UT__alpha	0.0878661087866108	0	WT
Cd69	E	WT_UT__alpha	0.0167364016736401	0	WT
Slc7a2	E	WT_UT__alpha	0.0167364016736401	0	WT
Il15	E	WT_UT__alpha	0.1171548117154811	0	WT
Psmb10	E	WT_UT__alpha	0.6401673640167364	0	WT
AA467197	E	WT_UT__alpha	0.0209205020920502	0	WT
Igf2bp2	E	WT_UT__alpha	0.0920502092050209	0	WT
Batf	E	WT_UT__alpha	0.1171548117154811	0	WT
Parp14	E	WT_UT__alpha	0.4895397489539749	0	WT
Ifit1	E	WT_UT__alpha	0.2217573221757322	0	WT
Slfn8	E	WT_UT__alpha	0.2175732217573222	0	WT
Fmnl2	E	WT_UT__alpha	0.2970711297071129	0	WT
Nod1	E	WT_UT__alpha	0.0209205020920502	0	WT
Lpar1	E	WT_UT__alpha	0.1380753138075313	0	WT
Znfx1	E	WT_UT__alpha	0.4937238493723849	0	WT
Saa3	E	WT_UT__alpha	0.104602510460251	0	WT
Gbp7	E	WT_UT__alpha	0.1129707112970711	0	WT
Fam102b	E	WT_UT__alpha	0.0920502092050209	0	WT
Sepw1	E	WT_UT__alpha	0.3974895397489539	0	WT
Tspo	E	WT_UT__alpha	0.8368200836820083	0	WT
Il27	E	WT_UT__alpha	0.0585774058577405	0	WT
Ifit2	E	WT_UT__alpha	0.3430962343096234	0	WT
Fam26f	E	WT_UT__alpha	0.0376569037656903	0	WT
Pilra	E	WT_UT__alpha	0.0334728033472803	0	WT
Dtx3l	E	WT_UT__alpha	0.2343096234309623	0	WT
5730508B09Rik	E	WT_UT__alpha	0.2928870292887029	0	WT
Fpr2	E	WT_UT__alpha	0.00836820083682	0	WT
Slamf8	E	WT_UT__alpha	0.0502092050209205	0	WT
Tarm1	E	WT_UT__alpha	0.0209205020920502	0	WT
Lipg	E	WT_UT__alpha	0.0251046025104602	0	WT
Sntb1	E	WT_UT__alpha	0.205020920502092	0	WT
Cycs	E	WT_UT__alpha	0.205020920502092	0	WT
H2-T23	E	WT_UT__alpha	0.8200836820083682	0	WT
Sp140	E	WT_UT__alpha	0.1087866108786611	0	WT
Sp110	E	WT_UT__alpha	0.2217573221757322	0	WT
BC094916	E	WT_UT__alpha	0.1338912133891213	0	WT
Ifi204	E	WT_UT__alpha	0.4769874476987448	0	WT
Il4i1	E	WT_UT__alpha	0.2175732217573222	0	WT
2610203C20Rik	E	WT_UT__alpha	0.309623430962343	0	WT
1500012F01Rik	E	WT_UT__alpha	0.3723849372384937	0	WT
Ifit3	E	WT_UT__alpha	0.3891213389121339	0	WT
AW112010	E	WT_UT__alpha	0.0376569037656903	0	WT
Ass1	E	WT_UT__alpha	0.1297071129707113	0	WT
Gbp6	E	WT_UT__alpha	0.0376569037656903	0	WT
Gm12250	E	WT_UT__alpha	0.0878661087866108	0	WT
A530032D15Rik	E	WT_UT__alpha	0.0251046025104602	0	WT
Cfb	E	WT_UT__alpha	0.00836820083682	0	WT
Lhx2	F	WT_UT__alpha	0.00836820083682	0	WT
Mx1	F	WT_UT__alpha	0.0753138075313807	0	WT
Cp	F	WT_UT__alpha	0.0209205020920502	0	WT
Mlkl	F	WT_UT__alpha	0.0836820083682008	0	WT
Fcgr1	F	WT_UT__alpha	0.497907949790795	0	WT
Slc25a22	F	WT_UT__alpha	0.1548117154811715	0	WT
Pttg1	F	WT_UT__alpha	0.2635983263598326	0	WT
Psmb8	F	WT_UT__alpha	0.8451882845188284	0	WT
Tap2	F	WT_UT__alpha	0.1966527196652719	0	WT
Ms4a4c	F	WT_UT__alpha	0.1213389121338912	0	WT
Pcgf5	F	WT_UT__alpha	0.1422594142259414	0	WT
Irf7	F	WT_UT__alpha	0.8451882845188284	0	WT
Nmi	F	WT_UT__alpha	0.1924686192468619	0	WT
Zbp1	F	WT_UT__alpha	0.5313807531380753	0	WT
Samhd1	F	WT_UT__alpha	0.7364016736401674	0	WT
Ifi44	F	WT_UT__alpha	0.1799163179916318	0	WT
Glipr2	F	WT_UT__alpha	0.0292887029288702	0	WT
Gbp9	F	WT_UT__alpha	0.0669456066945606	0	WT
Herc6	F	WT_UT__alpha	0.100418410041841	0	WT
Itpr1	F	WT_UT__alpha	0.2259414225941422	0	WT
Usp18	F	WT_UT__alpha	0.209205020920502	0	WT
Trim30a	F	WT_UT__alpha	0.401673640167364	0	WT
Trim21	F	WT_UT__alpha	0.100418410041841	0	WT
Tlr3	F	WT_UT__alpha	0.0460251046025104	0	WT
Bckdhb	F	WT_UT__alpha	0.1757322175732217	0	WT
Uba7	F	WT_UT__alpha	0.2468619246861924	0	WT
Oas3	F	WT_UT__alpha	0.4560669456066946	0	WT
Fndc3a	F	WT_UT__alpha	0.301255230125523	0	WT
Tap1	F	WT_UT__alpha	0.3179916317991632	0	WT
Xkr8	F	WT_UT__alpha	0.0418410041841004	0	WT
Ddx60	F	WT_UT__alpha	0.100418410041841	0	WT
Parp11	F	WT_UT__alpha	0.1631799163179916	0	WT
Parp12	F	WT_UT__alpha	0.2259414225941422	0	WT
Il18	F	WT_UT__alpha	0.1799163179916318	0	WT
Tnfsf10	F	WT_UT__alpha	0.0711297071129707	0	WT
Batf2	F	WT_UT__alpha	0.1548117154811715	0	WT
Zfp800	F	WT_UT__alpha	0.1464435146443514	0	WT
Fgl2	F	WT_UT__alpha	0.0836820083682008	0	WT
Ddx58	F	WT_UT__alpha	0.3891213389121339	0	WT
Pyhin1	F	WT_UT__alpha	0.2217573221757322	0	WT
Bst2	F	WT_UT__alpha	0.9790794979079498	0	WT
Irgm1	F	WT_UT__alpha	0.4225941422594142	0	WT
Rnf31	F	WT_UT__alpha	0.0836820083682008	0	WT
Trim30b	F	WT_UT__alpha	0.0334728033472803	0	WT
Iigp1	F	WT_UT__alpha	0.0627615062761506	0	WT
Slfn5	F	WT_UT__alpha	0.5690376569037657	0	WT
1600014C10Rik	F	WT_UT__alpha	0.0585774058577405	0	WT
H2-T22	F	WT_UT__alpha	0.2887029288702928	0	WT
Trim30d	F	WT_UT__alpha	0.1966527196652719	0	WT
Fcgr4	F	WT_UT__alpha	0.2719665271966527	0	WT
Tor3a	F	WT_UT__alpha	0.4602510460251046	0	WT
Pla2g16	F	WT_UT__alpha	0.1297071129707113	0	WT
Kdr	F	WT_UT__alpha	0.0794979079497908	0	WT
1110038F14Rik	F	WT_UT__alpha	0.1506276150627615	0	WT
Parp10	F	WT_UT__alpha	0.1129707112970711	0	WT
Hmgn3	F	WT_UT__alpha	0.0753138075313807	0	WT
Pydc3	F	WT_UT__alpha	0.0627615062761506	0	WT
Slfn9	F	WT_UT__alpha	0.2761506276150627	0	WT
Irgm2	F	WT_UT__alpha	0.2677824267782426	0	WT
Il18bp	F	WT_UT__alpha	0.0543933054393305	0	WT
Pydc4	F	WT_UT__alpha	0.0794979079497908	0	WT
Gm4951	F	WT_UT__alpha	0.0418410041841004	0	WT
Nlrc5	F	WT_UT__alpha	0.0711297071129707	0	WT
Slfn1	F	WT_UT__alpha	0.0920502092050209	0	WT
Igtp	F	WT_UT__alpha	0.1255230125523012	0	WT
Ifi47	F	WT_UT__alpha	0.3054393305439331	0	WT
Gbp4	F	WT_UT__alpha	0.00836820083682	0	WT
Mndal	F	WT_UT__alpha	0.6317991631799164	0	WT
Ifrd1	A1+2	RAD21_UT__alpha	0.174074074074074	0	Rad21KO
Ier3	A1+2	RAD21_UT__alpha	0.0814814814814814	0	Rad21KO
Id3	A1+2	RAD21_UT__alpha	0.0074074074074074	0	Rad21KO
Odc1	A1+2	RAD21_UT__alpha	0.0185185185185185	0	Rad21KO
Kdm6b	A1+2	RAD21_UT__alpha	0.0444444444444444	0	Rad21KO
Slc16a10	A1+2	RAD21_UT__alpha	0.2333333333333333	0	Rad21KO
Plek	A1+2	RAD21_UT__alpha	0.7222222222222222	0	Rad21KO
Mdm2	A1+2	RAD21_UT__alpha	0.2148148148148148	0	Rad21KO
Phlda1	A1+2	RAD21_UT__alpha	0.0111111111111111	0	Rad21KO
Txnrd1	A1+2	RAD21_UT__alpha	0.237037037037037	0	Rad21KO
Btg2	A1+2	RAD21_UT__alpha	0.1629629629629629	0	Rad21KO
Plk2	A1+2	RAD21_UT__alpha	0.0555555555555555	0	Rad21KO
Rnf19a	A1+2	RAD21_UT__alpha	0.1333333333333333	0	Rad21KO
Samsn1	A1+2	RAD21_UT__alpha	0.2740740740740741	0	Rad21KO
Ets2	A1+2	RAD21_UT__alpha	0.1	0	Rad21KO
Agpat4	A1+2	RAD21_UT__alpha	0.1296296296296296	0	Rad21KO
Dusp1	A1+2	RAD21_UT__alpha	0.0185185185185185	0	Rad21KO
Rabgef1	A1+2	RAD21_UT__alpha	0.374074074074074	0	Rad21KO
Fam20c	A1+2	RAD21_UT__alpha	0.0407407407407407	0	Rad21KO
Atf3	A1+2	RAD21_UT__alpha	0.1407407407407407	0	Rad21KO
Sema6d	A1+2	RAD21_UT__alpha	0.1481481481481481	0	Rad21KO
Bcl2l11	A1+2	RAD21_UT__alpha	0.1111111111111111	0	Rad21KO
Gem	A1+2	RAD21_UT__alpha	0.0148148148148148	0	Rad21KO
Rab20	A1+2	RAD21_UT__alpha	0.0888888888888888	0	Rad21KO
Dusp4	A1+2	RAD21_UT__alpha	0.0333333333333333	0	Rad21KO
Nlrp3	A1+2	RAD21_UT__alpha	0.0185185185185185	0	Rad21KO
Zswim4	A1+2	RAD21_UT__alpha	0.1037037037037037	0	Rad21KO
Nfkbid	A1+2	RAD21_UT__alpha	0.0259259259259259	0	Rad21KO
Egr2	A1+2	RAD21_UT__alpha	0.0074074074074074	0	Rad21KO
Egr1	A1+2	RAD21_UT__alpha	0.0333333333333333	0	Rad21KO
Gdf15	A1+2	RAD21_UT__alpha	0.1518518518518518	0	Rad21KO
Orai2	A1+2	RAD21_UT__alpha	0.0481481481481481	0	Rad21KO
Ppp1r15a	A1+2	RAD21_UT__alpha	0.074074074074074	0	Rad21KO
Sgms1	A1+2	RAD21_UT__alpha	0.2296296296296296	0	Rad21KO
Cdc42ep4	A1+2	RAD21_UT__alpha	0.0592592592592592	0	Rad21KO
Snx18	A1+2	RAD21_UT__alpha	0.0481481481481481	0	Rad21KO
Maff	A1+2	RAD21_UT__alpha	0.0222222222222222	0	Rad21KO
Zfp36	A1+2	RAD21_UT__alpha	0.1222222222222222	0	Rad21KO
Plaur	A1+2	RAD21_UT__alpha	0.0962962962962963	0	Rad21KO
Frmd6	A1+2	RAD21_UT__alpha	0.1333333333333333	0	Rad21KO
Jun	A1+2	RAD21_UT__alpha	0.1444444444444444	0	Rad21KO
Fabp4	A1+2	RAD21_UT__alpha	0.2629629629629629	0	Rad21KO
Kctd12	A1+2	RAD21_UT__alpha	0.2	0	Rad21KO
Ell2	B	RAD21_UT__alpha	0.0888888888888888	0	Rad21KO
Cd44	B	RAD21_UT__alpha	0.3037037037037037	0	Rad21KO
St3gal1	B	RAD21_UT__alpha	0.0592592592592592	0	Rad21KO
Adora2b	B	RAD21_UT__alpha	0.0111111111111111	0	Rad21KO
Hivep1	B	RAD21_UT__alpha	0.2111111111111111	0	Rad21KO
Slc4a7	B	RAD21_UT__alpha	0.174074074074074	0	Rad21KO
Myo10	B	RAD21_UT__alpha	0.2296296296296296	0	Rad21KO
Denr	B	RAD21_UT__alpha	0.3259259259259259	0	Rad21KO
Klf7	B	RAD21_UT__alpha	0.137037037037037	0	Rad21KO
Fam129a	B	RAD21_UT__alpha	0.1666666666666666	0	Rad21KO
Itgav	B	RAD21_UT__alpha	0.362962962962963	0	Rad21KO
Slc7a11	B	RAD21_UT__alpha	0.1296296296296296	0	Rad21KO
Nfkb1	B	RAD21_UT__alpha	0.3074074074074074	0	Rad21KO
Slc44a1	B	RAD21_UT__alpha	0.1814814814814815	0	Rad21KO
Dyrk2	B	RAD21_UT__alpha	0.0814814814814814	0	Rad21KO
Hivep3	B	RAD21_UT__alpha	0.2111111111111111	0	Rad21KO
Aebp2	B	RAD21_UT__alpha	0.2481481481481481	0	Rad21KO
Fchsd2	B	RAD21_UT__alpha	0.2148148148148148	0	Rad21KO
Nupr1	B	RAD21_UT__alpha	0.3148148148148148	0	Rad21KO
Swap70	B	RAD21_UT__alpha	0.1185185185185185	0	Rad21KO
Sh3bgrl2	B	RAD21_UT__alpha	0.1703703703703703	0	Rad21KO
P2ry2	B	RAD21_UT__alpha	0.0148148148148148	0	Rad21KO
Jdp2	B	RAD21_UT__alpha	0.0703703703703703	0	Rad21KO
Prdm1	B	RAD21_UT__alpha	0.174074074074074	0	Rad21KO
Akna	B	RAD21_UT__alpha	0.1481481481481481	0	Rad21KO
Pvr	B	RAD21_UT__alpha	0.0703703703703703	0	Rad21KO
Stk40	B	RAD21_UT__alpha	0.1111111111111111	0	Rad21KO
Ifnb1	B	RAD21_UT__alpha	0.0	0	Rad21KO
Sertad2	B	RAD21_UT__alpha	0.1185185185185185	0	Rad21KO
Itga5	C	RAD21_UT__alpha	0.1888888888888888	0	Rad21KO
Icosl	C	RAD21_UT__alpha	0.0111111111111111	0	Rad21KO
Ccl3	C	RAD21_UT__alpha	0.7185185185185186	0	Rad21KO
Mxd1	C	RAD21_UT__alpha	0.0703703703703703	0	Rad21KO
Lcp2	C	RAD21_UT__alpha	0.1592592592592592	0	Rad21KO
Relb	C	RAD21_UT__alpha	0.1259259259259259	0	Rad21KO
Sod2	C	RAD21_UT__alpha	0.4481481481481481	0	Rad21KO
Mrpl52	C	RAD21_UT__alpha	0.5111111111111111	0	Rad21KO
Gadd45b	C	RAD21_UT__alpha	0.0777777777777777	0	Rad21KO
Cybb	C	RAD21_UT__alpha	0.5444444444444444	0	Rad21KO
Cd83	C	RAD21_UT__alpha	0.0851851851851851	0	Rad21KO
Sqstm1	C	RAD21_UT__alpha	0.662962962962963	0	Rad21KO
Mapkapk2	C	RAD21_UT__alpha	0.7185185185185186	0	Rad21KO
Il10	C	RAD21_UT__alpha	0.1037037037037037	0	Rad21KO
Sdc4	C	RAD21_UT__alpha	0.4	0	Rad21KO
Irf1	C	RAD21_UT__alpha	0.1259259259259259	0	Rad21KO
Cxcl16	C	RAD21_UT__alpha	0.1074074074074074	0	Rad21KO
Ccl4	C	RAD21_UT__alpha	0.2333333333333333	0	Rad21KO
Tnfaip3	C	RAD21_UT__alpha	0.0222222222222222	0	Rad21KO
Srgn	C	RAD21_UT__alpha	0.7666666666666667	0	Rad21KO
Rel	C	RAD21_UT__alpha	0.1222222222222222	0	Rad21KO
Pik3r5	C	RAD21_UT__alpha	0.1814814814814815	0	Rad21KO
Nfkbia	C	RAD21_UT__alpha	0.3814814814814815	0	Rad21KO
Tnfaip2	C	RAD21_UT__alpha	0.3777777777777777	0	Rad21KO
Cdkn1a	C	RAD21_UT__alpha	0.4555555555555555	0	Rad21KO
Nfkbie	C	RAD21_UT__alpha	0.0407407407407407	0	Rad21KO
Pim1	C	RAD21_UT__alpha	0.0925925925925925	0	Rad21KO
Tnf	C	RAD21_UT__alpha	0.0259259259259259	0	Rad21KO
Ehd1	C	RAD21_UT__alpha	0.1962962962962963	0	Rad21KO
Nfkb2	C	RAD21_UT__alpha	0.1333333333333333	0	Rad21KO
Cflar	C	RAD21_UT__alpha	0.3	0	Rad21KO
Rgs1	C	RAD21_UT__alpha	0.1074074074074074	0	Rad21KO
Ralgds	C	RAD21_UT__alpha	0.2518518518518518	0	Rad21KO
Il1rn	C	RAD21_UT__alpha	0.0333333333333333	0	Rad21KO
Dusp2	C	RAD21_UT__alpha	0.0222222222222222	0	Rad21KO
Il1b	C	RAD21_UT__alpha	0.0	0	Rad21KO
Il1a	C	RAD21_UT__alpha	0.0111111111111111	0	Rad21KO
Skil	C	RAD21_UT__alpha	0.0518518518518518	0	Rad21KO
Tlr2	C	RAD21_UT__alpha	0.1518518518518518	0	Rad21KO
Pde4b	C	RAD21_UT__alpha	0.1407407407407407	0	Rad21KO
Fabp3	C	RAD21_UT__alpha	0.1555555555555555	0	Rad21KO
Rnf19b	C	RAD21_UT__alpha	0.1851851851851851	0	Rad21KO
Cxcl1	C	RAD21_UT__alpha	0.0	0	Rad21KO
Clec4e	C	RAD21_UT__alpha	0.0555555555555555	0	Rad21KO
Dusp16	C	RAD21_UT__alpha	0.0407407407407407	0	Rad21KO
Vasp	C	RAD21_UT__alpha	0.2037037037037037	0	Rad21KO
Ctsc	C	RAD21_UT__alpha	0.4148148148148148	0	Rad21KO
Nfkbib	C	RAD21_UT__alpha	0.1777777777777777	0	Rad21KO
Birc3	C	RAD21_UT__alpha	0.1074074074074074	0	Rad21KO
Csrnp1	C	RAD21_UT__alpha	0.0444444444444444	0	Rad21KO
Zc3h12c	C	RAD21_UT__alpha	0.1	0	Rad21KO
Ccl12	C	RAD21_UT__alpha	0.0037037037037037	0	Rad21KO
Nfkbiz	C	RAD21_UT__alpha	0.0296296296296296	0	Rad21KO
Ccl2	C	RAD21_UT__alpha	0.2	0	Rad21KO
Tnfsf9	C	RAD21_UT__alpha	0.1	0	Rad21KO
Slc2a6	C	RAD21_UT__alpha	0.2555555555555555	0	Rad21KO
Clic4	C	RAD21_UT__alpha	0.2148148148148148	0	Rad21KO
Icam1	C	RAD21_UT__alpha	0.2111111111111111	0	Rad21KO
Gch1	C	RAD21_UT__alpha	0.2037037037037037	0	Rad21KO
Tgm2	C	RAD21_UT__alpha	0.0259259259259259	0	Rad21KO
Zc3h12a	C	RAD21_UT__alpha	0.0481481481481481	0	Rad21KO
Ccrl2	C	RAD21_UT__alpha	0.0407407407407407	0	Rad21KO
Tnip3	C	RAD21_UT__alpha	0.1296296296296296	0	Rad21KO
Cdc42ep2	C	RAD21_UT__alpha	0.0185185185185185	0	Rad21KO
Marcksl1	C	RAD21_UT__alpha	0.0444444444444444	0	Rad21KO
Gm6377	C	RAD21_UT__alpha	0.0037037037037037	0	Rad21KO
Cd14	C	RAD21_UT__alpha	0.4814814814814814	0	Rad21KO
Junb	C	RAD21_UT__alpha	0.2296296296296296	0	Rad21KO
Socs3	C	RAD21_UT__alpha	0.0037037037037037	0	Rad21KO
Bcl3	C	RAD21_UT__alpha	0.1111111111111111	0	Rad21KO
Cebpb	C	RAD21_UT__alpha	0.2740740740740741	0	Rad21KO
Cxcl2	C	RAD21_UT__alpha	0.0111111111111111	0	Rad21KO
Irak2	C	RAD21_UT__alpha	0.0814814814814814	0	Rad21KO
H2-Q7	C	RAD21_UT__alpha	0.037037037037037	0	Rad21KO
Gpr84	C	RAD21_UT__alpha	0.0037037037037037	0	Rad21KO
Tank	C	RAD21_UT__alpha	0.174074074074074	0	Rad21KO
Bcl2a1b	C	RAD21_UT__alpha	0.037037037037037	0	Rad21KO
Mmp14	D	RAD21_UT__alpha	0.0037037037037037	0	Rad21KO
Gramd1a	D	RAD21_UT__alpha	0.1407407407407407	0	Rad21KO
Ebi3	D	RAD21_UT__alpha	0.4333333333333333	0	Rad21KO
Il12b	D	RAD21_UT__alpha	0.0148148148148148	0	Rad21KO
Csf1	D	RAD21_UT__alpha	0.0148148148148148	0	Rad21KO
Hivep2	D	RAD21_UT__alpha	0.0851851851851851	0	Rad21KO
Cd40	D	RAD21_UT__alpha	0.1703703703703703	0	Rad21KO
Pgs1	D	RAD21_UT__alpha	0.1518518518518518	0	Rad21KO
Peli1	D	RAD21_UT__alpha	0.1333333333333333	0	Rad21KO
Nampt	D	RAD21_UT__alpha	0.2814814814814815	0	Rad21KO
Rhbdf2	D	RAD21_UT__alpha	0.1	0	Rad21KO
Aoah	D	RAD21_UT__alpha	0.374074074074074	0	Rad21KO
Edn1	D	RAD21_UT__alpha	0.0	0	Rad21KO
Arhgef3	D	RAD21_UT__alpha	0.0814814814814814	0	Rad21KO
Kpna3	D	RAD21_UT__alpha	0.2296296296296296	0	Rad21KO
Slc39a14	D	RAD21_UT__alpha	0.0851851851851851	0	Rad21KO
Irg1	D	RAD21_UT__alpha	0.0037037037037037	0	Rad21KO
Zfp263	D	RAD21_UT__alpha	0.074074074074074	0	Rad21KO
C3	D	RAD21_UT__alpha	0.074074074074074	0	Rad21KO
Fas	D	RAD21_UT__alpha	0.0333333333333333	0	Rad21KO
Prdx5	D	RAD21_UT__alpha	0.5222222222222223	0	Rad21KO
Sbds	D	RAD21_UT__alpha	0.2666666666666666	0	Rad21KO
Il6	D	RAD21_UT__alpha	0.0148148148148148	0	Rad21KO
Mnda	D	RAD21_UT__alpha	0.1185185185185185	0	Rad21KO
Traf1	D	RAD21_UT__alpha	0.0518518518518518	0	Rad21KO
Ifih1	D	RAD21_UT__alpha	0.0777777777777777	0	Rad21KO
Car13	D	RAD21_UT__alpha	0.1333333333333333	0	Rad21KO
Rps20	D	RAD21_UT__alpha	0.9851851851851852	0	Rad21KO
Gbp3	D	RAD21_UT__alpha	0.0592592592592592	0	Rad21KO
Gbp2	D	RAD21_UT__alpha	0.0333333333333333	0	Rad21KO
Tnfrsf1b	D	RAD21_UT__alpha	0.0962962962962963	0	Rad21KO
Pcdh7	D	RAD21_UT__alpha	0.1851851851851851	0	Rad21KO
Cxcl3	D	RAD21_UT__alpha	0.0074074074074074	0	Rad21KO
Rab11fip1	D	RAD21_UT__alpha	0.0555555555555555	0	Rad21KO
N4bp1	D	RAD21_UT__alpha	0.4	0	Rad21KO
Mt2	D	RAD21_UT__alpha	0.4444444444444444	0	Rad21KO
Ptgs2	D	RAD21_UT__alpha	0.0	0	Rad21KO
Malt1	D	RAD21_UT__alpha	0.0925925925925925	0	Rad21KO
Casp4	D	RAD21_UT__alpha	0.1703703703703703	0	Rad21KO
Tiparp	D	RAD21_UT__alpha	0.1259259259259259	0	Rad21KO
Cxcl10	D	RAD21_UT__alpha	0.0148148148148148	0	Rad21KO
Ccl5	D	RAD21_UT__alpha	0.0518518518518518	0	Rad21KO
Ccl7	D	RAD21_UT__alpha	0.0481481481481481	0	Rad21KO
Isg15	D	RAD21_UT__alpha	0.4592592592592592	0	Rad21KO
Slamf7	D	RAD21_UT__alpha	0.0518518518518518	0	Rad21KO
Stx11	D	RAD21_UT__alpha	0.0592592592592592	0	Rad21KO
Fnbp1l	D	RAD21_UT__alpha	0.1037037037037037	0	Rad21KO
Ifi203	D	RAD21_UT__alpha	0.2814814814814815	0	Rad21KO
Ripk2	D	RAD21_UT__alpha	0.0444444444444444	0	Rad21KO
Oasl1	D	RAD21_UT__alpha	0.0407407407407407	0	Rad21KO
Filip1l	D	RAD21_UT__alpha	0.3259259259259259	0	Rad21KO
Fpr1	D	RAD21_UT__alpha	0.0	0	Rad21KO
Trex1	D	RAD21_UT__alpha	0.374074074074074	0	Rad21KO
Ch25h	D	RAD21_UT__alpha	0.0037037037037037	0	Rad21KO
Mmp13	D	RAD21_UT__alpha	0.0037037037037037	0	Rad21KO
Ptges	D	RAD21_UT__alpha	0.0222222222222222	0	Rad21KO
Ifi205	D	RAD21_UT__alpha	0.0111111111111111	0	Rad21KO
Cxcl11	D	RAD21_UT__alpha	0.0037037037037037	0	Rad21KO
Rapgef2	D	RAD21_UT__alpha	0.2740740740740741	0	Rad21KO
Psme2	D	RAD21_UT__alpha	0.5814814814814815	0	Rad21KO
Gbp5	D	RAD21_UT__alpha	0.0185185185185185	0	Rad21KO
Ccnd2	E	RAD21_UT__alpha	0.0629629629629629	0	Rad21KO
Slfn4	E	RAD21_UT__alpha	0.0074074074074074	0	Rad21KO
Daxx	E	RAD21_UT__alpha	0.1148148148148148	0	Rad21KO
Ccl8	E	RAD21_UT__alpha	0.0	0	Rad21KO
Ifi35	E	RAD21_UT__alpha	0.1333333333333333	0	Rad21KO
Cd274	E	RAD21_UT__alpha	0.0185185185185185	0	Rad21KO
Ikzf1	E	RAD21_UT__alpha	0.1703703703703703	0	Rad21KO
Dram1	E	RAD21_UT__alpha	0.0962962962962963	0	Rad21KO
Ppa1	E	RAD21_UT__alpha	0.0925925925925925	0	Rad21KO
Cmpk2	E	RAD21_UT__alpha	0.0259259259259259	0	Rad21KO
Rsad2	E	RAD21_UT__alpha	0.1111111111111111	0	Rad21KO
Nos2	E	RAD21_UT__alpha	0.0037037037037037	0	Rad21KO
Vcan	E	RAD21_UT__alpha	0.0444444444444444	0	Rad21KO
Pnp	E	RAD21_UT__alpha	0.3444444444444444	0	Rad21KO
Parp9	E	RAD21_UT__alpha	0.1259259259259259	0	Rad21KO
Mx2	E	RAD21_UT__alpha	0.0074074074074074	0	Rad21KO
Enpp4	E	RAD21_UT__alpha	0.0148148148148148	0	Rad21KO
Tapbp	E	RAD21_UT__alpha	0.5370370370370371	0	Rad21KO
Tmem2	E	RAD21_UT__alpha	0.0925925925925925	0	Rad21KO
Jak2	E	RAD21_UT__alpha	0.0666666666666666	0	Rad21KO
Flnb	E	RAD21_UT__alpha	0.0851851851851851	0	Rad21KO
Slco3a1	E	RAD21_UT__alpha	0.0555555555555555	0	Rad21KO
Dst	E	RAD21_UT__alpha	0.237037037037037	0	Rad21KO
Pfkfb3	E	RAD21_UT__alpha	0.0703703703703703	0	Rad21KO
Lcn2	E	RAD21_UT__alpha	0.0	0	Rad21KO
Gpd2	E	RAD21_UT__alpha	0.2222222222222222	0	Rad21KO
Itga4	E	RAD21_UT__alpha	0.2296296296296296	0	Rad21KO
Slc28a2	E	RAD21_UT__alpha	0.0296296296296296	0	Rad21KO
Hdc	E	RAD21_UT__alpha	0.0037037037037037	0	Rad21KO
Procr	E	RAD21_UT__alpha	0.0074074074074074	0	Rad21KO
Oasl2	E	RAD21_UT__alpha	0.1444444444444444	0	Rad21KO
Nt5c3	E	RAD21_UT__alpha	0.0518518518518518	0	Rad21KO
Cd69	E	RAD21_UT__alpha	0.0	0	Rad21KO
Slc7a2	E	RAD21_UT__alpha	0.0111111111111111	0	Rad21KO
Il15	E	RAD21_UT__alpha	0.1111111111111111	0	Rad21KO
Psmb10	E	RAD21_UT__alpha	0.3259259259259259	0	Rad21KO
AA467197	E	RAD21_UT__alpha	0.0592592592592592	0	Rad21KO
Igf2bp2	E	RAD21_UT__alpha	0.1148148148148148	0	Rad21KO
Batf	E	RAD21_UT__alpha	0.1666666666666666	0	Rad21KO
Parp14	E	RAD21_UT__alpha	0.237037037037037	0	Rad21KO
Ifit1	E	RAD21_UT__alpha	0.0518518518518518	0	Rad21KO
Slfn8	E	RAD21_UT__alpha	0.1111111111111111	0	Rad21KO
Fmnl2	E	RAD21_UT__alpha	0.2666666666666666	0	Rad21KO
Nod1	E	RAD21_UT__alpha	0.0222222222222222	0	Rad21KO
Lpar1	E	RAD21_UT__alpha	0.1148148148148148	0	Rad21KO
Znfx1	E	RAD21_UT__alpha	0.2962962962962963	0	Rad21KO
Saa3	E	RAD21_UT__alpha	0.0259259259259259	0	Rad21KO
Gbp7	E	RAD21_UT__alpha	0.0592592592592592	0	Rad21KO
Fam102b	E	RAD21_UT__alpha	0.1074074074074074	0	Rad21KO
Sepw1	E	RAD21_UT__alpha	0.3037037037037037	0	Rad21KO
Tspo	E	RAD21_UT__alpha	0.7703703703703704	0	Rad21KO
Il27	E	RAD21_UT__alpha	0.0333333333333333	0	Rad21KO
Ifit2	E	RAD21_UT__alpha	0.1111111111111111	0	Rad21KO
Fam26f	E	RAD21_UT__alpha	0.0592592592592592	0	Rad21KO
Pilra	E	RAD21_UT__alpha	0.0222222222222222	0	Rad21KO
Dtx3l	E	RAD21_UT__alpha	0.2111111111111111	0	Rad21KO
5730508B09Rik	E	RAD21_UT__alpha	0.1629629629629629	0	Rad21KO
Fpr2	E	RAD21_UT__alpha	0.0	0	Rad21KO
Slamf8	E	RAD21_UT__alpha	0.0851851851851851	0	Rad21KO
Tarm1	E	RAD21_UT__alpha	0.0037037037037037	0	Rad21KO
Lipg	E	RAD21_UT__alpha	0.0037037037037037	0	Rad21KO
Sntb1	E	RAD21_UT__alpha	0.1925925925925926	0	Rad21KO
Cycs	E	RAD21_UT__alpha	0.1481481481481481	0	Rad21KO
H2-T23	E	RAD21_UT__alpha	0.5148148148148148	0	Rad21KO
Sp140	E	RAD21_UT__alpha	0.0555555555555555	0	Rad21KO
Sp110	E	RAD21_UT__alpha	0.1629629629629629	0	Rad21KO
BC094916	E	RAD21_UT__alpha	0.0148148148148148	0	Rad21KO
Ifi204	E	RAD21_UT__alpha	0.2296296296296296	0	Rad21KO
Il4i1	E	RAD21_UT__alpha	0.174074074074074	0	Rad21KO
2610203C20Rik	E	RAD21_UT__alpha	0.3037037037037037	0	Rad21KO
1500012F01Rik	E	RAD21_UT__alpha	0.3851851851851852	0	Rad21KO
Ifit3	E	RAD21_UT__alpha	0.1	0	Rad21KO
AW112010	E	RAD21_UT__alpha	0.0185185185185185	0	Rad21KO
Ass1	E	RAD21_UT__alpha	0.0703703703703703	0	Rad21KO
Gbp6	E	RAD21_UT__alpha	0.0222222222222222	0	Rad21KO
Gm12250	E	RAD21_UT__alpha	0.0222222222222222	0	Rad21KO
A530032D15Rik	E	RAD21_UT__alpha	0.0185185185185185	0	Rad21KO
Cfb	E	RAD21_UT__alpha	0.0	0	Rad21KO
Lhx2	F	RAD21_UT__alpha	0.0074074074074074	0	Rad21KO
Mx1	F	RAD21_UT__alpha	0.0111111111111111	0	Rad21KO
Cp	F	RAD21_UT__alpha	0.0333333333333333	0	Rad21KO
Mlkl	F	RAD21_UT__alpha	0.0407407407407407	0	Rad21KO
Fcgr1	F	RAD21_UT__alpha	0.4259259259259259	0	Rad21KO
Slc25a22	F	RAD21_UT__alpha	0.0925925925925925	0	Rad21KO
Pttg1	F	RAD21_UT__alpha	0.1814814814814815	0	Rad21KO
Psmb8	F	RAD21_UT__alpha	0.6296296296296297	0	Rad21KO
Tap2	F	RAD21_UT__alpha	0.1555555555555555	0	Rad21KO
Ms4a4c	F	RAD21_UT__alpha	0.037037037037037	0	Rad21KO
Pcgf5	F	RAD21_UT__alpha	0.1444444444444444	0	Rad21KO
Irf7	F	RAD21_UT__alpha	0.437037037037037	0	Rad21KO
Nmi	F	RAD21_UT__alpha	0.1037037037037037	0	Rad21KO
Zbp1	F	RAD21_UT__alpha	0.1407407407407407	0	Rad21KO
Samhd1	F	RAD21_UT__alpha	0.6296296296296297	0	Rad21KO
Ifi44	F	RAD21_UT__alpha	0.0592592592592592	0	Rad21KO
Glipr2	F	RAD21_UT__alpha	0.0111111111111111	0	Rad21KO
Gbp9	F	RAD21_UT__alpha	0.0407407407407407	0	Rad21KO
Herc6	F	RAD21_UT__alpha	0.074074074074074	0	Rad21KO
Itpr1	F	RAD21_UT__alpha	0.2037037037037037	0	Rad21KO
Usp18	F	RAD21_UT__alpha	0.1518518518518518	0	Rad21KO
Trim30a	F	RAD21_UT__alpha	0.2444444444444444	0	Rad21KO
Trim21	F	RAD21_UT__alpha	0.0592592592592592	0	Rad21KO
Tlr3	F	RAD21_UT__alpha	0.0222222222222222	0	Rad21KO
Bckdhb	F	RAD21_UT__alpha	0.1925925925925926	0	Rad21KO
Uba7	F	RAD21_UT__alpha	0.1	0	Rad21KO
Oas3	F	RAD21_UT__alpha	0.1703703703703703	0	Rad21KO
Fndc3a	F	RAD21_UT__alpha	0.2407407407407407	0	Rad21KO
Tap1	F	RAD21_UT__alpha	0.1407407407407407	0	Rad21KO
Xkr8	F	RAD21_UT__alpha	0.0185185185185185	0	Rad21KO
Ddx60	F	RAD21_UT__alpha	0.0851851851851851	0	Rad21KO
Parp11	F	RAD21_UT__alpha	0.1037037037037037	0	Rad21KO
Parp12	F	RAD21_UT__alpha	0.1814814814814815	0	Rad21KO
Il18	F	RAD21_UT__alpha	0.0777777777777777	0	Rad21KO
Tnfsf10	F	RAD21_UT__alpha	0.0555555555555555	0	Rad21KO
Batf2	F	RAD21_UT__alpha	0.2148148148148148	0	Rad21KO
Zfp800	F	RAD21_UT__alpha	0.1111111111111111	0	Rad21KO
Fgl2	F	RAD21_UT__alpha	0.0259259259259259	0	Rad21KO
Ddx58	F	RAD21_UT__alpha	0.2444444444444444	0	Rad21KO
Pyhin1	F	RAD21_UT__alpha	0.0333333333333333	0	Rad21KO
Bst2	F	RAD21_UT__alpha	0.9074074074074074	0	Rad21KO
Irgm1	F	RAD21_UT__alpha	0.2185185185185185	0	Rad21KO
Rnf31	F	RAD21_UT__alpha	0.0407407407407407	0	Rad21KO
Trim30b	F	RAD21_UT__alpha	0.0148148148148148	0	Rad21KO
Iigp1	F	RAD21_UT__alpha	0.0111111111111111	0	Rad21KO
Slfn5	F	RAD21_UT__alpha	0.3962962962962963	0	Rad21KO
1600014C10Rik	F	RAD21_UT__alpha	0.074074074074074	0	Rad21KO
H2-T22	F	RAD21_UT__alpha	0.1851851851851851	0	Rad21KO
Trim30d	F	RAD21_UT__alpha	0.0703703703703703	0	Rad21KO
Fcgr4	F	RAD21_UT__alpha	0.1259259259259259	0	Rad21KO
Tor3a	F	RAD21_UT__alpha	0.2777777777777778	0	Rad21KO
Pla2g16	F	RAD21_UT__alpha	0.1074074074074074	0	Rad21KO
Kdr	F	RAD21_UT__alpha	0.0259259259259259	0	Rad21KO
1110038F14Rik	F	RAD21_UT__alpha	0.1333333333333333	0	Rad21KO
Parp10	F	RAD21_UT__alpha	0.0703703703703703	0	Rad21KO
Hmgn3	F	RAD21_UT__alpha	0.1444444444444444	0	Rad21KO
Pydc3	F	RAD21_UT__alpha	0.0111111111111111	0	Rad21KO
Slfn9	F	RAD21_UT__alpha	0.1074074074074074	0	Rad21KO
Irgm2	F	RAD21_UT__alpha	0.1888888888888888	0	Rad21KO
Il18bp	F	RAD21_UT__alpha	0.0259259259259259	0	Rad21KO
Pydc4	F	RAD21_UT__alpha	0.0148148148148148	0	Rad21KO
Gm4951	F	RAD21_UT__alpha	0.0333333333333333	0	Rad21KO
Nlrc5	F	RAD21_UT__alpha	0.0518518518518518	0	Rad21KO
Slfn1	F	RAD21_UT__alpha	0.0111111111111111	0	Rad21KO
Igtp	F	RAD21_UT__alpha	0.0703703703703703	0	Rad21KO
Ifi47	F	RAD21_UT__alpha	0.174074074074074	0	Rad21KO
Gbp4	F	RAD21_UT__alpha	0.0148148148148148	0	Rad21KO
Mndal	F	RAD21_UT__alpha	0.4851851851851851	0	Rad21KO
Ifrd1	A1+2	WT_2H__alpha	0.6075268817204301	2	WT
Ier3	A1+2	WT_2H__alpha	0.532258064516129	2	WT
Id3	A1+2	WT_2H__alpha	0.2903225806451613	2	WT
Odc1	A1+2	WT_2H__alpha	0.2096774193548387	2	WT
Kdm6b	A1+2	WT_2H__alpha	0.3548387096774194	2	WT
Slc16a10	A1+2	WT_2H__alpha	0.4408602150537634	2	WT
Plek	A1+2	WT_2H__alpha	0.8602150537634409	2	WT
Mdm2	A1+2	WT_2H__alpha	0.8225806451612904	2	WT
Phlda1	A1+2	WT_2H__alpha	0.3064516129032258	2	WT
Txnrd1	A1+2	WT_2H__alpha	0.5752688172043011	2	WT
Btg2	A1+2	WT_2H__alpha	0.3602150537634409	2	WT
Plk2	A1+2	WT_2H__alpha	0.7258064516129032	2	WT
Rnf19a	A1+2	WT_2H__alpha	0.4032258064516129	2	WT
Samsn1	A1+2	WT_2H__alpha	0.4032258064516129	2	WT
Ets2	A1+2	WT_2H__alpha	0.6989247311827957	2	WT
Agpat4	A1+2	WT_2H__alpha	0.3709677419354839	2	WT
Dusp1	A1+2	WT_2H__alpha	0.6505376344086021	2	WT
Rabgef1	A1+2	WT_2H__alpha	0.5	2	WT
Fam20c	A1+2	WT_2H__alpha	0.5591397849462365	2	WT
Atf3	A1+2	WT_2H__alpha	0.8225806451612904	2	WT
Sema6d	A1+2	WT_2H__alpha	0.2311827956989247	2	WT
Bcl2l11	A1+2	WT_2H__alpha	0.5860215053763441	2	WT
Gem	A1+2	WT_2H__alpha	0.3870967741935484	2	WT
Rab20	A1+2	WT_2H__alpha	0.4408602150537634	2	WT
Dusp4	A1+2	WT_2H__alpha	0.2580645161290322	2	WT
Nlrp3	A1+2	WT_2H__alpha	0.6720430107526881	2	WT
Zswim4	A1+2	WT_2H__alpha	0.3010752688172043	2	WT
Nfkbid	A1+2	WT_2H__alpha	0.2043010752688172	2	WT
Egr2	A1+2	WT_2H__alpha	0.2849462365591398	2	WT
Egr1	A1+2	WT_2H__alpha	0.2849462365591398	2	WT
Gdf15	A1+2	WT_2H__alpha	0.9247311827956988	2	WT
Orai2	A1+2	WT_2H__alpha	0.2473118279569892	2	WT
Ppp1r15a	A1+2	WT_2H__alpha	0.5	2	WT
Sgms1	A1+2	WT_2H__alpha	0.543010752688172	2	WT
Cdc42ep4	A1+2	WT_2H__alpha	0.2956989247311828	2	WT
Snx18	A1+2	WT_2H__alpha	0.3279569892473118	2	WT
Maff	A1+2	WT_2H__alpha	0.3387096774193548	2	WT
Zfp36	A1+2	WT_2H__alpha	0.913978494623656	2	WT
Plaur	A1+2	WT_2H__alpha	0.4623655913978494	2	WT
Frmd6	A1+2	WT_2H__alpha	0.2473118279569892	2	WT
Jun	A1+2	WT_2H__alpha	0.2419354838709677	2	WT
Fabp4	A1+2	WT_2H__alpha	0.7311827956989247	2	WT
Kctd12	A1+2	WT_2H__alpha	0.4462365591397849	2	WT
Ell2	B	WT_2H__alpha	0.6075268817204301	2	WT
Cd44	B	WT_2H__alpha	0.7956989247311828	2	WT
St3gal1	B	WT_2H__alpha	0.3387096774193548	2	WT
Adora2b	B	WT_2H__alpha	0.064516129032258	2	WT
Hivep1	B	WT_2H__alpha	0.3655913978494624	2	WT
Slc4a7	B	WT_2H__alpha	0.2580645161290322	2	WT
Myo10	B	WT_2H__alpha	0.2419354838709677	2	WT
Denr	B	WT_2H__alpha	0.4408602150537634	2	WT
Klf7	B	WT_2H__alpha	0.4032258064516129	2	WT
Fam129a	B	WT_2H__alpha	0.3279569892473118	2	WT
Itgav	B	WT_2H__alpha	0.4354838709677419	2	WT
Slc7a11	B	WT_2H__alpha	0.1989247311827957	2	WT
Nfkb1	B	WT_2H__alpha	0.510752688172043	2	WT
Slc44a1	B	WT_2H__alpha	0.3225806451612903	2	WT
Dyrk2	B	WT_2H__alpha	0.2903225806451613	2	WT
Hivep3	B	WT_2H__alpha	0.3172043010752688	2	WT
Aebp2	B	WT_2H__alpha	0.3440860215053763	2	WT
Fchsd2	B	WT_2H__alpha	0.3387096774193548	2	WT
Nupr1	B	WT_2H__alpha	0.6451612903225806	2	WT
Swap70	B	WT_2H__alpha	0.3118279569892473	2	WT
Sh3bgrl2	B	WT_2H__alpha	0.3494623655913978	2	WT
P2ry2	B	WT_2H__alpha	0.2741935483870967	2	WT
Jdp2	B	WT_2H__alpha	0.3225806451612903	2	WT
Prdm1	B	WT_2H__alpha	0.4462365591397849	2	WT
Akna	B	WT_2H__alpha	0.4731182795698925	2	WT
Pvr	B	WT_2H__alpha	0.3172043010752688	2	WT
Stk40	B	WT_2H__alpha	0.2741935483870967	2	WT
Ifnb1	B	WT_2H__alpha	0.2096774193548387	2	WT
Sertad2	B	WT_2H__alpha	0.3817204301075269	2	WT
Itga5	C	WT_2H__alpha	0.478494623655914	2	WT
Icosl	C	WT_2H__alpha	0.2580645161290322	2	WT
Ccl3	C	WT_2H__alpha	1.0	2	WT
Mxd1	C	WT_2H__alpha	0.3763440860215054	2	WT
Lcp2	C	WT_2H__alpha	0.4516129032258064	2	WT
Relb	C	WT_2H__alpha	0.3763440860215054	2	WT
Sod2	C	WT_2H__alpha	0.9301075268817204	2	WT
Mrpl52	C	WT_2H__alpha	0.4731182795698925	2	WT
Gadd45b	C	WT_2H__alpha	0.6827956989247311	2	WT
Cybb	C	WT_2H__alpha	0.8817204301075269	2	WT
Cd83	C	WT_2H__alpha	0.6505376344086021	2	WT
Sqstm1	C	WT_2H__alpha	0.9731182795698924	2	WT
Mapkapk2	C	WT_2H__alpha	0.8225806451612904	2	WT
Il10	C	WT_2H__alpha	0.2849462365591398	2	WT
Sdc4	C	WT_2H__alpha	0.9193548387096774	2	WT
Irf1	C	WT_2H__alpha	0.7258064516129032	2	WT
Cxcl16	C	WT_2H__alpha	0.521505376344086	2	WT
Ccl4	C	WT_2H__alpha	1.0	2	WT
Tnfaip3	C	WT_2H__alpha	0.8870967741935484	2	WT
Srgn	C	WT_2H__alpha	0.8387096774193549	2	WT
Rel	C	WT_2H__alpha	0.5806451612903226	2	WT
Pik3r5	C	WT_2H__alpha	0.6129032258064516	2	WT
Nfkbia	C	WT_2H__alpha	1.0	2	WT
Tnfaip2	C	WT_2H__alpha	0.989247311827957	2	WT
Cdkn1a	C	WT_2H__alpha	0.956989247311828	2	WT
Nfkbie	C	WT_2H__alpha	0.4086021505376344	2	WT
Pim1	C	WT_2H__alpha	0.9193548387096774	2	WT
Tnf	C	WT_2H__alpha	1.0	2	WT
Ehd1	C	WT_2H__alpha	0.7634408602150538	2	WT
Nfkb2	C	WT_2H__alpha	0.4193548387096774	2	WT
Cflar	C	WT_2H__alpha	0.8924731182795699	2	WT
Rgs1	C	WT_2H__alpha	0.8763440860215054	2	WT
Ralgds	C	WT_2H__alpha	0.5161290322580645	2	WT
Il1rn	C	WT_2H__alpha	0.510752688172043	2	WT
Dusp2	C	WT_2H__alpha	0.4462365591397849	2	WT
Il1b	C	WT_2H__alpha	0.7365591397849462	2	WT
Il1a	C	WT_2H__alpha	0.1182795698924731	2	WT
Skil	C	WT_2H__alpha	0.4462365591397849	2	WT
Tlr2	C	WT_2H__alpha	0.6827956989247311	2	WT
Pde4b	C	WT_2H__alpha	0.6236559139784946	2	WT
Fabp3	C	WT_2H__alpha	0.2473118279569892	2	WT
Rnf19b	C	WT_2H__alpha	0.5698924731182796	2	WT
Cxcl1	C	WT_2H__alpha	0.9946236559139784	2	WT
Clec4e	C	WT_2H__alpha	0.8709677419354839	2	WT
Dusp16	C	WT_2H__alpha	0.1989247311827957	2	WT
Vasp	C	WT_2H__alpha	0.4569892473118279	2	WT
Ctsc	C	WT_2H__alpha	0.6720430107526881	2	WT
Nfkbib	C	WT_2H__alpha	0.6021505376344086	2	WT
Birc3	C	WT_2H__alpha	0.4354838709677419	2	WT
Csrnp1	C	WT_2H__alpha	0.5752688172043011	2	WT
Zc3h12c	C	WT_2H__alpha	0.5645161290322581	2	WT
Ccl12	C	WT_2H__alpha	0.3709677419354839	2	WT
Nfkbiz	C	WT_2H__alpha	0.9516129032258064	2	WT
Ccl2	C	WT_2H__alpha	1.0	2	WT
Tnfsf9	C	WT_2H__alpha	0.989247311827957	2	WT
Slc2a6	C	WT_2H__alpha	0.543010752688172	2	WT
Clic4	C	WT_2H__alpha	0.7634408602150538	2	WT
Icam1	C	WT_2H__alpha	0.8870967741935484	2	WT
Gch1	C	WT_2H__alpha	0.489247311827957	2	WT
Tgm2	C	WT_2H__alpha	0.1827956989247312	2	WT
Zc3h12a	C	WT_2H__alpha	0.4946236559139785	2	WT
Ccrl2	C	WT_2H__alpha	0.8602150537634409	2	WT
Tnip3	C	WT_2H__alpha	0.7903225806451613	2	WT
Cdc42ep2	C	WT_2H__alpha	0.2795698924731182	2	WT
Marcksl1	C	WT_2H__alpha	0.967741935483871	2	WT
Gm6377	C	WT_2H__alpha	0.2688172043010752	2	WT
Cd14	C	WT_2H__alpha	0.989247311827957	2	WT
Junb	C	WT_2H__alpha	0.956989247311828	2	WT
Socs3	C	WT_2H__alpha	0.7204301075268817	2	WT
Bcl3	C	WT_2H__alpha	0.3010752688172043	2	WT
Cebpb	C	WT_2H__alpha	0.9193548387096774	2	WT
Cxcl2	C	WT_2H__alpha	1.0	2	WT
Irak2	C	WT_2H__alpha	0.2311827956989247	2	WT
H2-Q7	C	WT_2H__alpha	0.3709677419354839	2	WT
Gpr84	C	WT_2H__alpha	0.1935483870967742	2	WT
Tank	C	WT_2H__alpha	0.5161290322580645	2	WT
Bcl2a1b	C	WT_2H__alpha	0.532258064516129	2	WT
Mmp14	D	WT_2H__alpha	0.0483870967741935	2	WT
Gramd1a	D	WT_2H__alpha	0.2311827956989247	2	WT
Ebi3	D	WT_2H__alpha	0.5806451612903226	2	WT
Il12b	D	WT_2H__alpha	0.3010752688172043	2	WT
Csf1	D	WT_2H__alpha	0.3172043010752688	2	WT
Hivep2	D	WT_2H__alpha	0.1827956989247312	2	WT
Cd40	D	WT_2H__alpha	0.4193548387096774	2	WT
Pgs1	D	WT_2H__alpha	0.1989247311827957	2	WT
Peli1	D	WT_2H__alpha	0.7580645161290323	2	WT
Nampt	D	WT_2H__alpha	0.6397849462365591	2	WT
Rhbdf2	D	WT_2H__alpha	0.4301075268817204	2	WT
Aoah	D	WT_2H__alpha	0.4301075268817204	2	WT
Edn1	D	WT_2H__alpha	0.1559139784946236	2	WT
Arhgef3	D	WT_2H__alpha	0.2849462365591398	2	WT
Kpna3	D	WT_2H__alpha	0.4032258064516129	2	WT
Slc39a14	D	WT_2H__alpha	0.1236559139784946	2	WT
Irg1	D	WT_2H__alpha	0.946236559139785	2	WT
Zfp263	D	WT_2H__alpha	0.2903225806451613	2	WT
C3	D	WT_2H__alpha	0.4623655913978494	2	WT
Fas	D	WT_2H__alpha	0.1612903225806451	2	WT
Prdx5	D	WT_2H__alpha	0.8118279569892473	2	WT
Sbds	D	WT_2H__alpha	0.521505376344086	2	WT
Il6	D	WT_2H__alpha	0.2043010752688172	2	WT
Mnda	D	WT_2H__alpha	0.4946236559139785	2	WT
Traf1	D	WT_2H__alpha	0.4354838709677419	2	WT
Ifih1	D	WT_2H__alpha	0.3655913978494624	2	WT
Car13	D	WT_2H__alpha	0.2634408602150537	2	WT
Rps20	D	WT_2H__alpha	0.978494623655914	2	WT
Gbp3	D	WT_2H__alpha	0.2526881720430107	2	WT
Gbp2	D	WT_2H__alpha	0.2795698924731182	2	WT
Tnfrsf1b	D	WT_2H__alpha	0.489247311827957	2	WT
Pcdh7	D	WT_2H__alpha	0.3225806451612903	2	WT
Cxcl3	D	WT_2H__alpha	0.6720430107526881	2	WT
Rab11fip1	D	WT_2H__alpha	0.2311827956989247	2	WT
N4bp1	D	WT_2H__alpha	0.5806451612903226	2	WT
Mt2	D	WT_2H__alpha	0.532258064516129	2	WT
Ptgs2	D	WT_2H__alpha	0.3655913978494624	2	WT
Malt1	D	WT_2H__alpha	0.3870967741935484	2	WT
Casp4	D	WT_2H__alpha	0.4569892473118279	2	WT
Tiparp	D	WT_2H__alpha	0.4032258064516129	2	WT
Cxcl10	D	WT_2H__alpha	0.978494623655914	2	WT
Ccl5	D	WT_2H__alpha	0.8387096774193549	2	WT
Ccl7	D	WT_2H__alpha	0.989247311827957	2	WT
Isg15	D	WT_2H__alpha	0.9731182795698924	2	WT
Slamf7	D	WT_2H__alpha	0.6129032258064516	2	WT
Stx11	D	WT_2H__alpha	0.2043010752688172	2	WT
Fnbp1l	D	WT_2H__alpha	0.2741935483870967	2	WT
Ifi203	D	WT_2H__alpha	0.4139784946236559	2	WT
Ripk2	D	WT_2H__alpha	0.489247311827957	2	WT
Oasl1	D	WT_2H__alpha	0.5698924731182796	2	WT
Filip1l	D	WT_2H__alpha	0.3655913978494624	2	WT
Fpr1	D	WT_2H__alpha	0.0161290322580645	2	WT
Trex1	D	WT_2H__alpha	0.9301075268817204	2	WT
Ch25h	D	WT_2H__alpha	0.2795698924731182	2	WT
Mmp13	D	WT_2H__alpha	0.1075268817204301	2	WT
Ptges	D	WT_2H__alpha	0.0591397849462365	2	WT
Ifi205	D	WT_2H__alpha	0.1451612903225806	2	WT
Cxcl11	D	WT_2H__alpha	0.0268817204301075	2	WT
Rapgef2	D	WT_2H__alpha	0.6236559139784946	2	WT
Psme2	D	WT_2H__alpha	0.8118279569892473	2	WT
Gbp5	D	WT_2H__alpha	0.1720430107526881	2	WT
Ccnd2	E	WT_2H__alpha	0.0913978494623656	2	WT
Slfn4	E	WT_2H__alpha	0.021505376344086	2	WT
Daxx	E	WT_2H__alpha	0.2688172043010752	2	WT
Ccl8	E	WT_2H__alpha	0.010752688172043	2	WT
Ifi35	E	WT_2H__alpha	0.3440860215053763	2	WT
Cd274	E	WT_2H__alpha	0.3118279569892473	2	WT
Ikzf1	E	WT_2H__alpha	0.1612903225806451	2	WT
Dram1	E	WT_2H__alpha	0.2419354838709677	2	WT
Ppa1	E	WT_2H__alpha	0.1290322580645161	2	WT
Cmpk2	E	WT_2H__alpha	0.3387096774193548	2	WT
Rsad2	E	WT_2H__alpha	0.8978494623655914	2	WT
Nos2	E	WT_2H__alpha	0.032258064516129	2	WT
Vcan	E	WT_2H__alpha	0.0967741935483871	2	WT
Pnp	E	WT_2H__alpha	0.7741935483870968	2	WT
Parp9	E	WT_2H__alpha	0.2473118279569892	2	WT
Mx2	E	WT_2H__alpha	0.0698924731182795	2	WT
Enpp4	E	WT_2H__alpha	0.053763440860215	2	WT
Tapbp	E	WT_2H__alpha	0.6827956989247311	2	WT
Tmem2	E	WT_2H__alpha	0.1989247311827957	2	WT
Jak2	E	WT_2H__alpha	0.2526881720430107	2	WT
Flnb	E	WT_2H__alpha	0.1182795698924731	2	WT
Slco3a1	E	WT_2H__alpha	0.1021505376344086	2	WT
Dst	E	WT_2H__alpha	0.2688172043010752	2	WT
Pfkfb3	E	WT_2H__alpha	0.0913978494623656	2	WT
Lcn2	E	WT_2H__alpha	0.0053763440860215	2	WT
Gpd2	E	WT_2H__alpha	0.2311827956989247	2	WT
Itga4	E	WT_2H__alpha	0.2956989247311828	2	WT
Slc28a2	E	WT_2H__alpha	0.053763440860215	2	WT
Hdc	E	WT_2H__alpha	0.032258064516129	2	WT
Procr	E	WT_2H__alpha	0.064516129032258	2	WT
Oasl2	E	WT_2H__alpha	0.478494623655914	2	WT
Nt5c3	E	WT_2H__alpha	0.2473118279569892	2	WT
Cd69	E	WT_2H__alpha	0.1935483870967742	2	WT
Slc7a2	E	WT_2H__alpha	0.0376344086021505	2	WT
Il15	E	WT_2H__alpha	0.2634408602150537	2	WT
Psmb10	E	WT_2H__alpha	0.6182795698924731	2	WT
AA467197	E	WT_2H__alpha	0.1021505376344086	2	WT
Igf2bp2	E	WT_2H__alpha	0.2043010752688172	2	WT
Batf	E	WT_2H__alpha	0.2043010752688172	2	WT
Parp14	E	WT_2H__alpha	0.7365591397849462	2	WT
Ifit1	E	WT_2H__alpha	0.5161290322580645	2	WT
Slfn8	E	WT_2H__alpha	0.2419354838709677	2	WT
Fmnl2	E	WT_2H__alpha	0.3333333333333333	2	WT
Nod1	E	WT_2H__alpha	0.0591397849462365	2	WT
Lpar1	E	WT_2H__alpha	0.1774193548387097	2	WT
Znfx1	E	WT_2H__alpha	0.5698924731182796	2	WT
Saa3	E	WT_2H__alpha	0.3333333333333333	2	WT
Gbp7	E	WT_2H__alpha	0.1720430107526881	2	WT
Fam102b	E	WT_2H__alpha	0.1827956989247312	2	WT
Sepw1	E	WT_2H__alpha	0.3817204301075269	2	WT
Tspo	E	WT_2H__alpha	0.8279569892473119	2	WT
Il27	E	WT_2H__alpha	0.2580645161290322	2	WT
Ifit2	E	WT_2H__alpha	0.5645161290322581	2	WT
Fam26f	E	WT_2H__alpha	0.1774193548387097	2	WT
Pilra	E	WT_2H__alpha	0.086021505376344	2	WT
Dtx3l	E	WT_2H__alpha	0.3870967741935484	2	WT
5730508B09Rik	E	WT_2H__alpha	0.3118279569892473	2	WT
Fpr2	E	WT_2H__alpha	0.0591397849462365	2	WT
Slamf8	E	WT_2H__alpha	0.1505376344086021	2	WT
Tarm1	E	WT_2H__alpha	0.0268817204301075	2	WT
Lipg	E	WT_2H__alpha	0.0806451612903225	2	WT
Sntb1	E	WT_2H__alpha	0.2526881720430107	2	WT
Cycs	E	WT_2H__alpha	0.2365591397849462	2	WT
H2-T23	E	WT_2H__alpha	0.8440860215053764	2	WT
Sp140	E	WT_2H__alpha	0.2419354838709677	2	WT
Sp110	E	WT_2H__alpha	0.2795698924731182	2	WT
BC094916	E	WT_2H__alpha	0.1397849462365591	2	WT
Ifi204	E	WT_2H__alpha	0.6182795698924731	2	WT
Il4i1	E	WT_2H__alpha	0.3118279569892473	2	WT
2610203C20Rik	E	WT_2H__alpha	0.4408602150537634	2	WT
1500012F01Rik	E	WT_2H__alpha	0.4569892473118279	2	WT
Ifit3	E	WT_2H__alpha	0.3763440860215054	2	WT
AW112010	E	WT_2H__alpha	0.075268817204301	2	WT
Ass1	E	WT_2H__alpha	0.1129032258064516	2	WT
Gbp6	E	WT_2H__alpha	0.1129032258064516	2	WT
Gm12250	E	WT_2H__alpha	0.0913978494623656	2	WT
A530032D15Rik	E	WT_2H__alpha	0.086021505376344	2	WT
Cfb	E	WT_2H__alpha	0.0591397849462365	2	WT
Lhx2	F	WT_2H__alpha	0.010752688172043	2	WT
Mx1	F	WT_2H__alpha	0.0806451612903225	2	WT
Cp	F	WT_2H__alpha	0.0268817204301075	2	WT
Mlkl	F	WT_2H__alpha	0.1666666666666666	2	WT
Fcgr1	F	WT_2H__alpha	0.4623655913978494	2	WT
Slc25a22	F	WT_2H__alpha	0.1075268817204301	2	WT
Pttg1	F	WT_2H__alpha	0.2419354838709677	2	WT
Psmb8	F	WT_2H__alpha	0.8279569892473119	2	WT
Tap2	F	WT_2H__alpha	0.2204301075268817	2	WT
Ms4a4c	F	WT_2H__alpha	0.1935483870967742	2	WT
Pcgf5	F	WT_2H__alpha	0.2365591397849462	2	WT
Irf7	F	WT_2H__alpha	0.7741935483870968	2	WT
Nmi	F	WT_2H__alpha	0.1720430107526881	2	WT
Zbp1	F	WT_2H__alpha	0.5967741935483871	2	WT
Samhd1	F	WT_2H__alpha	0.7258064516129032	2	WT
Ifi44	F	WT_2H__alpha	0.2634408602150537	2	WT
Glipr2	F	WT_2H__alpha	0.0698924731182795	2	WT
Gbp9	F	WT_2H__alpha	0.0698924731182795	2	WT
Herc6	F	WT_2H__alpha	0.1989247311827957	2	WT
Itpr1	F	WT_2H__alpha	0.2688172043010752	2	WT
Usp18	F	WT_2H__alpha	0.3709677419354839	2	WT
Trim30a	F	WT_2H__alpha	0.4408602150537634	2	WT
Trim21	F	WT_2H__alpha	0.1236559139784946	2	WT
Tlr3	F	WT_2H__alpha	0.0806451612903225	2	WT
Bckdhb	F	WT_2H__alpha	0.1559139784946236	2	WT
Uba7	F	WT_2H__alpha	0.2096774193548387	2	WT
Oas3	F	WT_2H__alpha	0.532258064516129	2	WT
Fndc3a	F	WT_2H__alpha	0.2795698924731182	2	WT
Tap1	F	WT_2H__alpha	0.2849462365591398	2	WT
Xkr8	F	WT_2H__alpha	0.0483870967741935	2	WT
Ddx60	F	WT_2H__alpha	0.1451612903225806	2	WT
Parp11	F	WT_2H__alpha	0.1397849462365591	2	WT
Parp12	F	WT_2H__alpha	0.2473118279569892	2	WT
Il18	F	WT_2H__alpha	0.1505376344086021	2	WT
Tnfsf10	F	WT_2H__alpha	0.0967741935483871	2	WT
Batf2	F	WT_2H__alpha	0.2096774193548387	2	WT
Zfp800	F	WT_2H__alpha	0.1344086021505376	2	WT
Fgl2	F	WT_2H__alpha	0.1666666666666666	2	WT
Ddx58	F	WT_2H__alpha	0.3978494623655914	2	WT
Pyhin1	F	WT_2H__alpha	0.2258064516129032	2	WT
Bst2	F	WT_2H__alpha	0.9838709677419356	2	WT
Irgm1	F	WT_2H__alpha	0.4086021505376344	2	WT
Rnf31	F	WT_2H__alpha	0.0967741935483871	2	WT
Trim30b	F	WT_2H__alpha	0.0591397849462365	2	WT
Iigp1	F	WT_2H__alpha	0.064516129032258	2	WT
Slfn5	F	WT_2H__alpha	0.6451612903225806	2	WT
1600014C10Rik	F	WT_2H__alpha	0.1182795698924731	2	WT
H2-T22	F	WT_2H__alpha	0.2150537634408602	2	WT
Trim30d	F	WT_2H__alpha	0.2688172043010752	2	WT
Fcgr4	F	WT_2H__alpha	0.2365591397849462	2	WT
Tor3a	F	WT_2H__alpha	0.4838709677419355	2	WT
Pla2g16	F	WT_2H__alpha	0.1612903225806451	2	WT
Kdr	F	WT_2H__alpha	0.1989247311827957	2	WT
1110038F14Rik	F	WT_2H__alpha	0.1666666666666666	2	WT
Parp10	F	WT_2H__alpha	0.1451612903225806	2	WT
Hmgn3	F	WT_2H__alpha	0.1720430107526881	2	WT
Pydc3	F	WT_2H__alpha	0.0698924731182795	2	WT
Slfn9	F	WT_2H__alpha	0.2688172043010752	2	WT
Irgm2	F	WT_2H__alpha	0.3172043010752688	2	WT
Il18bp	F	WT_2H__alpha	0.086021505376344	2	WT
Pydc4	F	WT_2H__alpha	0.1182795698924731	2	WT
Gm4951	F	WT_2H__alpha	0.043010752688172	2	WT
Nlrc5	F	WT_2H__alpha	0.1451612903225806	2	WT
Slfn1	F	WT_2H__alpha	0.1129032258064516	2	WT
Igtp	F	WT_2H__alpha	0.2096774193548387	2	WT
Ifi47	F	WT_2H__alpha	0.3118279569892473	2	WT
Gbp4	F	WT_2H__alpha	0.0161290322580645	2	WT
Mndal	F	WT_2H__alpha	0.7204301075268817	2	WT
Ifrd1	A1+2	RAD21_2H__alpha	0.3817204301075269	2	Rad21KO
Ier3	A1+2	RAD21_2H__alpha	0.5698924731182796	2	Rad21KO
Id3	A1+2	RAD21_2H__alpha	0.0967741935483871	2	Rad21KO
Odc1	A1+2	RAD21_2H__alpha	0.043010752688172	2	Rad21KO
Kdm6b	A1+2	RAD21_2H__alpha	0.4032258064516129	2	Rad21KO
Slc16a10	A1+2	RAD21_2H__alpha	0.3440860215053763	2	Rad21KO
Plek	A1+2	RAD21_2H__alpha	0.8924731182795699	2	Rad21KO
Mdm2	A1+2	RAD21_2H__alpha	0.6935483870967742	2	Rad21KO
Phlda1	A1+2	RAD21_2H__alpha	0.2150537634408602	2	Rad21KO
Txnrd1	A1+2	RAD21_2H__alpha	0.4462365591397849	2	Rad21KO
Btg2	A1+2	RAD21_2H__alpha	0.3172043010752688	2	Rad21KO
Plk2	A1+2	RAD21_2H__alpha	0.2526881720430107	2	Rad21KO
Rnf19a	A1+2	RAD21_2H__alpha	0.1666666666666666	2	Rad21KO
Samsn1	A1+2	RAD21_2H__alpha	0.3924731182795699	2	Rad21KO
Ets2	A1+2	RAD21_2H__alpha	0.3655913978494624	2	Rad21KO
Agpat4	A1+2	RAD21_2H__alpha	0.2580645161290322	2	Rad21KO
Dusp1	A1+2	RAD21_2H__alpha	0.4032258064516129	2	Rad21KO
Rabgef1	A1+2	RAD21_2H__alpha	0.4731182795698925	2	Rad21KO
Fam20c	A1+2	RAD21_2H__alpha	0.2365591397849462	2	Rad21KO
Atf3	A1+2	RAD21_2H__alpha	0.7580645161290323	2	Rad21KO
Sema6d	A1+2	RAD21_2H__alpha	0.1827956989247312	2	Rad21KO
Bcl2l11	A1+2	RAD21_2H__alpha	0.2688172043010752	2	Rad21KO
Gem	A1+2	RAD21_2H__alpha	0.3870967741935484	2	Rad21KO
Rab20	A1+2	RAD21_2H__alpha	0.4193548387096774	2	Rad21KO
Dusp4	A1+2	RAD21_2H__alpha	0.1666666666666666	2	Rad21KO
Nlrp3	A1+2	RAD21_2H__alpha	0.7473118279569892	2	Rad21KO
Zswim4	A1+2	RAD21_2H__alpha	0.2795698924731182	2	Rad21KO
Nfkbid	A1+2	RAD21_2H__alpha	0.4032258064516129	2	Rad21KO
Egr2	A1+2	RAD21_2H__alpha	0.1021505376344086	2	Rad21KO
Egr1	A1+2	RAD21_2H__alpha	0.1774193548387097	2	Rad21KO
Gdf15	A1+2	RAD21_2H__alpha	0.7204301075268817	2	Rad21KO
Orai2	A1+2	RAD21_2H__alpha	0.2580645161290322	2	Rad21KO
Ppp1r15a	A1+2	RAD21_2H__alpha	0.3440860215053763	2	Rad21KO
Sgms1	A1+2	RAD21_2H__alpha	0.3494623655913978	2	Rad21KO
Cdc42ep4	A1+2	RAD21_2H__alpha	0.2473118279569892	2	Rad21KO
Snx18	A1+2	RAD21_2H__alpha	0.2096774193548387	2	Rad21KO
Maff	A1+2	RAD21_2H__alpha	0.3602150537634409	2	Rad21KO
Zfp36	A1+2	RAD21_2H__alpha	0.7096774193548387	2	Rad21KO
Plaur	A1+2	RAD21_2H__alpha	0.3763440860215054	2	Rad21KO
Frmd6	A1+2	RAD21_2H__alpha	0.1720430107526881	2	Rad21KO
Jun	A1+2	RAD21_2H__alpha	0.4032258064516129	2	Rad21KO
Fabp4	A1+2	RAD21_2H__alpha	0.489247311827957	2	Rad21KO
Kctd12	A1+2	RAD21_2H__alpha	0.4354838709677419	2	Rad21KO
Ell2	B	RAD21_2H__alpha	0.3440860215053763	2	Rad21KO
Cd44	B	RAD21_2H__alpha	0.3817204301075269	2	Rad21KO
St3gal1	B	RAD21_2H__alpha	0.2741935483870967	2	Rad21KO
Adora2b	B	RAD21_2H__alpha	0.053763440860215	2	Rad21KO
Hivep1	B	RAD21_2H__alpha	0.3655913978494624	2	Rad21KO
Slc4a7	B	RAD21_2H__alpha	0.1774193548387097	2	Rad21KO
Myo10	B	RAD21_2H__alpha	0.1612903225806451	2	Rad21KO
Denr	B	RAD21_2H__alpha	0.4516129032258064	2	Rad21KO
Klf7	B	RAD21_2H__alpha	0.2741935483870967	2	Rad21KO
Fam129a	B	RAD21_2H__alpha	0.2634408602150537	2	Rad21KO
Itgav	B	RAD21_2H__alpha	0.5	2	Rad21KO
Slc7a11	B	RAD21_2H__alpha	0.1666666666666666	2	Rad21KO
Nfkb1	B	RAD21_2H__alpha	0.543010752688172	2	Rad21KO
Slc44a1	B	RAD21_2H__alpha	0.2580645161290322	2	Rad21KO
Dyrk2	B	RAD21_2H__alpha	0.3440860215053763	2	Rad21KO
Hivep3	B	RAD21_2H__alpha	0.2419354838709677	2	Rad21KO
Aebp2	B	RAD21_2H__alpha	0.4247311827956989	2	Rad21KO
Fchsd2	B	RAD21_2H__alpha	0.2634408602150537	2	Rad21KO
Nupr1	B	RAD21_2H__alpha	0.6505376344086021	2	Rad21KO
Swap70	B	RAD21_2H__alpha	0.1989247311827957	2	Rad21KO
Sh3bgrl2	B	RAD21_2H__alpha	0.2688172043010752	2	Rad21KO
P2ry2	B	RAD21_2H__alpha	0.064516129032258	2	Rad21KO
Jdp2	B	RAD21_2H__alpha	0.1559139784946236	2	Rad21KO
Prdm1	B	RAD21_2H__alpha	0.2956989247311828	2	Rad21KO
Akna	B	RAD21_2H__alpha	0.478494623655914	2	Rad21KO
Pvr	B	RAD21_2H__alpha	0.3010752688172043	2	Rad21KO
Stk40	B	RAD21_2H__alpha	0.2473118279569892	2	Rad21KO
Ifnb1	B	RAD21_2H__alpha	0.0161290322580645	2	Rad21KO
Sertad2	B	RAD21_2H__alpha	0.1935483870967742	2	Rad21KO
Itga5	C	RAD21_2H__alpha	0.5	2	Rad21KO
Icosl	C	RAD21_2H__alpha	0.032258064516129	2	Rad21KO
Ccl3	C	RAD21_2H__alpha	0.9946236559139784	2	Rad21KO
Mxd1	C	RAD21_2H__alpha	0.1720430107526881	2	Rad21KO
Lcp2	C	RAD21_2H__alpha	0.4086021505376344	2	Rad21KO
Relb	C	RAD21_2H__alpha	0.3333333333333333	2	Rad21KO
Sod2	C	RAD21_2H__alpha	0.8602150537634409	2	Rad21KO
Mrpl52	C	RAD21_2H__alpha	0.5752688172043011	2	Rad21KO
Gadd45b	C	RAD21_2H__alpha	0.7473118279569892	2	Rad21KO
Cybb	C	RAD21_2H__alpha	0.7849462365591398	2	Rad21KO
Cd83	C	RAD21_2H__alpha	0.7580645161290323	2	Rad21KO
Sqstm1	C	RAD21_2H__alpha	0.9731182795698924	2	Rad21KO
Mapkapk2	C	RAD21_2H__alpha	0.9301075268817204	2	Rad21KO
Il10	C	RAD21_2H__alpha	0.2473118279569892	2	Rad21KO
Sdc4	C	RAD21_2H__alpha	0.9193548387096774	2	Rad21KO
Irf1	C	RAD21_2H__alpha	0.8172043010752689	2	Rad21KO
Cxcl16	C	RAD21_2H__alpha	0.3333333333333333	2	Rad21KO
Ccl4	C	RAD21_2H__alpha	1.0	2	Rad21KO
Tnfaip3	C	RAD21_2H__alpha	0.7419354838709677	2	Rad21KO
Srgn	C	RAD21_2H__alpha	0.956989247311828	2	Rad21KO
Rel	C	RAD21_2H__alpha	0.4838709677419355	2	Rad21KO
Pik3r5	C	RAD21_2H__alpha	0.3494623655913978	2	Rad21KO
Nfkbia	C	RAD21_2H__alpha	0.9946236559139784	2	Rad21KO
Tnfaip2	C	RAD21_2H__alpha	0.9623655913978496	2	Rad21KO
Cdkn1a	C	RAD21_2H__alpha	0.9408602150537636	2	Rad21KO
Nfkbie	C	RAD21_2H__alpha	0.4086021505376344	2	Rad21KO
Pim1	C	RAD21_2H__alpha	0.7419354838709677	2	Rad21KO
Tnf	C	RAD21_2H__alpha	0.989247311827957	2	Rad21KO
Ehd1	C	RAD21_2H__alpha	0.7419354838709677	2	Rad21KO
Nfkb2	C	RAD21_2H__alpha	0.3548387096774194	2	Rad21KO
Cflar	C	RAD21_2H__alpha	0.8494623655913979	2	Rad21KO
Rgs1	C	RAD21_2H__alpha	0.5053763440860215	2	Rad21KO
Ralgds	C	RAD21_2H__alpha	0.5752688172043011	2	Rad21KO
Il1rn	C	RAD21_2H__alpha	0.2204301075268817	2	Rad21KO
Dusp2	C	RAD21_2H__alpha	0.521505376344086	2	Rad21KO
Il1b	C	RAD21_2H__alpha	0.7526881720430108	2	Rad21KO
Il1a	C	RAD21_2H__alpha	0.0591397849462365	2	Rad21KO
Skil	C	RAD21_2H__alpha	0.4086021505376344	2	Rad21KO
Tlr2	C	RAD21_2H__alpha	0.7204301075268817	2	Rad21KO
Pde4b	C	RAD21_2H__alpha	0.5806451612903226	2	Rad21KO
Fabp3	C	RAD21_2H__alpha	0.2634408602150537	2	Rad21KO
Rnf19b	C	RAD21_2H__alpha	0.3870967741935484	2	Rad21KO
Cxcl1	C	RAD21_2H__alpha	0.9838709677419356	2	Rad21KO
Clec4e	C	RAD21_2H__alpha	0.6827956989247311	2	Rad21KO
Dusp16	C	RAD21_2H__alpha	0.1612903225806451	2	Rad21KO
Vasp	C	RAD21_2H__alpha	0.4301075268817204	2	Rad21KO
Ctsc	C	RAD21_2H__alpha	0.4731182795698925	2	Rad21KO
Nfkbib	C	RAD21_2H__alpha	0.5268817204301075	2	Rad21KO
Birc3	C	RAD21_2H__alpha	0.532258064516129	2	Rad21KO
Csrnp1	C	RAD21_2H__alpha	0.2795698924731182	2	Rad21KO
Zc3h12c	C	RAD21_2H__alpha	0.5698924731182796	2	Rad21KO
Ccl12	C	RAD21_2H__alpha	0.1720430107526881	2	Rad21KO
Nfkbiz	C	RAD21_2H__alpha	0.935483870967742	2	Rad21KO
Ccl2	C	RAD21_2H__alpha	0.989247311827957	2	Rad21KO
Tnfsf9	C	RAD21_2H__alpha	0.967741935483871	2	Rad21KO
Slc2a6	C	RAD21_2H__alpha	0.5376344086021505	2	Rad21KO
Clic4	C	RAD21_2H__alpha	0.5268817204301075	2	Rad21KO
Icam1	C	RAD21_2H__alpha	0.9301075268817204	2	Rad21KO
Gch1	C	RAD21_2H__alpha	0.3870967741935484	2	Rad21KO
Tgm2	C	RAD21_2H__alpha	0.1290322580645161	2	Rad21KO
Zc3h12a	C	RAD21_2H__alpha	0.478494623655914	2	Rad21KO
Ccrl2	C	RAD21_2H__alpha	0.8010752688172043	2	Rad21KO
Tnip3	C	RAD21_2H__alpha	0.8494623655913979	2	Rad21KO
Cdc42ep2	C	RAD21_2H__alpha	0.0967741935483871	2	Rad21KO
Marcksl1	C	RAD21_2H__alpha	0.6666666666666666	2	Rad21KO
Gm6377	C	RAD21_2H__alpha	0.1559139784946236	2	Rad21KO
Cd14	C	RAD21_2H__alpha	0.8709677419354839	2	Rad21KO
Junb	C	RAD21_2H__alpha	0.9086021505376344	2	Rad21KO
Socs3	C	RAD21_2H__alpha	0.7580645161290323	2	Rad21KO
Bcl3	C	RAD21_2H__alpha	0.478494623655914	2	Rad21KO
Cebpb	C	RAD21_2H__alpha	0.6989247311827957	2	Rad21KO
Cxcl2	C	RAD21_2H__alpha	0.978494623655914	2	Rad21KO
Irak2	C	RAD21_2H__alpha	0.1774193548387097	2	Rad21KO
H2-Q7	C	RAD21_2H__alpha	0.1505376344086021	2	Rad21KO
Gpr84	C	RAD21_2H__alpha	0.2258064516129032	2	Rad21KO
Tank	C	RAD21_2H__alpha	0.4623655913978494	2	Rad21KO
Bcl2a1b	C	RAD21_2H__alpha	0.3763440860215054	2	Rad21KO
Mmp14	D	RAD21_2H__alpha	0.010752688172043	2	Rad21KO
Gramd1a	D	RAD21_2H__alpha	0.2311827956989247	2	Rad21KO
Ebi3	D	RAD21_2H__alpha	0.7204301075268817	2	Rad21KO
Il12b	D	RAD21_2H__alpha	0.1720430107526881	2	Rad21KO
Csf1	D	RAD21_2H__alpha	0.1666666666666666	2	Rad21KO
Hivep2	D	RAD21_2H__alpha	0.1881720430107527	2	Rad21KO
Cd40	D	RAD21_2H__alpha	0.5591397849462365	2	Rad21KO
Pgs1	D	RAD21_2H__alpha	0.2043010752688172	2	Rad21KO
Peli1	D	RAD21_2H__alpha	0.2688172043010752	2	Rad21KO
Nampt	D	RAD21_2H__alpha	0.3870967741935484	2	Rad21KO
Rhbdf2	D	RAD21_2H__alpha	0.3118279569892473	2	Rad21KO
Aoah	D	RAD21_2H__alpha	0.5053763440860215	2	Rad21KO
Edn1	D	RAD21_2H__alpha	0.043010752688172	2	Rad21KO
Arhgef3	D	RAD21_2H__alpha	0.2311827956989247	2	Rad21KO
Kpna3	D	RAD21_2H__alpha	0.4193548387096774	2	Rad21KO
Slc39a14	D	RAD21_2H__alpha	0.1290322580645161	2	Rad21KO
Irg1	D	RAD21_2H__alpha	0.6935483870967742	2	Rad21KO
Zfp263	D	RAD21_2H__alpha	0.2096774193548387	2	Rad21KO
C3	D	RAD21_2H__alpha	0.2204301075268817	2	Rad21KO
Fas	D	RAD21_2H__alpha	0.2150537634408602	2	Rad21KO
Prdx5	D	RAD21_2H__alpha	0.5967741935483871	2	Rad21KO
Sbds	D	RAD21_2H__alpha	0.4516129032258064	2	Rad21KO
Il6	D	RAD21_2H__alpha	0.043010752688172	2	Rad21KO
Mnda	D	RAD21_2H__alpha	0.2204301075268817	2	Rad21KO
Traf1	D	RAD21_2H__alpha	0.2580645161290322	2	Rad21KO
Ifih1	D	RAD21_2H__alpha	0.3064516129032258	2	Rad21KO
Car13	D	RAD21_2H__alpha	0.1827956989247312	2	Rad21KO
Rps20	D	RAD21_2H__alpha	1.0	2	Rad21KO
Gbp3	D	RAD21_2H__alpha	0.1827956989247312	2	Rad21KO
Gbp2	D	RAD21_2H__alpha	0.1344086021505376	2	Rad21KO
Tnfrsf1b	D	RAD21_2H__alpha	0.3548387096774194	2	Rad21KO
Pcdh7	D	RAD21_2H__alpha	0.2258064516129032	2	Rad21KO
Cxcl3	D	RAD21_2H__alpha	0.2419354838709677	2	Rad21KO
Rab11fip1	D	RAD21_2H__alpha	0.1935483870967742	2	Rad21KO
N4bp1	D	RAD21_2H__alpha	0.4838709677419355	2	Rad21KO
Mt2	D	RAD21_2H__alpha	0.7150537634408602	2	Rad21KO
Ptgs2	D	RAD21_2H__alpha	0.1451612903225806	2	Rad21KO
Malt1	D	RAD21_2H__alpha	0.1720430107526881	2	Rad21KO
Casp4	D	RAD21_2H__alpha	0.4623655913978494	2	Rad21KO
Tiparp	D	RAD21_2H__alpha	0.2903225806451613	2	Rad21KO
Cxcl10	D	RAD21_2H__alpha	0.913978494623656	2	Rad21KO
Ccl5	D	RAD21_2H__alpha	0.7096774193548387	2	Rad21KO
Ccl7	D	RAD21_2H__alpha	0.9032258064516128	2	Rad21KO
Isg15	D	RAD21_2H__alpha	0.8440860215053764	2	Rad21KO
Slamf7	D	RAD21_2H__alpha	0.1827956989247312	2	Rad21KO
Stx11	D	RAD21_2H__alpha	0.2258064516129032	2	Rad21KO
Fnbp1l	D	RAD21_2H__alpha	0.1451612903225806	2	Rad21KO
Ifi203	D	RAD21_2H__alpha	0.3172043010752688	2	Rad21KO
Ripk2	D	RAD21_2H__alpha	0.5376344086021505	2	Rad21KO
Oasl1	D	RAD21_2H__alpha	0.1344086021505376	2	Rad21KO
Filip1l	D	RAD21_2H__alpha	0.4086021505376344	2	Rad21KO
Fpr1	D	RAD21_2H__alpha	0.010752688172043	2	Rad21KO
Trex1	D	RAD21_2H__alpha	0.6182795698924731	2	Rad21KO
Ch25h	D	RAD21_2H__alpha	0.0591397849462365	2	Rad21KO
Mmp13	D	RAD21_2H__alpha	0.0161290322580645	2	Rad21KO
Ptges	D	RAD21_2H__alpha	0.043010752688172	2	Rad21KO
Ifi205	D	RAD21_2H__alpha	0.0698924731182795	2	Rad21KO
Cxcl11	D	RAD21_2H__alpha	0.0053763440860215	2	Rad21KO
Rapgef2	D	RAD21_2H__alpha	0.5	2	Rad21KO
Psme2	D	RAD21_2H__alpha	0.6344086021505376	2	Rad21KO
Gbp5	D	RAD21_2H__alpha	0.1344086021505376	2	Rad21KO
Ccnd2	E	RAD21_2H__alpha	0.0967741935483871	2	Rad21KO
Slfn4	E	RAD21_2H__alpha	0.0376344086021505	2	Rad21KO
Daxx	E	RAD21_2H__alpha	0.0806451612903225	2	Rad21KO
Ccl8	E	RAD21_2H__alpha	0.0053763440860215	2	Rad21KO
Ifi35	E	RAD21_2H__alpha	0.1720430107526881	2	Rad21KO
Cd274	E	RAD21_2H__alpha	0.0967741935483871	2	Rad21KO
Ikzf1	E	RAD21_2H__alpha	0.2204301075268817	2	Rad21KO
Dram1	E	RAD21_2H__alpha	0.2258064516129032	2	Rad21KO
Ppa1	E	RAD21_2H__alpha	0.075268817204301	2	Rad21KO
Cmpk2	E	RAD21_2H__alpha	0.1344086021505376	2	Rad21KO
Rsad2	E	RAD21_2H__alpha	0.6075268817204301	2	Rad21KO
Nos2	E	RAD21_2H__alpha	0.0053763440860215	2	Rad21KO
Vcan	E	RAD21_2H__alpha	0.0967741935483871	2	Rad21KO
Pnp	E	RAD21_2H__alpha	0.4354838709677419	2	Rad21KO
Parp9	E	RAD21_2H__alpha	0.1935483870967742	2	Rad21KO
Mx2	E	RAD21_2H__alpha	0.021505376344086	2	Rad21KO
Enpp4	E	RAD21_2H__alpha	0.0698924731182795	2	Rad21KO
Tapbp	E	RAD21_2H__alpha	0.5967741935483871	2	Rad21KO
Tmem2	E	RAD21_2H__alpha	0.1505376344086021	2	Rad21KO
Jak2	E	RAD21_2H__alpha	0.2150537634408602	2	Rad21KO
Flnb	E	RAD21_2H__alpha	0.075268817204301	2	Rad21KO
Slco3a1	E	RAD21_2H__alpha	0.1129032258064516	2	Rad21KO
Dst	E	RAD21_2H__alpha	0.2365591397849462	2	Rad21KO
Pfkfb3	E	RAD21_2H__alpha	0.043010752688172	2	Rad21KO
Lcn2	E	RAD21_2H__alpha	0.0268817204301075	2	Rad21KO
Gpd2	E	RAD21_2H__alpha	0.1397849462365591	2	Rad21KO
Itga4	E	RAD21_2H__alpha	0.4247311827956989	2	Rad21KO
Slc28a2	E	RAD21_2H__alpha	0.064516129032258	2	Rad21KO
Hdc	E	RAD21_2H__alpha	0.0053763440860215	2	Rad21KO
Procr	E	RAD21_2H__alpha	0.0268817204301075	2	Rad21KO
Oasl2	E	RAD21_2H__alpha	0.1397849462365591	2	Rad21KO
Nt5c3	E	RAD21_2H__alpha	0.0967741935483871	2	Rad21KO
Cd69	E	RAD21_2H__alpha	0.4193548387096774	2	Rad21KO
Slc7a2	E	RAD21_2H__alpha	0.0268817204301075	2	Rad21KO
Il15	E	RAD21_2H__alpha	0.2526881720430107	2	Rad21KO
Psmb10	E	RAD21_2H__alpha	0.4247311827956989	2	Rad21KO
AA467197	E	RAD21_2H__alpha	0.043010752688172	2	Rad21KO
Igf2bp2	E	RAD21_2H__alpha	0.1344086021505376	2	Rad21KO
Batf	E	RAD21_2H__alpha	0.2419354838709677	2	Rad21KO
Parp14	E	RAD21_2H__alpha	0.5053763440860215	2	Rad21KO
Ifit1	E	RAD21_2H__alpha	0.1666666666666666	2	Rad21KO
Slfn8	E	RAD21_2H__alpha	0.1935483870967742	2	Rad21KO
Fmnl2	E	RAD21_2H__alpha	0.3118279569892473	2	Rad21KO
Nod1	E	RAD21_2H__alpha	0.0376344086021505	2	Rad21KO
Lpar1	E	RAD21_2H__alpha	0.1612903225806451	2	Rad21KO
Znfx1	E	RAD21_2H__alpha	0.3978494623655914	2	Rad21KO
Saa3	E	RAD21_2H__alpha	0.1182795698924731	2	Rad21KO
Gbp7	E	RAD21_2H__alpha	0.1451612903225806	2	Rad21KO
Fam102b	E	RAD21_2H__alpha	0.1989247311827957	2	Rad21KO
Sepw1	E	RAD21_2H__alpha	0.2849462365591398	2	Rad21KO
Tspo	E	RAD21_2H__alpha	0.7688172043010753	2	Rad21KO
Il27	E	RAD21_2H__alpha	0.1451612903225806	2	Rad21KO
Ifit2	E	RAD21_2H__alpha	0.1720430107526881	2	Rad21KO
Fam26f	E	RAD21_2H__alpha	0.3763440860215054	2	Rad21KO
Pilra	E	RAD21_2H__alpha	0.010752688172043	2	Rad21KO
Dtx3l	E	RAD21_2H__alpha	0.3064516129032258	2	Rad21KO
5730508B09Rik	E	RAD21_2H__alpha	0.2526881720430107	2	Rad21KO
Fpr2	E	RAD21_2H__alpha	0.0	2	Rad21KO
Slamf8	E	RAD21_2H__alpha	0.1075268817204301	2	Rad21KO
Tarm1	E	RAD21_2H__alpha	0.021505376344086	2	Rad21KO
Lipg	E	RAD21_2H__alpha	0.0268817204301075	2	Rad21KO
Sntb1	E	RAD21_2H__alpha	0.2526881720430107	2	Rad21KO
Cycs	E	RAD21_2H__alpha	0.1559139784946236	2	Rad21KO
H2-T23	E	RAD21_2H__alpha	0.6397849462365591	2	Rad21KO
Sp140	E	RAD21_2H__alpha	0.1397849462365591	2	Rad21KO
Sp110	E	RAD21_2H__alpha	0.2043010752688172	2	Rad21KO
BC094916	E	RAD21_2H__alpha	0.0161290322580645	2	Rad21KO
Ifi204	E	RAD21_2H__alpha	0.3387096774193548	2	Rad21KO
Il4i1	E	RAD21_2H__alpha	0.3064516129032258	2	Rad21KO
2610203C20Rik	E	RAD21_2H__alpha	0.4354838709677419	2	Rad21KO
1500012F01Rik	E	RAD21_2H__alpha	0.4677419354838709	2	Rad21KO
Ifit3	E	RAD21_2H__alpha	0.1344086021505376	2	Rad21KO
AW112010	E	RAD21_2H__alpha	0.053763440860215	2	Rad21KO
Ass1	E	RAD21_2H__alpha	0.053763440860215	2	Rad21KO
Gbp6	E	RAD21_2H__alpha	0.0483870967741935	2	Rad21KO
Gm12250	E	RAD21_2H__alpha	0.0161290322580645	2	Rad21KO
A530032D15Rik	E	RAD21_2H__alpha	0.043010752688172	2	Rad21KO
Cfb	E	RAD21_2H__alpha	0.0053763440860215	2	Rad21KO
Lhx2	F	RAD21_2H__alpha	0.0053763440860215	2	Rad21KO
Mx1	F	RAD21_2H__alpha	0.021505376344086	2	Rad21KO
Cp	F	RAD21_2H__alpha	0.0483870967741935	2	Rad21KO
Mlkl	F	RAD21_2H__alpha	0.075268817204301	2	Rad21KO
Fcgr1	F	RAD21_2H__alpha	0.4193548387096774	2	Rad21KO
Slc25a22	F	RAD21_2H__alpha	0.0806451612903225	2	Rad21KO
Pttg1	F	RAD21_2H__alpha	0.2204301075268817	2	Rad21KO
Psmb8	F	RAD21_2H__alpha	0.5268817204301075	2	Rad21KO
Tap2	F	RAD21_2H__alpha	0.1827956989247312	2	Rad21KO
Ms4a4c	F	RAD21_2H__alpha	0.075268817204301	2	Rad21KO
Pcgf5	F	RAD21_2H__alpha	0.1344086021505376	2	Rad21KO
Irf7	F	RAD21_2H__alpha	0.3655913978494624	2	Rad21KO
Nmi	F	RAD21_2H__alpha	0.1236559139784946	2	Rad21KO
Zbp1	F	RAD21_2H__alpha	0.1827956989247312	2	Rad21KO
Samhd1	F	RAD21_2H__alpha	0.7526881720430108	2	Rad21KO
Ifi44	F	RAD21_2H__alpha	0.064516129032258	2	Rad21KO
Glipr2	F	RAD21_2H__alpha	0.0053763440860215	2	Rad21KO
Gbp9	F	RAD21_2H__alpha	0.010752688172043	2	Rad21KO
Herc6	F	RAD21_2H__alpha	0.0913978494623656	2	Rad21KO
Itpr1	F	RAD21_2H__alpha	0.2580645161290322	2	Rad21KO
Usp18	F	RAD21_2H__alpha	0.2204301075268817	2	Rad21KO
Trim30a	F	RAD21_2H__alpha	0.3333333333333333	2	Rad21KO
Trim21	F	RAD21_2H__alpha	0.1290322580645161	2	Rad21KO
Tlr3	F	RAD21_2H__alpha	0.021505376344086	2	Rad21KO
Bckdhb	F	RAD21_2H__alpha	0.1827956989247312	2	Rad21KO
Uba7	F	RAD21_2H__alpha	0.1182795698924731	2	Rad21KO
Oas3	F	RAD21_2H__alpha	0.2956989247311828	2	Rad21KO
Fndc3a	F	RAD21_2H__alpha	0.2849462365591398	2	Rad21KO
Tap1	F	RAD21_2H__alpha	0.0967741935483871	2	Rad21KO
Xkr8	F	RAD21_2H__alpha	0.0268817204301075	2	Rad21KO
Ddx60	F	RAD21_2H__alpha	0.0483870967741935	2	Rad21KO
Parp11	F	RAD21_2H__alpha	0.1182795698924731	2	Rad21KO
Parp12	F	RAD21_2H__alpha	0.2526881720430107	2	Rad21KO
Il18	F	RAD21_2H__alpha	0.1129032258064516	2	Rad21KO
Tnfsf10	F	RAD21_2H__alpha	0.0268817204301075	2	Rad21KO
Batf2	F	RAD21_2H__alpha	0.2311827956989247	2	Rad21KO
Zfp800	F	RAD21_2H__alpha	0.1559139784946236	2	Rad21KO
Fgl2	F	RAD21_2H__alpha	0.0698924731182795	2	Rad21KO
Ddx58	F	RAD21_2H__alpha	0.2043010752688172	2	Rad21KO
Pyhin1	F	RAD21_2H__alpha	0.032258064516129	2	Rad21KO
Bst2	F	RAD21_2H__alpha	0.8924731182795699	2	Rad21KO
Irgm1	F	RAD21_2H__alpha	0.2043010752688172	2	Rad21KO
Rnf31	F	RAD21_2H__alpha	0.0591397849462365	2	Rad21KO
Trim30b	F	RAD21_2H__alpha	0.0053763440860215	2	Rad21KO
Iigp1	F	RAD21_2H__alpha	0.0268817204301075	2	Rad21KO
Slfn5	F	RAD21_2H__alpha	0.4623655913978494	2	Rad21KO
1600014C10Rik	F	RAD21_2H__alpha	0.0698924731182795	2	Rad21KO
H2-T22	F	RAD21_2H__alpha	0.1666666666666666	2	Rad21KO
Trim30d	F	RAD21_2H__alpha	0.075268817204301	2	Rad21KO
Fcgr4	F	RAD21_2H__alpha	0.1236559139784946	2	Rad21KO
Tor3a	F	RAD21_2H__alpha	0.3010752688172043	2	Rad21KO
Pla2g16	F	RAD21_2H__alpha	0.1129032258064516	2	Rad21KO
Kdr	F	RAD21_2H__alpha	0.075268817204301	2	Rad21KO
1110038F14Rik	F	RAD21_2H__alpha	0.1505376344086021	2	Rad21KO
Parp10	F	RAD21_2H__alpha	0.0806451612903225	2	Rad21KO
Hmgn3	F	RAD21_2H__alpha	0.1075268817204301	2	Rad21KO
Pydc3	F	RAD21_2H__alpha	0.010752688172043	2	Rad21KO
Slfn9	F	RAD21_2H__alpha	0.0913978494623656	2	Rad21KO
Irgm2	F	RAD21_2H__alpha	0.1129032258064516	2	Rad21KO
Il18bp	F	RAD21_2H__alpha	0.0376344086021505	2	Rad21KO
Pydc4	F	RAD21_2H__alpha	0.0053763440860215	2	Rad21KO
Gm4951	F	RAD21_2H__alpha	0.0376344086021505	2	Rad21KO
Nlrc5	F	RAD21_2H__alpha	0.1021505376344086	2	Rad21KO
Slfn1	F	RAD21_2H__alpha	0.010752688172043	2	Rad21KO
Igtp	F	RAD21_2H__alpha	0.0591397849462365	2	Rad21KO
Ifi47	F	RAD21_2H__alpha	0.2311827956989247	2	Rad21KO
Gbp4	F	RAD21_2H__alpha	0.0	2	Rad21KO
Mndal	F	RAD21_2H__alpha	0.521505376344086	2	Rad21KO
Ifrd1	A1+2	WT_8H__alpha	0.3229571984435798	8	WT
Ier3	A1+2	WT_8H__alpha	0.708171206225681	8	WT
Id3	A1+2	WT_8H__alpha	0.0583657587548638	8	WT
Odc1	A1+2	WT_8H__alpha	0.0700389105058365	8	WT
Kdm6b	A1+2	WT_8H__alpha	0.0700389105058365	8	WT
Slc16a10	A1+2	WT_8H__alpha	0.3540856031128405	8	WT
Plek	A1+2	WT_8H__alpha	0.8832684824902723	8	WT
Mdm2	A1+2	WT_8H__alpha	0.7782101167315175	8	WT
Phlda1	A1+2	WT_8H__alpha	0.0583657587548638	8	WT
Txnrd1	A1+2	WT_8H__alpha	0.5291828793774319	8	WT
Btg2	A1+2	WT_8H__alpha	0.1712062256809338	8	WT
Plk2	A1+2	WT_8H__alpha	0.2957198443579766	8	WT
Rnf19a	A1+2	WT_8H__alpha	0.1828793774319066	8	WT
Samsn1	A1+2	WT_8H__alpha	0.7003891050583657	8	WT
Ets2	A1+2	WT_8H__alpha	0.4824902723735408	8	WT
Agpat4	A1+2	WT_8H__alpha	0.2762645914396887	8	WT
Dusp1	A1+2	WT_8H__alpha	0.5486381322957199	8	WT
Rabgef1	A1+2	WT_8H__alpha	0.3735408560311284	8	WT
Fam20c	A1+2	WT_8H__alpha	0.4669260700389105	8	WT
Atf3	A1+2	WT_8H__alpha	0.7937743190661478	8	WT
Sema6d	A1+2	WT_8H__alpha	0.159533073929961	8	WT
Bcl2l11	A1+2	WT_8H__alpha	0.11284046692607	8	WT
Gem	A1+2	WT_8H__alpha	0.1050583657587548	8	WT
Rab20	A1+2	WT_8H__alpha	0.4319066147859922	8	WT
Dusp4	A1+2	WT_8H__alpha	0.0233463035019455	8	WT
Nlrp3	A1+2	WT_8H__alpha	0.3346303501945525	8	WT
Zswim4	A1+2	WT_8H__alpha	0.1284046692607003	8	WT
Nfkbid	A1+2	WT_8H__alpha	0.0272373540856031	8	WT
Egr2	A1+2	WT_8H__alpha	0.0194552529182879	8	WT
Egr1	A1+2	WT_8H__alpha	0.0155642023346303	8	WT
Gdf15	A1+2	WT_8H__alpha	0.490272373540856	8	WT
Orai2	A1+2	WT_8H__alpha	0.2412451361867704	8	WT
Ppp1r15a	A1+2	WT_8H__alpha	0.2684824902723735	8	WT
Sgms1	A1+2	WT_8H__alpha	0.3268482490272373	8	WT
Cdc42ep4	A1+2	WT_8H__alpha	0.11284046692607	8	WT
Snx18	A1+2	WT_8H__alpha	0.3151750972762646	8	WT
Maff	A1+2	WT_8H__alpha	0.0661478599221789	8	WT
Zfp36	A1+2	WT_8H__alpha	0.77431906614786	8	WT
Plaur	A1+2	WT_8H__alpha	0.357976653696498	8	WT
Frmd6	A1+2	WT_8H__alpha	0.1050583657587548	8	WT
Jun	A1+2	WT_8H__alpha	0.1750972762645914	8	WT
Fabp4	A1+2	WT_8H__alpha	0.5719844357976653	8	WT
Kctd12	A1+2	WT_8H__alpha	0.2101167315175097	8	WT
Ell2	B	WT_8H__alpha	0.5797665369649806	8	WT
Cd44	B	WT_8H__alpha	0.6575875486381323	8	WT
St3gal1	B	WT_8H__alpha	0.3540856031128405	8	WT
Adora2b	B	WT_8H__alpha	0.2879377431906614	8	WT
Hivep1	B	WT_8H__alpha	0.2801556420233463	8	WT
Slc4a7	B	WT_8H__alpha	0.2918287937743191	8	WT
Myo10	B	WT_8H__alpha	0.2412451361867704	8	WT
Denr	B	WT_8H__alpha	0.6264591439688716	8	WT
Klf7	B	WT_8H__alpha	0.3385214007782101	8	WT
Fam129a	B	WT_8H__alpha	0.3346303501945525	8	WT
Itgav	B	WT_8H__alpha	0.3501945525291828	8	WT
Slc7a11	B	WT_8H__alpha	0.2101167315175097	8	WT
Nfkb1	B	WT_8H__alpha	0.5136186770428015	8	WT
Slc44a1	B	WT_8H__alpha	0.2996108949416342	8	WT
Dyrk2	B	WT_8H__alpha	0.2723735408560311	8	WT
Hivep3	B	WT_8H__alpha	0.22568093385214	8	WT
Aebp2	B	WT_8H__alpha	0.2140077821011673	8	WT
Fchsd2	B	WT_8H__alpha	0.3035019455252918	8	WT
Nupr1	B	WT_8H__alpha	0.7120622568093385	8	WT
Swap70	B	WT_8H__alpha	0.1284046692607003	8	WT
Sh3bgrl2	B	WT_8H__alpha	0.2412451361867704	8	WT
P2ry2	B	WT_8H__alpha	0.2217898832684824	8	WT
Jdp2	B	WT_8H__alpha	0.1050583657587548	8	WT
Prdm1	B	WT_8H__alpha	0.2490272373540856	8	WT
Akna	B	WT_8H__alpha	0.2568093385214007	8	WT
Pvr	B	WT_8H__alpha	0.1206225680933852	8	WT
Stk40	B	WT_8H__alpha	0.3968871595330739	8	WT
Ifnb1	B	WT_8H__alpha	0.0	8	WT
Sertad2	B	WT_8H__alpha	0.1906614785992217	8	WT
Itga5	C	WT_8H__alpha	0.4007782101167315	8	WT
Icosl	C	WT_8H__alpha	0.0583657587548638	8	WT
Ccl3	C	WT_8H__alpha	1.0	8	WT
Mxd1	C	WT_8H__alpha	0.4824902723735408	8	WT
Lcp2	C	WT_8H__alpha	0.6809338521400778	8	WT
Relb	C	WT_8H__alpha	0.3073929961089494	8	WT
Sod2	C	WT_8H__alpha	1.0	8	WT
Mrpl52	C	WT_8H__alpha	0.8249027237354085	8	WT
Gadd45b	C	WT_8H__alpha	0.8171206225680934	8	WT
Cybb	C	WT_8H__alpha	0.9766536964980544	8	WT
Cd83	C	WT_8H__alpha	0.1673151750972762	8	WT
Sqstm1	C	WT_8H__alpha	0.8988326848249028	8	WT
Mapkapk2	C	WT_8H__alpha	0.914396887159533	8	WT
Il10	C	WT_8H__alpha	0.3346303501945525	8	WT
Sdc4	C	WT_8H__alpha	0.8832684824902723	8	WT
Irf1	C	WT_8H__alpha	0.5603112840466926	8	WT
Cxcl16	C	WT_8H__alpha	0.5992217898832685	8	WT
Ccl4	C	WT_8H__alpha	0.9961089494163424	8	WT
Tnfaip3	C	WT_8H__alpha	0.7431906614785992	8	WT
Srgn	C	WT_8H__alpha	0.9766536964980544	8	WT
Rel	C	WT_8H__alpha	0.1945525291828793	8	WT
Pik3r5	C	WT_8H__alpha	0.7704280155642024	8	WT
Nfkbia	C	WT_8H__alpha	0.9883268482490272	8	WT
Tnfaip2	C	WT_8H__alpha	0.8287937743190662	8	WT
Cdkn1a	C	WT_8H__alpha	0.7821011673151751	8	WT
Nfkbie	C	WT_8H__alpha	0.2023346303501945	8	WT
Pim1	C	WT_8H__alpha	0.754863813229572	8	WT
Tnf	C	WT_8H__alpha	0.8871595330739299	8	WT
Ehd1	C	WT_8H__alpha	0.9377431906614786	8	WT
Nfkb2	C	WT_8H__alpha	0.5680933852140078	8	WT
Cflar	C	WT_8H__alpha	0.8715953307392996	8	WT
Rgs1	C	WT_8H__alpha	0.3929961089494163	8	WT
Ralgds	C	WT_8H__alpha	0.5486381322957199	8	WT
Il1rn	C	WT_8H__alpha	0.9922178988326849	8	WT
Dusp2	C	WT_8H__alpha	0.2996108949416342	8	WT
Il1b	C	WT_8H__alpha	0.926070038910506	8	WT
Il1a	C	WT_8H__alpha	0.3268482490272373	8	WT
Skil	C	WT_8H__alpha	0.245136186770428	8	WT
Tlr2	C	WT_8H__alpha	0.4085603112840467	8	WT
Pde4b	C	WT_8H__alpha	0.5097276264591439	8	WT
Fabp3	C	WT_8H__alpha	0.4824902723735408	8	WT
Rnf19b	C	WT_8H__alpha	0.4824902723735408	8	WT
Cxcl1	C	WT_8H__alpha	0.7392996108949417	8	WT
Clec4e	C	WT_8H__alpha	0.9922178988326849	8	WT
Dusp16	C	WT_8H__alpha	0.22568093385214	8	WT
Vasp	C	WT_8H__alpha	0.6303501945525292	8	WT
Ctsc	C	WT_8H__alpha	0.7665369649805448	8	WT
Nfkbib	C	WT_8H__alpha	0.6848249027237354	8	WT
Birc3	C	WT_8H__alpha	0.4669260700389105	8	WT
Csrnp1	C	WT_8H__alpha	0.1750972762645914	8	WT
Zc3h12c	C	WT_8H__alpha	0.3073929961089494	8	WT
Ccl12	C	WT_8H__alpha	0.7704280155642024	8	WT
Nfkbiz	C	WT_8H__alpha	0.4630350194552529	8	WT
Ccl2	C	WT_8H__alpha	1.0	8	WT
Tnfsf9	C	WT_8H__alpha	0.556420233463035	8	WT
Slc2a6	C	WT_8H__alpha	0.8793774319066148	8	WT
Clic4	C	WT_8H__alpha	0.8949416342412452	8	WT
Icam1	C	WT_8H__alpha	0.7003891050583657	8	WT
Gch1	C	WT_8H__alpha	0.7898832684824902	8	WT
Tgm2	C	WT_8H__alpha	0.2295719844357976	8	WT
Zc3h12a	C	WT_8H__alpha	0.4085603112840467	8	WT
Ccrl2	C	WT_8H__alpha	0.6653696498054474	8	WT
Tnip3	C	WT_8H__alpha	0.9883268482490272	8	WT
Cdc42ep2	C	WT_8H__alpha	0.3190661478599221	8	WT
Marcksl1	C	WT_8H__alpha	0.914396887159533	8	WT
Gm6377	C	WT_8H__alpha	0.4007782101167315	8	WT
Cd14	C	WT_8H__alpha	0.980544747081712	8	WT
Junb	C	WT_8H__alpha	0.7587548638132295	8	WT
Socs3	C	WT_8H__alpha	0.7626459143968871	8	WT
Bcl3	C	WT_8H__alpha	0.4552529182879377	8	WT
Cebpb	C	WT_8H__alpha	0.9649805447470816	8	WT
Cxcl2	C	WT_8H__alpha	0.9571984435797666	8	WT
Irak2	C	WT_8H__alpha	0.4163424124513619	8	WT
H2-Q7	C	WT_8H__alpha	0.4747081712062256	8	WT
Gpr84	C	WT_8H__alpha	0.3035019455252918	8	WT
Tank	C	WT_8H__alpha	0.5992217898832685	8	WT
Bcl2a1b	C	WT_8H__alpha	0.8287937743190662	8	WT
Mmp14	D	WT_8H__alpha	0.4747081712062256	8	WT
Gramd1a	D	WT_8H__alpha	0.4202334630350194	8	WT
Ebi3	D	WT_8H__alpha	0.8754863813229572	8	WT
Il12b	D	WT_8H__alpha	0.3735408560311284	8	WT
Csf1	D	WT_8H__alpha	0.1206225680933852	8	WT
Hivep2	D	WT_8H__alpha	0.3307392996108949	8	WT
Cd40	D	WT_8H__alpha	0.8638132295719845	8	WT
Pgs1	D	WT_8H__alpha	0.2607003891050584	8	WT
Peli1	D	WT_8H__alpha	0.6264591439688716	8	WT
Nampt	D	WT_8H__alpha	0.7976653696498055	8	WT
Rhbdf2	D	WT_8H__alpha	0.5019455252918288	8	WT
Aoah	D	WT_8H__alpha	0.5447470817120622	8	WT
Edn1	D	WT_8H__alpha	0.5603112840466926	8	WT
Arhgef3	D	WT_8H__alpha	0.2178988326848249	8	WT
Kpna3	D	WT_8H__alpha	0.5992217898832685	8	WT
Slc39a14	D	WT_8H__alpha	0.2568093385214007	8	WT
Irg1	D	WT_8H__alpha	0.9961089494163424	8	WT
Zfp263	D	WT_8H__alpha	0.178988326848249	8	WT
C3	D	WT_8H__alpha	0.622568093385214	8	WT
Fas	D	WT_8H__alpha	0.3229571984435798	8	WT
Prdx5	D	WT_8H__alpha	0.9922178988326849	8	WT
Sbds	D	WT_8H__alpha	0.5291828793774319	8	WT
Il6	D	WT_8H__alpha	0.4824902723735408	8	WT
Mnda	D	WT_8H__alpha	0.8988326848249028	8	WT
Traf1	D	WT_8H__alpha	0.6381322957198443	8	WT
Ifih1	D	WT_8H__alpha	0.6108949416342413	8	WT
Car13	D	WT_8H__alpha	0.6186770428015564	8	WT
Rps20	D	WT_8H__alpha	0.9961089494163424	8	WT
Gbp3	D	WT_8H__alpha	0.9610894941634242	8	WT
Gbp2	D	WT_8H__alpha	0.933852140077821	8	WT
Tnfrsf1b	D	WT_8H__alpha	0.9027237354085604	8	WT
Pcdh7	D	WT_8H__alpha	0.2723735408560311	8	WT
Cxcl3	D	WT_8H__alpha	0.3813229571984435	8	WT
Rab11fip1	D	WT_8H__alpha	0.3657587548638132	8	WT
N4bp1	D	WT_8H__alpha	0.6809338521400778	8	WT
Mt2	D	WT_8H__alpha	0.8443579766536965	8	WT
Ptgs2	D	WT_8H__alpha	0.8287937743190662	8	WT
Malt1	D	WT_8H__alpha	0.4863813229571984	8	WT
Casp4	D	WT_8H__alpha	0.8365758754863813	8	WT
Tiparp	D	WT_8H__alpha	0.603112840466926	8	WT
Cxcl10	D	WT_8H__alpha	0.9766536964980544	8	WT
Ccl5	D	WT_8H__alpha	1.0	8	WT
Ccl7	D	WT_8H__alpha	0.9883268482490272	8	WT
Isg15	D	WT_8H__alpha	1.0	8	WT
Slamf7	D	WT_8H__alpha	0.9571984435797666	8	WT
Stx11	D	WT_8H__alpha	0.2529182879377432	8	WT
Fnbp1l	D	WT_8H__alpha	0.3463035019455253	8	WT
Ifi203	D	WT_8H__alpha	0.7782101167315175	8	WT
Ripk2	D	WT_8H__alpha	0.2062256809338521	8	WT
Oasl1	D	WT_8H__alpha	0.8210116731517509	8	WT
Filip1l	D	WT_8H__alpha	0.4124513618677042	8	WT
Fpr1	D	WT_8H__alpha	0.3229571984435798	8	WT
Trex1	D	WT_8H__alpha	0.980544747081712	8	WT
Ch25h	D	WT_8H__alpha	0.4552529182879377	8	WT
Mmp13	D	WT_8H__alpha	0.3424124513618677	8	WT
Ptges	D	WT_8H__alpha	0.424124513618677	8	WT
Ifi205	D	WT_8H__alpha	0.8715953307392996	8	WT
Cxcl11	D	WT_8H__alpha	0.2140077821011673	8	WT
Rapgef2	D	WT_8H__alpha	0.5797665369649806	8	WT
Psme2	D	WT_8H__alpha	0.9922178988326849	8	WT
Gbp5	D	WT_8H__alpha	0.5019455252918288	8	WT
Ccnd2	E	WT_8H__alpha	0.2918287937743191	8	WT
Slfn4	E	WT_8H__alpha	0.2062256809338521	8	WT
Daxx	E	WT_8H__alpha	0.5953307392996109	8	WT
Ccl8	E	WT_8H__alpha	0.2295719844357976	8	WT
Ifi35	E	WT_8H__alpha	0.7937743190661478	8	WT
Cd274	E	WT_8H__alpha	0.9105058365758756	8	WT
Ikzf1	E	WT_8H__alpha	0.3307392996108949	8	WT
Dram1	E	WT_8H__alpha	0.5058365758754864	8	WT
Ppa1	E	WT_8H__alpha	0.2178988326848249	8	WT
Cmpk2	E	WT_8H__alpha	0.8132295719844358	8	WT
Rsad2	E	WT_8H__alpha	0.9883268482490272	8	WT
Nos2	E	WT_8H__alpha	0.9455252918287936	8	WT
Vcan	E	WT_8H__alpha	0.377431906614786	8	WT
Pnp	E	WT_8H__alpha	0.9883268482490272	8	WT
Parp9	E	WT_8H__alpha	0.4007782101167315	8	WT
Mx2	E	WT_8H__alpha	0.2957198443579766	8	WT
Enpp4	E	WT_8H__alpha	0.3229571984435798	8	WT
Tapbp	E	WT_8H__alpha	0.8560311284046692	8	WT
Tmem2	E	WT_8H__alpha	0.3852140077821012	8	WT
Jak2	E	WT_8H__alpha	0.5992217898832685	8	WT
Flnb	E	WT_8H__alpha	0.2490272373540856	8	WT
Slco3a1	E	WT_8H__alpha	0.6848249027237354	8	WT
Dst	E	WT_8H__alpha	0.2996108949416342	8	WT
Pfkfb3	E	WT_8H__alpha	0.5291828793774319	8	WT
Lcn2	E	WT_8H__alpha	0.7665369649805448	8	WT
Gpd2	E	WT_8H__alpha	0.3813229571984435	8	WT
Itga4	E	WT_8H__alpha	0.4085603112840467	8	WT
Slc28a2	E	WT_8H__alpha	0.688715953307393	8	WT
Hdc	E	WT_8H__alpha	0.2295719844357976	8	WT
Procr	E	WT_8H__alpha	0.3696498054474708	8	WT
Oasl2	E	WT_8H__alpha	0.6498054474708171	8	WT
Nt5c3	E	WT_8H__alpha	0.5175097276264592	8	WT
Cd69	E	WT_8H__alpha	0.4435797665369649	8	WT
Slc7a2	E	WT_8H__alpha	0.3696498054474708	8	WT
Il15	E	WT_8H__alpha	0.4941634241245136	8	WT
Psmb10	E	WT_8H__alpha	0.9299610894941636	8	WT
AA467197	E	WT_8H__alpha	0.754863813229572	8	WT
Igf2bp2	E	WT_8H__alpha	0.3424124513618677	8	WT
Batf	E	WT_8H__alpha	0.7859922178988327	8	WT
Parp14	E	WT_8H__alpha	0.8365758754863813	8	WT
Ifit1	E	WT_8H__alpha	0.8910505836575876	8	WT
Slfn8	E	WT_8H__alpha	0.603112840466926	8	WT
Fmnl2	E	WT_8H__alpha	0.4474708171206226	8	WT
Nod1	E	WT_8H__alpha	0.2101167315175097	8	WT
Lpar1	E	WT_8H__alpha	0.2568093385214007	8	WT
Znfx1	E	WT_8H__alpha	0.7237354085603113	8	WT
Saa3	E	WT_8H__alpha	1.0	8	WT
Gbp7	E	WT_8H__alpha	0.7237354085603113	8	WT
Fam102b	E	WT_8H__alpha	0.3268482490272373	8	WT
Sepw1	E	WT_8H__alpha	0.6575875486381323	8	WT
Tspo	E	WT_8H__alpha	0.9494163424124512	8	WT
Il27	E	WT_8H__alpha	0.669260700389105	8	WT
Ifit2	E	WT_8H__alpha	0.9649805447470816	8	WT
Fam26f	E	WT_8H__alpha	0.7120622568093385	8	WT
Pilra	E	WT_8H__alpha	0.2373540856031128	8	WT
Dtx3l	E	WT_8H__alpha	0.5214007782101168	8	WT
5730508B09Rik	E	WT_8H__alpha	0.8132295719844358	8	WT
Fpr2	E	WT_8H__alpha	0.5797665369649806	8	WT
Slamf8	E	WT_8H__alpha	0.22568093385214	8	WT
Tarm1	E	WT_8H__alpha	0.22568093385214	8	WT
Lipg	E	WT_8H__alpha	0.6498054474708171	8	WT
Sntb1	E	WT_8H__alpha	0.22568093385214	8	WT
Cycs	E	WT_8H__alpha	0.3929961089494163	8	WT
H2-T23	E	WT_8H__alpha	0.933852140077821	8	WT
Sp140	E	WT_8H__alpha	0.603112840466926	8	WT
Sp110	E	WT_8H__alpha	0.5953307392996109	8	WT
BC094916	E	WT_8H__alpha	0.6264591439688716	8	WT
Ifi204	E	WT_8H__alpha	0.9494163424124512	8	WT
Il4i1	E	WT_8H__alpha	0.2996108949416342	8	WT
2610203C20Rik	E	WT_8H__alpha	0.2918287937743191	8	WT
1500012F01Rik	E	WT_8H__alpha	0.4513618677042801	8	WT
Ifit3	E	WT_8H__alpha	0.8015564202334631	8	WT
AW112010	E	WT_8H__alpha	0.8054474708171206	8	WT
Ass1	E	WT_8H__alpha	0.3190661478599221	8	WT
Gbp6	E	WT_8H__alpha	0.5019455252918288	8	WT
Gm12250	E	WT_8H__alpha	0.3463035019455253	8	WT
A530032D15Rik	E	WT_8H__alpha	0.2490272373540856	8	WT
Cfb	E	WT_8H__alpha	0.6770428015564203	8	WT
Lhx2	F	WT_8H__alpha	0.2062256809338521	8	WT
Mx1	F	WT_8H__alpha	0.6147859922178989	8	WT
Cp	F	WT_8H__alpha	0.424124513618677	8	WT
Mlkl	F	WT_8H__alpha	0.3501945525291828	8	WT
Fcgr1	F	WT_8H__alpha	0.9027237354085604	8	WT
Slc25a22	F	WT_8H__alpha	0.4980544747081712	8	WT
Pttg1	F	WT_8H__alpha	0.6342412451361867	8	WT
Psmb8	F	WT_8H__alpha	0.926070038910506	8	WT
Tap2	F	WT_8H__alpha	0.5447470817120622	8	WT
Ms4a4c	F	WT_8H__alpha	0.8832684824902723	8	WT
Pcgf5	F	WT_8H__alpha	0.2607003891050584	8	WT
Irf7	F	WT_8H__alpha	0.9922178988326849	8	WT
Nmi	F	WT_8H__alpha	0.5719844357976653	8	WT
Zbp1	F	WT_8H__alpha	0.8287937743190662	8	WT
Samhd1	F	WT_8H__alpha	0.9571984435797666	8	WT
Ifi44	F	WT_8H__alpha	0.6342412451361867	8	WT
Glipr2	F	WT_8H__alpha	0.2412451361867704	8	WT
Gbp9	F	WT_8H__alpha	0.4163424124513619	8	WT
Herc6	F	WT_8H__alpha	0.4202334630350194	8	WT
Itpr1	F	WT_8H__alpha	0.2840466926070039	8	WT
Usp18	F	WT_8H__alpha	0.8093385214007782	8	WT
Trim30a	F	WT_8H__alpha	0.7509727626459144	8	WT
Trim21	F	WT_8H__alpha	0.3501945525291828	8	WT
Tlr3	F	WT_8H__alpha	0.3035019455252918	8	WT
Bckdhb	F	WT_8H__alpha	0.2217898832684824	8	WT
Uba7	F	WT_8H__alpha	0.4163424124513619	8	WT
Oas3	F	WT_8H__alpha	0.6459143968871596	8	WT
Fndc3a	F	WT_8H__alpha	0.5447470817120622	8	WT
Tap1	F	WT_8H__alpha	0.6964980544747081	8	WT
Xkr8	F	WT_8H__alpha	0.2140077821011673	8	WT
Ddx60	F	WT_8H__alpha	0.2996108949416342	8	WT
Parp11	F	WT_8H__alpha	0.2879377431906614	8	WT
Parp12	F	WT_8H__alpha	0.5330739299610895	8	WT
Il18	F	WT_8H__alpha	0.4046692607003891	8	WT
Tnfsf10	F	WT_8H__alpha	0.2295719844357976	8	WT
Batf2	F	WT_8H__alpha	0.4630350194552529	8	WT
Zfp800	F	WT_8H__alpha	0.2607003891050584	8	WT
Fgl2	F	WT_8H__alpha	0.6264591439688716	8	WT
Ddx58	F	WT_8H__alpha	0.6186770428015564	8	WT
Pyhin1	F	WT_8H__alpha	0.7976653696498055	8	WT
Bst2	F	WT_8H__alpha	0.9961089494163424	8	WT
Irgm1	F	WT_8H__alpha	0.6926070038910506	8	WT
Rnf31	F	WT_8H__alpha	0.2101167315175097	8	WT
Trim30b	F	WT_8H__alpha	0.2723735408560311	8	WT
Iigp1	F	WT_8H__alpha	0.6536964980544747	8	WT
Slfn5	F	WT_8H__alpha	0.8754863813229572	8	WT
1600014C10Rik	F	WT_8H__alpha	0.2217898832684824	8	WT
H2-T22	F	WT_8H__alpha	0.6731517509727627	8	WT
Trim30d	F	WT_8H__alpha	0.4630350194552529	8	WT
Fcgr4	F	WT_8H__alpha	0.6731517509727627	8	WT
Tor3a	F	WT_8H__alpha	0.8015564202334631	8	WT
Pla2g16	F	WT_8H__alpha	0.5719844357976653	8	WT
Kdr	F	WT_8H__alpha	0.22568093385214	8	WT
1110038F14Rik	F	WT_8H__alpha	0.2295719844357976	8	WT
Parp10	F	WT_8H__alpha	0.3346303501945525	8	WT
Hmgn3	F	WT_8H__alpha	0.4980544747081712	8	WT
Pydc3	F	WT_8H__alpha	0.2957198443579766	8	WT
Slfn9	F	WT_8H__alpha	0.5058365758754864	8	WT
Irgm2	F	WT_8H__alpha	0.7392996108949417	8	WT
Il18bp	F	WT_8H__alpha	0.3891050583657587	8	WT
Pydc4	F	WT_8H__alpha	0.4085603112840467	8	WT
Gm4951	F	WT_8H__alpha	0.3891050583657587	8	WT
Nlrc5	F	WT_8H__alpha	0.2840466926070039	8	WT
Slfn1	F	WT_8H__alpha	0.4046692607003891	8	WT
Igtp	F	WT_8H__alpha	0.6147859922178989	8	WT
Ifi47	F	WT_8H__alpha	0.7704280155642024	8	WT
Gbp4	F	WT_8H__alpha	0.2140077821011673	8	WT
Mndal	F	WT_8H__alpha	0.9922178988326849	8	WT
Ifrd1	A1+2	RAD21_8H__alpha	0.3258928571428571	8	Rad21KO
Ier3	A1+2	RAD21_8H__alpha	0.6071428571428571	8	Rad21KO
Id3	A1+2	RAD21_8H__alpha	0.0133928571428571	8	Rad21KO
Odc1	A1+2	RAD21_8H__alpha	0.0357142857142857	8	Rad21KO
Kdm6b	A1+2	RAD21_8H__alpha	0.0714285714285714	8	Rad21KO
Slc16a10	A1+2	RAD21_8H__alpha	0.2946428571428571	8	Rad21KO
Plek	A1+2	RAD21_8H__alpha	0.8616071428571429	8	Rad21KO
Mdm2	A1+2	RAD21_8H__alpha	0.5089285714285714	8	Rad21KO
Phlda1	A1+2	RAD21_8H__alpha	0.0178571428571428	8	Rad21KO
Txnrd1	A1+2	RAD21_8H__alpha	0.5803571428571429	8	Rad21KO
Btg2	A1+2	RAD21_8H__alpha	0.1696428571428571	8	Rad21KO
Plk2	A1+2	RAD21_8H__alpha	0.0803571428571428	8	Rad21KO
Rnf19a	A1+2	RAD21_8H__alpha	0.28125	8	Rad21KO
Samsn1	A1+2	RAD21_8H__alpha	0.5044642857142857	8	Rad21KO
Ets2	A1+2	RAD21_8H__alpha	0.2767857142857143	8	Rad21KO
Agpat4	A1+2	RAD21_8H__alpha	0.2410714285714285	8	Rad21KO
Dusp1	A1+2	RAD21_8H__alpha	0.1607142857142857	8	Rad21KO
Rabgef1	A1+2	RAD21_8H__alpha	0.4776785714285714	8	Rad21KO
Fam20c	A1+2	RAD21_8H__alpha	0.1741071428571428	8	Rad21KO
Atf3	A1+2	RAD21_8H__alpha	0.5758928571428571	8	Rad21KO
Sema6d	A1+2	RAD21_8H__alpha	0.2053571428571428	8	Rad21KO
Bcl2l11	A1+2	RAD21_8H__alpha	0.0982142857142857	8	Rad21KO
Gem	A1+2	RAD21_8H__alpha	0.1026785714285714	8	Rad21KO
Rab20	A1+2	RAD21_8H__alpha	0.3169642857142857	8	Rad21KO
Dusp4	A1+2	RAD21_8H__alpha	0.0267857142857142	8	Rad21KO
Nlrp3	A1+2	RAD21_8H__alpha	0.5267857142857143	8	Rad21KO
Zswim4	A1+2	RAD21_8H__alpha	0.1383928571428571	8	Rad21KO
Nfkbid	A1+2	RAD21_8H__alpha	0.0535714285714285	8	Rad21KO
Egr2	A1+2	RAD21_8H__alpha	0.0	8	Rad21KO
Egr1	A1+2	RAD21_8H__alpha	0.0044642857142857	8	Rad21KO
Gdf15	A1+2	RAD21_8H__alpha	0.3794642857142857	8	Rad21KO
Orai2	A1+2	RAD21_8H__alpha	0.2142857142857142	8	Rad21KO
Ppp1r15a	A1+2	RAD21_8H__alpha	0.1830357142857142	8	Rad21KO
Sgms1	A1+2	RAD21_8H__alpha	0.2901785714285714	8	Rad21KO
Cdc42ep4	A1+2	RAD21_8H__alpha	0.0714285714285714	8	Rad21KO
Snx18	A1+2	RAD21_8H__alpha	0.1116071428571428	8	Rad21KO
Maff	A1+2	RAD21_8H__alpha	0.1696428571428571	8	Rad21KO
Zfp36	A1+2	RAD21_8H__alpha	0.375	8	Rad21KO
Plaur	A1+2	RAD21_8H__alpha	0.3660714285714285	8	Rad21KO
Frmd6	A1+2	RAD21_8H__alpha	0.1294642857142857	8	Rad21KO
Jun	A1+2	RAD21_8H__alpha	0.2589285714285714	8	Rad21KO
Fabp4	A1+2	RAD21_8H__alpha	0.4821428571428571	8	Rad21KO
Kctd12	A1+2	RAD21_8H__alpha	0.2366071428571428	8	Rad21KO
Ell2	B	RAD21_8H__alpha	0.3571428571428571	8	Rad21KO
Cd44	B	RAD21_8H__alpha	0.6205357142857143	8	Rad21KO
St3gal1	B	RAD21_8H__alpha	0.4732142857142857	8	Rad21KO
Adora2b	B	RAD21_8H__alpha	0.0535714285714285	8	Rad21KO
Hivep1	B	RAD21_8H__alpha	0.3660714285714285	8	Rad21KO
Slc4a7	B	RAD21_8H__alpha	0.4732142857142857	8	Rad21KO
Myo10	B	RAD21_8H__alpha	0.2589285714285714	8	Rad21KO
Denr	B	RAD21_8H__alpha	0.7410714285714286	8	Rad21KO
Klf7	B	RAD21_8H__alpha	0.2901785714285714	8	Rad21KO
Fam129a	B	RAD21_8H__alpha	0.2767857142857143	8	Rad21KO
Itgav	B	RAD21_8H__alpha	0.6026785714285714	8	Rad21KO
Slc7a11	B	RAD21_8H__alpha	0.2589285714285714	8	Rad21KO
Nfkb1	B	RAD21_8H__alpha	0.7142857142857143	8	Rad21KO
Slc44a1	B	RAD21_8H__alpha	0.3571428571428571	8	Rad21KO
Dyrk2	B	RAD21_8H__alpha	0.2946428571428571	8	Rad21KO
Hivep3	B	RAD21_8H__alpha	0.2410714285714285	8	Rad21KO
Aebp2	B	RAD21_8H__alpha	0.4419642857142857	8	Rad21KO
Fchsd2	B	RAD21_8H__alpha	0.2946428571428571	8	Rad21KO
Nupr1	B	RAD21_8H__alpha	0.7008928571428571	8	Rad21KO
Swap70	B	RAD21_8H__alpha	0.1071428571428571	8	Rad21KO
Sh3bgrl2	B	RAD21_8H__alpha	0.3973214285714285	8	Rad21KO
P2ry2	B	RAD21_8H__alpha	0.0892857142857142	8	Rad21KO
Jdp2	B	RAD21_8H__alpha	0.0669642857142857	8	Rad21KO
Prdm1	B	RAD21_8H__alpha	0.2276785714285714	8	Rad21KO
Akna	B	RAD21_8H__alpha	0.4821428571428571	8	Rad21KO
Pvr	B	RAD21_8H__alpha	0.2544642857142857	8	Rad21KO
Stk40	B	RAD21_8H__alpha	0.2857142857142857	8	Rad21KO
Ifnb1	B	RAD21_8H__alpha	0.0	8	Rad21KO
Sertad2	B	RAD21_8H__alpha	0.1607142857142857	8	Rad21KO
Itga5	C	RAD21_8H__alpha	0.5580357142857143	8	Rad21KO
Icosl	C	RAD21_8H__alpha	0.0223214285714285	8	Rad21KO
Ccl3	C	RAD21_8H__alpha	1.0	8	Rad21KO
Mxd1	C	RAD21_8H__alpha	0.1651785714285714	8	Rad21KO
Lcp2	C	RAD21_8H__alpha	0.625	8	Rad21KO
Relb	C	RAD21_8H__alpha	0.4017857142857143	8	Rad21KO
Sod2	C	RAD21_8H__alpha	0.9910714285714286	8	Rad21KO
Mrpl52	C	RAD21_8H__alpha	0.8392857142857143	8	Rad21KO
Gadd45b	C	RAD21_8H__alpha	0.7991071428571429	8	Rad21KO
Cybb	C	RAD21_8H__alpha	0.96875	8	Rad21KO
Cd83	C	RAD21_8H__alpha	0.2232142857142857	8	Rad21KO
Sqstm1	C	RAD21_8H__alpha	0.9196428571428572	8	Rad21KO
Mapkapk2	C	RAD21_8H__alpha	0.9821428571428572	8	Rad21KO
Il10	C	RAD21_8H__alpha	0.3482142857142857	8	Rad21KO
Sdc4	C	RAD21_8H__alpha	0.8125	8	Rad21KO
Irf1	C	RAD21_8H__alpha	0.4330357142857143	8	Rad21KO
Cxcl16	C	RAD21_8H__alpha	0.7008928571428571	8	Rad21KO
Ccl4	C	RAD21_8H__alpha	0.9866071428571428	8	Rad21KO
Tnfaip3	C	RAD21_8H__alpha	0.6383928571428571	8	Rad21KO
Srgn	C	RAD21_8H__alpha	0.9642857142857144	8	Rad21KO
Rel	C	RAD21_8H__alpha	0.3080357142857143	8	Rad21KO
Pik3r5	C	RAD21_8H__alpha	0.6741071428571429	8	Rad21KO
Nfkbia	C	RAD21_8H__alpha	0.9821428571428572	8	Rad21KO
Tnfaip2	C	RAD21_8H__alpha	0.8169642857142857	8	Rad21KO
Cdkn1a	C	RAD21_8H__alpha	0.6383928571428571	8	Rad21KO
Nfkbie	C	RAD21_8H__alpha	0.2678571428571428	8	Rad21KO
Pim1	C	RAD21_8H__alpha	0.3973214285714285	8	Rad21KO
Tnf	C	RAD21_8H__alpha	0.8839285714285714	8	Rad21KO
Ehd1	C	RAD21_8H__alpha	0.9508928571428572	8	Rad21KO
Nfkb2	C	RAD21_8H__alpha	0.6383928571428571	8	Rad21KO
Cflar	C	RAD21_8H__alpha	0.9151785714285714	8	Rad21KO
Rgs1	C	RAD21_8H__alpha	0.1785714285714285	8	Rad21KO
Ralgds	C	RAD21_8H__alpha	0.3928571428571428	8	Rad21KO
Il1rn	C	RAD21_8H__alpha	0.8928571428571429	8	Rad21KO
Dusp2	C	RAD21_8H__alpha	0.2723214285714285	8	Rad21KO
Il1b	C	RAD21_8H__alpha	0.9598214285714286	8	Rad21KO
Il1a	C	RAD21_8H__alpha	0.1428571428571428	8	Rad21KO
Skil	C	RAD21_8H__alpha	0.2098214285714285	8	Rad21KO
Tlr2	C	RAD21_8H__alpha	0.5401785714285714	8	Rad21KO
Pde4b	C	RAD21_8H__alpha	0.5178571428571429	8	Rad21KO
Fabp3	C	RAD21_8H__alpha	0.4776785714285714	8	Rad21KO
Rnf19b	C	RAD21_8H__alpha	0.2544642857142857	8	Rad21KO
Cxcl1	C	RAD21_8H__alpha	0.7991071428571429	8	Rad21KO
Clec4e	C	RAD21_8H__alpha	0.9598214285714286	8	Rad21KO
Dusp16	C	RAD21_8H__alpha	0.2142857142857142	8	Rad21KO
Vasp	C	RAD21_8H__alpha	0.7991071428571429	8	Rad21KO
Ctsc	C	RAD21_8H__alpha	0.5044642857142857	8	Rad21KO
Nfkbib	C	RAD21_8H__alpha	0.6919642857142857	8	Rad21KO
Birc3	C	RAD21_8H__alpha	0.5892857142857143	8	Rad21KO
Csrnp1	C	RAD21_8H__alpha	0.1651785714285714	8	Rad21KO
Zc3h12c	C	RAD21_8H__alpha	0.4330357142857143	8	Rad21KO
Ccl12	C	RAD21_8H__alpha	0.4241071428571428	8	Rad21KO
Nfkbiz	C	RAD21_8H__alpha	0.5178571428571429	8	Rad21KO
Ccl2	C	RAD21_8H__alpha	0.96875	8	Rad21KO
Tnfsf9	C	RAD21_8H__alpha	0.5223214285714286	8	Rad21KO
Slc2a6	C	RAD21_8H__alpha	0.875	8	Rad21KO
Clic4	C	RAD21_8H__alpha	0.5446428571428571	8	Rad21KO
Icam1	C	RAD21_8H__alpha	0.84375	8	Rad21KO
Gch1	C	RAD21_8H__alpha	0.6919642857142857	8	Rad21KO
Tgm2	C	RAD21_8H__alpha	0.2276785714285714	8	Rad21KO
Zc3h12a	C	RAD21_8H__alpha	0.4330357142857143	8	Rad21KO
Ccrl2	C	RAD21_8H__alpha	0.5267857142857143	8	Rad21KO
Tnip3	C	RAD21_8H__alpha	0.9598214285714286	8	Rad21KO
Cdc42ep2	C	RAD21_8H__alpha	0.1428571428571428	8	Rad21KO
Marcksl1	C	RAD21_8H__alpha	0.8616071428571429	8	Rad21KO
Gm6377	C	RAD21_8H__alpha	0.1741071428571428	8	Rad21KO
Cd14	C	RAD21_8H__alpha	0.9821428571428572	8	Rad21KO
Junb	C	RAD21_8H__alpha	0.5044642857142857	8	Rad21KO
Socs3	C	RAD21_8H__alpha	0.5803571428571429	8	Rad21KO
Bcl3	C	RAD21_8H__alpha	0.2991071428571428	8	Rad21KO
Cebpb	C	RAD21_8H__alpha	0.7946428571428571	8	Rad21KO
Cxcl2	C	RAD21_8H__alpha	0.9419642857142856	8	Rad21KO
Irak2	C	RAD21_8H__alpha	0.4553571428571428	8	Rad21KO
H2-Q7	C	RAD21_8H__alpha	0.2008928571428571	8	Rad21KO
Gpr84	C	RAD21_8H__alpha	0.5669642857142857	8	Rad21KO
Tank	C	RAD21_8H__alpha	0.4821428571428571	8	Rad21KO
Bcl2a1b	C	RAD21_8H__alpha	0.8660714285714286	8	Rad21KO
Mmp14	D	RAD21_8H__alpha	0.2053571428571428	8	Rad21KO
Gramd1a	D	RAD21_8H__alpha	0.3973214285714285	8	Rad21KO
Ebi3	D	RAD21_8H__alpha	0.9285714285714286	8	Rad21KO
Il12b	D	RAD21_8H__alpha	0.2633928571428571	8	Rad21KO
Csf1	D	RAD21_8H__alpha	0.1696428571428571	8	Rad21KO
Hivep2	D	RAD21_8H__alpha	0.15625	8	Rad21KO
Cd40	D	RAD21_8H__alpha	0.8169642857142857	8	Rad21KO
Pgs1	D	RAD21_8H__alpha	0.3883928571428571	8	Rad21KO
Peli1	D	RAD21_8H__alpha	0.2633928571428571	8	Rad21KO
Nampt	D	RAD21_8H__alpha	0.6651785714285714	8	Rad21KO
Rhbdf2	D	RAD21_8H__alpha	0.3660714285714285	8	Rad21KO
Aoah	D	RAD21_8H__alpha	0.8125	8	Rad21KO
Edn1	D	RAD21_8H__alpha	0.2366071428571428	8	Rad21KO
Arhgef3	D	RAD21_8H__alpha	0.21875	8	Rad21KO
Kpna3	D	RAD21_8H__alpha	0.4642857142857143	8	Rad21KO
Slc39a14	D	RAD21_8H__alpha	0.2142857142857142	8	Rad21KO
Irg1	D	RAD21_8H__alpha	0.9910714285714286	8	Rad21KO
Zfp263	D	RAD21_8H__alpha	0.1428571428571428	8	Rad21KO
C3	D	RAD21_8H__alpha	0.5535714285714286	8	Rad21KO
Fas	D	RAD21_8H__alpha	0.34375	8	Rad21KO
Prdx5	D	RAD21_8H__alpha	0.9151785714285714	8	Rad21KO
Sbds	D	RAD21_8H__alpha	0.4419642857142857	8	Rad21KO
Il6	D	RAD21_8H__alpha	0.2410714285714285	8	Rad21KO
Mnda	D	RAD21_8H__alpha	0.4776785714285714	8	Rad21KO
Traf1	D	RAD21_8H__alpha	0.7098214285714286	8	Rad21KO
Ifih1	D	RAD21_8H__alpha	0.5446428571428571	8	Rad21KO
Car13	D	RAD21_8H__alpha	0.6651785714285714	8	Rad21KO
Rps20	D	RAD21_8H__alpha	0.9866071428571428	8	Rad21KO
Gbp3	D	RAD21_8H__alpha	0.8392857142857143	8	Rad21KO
Gbp2	D	RAD21_8H__alpha	0.7366071428571429	8	Rad21KO
Tnfrsf1b	D	RAD21_8H__alpha	0.6071428571428571	8	Rad21KO
Pcdh7	D	RAD21_8H__alpha	0.2098214285714285	8	Rad21KO
Cxcl3	D	RAD21_8H__alpha	0.2901785714285714	8	Rad21KO
Rab11fip1	D	RAD21_8H__alpha	0.2455357142857142	8	Rad21KO
N4bp1	D	RAD21_8H__alpha	0.6116071428571429	8	Rad21KO
Mt2	D	RAD21_8H__alpha	0.75	8	Rad21KO
Ptgs2	D	RAD21_8H__alpha	0.3928571428571428	8	Rad21KO
Malt1	D	RAD21_8H__alpha	0.2098214285714285	8	Rad21KO
Casp4	D	RAD21_8H__alpha	0.6964285714285714	8	Rad21KO
Tiparp	D	RAD21_8H__alpha	0.2366071428571428	8	Rad21KO
Cxcl10	D	RAD21_8H__alpha	0.9330357142857144	8	Rad21KO
Ccl5	D	RAD21_8H__alpha	1.0	8	Rad21KO
Ccl7	D	RAD21_8H__alpha	0.8839285714285714	8	Rad21KO
Isg15	D	RAD21_8H__alpha	1.0	8	Rad21KO
Slamf7	D	RAD21_8H__alpha	0.5044642857142857	8	Rad21KO
Stx11	D	RAD21_8H__alpha	0.1875	8	Rad21KO
Fnbp1l	D	RAD21_8H__alpha	0.2008928571428571	8	Rad21KO
Ifi203	D	RAD21_8H__alpha	0.46875	8	Rad21KO
Ripk2	D	RAD21_8H__alpha	0.1919642857142857	8	Rad21KO
Oasl1	D	RAD21_8H__alpha	0.3392857142857143	8	Rad21KO
Filip1l	D	RAD21_8H__alpha	0.4642857142857143	8	Rad21KO
Fpr1	D	RAD21_8H__alpha	0.125	8	Rad21KO
Trex1	D	RAD21_8H__alpha	0.8705357142857143	8	Rad21KO
Ch25h	D	RAD21_8H__alpha	0.15625	8	Rad21KO
Mmp13	D	RAD21_8H__alpha	0.1830357142857142	8	Rad21KO
Ptges	D	RAD21_8H__alpha	0.1964285714285714	8	Rad21KO
Ifi205	D	RAD21_8H__alpha	0.3571428571428571	8	Rad21KO
Cxcl11	D	RAD21_8H__alpha	0.03125	8	Rad21KO
Rapgef2	D	RAD21_8H__alpha	0.4821428571428571	8	Rad21KO
Psme2	D	RAD21_8H__alpha	0.9553571428571428	8	Rad21KO
Gbp5	D	RAD21_8H__alpha	0.3392857142857143	8	Rad21KO
Ccnd2	E	RAD21_8H__alpha	0.125	8	Rad21KO
Slfn4	E	RAD21_8H__alpha	0.0625	8	Rad21KO
Daxx	E	RAD21_8H__alpha	0.2589285714285714	8	Rad21KO
Ccl8	E	RAD21_8H__alpha	0.0535714285714285	8	Rad21KO
Ifi35	E	RAD21_8H__alpha	0.59375	8	Rad21KO
Cd274	E	RAD21_8H__alpha	0.4553571428571428	8	Rad21KO
Ikzf1	E	RAD21_8H__alpha	0.4241071428571428	8	Rad21KO
Dram1	E	RAD21_8H__alpha	0.5669642857142857	8	Rad21KO
Ppa1	E	RAD21_8H__alpha	0.2366071428571428	8	Rad21KO
[truncated: 137 more rows]
