# Supplementary material for: Cohesin couples transcriptional bursting probabilities of inducible enhancers and promoters
Source: Nat Commun. 2022 Jul 27;13:4342. doi: 10.1038/s41467-022-31192-9 (PMC9329429; doi:10.1038/s41467-022-31192-9)
Supplement: Supplementary file 4 — Source Data [file 41467_2022_31192_MOESM4_ESM.zip › SourceData/SupFig6.csv]

FC_BS	FC_BF	log2FC_BS	log2FC_BF	GeneSymbol	RNAseqcomp	GROseqcomp	smFISHcomp	log2FC_RNAseq	log2FC_GROseq	N_Cells	Genotype
0.7983385088206723	1.9189903967580801	-0.32492749199262483	0.940347491843788	Prdm1	WT2_Minus_WTUT	WT1__vs__WT0	WT_60 vs WT_0	4.16810976512099	3.77488417855732	5999	WT
0.6980748604868812	0.5879973862554063	-0.5185463377331636	-0.7661183528269887	Prdm1	FL2_Minus_FLUT	KO1__vs__KO0	Rad21KO_60 vs Rad21KO_0	5.69590302402547	1.65446864947483	7030	Rad21KO
1.328854895415599	4.025276685062914	0.4101835778319485	2.009087953028226	Egr2	WT2_Minus_WTUT	WT1__vs__WT0	WT_60 vs WT_0	3.10586950559013	2.67405642690854	7795	WT
0.9341899762317142	3.1770622434284275	-0.09821212964476098	1.6676933548942992	Egr2	FL2_Minus_FLUT	KO1__vs__KO0	Rad21KO_60 vs Rad21KO_0	1.56779349161873	1.02971246963675	8327	Rad21KO
1.2196080481979994	19.47780379180775	0.2864175758415968	4.283759111255778	Ifnb1	WT2_Minus_WTUT	WT1__vs__WT0	WT_90 vs WT_0	10.1314826506072	8.69995210932504	12535	WT
0.7394893963407738	23.457013127924732	-0.43539863445451293	4.551947416017246	Ifnb1	FL2_Minus_FLUT	KO1__vs__KO0	Rad21KO_90 vs Rad21KO_0	7.16725778512338	5.24692751344266	15730	Rad21KO
0.6288096969004797	42.04642939714641	-0.6693046292590905	5.393911386217991	Il12b	WT2_Minus_WTUT	WT1__vs__WT0	WT_90 vs WT_0	10.8254365958321	6.82380482726426	17970	WT
1.4962659110938272	20.286012214450565	0.5813665886786251	4.342413385616646	Il12b	FL2_Minus_FLUT	KO1__vs__KO0	Rad21KO_90 vs Rad21KO_0	7.73251008653556	6.96589429624658	17831	Rad21KO
1.5693430506816055	8.963415758287121	0.6501607528285821	3.164048616040286	Ifit1	WT2_Minus_WTUT	WT1__vs__WT0	WT_180 vs WT_0	2.54208533183832	1.89657295282434	4155	WT
1.9459947168739806	5.1466491150423215	0.9605077933923776	2.3636334267557655	Ifit1	FL2_Minus_FLUT	KO1__vs__KO0	Rad21KO_180 vs Rad21KO_0	2.91396590859706	3.1715184401216	2612	Rad21KO
1.2305192261840525	26.533723408772964	0.2992671992862759	4.729755234323285	Cxcl10	WT2_Minus_WTUT	WT1__vs__WT0	WT_120 vs WT_0	6.08208375514913	NaN	6672	WT
1.063517952938523	23.17435612185747	0.08884438722126033	4.534457350341938	Cxcl10	FL2_Minus_FLUT	KO1__vs__KO0	Rad21KO_120 vs Rad21KO_0	6.87986724447936	NaN	8776	Rad21KO
1.89184942824824	5.080797891949022	0.919797269563178	2.3450550765973164	Peli1	WT2_Minus_WTUT	WT1__vs__WT0	WT_120 vs WT_0	3.44332723171808	2.83160983039929	44320	WT
1.2524472269633433	2.3064950592556994	0.3247498153947169	1.2057022020090598	Peli1	FL2_Minus_FLUT	KO1__vs__KO0	Rad21KO_120 vs Rad21KO_0	2.65278865641842	2.1776876897967	38087	Rad21KO
1.7231347016936442	5.17570602605637	0.7850354850042184	2.371755676295837	Sertad2	WT2_Minus_WTUT	WT1__vs__WT0	WT_120 vs WT_0	2.094062947757	2.1678627073644	35452	WT
1.3367920987891515	3.0448094718570995	0.41877511137873774	1.6063519546975136	Sertad2	FL2_Minus_FLUT	KO1__vs__KO0	Rad21KO_120 vs Rad21KO_0	1.13237347758604	1.1317790524124	33044	Rad21KO
0.9002607582886006	0.5582521084734746	-0.15158515988655447	-0.8410112998857735	Fh1	WT8_Minus_WTUT	WT6__vs__WT0	WT_8 vs WT_0	-0.927165303266256	-0.954009658553358	6037	WT
1.0096215090060974	1.8096734765389877	0.013814550977757691	0.8557294120743194	Fh1	FL8_Minus_FLUT	KO6__vs__KO0	Rad21KO_8 vs Rad21KO_0	-0.374278008401436	-0.508669836919493	9172	Rad21KO
0.8118219496745278	0.5116419530366558	-0.3007647473887211	-0.9667935293456512	Hprt	WT8_Minus_WTUT	WT6__vs__WT0	WT_8 vs WT_0	-0.886269706371019	-0.71619694631506	6037	WT
0.9724576230460462	0.771176069608051	-0.04029271198995901	-0.37486781094584615	Hprt	FL8_Minus_FLUT	KO6__vs__KO0	Rad21KO_8 vs Rad21KO_0	-0.585375847577027	-1.12026851871702	9172	Rad21KO
