# Supplementary material for: Cohesin couples transcriptional bursting probabilities of inducible enhancers and promoters
Source: Nat Commun. 2022 Jul 27;13:4342. doi: 10.1038/s41467-022-31192-9 (PMC9329429; doi:10.1038/s41467-022-31192-9)
Supplement: Supplementary file 4 — Source Data [file 41467_2022_31192_MOESM4_ESM.zip › SourceData/Fig5.csv]

Sample	Genotype	Timepoint	N_cells	CellsActive1_TSS	CellsActive2_TSS	TSS_N	BF_TSS	log2BF_TSS	BS_mean_TSS	BS_median_TSS	BS_std_TSS	MeanCounts	StdCounts	Rep	Gene	log2 BF	log2 BS	log2 mean mRNA counts
WT_0	WT	0	800	0.0	0.0	0	0.0	-Inf	NaN	0	NaN	0.02625	0.1819404171541959	2	Ifnb1_mature	-Inf	NaN	-5.251538766995965
WT_30	WT	30	824	0.0036407766990291263	0.0	3	0.0018203883495145632	-9.101538026462062	3.076407683187847	2.579010804175106	0.9801564950787737	0.2912621359223301	0.6313951911907935	2	Ifnb1_mature	-9.101538026462062	1.6212467008095628	-1.7796099315747
WT_60	WT	60	602	0.026578073089700997	0.009966777408637873	22	0.018272425249169437	-5.774188058122404	4.976466735338229	4.765821548398154	2.3182084802461125	0.5431893687707641	3.1689469469786533	2	Ifnb1_mature	-5.774188058122404	2.3151218000144005	-0.8804728512616197
WT_90	WT	90	1016	0.10236220472440945	0.024606299212598427	129	0.06348425196850394	-3.977457431348912	3.7094957418129044	3.180815210093221	1.5430647354388811	3.161417322834646	11.268838744926986	2	Ifnb1_mature	-3.977457431348912	1.8912230843581774	1.6605714907451488
Rad21KO_0	Rad21KO	0	1724	0.000580046403712297	0.0	1	0.0002900232018561485	-11.751544059089099	8.651720896575476	8.651720896575476	NaN	0.03306264501160093	0.20599746606911026	2	Ifnb1_mature	-11.751544059089099	3.1129871248905894	-4.918654044924357
Rad21KO_30	Rad21KO	30	1985	0.0015113350125944584	0.0	3	0.0007556675062972292	-10.369960791309165	2.8049268049722778	2.704232135944739	0.598236024475629	0.3022670025188917	0.5547811789312096	2	Ifnb1_mature	-10.369960791309165	1.4879631239601643	-1.7261046015344392
Rad21KO_60	Rad21KO	60	2184	0.023351648351648352	0.004578754578754579	61	0.013965201465201466	-6.162019803356966	4.018374716962058	3.2614832323024054	1.8306958939086027	0.42628205128205127	1.6934206722436238	2	Ifnb1_mature	-6.162019803356966	2.006612102920457	-1.2301197833610589
Rad21KO_90	Rad21KO	90	1755	0.05698005698005698	0.017663817663817662	131	0.037321937321937323	-4.743832313654472	3.489238386780008	2.895608560996294	1.4985565892129353	1.7703703703703704	9.409003041352937	2	Ifnb1_mature	-4.743832313654472	1.802912166657159	0.8240512109299176
WT_0	WT	0	343	0.0	0.0	0	0.0	-Inf	NaN	0	NaN	0.014577259475218658	0.1423190726105425	3	Ifnb1_mature	-Inf	NaN	-6.10013667128545
WT_30	WT	30	169	0.005917159763313609	0.0	1	0.0029585798816568047	-8.400879436282183	4.969368881027801	4.969368881027801	NaN	0.07100591715976332	0.40198857625680023	3	Ifnb1_mature	-8.400879436282183	2.3130626385023874	-3.8159169355610283
WT_60	WT	60	338	0.23076923076923078	0.10650887573964497	114	0.16863905325443787	-2.5679894221174426	5.039722628552159	3.766940656278312	3.16239533018354	4.0828402366863905	9.15667784620316	3	Ifnb1_mature	-2.5679894221174426	2.3333443342363105	2.029573115383347
WT_90	WT	90	632	0.12183544303797468	0.03481012658227848	99	0.07832278481012658	-3.674424128097493	4.459020956849498	3.7893928854206944	2.2097697654835504	5.868670886075949	11.936181308154962	3	Ifnb1_mature	-3.674424128097493	2.1567269801568174	2.553033804325907
Rad21KO_0	Rad21KO	0	1302	0.0015360983102918587	0.0	2	0.0007680491551459293	-10.346513733165635	5.873683991806018	5.873683991806018	0.6861926621208242	0.02227342549923195	0.1761185198130926	3	Ifnb1_mature	-10.346513733165635	2.5542656497761325	-5.488532738038064
Rad21KO_30	Rad21KO	30	515	0.003883495145631068	0.0	2	0.001941747572815534	-9.00842862207058	20.448752926516484	20.448752926516484	24.060866134009675	0.02330097087378641	0.16338103484705221	3	Ifnb1_mature	-9.00842862207058	4.353940957536541	-5.423466121349424
Rad21KO_60	Rad21KO	60	657	0.1841704718417047	0.0821917808219178	175	0.13318112633181126	-2.9085384484900008	5.318778206323529	3.866727161720554	3.6906345987803184	2.963470319634703	7.617686745538792	3	Ifnb1_mature	-2.9085384484900008	2.4110948776592678	1.5672876083979652
Rad21KO_90	Rad21KO	90	423	0.2860520094562648	0.1182033096926714	171	0.20212765957446807	-2.306661338234052	5.194865746987467	3.7195421799437662	4.228461873186367	4.971631205673759	11.765446595382043	3	Ifnb1_mature	-2.306661338234052	2.3770864654609327	2.3137192816118297
WT_0	WT	0	1062	0.013182674199623353	0.002824858757062147	17	0.00800376647834275	-6.965105209553814	4.35093951158877	4.298127266208461	1.428236249273316	0.2919020715630885	0.6833900898507137	1	Ifnb1_mature	-6.965105209553814	2.1213269601242444	-1.7764436455299162
WT_30	WT	30	728	0.006868131868131868	0.0	5	0.003434065934065934	-8.185866545311335	3.0830749706252276	3.0337001240199464	0.6679207476651571	0.19505494505494506	0.7905060780445055	1	Ifnb1_mature	-8.185866545311335	1.6243699716488398	-2.358047520694014
WT_60	WT	60	1104	0.028985507246376812	0.008152173913043478	41	0.018568840579710144	-5.750972452160085	3.975770301341204	3.0193686304301166	2.2257880016508023	0.5489130434782609	4.147699085313911	1	Ifnb1_mature	-5.750972452160085	1.9912344081354643	-0.8653504733052182
WT_90	WT	90	959	0.09384775808133472	0.026068821689259645	115	0.05995828988529719	-4.059896954073755	3.619330427204924	2.8672667278802706	1.8728258634246384	2.906152241918665	13.721794137219462	1	Ifnb1_mature	-4.059896954073755	1.8557228247396877	1.5391102820856781
Rad21KO_0	Rad21KO	0	1391	0.002875629043853343	0.0	4	0.0014378145219266715	-9.44190670454224	2.7073066872395946	2.2519280092937946	1.046517403180696	0.19769949676491733	0.5036790104859077	1	Ifnb1_mature	-9.44190670454224	1.436858327190008	-2.338618896130217
Rad21KO_30	Rad21KO	30	1036	0.003861003861003861	0.0	4	0.0019305019305019305	-9.016808287686555	3.982135663722575	4.151573825596543	1.2437442392430633	0.16891891891891891	0.5233108914132022	1	Ifnb1_mature	-9.016808287686555	1.9935423717479746	-2.5655971758542253
Rad21KO_60	Rad21KO	60	814	0.0171990171990172	0.0012285012285012285	15	0.009213759213759214	-6.761994388657729	4.145409240151192	3.538545738805741	1.7148020412001517	0.2199017199017199	1.4535182714651003	1	Ifnb1_mature	-6.761994388657729	2.05151453346837	-2.1850692070019906
Rad21KO_90	Rad21KO	90	932	0.05472103004291846	0.015021459227467811	65	0.03487124463519313	-4.841818331625825	3.190054448373976	2.5972758334694657	1.2793762883182007	1.1748927038626609	5.575619446473264	1	Ifnb1_mature	-4.841818331625825	1.6735810483565219	0.23252900983425542
WT_120	WT	120	2663	0.02365752910251596	0.0007510326699211416	65	0.012204280886218551	-6.3564689001821595	2.860972352867659	2.6621576998217376	0.659646296652608	17.99286518963575	26.537633742906564	4	Il12b	-6.3564689001821595	1.516505556181388	4.169353034992252
WT_90	WT	90	1615	0.04086687306501548	0.002476780185758514	70	0.021671826625386997	-5.528035432636321	3.341071330372002	3.317824539707807	0.7835778742672732	11.109597523219815	19.776126214542764	4	Il12b	-5.528035432636321	1.740310783892705	3.4737346468283556
WT_60	WT	60	1786	0.0033594624860022394	0.0	6	0.0016797312430011197	-9.217553864400067	3.640338918014599	2.9975656315162835	1.7615928297444956	3.251959686450168	4.914314433728878	4	Il12b	-9.217553864400067	1.8640727725605615	1.7013093728745279
WT_0	WT	0	986	0.002028397565922921	0.0010141987829614604	3	0.0015212981744421906	-9.360481335656756	2.3736353928901113	2.311603112686896	0.1694140345258497	4.139959432048681	5.523984216371192	4	Il12b	-9.360481335656756	1.2470983438815937	2.049616630654808
Rad21KO_120	Rad21KO	120	448	0.0	0.0	0	0.0	-Inf	NaN	0	NaN	4.997767857142857	16.274834594901513	4	Il12b	-Inf	NaN	2.321283890794993
Rad21KO_90	Rad21KO	90	1109	0.002705139765554554	0.0009017132551848512	4	0.0018034265103697023	-9.11504365016171	2.6773056708524368	2.6407892226834098	0.561394501748594	5.620378719567178	16.273141795601834	4	Il12b	-9.11504365016171	1.4207818624183084	2.4906673472491745
Rad21KO_60	Rad21KO	60	1130	0.0	0.0	0	0.0	-Inf	NaN	0	NaN	1.084070796460177	5.882900208034619	4	Il12b	-Inf	NaN	0.11645897658738288
Rad21KO_0	Rad21KO	0	937	0.0010672358591248667	0.0	1	0.0005336179295624333	-10.871905237659186	2.5793883820211416	2.5793883820211416	NaN	0.7310565635005336	1.3998726491231135	4	Il12b	-10.871905237659186	1.3670290180398532	-0.4519450598112978
WT_120	WT	120	1238	0.1332794830371567	0.03150242326332795	204	0.08239095315024232	-3.601370257242769	5.118759972193184	3.1088180386313473	3.7725385936732434	40.2794830371567	56.121456368221345	2	Il12b	-3.601370257242769	2.3557943573655415	5.331973262231156
WT_90	WT	90	885	0.10056497175141244	0.023728813559322035	110	0.062146892655367235	-4.0081739314457	6.4148851306179715	4.398620536146872	4.234468907595355	25.11186440677966	45.3681761684374	2	Il12b	-4.0081739314457	2.6814234316483083	4.650297239011032
WT_60	WT	60	1181	0.01947502116850127	0.0059271803556308214	30	0.012701100762066046	-6.298902653788638	6.769088745555865	4.196566859957096	4.688969964882728	2.0135478408128704	7.571007547447989	2	Il12b	-6.298902653788638	2.7589616313256102	1.0097397503484986
WT_0	WT	0	1705	0.0064516129032258064	0.0	11	0.0032258064516129032	-8.276124405274238	4.366310727064772	3.1069339656497563	2.3389966621226663	0.7354838709677419	1.3758700247493532	2	Il12b	-8.276124405274238	2.1264148028994856	-0.4432343911094959
Rad21KO_120	Rad21KO	120	524	0.05152671755725191	0.015267175572519083	35	0.033396946564885496	-4.904139984592484	4.75233846823573	2.7889223888993318	3.8227903467432087	21.77671755725191	44.049704151774826	2	Il12b	-4.904139984592484	2.2486375905696208	4.444714605381271
Rad21KO_90	Rad21KO	90	1250	0.0648	0.0168	102	0.0408	-4.6152870375779536	6.428598904053854	4.705870729798248	4.201556290198883	12.908	29.25214669847625	2	Il12b	-4.6152870375779536	2.6845043402854647	3.690193577824855
Rad21KO_60	Rad21KO	60	944	0.02754237288135593	0.006355932203389831	32	0.01694915254237288	-5.882643049361842	6.268216601198031	3.94797011680716	4.262519441513738	2.294491525423729	9.405337452413788	2	Il12b	-5.882643049361842	2.6480550336833515	1.1981744782464858
Rad21KO_0	Rad21KO	0	1206	0.003316749585406302	0.0	4	0.001658374792703151	-9.236014191900084	3.557854014964365	3.117426700198228	1.4196787325491478	0.8208955223880597	1.004270314917213	2	Il12b	-9.236014191900084	1.831007315493273	-0.28472947693311274
WT_120	WT	120	3005	0.04658901830282862	0.01064891846921797	172	0.028618968386023295	-5.12688452089645	6.3784744296804385	5.713436569806978	3.6480733530393485	8.718801996672212	16.055199676331245	3	Il12b	-5.12688452089645	2.67321140895607	3.124129915713627
WT_90	WT	90	1250	0.0144	0.0008	19	0.0076	-7.0397848661058635	7.58111387547199	7.23913492196085	4.698364563749141	3.4976	5.966311401309013	3	Il12b	-7.0397848661058635	2.922409835805168	1.8063653061224552
WT_60	WT	60	709	0.0	0.0	0	0.0	-Inf	NaN	0	NaN	2.084626234132581	2.2344637578718975	3	Il12b	-Inf	NaN	1.0597887369066348
WT_0	WT	0	228	0.0043859649122807015	0.0	1	0.0021929824561403508	-8.832890014164741	22.71596780076192	22.71596780076192	NaN	1.793859649122807	1.67030478569965	3	Il12b	-8.832890014164741	4.505634866785049	0.8430670187770071
Rad21KO_120	Rad21KO	120	620	0.03064516129032258	0.00967741935483871	25	0.020161290322580645	-5.632268215499513	5.543729149910937	3.2232418072422404	4.905388546299757	6.337096774193548	11.734305971396907	3	Il12b	-5.632268215499513	2.470856773415657	2.663822047184449
Rad21KO_90	Rad21KO	90	1604	0.003117206982543641	0.0	5	0.0015586034912718205	-9.325530331567558	9.766949689278764	8.344512458262644	9.048292400370913	2.8179551122194515	5.369494185288228	3	Il12b	-9.325530331567558	3.2879080652372323	1.4946486308476299
Rad21KO_60	Rad21KO	60	1139	0.001755926251097454	0.0	2	0.000877963125548727	-10.153552031708111	19.0902006922695	19.0902006922695	0.9677175569024714	1.678665496049166	1.945747373036484	3	Il12b	-10.153552031708111	4.2547603645344	0.7473147762726368
Rad21KO_0	Rad21KO	0	409	0.0	0.0	0	0.0	-Inf	NaN	0	NaN	2.34718826405868	2.26151696578394	3	Il12b	-Inf	NaN	1.23093356266677
WT_120	WT	120	1406	0.05903271692745377	0.011379800853485065	99	0.03520625889046942	-4.828024258992926	4.628664857241285	3.5025924773037405	2.8188246601867704	16.286628733997155	23.64857611026183	1	Il12b	-4.828024258992926	2.210596106743	4.025616097640107
WT_90	WT	90	1699	0.0924072984108299	0.015303119482048263	183	0.05385520894643908	-4.214770298900178	6.107955587020429	5.013837943892664	3.529474855705511	4.841082989994114	11.555853314355813	1	Il12b	-4.214770298900178	2.6106895718567142	2.2753298263257458
WT_60	WT	60	1915	0.018276762402088774	0.0005221932114882506	36	0.009399477806788513	-6.733203675370007	6.841440391536334	7.93275220614828	3.125699079532233	0.3671018276762402	1.8919241303268641	1	Il12b	-6.733203675370007	2.774300100981932	-1.4457477977397841
WT_0	WT	0	1889	0.0037056643726839597	0.0	7	0.0018528321863419798	-9.076052064330765	3.9391128921364538	3.965082493581859	1.5227188092227453	0.13075701429327688	0.4285266302253189	1	Il12b	-9.076052064330765	1.9778707641445283	-2.9350397548036917
Rad21KO_120	Rad21KO	120	865	0.011560693641618497	0.0	10	0.005780346820809248	-7.434628227636725	3.749788240874345	2.710714924224472	1.9768905974428106	13.010404624277456	25.406074895947576	1	Il12b	-7.434628227636725	1.9068091256174429	3.70159392553347
Rad21KO_90	Rad21KO	90	1851	0.037817396002161	0.008103727714748784	85	0.022960561858454888	-5.444698243732873	5.050732908750329	3.950580112255983	3.155428596927466	7.80064829821718	19.57291895288588	1	Il12b	-5.444698243732873	2.3364927516464333	2.9635940288154545
Rad21KO_60	Rad21KO	60	1145	0.023580786026200874	0.005240174672489083	33	0.014410480349344978	-6.116737763625853	6.151913384989358	3.194439103909362	4.480545632190975	0.9737991266375546	4.053317510907579	1	Il12b	-6.116737763625853	2.621035191218142	-0.038303888176639135
Rad21KO_0	Rad21KO	0	1600	0.00375	0.0	6	0.001875	-9.05889368905357	7.099616222466743	4.834386057229782	3.971984354032624	0.255	0.5669443457536099	1	Il12b	-9.05889368905357	2.8277410402640113	-1.9714308478032292
WT_0	WT	0	426	0.02112676056338028	0.0	9	0.01056338028169014	-6.564784618783526	5.429459810191007	6.136776716421775	2.0244418232021952	2.227699530516432	5.179805389380823	2	Ifit1	-6.564784618783526	2.44080866802486	1.1555546567952713
WT_180	WT	180	577	0.7972270363951474	0.35181975736568455	663	0.574523396880416	-0.7995624485328946	6.832001764721802	6.291692009439257	2.73524257331277	67.58578856152513	27.90036848454285	2	Ifit1	-0.7995624485328946	2.7723083476099055	6.0786480140686985
Rad21KO_0	Rad21KO	0	504	0.0	0.0	0	0.0	-Inf	NaN	0	NaN	0.15079365079365079	1.0347248100265392	2	Ifit1	-Inf	NaN	-2.729352410056331
Rad21KO_180	Rad21KO	180	591	0.5532994923857868	0.13367174280879865	406	0.34348561759729274	-1.5416784029923563	5.837288625974996	5.184859922801849	2.4244538346651012	30.612521150592215	23.358382059692957	2	Ifit1	-1.5416784029923563	2.5452984043462705	4.936049960453879
WT_0	WT	0	191	0.010471204188481676	0.0	2	0.005235602094240838	-7.577428828035749	2.1299118440165823	2.1299118440165823	0.03821881973380944	1.3403141361256545	2.516136952543922	3	Ifit1	-7.577428828035749	1.090793719262349	0.4225711719642514
WT_180	WT	180	897	0.8963210702341137	0.4983277591973244	1251	0.697324414715719	-0.5200981007534414	4.311868486015664	4.069207568815479	1.6018460644781878	18.97993311036789	12.01318280707636	3	Ifit1	-0.5200981007534414	2.108313175895039	4.246403002867535
Rad21KO_0	Rad21KO	0	291	0.0	0.0	0	0.0	-Inf	NaN	0	NaN	0.14776632302405499	0.4496974005965898	3	Ifit1	-Inf	NaN	-2.758610588206186
Rad21KO_180	Rad21KO	180	306	0.2549019607843137	0.08496732026143791	104	0.16993464052287582	-2.5569481245515595	3.4285206084215383	2.9476806335404584	1.4290021923913072	4.787581699346405	8.009664819834239	3	Ifit1	-2.5569481245515595	1.7775861940947495	2.2592971066169585
WT_0	WT	0	1020	0.06274509803921569	0.010784313725490196	75	0.03676470588235294	-4.765534746362977	2.5125379934263403	2.294043448293741	0.6205340755534374	7.6	11.667321819073694	1	Ifit1	-4.765534746362977	1.3291454122172728	2.925999418556223
WT_180	WT	180	1044	0.7432950191570882	0.36302681992337166	1155	0.5531609195402298	-0.8542288602664647	3.324206848506586	3.2406198407895146	0.7677510253655956	59.60249042145594	51.37271953191124	1	Ifit1	-0.8542288602664647	1.7330101564854883	5.897300708185876
Rad21KO_0	Rad21KO	0	445	0.16853932584269662	0.051685393258426963	98	0.1101123595505618	-3.182951681738552	2.70534112744909	2.557695797578617	0.5493079057466363	6.683146067415731	16.878628978862405	1	Ifit1	-3.182951681738552	1.4358105207987308	2.7405274061986584
Rad21KO_180	Rad21KO	180	475	0.6526315789473685	0.3157894736842105	460	0.4842105263157895	-1.046293652273935	3.2305126358173513	3.0401742111514087	0.8858552514803936	38.1578947368421	49.16761047284227	1	Ifit1	-1.046293652273935	1.6917631180053458	5.253909671458711
WT_0	WT	0	334	0.0	0.0	0	0.0	-Inf	NaN	0	NaN	0.2215568862275449	1.19005487346565	4	Cxcl10	-Inf	NaN	-2.1742509268451022
WT_120	WT	120	234	0.44017094017094016	0.20085470085470086	150	0.32051282051282054	-1.6415460290875235	4.846588039117662	5.03386015344709	1.3828629819961549	63.504273504273506	56.684144664419975	4	Cxcl10	-1.6415460290875235	2.2769694583696896	5.988781775842554
Rad21KO_0	Rad21KO	0	569	0.0	0.0	0	0.0	-Inf	NaN	0	NaN	0.21616871704745166	0.7150436406990565	4	Cxcl10	-Inf	NaN	-2.2097703369673423
Rad21KO_120	Rad21KO	120	1085	0.4304147465437788	0.20460829493087557	689	0.3175115207373272	-1.6551191546275503	4.907597115115513	5.314849462375909	1.5395203131843687	52.851612903225806	48.6495024272426	4	Cxcl10	-1.6551191546275503	2.29501681707693	5.7238755947257625
WT_0	WT	0	1187	0.02106149957877001	0.003369839932603201	29	0.012215669755686605	-6.355123224514334	4.056747248128969	3.9871880351016493	1.1986467921021722	0.5433866891322662	1.9895417086301963	2	Cxcl10	-6.355123224514334	2.0203234195690625	-0.8799488693312904
WT_120	WT	120	1414	0.2036775106082037	0.06082036775106082	374	0.13224893917963224	-2.9186719449217624	4.6876222854110035	4.448069007282987	1.7601164502362796	13.060820367751061	21.60107283921183	2	Cxcl10	-2.9186719449217624	2.2288563263902548	3.7071736122399677
Rad21KO_0	Rad21KO	0	537	0.020484171322160148	0.0037243947858473	13	0.012104283054003724	-6.368338559844321	4.550470502194155	4.208105599135075	1.2265640604857413	0.3687150837988827	0.9413732559958052	2	Cxcl10	-6.368338559844321	2.1860157224736962	-1.439421657905803
Rad21KO_120	Rad21KO	120	536	0.10820895522388059	0.03731343283582089	78	0.07276119402985075	-3.7806869715955242	3.670290460770151	3.371855063512392	1.4585696490865754	9.229477611940299	16.869968575151546	2	Cxcl10	-3.7806869715955242	1.875894240106884	3.206248993700851
WT_0	WT	0	288	0.010416666666666666	0.0	3	0.005208333333333333	-7.584962500721156	2.811140725023835	2.522366687071455	0.89047630045583	1.0659722222222223	6.343738587028137	3	Cxcl10	-7.584962500721156	1.4911556764903238	0.09216984392786716
WT_120	WT	120	1123	0.8780053428317008	0.5823686553873553	1640	0.730186999109528	-0.45366211289515523	3.4201228178237835	3.58295548953929	0.6112416108478289	107.70080142475513	50.239049491718085	3	Cxcl10	-0.45366211289515523	1.7740481337321712	6.75088517509991
Rad21KO_0	Rad21KO	0	761	0.009198423127463863	0.003942181340341655	10	0.006570302233902759	-7.249824548616183	2.824751947631131	2.5986441274663843	0.7107032456912841	3.1274638633377134	11.477015704467792	3	Cxcl10	-7.249824548616183	1.4981241844712965	1.6449932146917603
Rad21KO_120	Rad21KO	120	2011	0.7712580805569369	0.4619592242665341	2480	0.6166086524117355	-0.6975729610311143	3.4733938853417423	3.673758613326892	0.6424199269663099	85.08851317752362	48.88072723326583	3	Cxcl10	-0.6975729610311143	1.7963460226427375	6.410892478263132
WT_0	WT	0	1233	0.051094890510948905	0.008110300081103	73	0.029602595296025953	-5.078132525522822	3.2435806365796522	3.0021991792028158	1.073879252419253	4.582319545823196	11.473992845698147	1	Cxcl10	-5.078132525522822	1.6975873051789954	2.1960780677870733
WT_120	WT	120	859	0.27473806752037255	0.10244470314318975	324	0.18859138533178113	-2.406664318253839	2.794637952115112	2.579217321180758	0.7385581876066805	30.470314318975554	32.50164050037742	1	Cxcl10	-2.406664318253839	1.482661392721256	4.929332477225131
Rad21KO_0	Rad21KO	0	2046	0.005376344086021506	0.0004887585532746823	12	0.002932551319648094	-8.413627929024173	4.460352836946112	3.7628423006404503	2.338298768806053	0.927663734115347	1.7227507191741915	1	Cxcl10	-8.413627929024173	2.1571578392886686	-0.10832615272421933
Rad21KO_120	Rad21KO	120	1231	0.010560519902518278	0.0	13	0.005280259951259139	-7.565175328343365	4.017747623982837	3.751034610904972	1.4112907791552276	1.908204711616572	2.7786390674217065	1	Cxcl10	-7.565175328343365	2.0063869435974024	0.9322159515277395
