# Supplementary material for: Cohesin couples transcriptional bursting probabilities of inducible enhancers and promoters
Source: Nat Commun. 2022 Jul 27;13:4342. doi: 10.1038/s41467-022-31192-9 (PMC9329429; doi:10.1038/s41467-022-31192-9)
Supplement: Supplementary file 4 — Source Data [file 41467_2022_31192_MOESM4_ESM.zip › SourceData/Fig4b_Il12b_fractionexpressing.csv]

Genotype	Timepoint	F_Expressing_exon	Rep
WT	120	0.44096728307254623	1
WT	90	0.1683343143025309	1
WT	60	0.013054830287206266	1
WT	0	0.0	1
Rad21KO	120	0.31213872832369943	1
Rad21KO	90	0.17720151269584009	1
Rad21KO	60	0.026200873362445413	1
Rad21KO	0	0.0	1
WT	120	0.5403877221324718	2
WT	90	0.3751412429378531	2
WT	60	0.03979678238780694	2
WT	0	0.002932551319648094	2
Rad21KO	120	0.33969465648854963	2
Rad21KO	90	0.2432	2
Rad21KO	60	0.03919491525423729	2
Rad21KO	0	0.0041459369817578775	2
WT	120	0.3214642262895175	3
WT	90	0.1608	3
WT	60	0.07334273624823695	3
WT	0	0.043859649122807015	3
Rad21KO	120	0.3193548387096774	3
Rad21KO	90	0.10972568578553615	3
Rad21KO	60	0.04214223002633889	3
Rad21KO	0	0.08068459657701711	3
WT	120	0.49004881712354487	4
WT	90	0.3380804953560371	4
WT	60	0.17525195968645016	4
WT	0	0.22920892494929007	4
Rad21KO	120	0.13392857142857142	4
Rad21KO	90	0.16411181244364292	4
Rad21KO	60	0.02743362831858407	4
Rad21KO	0	0.0096051227321238	4
