# Supplementary material for: Cohesin couples transcriptional bursting probabilities of inducible enhancers and promoters
Source: Nat Commun. 2022 Jul 27;13:4342. doi: 10.1038/s41467-022-31192-9 (PMC9329429; doi:10.1038/s41467-022-31192-9)
Supplement: Supplementary file 4 — Source Data [file 41467_2022_31192_MOESM4_ESM.zip › SourceData/Fig1f_heatmap.csv]

X2328AA_MSCB_033__WTUT	X2328AA_MSCB_011__WTUT	X2327AA_MSCB_068__WTUT	X2323AA_MSCB_041__WTUT	X2328AA_MSCB_073__WTUT	X2329AA_MSCB_035__WTUT	X2325AA_MSCB_002__WTUT	X2329AA_MSCB_090__WTUT	X2328AA_MSCB_075__WTUT	X2328AA_MSCB_049__WTUT	X2324AA_MSCB_091__WTUT	X2324AA_MSCB_010__WTUT	X2326AA_MSCB_017__WTUT	X2324AA_MSCB_041__WTUT	X2329AA_MSCB_020__WTUT	X2324AA_MSCB_060__WTUT	X2326AA_MSCB_074__WTUT	X2324AA_MSCB_089__WTUT	X2323AA_MSCB_092__WTUT	X2328AA_MSCB_004__WTUT	X2326AA_MSCB_089__WTUT	X2326AA_MSCB_004__WTUT	X2326AA_MSCB_012__WTUT	X2323AA_MSCB_082__WTUT	X2328AA_MSCB_057__WTUT	X2327AA_MSCB_065__WTUT	X2324AA_MSCB_052__WTUT	X2324AA_MSCB_002__WTUT	X2327AA_MSCB_090__WTUT	X2327AA_MSCB_082__WTUT	X2330AA_MSCB_042__WTUT	X2325AA_MSCB_041__WTUT	X2326AA_MSCB_082__WTUT	X2328AA_MSCB_092__WTUT	X2324AA_MSCB_090__WTUT	X2326AA_MSCB_018__WTUT	X2323AA_MSCB_076__WTUT	X2323AA_MSCB_034__WTUT	X2327AA_MSCB_074__WTUT	X2325AA_MSCB_044__WTUT	X2323AA_MSCB_065__WTUT	X2323AA_MSCB_002__WTUT	X2329AA_MSCB_073__WTUT	X2325AA_MSCB_034__WTUT	X2326AA_MSCB_083__WTUT	X2324AA_MSCB_057__WTUT	X2323AA_MSCB_004__WTUT	X2325AA_MSCB_028__WTUT	X2326AA_MSCB_050__WTUT	X2323AA_MSCB_090__WTUT
0.0	0.0	0.0	0.0	0.0	0.0	0.0	0.0	0.0	0.0	0.0	0.0	7.531539388458563	0.0	0.0	7.580630290098759	0.0	0.0	0.0	0.0	0.0	0.0	0.0	0.0	0.0	0.0	0.0	0.0	0.0	0.0	0.0	0.0	0.0	0.0	0.0	0.0	0.0	0.0	0.0	0.0	0.0	0.0	0.0	0.0	0.0	0.0	7.393528566595597	0.0	0.0	0.0
0.0	0.0	0.0	0.0	0.0	0.0	0.0	0.0	0.0	0.0	0.0	0.0	0.0	0.0	0.0	0.0	0.0	0.0	0.0	0.0	0.0	0.0	0.0	0.0	0.0	0.0	0.0	0.0	0.0	0.0	7.248846387438239	0.0	0.0	0.0	0.0	0.0	0.0	0.0	0.0	0.0	0.0	0.0	0.0	0.0	0.0	0.0	0.0	0.0	0.0	0.0
0.0	0.0	0.0	0.0	0.0	0.0	0.0	0.0	0.0	0.0	0.0	0.0	0.0	0.0	0.0	7.580630290098759	0.0	0.0	0.0	0.0	0.0	0.0	0.0	0.0	0.0	0.0	0.0	0.0	0.0	0.0	0.0	0.0	0.0	0.0	0.0	0.0	0.0	0.0	0.0	0.0	0.0	0.0	0.0	0.0	0.0	0.0	0.0	0.0	0.0	0.0
0.0	0.0	0.0	0.0	0.0	0.0	0.0	0.0	0.0	0.0	0.0	0.0	0.0	0.0	0.0	0.0	0.0	0.0	0.0	0.0	0.0	0.0	0.0	0.0	0.0	0.0	0.0	0.0	7.6983076826824535	0.0	0.0	0.0	0.0	0.0	0.0	0.0	6.81318132391756	0.0	0.0	0.0	0.0	0.0	0.0	0.0	0.0	0.0	0.0	0.0	0.0	0.0
0.0	0.0	0.0	7.124480460724508	0.0	0.0	0.0	7.08509167137986	7.437164292551348	0.0	0.0	0.0	0.0	0.0	0.0	7.580630290098759	7.495477881549684	0.0	7.833987545233328	0.0	0.0	0.0	7.347524980917592	0.0	0.0	0.0	0.0	0.0	0.0	0.0	0.0	0.0	7.348610816205477	0.0	0.0	0.0	0.0	0.0	0.0	0.0	0.0	0.0	7.287652181851359	0.0	0.0	0.0	7.393528566595597	0.0	6.9477692441086605	0.0
0.0	0.0	0.0	0.0	0.0	0.0	0.0	0.0	0.0	0.0	0.0	0.0	0.0	0.0	0.0	0.0	0.0	0.0	0.0	0.0	0.0	0.0	0.0	0.0	0.0	0.0	7.130450290266619	0.0	0.0	0.0	0.0	0.0	0.0	0.0	0.0	0.0	0.0	0.0	0.0	0.0	0.0	0.0	0.0	0.0	0.0	0.0	0.0	0.0	0.0	0.0
0.0	0.0	0.0	0.0	0.0	0.0	0.0	0.0	0.0	0.0	0.0	0.0	0.0	0.0	0.0	0.0	0.0	0.0	0.0	0.0	0.0	0.0	0.0	0.0	0.0	0.0	0.0	0.0	0.0	0.0	0.0	0.0	0.0	0.0	0.0	0.0	0.0	0.0	0.0	0.0	0.0	0.0	0.0	0.0	0.0	0.0	0.0	0.0	0.0	0.0
8.670224673330397	0.0	0.0	7.817224984624562	8.323927115784837	0.0	8.249720122615125	7.08509167137986	8.130016953279565	8.592641158713787	0.0	0.0	7.531539388458563	0.0	7.818963199764983	8.27352231834876	7.495477881549684	0.0	7.833987545233328	7.451168630109989	0.0	0.0	8.040350017215394	8.592102320390625	0.0	0.0	7.823197211277142	7.55016532715727	8.79661752951366	8.485658734324307	7.248846387438239	8.290308587337261	7.348610816205477	7.907252421396311	7.607618535942075	8.703839344586724	0.0	8.10903342906695	0.0	9.229961100323493	9.15123460671613	8.75920948193128	7.287652181851359	8.936635197701088	0.0	8.087234561563314	8.086368089198793	0.0	8.33334276346827	8.548791660779974
0.0	0.0	0.0	0.0	0.0	0.0	0.0	0.0	0.0	0.0	7.503782580458621	0.0	0.0	0.0	0.0	0.0	0.0	0.0	0.0	0.0	7.211898339489781	0.0	0.0	0.0	0.0	0.0	0.0	0.0	0.0	0.0	0.0	0.0	0.0	0.0	0.0	0.0	0.0	0.0	0.0	0.0	0.0	0.0	0.0	0.0	0.0	0.0	0.0	7.986610908130229	0.0	0.0
0.0	0.0	0.0	0.0	0.0	0.0	0.0	0.0	0.0	0.0	0.0	0.0	0.0	0.0	0.0	0.0	0.0	0.0	0.0	0.0	0.0	0.0	0.0	0.0	0.0	0.0	0.0	0.0	0.0	0.0	0.0	0.0	7.348610816205477	0.0	0.0	0.0	0.0	0.0	0.0	0.0	0.0	0.0	0.0	0.0	0.0	0.0	0.0	0.0	6.9477692441086605	0.0
0.0	0.0	0.0	0.0	0.0	0.0	0.0	0.0	0.0	0.0	0.0	0.0	0.0	7.582197810765355	7.818963199764983	0.0	0.0	0.0	0.0	0.0	0.0	7.537147027559111	0.0	7.206364501049721	0.0	0.0	0.0	0.0	0.0	0.0	0.0	0.0	0.0	0.0	0.0	0.0	0.0	7.011022578471548	0.0	0.0	0.0	0.0	0.0	0.0	0.0	6.989236961506762	0.0	0.0	6.9477692441086605	0.0
0.0	0.0	7.759153453597093	0.0	0.0	0.0	0.0	0.0	0.0	7.899679426553356	0.0	0.0	7.531539388458563	0.0	0.0	0.0	0.0	0.0	0.0	0.0	7.211898339489781	0.0	0.0	0.0	0.0	0.0	0.0	0.0	0.0	7.792717939852482	0.0	0.0	8.0414362021653	0.0	7.607618535942075	7.318042701955048	8.421739497133904	0.0	0.0	0.0	7.542220959244858	0.0	7.287652181851359	0.0	8.321047747793873	0.0	0.0	7.986610908130229	6.9477692441086605	0.0
0.0	0.0	0.0	0.0	0.0	0.0	0.0	0.0	0.0	0.0	0.0	0.0	0.0	0.0	0.0	0.0	0.0	0.0	0.0	0.0	0.0	0.0	0.0	0.0	0.0	0.0	7.823197211277142	0.0	0.0	0.0	7.248846387438239	0.0	0.0	0.0	0.0	0.0	0.0	0.0	0.0	0.0	0.0	0.0	0.0	0.0	0.0	0.0	0.0	0.0	0.0	0.0
0.0	0.0	0.0	0.0	0.0	0.0	0.0	0.0	0.0	0.0	0.0	0.0	0.0	0.0	0.0	0.0	0.0	7.631846549452305	7.833987545233328	0.0	0.0	0.0	0.0	0.0	0.0	0.0	0.0	0.0	0.0	0.0	0.0	0.0	0.0	0.0	0.0	0.0	6.81318132391756	0.0	0.0	0.0	0.0	0.0	7.287652181851359	0.0	0.0	0.0	0.0	0.0	6.9477692441086605	6.758000618020826
0.0	8.117039080589356	0.0	0.0	0.0	0.0	0.0	0.0	0.0	0.0	0.0	0.0	0.0	0.0	0.0	7.580630290098759	0.0	0.0	0.0	7.451168630109989	0.0	0.0	0.0	0.0	7.568371272000753	0.0	0.0	0.0	0.0	0.0	0.0	0.0	0.0	0.0	0.0	0.0	0.0	7.011022578471548	7.9331041634263055	0.0	0.0	0.0	0.0	0.0	0.0	6.989236961506762	0.0	0.0	6.9477692441086605	0.0
0.0	0.0	0.0	7.124480460724508	0.0	0.0	0.0	0.0	8.130016953279565	0.0	7.503782580458621	0.0	8.224418576789978	0.0	0.0	0.0	7.495477881549684	0.0	0.0	0.0	7.211898339489781	8.230027714688202	0.0	0.0	0.0	0.0	7.130450290266619	0.0	8.79661752951366	7.792717939852482	7.248846387438239	0.0	0.0	0.0	0.0	0.0	7.505778758169276	7.011022578471548	0.0	0.0	0.0	7.6609111613255125	7.980457337969115	0.0	0.0	7.681923161034364	0.0	0.0	6.9477692441086605	7.855838240556329
0.0	0.0	0.0	0.0	0.0	0.0	0.0	0.0	7.437164292551348	0.0	0.0	0.0	0.0	0.0	0.0	0.0	0.0	0.0	0.0	0.0	0.0	0.0	0.0	0.0	0.0	0.0	0.0	0.0	0.0	0.0	0.0	8.290308587337261	0.0	0.0	0.0	7.318042701955048	0.0	0.0	0.0	0.0	0.0	0.0	0.0	0.0	0.0	0.0	0.0	0.0	0.0	0.0
0.0	0.0	0.0	0.0	0.0	0.0	0.0	0.0	0.0	0.0	0.0	0.0	0.0	0.0	0.0	0.0	0.0	0.0	0.0	0.0	0.0	0.0	0.0	0.0	7.568371272000753	0.0	0.0	0.0	0.0	0.0	0.0	0.0	0.0	0.0	0.0	0.0	0.0	0.0	0.0	0.0	0.0	0.0	0.0	0.0	0.0	0.0	0.0	0.0	0.0	0.0
0.0	0.0	0.0	0.0	0.0	0.0	0.0	0.0	0.0	0.0	0.0	0.0	0.0	0.0	0.0	0.0	0.0	0.0	0.0	0.0	0.0	0.0	0.0	0.0	0.0	0.0	0.0	0.0	0.0	0.0	0.0	0.0	0.0	0.0	0.0	0.0	0.0	0.0	0.0	0.0	0.0	0.0	0.0	0.0	0.0	6.989236961506762	0.0	0.0	0.0	0.0
7.9772490985866655	8.117039080589356	7.759153453597093	7.124480460724508	8.323927115784837	7.7835606327405324	8.249720122615125	7.777820015235373	0.0	0.0	0.0	0.0	0.0	0.0	7.818963199764983	0.0	0.0	0.0	0.0	7.451168630109989	7.211898339489781	0.0	7.347524980917592	7.206364501049721	0.0	7.595224573954627	0.0	0.0	0.0	8.485658734324307	0.0	0.0	0.0	0.0	7.607618535942075	7.318042701955048	0.0	7.703718714392338	0.0	0.0	0.0	7.6609111613255125	7.287652181851359	0.0	0.0	7.681923161034364	0.0	7.986610908130229	0.0	8.366508859056841
8.670224673330397	8.117039080589356	0.0	7.124480460724508	7.225799991627396	0.0	0.0	0.0	8.130016953279565	7.899679426553356	0.0	7.454441749221188	0.0	0.0	0.0	0.0	0.0	7.631846549452305	0.0	7.451168630109989	0.0	7.537147027559111	7.347524980917592	0.0	0.0	7.595224573954627	7.130450290266619	8.243049461546597	7.6983076826824535	0.0	0.0	0.0	7.348610816205477	7.907252421396311	0.0	0.0	7.505778758169276	7.011022578471548	7.9331041634263055	0.0	8.23510299529762	0.0	0.0	0.0	7.628143878402221	0.0	0.0	0.0	7.640435921234469	0.0
0.0	0.0	0.0	0.0	0.0	0.0	0.0	0.0	0.0	0.0	0.0	0.0	0.0	0.0	0.0	0.0	0.0	0.0	0.0	0.0	0.0	0.0	0.0	0.0	0.0	0.0	0.0	0.0	0.0	0.0	0.0	0.0	0.0	0.0	0.0	0.0	0.0	0.0	0.0	0.0	0.0	0.0	0.0	0.0	0.0	0.0	0.0	0.0	0.0	0.0
0.0	0.0	7.759153453597093	0.0	0.0	0.0	0.0	0.0	0.0	0.0	0.0	0.0	0.0	0.0	0.0	0.0	0.0	0.0	0.0	8.144025387241683	0.0	0.0	0.0	0.0	0.0	0.0	0.0	0.0	0.0	0.0	0.0	0.0	0.0	0.0	0.0	0.0	0.0	7.011022578471548	0.0	0.0	0.0	0.0	0.0	0.0	0.0	0.0	0.0	0.0	0.0	0.0
0.0	0.0	0.0	0.0	0.0	0.0	0.0	0.0	0.0	0.0	0.0	0.0	0.0	0.0	0.0	0.0	7.495477881549684	7.631846549452305	8.526936684640555	0.0	7.211898339489781	0.0	0.0	0.0	0.0	8.288120299393551	0.0	0.0	0.0	0.0	0.0	0.0	0.0	0.0	0.0	0.0	0.0	0.0	0.0	8.131544906528603	8.640479706278509	8.353822875080679	0.0	0.0	0.0	0.0	8.49173062361702	7.986610908130229	0.0	0.0
0.0	8.117039080589356	7.759153453597093	7.817224984624562	0.0	0.0	8.249720122615125	0.0	0.0	0.0	7.503782580458621	0.0	0.0	0.0	0.0	0.0	7.495477881549684	0.0	8.526936684640555	0.0	0.0	7.537147027559111	8.956447412707568	7.899140688174553	0.0	0.0	7.130450290266619	0.0	0.0	8.485658734324307	7.941638007730285	0.0	0.0	0.0	0.0	0.0	6.81318132391756	7.011022578471548	0.0	0.0	0.0	8.75920948193128	7.287652181851359	0.0	0.0	0.0	7.393528566595597	0.0	0.0	6.758000618020826
0.0	0.0	0.0	0.0	0.0	0.0	0.0	0.0	0.0	0.0	0.0	0.0	0.0	0.0	0.0	0.0	0.0	0.0	0.0	0.0	0.0	0.0	0.0	0.0	0.0	0.0	0.0	0.0	0.0	0.0	0.0	0.0	0.0	0.0	0.0	0.0	0.0	0.0	0.0	0.0	0.0	0.0	0.0	0.0	0.0	6.989236961506762	0.0	0.0	0.0	0.0
0.0	0.0	0.0	0.0	0.0	0.0	0.0	7.08509167137986	0.0	0.0	0.0	0.0	0.0	0.0	0.0	0.0	7.495477881549684	0.0	0.0	0.0	0.0	0.0	0.0	7.206364501049721	0.0	0.0	0.0	7.55016532715727	0.0	0.0	0.0	0.0	0.0	0.0	0.0	0.0	7.505778758169276	0.0	0.0	0.0	0.0	0.0	0.0	0.0	0.0	0.0	0.0	0.0	0.0	0.0
0.0	0.0	0.0	0.0	0.0	0.0	0.0	0.0	0.0	0.0	0.0	0.0	0.0	0.0	0.0	0.0	0.0	0.0	0.0	0.0	0.0	0.0	0.0	0.0	0.0	0.0	0.0	0.0	0.0	0.0	7.248846387438239	0.0	0.0	0.0	0.0	0.0	0.0	0.0	0.0	0.0	0.0	0.0	7.287652181851359	0.0	0.0	0.0	0.0	0.0	0.0	0.0
0.0	0.0	0.0	0.0	0.0	0.0	0.0	0.0	0.0	0.0	0.0	0.0	0.0	7.582197810765355	0.0	7.580630290098759	0.0	0.0	0.0	0.0	0.0	0.0	0.0	0.0	0.0	0.0	7.130450290266619	0.0	0.0	0.0	0.0	0.0	0.0	0.0	0.0	0.0	0.0	0.0	0.0	0.0	0.0	0.0	0.0	0.0	0.0	0.0	0.0	0.0	0.0	0.0
0.0	0.0	0.0	0.0	0.0	0.0	0.0	0.0	0.0	0.0	0.0	0.0	0.0	7.582197810765355	0.0	0.0	0.0	0.0	0.0	0.0	0.0	0.0	0.0	7.206364501049721	0.0	0.0	8.516144201968451	0.0	0.0	0.0	0.0	0.0	0.0	7.907252421396311	0.0	0.0	0.0	0.0	0.0	0.0	0.0	0.0	0.0	0.0	0.0	0.0	0.0	0.0	0.0	0.0
0.0	8.117039080589356	7.759153453597093	7.124480460724508	0.0	7.7835606327405324	0.0	7.777820015235373	7.437164292551348	0.0	0.0	8.147299455526728	0.0	7.582197810765355	0.0	0.0	7.495477881549684	7.631846549452305	7.833987545233328	0.0	7.904676574340002	0.0	0.0	7.206364501049721	0.0	0.0	0.0	7.55016532715727	0.0	0.0	8.346984567649576	8.98333029151797	0.0	0.0	8.705899667641756	7.318042701955048	0.0	0.0	9.031477309296234	0.0	8.92811757723621	8.353822875080679	7.287652181851359	0.0	0.0	0.0	0.0	9.084996514860386	7.640435921234469	8.143423437532844
0.0	0.0	0.0	0.0	7.225799991627396	0.0	0.0	0.0	0.0	0.0	0.0	0.0	0.0	0.0	0.0	0.0	0.0	0.0	0.0	0.0	0.0	0.0	0.0	0.0	0.0	0.0	0.0	0.0	0.0	0.0	0.0	0.0	0.0	0.0	0.0	0.0	0.0	0.0	0.0	0.0	7.542220959244858	0.0	0.0	0.0	7.628143878402221	0.0	0.0	0.0	0.0	0.0
0.0	0.0	7.759153453597093	7.124480460724508	0.0	0.0	0.0	7.08509167137986	0.0	0.0	0.0	0.0	0.0	0.0	0.0	0.0	8.18834722794385	0.0	0.0	0.0	0.0	7.537147027559111	0.0	0.0	0.0	0.0	7.130450290266619	0.0	0.0	0.0	0.0	0.0	0.0	0.0	0.0	7.318042701955048	0.0	0.0	0.0	0.0	7.542220959244858	0.0	0.0	0.0	0.0	0.0	0.0	0.0	0.0	0.0
0.0	0.0	0.0	7.124480460724508	0.0	7.7835606327405324	0.0	8.183145472116502	8.823016841389036	9.285695602175714	7.503782580458621	0.0	0.0	9.19122808785685	7.818963199764983	7.580630290098759	0.0	7.631846549452305	0.0	0.0	0.0	0.0	9.138747485373777	7.206364501049721	8.66663914599446	7.595224573954627	0.0	7.55016532715727	9.084261790303458	0.0	8.857715342744783	8.98333029151797	8.44679402239114	8.600215552780917	7.607618535942075	8.010858097715895	9.451217455440295	7.011022578471548	7.9331041634263055	8.131544906528603	0.0	0.0	0.0	0.0	8.321047747793873	7.681923161034364	7.393528566595597	0.0	8.045740810210098	7.450566855248669
0.0	0.0	0.0	0.0	0.0	0.0	0.0	7.08509167137986	7.437164292551348	0.0	8.1966542249441	7.454441749221188	0.0	0.0	7.818963199764983	0.0	0.0	7.631846549452305	0.0	7.451168630109989	7.211898339489781	0.0	0.0	7.206364501049721	8.95427815827017	0.0	0.0	0.0	7.6983076826824535	0.0	7.941638007730285	0.0	7.348610816205477	7.907252421396311	0.0	0.0	6.81318132391756	0.0	0.0	0.0	7.542220959244858	7.6609111613255125	7.287652181851359	0.0	0.0	6.989236961506762	7.393528566595597	0.0	0.0	0.0
0.0	0.0	0.0	0.0	0.0	0.0	0.0	0.0	0.0	0.0	0.0	0.0	0.0	0.0	0.0	0.0	7.495477881549684	0.0	0.0	0.0	0.0	0.0	0.0	0.0	0.0	0.0	0.0	0.0	0.0	7.792717939852482	0.0	0.0	0.0	0.0	0.0	0.0	0.0	0.0	0.0	0.0	0.0	0.0	0.0	0.0	0.0	0.0	0.0	0.0	0.0	6.758000618020826
0.0	8.117039080589356	7.759153453597093	7.124480460724508	7.225799991627396	8.476499528393965	0.0	0.0	0.0	0.0	0.0	0.0	8.224418576789978	7.582197810765355	7.818963199764983	0.0	7.495477881549684	7.631846549452305	8.526936684640555	7.451168630109989	7.904676574340002	0.0	7.347524980917592	7.206364501049721	8.261260152676297	0.0	7.823197211277142	0.0	0.0	7.792717939852482	7.941638007730285	0.0	7.348610816205477	0.0	8.705899667641756	8.010858097715895	8.198650952200678	8.10903342906695	0.0	8.131544906528603	0.0	9.046852301443238	7.287652181851359	8.243619491208072	7.628143878402221	6.989236961506762	0.0	7.986610908130229	7.640435921234469	6.758000618020826
0.0	0.0	0.0	0.0	0.0	0.0	0.0	0.0	0.0	0.0	0.0	0.0	0.0	0.0	0.0	0.0	0.0	8.324751318188364	0.0	0.0	0.0	0.0	0.0	0.0	0.0	0.0	0.0	0.0	0.0	0.0	0.0	0.0	7.348610816205477	0.0	0.0	7.318042701955048	0.0	0.0	0.0	0.0	0.0	0.0	0.0	0.0	7.628143878402221	0.0	0.0	0.0	0.0	0.0
0.0	0.0	0.0	0.0	7.225799991627396	7.7835606327405324	0.0	8.183145472116502	7.437164292551348	0.0	0.0	0.0	7.531539388458563	8.275090238709478	0.0	7.580630290098759	0.0	0.0	7.833987545233328	0.0	0.0	0.0	0.0	0.0	7.568371272000753	0.0	7.130450290266619	0.0	0.0	0.0	0.0	0.0	0.0	0.0	0.0	0.0	6.81318132391756	0.0	0.0	8.131544906528603	0.0	0.0	0.0	0.0	0.0	0.0	8.086368089198793	0.0	0.0	0.0
0.0	0.0	0.0	0.0	7.918583320873431	0.0	0.0	0.0	0.0	0.0	0.0	0.0	0.0	0.0	0.0	0.0	0.0	0.0	0.0	0.0	0.0	0.0	0.0	0.0	7.568371272000753	0.0	0.0	0.0	0.0	0.0	0.0	0.0	0.0	0.0	0.0	0.0	0.0	0.0	0.0	0.0	0.0	7.6609111613255125	7.287652181851359	0.0	0.0	0.0	0.0	0.0	0.0	0.0
0.0	8.117039080589356	0.0	0.0	0.0	0.0	0.0	0.0	0.0	0.0	7.503782580458621	0.0	0.0	0.0	0.0	0.0	0.0	0.0	0.0	0.0	0.0	0.0	0.0	7.206364501049721	0.0	0.0	0.0	0.0	0.0	0.0	0.0	0.0	0.0	7.907252421396311	0.0	7.318042701955048	0.0	7.011022578471548	0.0	0.0	0.0	0.0	0.0	0.0	0.0	0.0	0.0	7.986610908130229	0.0	6.758000618020826
0.0	0.0	0.0	0.0	0.0	0.0	0.0	0.0	0.0	0.0	0.0	0.0	0.0	0.0	0.0	0.0	0.0	0.0	0.0	0.0	0.0	0.0	0.0	0.0	0.0	0.0	0.0	0.0	0.0	0.0	0.0	0.0	0.0	0.0	0.0	0.0	0.0	0.0	0.0	0.0	0.0	0.0	0.0	0.0	0.0	0.0	0.0	0.0	6.9477692441086605	0.0
0.0	0.0	0.0	0.0	0.0	0.0	0.0	0.0	0.0	0.0	0.0	0.0	0.0	0.0	0.0	0.0	0.0	0.0	0.0	0.0	0.0	0.0	0.0	0.0	0.0	0.0	0.0	0.0	0.0	0.0	0.0	0.0	0.0	0.0	0.0	0.0	0.0	0.0	0.0	0.0	0.0	0.0	0.0	0.0	0.0	0.0	0.0	0.0	0.0	0.0
0.0	0.0	0.0	0.0	0.0	0.0	0.0	0.0	7.437164292551348	0.0	0.0	0.0	0.0	0.0	7.818963199764983	0.0	0.0	0.0	0.0	0.0	0.0	0.0	0.0	0.0	0.0	0.0	0.0	0.0	0.0	0.0	0.0	0.0	0.0	0.0	0.0	0.0	0.0	0.0	0.0	0.0	7.542220959244858	0.0	0.0	0.0	0.0	0.0	7.393528566595597	7.986610908130229	0.0	0.0
0.0	0.0	0.0	0.0	0.0	0.0	0.0	0.0	0.0	0.0	0.0	0.0	0.0	7.582197810765355	0.0	0.0	0.0	0.0	0.0	0.0	0.0	0.0	0.0	0.0	0.0	0.0	0.0	0.0	0.0	0.0	0.0	8.290308587337261	7.348610816205477	0.0	0.0	8.416212586424038	6.81318132391756	0.0	0.0	0.0	0.0	0.0	0.0	8.243619491208072	0.0	0.0	0.0	0.0	0.0	7.450566855248669
0.0	0.0	7.759153453597093	0.0	8.323927115784837	0.0	0.0	7.08509167137986	0.0	0.0	0.0	0.0	7.531539388458563	0.0	7.818963199764983	0.0	0.0	0.0	7.833987545233328	0.0	7.211898339489781	0.0	0.0	0.0	0.0	7.595224573954627	0.0	7.55016532715727	7.6983076826824535	0.0	0.0	0.0	0.0	0.0	0.0	7.318042701955048	0.0	0.0	0.0	0.0	7.542220959244858	0.0	0.0	0.0	0.0	6.989236961506762	0.0	7.986610908130229	6.9477692441086605	8.366508859056841
7.9772490985866655	0.0	0.0	0.0	0.0	0.0	8.942736628793597	7.777820015235373	7.437164292551348	0.0	0.0	7.454441749221188	0.0	0.0	0.0	0.0	7.495477881549684	0.0	0.0	7.451168630109989	7.211898339489781	0.0	0.0	7.206364501049721	0.0	0.0	0.0	0.0	8.391228040440566	0.0	0.0	0.0	7.348610816205477	9.852847036837279	0.0	0.0	0.0	0.0	7.9331041634263055	8.131544906528603	9.487676531808242	0.0	0.0	9.342056477278788	0.0	8.087234561563314	0.0	0.0	0.0	7.450566855248669
0.0	8.117039080589356	0.0	0.0	0.0	0.0	0.0	0.0	0.0	0.0	0.0	0.0	0.0	0.0	0.0	0.0	0.0	0.0	0.0	0.0	0.0	0.0	0.0	0.0	0.0	0.0	0.0	0.0	0.0	0.0	0.0	0.0	0.0	0.0	0.0	0.0	6.81318132391756	0.0	0.0	0.0	0.0	0.0	0.0	0.0	0.0	6.989236961506762	0.0	0.0	6.9477692441086605	6.758000618020826
7.9772490985866655	0.0	0.0	7.817224984624562	7.225799991627396	7.7835606327405324	0.0	0.0	7.437164292551348	0.0	0.0	0.0	0.0	0.0	0.0	0.0	0.0	0.0	0.0	8.144025387241683	7.211898339489781	0.0	0.0	0.0	0.0	7.595224573954627	0.0	0.0	0.0	0.0	7.248846387438239	0.0	0.0	0.0	0.0	0.0	0.0	7.011022578471548	0.0	8.131544906528603	0.0	0.0	0.0	0.0	0.0	6.989236961506762	0.0	0.0	6.9477692441086605	0.0
0.0	0.0	0.0	0.0	0.0	0.0	0.0	0.0	0.0	0.0	0.0	0.0	0.0	0.0	0.0	0.0	0.0	0.0	0.0	0.0	0.0	0.0	0.0	0.0	0.0	7.595224573954627	0.0	0.0	0.0	0.0	7.248846387438239	0.0	7.348610816205477	0.0	0.0	0.0	0.0	0.0	0.0	0.0	0.0	0.0	0.0	0.0	0.0	0.0	0.0	0.0	0.0	0.0
0.0	0.0	0.0	7.124480460724508	0.0	0.0	0.0	0.0	0.0	0.0	0.0	0.0	0.0	0.0	0.0	0.0	0.0	0.0	0.0	0.0	0.0	0.0	0.0	0.0	7.568371272000753	0.0	0.0	0.0	0.0	0.0	7.248846387438239	0.0	7.348610816205477	0.0	0.0	0.0	6.81318132391756	0.0	0.0	0.0	0.0	0.0	0.0	0.0	0.0	0.0	0.0	0.0	6.9477692441086605	6.758000618020826
8.670224673330397	0.0	0.0	0.0	7.225799991627396	0.0	0.0	8.183145472116502	0.0	0.0	0.0	7.454441749221188	7.531539388458563	7.582197810765355	0.0	0.0	0.0	0.0	0.0	0.0	0.0	7.537147027559111	7.347524980917592	0.0	7.568371272000753	0.0	7.130450290266619	8.9360650930692	0.0	7.792717939852482	8.634607360736375	0.0	0.0	0.0	0.0	0.0	6.81318132391756	0.0	0.0	8.824545019538737	0.0	0.0	7.287652181851359	0.0	0.0	6.989236961506762	0.0	0.0	6.9477692441086605	6.758000618020826
0.0	0.0	0.0	0.0	0.0	0.0	0.0	0.0	0.0	0.0	0.0	0.0	0.0	0.0	0.0	7.580630290098759	7.495477881549684	0.0	8.526936684640555	0.0	0.0	0.0	0.0	7.899140688174553	0.0	0.0	0.0	0.0	0.0	0.0	0.0	0.0	0.0	0.0	0.0	0.0	0.0	0.0	0.0	0.0	0.0	0.0	0.0	0.0	7.628143878402221	0.0	0.0	0.0	0.0	0.0
0.0	0.0	0.0	7.817224984624562	7.918583320873431	7.7835606327405324	8.249720122615125	0.0	7.437164292551348	8.592641158713787	7.503782580458621	0.0	0.0	7.582197810765355	0.0	0.0	0.0	7.631846549452305	0.0	8.144025387241683	7.211898339489781	7.537147027559111	7.347524980917592	7.206364501049721	0.0	7.595224573954627	7.823197211277142	7.55016532715727	7.6983076826824535	0.0	0.0	8.98333029151797	0.0	0.0	7.607618535942075	8.010858097715895	8.198650952200678	7.011022578471548	0.0	0.0	8.640479706278509	7.6609111613255125	7.287652181851359	0.0	8.321047747793873	7.681923161034364	7.393528566595597	0.0	0.0	7.450566855248669
0.0	0.0	0.0	0.0	0.0	0.0	0.0	0.0	0.0	0.0	0.0	0.0	0.0	0.0	0.0	0.0	0.0	0.0	8.526936684640555	0.0	0.0	0.0	0.0	7.206364501049721	0.0	0.0	0.0	0.0	0.0	0.0	0.0	0.0	0.0	0.0	0.0	7.318042701955048	0.0	0.0	0.0	0.0	0.0	0.0	0.0	0.0	0.0	0.0	8.49173062361702	0.0	0.0	0.0
0.0	0.0	0.0	0.0	0.0	0.0	0.0	0.0	0.0	0.0	0.0	7.454441749221188	0.0	0.0	0.0	0.0	0.0	0.0	0.0	0.0	0.0	0.0	0.0	8.815208757904319	0.0	0.0	0.0	0.0	0.0	0.0	0.0	0.0	0.0	0.0	0.0	0.0	6.81318132391756	7.011022578471548	0.0	0.0	8.23510299529762	0.0	0.0	0.0	7.628143878402221	0.0	0.0	0.0	0.0	0.0
0.0	0.0	0.0	0.0	0.0	0.0	0.0	0.0	0.0	0.0	0.0	0.0	0.0	0.0	0.0	0.0	0.0	0.0	0.0	0.0	0.0	0.0	0.0	0.0	0.0	0.0	0.0	0.0	0.0	0.0	0.0	0.0	7.348610816205477	0.0	0.0	0.0	0.0	0.0	0.0	0.0	0.0	0.0	0.0	0.0	0.0	0.0	0.0	0.0	0.0	0.0
0.0	0.0	0.0	7.124480460724508	0.0	0.0	0.0	0.0	0.0	0.0	0.0	0.0	0.0	8.968110018620292	0.0	7.580630290098759	7.495477881549684	0.0	7.833987545233328	0.0	7.211898339489781	0.0	0.0	0.0	0.0	0.0	7.823197211277142	0.0	7.6983076826824535	0.0	7.941638007730285	0.0	0.0	0.0	7.607618535942075	0.0	0.0	8.396640296319283	0.0	8.131544906528603	0.0	8.353822875080679	0.0	8.243619491208072	0.0	8.087234561563314	0.0	0.0	6.9477692441086605	0.0
0.0	0.0	0.0	0.0	0.0	0.0	0.0	0.0	0.0	0.0	0.0	0.0	0.0	0.0	0.0	0.0	0.0	0.0	0.0	0.0	0.0	0.0	7.347524980917592	0.0	0.0	0.0	8.739247710499365	0.0	0.0	0.0	0.0	0.0	0.0	0.0	0.0	0.0	0.0	7.011022578471548	0.0	0.0	7.542220959244858	0.0	0.0	0.0	0.0	0.0	0.0	0.0	0.0	0.0
0.0	0.0	0.0	7.817224984624562	0.0	0.0	0.0	7.777820015235373	0.0	0.0	0.0	0.0	0.0	0.0	7.818963199764983	0.0	0.0	0.0	0.0	0.0	0.0	0.0	8.040350017215394	8.304482101212235	0.0	0.0	0.0	0.0	0.0	0.0	0.0	0.0	0.0	7.907252421396311	7.607618535942075	0.0	0.0	0.0	0.0	0.0	0.0	7.6609111613255125	7.287652181851359	0.0	0.0	0.0	0.0	0.0	0.0	0.0
0.0	0.0	0.0	0.0	0.0	0.0	0.0	0.0	0.0	0.0	0.0	0.0	7.531539388458563	0.0	0.0	0.0	0.0	0.0	0.0	0.0	0.0	0.0	0.0	0.0	0.0	0.0	0.0	0.0	0.0	7.792717939852482	0.0	0.0	0.0	0.0	0.0	0.0	0.0	0.0	0.0	0.0	0.0	0.0	0.0	0.0	0.0	0.0	0.0	0.0	0.0	0.0
0.0	0.0	7.759153453597093	7.817224984624562	0.0	7.7835606327405324	0.0	0.0	7.437164292551348	0.0	0.0	0.0	0.0	0.0	7.818963199764983	0.0	0.0	7.631846549452305	0.0	7.451168630109989	0.0	0.0	0.0	7.206364501049721	0.0	0.0	0.0	0.0	0.0	0.0	0.0	0.0	0.0	0.0	0.0	0.0	6.81318132391756	7.703718714392338	0.0	0.0	0.0	0.0	0.0	0.0	7.628143878402221	0.0	8.086368089198793	0.0	8.045740810210098	7.855838240556329
0.0	0.0	0.0	0.0	0.0	0.0	0.0	0.0	0.0	0.0	0.0	0.0	0.0	0.0	0.0	0.0	0.0	0.0	0.0	0.0	0.0	0.0	0.0	0.0	0.0	0.0	0.0	0.0	0.0	0.0	0.0	0.0	0.0	0.0	0.0	7.318042701955048	0.0	7.703718714392338	0.0	0.0	0.0	0.0	0.0	0.0	0.0	0.0	0.0	0.0	0.0	7.450566855248669
0.0	0.0	0.0	8.222555837808615	0.0	0.0	0.0	0.0	0.0	0.0	0.0	0.0	0.0	0.0	0.0	0.0	0.0	0.0	8.526936684640555	0.0	0.0	0.0	0.0	0.0	0.0	7.595224573954627	0.0	0.0	7.6983076826824535	0.0	0.0	0.0	0.0	0.0	7.607618535942075	7.318042701955048	0.0	0.0	0.0	0.0	0.0	7.6609111613255125	0.0	0.0	0.0	7.681923161034364	8.086368089198793	0.0	0.0	7.450566855248669
0.0	0.0	0.0	0.0	0.0	0.0	0.0	0.0	7.437164292551348	0.0	0.0	0.0	0.0	0.0	7.818963199764983	0.0	0.0	0.0	0.0	0.0	7.211898339489781	0.0	0.0	0.0	0.0	0.0	7.823197211277142	0.0	0.0	0.0	7.248846387438239	8.290308587337261	0.0	0.0	0.0	0.0	0.0	0.0	0.0	0.0	0.0	0.0	7.287652181851359	0.0	0.0	0.0	0.0	0.0	0.0	6.758000618020826
0.0	0.0	0.0	0.0	0.0	0.0	0.0	0.0	0.0	0.0	0.0	0.0	0.0	0.0	0.0	0.0	0.0	0.0	0.0	0.0	0.0	0.0	0.0	0.0	0.0	0.0	0.0	0.0	0.0	0.0	0.0	0.0	0.0	0.0	0.0	0.0	0.0	0.0	0.0	0.0	0.0	0.0	0.0	0.0	0.0	0.0	0.0	0.0	0.0	0.0
0.0	0.0	0.0	8.510170776038592	0.0	8.881895198558265	0.0	0.0	0.0	0.0	0.0	0.0	0.0	0.0	7.818963199764983	7.580630290098759	7.495477881549684	0.0	0.0	0.0	0.0	7.537147027559111	0.0	0.0	0.0	0.0	7.130450290266619	8.9360650930692	7.6983076826824535	7.792717939852482	0.0	8.290308587337261	0.0	7.907252421396311	7.607618535942075	0.0	0.0	0.0	0.0	0.0	0.0	0.0	0.0	0.0	0.0	0.0	0.0	0.0	0.0	0.0
0.0	0.0	0.0	7.817224984624562	0.0	0.0	8.249720122615125	0.0	0.0	0.0	9.112779598724549	0.0	0.0	8.275090238709478	0.0	8.27352231834876	0.0	0.0	0.0	7.451168630109989	0.0	0.0	0.0	7.206364501049721	0.0	8.288120299393551	0.0	0.0	0.0	7.792717939852482	0.0	0.0	8.0414362021653	0.0	0.0	0.0	0.0	0.0	0.0	0.0	0.0	0.0	7.980457337969115	0.0	7.628143878402221	6.989236961506762	0.0	0.0	0.0	0.0
0.0	0.0	7.759153453597093	7.124480460724508	0.0	7.7835606327405324	8.249720122615125	0.0	0.0	0.0	0.0	8.147299455526728	0.0	8.275090238709478	0.0	7.580630290098759	7.495477881549684	0.0	0.0	0.0	0.0	0.0	0.0	7.206364501049721	0.0	0.0	8.228528863925868	7.55016532715727	0.0	7.792717939852482	0.0	8.290308587337261	0.0	9.005619303635621	0.0	7.318042701955048	8.421739497133904	7.011022578471548	0.0	8.131544906528603	7.542220959244858	7.6609111613255125	0.0	0.0	7.628143878402221	0.0	7.393528566595597	7.986610908130229	0.0	7.855838240556329
0.0	0.0	0.0	7.124480460724508	0.0	0.0	0.0	0.0	0.0	0.0	0.0	0.0	0.0	0.0	0.0	8.27352231834876	0.0	0.0	0.0	0.0	0.0	0.0	0.0	0.0	0.0	0.0	0.0	0.0	7.6983076826824535	0.0	7.248846387438239	0.0	0.0	0.0	0.0	7.318042701955048	0.0	0.0	0.0	0.0	0.0	7.6609111613255125	0.0	0.0	0.0	6.989236961506762	0.0	0.0	6.9477692441086605	6.758000618020826
0.0	0.0	0.0	0.0	0.0	0.0	0.0	0.0	0.0	7.899679426553356	7.503782580458621	0.0	0.0	0.0	0.0	7.580630290098759	0.0	0.0	0.0	0.0	7.904676574340002	0.0	0.0	0.0	7.568371272000753	0.0	0.0	7.55016532715727	0.0	0.0	7.248846387438239	8.290308587337261	8.0414362021653	0.0	0.0	7.318042701955048	0.0	0.0	0.0	0.0	7.542220959244858	7.6609111613255125	0.0	0.0	0.0	0.0	7.393528566595597	0.0	0.0	0.0
0.0	0.0	0.0	0.0	0.0	0.0	0.0	0.0	0.0	0.0	0.0	0.0	0.0	0.0	0.0	0.0	0.0	0.0	0.0	0.0	0.0	0.0	0.0	0.0	0.0	0.0	0.0	0.0	0.0	0.0	0.0	0.0	0.0	0.0	0.0	0.0	0.0	0.0	0.0	0.0	0.0	0.0	0.0	0.0	0.0	0.0	0.0	0.0	0.0	0.0
0.0	0.0	0.0	0.0	0.0	0.0	0.0	0.0	0.0	0.0	0.0	0.0	0.0	0.0	0.0	0.0	0.0	0.0	0.0	0.0	0.0	0.0	0.0	0.0	0.0	0.0	0.0	7.55016532715727	0.0	0.0	0.0	0.0	0.0	0.0	0.0	0.0	0.0	0.0	0.0	0.0	0.0	0.0	0.0	0.0	0.0	0.0	0.0	0.0	0.0	0.0
0.0	8.117039080589356	0.0	0.0	0.0	0.0	0.0	7.08509167137986	0.0	0.0	0.0	0.0	7.531539388458563	7.582197810765355	0.0	0.0	0.0	0.0	0.0	7.451168630109989	0.0	0.0	0.0	0.0	0.0	7.595224573954627	7.823197211277142	7.55016532715727	0.0	0.0	0.0	0.0	0.0	0.0	7.607618535942075	0.0	0.0	0.0	0.0	8.131544906528603	7.542220959244858	0.0	0.0	0.0	0.0	0.0	0.0	0.0	0.0	0.0
0.0	0.0	0.0	0.0	0.0	7.7835606327405324	0.0	0.0	0.0	0.0	0.0	0.0	0.0	0.0	0.0	0.0	0.0	0.0	0.0	0.0	0.0	7.537147027559111	0.0	0.0	7.568371272000753	0.0	0.0	0.0	0.0	7.792717939852482	0.0	0.0	7.348610816205477	0.0	0.0	0.0	0.0	0.0	0.0	0.0	0.0	0.0	0.0	0.0	0.0	0.0	0.0	0.0	0.0	0.0
0.0	8.117039080589356	7.759153453597093	0.0	0.0	0.0	0.0	0.0	7.437164292551348	0.0	0.0	8.147299455526728	0.0	0.0	0.0	7.580630290098759	0.0	7.631846549452305	0.0	9.060141824564294	8.310018670289626	0.0	7.347524980917592	7.899140688174553	8.261260152676297	0.0	7.130450290266619	0.0	0.0	8.485658734324307	7.941638007730285	8.290308587337261	0.0	0.0	7.607618535942075	8.010858097715895	0.0	8.10903342906695	0.0	8.131544906528603	8.23510299529762	0.0	0.0	8.243619491208072	0.0	8.780228010914394	8.086368089198793	8.679588082054208	7.640435921234469	6.758000618020826
0.0	0.0	0.0	0.0	0.0	0.0	0.0	0.0	0.0	0.0	0.0	0.0	0.0	0.0	0.0	0.0	0.0	0.0	0.0	0.0	7.211898339489781	0.0	0.0	0.0	0.0	0.0	7.823197211277142	0.0	0.0	0.0	7.248846387438239	0.0	0.0	0.0	0.0	0.0	0.0	0.0	0.0	0.0	7.542220959244858	0.0	0.0	0.0	8.321047747793873	0.0	0.0	0.0	0.0	0.0
0.0	0.0	0.0	7.124480460724508	0.0	0.0	0.0	0.0	0.0	0.0	7.503782580458621	0.0	0.0	0.0	0.0	0.0	7.495477881549684	0.0	0.0	0.0	0.0	0.0	0.0	0.0	0.0	0.0	0.0	0.0	0.0	0.0	7.248846387438239	0.0	0.0	0.0	0.0	0.0	0.0	0.0	0.0	0.0	7.542220959244858	0.0	0.0	0.0	0.0	7.681923161034364	0.0	0.0	0.0	0.0
0.0	0.0	0.0	0.0	0.0	0.0	0.0	7.777820015235373	0.0	0.0	0.0	0.0	0.0	0.0	0.0	0.0	0.0	0.0	0.0	0.0	0.0	0.0	0.0	8.304482101212235	0.0	0.0	0.0	0.0	0.0	0.0	0.0	0.0	0.0	0.0	0.0	0.0	6.81318132391756	0.0	0.0	0.0	0.0	0.0	0.0	0.0	0.0	0.0	0.0	7.986610908130229	0.0	0.0
0.0	0.0	0.0	0.0	0.0	0.0	0.0	0.0	0.0	0.0	0.0	0.0	0.0	0.0	0.0	0.0	0.0	0.0	0.0	0.0	0.0	0.0	0.0	0.0	0.0	0.0	0.0	0.0	0.0	0.0	0.0	0.0	0.0	0.0	0.0	0.0	0.0	0.0	0.0	0.0	0.0	0.0	0.0	0.0	7.628143878402221	0.0	0.0	0.0	0.0	0.0
0.0	0.0	0.0	0.0	0.0	0.0	8.249720122615125	0.0	0.0	0.0	7.503782580458621	0.0	7.531539388458563	0.0	7.818963199764983	0.0	0.0	0.0	0.0	0.0	0.0	7.537147027559111	7.347524980917592	7.206364501049721	0.0	0.0	0.0	0.0	0.0	0.0	7.248846387438239	0.0	0.0	7.907252421396311	0.0	0.0	7.505778758169276	7.703718714392338	0.0	8.131544906528603	0.0	0.0	0.0	8.243619491208072	7.628143878402221	0.0	0.0	0.0	6.9477692441086605	0.0
0.0	8.117039080589356	0.0	0.0	0.0	0.0	0.0	0.0	0.0	0.0	0.0	0.0	0.0	0.0	0.0	0.0	0.0	0.0	0.0	7.451168630109989	7.211898339489781	0.0	0.0	0.0	0.0	0.0	0.0	0.0	0.0	0.0	0.0	0.0	0.0	0.0	0.0	0.0	6.81318132391756	0.0	0.0	0.0	0.0	7.6609111613255125	0.0	0.0	7.628143878402221	0.0	0.0	0.0	0.0	0.0
0.0	0.0	0.0	0.0	0.0	0.0	0.0	0.0	0.0	0.0	0.0	0.0	0.0	0.0	0.0	0.0	0.0	0.0	0.0	0.0	0.0	0.0	0.0	0.0	0.0	0.0	0.0	0.0	0.0	0.0	7.248846387438239	0.0	0.0	0.0	0.0	7.318042701955048	0.0	0.0	0.0	0.0	0.0	0.0	0.0	0.0	0.0	0.0	0.0	0.0	0.0	0.0
0.0	0.0	0.0	0.0	0.0	0.0	0.0	7.08509167137986	0.0	0.0	0.0	0.0	7.531539388458563	7.582197810765355	0.0	0.0	0.0	0.0	0.0	0.0	7.904676574340002	7.537147027559111	0.0	0.0	0.0	0.0	0.0	0.0	0.0	0.0	0.0	0.0	0.0	0.0	0.0	0.0	0.0	7.011022578471548	0.0	0.0	0.0	9.046852301443238	7.287652181851359	0.0	0.0	0.0	0.0	0.0	0.0	0.0
0.0	0.0	0.0	0.0	0.0	0.0	8.249720122615125	0.0	0.0	0.0	0.0	7.454441749221188	0.0	0.0	0.0	0.0	0.0	0.0	0.0	0.0	0.0	7.537147027559111	7.347524980917592	0.0	0.0	0.0	0.0	7.55016532715727	0.0	0.0	0.0	0.0	7.348610816205477	0.0	0.0	0.0	0.0	0.0	0.0	0.0	0.0	0.0	0.0	0.0	0.0	0.0	7.393528566595597	0.0	0.0	6.758000618020826
0.0	0.0	0.0	0.0	0.0	0.0	0.0	0.0	0.0	0.0	0.0	0.0	0.0	0.0	0.0	0.0	0.0	0.0	7.833987545233328	0.0	0.0	0.0	0.0	0.0	0.0	0.0	0.0	0.0	0.0	0.0	0.0	0.0	0.0	0.0	0.0	7.318042701955048	0.0	0.0	0.0	0.0	0.0	0.0	0.0	0.0	0.0	0.0	7.393528566595597	0.0	0.0	0.0
0.0	8.117039080589356	7.759153453597093	7.817224984624562	7.918583320873431	0.0	8.942736628793597	0.0	7.437164292551348	0.0	0.0	9.245718714795114	0.0	0.0	0.0	0.0	7.495477881549684	0.0	0.0	8.144025387241683	8.310018670289626	0.0	0.0	8.592102320390625	0.0	0.0	7.823197211277142	7.55016532715727	9.777352250689567	0.0	8.346984567649576	0.0	8.0414362021653	0.0	0.0	7.318042701955048	7.505778758169276	8.61973872179888	9.031477309296234	0.0	0.0	0.0	9.07884154533585	0.0	8.321047747793873	9.386293928849076	8.49173062361702	7.986610908130229	0.0	8.548791660779974
9.075632572955076	0.0	0.0	7.124480460724508	0.0	0.0	0.0	0.0	0.0	0.0	0.0	0.0	0.0	0.0	0.0	7.580630290098759	0.0	0.0	0.0	7.451168630109989	7.211898339489781	0.0	8.040350017215394	0.0	0.0	0.0	0.0	7.55016532715727	0.0	0.0	7.248846387438239	0.0	8.0414362021653	0.0	0.0	0.0	0.0	0.0	0.0	0.0	8.23510299529762	0.0	0.0	0.0	0.0	0.0	7.393528566595597	0.0	7.640435921234469	7.450566855248669
0.0	0.0	0.0	0.0	0.0	0.0	0.0	0.0	0.0	0.0	0.0	0.0	0.0	0.0	0.0	0.0	0.0	0.0	0.0	0.0	0.0	0.0	0.0	0.0	0.0	0.0	0.0	0.0	0.0	0.0	0.0	0.0	0.0	0.0	0.0	0.0	0.0	0.0	0.0	0.0	0.0	0.0	0.0	0.0	0.0	0.0	0.0	0.0	0.0	0.0
0.0	0.0	0.0	0.0	0.0	0.0	8.249720122615125	0.0	0.0	0.0	0.0	0.0	0.0	8.275090238709478	0.0	0.0	0.0	0.0	0.0	0.0	0.0	7.537147027559111	0.0	0.0	0.0	0.0	0.0	0.0	0.0	0.0	7.248846387438239	0.0	7.348610816205477	0.0	7.607618535942075	0.0	0.0	0.0	0.0	0.0	0.0	0.0	7.287652181851359	0.0	7.628143878402221	0.0	0.0	0.0	0.0	0.0
0.0	0.0	7.759153453597093	0.0	0.0	0.0	0.0	0.0	0.0	0.0	0.0	0.0	0.0	0.0	0.0	0.0	0.0	0.0	0.0	0.0	0.0	0.0	0.0	7.206364501049721	0.0	0.0	0.0	0.0	0.0	0.0	0.0	0.0	0.0	0.0	0.0	0.0	0.0	0.0	0.0	0.0	0.0	0.0	0.0	0.0	0.0	0.0	0.0	0.0	0.0	0.0
0.0	0.0	0.0	0.0	0.0	0.0	0.0	0.0	7.437164292551348	0.0	0.0	0.0	0.0	0.0	0.0	0.0	0.0	0.0	0.0	0.0	7.211898339489781	0.0	0.0	0.0	0.0	0.0	0.0	0.0	0.0	0.0	0.0	0.0	0.0	0.0	0.0	0.0	0.0	0.0	0.0	0.0	0.0	7.6609111613255125	0.0	0.0	0.0	0.0	0.0	0.0	0.0	0.0
0.0	0.0	0.0	0.0	0.0	0.0	0.0	0.0	0.0	0.0	0.0	0.0	0.0	7.582197810765355	0.0	0.0	7.495477881549684	0.0	0.0	7.451168630109989	0.0	0.0	7.347524980917592	0.0	0.0	0.0	0.0	0.0	0.0	0.0	0.0	0.0	0.0	0.0	0.0	0.0	0.0	0.0	0.0	0.0	0.0	0.0	0.0	0.0	7.628143878402221	0.0	7.393528566595597	0.0	0.0	0.0
0.0	0.0	0.0	0.0	0.0	0.0	0.0	0.0	0.0	0.0	8.1966542249441	0.0	0.0	0.0	7.818963199764983	8.966541898336066	0.0	0.0	0.0	0.0	0.0	0.0	0.0	0.0	0.0	0.0	0.0	0.0	0.0	0.0	7.248846387438239	0.0	0.0	0.0	0.0	0.0	0.0	0.0	0.0	0.0	0.0	0.0	0.0	0.0	0.0	0.0	0.0	0.0	6.9477692441086605	0.0
0.0	0.0	0.0	0.0	0.0	0.0	0.0	0.0	0.0	0.0	0.0	0.0	0.0	0.0	0.0	0.0	0.0	0.0	0.0	0.0	7.211898339489781	0.0	0.0	0.0	0.0	0.0	0.0	0.0	0.0	0.0	0.0	0.0	0.0	0.0	0.0	0.0	0.0	0.0	0.0	0.0	0.0	0.0	0.0	0.0	0.0	0.0	0.0	0.0	0.0	0.0
0.0	0.0	0.0	7.124480460724508	7.225799991627396	0.0	0.0	8.183145472116502	8.130016953279565	0.0	8.1966542249441	7.454441749221188	7.531539388458563	0.0	7.818963199764983	0.0	0.0	0.0	0.0	7.451168630109989	7.211898339489781	8.230027714688202	0.0	7.206364501049721	7.568371272000753	0.0	7.823197211277142	7.55016532715727	7.6983076826824535	7.792717939852482	7.248846387438239	8.290308587337261	8.0414362021653	7.907252421396311	0.0	7.318042701955048	6.81318132391756	7.011022578471548	7.9331041634263055	8.131544906528603	8.23510299529762	8.353822875080679	7.287652181851359	0.0	7.628143878402221	8.087234561563314	7.393528566595597	0.0	8.738727745963224	0.0
8.670224673330397	8.810037044554889	0.0	7.817224984624562	8.323927115784837	7.7835606327405324	0.0	8.183145472116502	9.046130931609563	8.592641158713787	8.1966542249441	8.552668053592573	7.531539388458563	7.582197810765355	7.818963199764983	8.678902361217625	0.0	7.631846549452305	7.833987545233328	8.144025387241683	7.904676574340002	7.537147027559111	8.445707720837177	7.899140688174553	8.66663914599446	8.693501575075038	8.516144201968451	8.648426872219357	8.79661752951366	7.792717939852482	7.941638007730285	0.0	8.44679402239114	7.907252421396311	8.705899667641756	8.010858097715895	8.758148865614542	7.703718714392338	8.626071992249322	0.0	0.0	8.75920948193128	8.896542799013124	8.243619491208072	7.628143878402221	8.780228010914394	0.0	8.679588082054208	8.045740810210098	8.366508859056841
0.0	0.0	0.0	0.0	0.0	0.0	0.0	0.0	0.0	0.0	0.0	0.0	0.0	0.0	0.0	0.0	0.0	0.0	0.0	0.0	0.0	0.0	7.347524980917592	0.0	0.0	0.0	0.0	0.0	0.0	0.0	0.0	8.290308587337261	0.0	0.0	8.300517359057354	0.0	0.0	7.011022578471548	7.9331041634263055	0.0	0.0	0.0	0.0	0.0	7.628143878402221	0.0	0.0	0.0	6.9477692441086605	6.758000618020826
0.0	0.0	0.0	0.0	0.0	0.0	0.0	0.0	0.0	0.0	0.0	0.0	0.0	0.0	0.0	0.0	0.0	0.0	0.0	0.0	0.0	0.0	0.0	0.0	0.0	0.0	0.0	0.0	0.0	0.0	0.0	0.0	0.0	0.0	0.0	0.0	0.0	0.0	0.0	0.0	0.0	0.0	0.0	0.0	0.0	0.0	0.0	0.0	0.0	0.0
0.0	0.0	0.0	0.0	0.0	8.881895198558265	0.0	0.0	0.0	0.0	0.0	0.0	0.0	0.0	0.0	7.580630290098759	0.0	0.0	0.0	0.0	0.0	0.0	0.0	0.0	7.568371272000753	7.595224573954627	0.0	0.0	7.6983076826824535	7.792717939852482	0.0	0.0	0.0	0.0	0.0	0.0	0.0	0.0	0.0	0.0	0.0	0.0	0.0	0.0	0.0	0.0	0.0	0.0	0.0	0.0
0.0	0.0	0.0	0.0	0.0	0.0	0.0	7.08509167137986	0.0	0.0	0.0	0.0	7.531539388458563	0.0	0.0	0.0	0.0	0.0	0.0	0.0	0.0	0.0	0.0	0.0	0.0	7.595224573954627	0.0	0.0	0.0	0.0	0.0	0.0	0.0	0.0	0.0	0.0	0.0	0.0	0.0	0.0	0.0	0.0	0.0	0.0	0.0	0.0	0.0	0.0	0.0	0.0
0.0	0.0	0.0	0.0	0.0	0.0	0.0	0.0	0.0	0.0	0.0	0.0	0.0	0.0	0.0	0.0	0.0	8.73013560929492	7.833987545233328	0.0	0.0	0.0	0.0	7.899140688174553	0.0	0.0	0.0	0.0	0.0	0.0	0.0	0.0	7.348610816205477	0.0	0.0	0.0	0.0	7.011022578471548	7.9331041634263055	0.0	0.0	0.0	0.0	0.0	7.628143878402221	8.087234561563314	0.0	7.986610908130229	7.640435921234469	0.0
0.0	0.0	0.0	0.0	0.0	0.0	0.0	0.0	0.0	0.0	0.0	0.0	0.0	0.0	0.0	7.580630290098759	0.0	0.0	0.0	0.0	7.211898339489781	0.0	0.0	0.0	0.0	7.595224573954627	0.0	0.0	0.0	0.0	0.0	0.0	0.0	0.0	0.0	0.0	0.0	0.0	0.0	0.0	0.0	0.0	0.0	0.0	0.0	0.0	0.0	0.0	0.0	0.0
0.0	0.0	0.0	0.0	0.0	0.0	0.0	0.0	0.0	0.0	0.0	0.0	0.0	0.0	0.0	0.0	0.0	0.0	0.0	0.0	0.0	0.0	0.0	0.0	0.0	0.0	0.0	0.0	0.0	7.792717939852482	7.248846387438239	0.0	0.0	0.0	0.0	7.318042701955048	0.0	0.0	0.0	0.0	0.0	0.0	0.0	0.0	7.628143878402221	0.0	0.0	0.0	0.0	0.0
0.0	0.0	0.0	0.0	0.0	0.0	8.249720122615125	0.0	0.0	0.0	0.0	0.0	0.0	0.0	0.0	0.0	0.0	0.0	0.0	0.0	0.0	0.0	0.0	7.206364501049721	0.0	0.0	0.0	0.0	0.0	0.0	0.0	0.0	0.0	0.0	0.0	7.318042701955048	0.0	0.0	0.0	0.0	0.0	0.0	0.0	0.0	0.0	0.0	0.0	0.0	0.0	6.758000618020826
7.9772490985866655	0.0	7.759153453597093	7.817224984624562	7.225799991627396	0.0	0.0	7.777820015235373	7.437164292551348	0.0	0.0	8.147299455526728	0.0	8.680470414855018	0.0	8.27352231834876	0.0	0.0	0.0	8.5493936687939	7.904676574340002	7.537147027559111	7.347524980917592	7.206364501049721	8.261260152676297	0.0	7.130450290266619	0.0	7.6983076826824535	0.0	7.248846387438239	0.0	8.0414362021653	7.907252421396311	0.0	7.318042701955048	6.81318132391756	8.10903342906695	7.9331041634263055	8.131544906528603	0.0	7.6609111613255125	7.287652181851359	0.0	0.0	8.597937202252933	7.393528566595597	0.0	6.9477692441086605	6.758000618020826
7.9772490985866655	0.0	0.0	0.0	0.0	0.0	0.0	0.0	0.0	0.0	0.0	0.0	0.0	0.0	0.0	0.0	0.0	0.0	0.0	0.0	0.0	0.0	0.0	0.0	0.0	0.0	0.0	0.0	0.0	0.0	0.0	0.0	0.0	0.0	0.0	0.0	0.0	0.0	0.0	0.0	0.0	0.0	0.0	8.243619491208072	0.0	0.0	0.0	0.0	0.0	6.758000618020826
0.0	0.0	0.0	0.0	0.0	0.0	0.0	0.0	0.0	0.0	0.0	7.454441749221188	0.0	0.0	0.0	0.0	7.495477881549684	0.0	0.0	0.0	0.0	0.0	0.0	7.206364501049721	0.0	0.0	0.0	0.0	0.0	0.0	0.0	0.0	0.0	0.0	0.0	0.0	0.0	0.0	0.0	0.0	0.0	0.0	0.0	0.0	0.0	0.0	0.0	0.0	0.0	0.0
0.0	0.0	0.0	0.0	0.0	0.0	0.0	0.0	0.0	0.0	0.0	0.0	0.0	0.0	0.0	0.0	0.0	0.0	0.0	0.0	0.0	0.0	0.0	0.0	0.0	0.0	7.130450290266619	0.0	0.0	0.0	0.0	0.0	0.0	7.907252421396311	0.0	0.0	6.81318132391756	0.0	0.0	0.0	0.0	0.0	0.0	0.0	0.0	0.0	0.0	0.0	0.0	0.0
0.0	0.0	0.0	0.0	7.225799991627396	7.7835606327405324	0.0	0.0	0.0	7.899679426553356	7.503782580458621	7.454441749221188	7.531539388458563	0.0	0.0	0.0	0.0	0.0	0.0	0.0	7.211898339489781	0.0	0.0	7.206364501049721	0.0	7.595224573954627	0.0	0.0	0.0	7.792717939852482	7.248846387438239	0.0	0.0	0.0	7.607618535942075	0.0	0.0	0.0	0.0	0.0	0.0	0.0	0.0	0.0	0.0	6.989236961506762	0.0	0.0	0.0	6.758000618020826
7.9772490985866655	8.117039080589356	8.857481156608666	8.73327404465625	7.225799991627396	8.881895198558265	0.0	7.08509167137986	8.130016953279565	7.899679426553356	8.602027470820387	8.147299455526728	8.629794338192958	0.0	8.917307426974366	0.0	8.593719707507036	9.017777270796495	0.0	8.5493936687939	7.211898339489781	8.635403975868465	0.0	8.304482101212235	9.177395872588706	7.595224573954627	7.130450290266619	8.648426872219357	8.391228040440566	8.891055037603074	7.248846387438239	0.0	8.44679402239114	8.600215552780917	8.300517359057354	8.416212586424038	7.9110605503272895	8.956159383544078	8.626071992249322	8.824545019538737	0.0	8.75920948193128	9.07884154533585	8.243619491208072	8.321047747793873	8.597937202252933	7.393528566595597	0.0	7.640435921234469	8.836425287281008
0.0	0.0	0.0	0.0	0.0	0.0	0.0	0.0	0.0	0.0	0.0	0.0	0.0	0.0	0.0	0.0	0.0	0.0	0.0	0.0	0.0	0.0	0.0	0.0	0.0	0.0	0.0	0.0	0.0	0.0	0.0	0.0	0.0	0.0	0.0	0.0	0.0	0.0	0.0	0.0	0.0	0.0	0.0	0.0	0.0	0.0	0.0	0.0	0.0	0.0
0.0	0.0	0.0	0.0	0.0	0.0	0.0	0.0	0.0	0.0	0.0	0.0	0.0	0.0	0.0	0.0	0.0	0.0	0.0	0.0	0.0	0.0	7.347524980917592	0.0	0.0	0.0	0.0	0.0	0.0	0.0	0.0	0.0	0.0	0.0	0.0	0.0	0.0	0.0	0.0	0.0	0.0	0.0	0.0	0.0	0.0	0.0	0.0	0.0	0.0	0.0
0.0	0.0	0.0	7.817224984624562	7.225799991627396	0.0	0.0	7.08509167137986	7.437164292551348	7.899679426553356	7.503782580458621	0.0	0.0	0.0	0.0	0.0	7.495477881549684	0.0	7.833987545233328	8.144025387241683	0.0	0.0	0.0	0.0	7.568371272000753	0.0	0.0	0.0	0.0	0.0	0.0	0.0	0.0	0.0	0.0	0.0	0.0	0.0	0.0	0.0	0.0	7.6609111613255125	0.0	0.0	0.0	0.0	8.086368089198793	0.0	0.0	6.758000618020826
0.0	0.0	0.0	0.0	0.0	0.0	8.249720122615125	0.0	0.0	0.0	0.0	0.0	0.0	0.0	0.0	0.0	0.0	0.0	0.0	0.0	7.211898339489781	0.0	0.0	0.0	7.568371272000753	0.0	7.130450290266619	0.0	0.0	0.0	0.0	0.0	0.0	0.0	0.0	7.318042701955048	0.0	0.0	0.0	0.0	0.0	0.0	0.0	0.0	0.0	0.0	7.393528566595597	7.986610908130229	0.0	0.0
0.0	0.0	0.0	0.0	7.225799991627396	0.0	8.249720122615125	0.0	0.0	0.0	0.0	0.0	0.0	0.0	7.818963199764983	0.0	0.0	7.631846549452305	0.0	7.451168630109989	7.211898339489781	7.537147027559111	0.0	0.0	0.0	0.0	0.0	8.243049461546597	0.0	0.0	0.0	0.0	0.0	0.0	0.0	0.0	6.81318132391756	8.10903342906695	0.0	0.0	0.0	0.0	0.0	0.0	0.0	0.0	7.393528566595597	0.0	0.0	0.0
0.0	0.0	0.0	7.124480460724508	0.0	0.0	0.0	7.08509167137986	0.0	0.0	0.0	0.0	0.0	0.0	0.0	0.0	0.0	0.0	0.0	0.0	0.0	0.0	8.040350017215394	0.0	0.0	0.0	0.0	0.0	0.0	0.0	0.0	0.0	0.0	0.0	0.0	7.318042701955048	7.505778758169276	7.011022578471548	0.0	0.0	0.0	0.0	0.0	0.0	0.0	6.989236961506762	0.0	0.0	7.640435921234469	0.0
7.9772490985866655	8.117039080589356	7.759153453597093	8.222555837808615	8.323927115784837	0.0	8.249720122615125	0.0	0.0	0.0	0.0	0.0	7.531539388458563	0.0	0.0	8.678902361217625	8.593719707507036	0.0	0.0	8.5493936687939	0.0	7.537147027559111	8.445707720837177	7.206364501049721	0.0	0.0	0.0	0.0	7.6983076826824535	0.0	0.0	0.0	0.0	0.0	0.0	0.0	8.198650952200678	0.0	0.0	0.0	0.0	0.0	7.287652181851359	0.0	0.0	0.0	0.0	0.0	0.0	0.0
0.0	0.0	0.0	0.0	0.0	0.0	0.0	7.08509167137986	0.0	0.0	0.0	0.0	0.0	0.0	0.0	0.0	7.495477881549684	0.0	0.0	7.451168630109989	7.211898339489781	0.0	0.0	0.0	0.0	0.0	0.0	0.0	0.0	0.0	0.0	0.0	0.0	0.0	0.0	7.318042701955048	6.81318132391756	7.011022578471548	0.0	8.131544906528603	0.0	0.0	0.0	0.0	7.628143878402221	0.0	0.0	0.0	8.33334276346827	6.758000618020826
0.0	0.0	0.0	0.0	0.0	0.0	0.0	7.777820015235373	0.0	0.0	0.0	0.0	7.531539388458563	0.0	0.0	0.0	0.0	7.631846549452305	0.0	0.0	0.0	7.537147027559111	0.0	7.206364501049721	0.0	0.0	0.0	0.0	0.0	0.0	0.0	0.0	0.0	0.0	0.0	0.0	0.0	0.0	0.0	0.0	7.542220959244858	0.0	0.0	0.0	0.0	0.0	0.0	0.0	0.0	0.0
0.0	8.810037044554889	0.0	7.124480460724508	7.225799991627396	0.0	0.0	0.0	0.0	7.899679426553356	0.0	0.0	7.531539388458563	0.0	0.0	7.580630290098759	7.495477881549684	0.0	7.833987545233328	7.451168630109989	7.211898339489781	0.0	8.040350017215394	7.206364501049721	0.0	0.0	0.0	7.55016532715727	0.0	0.0	0.0	8.98333029151797	0.0	0.0	8.705899667641756	0.0	7.505778758169276	7.011022578471548	0.0	0.0	0.0	7.6609111613255125	0.0	0.0	0.0	6.989236961506762	0.0	7.986610908130229	6.9477692441086605	6.758000618020826
0.0	0.0	0.0	0.0	0.0	0.0	0.0	0.0	0.0	0.0	0.0	0.0	0.0	0.0	0.0	0.0	0.0	0.0	0.0	0.0	0.0	0.0	0.0	0.0	0.0	0.0	0.0	7.55016532715727	0.0	0.0	0.0	0.0	0.0	0.0	0.0	0.0	0.0	0.0	0.0	0.0	0.0	0.0	0.0	0.0	0.0	6.989236961506762	0.0	0.0	0.0	0.0
0.0	0.0	0.0	0.0	0.0	0.0	0.0	0.0	0.0	0.0	0.0	0.0	0.0	0.0	0.0	0.0	0.0	7.631846549452305	0.0	8.144025387241683	0.0	7.537147027559111	0.0	0.0	0.0	0.0	7.130450290266619	0.0	0.0	0.0	0.0	0.0	0.0	0.0	0.0	0.0	0.0	7.011022578471548	7.9331041634263055	0.0	0.0	0.0	0.0	0.0	0.0	0.0	0.0	0.0	0.0	0.0
0.0	0.0	0.0	0.0	0.0	0.0	0.0	0.0	0.0	0.0	0.0	0.0	0.0	0.0	0.0	0.0	0.0	0.0	0.0	0.0	0.0	0.0	0.0	0.0	0.0	0.0	0.0	0.0	0.0	0.0	0.0	0.0	0.0	0.0	0.0	0.0	0.0	0.0	0.0	0.0	0.0	0.0	0.0	0.0	0.0	0.0	0.0	0.0	0.0	0.0
0.0	0.0	0.0	7.124480460724508	0.0	0.0	0.0	0.0	7.437164292551348	0.0	0.0	0.0	7.531539388458563	0.0	0.0	0.0	0.0	7.631846549452305	0.0	0.0	0.0	0.0	0.0	0.0	0.0	7.595224573954627	0.0	0.0	0.0	0.0	7.248846387438239	0.0	0.0	0.0	0.0	0.0	6.81318132391756	7.011022578471548	0.0	0.0	7.542220959244858	0.0	0.0	0.0	0.0	0.0	0.0	0.0	0.0	6.758000618020826
0.0	0.0	0.0	7.124480460724508	0.0	0.0	0.0	0.0	0.0	0.0	0.0	0.0	7.531539388458563	0.0	0.0	0.0	0.0	0.0	0.0	0.0	0.0	0.0	7.347524980917592	0.0	0.0	7.595224573954627	0.0	0.0	0.0	0.0	0.0	0.0	7.348610816205477	0.0	0.0	0.0	0.0	0.0	0.0	0.0	0.0	0.0	0.0	0.0	0.0	0.0	0.0	0.0	0.0	0.0
0.0	0.0	0.0	0.0	0.0	0.0	0.0	0.0	0.0	0.0	0.0	0.0	0.0	0.0	0.0	7.580630290098759	0.0	0.0	0.0	0.0	0.0	0.0	0.0	0.0	0.0	0.0	0.0	0.0	0.0	0.0	0.0	0.0	0.0	0.0	0.0	0.0	0.0	0.0	0.0	0.0	0.0	0.0	0.0	0.0	0.0	7.681923161034364	0.0	0.0	0.0	0.0
0.0	0.0	0.0	0.0	0.0	0.0	0.0	0.0	0.0	0.0	0.0	0.0	0.0	0.0	0.0	0.0	0.0	0.0	0.0	0.0	0.0	0.0	0.0	0.0	0.0	0.0	7.130450290266619	7.55016532715727	7.6983076826824535	0.0	0.0	0.0	0.0	0.0	0.0	0.0	0.0	0.0	7.9331041634263055	0.0	0.0	0.0	7.287652181851359	0.0	0.0	0.0	0.0	0.0	0.0	6.758000618020826
0.0	0.0	0.0	0.0	8.323927115784837	7.7835606327405324	0.0	0.0	0.0	0.0	0.0	0.0	0.0	0.0	7.818963199764983	0.0	0.0	0.0	0.0	0.0	0.0	0.0	0.0	0.0	0.0	0.0	0.0	0.0	8.391228040440566	7.792717939852482	0.0	0.0	0.0	0.0	0.0	7.318042701955048	0.0	0.0	7.9331041634263055	0.0	0.0	0.0	0.0	0.0	0.0	0.0	0.0	7.986610908130229	0.0	0.0
0.0	0.0	0.0	0.0	0.0	7.7835606327405324	0.0	7.08509167137986	8.130016953279565	0.0	0.0	0.0	0.0	0.0	0.0	0.0	0.0	0.0	0.0	0.0	7.211898339489781	0.0	0.0	0.0	0.0	0.0	7.823197211277142	0.0	0.0	0.0	0.0	0.0	0.0	0.0	0.0	0.0	7.505778758169276	7.011022578471548	0.0	0.0	0.0	0.0	7.980457337969115	0.0	0.0	0.0	0.0	0.0	0.0	0.0
0.0	0.0	7.759153453597093	0.0	7.225799991627396	0.0	0.0	7.08509167137986	0.0	0.0	0.0	7.454441749221188	0.0	0.0	0.0	0.0	0.0	0.0	0.0	0.0	0.0	0.0	0.0	0.0	7.568371272000753	0.0	7.130450290266619	7.55016532715727	0.0	0.0	0.0	0.0	0.0	0.0	0.0	0.0	6.81318132391756	0.0	0.0	0.0	7.542220959244858	0.0	7.287652181851359	0.0	0.0	0.0	0.0	7.986610908130229	0.0	0.0
0.0	0.0	0.0	7.124480460724508	0.0	0.0	0.0	0.0	7.437164292551348	0.0	8.1966542249441	0.0	0.0	0.0	7.818963199764983	0.0	0.0	0.0	7.833987545233328	0.0	0.0	0.0	7.347524980917592	0.0	0.0	0.0	0.0	0.0	0.0	0.0	7.248846387438239	0.0	0.0	0.0	0.0	0.0	6.81318132391756	0.0	0.0	0.0	0.0	0.0	7.287652181851359	0.0	7.628143878402221	0.0	0.0	0.0	0.0	0.0
0.0	0.0	0.0	0.0	0.0	0.0	0.0	0.0	0.0	0.0	0.0	0.0	0.0	0.0	0.0	0.0	0.0	0.0	0.0	0.0	0.0	0.0	0.0	0.0	0.0	0.0	0.0	0.0	0.0	0.0	0.0	0.0	0.0	0.0	0.0	0.0	0.0	0.0	0.0	0.0	0.0	0.0	0.0	0.0	0.0	0.0	0.0	0.0	0.0	0.0
0.0	0.0	0.0	0.0	0.0	0.0	0.0	0.0	0.0	0.0	0.0	0.0	0.0	0.0	0.0	0.0	0.0	0.0	0.0	0.0	0.0	0.0	0.0	0.0	0.0	0.0	0.0	0.0	0.0	0.0	0.0	0.0	0.0	0.0	0.0	0.0	0.0	0.0	0.0	0.0	0.0	0.0	0.0	0.0	0.0	0.0	0.0	0.0	0.0	0.0
0.0	0.0	0.0	0.0	0.0	0.0	0.0	0.0	0.0	0.0	0.0	0.0	0.0	0.0	0.0	0.0	0.0	0.0	0.0	0.0	0.0	0.0	0.0	0.0	0.0	0.0	0.0	0.0	0.0	0.0	0.0	0.0	0.0	0.0	0.0	0.0	0.0	0.0	0.0	0.0	0.0	0.0	0.0	0.0	0.0	0.0	7.393528566595597	0.0	0.0	0.0
0.0	0.0	0.0	0.0	0.0	0.0	0.0	0.0	0.0	0.0	0.0	0.0	7.531539388458563	0.0	0.0	0.0	0.0	0.0	0.0	0.0	0.0	0.0	0.0	0.0	7.568371272000753	0.0	0.0	0.0	0.0	0.0	0.0	0.0	0.0	0.0	0.0	7.318042701955048	0.0	0.0	0.0	0.0	0.0	0.0	0.0	0.0	0.0	0.0	0.0	0.0	0.0	0.0
0.0	0.0	0.0	0.0	0.0	0.0	0.0	0.0	0.0	0.0	0.0	0.0	0.0	0.0	0.0	0.0	0.0	0.0	0.0	0.0	0.0	0.0	0.0	0.0	0.0	0.0	0.0	0.0	0.0	0.0	0.0	0.0	0.0	0.0	0.0	0.0	0.0	0.0	0.0	0.0	0.0	0.0	0.0	0.0	0.0	0.0	0.0	0.0	0.0	0.0
0.0	0.0	0.0	0.0	0.0	0.0	0.0	0.0	0.0	0.0	0.0	0.0	0.0	0.0	0.0	0.0	0.0	0.0	0.0	0.0	0.0	0.0	0.0	0.0	0.0	0.0	0.0	0.0	0.0	0.0	0.0	0.0	0.0	0.0	0.0	0.0	0.0	0.0	0.0	0.0	0.0	0.0	0.0	0.0	0.0	0.0	0.0	0.0	0.0	0.0
0.0	0.0	0.0	0.0	0.0	8.476499528393965	0.0	7.08509167137986	0.0	0.0	0.0	0.0	8.224418576789978	7.582197810765355	8.917307426974366	8.27352231834876	0.0	0.0	7.833987545233328	7.451168630109989	0.0	7.537147027559111	0.0	7.206364501049721	0.0	0.0	7.823197211277142	7.55016532715727	0.0	0.0	8.346984567649576	0.0	0.0	7.907252421396311	7.607618535942075	8.010858097715895	0.0	8.10903342906695	8.626071992249322	0.0	0.0	0.0	7.980457337969115	0.0	0.0	0.0	7.393528566595597	8.679588082054208	6.9477692441086605	0.0
0.0	0.0	0.0	0.0	0.0	0.0	8.249720122615125	0.0	0.0	0.0	0.0	0.0	0.0	0.0	0.0	0.0	0.0	0.0	0.0	0.0	0.0	0.0	0.0	7.206364501049721	0.0	7.595224573954627	0.0	0.0	0.0	7.792717939852482	0.0	0.0	0.0	0.0	0.0	0.0	0.0	0.0	0.0	0.0	0.0	0.0	0.0	0.0	0.0	0.0	7.393528566595597	0.0	0.0	6.758000618020826
0.0	0.0	0.0	0.0	0.0	0.0	0.0	0.0	0.0	0.0	0.0	0.0	0.0	0.0	0.0	0.0	0.0	0.0	0.0	0.0	0.0	0.0	0.0	0.0	0.0	0.0	0.0	0.0	0.0	0.0	0.0	0.0	0.0	0.0	0.0	0.0	6.81318132391756	0.0	0.0	0.0	0.0	0.0	0.0	0.0	0.0	0.0	0.0	0.0	0.0	0.0
0.0	8.810037044554889	0.0	0.0	7.225799991627396	8.476499528393965	8.249720122615125	8.183145472116502	7.437164292551348	0.0	7.503782580458621	8.552668053592573	7.531539388458563	0.0	0.0	0.0	0.0	0.0	0.0	8.144025387241683	0.0	9.14615851640818	7.347524980917592	7.899140688174553	0.0	8.288120299393551	7.823197211277142	0.0	0.0	0.0	7.248846387438239	0.0	7.348610816205477	0.0	7.607618535942075	8.010858097715895	7.505778758169276	8.396640296319283	0.0	8.131544906528603	0.0	7.6609111613255125	8.673433462430191	8.936635197701088	0.0	7.681923161034364	8.086368089198793	8.679588082054208	7.640435921234469	8.143423437532844
0.0	0.0	0.0	0.0	0.0	0.0	0.0	0.0	0.0	0.0	0.0	0.0	0.0	0.0	0.0	0.0	0.0	0.0	0.0	0.0	0.0	0.0	0.0	0.0	0.0	0.0	0.0	0.0	0.0	0.0	0.0	0.0	0.0	0.0	0.0	0.0	0.0	0.0	0.0	0.0	0.0	0.0	0.0	0.0	0.0	0.0	0.0	0.0	0.0	0.0
0.0	0.0	0.0	0.0	0.0	0.0	0.0	0.0	0.0	0.0	0.0	7.454441749221188	0.0	0.0	0.0	0.0	0.0	0.0	0.0	0.0	0.0	0.0	0.0	0.0	7.568371272000753	0.0	0.0	0.0	0.0	0.0	0.0	0.0	0.0	0.0	0.0	0.0	8.198650952200678	0.0	0.0	0.0	7.542220959244858	0.0	0.0	0.0	7.628143878402221	6.989236961506762	0.0	7.986610908130229	6.9477692441086605	6.758000618020826
0.0	0.0	7.759153453597093	0.0	0.0	0.0	0.0	0.0	0.0	0.0	0.0	0.0	0.0	0.0	0.0	0.0	0.0	0.0	0.0	7.451168630109989	0.0	0.0	0.0	0.0	0.0	0.0	0.0	0.0	0.0	0.0	0.0	0.0	0.0	0.0	0.0	0.0	0.0	0.0	0.0	8.131544906528603	0.0	0.0	7.287652181851359	0.0	0.0	0.0	0.0	0.0	0.0	7.450566855248669
0.0	0.0	0.0	7.124480460724508	0.0	8.476499528393965	0.0	0.0	0.0	0.0	0.0	0.0	0.0	0.0	0.0	0.0	0.0	0.0	0.0	0.0	0.0	0.0	0.0	8.304482101212235	7.568371272000753	0.0	0.0	0.0	0.0	0.0	0.0	0.0	0.0	0.0	0.0	0.0	0.0	0.0	0.0	0.0	8.23510299529762	0.0	0.0	0.0	0.0	0.0	8.086368089198793	0.0	0.0	6.758000618020826
0.0	0.0	0.0	0.0	0.0	0.0	0.0	0.0	0.0	0.0	0.0	0.0	7.531539388458563	0.0	0.0	0.0	0.0	0.0	0.0	7.451168630109989	0.0	0.0	7.347524980917592	0.0	0.0	0.0	7.130450290266619	0.0	7.6983076826824535	0.0	0.0	0.0	0.0	0.0	0.0	0.0	7.505778758169276	0.0	0.0	0.0	0.0	0.0	0.0	0.0	0.0	0.0	0.0	0.0	0.0	0.0
0.0	0.0	0.0	0.0	0.0	0.0	0.0	0.0	0.0	0.0	0.0	0.0	0.0	0.0	0.0	0.0	0.0	0.0	0.0	0.0	0.0	0.0	0.0	0.0	0.0	0.0	0.0	0.0	0.0	0.0	0.0	8.98333029151797	0.0	0.0	0.0	0.0	0.0	0.0	0.0	0.0	0.0	0.0	0.0	0.0	0.0	0.0	0.0	0.0	0.0	0.0
9.075632572955076	8.810037044554889	9.145127650158164	10.119447547949399	8.323927115784837	9.574972936352381	8.249720122615125	9.4822252923686	9.046130931609563	9.691129796006626	9.112779598724549	9.245718714795114	9.728287485501728	8.680470414855018	9.610387580940477	8.678902361217625	9.286774250941159	9.240896574756695	8.932335770314566	8.144025387241683	9.157175926821319	9.328462301606034	9.138747485373777	8.815208757904319	8.95427815827017	9.204260127839248	9.614623008456233	9.629146492620475	9.084261790303458	9.40182561409679	9.194146927181539	9.388753570667406	9.745920930868957	9.516395838888105	9.216659046852234	9.396903547975723	9.009428365442782	9.207445157966676	9.319129484876719	9.92305925115623	8.23510299529762	8.75920948193128	9.366495103966878	9.629716634744964	9.014073250565948	9.290992135578907	9.790864390868379	7.986610908130229	8.738727745963224	9.464966118429116
0.0	0.0	7.759153453597093	0.0	0.0	0.0	0.0	0.0	0.0	0.0	0.0	0.0	0.0	0.0	7.818963199764983	0.0	0.0	0.0	0.0	0.0	7.211898339489781	0.0	0.0	0.0	0.0	0.0	0.0	0.0	0.0	0.0	0.0	0.0	0.0	0.0	0.0	0.0	0.0	0.0	0.0	0.0	0.0	0.0	0.0	0.0	0.0	0.0	0.0	0.0	0.0	0.0
0.0	0.0	0.0	0.0	0.0	0.0	0.0	0.0	0.0	0.0	0.0	0.0	0.0	0.0	0.0	0.0	0.0	0.0	0.0	0.0	0.0	0.0	0.0	0.0	0.0	0.0	0.0	0.0	0.0	0.0	0.0	0.0	0.0	0.0	0.0	0.0	0.0	0.0	0.0	0.0	0.0	0.0	0.0	0.0	0.0	0.0	0.0	0.0	0.0	0.0
0.0	0.0	0.0	7.124480460724508	0.0	0.0	0.0	7.08509167137986	0.0	0.0	0.0	0.0	0.0	0.0	0.0	0.0	0.0	7.631846549452305	0.0	0.0	0.0	0.0	0.0	0.0	0.0	0.0	7.130450290266619	0.0	0.0	0.0	0.0	0.0	0.0	0.0	0.0	0.0	0.0	0.0	0.0	0.0	0.0	0.0	7.287652181851359	0.0	0.0	0.0	0.0	0.0	0.0	6.758000618020826
0.0	0.0	0.0	0.0	0.0	0.0	0.0	0.0	0.0	0.0	0.0	0.0	0.0	0.0	0.0	0.0	0.0	0.0	0.0	0.0	0.0	0.0	0.0	0.0	0.0	0.0	0.0	0.0	0.0	0.0	0.0	0.0	7.348610816205477	0.0	0.0	0.0	0.0	0.0	0.0	0.0	0.0	0.0	0.0	0.0	0.0	0.0	0.0	0.0	0.0	0.0
0.0	0.0	0.0	0.0	0.0	0.0	0.0	0.0	0.0	0.0	7.503782580458621	0.0	0.0	0.0	0.0	8.27352231834876	7.495477881549684	0.0	0.0	0.0	0.0	0.0	0.0	0.0	0.0	0.0	0.0	0.0	0.0	0.0	0.0	0.0	0.0	0.0	0.0	0.0	0.0	7.011022578471548	0.0	0.0	0.0	0.0	0.0	0.0	0.0	0.0	0.0	0.0	0.0	0.0
0.0	0.0	0.0	0.0	0.0	0.0	0.0	0.0	0.0	0.0	0.0	7.454441749221188	0.0	0.0	7.818963199764983	0.0	0.0	0.0	0.0	0.0	0.0	0.0	0.0	0.0	0.0	0.0	7.130450290266619	0.0	0.0	0.0	0.0	0.0	0.0	0.0	0.0	0.0	0.0	0.0	0.0	0.0	0.0	0.0	0.0	0.0	0.0	0.0	0.0	0.0	0.0	0.0
0.0	0.0	0.0	0.0	0.0	0.0	0.0	0.0	0.0	0.0	0.0	0.0	0.0	7.582197810765355	0.0	0.0	0.0	0.0	0.0	0.0	0.0	0.0	0.0	0.0	0.0	0.0	0.0	0.0	0.0	0.0	0.0	0.0	0.0	0.0	0.0	0.0	0.0	7.011022578471548	0.0	0.0	0.0	0.0	0.0	0.0	0.0	0.0	0.0	0.0	0.0	0.0
0.0	0.0	0.0	0.0	0.0	0.0	0.0	0.0	0.0	0.0	0.0	0.0	0.0	0.0	0.0	0.0	0.0	7.631846549452305	0.0	0.0	0.0	7.537147027559111	0.0	0.0	7.568371272000753	0.0	0.0	0.0	0.0	0.0	7.248846387438239	0.0	0.0	0.0	7.607618535942075	7.318042701955048	6.81318132391756	7.011022578471548	0.0	0.0	0.0	7.6609111613255125	0.0	0.0	0.0	0.0	0.0	0.0	6.9477692441086605	0.0
0.0	0.0	0.0	0.0	0.0	0.0	0.0	7.08509167137986	0.0	0.0	0.0	0.0	0.0	7.582197810765355	0.0	0.0	0.0	0.0	0.0	7.451168630109989	0.0	0.0	0.0	7.206364501049721	0.0	0.0	0.0	0.0	0.0	0.0	0.0	0.0	0.0	0.0	7.607618535942075	7.318042701955048	0.0	0.0	0.0	0.0	0.0	0.0	0.0	0.0	0.0	0.0	0.0	0.0	0.0	6.758000618020826
0.0	0.0	0.0	0.0	0.0	0.0	0.0	0.0	0.0	0.0	0.0	0.0	0.0	0.0	0.0	0.0	0.0	0.0	0.0	7.451168630109989	0.0	0.0	7.347524980917592	0.0	0.0	0.0	0.0	0.0	0.0	0.0	7.248846387438239	0.0	0.0	0.0	0.0	0.0	7.505778758169276	7.703718714392338	0.0	0.0	0.0	0.0	0.0	0.0	0.0	0.0	0.0	0.0	0.0	0.0
0.0	0.0	0.0	7.124480460724508	0.0	0.0	0.0	0.0	0.0	0.0	0.0	7.454441749221188	0.0	0.0	0.0	7.580630290098759	7.495477881549684	0.0	0.0	0.0	0.0	0.0	0.0	0.0	0.0	0.0	0.0	0.0	0.0	0.0	7.248846387438239	0.0	0.0	0.0	0.0	0.0	0.0	7.011022578471548	0.0	0.0	7.542220959244858	0.0	0.0	0.0	0.0	0.0	0.0	7.986610908130229	0.0	0.0
0.0	0.0	0.0	0.0	0.0	0.0	0.0	0.0	7.437164292551348	0.0	0.0	0.0	0.0	7.582197810765355	0.0	0.0	0.0	0.0	0.0	0.0	0.0	0.0	0.0	0.0	0.0	0.0	0.0	0.0	0.0	0.0	0.0	0.0	0.0	0.0	7.607618535942075	0.0	0.0	0.0	0.0	0.0	0.0	0.0	0.0	0.0	0.0	0.0	0.0	0.0	0.0	0.0
0.0	0.0	0.0	0.0	0.0	0.0	0.0	0.0	0.0	0.0	0.0	0.0	0.0	0.0	0.0	0.0	0.0	0.0	0.0	0.0	0.0	0.0	0.0	0.0	0.0	0.0	0.0	0.0	0.0	0.0	0.0	0.0	0.0	0.0	0.0	0.0	0.0	0.0	0.0	0.0	0.0	0.0	0.0	0.0	0.0	0.0	0.0	0.0	0.0	0.0
0.0	0.0	0.0	0.0	0.0	0.0	0.0	0.0	0.0	0.0	0.0	0.0	0.0	0.0	0.0	0.0	0.0	0.0	0.0	0.0	0.0	0.0	0.0	0.0	0.0	0.0	0.0	0.0	0.0	0.0	0.0	0.0	0.0	0.0	0.0	0.0	0.0	0.0	0.0	0.0	0.0	0.0	0.0	0.0	0.0	0.0	0.0	0.0	0.0	0.0
0.0	0.0	7.759153453597093	0.0	0.0	0.0	0.0	0.0	0.0	0.0	0.0	0.0	0.0	0.0	0.0	0.0	7.495477881549684	8.324751318188364	0.0	0.0	0.0	7.537147027559111	0.0	0.0	0.0	0.0	7.130450290266619	0.0	0.0	0.0	0.0	0.0	0.0	7.907252421396311	0.0	8.010858097715895	0.0	0.0	0.0	8.131544906528603	7.542220959244858	0.0	0.0	0.0	0.0	7.681923161034364	7.393528566595597	0.0	6.9477692441086605	6.758000618020826
0.0	0.0	0.0	0.0	0.0	0.0	0.0	0.0	0.0	0.0	0.0	0.0	0.0	7.582197810765355	7.818963199764983	0.0	0.0	0.0	0.0	0.0	0.0	0.0	0.0	7.206364501049721	0.0	0.0	0.0	0.0	0.0	0.0	0.0	0.0	0.0	0.0	0.0	0.0	0.0	0.0	0.0	0.0	0.0	0.0	0.0	0.0	0.0	0.0	0.0	0.0	0.0	0.0
0.0	0.0	0.0	0.0	0.0	0.0	0.0	7.08509167137986	0.0	0.0	0.0	7.454441749221188	0.0	0.0	0.0	0.0	0.0	0.0	0.0	0.0	0.0	0.0	0.0	0.0	0.0	0.0	0.0	0.0	0.0	0.0	0.0	0.0	0.0	0.0	0.0	0.0	0.0	0.0	0.0	0.0	0.0	0.0	0.0	0.0	0.0	0.0	0.0	0.0	0.0	7.855838240556329
0.0	0.0	7.759153453597093	7.124480460724508	0.0	0.0	0.0	0.0	0.0	0.0	7.503782580458621	0.0	0.0	0.0	0.0	0.0	0.0	7.631846549452305	7.833987545233328	0.0	0.0	0.0	0.0	7.206364501049721	0.0	0.0	0.0	0.0	0.0	0.0	0.0	0.0	0.0	7.907252421396311	0.0	7.318042701955048	0.0	0.0	0.0	0.0	0.0	0.0	7.980457337969115	0.0	8.321047747793873	0.0	0.0	0.0	0.0	0.0
0.0	0.0	0.0	0.0	7.225799991627396	0.0	0.0	0.0	0.0	0.0	0.0	0.0	0.0	7.582197810765355	0.0	0.0	0.0	7.631846549452305	0.0	0.0	0.0	0.0	0.0	0.0	0.0	0.0	0.0	0.0	0.0	0.0	0.0	0.0	0.0	0.0	0.0	0.0	7.505778758169276	0.0	0.0	0.0	0.0	0.0	0.0	0.0	0.0	0.0	7.393528566595597	0.0	0.0	8.143423437532844
0.0	0.0	0.0	0.0	0.0	0.0	0.0	0.0	0.0	0.0	0.0	0.0	0.0	0.0	0.0	0.0	0.0	8.324751318188364	0.0	0.0	0.0	0.0	8.445707720837177	7.206364501049721	0.0	8.693501575075038	0.0	7.55016532715727	0.0	0.0	0.0	0.0	0.0	0.0	0.0	0.0	6.81318132391756	0.0	8.626071992249322	0.0	0.0	0.0	0.0	0.0	7.628143878402221	6.989236961506762	0.0	7.986610908130229	0.0	0.0
0.0	0.0	0.0	0.0	0.0	0.0	0.0	0.0	0.0	0.0	0.0	0.0	0.0	0.0	0.0	0.0	0.0	0.0	0.0	0.0	0.0	0.0	0.0	0.0	0.0	0.0	0.0	0.0	0.0	0.0	0.0	0.0	0.0	0.0	0.0	0.0	0.0	0.0	0.0	0.0	0.0	0.0	0.0	0.0	0.0	0.0	0.0	0.0	0.0	0.0
0.0	0.0	0.0	0.0	0.0	0.0	0.0	0.0	0.0	0.0	0.0	0.0	0.0	0.0	0.0	0.0	0.0	0.0	7.833987545233328	0.0	0.0	0.0	0.0	0.0	0.0	0.0	0.0	0.0	0.0	0.0	0.0	0.0	7.348610816205477	0.0	0.0	0.0	0.0	0.0	0.0	0.0	0.0	0.0	0.0	0.0	0.0	0.0	0.0	0.0	0.0	6.758000618020826
0.0	0.0	0.0	7.124480460724508	0.0	0.0	0.0	0.0	0.0	7.899679426553356	0.0	0.0	0.0	0.0	0.0	0.0	0.0	8.324751318188364	0.0	0.0	0.0	0.0	7.347524980917592	8.304482101212235	0.0	0.0	0.0	0.0	7.6983076826824535	0.0	0.0	0.0	0.0	0.0	7.607618535942075	0.0	6.81318132391756	7.011022578471548	7.9331041634263055	0.0	0.0	0.0	7.287652181851359	0.0	0.0	0.0	0.0	0.0	0.0	0.0
0.0	0.0	7.759153453597093	0.0	0.0	0.0	0.0	0.0	0.0	0.0	0.0	0.0	0.0	0.0	0.0	0.0	0.0	0.0	0.0	0.0	7.211898339489781	0.0	0.0	0.0	0.0	7.595224573954627	0.0	0.0	0.0	7.792717939852482	0.0	0.0	0.0	0.0	0.0	0.0	0.0	0.0	0.0	0.0	0.0	0.0	0.0	8.243619491208072	0.0	7.681923161034364	7.393528566595597	7.986610908130229	0.0	6.758000618020826
0.0	0.0	0.0	0.0	0.0	7.7835606327405324	0.0	0.0	0.0	0.0	0.0	7.454441749221188	0.0	0.0	0.0	7.580630290098759	0.0	0.0	0.0	7.451168630109989	7.211898339489781	7.537147027559111	0.0	0.0	0.0	0.0	0.0	0.0	7.6983076826824535	0.0	7.248846387438239	0.0	7.348610816205477	0.0	0.0	8.010858097715895	8.421739497133904	8.10903342906695	0.0	8.131544906528603	0.0	8.353822875080679	7.287652181851359	0.0	0.0	0.0	7.393528566595597	0.0	6.9477692441086605	8.143423437532844
0.0	0.0	7.759153453597093	0.0	7.225799991627396	0.0	0.0	0.0	0.0	7.899679426553356	7.503782580458621	0.0	0.0	0.0	0.0	0.0	0.0	0.0	0.0	0.0	0.0	0.0	0.0	0.0	0.0	0.0	0.0	0.0	0.0	0.0	0.0	0.0	0.0	0.0	0.0	0.0	0.0	0.0	0.0	0.0	0.0	0.0	0.0	0.0	0.0	0.0	0.0	0.0	0.0	0.0
0.0	8.117039080589356	0.0	0.0	0.0	0.0	0.0	0.0	0.0	0.0	7.503782580458621	0.0	0.0	0.0	0.0	0.0	7.495477881549684	0.0	0.0	7.451168630109989	7.211898339489781	0.0	0.0	0.0	0.0	0.0	0.0	8.243049461546597	0.0	0.0	0.0	0.0	0.0	7.907252421396311	0.0	0.0	7.505778758169276	7.011022578471548	0.0	0.0	0.0	0.0	0.0	0.0	0.0	0.0	7.393528566595597	0.0	0.0	0.0
0.0	0.0	0.0	0.0	0.0	0.0	0.0	7.777820015235373	0.0	7.899679426553356	0.0	8.147299455526728	0.0	8.275090238709478	7.818963199764983	0.0	7.495477881549684	0.0	0.0	7.451168630109989	0.0	8.230027714688202	8.445707720837177	0.0	7.568371272000753	0.0	0.0	0.0	0.0	0.0	7.248846387438239	8.290308587337261	0.0	0.0	0.0	0.0	6.81318132391756	0.0	0.0	0.0	0.0	8.353822875080679	7.980457337969115	8.243619491208072	0.0	0.0	7.393528566595597	0.0	7.640435921234469	0.0
0.0	0.0	0.0	0.0	0.0	0.0	0.0	0.0	8.130016953279565	0.0	8.1966542249441	8.147299455526728	7.531539388458563	0.0	8.511909340967772	7.580630290098759	0.0	0.0	0.0	0.0	0.0	7.537147027559111	0.0	0.0	0.0	0.0	0.0	0.0	0.0	8.891055037603074	0.0	8.290308587337261	7.348610816205477	0.0	0.0	7.318042701955048	0.0	0.0	0.0	0.0	0.0	8.353822875080679	7.287652181851359	0.0	0.0	0.0	0.0	0.0	0.0	7.450566855248669
0.0	0.0	0.0	7.124480460724508	0.0	7.7835606327405324	0.0	0.0	0.0	0.0	0.0	0.0	0.0	0.0	0.0	0.0	0.0	0.0	0.0	0.0	0.0	0.0	0.0	7.206364501049721	0.0	0.0	0.0	0.0	0.0	7.792717939852482	0.0	0.0	0.0	0.0	0.0	0.0	0.0	0.0	0.0	0.0	0.0	0.0	0.0	0.0	0.0	6.989236961506762	0.0	7.986610908130229	0.0	7.450566855248669
0.0	0.0	0.0	7.124480460724508	0.0	7.7835606327405324	0.0	0.0	0.0	0.0	0.0	7.454441749221188	0.0	0.0	0.0	0.0	0.0	0.0	0.0	0.0	0.0	0.0	0.0	0.0	0.0	0.0	0.0	8.243049461546597	0.0	0.0	0.0	0.0	0.0	0.0	7.607618535942075	0.0	0.0	0.0	0.0	0.0	0.0	0.0	0.0	0.0	0.0	7.681923161034364	0.0	0.0	0.0	7.450566855248669
0.0	0.0	0.0	0.0	0.0	0.0	0.0	0.0	0.0	0.0	0.0	0.0	0.0	0.0	0.0	0.0	0.0	0.0	0.0	0.0	0.0	0.0	0.0	0.0	0.0	0.0	0.0	0.0	0.0	0.0	0.0	0.0	0.0	0.0	0.0	0.0	6.81318132391756	0.0	0.0	0.0	0.0	0.0	0.0	0.0	0.0	0.0	0.0	0.0	0.0	0.0
0.0	0.0	0.0	0.0	0.0	0.0	0.0	0.0	0.0	0.0	0.0	0.0	0.0	0.0	0.0	0.0	0.0	0.0	0.0	0.0	0.0	0.0	0.0	0.0	0.0	0.0	0.0	0.0	0.0	0.0	0.0	0.0	0.0	0.0	0.0	0.0	0.0	0.0	0.0	0.0	0.0	0.0	0.0	0.0	0.0	0.0	0.0	0.0	0.0	0.0
0.0	0.0	0.0	0.0	0.0	0.0	0.0	0.0	7.437164292551348	0.0	0.0	0.0	8.224418576789978	0.0	0.0	0.0	0.0	0.0	0.0	0.0	7.211898339489781	0.0	0.0	0.0	0.0	0.0	0.0	0.0	0.0	0.0	0.0	0.0	0.0	0.0	7.607618535942075	0.0	0.0	7.011022578471548	0.0	0.0	0.0	0.0	0.0	0.0	0.0	0.0	0.0	0.0	0.0	0.0
0.0	0.0	0.0	0.0	0.0	0.0	0.0	0.0	0.0	0.0	0.0	0.0	0.0	0.0	0.0	0.0	0.0	0.0	0.0	0.0	7.211898339489781	0.0	0.0	0.0	0.0	0.0	0.0	0.0	0.0	0.0	0.0	0.0	0.0	0.0	0.0	0.0	0.0	0.0	0.0	0.0	0.0	0.0	0.0	0.0	0.0	0.0	0.0	0.0	0.0	0.0
0.0	8.117039080589356	0.0	0.0	0.0	0.0	0.0	0.0	0.0	0.0	0.0	0.0	0.0	0.0	0.0	0.0	0.0	0.0	0.0	0.0	0.0	0.0	0.0	0.0	0.0	0.0	0.0	0.0	0.0	7.792717939852482	0.0	0.0	0.0	0.0	0.0	0.0	0.0	0.0	0.0	0.0	0.0	0.0	7.287652181851359	0.0	7.628143878402221	0.0	0.0	0.0	0.0	0.0
0.0	0.0	0.0	7.124480460724508	0.0	0.0	0.0	7.08509167137986	0.0	0.0	0.0	0.0	7.531539388458563	8.275090238709478	0.0	0.0	0.0	8.324751318188364	7.833987545233328	0.0	0.0	7.537147027559111	8.040350017215394	0.0	0.0	0.0	8.228528863925868	0.0	0.0	0.0	0.0	0.0	0.0	0.0	0.0	0.0	0.0	0.0	0.0	0.0	0.0	7.6609111613255125	8.673433462430191	8.243619491208072	0.0	0.0	7.393528566595597	0.0	7.640435921234469	6.758000618020826
0.0	0.0	0.0	0.0	0.0	0.0	0.0	0.0	0.0	0.0	0.0	0.0	0.0	0.0	0.0	0.0	0.0	0.0	0.0	0.0	0.0	0.0	0.0	0.0	0.0	0.0	0.0	0.0	0.0	0.0	0.0	0.0	0.0	0.0	7.607618535942075	7.318042701955048	0.0	0.0	0.0	0.0	0.0	7.6609111613255125	0.0	0.0	0.0	0.0	7.393528566595597	0.0	0.0	0.0
0.0	0.0	0.0	7.817224984624562	0.0	0.0	0.0	7.777820015235373	0.0	7.899679426553356	0.0	8.147299455526728	7.531539388458563	8.275090238709478	8.511909340967772	0.0	7.495477881549684	7.631846549452305	9.625416924081108	0.0	0.0	0.0	0.0	7.206364501049721	8.261260152676297	7.595224573954627	7.130450290266619	0.0	0.0	0.0	0.0	9.388753570667406	7.348610816205477	0.0	0.0	7.318042701955048	6.81318132391756	8.10903342906695	0.0	0.0	0.0	0.0	0.0	0.0	0.0	0.0	0.0	0.0	0.0	7.855838240556329
0.0	8.117039080589356	7.759153453597093	7.124480460724508	7.225799991627396	7.7835606327405324	0.0	0.0	7.437164292551348	7.899679426553356	0.0	8.147299455526728	8.224418576789978	0.0	7.818963199764983	8.678902361217625	0.0	8.324751318188364	0.0	8.144025387241683	7.904676574340002	7.537147027559111	7.347524980917592	0.0	8.261260152676297	8.288120299393551	7.130450290266619	0.0	0.0	7.792717939852482	0.0	8.290308587337261	0.0	7.907252421396311	7.607618535942075	8.416212586424038	6.81318132391756	7.703718714392338	0.0	0.0	7.542220959244858	7.6609111613255125	7.287652181851359	8.243619491208072	0.0	6.989236961506762	0.0	7.986610908130229	7.640435921234469	0.0
0.0	0.0	0.0	0.0	0.0	0.0	0.0	0.0	0.0	0.0	0.0	0.0	0.0	0.0	0.0	0.0	0.0	0.0	0.0	0.0	0.0	0.0	0.0	0.0	0.0	0.0	0.0	7.55016532715727	0.0	0.0	0.0	0.0	0.0	7.907252421396311	7.607618535942075	0.0	0.0	0.0	0.0	0.0	0.0	0.0	0.0	0.0	0.0	0.0	0.0	0.0	0.0	0.0
0.0	0.0	0.0	0.0	0.0	0.0	0.0	0.0	0.0	0.0	0.0	0.0	7.531539388458563	0.0	0.0	0.0	0.0	0.0	0.0	0.0	7.211898339489781	0.0	0.0	0.0	0.0	0.0	0.0	7.55016532715727	0.0	0.0	0.0	0.0	0.0	0.0	0.0	0.0	0.0	0.0	7.9331041634263055	0.0	0.0	7.6609111613255125	0.0	0.0	0.0	0.0	7.393528566595597	0.0	0.0	0.0
0.0	0.0	0.0	7.124480460724508	7.225799991627396	0.0	0.0	7.777820015235373	0.0	0.0	0.0	0.0	7.531539388458563	0.0	0.0	0.0	0.0	0.0	0.0	7.451168630109989	0.0	0.0	0.0	0.0	0.0	0.0	0.0	0.0	0.0	0.0	7.248846387438239	0.0	0.0	0.0	0.0	8.010858097715895	0.0	0.0	0.0	0.0	7.542220959244858	0.0	0.0	0.0	0.0	0.0	0.0	0.0	0.0	0.0
0.0	0.0	0.0	0.0	0.0	0.0	0.0	0.0	0.0	0.0	0.0	0.0	0.0	0.0	0.0	0.0	0.0	0.0	0.0	0.0	0.0	0.0	0.0	0.0	0.0	0.0	0.0	0.0	0.0	0.0	0.0	0.0	0.0	0.0	0.0	0.0	0.0	0.0	0.0	0.0	0.0	0.0	0.0	0.0	0.0	0.0	0.0	0.0	0.0	0.0
0.0	0.0	0.0	0.0	7.225799991627396	0.0	0.0	0.0	0.0	0.0	0.0	0.0	0.0	0.0	0.0	0.0	0.0	0.0	0.0	0.0	0.0	0.0	0.0	0.0	0.0	0.0	0.0	0.0	0.0	0.0	0.0	0.0	0.0	0.0	0.0	0.0	0.0	0.0	0.0	0.0	0.0	0.0	0.0	0.0	0.0	0.0	0.0	0.0	0.0	0.0
0.0	0.0	0.0	0.0	0.0	7.7835606327405324	0.0	0.0	0.0	0.0	0.0	0.0	0.0	0.0	0.0	8.27352231834876	0.0	0.0	0.0	0.0	0.0	0.0	0.0	0.0	0.0	7.595224573954627	0.0	0.0	0.0	7.792717939852482	0.0	0.0	0.0	0.0	0.0	0.0	0.0	0.0	7.9331041634263055	0.0	0.0	0.0	0.0	0.0	0.0	6.989236961506762	0.0	0.0	8.33334276346827	0.0
0.0	0.0	8.452087202507713	0.0	7.225799991627396	0.0	8.249720122615125	7.08509167137986	0.0	0.0	7.503782580458621	0.0	7.531539388458563	0.0	0.0	0.0	8.18834722794385	0.0	0.0	8.144025387241683	0.0	8.230027714688202	0.0	7.206364501049721	0.0	8.288120299393551	0.0	0.0	0.0	7.792717939852482	7.248846387438239	0.0	0.0	7.907252421396311	7.607618535942075	8.926949705858776	6.81318132391756	0.0	0.0	0.0	7.542220959244858	7.6609111613255125	7.287652181851359	8.243619491208072	0.0	6.989236961506762	8.086368089198793	7.986610908130229	0.0	7.450566855248669
0.0	0.0	0.0	0.0	0.0	0.0	0.0	0.0	0.0	0.0	0.0	0.0	0.0	0.0	0.0	0.0	0.0	0.0	0.0	0.0	0.0	0.0	0.0	0.0	0.0	0.0	0.0	8.243049461546597	0.0	0.0	7.248846387438239	0.0	0.0	0.0	0.0	0.0	0.0	0.0	0.0	0.0	0.0	0.0	0.0	0.0	0.0	0.0	0.0	0.0	7.640435921234469	0.0
0.0	0.0	0.0	0.0	0.0	0.0	0.0	0.0	0.0	0.0	0.0	0.0	0.0	0.0	0.0	0.0	0.0	0.0	0.0	0.0	0.0	0.0	0.0	0.0	0.0	0.0	0.0	0.0	0.0	0.0	0.0	0.0	0.0	0.0	0.0	0.0	0.0	0.0	0.0	0.0	0.0	0.0	0.0	0.0	0.0	0.0	0.0	0.0	0.0	0.0
0.0	0.0	0.0	0.0	7.225799991627396	0.0	0.0	0.0	0.0	0.0	7.503782580458621	0.0	0.0	0.0	0.0	0.0	0.0	0.0	0.0	0.0	0.0	0.0	0.0	0.0	7.568371272000753	0.0	0.0	0.0	0.0	0.0	0.0	0.0	0.0	0.0	0.0	0.0	0.0	0.0	0.0	0.0	0.0	0.0	0.0	0.0	0.0	0.0	0.0	0.0	0.0	0.0
0.0	0.0	0.0	0.0	0.0	0.0	0.0	0.0	0.0	0.0	0.0	0.0	0.0	0.0	0.0	0.0	0.0	0.0	0.0	0.0	0.0	0.0	0.0	0.0	0.0	0.0	0.0	0.0	0.0	0.0	0.0	0.0	0.0	0.0	0.0	0.0	0.0	0.0	0.0	0.0	0.0	0.0	0.0	0.0	0.0	0.0	0.0	0.0	0.0	0.0
0.0	0.0	0.0	0.0	7.225799991627396	0.0	0.0	0.0	0.0	7.899679426553356	0.0	0.0	0.0	0.0	7.818963199764983	7.580630290098759	7.495477881549684	0.0	0.0	0.0	0.0	0.0	0.0	0.0	0.0	7.595224573954627	0.0	0.0	0.0	0.0	0.0	0.0	8.0414362021653	0.0	0.0	8.010858097715895	6.81318132391756	8.10903342906695	0.0	0.0	0.0	0.0	0.0	8.243619491208072	0.0	0.0	0.0	0.0	0.0	6.758000618020826
7.9772490985866655	0.0	0.0	7.124480460724508	0.0	0.0	0.0	7.08509167137986	0.0	0.0	0.0	0.0	0.0	0.0	0.0	0.0	7.495477881549684	0.0	7.833987545233328	0.0	7.211898339489781	0.0	7.347524980917592	0.0	0.0	7.595224573954627	0.0	0.0	0.0	0.0	0.0	0.0	8.0414362021653	0.0	0.0	8.010858097715895	0.0	7.011022578471548	0.0	0.0	0.0	0.0	0.0	8.243619491208072	0.0	0.0	0.0	0.0	0.0	6.758000618020826
0.0	0.0	0.0	0.0	0.0	0.0	0.0	0.0	0.0	0.0	0.0	0.0	7.531539388458563	0.0	0.0	0.0	0.0	0.0	0.0	0.0	0.0	0.0	0.0	0.0	0.0	0.0	0.0	0.0	0.0	0.0	7.248846387438239	0.0	7.348610816205477	0.0	0.0	7.318042701955048	0.0	0.0	0.0	0.0	0.0	0.0	0.0	0.0	0.0	0.0	0.0	0.0	0.0	0.0
0.0	0.0	0.0	0.0	0.0	0.0	0.0	0.0	0.0	0.0	0.0	0.0	0.0	0.0	0.0	0.0	0.0	0.0	0.0	0.0	0.0	0.0	7.347524980917592	0.0	0.0	0.0	0.0	0.0	0.0	0.0	0.0	0.0	0.0	0.0	0.0	0.0	0.0	0.0	0.0	0.0	0.0	7.6609111613255125	0.0	0.0	7.628143878402221	0.0	0.0	0.0	0.0	0.0
0.0	0.0	0.0	0.0	0.0	0.0	0.0	0.0	0.0	7.899679426553356	0.0	0.0	0.0	0.0	0.0	0.0	0.0	0.0	0.0	0.0	0.0	0.0	0.0	0.0	0.0	0.0	0.0	0.0	7.6983076826824535	0.0	0.0	0.0	0.0	0.0	0.0	0.0	0.0	0.0	0.0	0.0	0.0	0.0	0.0	0.0	0.0	0.0	0.0	0.0	0.0	0.0
0.0	0.0	7.759153453597093	0.0	0.0	0.0	0.0	7.08509167137986	8.130016953279565	0.0	0.0	0.0	7.531539388458563	0.0	0.0	0.0	8.18834722794385	0.0	0.0	8.5493936687939	0.0	0.0	8.040350017215394	0.0	0.0	0.0	0.0	0.0	0.0	0.0	7.248846387438239	0.0	0.0	0.0	7.607618535942075	0.0	0.0	0.0	7.9331041634263055	0.0	0.0	0.0	7.287652181851359	0.0	0.0	0.0	7.393528566595597	0.0	8.33334276346827	6.758000618020826
0.0	0.0	0.0	0.0	0.0	0.0	0.0	0.0	7.437164292551348	0.0	0.0	0.0	0.0	0.0	0.0	0.0	7.495477881549684	0.0	0.0	0.0	0.0	0.0	0.0	0.0	0.0	0.0	0.0	0.0	0.0	0.0	0.0	0.0	0.0	0.0	0.0	0.0	0.0	0.0	0.0	0.0	0.0	0.0	0.0	8.243619491208072	0.0	0.0	0.0	0.0	0.0	6.758000618020826
0.0	0.0	0.0	0.0	0.0	0.0	0.0	0.0	0.0	0.0	7.503782580458621	0.0	0.0	0.0	0.0	0.0	0.0	0.0	0.0	0.0	0.0	8.230027714688202	0.0	0.0	0.0	0.0	0.0	0.0	0.0	0.0	0.0	0.0	7.348610816205477	0.0	0.0	0.0	0.0	0.0	0.0	0.0	0.0	0.0	0.0	0.0	0.0	0.0	0.0	0.0	0.0	7.450566855248669
0.0	0.0	0.0	0.0	0.0	0.0	0.0	0.0	0.0	0.0	0.0	0.0	0.0	0.0	0.0	0.0	0.0	0.0	0.0	0.0	0.0	0.0	0.0	7.206364501049721	0.0	0.0	0.0	0.0	0.0	0.0	0.0	0.0	0.0	0.0	0.0	0.0	0.0	0.0	0.0	0.0	0.0	0.0	0.0	8.936635197701088	0.0	6.989236961506762	0.0	0.0	0.0	0.0
0.0	0.0	7.759153453597093	0.0	0.0	0.0	0.0	0.0	0.0	0.0	0.0	0.0	0.0	0.0	0.0	0.0	0.0	0.0	0.0	0.0	0.0	0.0	0.0	0.0	0.0	0.0	0.0	0.0	7.6983076826824535	0.0	0.0	0.0	0.0	0.0	0.0	0.0	0.0	0.0	8.626071992249322	0.0	0.0	0.0	8.385808411929228	0.0	0.0	0.0	0.0	0.0	0.0	0.0
0.0	0.0	0.0	0.0	0.0	0.0	0.0	0.0	0.0	0.0	0.0	0.0	0.0	0.0	0.0	0.0	7.495477881549684	0.0	0.0	0.0	0.0	0.0	0.0	0.0	0.0	7.595224573954627	0.0	0.0	0.0	0.0	0.0	0.0	0.0	0.0	0.0	0.0	0.0	0.0	0.0	0.0	0.0	0.0	0.0	0.0	0.0	0.0	0.0	0.0	0.0	0.0
0.0	0.0	0.0	0.0	0.0	0.0	0.0	7.08509167137986	0.0	0.0	0.0	0.0	0.0	0.0	0.0	0.0	0.0	0.0	0.0	7.451168630109989	7.904676574340002	0.0	0.0	0.0	0.0	0.0	0.0	0.0	0.0	0.0	7.248846387438239	0.0	0.0	0.0	0.0	0.0	0.0	0.0	0.0	0.0	0.0	7.6609111613255125	0.0	0.0	0.0	7.681923161034364	0.0	0.0	0.0	0.0
0.0	0.0	0.0	0.0	0.0	0.0	0.0	0.0	0.0	0.0	0.0	0.0	0.0	0.0	0.0	0.0	0.0	0.0	0.0	0.0	0.0	0.0	0.0	0.0	0.0	0.0	0.0	0.0	7.6983076826824535	0.0	0.0	0.0	0.0	7.907252421396311	0.0	0.0	0.0	0.0	0.0	0.0	0.0	0.0	7.287652181851359	8.243619491208072	0.0	0.0	0.0	7.986610908130229	0.0	0.0
0.0	0.0	0.0	0.0	0.0	0.0	0.0	0.0	7.437164292551348	0.0	0.0	0.0	0.0	0.0	0.0	0.0	0.0	0.0	0.0	0.0	0.0	0.0	0.0	0.0	0.0	7.595224573954627	0.0	0.0	0.0	0.0	0.0	0.0	0.0	0.0	0.0	0.0	0.0	0.0	0.0	0.0	0.0	0.0	0.0	0.0	0.0	0.0	0.0	0.0	0.0	0.0
0.0	0.0	0.0	0.0	0.0	0.0	0.0	0.0	7.437164292551348	0.0	0.0	7.454441749221188	0.0	0.0	0.0	0.0	0.0	0.0	0.0	0.0	0.0	8.230027714688202	0.0	0.0	0.0	0.0	0.0	0.0	0.0	0.0	0.0	0.0	7.348610816205477	0.0	0.0	0.0	0.0	0.0	7.9331041634263055	0.0	0.0	0.0	7.287652181851359	10.189304245564605	0.0	0.0	0.0	0.0	0.0	0.0
0.0	8.810037044554889	0.0	0.0	7.918583320873431	0.0	9.635818465758826	0.0	8.130016953279565	0.0	0.0	8.147299455526728	0.0	0.0	8.511909340967772	8.27352231834876	7.495477881549684	0.0	0.0	7.451168630109989	0.0	9.14615851640818	7.347524980917592	0.0	8.261260152676297	7.595224573954627	7.823197211277142	0.0	8.391228040440566	0.0	0.0	0.0	8.734422446584942	9.005619303635621	7.607618535942075	8.010858097715895	7.9110605503272895	7.011022578471548	0.0	0.0	8.640479706278509	0.0	9.366495103966878	10.035159827387245	0.0	7.681923161034364	0.0	0.0	6.9477692441086605	0.0
0.0	0.0	0.0	0.0	0.0	0.0	0.0	0.0	0.0	0.0	0.0	0.0	0.0	0.0	0.0	0.0	0.0	0.0	0.0	0.0	0.0	0.0	0.0	0.0	0.0	0.0	0.0	0.0	0.0	0.0	7.248846387438239	0.0	0.0	0.0	0.0	0.0	0.0	0.0	0.0	0.0	0.0	0.0	0.0	0.0	0.0	0.0	0.0	0.0	0.0	0.0
0.0	0.0	0.0	0.0	0.0	0.0	0.0	0.0	8.130016953279565	0.0	0.0	7.454441749221188	7.531539388458563	0.0	0.0	0.0	0.0	0.0	0.0	0.0	0.0	0.0	0.0	0.0	0.0	0.0	0.0	0.0	7.6983076826824535	0.0	0.0	0.0	0.0	0.0	7.607618535942075	0.0	0.0	0.0	7.9331041634263055	0.0	0.0	0.0	0.0	0.0	0.0	0.0	0.0	0.0	0.0	0.0
7.9772490985866655	0.0	7.759153453597093	7.817224984624562	8.611548526118959	0.0	0.0	7.777820015235373	0.0	9.285695602175714	7.503782580458621	0.0	8.224418576789978	0.0	9.2049559866908	0.0	9.44091169619273	8.73013560929492	0.0	0.0	7.904676574340002	0.0	0.0	7.899140688174553	0.0	9.204260127839248	0.0	7.55016532715727	7.6983076826824535	9.178702705864787	8.857715342744783	8.290308587337261	8.44679402239114	9.293270696048847	8.300517359057354	8.010858097715895	7.505778758169276	7.011022578471548	9.319129484876719	8.131544906528603	0.0	7.6609111613255125	7.287652181851359	9.852847036837279	8.321047747793873	0.0	8.49173062361702	7.986610908130229	0.0	7.450566855248669
0.0	0.0	0.0	0.0	0.0	0.0	0.0	0.0	0.0	0.0	7.503782580458621	0.0	0.0	7.582197810765355	0.0	0.0	0.0	7.631846549452305	0.0	0.0	7.904676574340002	0.0	0.0	7.206364501049721	0.0	0.0	7.823197211277142	8.243049461546597	7.6983076826824535	0.0	0.0	0.0	0.0	0.0	0.0	7.318042701955048	0.0	0.0	7.9331041634263055	8.131544906528603	7.542220959244858	7.6609111613255125	0.0	0.0	0.0	0.0	7.393528566595597	0.0	6.9477692441086605	0.0
0.0	0.0	0.0	7.124480460724508	7.225799991627396	0.0	0.0	0.0	7.437164292551348	0.0	0.0	7.454441749221188	0.0	0.0	0.0	0.0	0.0	0.0	0.0	0.0	0.0	7.537147027559111	0.0	0.0	8.261260152676297	0.0	0.0	7.55016532715727	7.6983076826824535	0.0	0.0	0.0	7.348610816205477	0.0	0.0	0.0	0.0	7.703718714392338	7.9331041634263055	0.0	0.0	0.0	0.0	0.0	8.321047747793873	0.0	0.0	0.0	0.0	6.758000618020826
0.0	0.0	0.0	0.0	0.0	0.0	0.0	0.0	0.0	0.0	0.0	0.0	0.0	0.0	7.818963199764983	0.0	0.0	0.0	0.0	0.0	0.0	0.0	0.0	0.0	0.0	7.595224573954627	0.0	0.0	0.0	7.792717939852482	0.0	0.0	0.0	0.0	0.0	0.0	0.0	0.0	0.0	0.0	0.0	0.0	0.0	0.0	0.0	0.0	0.0	0.0	0.0	0.0
0.0	8.117039080589356	7.759153453597093	0.0	7.918583320873431	7.7835606327405324	0.0	0.0	0.0	0.0	0.0	0.0	0.0	8.275090238709478	0.0	0.0	0.0	0.0	0.0	0.0	7.211898339489781	0.0	0.0	0.0	0.0	0.0	0.0	0.0	7.6983076826824535	7.792717939852482	0.0	0.0	0.0	0.0	0.0	0.0	0.0	0.0	0.0	0.0	0.0	7.6609111613255125	7.287652181851359	0.0	0.0	6.989236961506762	0.0	0.0	6.9477692441086605	0.0
0.0	0.0	0.0	0.0	0.0	0.0	0.0	7.777820015235373	0.0	0.0	0.0	0.0	0.0	0.0	0.0	0.0	8.18834722794385	0.0	0.0	0.0	0.0	7.537147027559111	0.0	0.0	0.0	7.595224573954627	7.130450290266619	0.0	0.0	7.792717939852482	0.0	0.0	0.0	0.0	0.0	0.0	0.0	0.0	0.0	0.0	7.542220959244858	0.0	0.0	0.0	0.0	0.0	8.77936140527805	0.0	0.0	0.0
0.0	0.0	0.0	0.0	7.918583320873431	0.0	0.0	0.0	0.0	0.0	0.0	0.0	0.0	0.0	0.0	0.0	0.0	0.0	0.0	0.0	0.0	0.0	0.0	0.0	0.0	7.595224573954627	0.0	0.0	0.0	0.0	7.248846387438239	0.0	0.0	0.0	0.0	0.0	6.81318132391756	0.0	0.0	0.0	0.0	0.0	0.0	0.0	0.0	0.0	0.0	0.0	6.9477692441086605	0.0
7.9772490985866655	0.0	0.0	0.0	0.0	0.0	0.0	0.0	0.0	0.0	0.0	0.0	0.0	0.0	0.0	0.0	0.0	0.0	7.833987545233328	7.451168630109989	0.0	0.0	0.0	0.0	0.0	0.0	0.0	0.0	0.0	0.0	0.0	0.0	0.0	7.907252421396311	0.0	0.0	6.81318132391756	0.0	7.9331041634263055	0.0	0.0	0.0	0.0	0.0	0.0	0.0	7.393528566595597	0.0	0.0	6.758000618020826
0.0	0.0	0.0	0.0	0.0	0.0	0.0	0.0	7.437164292551348	0.0	0.0	0.0	0.0	0.0	0.0	0.0	0.0	0.0	0.0	0.0	0.0	0.0	0.0	7.206364501049721	0.0	0.0	0.0	0.0	0.0	0.0	0.0	0.0	0.0	0.0	7.607618535942075	0.0	0.0	0.0	0.0	0.0	0.0	0.0	0.0	0.0	0.0	0.0	0.0	0.0	0.0	0.0
0.0	0.0	0.0	0.0	7.918583320873431	0.0	0.0	0.0	0.0	0.0	0.0	0.0	0.0	0.0	0.0	7.580630290098759	0.0	0.0	0.0	0.0	0.0	0.0	0.0	0.0	0.0	0.0	0.0	0.0	0.0	0.0	0.0	0.0	0.0	0.0	7.607618535942075	0.0	0.0	0.0	0.0	0.0	0.0	0.0	0.0	0.0	0.0	0.0	0.0	0.0	0.0	0.0
0.0	0.0	0.0	0.0	0.0	0.0	0.0	0.0	0.0	0.0	0.0	0.0	0.0	0.0	0.0	0.0	0.0	0.0	0.0	0.0	0.0	0.0	0.0	0.0	0.0	0.0	0.0	0.0	0.0	0.0	0.0	0.0	0.0	0.0	0.0	0.0	6.81318132391756	0.0	0.0	0.0	0.0	0.0	0.0	0.0	0.0	0.0	0.0	0.0	0.0	0.0
0.0	0.0	0.0	0.0	0.0	0.0	0.0	0.0	0.0	0.0	0.0	0.0	0.0	0.0	0.0	0.0	0.0	0.0	0.0	0.0	0.0	0.0	0.0	0.0	0.0	0.0	0.0	0.0	0.0	0.0	0.0	0.0	0.0	0.0	0.0	0.0	0.0	7.011022578471548	7.9331041634263055	0.0	0.0	0.0	0.0	0.0	8.321047747793873	0.0	0.0	0.0	0.0	0.0
7.9772490985866655	0.0	0.0	0.0	0.0	0.0	0.0	0.0	0.0	0.0	0.0	0.0	0.0	0.0	0.0	7.580630290098759	0.0	0.0	0.0	0.0	0.0	0.0	0.0	0.0	0.0	7.595224573954627	0.0	0.0	0.0	0.0	7.248846387438239	0.0	0.0	0.0	0.0	0.0	0.0	0.0	0.0	0.0	0.0	0.0	0.0	0.0	7.628143878402221	0.0	0.0	7.986610908130229	0.0	6.758000618020826
0.0	0.0	0.0	0.0	0.0	0.0	0.0	0.0	0.0	0.0	0.0	0.0	0.0	0.0	0.0	0.0	0.0	0.0	0.0	0.0	0.0	0.0	0.0	0.0	7.568371272000753	0.0	0.0	0.0	0.0	0.0	0.0	0.0	0.0	0.0	0.0	0.0	0.0	0.0	0.0	0.0	0.0	0.0	0.0	0.0	0.0	0.0	0.0	0.0	0.0	0.0
0.0	0.0	0.0	0.0	7.225799991627396	0.0	0.0	0.0	0.0	0.0	0.0	0.0	0.0	7.582197810765355	0.0	0.0	0.0	0.0	0.0	0.0	0.0	0.0	7.347524980917592	0.0	0.0	0.0	0.0	0.0	0.0	0.0	0.0	0.0	0.0	0.0	0.0	7.318042701955048	0.0	0.0	0.0	8.131544906528603	0.0	0.0	0.0	0.0	8.321047747793873	0.0	0.0	0.0	0.0	0.0
0.0	0.0	0.0	0.0	7.225799991627396	0.0	0.0	0.0	7.437164292551348	0.0	0.0	0.0	0.0	0.0	0.0	0.0	0.0	0.0	0.0	7.451168630109989	0.0	0.0	0.0	0.0	0.0	7.595224573954627	7.130450290266619	7.55016532715727	0.0	0.0	7.248846387438239	0.0	0.0	7.907252421396311	8.300517359057354	0.0	0.0	0.0	7.9331041634263055	0.0	0.0	7.6609111613255125	0.0	0.0	0.0	6.989236961506762	0.0	7.986610908130229	0.0	6.758000618020826
0.0	0.0	0.0	0.0	0.0	0.0	0.0	0.0	0.0	0.0	0.0	0.0	0.0	0.0	0.0	0.0	0.0	0.0	0.0	0.0	0.0	0.0	0.0	0.0	0.0	0.0	0.0	0.0	0.0	0.0	0.0	0.0	0.0	0.0	0.0	0.0	0.0	0.0	0.0	0.0	7.542220959244858	0.0	0.0	0.0	0.0	0.0	0.0	0.0	0.0	0.0
0.0	0.0	0.0	0.0	0.0	7.7835606327405324	0.0	0.0	0.0	7.899679426553356	0.0	0.0	0.0	0.0	0.0	0.0	0.0	0.0	0.0	0.0	0.0	0.0	0.0	0.0	0.0	0.0	0.0	0.0	7.6983076826824535	0.0	7.248846387438239	0.0	0.0	0.0	0.0	0.0	0.0	0.0	0.0	0.0	0.0	0.0	7.287652181851359	0.0	0.0	0.0	0.0	0.0	6.9477692441086605	0.0
0.0	0.0	7.759153453597093	0.0	0.0	0.0	8.942736628793597	7.777820015235373	0.0	7.899679426553356	8.602027470820387	8.147299455526728	0.0	0.0	0.0	7.580630290098759	8.593719707507036	0.0	7.833987545233328	8.144025387241683	0.0	0.0	7.347524980917592	0.0	0.0	0.0	8.228528863925868	8.9360650930692	7.6983076826824535	0.0	7.248846387438239	9.388753570667406	0.0	0.0	9.216659046852234	0.0	0.0	7.703718714392338	0.0	8.824545019538737	8.23510299529762	0.0	7.287652181851359	0.0	0.0	6.989236961506762	8.086368089198793	0.0	0.0	0.0
0.0	0.0	0.0	0.0	0.0	0.0	0.0	0.0	0.0	0.0	0.0	0.0	0.0	0.0	0.0	0.0	0.0	0.0	0.0	0.0	0.0	0.0	0.0	0.0	0.0	0.0	0.0	0.0	0.0	0.0	0.0	0.0	0.0	0.0	0.0	7.318042701955048	6.81318132391756	0.0	0.0	0.0	0.0	0.0	0.0	0.0	0.0	0.0	0.0	0.0	7.640435921234469	0.0
0.0	0.0	0.0	0.0	0.0	0.0	0.0	0.0	0.0	0.0	7.503782580458621	0.0	0.0	0.0	0.0	0.0	0.0	0.0	0.0	0.0	0.0	8.635403975868465	0.0	0.0	0.0	0.0	7.130450290266619	0.0	0.0	0.0	0.0	0.0	0.0	0.0	7.607618535942075	0.0	0.0	0.0	0.0	0.0	0.0	0.0	0.0	0.0	0.0	0.0	0.0	0.0	0.0	0.0
0.0	0.0	0.0	0.0	0.0	0.0	8.249720122615125	0.0	0.0	0.0	7.503782580458621	0.0	0.0	0.0	7.818963199764983	0.0	0.0	0.0	0.0	0.0	0.0	0.0	7.347524980917592	0.0	0.0	0.0	0.0	0.0	0.0	0.0	0.0	0.0	0.0	0.0	0.0	0.0	0.0	7.011022578471548	0.0	0.0	0.0	0.0	0.0	0.0	0.0	0.0	0.0	0.0	7.640435921234469	0.0
0.0	0.0	0.0	0.0	0.0	0.0	0.0	0.0	0.0	0.0	0.0	0.0	0.0	0.0	0.0	0.0	0.0	0.0	0.0	0.0	0.0	0.0	0.0	0.0	0.0	0.0	0.0	0.0	0.0	0.0	0.0	0.0	0.0	0.0	0.0	0.0	0.0	0.0	0.0	0.0	0.0	0.0	0.0	0.0	0.0	0.0	0.0	0.0	0.0	0.0
0.0	0.0	0.0	0.0	0.0	0.0	0.0	0.0	0.0	0.0	0.0	0.0	0.0	0.0	0.0	0.0	0.0	0.0	0.0	0.0	0.0	0.0	0.0	0.0	0.0	0.0	0.0	0.0	0.0	0.0	0.0	0.0	0.0	0.0	0.0	0.0	0.0	0.0	0.0	0.0	0.0	0.0	0.0	8.243619491208072	0.0	0.0	0.0	0.0	0.0	0.0
7.9772490985866655	0.0	0.0	0.0	7.225799991627396	0.0	0.0	0.0	8.130016953279565	0.0	0.0	0.0	0.0	0.0	0.0	0.0	0.0	0.0	0.0	0.0	7.211898339489781	0.0	0.0	7.206364501049721	0.0	0.0	7.823197211277142	0.0	7.6983076826824535	8.891055037603074	0.0	0.0	0.0	0.0	0.0	0.0	0.0	0.0	0.0	0.0	0.0	0.0	0.0	0.0	8.321047747793873	0.0	7.393528566595597	0.0	7.640435921234469	7.450566855248669
0.0	0.0	7.759153453597093	0.0	0.0	0.0	0.0	0.0	0.0	0.0	0.0	0.0	7.531539388458563	0.0	0.0	0.0	0.0	0.0	0.0	0.0	0.0	7.537147027559111	0.0	0.0	0.0	0.0	0.0	0.0	0.0	0.0	0.0	0.0	0.0	0.0	0.0	0.0	0.0	0.0	0.0	0.0	0.0	0.0	0.0	0.0	0.0	0.0	0.0	0.0	6.9477692441086605	0.0
0.0	0.0	0.0	0.0	7.225799991627396	0.0	0.0	0.0	0.0	0.0	0.0	0.0	0.0	0.0	0.0	0.0	0.0	0.0	0.0	0.0	7.211898339489781	0.0	0.0	0.0	0.0	7.595224573954627	0.0	0.0	0.0	0.0	0.0	0.0	0.0	0.0	0.0	0.0	6.81318132391756	0.0	0.0	0.0	7.542220959244858	0.0	7.287652181851359	0.0	0.0	0.0	0.0	0.0	0.0	6.758000618020826
7.9772490985866655	0.0	0.0	0.0	0.0	0.0	0.0	0.0	0.0	0.0	0.0	0.0	0.0	0.0	0.0	0.0	0.0	0.0	0.0	0.0	0.0	0.0	0.0	0.0	0.0	0.0	0.0	0.0	0.0	0.0	0.0	0.0	0.0	0.0	0.0	0.0	0.0	0.0	0.0	0.0	0.0	0.0	0.0	0.0	0.0	0.0	7.393528566595597	0.0	0.0	0.0
0.0	0.0	0.0	0.0	0.0	0.0	0.0	0.0	0.0	0.0	0.0	7.454441749221188	0.0	0.0	0.0	0.0	0.0	0.0	0.0	0.0	0.0	0.0	0.0	0.0	0.0	7.595224573954627	0.0	0.0	0.0	0.0	0.0	0.0	7.348610816205477	0.0	7.607618535942075	0.0	0.0	7.011022578471548	0.0	0.0	7.542220959244858	0.0	0.0	0.0	0.0	0.0	7.393528566595597	0.0	6.9477692441086605	6.758000618020826
7.9772490985866655	0.0	0.0	0.0	0.0	0.0	0.0	0.0	0.0	0.0	7.503782580458621	0.0	0.0	0.0	0.0	0.0	0.0	0.0	0.0	0.0	0.0	0.0	0.0	0.0	0.0	0.0	0.0	0.0	0.0	7.792717939852482	0.0	0.0	0.0	0.0	0.0	0.0	0.0	0.0	0.0	0.0	0.0	0.0	0.0	0.0	0.0	0.0	0.0	7.986610908130229	0.0	0.0
0.0	0.0	7.759153453597093	0.0	0.0	7.7835606327405324	0.0	0.0	0.0	0.0	0.0	0.0	0.0	7.582197810765355	0.0	0.0	8.18834722794385	0.0	0.0	0.0	7.211898339489781	0.0	0.0	0.0	8.261260152676297	0.0	7.823197211277142	0.0	7.6983076826824535	0.0	7.248846387438239	0.0	0.0	0.0	0.0	0.0	0.0	7.703718714392338	0.0	0.0	0.0	0.0	7.287652181851359	0.0	0.0	6.989236961506762	0.0	0.0	0.0	7.450566855248669
0.0	0.0	7.759153453597093	0.0	0.0	0.0	0.0	0.0	0.0	0.0	0.0	0.0	0.0	0.0	0.0	0.0	0.0	0.0	0.0	0.0	0.0	0.0	0.0	0.0	0.0	0.0	0.0	7.55016532715727	7.6983076826824535	0.0	0.0	0.0	0.0	0.0	0.0	0.0	0.0	0.0	0.0	0.0	0.0	0.0	0.0	0.0	9.014073250565948	0.0	0.0	0.0	0.0	0.0
0.0	0.0	0.0	0.0	0.0	0.0	0.0	0.0	0.0	0.0	0.0	0.0	0.0	0.0	0.0	0.0	0.0	0.0	0.0	0.0	0.0	0.0	0.0	0.0	0.0	0.0	0.0	0.0	7.6983076826824535	0.0	7.248846387438239	8.290308587337261	0.0	0.0	0.0	0.0	0.0	0.0	0.0	0.0	0.0	0.0	0.0	0.0	0.0	0.0	0.0	0.0	0.0	0.0
0.0	0.0	0.0	0.0	0.0	0.0	0.0	7.08509167137986	0.0	0.0	7.503782580458621	7.454441749221188	0.0	0.0	0.0	0.0	0.0	0.0	0.0	0.0	7.211898339489781	0.0	0.0	7.206364501049721	0.0	8.288120299393551	0.0	7.55016532715727	0.0	9.178702705864787	7.248846387438239	0.0	0.0	0.0	0.0	7.318042701955048	6.81318132391756	8.10903342906695	7.9331041634263055	0.0	0.0	0.0	0.0	0.0	7.628143878402221	7.681923161034364	8.086368089198793	0.0	0.0	0.0
0.0	0.0	0.0	0.0	0.0	0.0	8.249720122615125	0.0	0.0	0.0	0.0	0.0	0.0	0.0	0.0	0.0	0.0	0.0	0.0	0.0	0.0	7.537147027559111	0.0	0.0	0.0	0.0	0.0	0.0	0.0	0.0	0.0	0.0	0.0	0.0	0.0	0.0	6.81318132391756	7.011022578471548	0.0	0.0	0.0	0.0	0.0	0.0	0.0	0.0	7.393528566595597	0.0	0.0	0.0
0.0	0.0	0.0	0.0	0.0	0.0	0.0	0.0	0.0	7.899679426553356	0.0	0.0	0.0	0.0	0.0	0.0	0.0	0.0	0.0	0.0	0.0	0.0	0.0	0.0	0.0	0.0	0.0	0.0	0.0	0.0	0.0	0.0	7.348610816205477	0.0	0.0	0.0	6.81318132391756	0.0	0.0	0.0	0.0	0.0	0.0	0.0	0.0	0.0	0.0	0.0	0.0	0.0
0.0	0.0	0.0	0.0	0.0	0.0	0.0	7.777820015235373	7.437164292551348	0.0	0.0	0.0	0.0	0.0	0.0	0.0	0.0	7.631846549452305	0.0	0.0	0.0	0.0	7.347524980917592	0.0	0.0	0.0	0.0	0.0	0.0	0.0	0.0	0.0	0.0	8.600215552780917	0.0	0.0	0.0	7.011022578471548	0.0	0.0	0.0	0.0	0.0	0.0	0.0	0.0	0.0	0.0	7.640435921234469	6.758000618020826
0.0	0.0	0.0	7.124480460724508	0.0	0.0	0.0	0.0	0.0	0.0	0.0	0.0	0.0	7.582197810765355	0.0	0.0	0.0	0.0	0.0	7.451168630109989	0.0	0.0	7.347524980917592	0.0	0.0	0.0	0.0	0.0	0.0	0.0	0.0	0.0	0.0	0.0	0.0	0.0	0.0	0.0	0.0	0.0	7.542220959244858	0.0	0.0	0.0	0.0	0.0	0.0	0.0	6.9477692441086605	0.0
0.0	0.0	0.0	0.0	0.0	0.0	0.0	0.0	0.0	0.0	0.0	0.0	0.0	0.0	0.0	0.0	0.0	0.0	0.0	0.0	0.0	0.0	0.0	0.0	0.0	0.0	0.0	0.0	0.0	0.0	0.0	0.0	0.0	0.0	7.607618535942075	0.0	0.0	0.0	0.0	0.0	0.0	0.0	0.0	0.0	0.0	0.0	0.0	0.0	0.0	0.0
0.0	0.0	0.0	7.124480460724508	0.0	0.0	8.249720122615125	0.0	0.0	8.592641158713787	0.0	8.147299455526728	0.0	0.0	7.818963199764983	0.0	7.495477881549684	7.631846549452305	7.833987545233328	0.0	0.0	7.537147027559111	8.040350017215394	7.206364501049721	0.0	7.595224573954627	0.0	0.0	0.0	7.792717939852482	7.248846387438239	0.0	8.44679402239114	0.0	7.607618535942075	7.318042701955048	6.81318132391756	7.703718714392338	9.031477309296234	8.131544906528603	0.0	0.0	0.0	0.0	0.0	0.0	8.086368089198793	0.0	0.0	6.758000618020826
0.0	0.0	0.0	0.0	0.0	0.0	0.0	0.0	7.437164292551348	0.0	0.0	0.0	0.0	0.0	0.0	0.0	0.0	0.0	0.0	0.0	0.0	7.537147027559111	0.0	0.0	0.0	0.0	0.0	0.0	0.0	0.0	0.0	0.0	0.0	0.0	0.0	0.0	0.0	0.0	0.0	0.0	0.0	0.0	0.0	0.0	0.0	0.0	0.0	0.0	0.0	0.0
0.0	8.117039080589356	7.759153453597093	0.0	7.918583320873431	0.0	0.0	8.183145472116502	0.0	7.899679426553356	7.503782580458621	8.84030186753015	8.224418576789978	7.582197810765355	7.818963199764983	7.580630290098759	8.18834722794385	7.631846549452305	7.833987545233328	0.0	8.597639230987175	8.230027714688202	8.956447412707568	8.304482101212235	7.568371272000753	0.0	8.739247710499365	8.648426872219357	8.391228040440566	8.485658734324307	7.248846387438239	0.0	8.44679402239114	7.907252421396311	8.300517359057354	7.318042701955048	0.0	7.011022578471548	7.9331041634263055	0.0	8.23510299529762	7.6609111613255125	7.980457337969115	8.936635197701088	0.0	8.93435672721101	7.393528566595597	7.986610908130229	8.556438240184972	6.758000618020826
0.0	0.0	0.0	0.0	7.918583320873431	8.476499528393965	0.0	7.08509167137986	0.0	0.0	0.0	0.0	0.0	0.0	0.0	8.27352231834876	0.0	0.0	0.0	0.0	0.0	0.0	0.0	0.0	0.0	0.0	0.0	0.0	7.6983076826824535	0.0	0.0	0.0	0.0	7.907252421396311	0.0	7.318042701955048	6.81318132391756	0.0	0.0	0.0	0.0	0.0	0.0	0.0	0.0	0.0	0.0	0.0	0.0	0.0
0.0	0.0	0.0	0.0	0.0	0.0	0.0	0.0	0.0	0.0	7.503782580458621	0.0	0.0	0.0	0.0	0.0	7.495477881549684	0.0	0.0	0.0	0.0	0.0	0.0	0.0	0.0	0.0	0.0	0.0	0.0	0.0	0.0	0.0	0.0	0.0	0.0	7.318042701955048	0.0	0.0	0.0	0.0	0.0	0.0	0.0	0.0	0.0	0.0	0.0	0.0	0.0	0.0
0.0	0.0	0.0	0.0	0.0	0.0	0.0	0.0	0.0	0.0	0.0	0.0	0.0	0.0	0.0	0.0	0.0	0.0	0.0	0.0	0.0	0.0	0.0	7.206364501049721	0.0	7.595224573954627	0.0	0.0	0.0	0.0	0.0	0.0	0.0	0.0	0.0	0.0	6.81318132391756	0.0	0.0	0.0	0.0	0.0	0.0	0.0	0.0	0.0	0.0	0.0	0.0	0.0
0.0	0.0	0.0	7.124480460724508	0.0	0.0	0.0	0.0	0.0	0.0	0.0	0.0	0.0	0.0	0.0	0.0	0.0	0.0	0.0	0.0	0.0	0.0	0.0	0.0	0.0	0.0	0.0	0.0	0.0	0.0	0.0	0.0	0.0	0.0	0.0	0.0	0.0	0.0	0.0	0.0	0.0	0.0	0.0	0.0	0.0	0.0	0.0	0.0	0.0	0.0
0.0	0.0	0.0	0.0	0.0	0.0	0.0	0.0	0.0	0.0	0.0	0.0	0.0	0.0	0.0	0.0	0.0	0.0	0.0	0.0	0.0	0.0	0.0	0.0	0.0	0.0	0.0	0.0	0.0	0.0	0.0	0.0	0.0	0.0	0.0	0.0	0.0	0.0	0.0	0.0	0.0	0.0	0.0	0.0	0.0	0.0	0.0	0.0	0.0	0.0
0.0	0.0	0.0	0.0	0.0	0.0	0.0	0.0	0.0	0.0	7.503782580458621	0.0	0.0	0.0	0.0	0.0	0.0	0.0	0.0	0.0	0.0	0.0	0.0	0.0	0.0	0.0	0.0	0.0	0.0	0.0	0.0	0.0	0.0	0.0	0.0	7.318042701955048	0.0	0.0	7.9331041634263055	0.0	0.0	0.0	0.0	0.0	0.0	6.989236961506762	0.0	0.0	6.9477692441086605	0.0
7.9772490985866655	0.0	0.0	0.0	7.225799991627396	0.0	0.0	7.777820015235373	7.437164292551348	0.0	0.0	0.0	0.0	7.582197810765355	0.0	0.0	0.0	0.0	7.833987545233328	8.144025387241683	0.0	0.0	0.0	7.206364501049721	0.0	8.288120299393551	0.0	0.0	0.0	0.0	0.0	0.0	0.0	0.0	0.0	0.0	7.505778758169276	0.0	0.0	0.0	0.0	0.0	0.0	0.0	7.628143878402221	8.374839771364822	0.0	0.0	6.9477692441086605	0.0
0.0	0.0	0.0	0.0	0.0	0.0	0.0	0.0	0.0	0.0	0.0	0.0	0.0	0.0	0.0	0.0	0.0	0.0	0.0	0.0	0.0	0.0	8.040350017215394	0.0	0.0	0.0	0.0	0.0	0.0	0.0	0.0	0.0	0.0	0.0	0.0	0.0	0.0	0.0	0.0	0.0	0.0	0.0	0.0	0.0	0.0	0.0	0.0	0.0	0.0	0.0
0.0	0.0	7.759153453597093	0.0	0.0	0.0	0.0	0.0	0.0	0.0	0.0	0.0	0.0	0.0	7.818963199764983	0.0	0.0	0.0	0.0	0.0	7.211898339489781	7.537147027559111	0.0	7.206364501049721	0.0	0.0	0.0	0.0	0.0	0.0	7.248846387438239	0.0	0.0	0.0	0.0	7.318042701955048	6.81318132391756	0.0	0.0	8.131544906528603	0.0	0.0	7.287652181851359	0.0	0.0	0.0	0.0	7.986610908130229	0.0	6.758000618020826
0.0	0.0	0.0	0.0	0.0	0.0	0.0	0.0	0.0	0.0	0.0	0.0	0.0	0.0	0.0	0.0	0.0	0.0	0.0	0.0	0.0	0.0	0.0	0.0	0.0	0.0	0.0	0.0	0.0	0.0	0.0	0.0	0.0	0.0	0.0	0.0	0.0	0.0	0.0	0.0	0.0	0.0	0.0	0.0	0.0	0.0	0.0	0.0	0.0	0.0
0.0	0.0	0.0	0.0	0.0	0.0	0.0	0.0	0.0	0.0	0.0	0.0	0.0	0.0	0.0	0.0	0.0	7.631846549452305	0.0	0.0	7.211898339489781	0.0	0.0	0.0	0.0	0.0	0.0	0.0	0.0	0.0	0.0	0.0	0.0	0.0	0.0	0.0	0.0	0.0	0.0	0.0	0.0	0.0	0.0	0.0	0.0	6.989236961506762	0.0	0.0	0.0	0.0
0.0	0.0	0.0	0.0	0.0	0.0	0.0	0.0	0.0	0.0	0.0	0.0	0.0	0.0	0.0	0.0	0.0	0.0	0.0	0.0	0.0	0.0	0.0	0.0	0.0	0.0	0.0	0.0	0.0	0.0	0.0	0.0	0.0	0.0	0.0	0.0	0.0	0.0	0.0	0.0	0.0	0.0	0.0	0.0	0.0	0.0	0.0	0.0	0.0	0.0
0.0	0.0	0.0	0.0	0.0	0.0	0.0	0.0	0.0	0.0	0.0	0.0	0.0	0.0	0.0	0.0	0.0	0.0	0.0	0.0	0.0	0.0	0.0	0.0	0.0	0.0	0.0	0.0	0.0	0.0	0.0	0.0	0.0	0.0	0.0	0.0	0.0	0.0	0.0	0.0	0.0	0.0	0.0	0.0	0.0	0.0	0.0	0.0	0.0	0.0
0.0	0.0	0.0	0.0	0.0	0.0	0.0	0.0	0.0	0.0	0.0	0.0	0.0	0.0	0.0	0.0	7.495477881549684	7.631846549452305	0.0	0.0	0.0	7.537147027559111	0.0	0.0	0.0	7.595224573954627	7.130450290266619	0.0	0.0	0.0	7.248846387438239	0.0	0.0	0.0	0.0	0.0	0.0	7.011022578471548	0.0	0.0	8.23510299529762	0.0	0.0	0.0	7.628143878402221	0.0	0.0	0.0	7.640435921234469	0.0
0.0	0.0	0.0	0.0	0.0	0.0	0.0	0.0	0.0	0.0	0.0	0.0	0.0	0.0	0.0	0.0	0.0	7.631846549452305	0.0	0.0	0.0	0.0	0.0	0.0	0.0	0.0	0.0	0.0	0.0	0.0	0.0	0.0	0.0	0.0	0.0	0.0	0.0	0.0	0.0	0.0	0.0	0.0	0.0	0.0	0.0	0.0	0.0	0.0	0.0	0.0
0.0	0.0	7.759153453597093	0.0	0.0	0.0	0.0	0.0	0.0	0.0	0.0	0.0	0.0	7.582197810765355	0.0	0.0	0.0	0.0	0.0	0.0	0.0	0.0	0.0	0.0	0.0	0.0	7.130450290266619	0.0	0.0	0.0	0.0	0.0	0.0	0.0	0.0	0.0	0.0	0.0	0.0	0.0	0.0	0.0	0.0	0.0	0.0	0.0	0.0	0.0	0.0	0.0
0.0	0.0	0.0	0.0	0.0	0.0	0.0	0.0	0.0	0.0	0.0	0.0	0.0	0.0	0.0	0.0	0.0	0.0	0.0	0.0	0.0	0.0	0.0	0.0	0.0	0.0	0.0	0.0	0.0	0.0	0.0	0.0	0.0	0.0	0.0	0.0	0.0	0.0	0.0	0.0	0.0	0.0	0.0	0.0	0.0	0.0	0.0	0.0	0.0	0.0
0.0	8.810037044554889	9.145127650158164	9.203217246814441	9.016952968429347	9.980414895800275	8.942736628793597	8.470757711640658	9.516090367587294	9.508820605038256	9.805871653843079	0.0	8.224418576789978	9.373532656238286	8.917307426974366	7.580630290098759	9.286774250941159	9.240896574756695	9.779558171153417	9.647876840801763	9.003042823557179	9.48260028724271	8.956447412707568	8.997505571399333	9.647360745089228	9.674226027669501	8.921542571213639	9.159182332499196	9.643828961143994	9.40182561409679	8.346984567649576	8.98333029151797	9.650616604341234	9.005619303635621	8.993540337760603	8.926949705858776	8.891660611134556	9.575139079172502	9.542255097639108	9.92305925115623	9.487676531808242	9.269972300253954	9.851970018175859	10.545967918434716	8.321047747793873	9.627438014284502	9.590206130996595	7.986610908130229	8.738727745963224	9.59012014126427
0.0	0.0	7.759153453597093	0.0	0.0	0.0	0.0	0.0	0.0	7.899679426553356	8.602027470820387	0.0	7.531539388458563	7.582197810765355	0.0	7.580630290098759	7.495477881549684	0.0	0.0	0.0	7.211898339489781	7.537147027559111	7.347524980917592	0.0	0.0	0.0	0.0	0.0	0.0	0.0	7.248846387438239	0.0	0.0	0.0	7.607618535942075	0.0	6.81318132391756	7.011022578471548	0.0	0.0	0.0	0.0	7.980457337969115	0.0	0.0	0.0	0.0	0.0	8.045740810210098	0.0
0.0	8.117039080589356	0.0	7.124480460724508	0.0	0.0	0.0	0.0	0.0	0.0	0.0	0.0	0.0	0.0	0.0	0.0	0.0	0.0	0.0	0.0	0.0	0.0	0.0	0.0	0.0	0.0	0.0	0.0	0.0	0.0	0.0	0.0	0.0	0.0	7.607618535942075	0.0	0.0	0.0	0.0	0.0	0.0	0.0	0.0	0.0	0.0	0.0	0.0	0.0	0.0	6.758000618020826
0.0	0.0	0.0	0.0	0.0	0.0	8.249720122615125	7.08509167137986	7.437164292551348	0.0	0.0	8.552668053592573	0.0	0.0	0.0	0.0	0.0	0.0	0.0	7.451168630109989	7.211898339489781	0.0	0.0	0.0	0.0	0.0	7.130450290266619	0.0	0.0	0.0	0.0	0.0	0.0	0.0	0.0	0.0	0.0	0.0	0.0	0.0	0.0	0.0	0.0	0.0	0.0	8.597937202252933	0.0	0.0	6.9477692441086605	6.758000618020826
0.0	0.0	0.0	0.0	0.0	0.0	0.0	7.08509167137986	0.0	0.0	0.0	0.0	0.0	0.0	0.0	0.0	0.0	0.0	0.0	0.0	0.0	0.0	0.0	0.0	0.0	0.0	0.0	0.0	0.0	7.792717939852482	7.248846387438239	0.0	0.0	0.0	0.0	0.0	0.0	0.0	0.0	0.0	0.0	0.0	0.0	0.0	7.628143878402221	0.0	0.0	0.0	0.0	0.0
0.0	0.0	0.0	0.0	0.0	0.0	0.0	0.0	0.0	0.0	0.0	0.0	0.0	0.0	0.0	0.0	0.0	0.0	0.0	0.0	0.0	0.0	0.0	0.0	0.0	0.0	0.0	0.0	0.0	0.0	0.0	0.0	0.0	0.0	0.0	0.0	0.0	0.0	0.0	0.0	0.0	0.0	0.0	0.0	0.0	0.0	0.0	0.0	0.0	0.0
0.0	0.0	0.0	0.0	0.0	0.0	0.0	0.0	0.0	0.0	0.0	0.0	0.0	0.0	0.0	0.0	0.0	0.0	0.0	0.0	0.0	0.0	0.0	0.0	0.0	0.0	0.0	0.0	0.0	0.0	0.0	0.0	0.0	0.0	0.0	0.0	0.0	0.0	0.0	0.0	0.0	0.0	0.0	0.0	0.0	0.0	0.0	0.0	0.0	0.0
0.0	0.0	7.759153453597093	0.0	0.0	0.0	0.0	0.0	0.0	0.0	0.0	0.0	0.0	0.0	0.0	0.0	7.495477881549684	0.0	0.0	0.0	0.0	0.0	0.0	0.0	0.0	0.0	8.516144201968451	0.0	0.0	0.0	0.0	0.0	0.0	8.600215552780917	8.300517359057354	0.0	0.0	7.011022578471548	0.0	0.0	0.0	0.0	0.0	0.0	0.0	0.0	0.0	0.0	0.0	0.0
7.9772490985866655	8.810037044554889	0.0	0.0	7.225799991627396	8.881895198558265	8.249720122615125	0.0	0.0	0.0	0.0	8.552668053592573	0.0	0.0	8.511909340967772	7.580630290098759	7.495477881549684	0.0	0.0	8.5493936687939	0.0	0.0	0.0	0.0	8.261260152676297	0.0	0.0	7.55016532715727	7.6983076826824535	8.891055037603074	0.0	0.0	7.348610816205477	0.0	0.0	0.0	0.0	7.011022578471548	0.0	0.0	7.542220959244858	8.353822875080679	7.287652181851359	8.243619491208072	0.0	0.0	7.393528566595597	7.986610908130229	7.640435921234469	7.855838240556329
0.0	0.0	0.0	0.0	0.0	0.0	0.0	0.0	0.0	0.0	0.0	0.0	0.0	0.0	0.0	0.0	0.0	0.0	0.0	0.0	7.211898339489781	7.537147027559111	7.347524980917592	0.0	0.0	0.0	0.0	0.0	0.0	0.0	0.0	0.0	0.0	0.0	0.0	7.318042701955048	0.0	0.0	0.0	0.0	0.0	0.0	0.0	0.0	0.0	0.0	0.0	0.0	0.0	0.0
0.0	0.0	0.0	0.0	0.0	0.0	0.0	0.0	0.0	0.0	0.0	0.0	0.0	0.0	0.0	0.0	0.0	0.0	0.0	0.0	0.0	0.0	0.0	0.0	0.0	0.0	0.0	0.0	0.0	0.0	0.0	0.0	0.0	0.0	0.0	0.0	0.0	0.0	0.0	0.0	0.0	0.0	0.0	0.0	0.0	0.0	0.0	0.0	0.0	0.0
0.0	0.0	7.759153453597093	0.0	7.225799991627396	0.0	0.0	0.0	7.437164292551348	7.899679426553356	0.0	0.0	0.0	0.0	0.0	0.0	0.0	7.631846549452305	0.0	0.0	0.0	0.0	0.0	0.0	0.0	0.0	0.0	0.0	7.6983076826824535	0.0	0.0	0.0	7.348610816205477	0.0	0.0	0.0	7.505778758169276	7.703718714392338	7.9331041634263055	0.0	8.640479706278509	7.6609111613255125	0.0	0.0	0.0	6.989236961506762	0.0	0.0	6.9477692441086605	0.0
0.0	0.0	0.0	0.0	0.0	0.0	0.0	0.0	0.0	0.0	0.0	0.0	0.0	0.0	0.0	0.0	0.0	0.0	0.0	0.0	0.0	0.0	0.0	0.0	0.0	0.0	0.0	0.0	0.0	0.0	0.0	0.0	0.0	0.0	0.0	0.0	0.0	0.0	0.0	0.0	0.0	0.0	0.0	0.0	0.0	0.0	0.0	0.0	0.0	0.0
0.0	0.0	0.0	0.0	0.0	0.0	0.0	0.0	0.0	0.0	0.0	0.0	0.0	0.0	0.0	0.0	0.0	0.0	0.0	0.0	0.0	0.0	0.0	0.0	0.0	0.0	0.0	0.0	0.0	0.0	0.0	0.0	0.0	0.0	0.0	0.0	0.0	0.0	0.0	0.0	0.0	0.0	0.0	0.0	0.0	0.0	0.0	0.0	0.0	0.0
9.075632572955076	0.0	7.759153453597093	0.0	0.0	7.7835606327405324	0.0	8.183145472116502	0.0	0.0	8.1966542249441	8.147299455526728	7.531539388458563	8.275090238709478	7.818963199764983	8.966541898336066	8.88135546246861	9.240896574756695	8.526936684640555	8.837027324451714	7.904676574340002	8.230027714688202	7.347524980917592	9.508281706730676	9.870491377154563	0.0	8.228528863925868	9.341486347652381	7.6983076826824535	8.485658734324307	8.346984567649576	0.0	9.545263242641619	9.293270696048847	8.705899667641756	7.318042701955048	0.0	7.703718714392338	9.031477309296234	0.0	8.23510299529762	0.0	8.385808411929228	8.936635197701088	8.321047747793873	9.386293928849076	8.086368089198793	9.084996514860386	8.556438240184972	6.758000618020826
0.0	0.0	0.0	0.0	0.0	0.0	0.0	0.0	0.0	0.0	0.0	0.0	0.0	0.0	0.0	0.0	0.0	0.0	0.0	0.0	0.0	0.0	0.0	0.0	0.0	0.0	0.0	0.0	0.0	0.0	0.0	0.0	0.0	0.0	0.0	0.0	0.0	0.0	0.0	0.0	0.0	0.0	0.0	0.0	0.0	0.0	0.0	0.0	0.0	0.0
0.0	0.0	0.0	7.124480460724508	0.0	0.0	8.249720122615125	0.0	7.437164292551348	0.0	0.0	0.0	0.0	0.0	0.0	0.0	7.495477881549684	7.631846549452305	0.0	0.0	7.211898339489781	0.0	0.0	0.0	0.0	0.0	0.0	7.55016532715727	0.0	7.792717939852482	0.0	0.0	7.348610816205477	0.0	0.0	0.0	0.0	0.0	0.0	0.0	0.0	0.0	0.0	0.0	0.0	6.989236961506762	0.0	0.0	0.0	7.855838240556329
0.0	0.0	0.0	0.0	0.0	0.0	0.0	0.0	0.0	0.0	0.0	0.0	0.0	0.0	0.0	0.0	0.0	0.0	0.0	0.0	0.0	0.0	0.0	0.0	0.0	0.0	0.0	0.0	0.0	0.0	0.0	0.0	0.0	0.0	0.0	0.0	0.0	0.0	0.0	0.0	0.0	0.0	0.0	0.0	0.0	0.0	0.0	0.0	6.9477692441086605	0.0
0.0	0.0	0.0	0.0	7.225799991627396	0.0	0.0	7.08509167137986	0.0	0.0	0.0	8.147299455526728	7.531539388458563	8.275090238709478	0.0	0.0	0.0	0.0	0.0	0.0	0.0	0.0	0.0	0.0	0.0	0.0	0.0	0.0	0.0	0.0	0.0	0.0	0.0	0.0	0.0	0.0	7.505778758169276	0.0	0.0	0.0	7.542220959244858	0.0	0.0	0.0	7.628143878402221	0.0	0.0	0.0	0.0	6.758000618020826
0.0	0.0	0.0	0.0	0.0	0.0	0.0	0.0	0.0	0.0	0.0	0.0	0.0	0.0	0.0	0.0	0.0	0.0	0.0	0.0	0.0	0.0	0.0	0.0	0.0	0.0	0.0	0.0	0.0	0.0	0.0	0.0	0.0	0.0	0.0	7.318042701955048	0.0	0.0	0.0	0.0	0.0	0.0	0.0	0.0	0.0	0.0	0.0	0.0	0.0	0.0
0.0	0.0	0.0	0.0	0.0	0.0	0.0	0.0	0.0	7.899679426553356	0.0	0.0	0.0	0.0	0.0	7.580630290098759	0.0	0.0	0.0	0.0	0.0	0.0	0.0	0.0	0.0	0.0	0.0	0.0	0.0	0.0	0.0	0.0	0.0	0.0	0.0	0.0	0.0	0.0	0.0	0.0	0.0	0.0	0.0	0.0	0.0	0.0	0.0	0.0	6.9477692441086605	0.0
0.0	0.0	0.0	0.0	0.0	0.0	0.0	0.0	0.0	0.0	0.0	0.0	0.0	0.0	0.0	0.0	0.0	0.0	0.0	0.0	0.0	0.0	0.0	0.0	0.0	0.0	0.0	0.0	0.0	0.0	0.0	0.0	0.0	0.0	0.0	0.0	0.0	0.0	0.0	0.0	0.0	0.0	0.0	0.0	0.0	0.0	0.0	0.0	0.0	0.0
0.0	0.0	0.0	0.0	0.0	0.0	0.0	0.0	0.0	0.0	0.0	0.0	0.0	0.0	0.0	0.0	0.0	0.0	0.0	0.0	0.0	0.0	0.0	0.0	0.0	0.0	0.0	0.0	0.0	0.0	0.0	0.0	0.0	0.0	0.0	0.0	0.0	0.0	7.9331041634263055	0.0	0.0	0.0	0.0	0.0	0.0	0.0	0.0	0.0	0.0	0.0
0.0	0.0	0.0	0.0	0.0	0.0	0.0	0.0	0.0	0.0	0.0	0.0	0.0	0.0	0.0	0.0	0.0	0.0	0.0	0.0	0.0	0.0	0.0	0.0	0.0	0.0	0.0	0.0	0.0	0.0	0.0	0.0	0.0	0.0	0.0	0.0	0.0	0.0	0.0	0.0	0.0	0.0	0.0	0.0	0.0	0.0	0.0	0.0	0.0	0.0
0.0	0.0	0.0	0.0	0.0	0.0	0.0	0.0	0.0	0.0	0.0	0.0	0.0	0.0	0.0	0.0	0.0	0.0	0.0	0.0	0.0	0.0	0.0	0.0	0.0	0.0	0.0	0.0	0.0	0.0	0.0	0.0	0.0	0.0	0.0	0.0	0.0	0.0	0.0	0.0	0.0	0.0	0.0	8.243619491208072	0.0	0.0	0.0	0.0	0.0	0.0
0.0	0.0	0.0	0.0	7.225799991627396	0.0	0.0	0.0	0.0	0.0	0.0	0.0	0.0	0.0	0.0	0.0	0.0	0.0	0.0	0.0	7.211898339489781	0.0	0.0	0.0	0.0	0.0	0.0	0.0	0.0	0.0	0.0	0.0	0.0	0.0	0.0	0.0	0.0	0.0	0.0	0.0	0.0	0.0	0.0	0.0	7.628143878402221	0.0	0.0	0.0	0.0	0.0
7.9772490985866655	8.117039080589356	0.0	7.124480460724508	7.225799991627396	7.7835606327405324	0.0	0.0	7.437164292551348	0.0	0.0	7.454441749221188	7.531539388458563	7.582197810765355	7.818963199764983	0.0	8.18834722794385	7.631846549452305	8.526936684640555	7.451168630109989	0.0	0.0	7.347524980917592	0.0	0.0	0.0	0.0	7.55016532715727	0.0	0.0	0.0	0.0	8.0414362021653	0.0	0.0	0.0	7.505778758169276	8.396640296319283	7.9331041634263055	8.131544906528603	8.640479706278509	0.0	0.0	0.0	0.0	0.0	8.086368089198793	0.0	8.33334276346827	8.366508859056841
0.0	0.0	0.0	0.0	0.0	0.0	0.0	0.0	0.0	0.0	7.503782580458621	0.0	0.0	0.0	0.0	0.0	0.0	0.0	0.0	0.0	0.0	0.0	0.0	0.0	0.0	0.0	7.130450290266619	0.0	0.0	0.0	0.0	0.0	0.0	0.0	0.0	0.0	0.0	0.0	0.0	0.0	0.0	0.0	0.0	0.0	0.0	0.0	7.393528566595597	0.0	0.0	0.0
0.0	0.0	0.0	7.124480460724508	7.918583320873431	0.0	0.0	0.0	7.437164292551348	0.0	7.503782580458621	0.0	0.0	0.0	7.818963199764983	0.0	0.0	0.0	7.833987545233328	0.0	7.211898339489781	0.0	0.0	0.0	0.0	0.0	0.0	0.0	0.0	0.0	7.248846387438239	0.0	7.348610816205477	0.0	7.607618535942075	0.0	0.0	7.011022578471548	0.0	0.0	7.542220959244858	0.0	7.287652181851359	0.0	7.628143878402221	0.0	0.0	0.0	0.0	6.758000618020826
7.9772490985866655	0.0	0.0	0.0	0.0	0.0	0.0	7.08509167137986	0.0	7.899679426553356	0.0	0.0	0.0	8.275090238709478	7.818963199764983	0.0	0.0	8.73013560929492	0.0	7.451168630109989	7.211898339489781	0.0	8.445707720837177	8.815208757904319	0.0	0.0	0.0	0.0	0.0	7.792717939852482	0.0	0.0	0.0	0.0	0.0	0.0	6.81318132391756	7.703718714392338	0.0	0.0	7.542220959244858	8.353822875080679	7.980457337969115	0.0	0.0	0.0	8.086368089198793	0.0	6.9477692441086605	7.450566855248669
0.0	0.0	0.0	0.0	0.0	0.0	0.0	7.08509167137986	0.0	0.0	0.0	7.454441749221188	0.0	0.0	7.818963199764983	0.0	0.0	0.0	0.0	0.0	0.0	0.0	0.0	0.0	0.0	7.595224573954627	7.130450290266619	7.55016532715727	0.0	0.0	7.248846387438239	0.0	0.0	0.0	0.0	0.0	0.0	7.703718714392338	0.0	8.131544906528603	0.0	0.0	7.287652181851359	0.0	0.0	7.681923161034364	0.0	0.0	0.0	6.758000618020826
0.0	0.0	0.0	0.0	0.0	0.0	0.0	0.0	0.0	0.0	0.0	0.0	0.0	0.0	0.0	0.0	0.0	0.0	0.0	0.0	0.0	0.0	0.0	0.0	0.0	0.0	0.0	0.0	0.0	0.0	0.0	0.0	0.0	0.0	0.0	0.0	0.0	0.0	0.0	0.0	0.0	0.0	0.0	0.0	0.0	0.0	0.0	0.0	0.0	0.0
7.9772490985866655	0.0	0.0	0.0	7.225799991627396	0.0	8.249720122615125	0.0	0.0	0.0	0.0	0.0	0.0	0.0	0.0	0.0	0.0	0.0	0.0	0.0	0.0	7.537147027559111	0.0	0.0	0.0	0.0	7.130450290266619	0.0	7.6983076826824535	0.0	0.0	0.0	0.0	0.0	0.0	7.318042701955048	0.0	7.011022578471548	0.0	0.0	0.0	7.6609111613255125	7.980457337969115	0.0	0.0	7.681923161034364	0.0	7.986610908130229	0.0	0.0
0.0	0.0	0.0	0.0	0.0	0.0	0.0	0.0	0.0	0.0	0.0	0.0	0.0	0.0	0.0	0.0	0.0	0.0	0.0	0.0	0.0	0.0	0.0	0.0	0.0	0.0	0.0	0.0	0.0	0.0	0.0	0.0	0.0	0.0	0.0	0.0	0.0	0.0	0.0	0.0	0.0	0.0	0.0	0.0	0.0	0.0	0.0	0.0	0.0	0.0
0.0	0.0	0.0	0.0	0.0	0.0	0.0	0.0	0.0	0.0	0.0	0.0	0.0	0.0	0.0	0.0	0.0	0.0	7.833987545233328	0.0	7.904676574340002	0.0	0.0	0.0	0.0	0.0	0.0	0.0	0.0	0.0	0.0	0.0	7.348610816205477	0.0	0.0	7.318042701955048	0.0	0.0	0.0	0.0	0.0	0.0	0.0	0.0	0.0	0.0	0.0	0.0	6.9477692441086605	0.0
0.0	0.0	0.0	0.0	0.0	0.0	0.0	0.0	0.0	0.0	0.0	0.0	0.0	0.0	0.0	0.0	0.0	0.0	0.0	0.0	0.0	0.0	0.0	0.0	0.0	0.0	0.0	0.0	0.0	0.0	0.0	0.0	0.0	0.0	0.0	0.0	0.0	0.0	0.0	0.0	0.0	0.0	0.0	0.0	0.0	0.0	0.0	0.0	0.0	0.0
7.9772490985866655	0.0	0.0	0.0	7.918583320873431	0.0	0.0	0.0	0.0	0.0	7.503782580458621	0.0	0.0	0.0	0.0	0.0	0.0	0.0	7.833987545233328	8.144025387241683	7.211898339489781	7.537147027559111	0.0	0.0	0.0	7.595224573954627	7.823197211277142	0.0	0.0	8.485658734324307	7.248846387438239	0.0	7.348610816205477	7.907252421396311	7.607618535942075	0.0	6.81318132391756	7.011022578471548	7.9331041634263055	0.0	7.542220959244858	0.0	0.0	0.0	0.0	0.0	0.0	7.986610908130229	6.9477692441086605	7.450566855248669
0.0	0.0	0.0	0.0	0.0	0.0	0.0	0.0	0.0	0.0	0.0	0.0	0.0	0.0	0.0	0.0	0.0	0.0	0.0	0.0	0.0	0.0	0.0	0.0	0.0	7.595224573954627	0.0	0.0	0.0	0.0	0.0	0.0	7.348610816205477	0.0	0.0	0.0	7.9110605503272895	0.0	7.9331041634263055	0.0	0.0	0.0	0.0	0.0	0.0	0.0	7.393528566595597	0.0	0.0	0.0
0.0	0.0	0.0	0.0	0.0	0.0	0.0	7.777820015235373	0.0	0.0	0.0	0.0	0.0	0.0	0.0	0.0	0.0	0.0	0.0	0.0	0.0	0.0	0.0	0.0	0.0	7.595224573954627	0.0	0.0	0.0	0.0	0.0	0.0	0.0	0.0	0.0	0.0	0.0	0.0	0.0	0.0	0.0	0.0	0.0	0.0	0.0	0.0	0.0	0.0	0.0	0.0
0.0	0.0	0.0	0.0	0.0	0.0	0.0	0.0	0.0	0.0	0.0	8.147299455526728	7.531539388458563	0.0	0.0	7.580630290098759	7.495477881549684	0.0	8.526936684640555	0.0	0.0	0.0	8.040350017215394	7.206364501049721	7.568371272000753	7.595224573954627	0.0	0.0	0.0	0.0	7.248846387438239	0.0	7.348610816205477	0.0	0.0	0.0	7.505778758169276	0.0	0.0	0.0	0.0	0.0	0.0	0.0	0.0	6.989236961506762	0.0	7.986610908130229	8.33334276346827	0.0
7.9772490985866655	0.0	0.0	0.0	7.225799991627396	0.0	0.0	0.0	0.0	0.0	8.889663608991533	0.0	7.531539388458563	7.582197810765355	8.511909340967772	0.0	0.0	0.0	7.833987545233328	7.451168630109989	0.0	0.0	0.0	7.899140688174553	0.0	8.288120299393551	0.0	0.0	0.0	8.485658734324307	7.248846387438239	0.0	0.0	0.0	8.705899667641756	0.0	0.0	0.0	0.0	9.740747500500033	0.0	7.6609111613255125	0.0	0.0	0.0	6.989236961506762	0.0	0.0	9.144139433428965	9.32187720097221
0.0	0.0	0.0	0.0	0.0	7.7835606327405324	0.0	0.0	0.0	0.0	0.0	0.0	0.0	0.0	0.0	0.0	0.0	0.0	0.0	0.0	0.0	0.0	0.0	0.0	0.0	0.0	0.0	0.0	0.0	0.0	0.0	0.0	0.0	0.0	0.0	0.0	0.0	0.0	0.0	0.0	7.542220959244858	0.0	7.287652181851359	0.0	0.0	0.0	0.0	7.986610908130229	0.0	7.450566855248669
0.0	0.0	0.0	0.0	0.0	0.0	0.0	0.0	0.0	0.0	0.0	0.0	0.0	0.0	0.0	0.0	0.0	0.0	0.0	0.0	0.0	0.0	0.0	0.0	0.0	0.0	0.0	0.0	0.0	0.0	0.0	0.0	0.0	0.0	0.0	0.0	0.0	0.0	7.9331041634263055	0.0	0.0	0.0	0.0	0.0	0.0	0.0	0.0	0.0	0.0	0.0
0.0	0.0	0.0	0.0	0.0	0.0	0.0	0.0	0.0	0.0	0.0	0.0	0.0	0.0	0.0	0.0	0.0	0.0	0.0	0.0	0.0	0.0	7.347524980917592	0.0	0.0	0.0	0.0	0.0	7.6983076826824535	0.0	0.0	0.0	0.0	0.0	0.0	0.0	0.0	0.0	0.0	0.0	0.0	0.0	0.0	0.0	0.0	0.0	0.0	0.0	0.0	0.0
0.0	0.0	0.0	7.124480460724508	0.0	0.0	0.0	0.0	0.0	0.0	8.1966542249441	0.0	0.0	0.0	0.0	7.580630290098759	0.0	0.0	7.833987545233328	0.0	0.0	0.0	0.0	0.0	0.0	0.0	0.0	0.0	0.0	0.0	0.0	0.0	0.0	0.0	0.0	0.0	0.0	0.0	0.0	8.131544906528603	0.0	0.0	0.0	0.0	0.0	0.0	0.0	0.0	0.0	0.0
0.0	0.0	0.0	0.0	0.0	0.0	0.0	0.0	0.0	0.0	0.0	0.0	0.0	0.0	0.0	0.0	0.0	0.0	0.0	0.0	0.0	0.0	0.0	0.0	0.0	0.0	7.823197211277142	8.243049461546597	0.0	0.0	0.0	0.0	0.0	0.0	0.0	0.0	0.0	7.011022578471548	0.0	0.0	0.0	0.0	7.287652181851359	0.0	0.0	0.0	0.0	0.0	6.9477692441086605	0.0
0.0	0.0	0.0	0.0	0.0	0.0	0.0	0.0	0.0	7.899679426553356	0.0	0.0	0.0	7.582197810765355	0.0	0.0	0.0	0.0	0.0	0.0	0.0	7.537147027559111	0.0	0.0	0.0	0.0	0.0	0.0	0.0	0.0	7.248846387438239	0.0	0.0	0.0	0.0	0.0	0.0	0.0	0.0	0.0	0.0	0.0	0.0	0.0	0.0	0.0	0.0	0.0	0.0	6.758000618020826
0.0	0.0	0.0	0.0	0.0	0.0	0.0	0.0	0.0	0.0	0.0	7.454441749221188	0.0	0.0	0.0	0.0	0.0	0.0	0.0	0.0	0.0	0.0	0.0	0.0	8.66663914599446	0.0	0.0	0.0	0.0	0.0	0.0	0.0	0.0	0.0	7.607618535942075	0.0	0.0	0.0	0.0	0.0	0.0	0.0	0.0	0.0	0.0	0.0	0.0	0.0	0.0	0.0
0.0	0.0	0.0	0.0	0.0	0.0	0.0	0.0	0.0	0.0	0.0	0.0	0.0	0.0	0.0	0.0	0.0	0.0	0.0	0.0	0.0	0.0	0.0	0.0	0.0	0.0	0.0	0.0	0.0	0.0	0.0	0.0	0.0	0.0	0.0	0.0	0.0	0.0	0.0	0.0	0.0	0.0	0.0	0.0	0.0	0.0	0.0	0.0	0.0	0.0
7.9772490985866655	0.0	9.145127650158164	8.73327404465625	7.918583320873431	0.0	8.942736628793597	7.777820015235373	8.130016953279565	7.899679426553356	0.0	8.147299455526728	7.531539388458563	7.582197810765355	8.917307426974366	7.580630290098759	0.0	0.0	0.0	8.144025387241683	7.211898339489781	8.230027714688202	0.0	0.0	0.0	8.693501575075038	7.130450290266619	0.0	9.084261790303458	8.485658734324307	7.941638007730285	8.290308587337261	0.0	9.005619303635621	0.0	8.416212586424038	8.758148865614542	8.802030193571754	9.031477309296234	8.131544906528603	8.23510299529762	8.75920948193128	7.980457337969115	0.0	0.0	8.374839771364822	8.77936140527805	7.986610908130229	8.045740810210098	8.143423437532844
0.0	0.0	0.0	0.0	7.225799991627396	0.0	8.249720122615125	0.0	0.0	7.899679426553356	0.0	0.0	0.0	0.0	0.0	0.0	0.0	0.0	0.0	0.0	7.211898339489781	0.0	0.0	0.0	7.568371272000753	0.0	7.823197211277142	0.0	0.0	0.0	0.0	0.0	7.348610816205477	0.0	0.0	0.0	6.81318132391756	0.0	0.0	0.0	0.0	0.0	8.673433462430191	8.936635197701088	0.0	8.374839771364822	0.0	7.986610908130229	0.0	0.0
0.0	0.0	0.0	0.0	7.225799991627396	0.0	0.0	0.0	0.0	7.899679426553356	0.0	0.0	0.0	7.582197810765355	0.0	0.0	0.0	0.0	0.0	0.0	0.0	0.0	0.0	0.0	0.0	0.0	7.130450290266619	0.0	0.0	8.485658734324307	0.0	0.0	0.0	0.0	0.0	7.318042701955048	0.0	0.0	0.0	0.0	0.0	0.0	0.0	0.0	7.628143878402221	0.0	0.0	0.0	0.0	0.0
0.0	0.0	0.0	0.0	0.0	0.0	0.0	0.0	0.0	0.0	0.0	0.0	0.0	0.0	0.0	0.0	0.0	0.0	0.0	0.0	7.211898339489781	0.0	0.0	0.0	0.0	0.0	0.0	0.0	0.0	0.0	0.0	0.0	0.0	0.0	0.0	0.0	0.0	7.011022578471548	0.0	0.0	0.0	0.0	0.0	0.0	0.0	0.0	0.0	0.0	0.0	0.0
0.0	0.0	0.0	0.0	7.225799991627396	0.0	0.0	0.0	0.0	0.0	0.0	0.0	0.0	0.0	0.0	0.0	0.0	0.0	7.833987545233328	0.0	0.0	0.0	0.0	7.899140688174553	0.0	0.0	0.0	0.0	7.6983076826824535	0.0	7.248846387438239	0.0	0.0	0.0	0.0	0.0	0.0	0.0	0.0	8.131544906528603	0.0	0.0	7.287652181851359	0.0	7.628143878402221	6.989236961506762	0.0	0.0	0.0	0.0
0.0	0.0	0.0	0.0	0.0	0.0	0.0	0.0	0.0	0.0	0.0	0.0	0.0	0.0	0.0	0.0	0.0	0.0	0.0	0.0	0.0	0.0	0.0	7.206364501049721	0.0	0.0	0.0	0.0	0.0	0.0	0.0	0.0	0.0	0.0	0.0	0.0	0.0	0.0	0.0	0.0	0.0	0.0	0.0	0.0	0.0	6.989236961506762	0.0	0.0	0.0	0.0
0.0	0.0	0.0	0.0	0.0	0.0	0.0	0.0	0.0	0.0	7.503782580458621	0.0	0.0	0.0	0.0	0.0	0.0	0.0	0.0	0.0	0.0	0.0	0.0	0.0	0.0	0.0	0.0	0.0	0.0	0.0	0.0	0.0	0.0	0.0	0.0	7.318042701955048	0.0	0.0	0.0	0.0	0.0	0.0	0.0	0.0	0.0	6.989236961506762	0.0	0.0	6.9477692441086605	0.0
7.9772490985866655	8.117039080589356	0.0	7.124480460724508	0.0	0.0	0.0	7.777820015235373	7.437164292551348	0.0	7.503782580458621	0.0	8.629794338192958	0.0	0.0	0.0	7.495477881549684	7.631846549452305	0.0	0.0	7.211898339489781	7.537147027559111	0.0	7.206364501049721	0.0	0.0	0.0	7.55016532715727	7.6983076826824535	0.0	0.0	0.0	0.0	0.0	0.0	0.0	6.81318132391756	8.396640296319283	0.0	0.0	8.23510299529762	0.0	7.287652181851359	0.0	7.628143878402221	0.0	0.0	0.0	0.0	0.0
0.0	0.0	0.0	0.0	0.0	0.0	0.0	0.0	0.0	0.0	0.0	0.0	0.0	0.0	0.0	0.0	0.0	0.0	0.0	0.0	0.0	0.0	7.347524980917592	0.0	0.0	0.0	0.0	7.55016532715727	0.0	0.0	0.0	0.0	0.0	0.0	0.0	0.0	0.0	0.0	0.0	0.0	7.542220959244858	0.0	0.0	0.0	0.0	6.989236961506762	0.0	0.0	0.0	0.0
0.0	0.0	0.0	0.0	0.0	0.0	0.0	0.0	0.0	0.0	0.0	0.0	0.0	0.0	0.0	0.0	0.0	0.0	0.0	0.0	0.0	0.0	0.0	0.0	0.0	0.0	0.0	0.0	0.0	0.0	0.0	0.0	0.0	0.0	0.0	0.0	0.0	0.0	0.0	0.0	0.0	0.0	0.0	0.0	0.0	6.989236961506762	0.0	0.0	0.0	0.0
0.0	0.0	0.0	0.0	0.0	0.0	0.0	0.0	0.0	0.0	0.0	0.0	0.0	0.0	0.0	7.580630290098759	0.0	0.0	0.0	0.0	0.0	0.0	7.347524980917592	0.0	7.568371272000753	7.595224573954627	7.823197211277142	0.0	0.0	0.0	0.0	0.0	0.0	0.0	0.0	0.0	0.0	7.011022578471548	0.0	0.0	0.0	0.0	0.0	0.0	0.0	6.989236961506762	0.0	7.986610908130229	0.0	0.0
0.0	0.0	0.0	0.0	0.0	0.0	0.0	0.0	0.0	0.0	0.0	0.0	0.0	0.0	0.0	0.0	0.0	0.0	0.0	0.0	0.0	0.0	0.0	0.0	0.0	0.0	0.0	0.0	0.0	0.0	0.0	0.0	0.0	0.0	0.0	0.0	0.0	0.0	0.0	0.0	0.0	0.0	0.0	0.0	0.0	0.0	0.0	0.0	0.0	0.0
0.0	0.0	7.759153453597093	7.124480460724508	0.0	7.7835606327405324	0.0	0.0	0.0	0.0	0.0	0.0	7.531539388458563	0.0	0.0	0.0	0.0	7.631846549452305	0.0	0.0	8.310018670289626	0.0	0.0	0.0	0.0	0.0	0.0	0.0	0.0	0.0	7.248846387438239	0.0	8.0414362021653	0.0	0.0	0.0	6.81318132391756	0.0	0.0	0.0	0.0	0.0	0.0	8.243619491208072	0.0	6.989236961506762	0.0	0.0	6.9477692441086605	6.758000618020826
0.0	8.117039080589356	8.452087202507713	0.0	7.225799991627396	0.0	0.0	0.0	0.0	0.0	0.0	7.454441749221188	8.224418576789978	7.582197810765355	0.0	0.0	0.0	0.0	0.0	0.0	0.0	0.0	7.347524980917592	7.206364501049721	0.0	0.0	7.130450290266619	7.55016532715727	0.0	0.0	0.0	0.0	0.0	0.0	0.0	0.0	6.81318132391756	0.0	0.0	0.0	0.0	0.0	7.287652181851359	0.0	0.0	6.989236961506762	8.086368089198793	0.0	6.9477692441086605	0.0
7.9772490985866655	0.0	0.0	0.0	7.225799991627396	0.0	0.0	0.0	0.0	7.899679426553356	0.0	0.0	7.531539388458563	0.0	0.0	0.0	0.0	7.631846549452305	0.0	0.0	7.904676574340002	7.537147027559111	0.0	7.899140688174553	0.0	0.0	7.130450290266619	0.0	7.6983076826824535	0.0	0.0	0.0	0.0	0.0	7.607618535942075	7.318042701955048	0.0	0.0	0.0	0.0	0.0	7.6609111613255125	0.0	0.0	0.0	0.0	0.0	0.0	0.0	0.0
0.0	0.0	0.0	0.0	0.0	0.0	0.0	0.0	0.0	0.0	0.0	0.0	0.0	0.0	0.0	0.0	7.495477881549684	0.0	0.0	0.0	0.0	0.0	0.0	0.0	0.0	0.0	7.130450290266619	0.0	0.0	0.0	0.0	0.0	7.348610816205477	0.0	0.0	0.0	0.0	0.0	0.0	0.0	0.0	0.0	0.0	0.0	0.0	0.0	0.0	0.0	0.0	0.0
0.0	0.0	0.0	0.0	0.0	0.0	0.0	7.08509167137986	0.0	0.0	0.0	0.0	0.0	0.0	0.0	7.580630290098759	0.0	0.0	0.0	0.0	0.0	0.0	0.0	0.0	0.0	0.0	0.0	0.0	0.0	0.0	0.0	8.290308587337261	0.0	0.0	0.0	0.0	7.9110605503272895	0.0	0.0	8.131544906528603	0.0	0.0	0.0	0.0	0.0	0.0	7.393528566595597	0.0	0.0	0.0
0.0	0.0	0.0	0.0	0.0	0.0	0.0	0.0	0.0	0.0	0.0	0.0	0.0	0.0	0.0	0.0	0.0	0.0	0.0	0.0	0.0	0.0	0.0	0.0	0.0	0.0	0.0	0.0	0.0	0.0	0.0	0.0	0.0	0.0	0.0	0.0	0.0	0.0	0.0	8.131544906528603	0.0	0.0	0.0	0.0	7.628143878402221	0.0	0.0	0.0	0.0	0.0
0.0	0.0	0.0	0.0	7.225799991627396	0.0	0.0	0.0	0.0	7.899679426553356	0.0	0.0	0.0	0.0	0.0	0.0	0.0	0.0	0.0	0.0	0.0	0.0	0.0	0.0	0.0	0.0	0.0	0.0	0.0	0.0	0.0	0.0	0.0	0.0	0.0	0.0	0.0	0.0	0.0	0.0	0.0	0.0	0.0	0.0	0.0	0.0	0.0	0.0	0.0	0.0
0.0	0.0	0.0	7.124480460724508	0.0	0.0	0.0	0.0	7.437164292551348	0.0	7.503782580458621	7.454441749221188	0.0	0.0	0.0	0.0	7.495477881549684	0.0	0.0	0.0	7.211898339489781	0.0	0.0	7.206364501049721	8.261260152676297	0.0	0.0	0.0	0.0	0.0	7.248846387438239	0.0	0.0	7.907252421396311	7.607618535942075	0.0	0.0	7.011022578471548	8.626071992249322	0.0	0.0	0.0	0.0	0.0	0.0	0.0	0.0	0.0	0.0	0.0
8.670224673330397	8.810037044554889	8.452087202507713	0.0	7.918583320873431	8.476499528393965	0.0	0.0	8.823016841389036	7.899679426553356	7.503782580458621	0.0	8.224418576789978	7.582197810765355	7.818963199764983	7.580630290098759	0.0	8.324751318188364	0.0	8.5493936687939	7.904676574340002	0.0	0.0	7.206364501049721	8.66663914599446	8.693501575075038	8.228528863925868	0.0	8.79661752951366	7.792717939852482	7.941638007730285	8.290308587337261	8.0414362021653	9.005619303635621	7.607618535942075	7.318042701955048	7.505778758169276	0.0	9.031477309296234	9.51761865821216	0.0	7.6609111613255125	7.287652181851359	0.0	8.321047747793873	6.989236961506762	0.0	7.986610908130229	7.640435921234469	7.855838240556329
0.0	0.0	0.0	0.0	0.0	0.0	0.0	0.0	0.0	7.899679426553356	0.0	0.0	0.0	0.0	0.0	0.0	0.0	0.0	0.0	0.0	0.0	0.0	0.0	0.0	0.0	0.0	0.0	0.0	0.0	0.0	0.0	0.0	0.0	0.0	0.0	0.0	0.0	0.0	0.0	0.0	0.0	0.0	0.0	0.0	0.0	0.0	0.0	0.0	0.0	0.0
0.0	0.0	0.0	0.0	0.0	0.0	0.0	0.0	0.0	0.0	0.0	0.0	0.0	0.0	0.0	0.0	0.0	0.0	0.0	0.0	0.0	0.0	0.0	0.0	0.0	0.0	0.0	0.0	0.0	0.0	0.0	0.0	0.0	0.0	0.0	0.0	0.0	0.0	0.0	0.0	0.0	0.0	0.0	0.0	0.0	0.0	0.0	0.0	0.0	0.0
7.9772490985866655	0.0	0.0	0.0	0.0	0.0	0.0	0.0	0.0	0.0	0.0	0.0	0.0	0.0	0.0	0.0	0.0	0.0	0.0	0.0	0.0	0.0	0.0	0.0	0.0	0.0	0.0	0.0	0.0	0.0	0.0	0.0	7.348610816205477	0.0	0.0	0.0	7.505778758169276	0.0	0.0	0.0	0.0	0.0	0.0	0.0	0.0	0.0	0.0	0.0	0.0	6.758000618020826
0.0	0.0	0.0	0.0	0.0	0.0	0.0	0.0	0.0	0.0	0.0	0.0	0.0	0.0	0.0	0.0	0.0	0.0	0.0	0.0	0.0	0.0	0.0	0.0	0.0	0.0	0.0	0.0	0.0	0.0	0.0	0.0	0.0	0.0	0.0	0.0	0.0	0.0	0.0	0.0	0.0	0.0	0.0	0.0	0.0	0.0	0.0	0.0	0.0	0.0
0.0	0.0	0.0	0.0	0.0	0.0	0.0	0.0	0.0	0.0	0.0	0.0	0.0	0.0	0.0	0.0	7.495477881549684	0.0	0.0	0.0	0.0	0.0	0.0	0.0	0.0	0.0	0.0	0.0	0.0	0.0	0.0	0.0	7.348610816205477	0.0	0.0	0.0	6.81318132391756	0.0	0.0	0.0	0.0	0.0	0.0	0.0	0.0	0.0	0.0	0.0	0.0	0.0
0.0	0.0	0.0	0.0	0.0	0.0	0.0	0.0	0.0	0.0	0.0	0.0	0.0	0.0	0.0	0.0	0.0	0.0	0.0	0.0	0.0	0.0	0.0	0.0	0.0	0.0	0.0	0.0	0.0	0.0	0.0	0.0	0.0	0.0	0.0	0.0	0.0	0.0	0.0	0.0	0.0	0.0	7.287652181851359	0.0	0.0	0.0	0.0	0.0	0.0	0.0
0.0	8.117039080589356	7.759153453597093	0.0	7.225799991627396	7.7835606327405324	0.0	7.777820015235373	8.130016953279565	0.0	8.1966542249441	0.0	8.224418576789978	7.582197810765355	0.0	0.0	8.18834722794385	8.324751318188364	7.833987545233328	0.0	7.211898339489781	7.537147027559111	0.0	7.206364501049721	8.261260152676297	0.0	7.823197211277142	0.0	8.391228040440566	0.0	7.248846387438239	0.0	0.0	0.0	0.0	7.318042701955048	0.0	7.703718714392338	0.0	0.0	7.542220959244858	0.0	7.287652181851359	8.243619491208072	0.0	6.989236961506762	0.0	0.0	0.0	7.450566855248669
0.0	0.0	0.0	0.0	0.0	0.0	0.0	7.08509167137986	0.0	0.0	0.0	0.0	0.0	0.0	0.0	0.0	0.0	0.0	0.0	0.0	7.211898339489781	0.0	8.040350017215394	0.0	0.0	0.0	0.0	0.0	0.0	0.0	0.0	0.0	0.0	0.0	0.0	0.0	0.0	0.0	0.0	0.0	0.0	0.0	0.0	0.0	0.0	0.0	0.0	7.986610908130229	0.0	0.0
0.0	0.0	0.0	0.0	0.0	0.0	0.0	0.0	0.0	0.0	0.0	0.0	0.0	0.0	0.0	0.0	0.0	0.0	0.0	0.0	0.0	0.0	0.0	0.0	0.0	0.0	0.0	0.0	0.0	0.0	0.0	0.0	0.0	0.0	7.607618535942075	0.0	0.0	0.0	0.0	0.0	0.0	0.0	0.0	0.0	0.0	0.0	0.0	0.0	0.0	0.0
[truncated: 633 more columns]
