# Supplementary material for: Cohesin couples transcriptional bursting probabilities of inducible enhancers and promoters
Source: Nat Commun. 2022 Jul 27;13:4342. doi: 10.1038/s41467-022-31192-9 (PMC9329429; doi:10.1038/s41467-022-31192-9)
Supplement: Supplementary file 4 — Source Data [file 41467_2022_31192_MOESM4_ESM.zip › SourceData/Fig1b.csv]

Sample_Gene	MeanCounts	Sample	Gene	MeanFPKM	log2MeanCounts	log2FPKMplus1
WT_0h__Stat1	16.13660197369757	WT_0h	Stat1	117.85302100700666	4.012264904493081	6.893034763954826
WT_0h__Il12b	1.439053940607695	WT_0h	Il12b	0.1651281359987704	0.5251206701801777	0.2204886252696648
WT_0h__Actb	249.58538460735033	WT_0h	Actb	1361.0449828303633	7.963389644119696	10.411558635174071
WT_2h__Stat1	16.206244033671787	WT_2h	Stat1	82.40987800470474	4.018477864837898	6.382146343119862
WT_2h__Il12b	32.37216611384797	WT_2h	Il12b	187.27493174515834	5.016681998499058	7.556697111901453
WT_2h__Actb	260.2765231817562	WT_2h	Actb	1382.9695182559565	8.023901376980698	10.434596452820795
WT_8h__Stat1	37.69738970970061	WT_8h	Stat1	159.717725924542	5.2363927249264695	7.3283852456895495
WT_8h__Il12b	37.6093304251872	WT_8h	Il12b	129.37119155895343	5.233018716584357	7.026481298709504
WT_8h__Actb	227.28821442900946	WT_8h	Actb	2772.51175247396	7.828379067834391	11.437498123411805
Rad21KO_0h__Stat1	13.82083482467757	Rad21KO_0h	Stat1	41.7577500246716	3.7887728568542567	5.418114033220502
Rad21KO_0h__Il12b	0.8403737954909705	Rad21KO_0h	Il12b	0.17102095891089633	-0.2508969182460354	0.22776689739866487
Rad21KO_0h__Actb	226.99292682769206	Rad21KO_0h	Actb	1322.5391341049217	7.826503533151721	10.370185137405798
Rad21KO_2h__Stat1	13.23276050991135	Rad21KO_2h	Stat1	43.1518472550812	3.7260421511014266	5.464401894482362
Rad21KO_2h__Il12b	8.344062801828166	Rad21KO_2h	Il12b	37.7943615787751	3.060750016384175	5.277775079427296
Rad21KO_2h__Actb	240.01561887506023	Rad21KO_2h	Actb	1560.6795987117432	7.906984481193552	10.608882778625853
Rad21KO_8h__Stat1	36.86490650153437	Rad21KO_8h	Stat1	96.83715981918057	5.204176192832437	6.612310618394346
Rad21KO_8h__Il12b	9.854057282442886	Rad21KO_8h	Il12b	58.35061347659313	3.3007178581790275	5.891191037224037
Rad21KO_8h__Actb	257.9302746379362	Rad21KO_8h	Actb	1997.1124594518199	8.010837309573471	10.964422069057463
WT_0h__Cd40	1.1938962461206766	WT_0h	Cd40	4.115391629287506	0.2556774666604432	2.3548446954940485
WT_0h__Atf3	3.4545008983010272	WT_0h	Atf3	123.01629452531563	1.7884772870072971	6.954385878825879
WT_0h__Tnf	5.124971129947382	WT_0h	Tnf	23.979867127051335	2.357543877632902	4.642693897867903
WT_2h__Cd40	15.880473262032085	WT_2h	Cd40	54.379571154436796	3.989182002494984	5.791281976765502
WT_2h__Atf3	3.891748663101604	WT_2h	Atf3	277.43801992679136	1.9604185410014878	8.121212410353538
WT_2h__Tnf	50.203341800356505	WT_2h	Tnf	1667.6051616228099	5.649711495683651	10.704426897985295
WT_8h__Cd40	35.505482660298235	WT_8h	Cd40	115.5306113738328	5.149969913760633	6.864565175350866
WT_8h__Atf3	20.505124189636863	WT_8h	Atf3	369.303805937832	4.357912576286247	8.532565567206005
WT_8h__Tnf	28.983328542922607	WT_8h	Tnf	521.2281792132563	4.857151383247153	9.028536496744447
Rad21KO_0h__Cd40	2.2436448787549765	Rad21KO_0h	Cd40	7.268815196172507	1.1658443460881627	3.0476806264871823
Rad21KO_0h__Atf3	2.6663375497647483	Rad21KO_0h	Atf3	67.0275225787938	1.4148594325443717	6.088046644994279
Rad21KO_0h__Tnf	2.112994046326457	Rad21KO_0h	Tnf	32.85439246988005	1.0792887022717195	5.0812711246520585
Rad21KO_2h__Cd40	29.040429890563043	Rad21KO_2h	Cd40	97.039061143036	4.859990904846127	6.615284763396771
Rad21KO_2h__Atf3	7.618973196926629	Rad21KO_2h	Atf3	302.3368906759477	2.9295965799340102	8.244777153476292
Rad21KO_2h__Tnf	28.385298904676024	Rad21KO_2h	Tnf	563.0105193819323	4.827072028539022	9.13957826041053
Rad21KO_8h__Cd40	26.383380604461234	Rad21KO_8h	Cd40	198.54641251918602	4.7215575294090435	7.640580531829604
Rad21KO_8h__Atf3	5.525585595901998	Rad21KO_8h	Atf3	118.78094102080588	2.4661273679492735	6.9042545613221895
Rad21KO_8h__Tnf	33.990214519367676	Rad21KO_8h	Tnf	518.707544727877	5.08704756194645	9.02155619290693
