# Supplementary material for: Cohesin couples transcriptional bursting probabilities of inducible enhancers and promoters
Source: Nat Commun. 2022 Jul 27;13:4342. doi: 10.1038/s41467-022-31192-9 (PMC9329429; doi:10.1038/s41467-022-31192-9)
Supplement: Supplementary file 4 — Source Data [file 41467_2022_31192_MOESM4_ESM.zip › SourceData/SupFig1a.csv]

EnsemblID	GeneSymbol	log2FoldChange	log2FoldChange_1	padj	padj_1	DE
ENSMUSG00000000001	Gnai3	0.560300011301346	1.45748525288206	1.08990407497526e-10	7.52013006160232e-8	RNAseq:up GROseq:up
ENSMUSG00000000078	Klf6	1.99341135122524	2.11263589898763	7.64595760166361e-41	1.53396764478595e-13	RNAseq:up GROseq:up
ENSMUSG00000000134	Tfe3	0.450351473660261	0.528305444443656	0.00676151509121063	0.0354335382042305	RNAseq:up GROseq:up
ENSMUSG00000000184	Ccnd2	2.01238936876777	1.35229766663295	1.87203458799017e-6	0.0184980993543203	RNAseq:up GROseq:up
ENSMUSG00000000374	Trappc10	0.395335985625717	1.32707295763834	0.00960973768577682	1.41976746006065e-7	RNAseq:up GROseq:up
ENSMUSG00000000489	Pdgfb	1.42766849305616	1.45018932971283	1.7426642618544e-8	0.0035777341532326	RNAseq:up GROseq:up
ENSMUSG00000000538	Tom1l2	0.654067817203224	1.42218290514637	0.00944342572705938	1.62784150455731e-8	RNAseq:up GROseq:up
ENSMUSG00000000555	Itga5	2.79115746360718	2.69906827569508	3.85513191750738e-32	7.20769940444366e-38	RNAseq:up GROseq:up
ENSMUSG00000000628	Hk2	1.33725826253737	0.744819136232775	0.000208728361824098	0.0338035514056275	RNAseq:up GROseq:up
ENSMUSG00000000732	Icosl	3.64715238232393	4.02650978974282	4.18586432923647e-48	4.83827527821339e-22	RNAseq:up GROseq:up
ENSMUSG00000000838	Fmr1	0.743609862838833	0.800334349117871	0.00117722843448552	0.0204323106979417	RNAseq:up GROseq:up
ENSMUSG00000000957	Mmp14	3.75850872362851	3.41388074148728	8.66583742975907e-11	1.54961459737595e-16	RNAseq:up GROseq:up
ENSMUSG00000000982	Ccl3	4.60734286354834	2.57689891107053	6.99960891476882e-82	1.12909979567794e-22	RNAseq:up GROseq:up
ENSMUSG00000001052	Sec24b	1.11739699531302	0.630557112595589	5.71032850494586e-6	0.0168566770529408	RNAseq:up GROseq:up
ENSMUSG00000001056	Nhp2	0.766284956708423	0.814710775445092	0.000218972997508388	0.0179642150477732	RNAseq:up GROseq:up
ENSMUSG00000001098	Kctd10	0.675722855702812	0.610184934882074	5.72274293723234e-10	0.0362301856641914	RNAseq:up GROseq:up
ENSMUSG00000001156	Mxd1	2.78897412814824	2.94326633940432	1.77788779216821e-7	1.03860816214481e-15	RNAseq:up GROseq:up
ENSMUSG00000001248	Gramd1a	2.09567058945655	2.55662963132859	9.67866834077073e-27	1.36278987372999e-21	RNAseq:up GROseq:up
ENSMUSG00000001416	Cct3	0.496684698707507	0.657142742516914	0.0328674918933124	0.0034249155008236	RNAseq:up GROseq:up
ENSMUSG00000001435	Col18a1	1.2877165147915	3.18209991828721	0.000101071133209691	9.73103479618943e-17	RNAseq:up GROseq:up
ENSMUSG00000001473	Tubb6	1.24495417792026	0.740700649462684	0.000556255164645612	0.00910321763334686	RNAseq:up GROseq:up
ENSMUSG00000001542	Ell2	2.9346072037515	2.70281927570629	1.33972549652653e-43	1.12683595077093e-11	RNAseq:up GROseq:up
ENSMUSG00000001627	Ifrd1	2.22177890887282	3.9566582049668	1.10982510717681e-13	2.51494937691107e-56	RNAseq:up GROseq:up
ENSMUSG00000001630	Stk38l	1.41110458237463	1.38429518675225	2.32094522326699e-10	1.78275143593593e-5	RNAseq:up GROseq:up
ENSMUSG00000001632	Brpf1	0.472434860855655	0.936679524835468	2.78008048335352e-5	0.0036143523348193	RNAseq:up GROseq:up
ENSMUSG00000001700	Gramd3	1.22352176244228	1.49048560478855	2.05679044007834e-5	2.16359978343526e-6	RNAseq:up GROseq:up
ENSMUSG00000001833	Sept7	0.319317161071048	0.75980455395161	0.000179031630585422	0.00202175837974481	RNAseq:up GROseq:up
ENSMUSG00000002028	Mll1	0.945223759371913	0.534736843440584	0.00101176467200445	0.0328910555231712	RNAseq:up GROseq:up
ENSMUSG00000002052	Supt6h	0.566347315313837	0.790424100805461	0.00315336709260815	0.000833984493147379	RNAseq:up GROseq:up
ENSMUSG00000002100	Mybpc3	1.38250330182975	1.53939147596799	0.00734776695933189	1.51559652148802e-6	RNAseq:up GROseq:up
ENSMUSG00000002111	Sfpi1	0.95928728338883	1.12331563755596	8.03891255082673e-8	1.79828271231561e-10	RNAseq:up GROseq:up
ENSMUSG00000002413	Braf	0.622548765184502	1.09665055151552	0.000923652595234871	0.000162201433799312	RNAseq:up GROseq:up
ENSMUSG00000002603	Tgfb1	0.813317205333501	1.32239902773091	0.00129226028657272	1.55532541215493e-6	RNAseq:up GROseq:up
ENSMUSG00000002658	Gtf2f1	0.799695720488131	1.00141320168308	2.02745681620675e-7	0.000413843977871674	RNAseq:up GROseq:up
ENSMUSG00000002797	Ggct	1.77609954596421	2.2861332300094	2.19492966923108e-9	0.00254596740381076	RNAseq:up GROseq:up
ENSMUSG00000002845	Tmem39a	1.74047063332336	1.17237833393142	1.39806860491363e-10	3.86316462654476e-6	RNAseq:up GROseq:up
ENSMUSG00000002847	Pla1a	3.29309737211187	1.83976758123514	1.64355832371699e-7	0.00369617024766956	RNAseq:up GROseq:up
ENSMUSG00000002881	Nab1	0.900739014856412	1.50222836689346	1.40963995941417e-15	2.97753443761036e-9	RNAseq:up GROseq:up
ENSMUSG00000002897	Il17ra	2.10053874613903	1.9155821828325	4.5261284562428e-9	1.02182558812915e-5	RNAseq:up GROseq:up
ENSMUSG00000002983	Relb	2.29240478715204	3.13402715261869	1.10765085107964e-37	2.50200636317238e-56	RNAseq:up GROseq:up
ENSMUSG00000003119	Cdk12	0.992121935393253	1.15540137445921	1.27781025278655e-8	8.04105945380426e-7	RNAseq:up GROseq:up
ENSMUSG00000003206	Ebi3	1.60939599485066	3.20904571839164	2.66997977382684e-22	2.50903731896457e-28	RNAseq:up GROseq:up
ENSMUSG00000003208	Ccdc94	1.1139471301886	1.56760134869142	0.00132182047876416	1.28898901355118e-8	RNAseq:up GROseq:up
ENSMUSG00000003226	Ranbp2	0.984611368019292	0.930304095579417	1.23173495387986e-6	0.0169090303563733	RNAseq:up GROseq:up
ENSMUSG00000003283	Hck	1.12025318147521	1.5340039229455	4.21759390531248e-8	1.89719311430329e-10	RNAseq:up GROseq:up
ENSMUSG00000003382	Etv3	2.32894346763827	2.56980992079439	7.2513053454045e-10	5.34834793405693e-34	RNAseq:up GROseq:up
ENSMUSG00000003437	Paf1	0.67249810285135	0.533265890695161	9.74415186497065e-5	0.0459197476537422	RNAseq:up GROseq:up
ENSMUSG00000003541	Ier3	2.33461206037893	2.48969253135036	1.26795168116122e-22	1.23467459229536e-26	RNAseq:up GROseq:up
ENSMUSG00000003665	Has1	6.32017505196278	1.03951962554697	4.73627996892598e-5	0.00332086803285131	RNAseq:up GROseq:up
ENSMUSG00000003752	Itpkc	1.48794518933018	1.1110486264375	6.9711334320229e-11	3.35831735880116e-5	RNAseq:up GROseq:up
ENSMUSG00000003847	Nfat5	1.16067605807719	1.61766161201694	1.32733082968004e-6	1.93577361736006e-10	RNAseq:up GROseq:up
ENSMUSG00000003882	Il7r	0.925758642484032	2.12894390229134	0.0443566806162381	3.79169392329256e-6	RNAseq:up GROseq:up
ENSMUSG00000003948	Mmd	2.25892760707435	2.42846010696656	1.10288074587405e-7	1.69655309824826e-16	RNAseq:up GROseq:up
ENSMUSG00000004040	Stat3	0.719984966111992	0.809951612203126	0.00394274810352101	0.0146152962808638	RNAseq:up GROseq:up
ENSMUSG00000004043	Stat5a	1.58132300095741	1.10031070082407	1.92465005221978e-8	0.000475718391630945	RNAseq:up GROseq:up
ENSMUSG00000004085	B230120H23Rik	0.902821557724457	1.42385981429266	2.27604031022383e-5	4.61575029345037e-9	RNAseq:up GROseq:up
ENSMUSG00000004267	Eno2	1.41282532070151	1.70197005723243	1.41579452885438e-5	3.05920958039585e-8	RNAseq:up GROseq:up
ENSMUSG00000004285	Atp6v1f	0.417400598801196	1.6136395269388	0.00740777223381305	6.64464605759189e-8	RNAseq:up GROseq:up
ENSMUSG00000004296	Il12b	10.8254365958321	6.82380482726426	6.99960891476882e-82	1.65783945217201e-82	RNAseq:up GROseq:up
ENSMUSG00000004317	Clcn5	0.570666334719263	1.40370647658152	0.00792712922542036	1.32264132747411e-6	RNAseq:up GROseq:up
ENSMUSG00000004364	Cul3	0.642780233172862	0.782810279448681	2.51303557277326e-10	0.0150097041410837	RNAseq:up GROseq:up
ENSMUSG00000004508	Gab2	0.680253411642717	0.92003966981541	3.9055321458742e-6	0.000379864622230018	RNAseq:up GROseq:up
ENSMUSG00000004535	Tax1bp1	0.644132673793596	1.26423817155181	2.71907231654184e-8	0.00235696148720951	RNAseq:up GROseq:up
ENSMUSG00000004771	Rab11a	0.542382505510244	0.796557320731937	4.29692489859146e-9	0.0141263068635919	RNAseq:up GROseq:up
ENSMUSG00000004789	Dlst	0.564216979387797	0.864526058459629	1.65298401812126e-11	0.000183782501602214	RNAseq:up GROseq:up
ENSMUSG00000004791	Pgf	2.86347048955677	3.95031388952477	7.64532884798802e-6	5.40599068329758e-5	RNAseq:up GROseq:up
ENSMUSG00000004814	Ccl24	3.18881390252716	8.20702497998627	1.11881438935845e-5	7.40201565792665e-5	RNAseq:up GROseq:up
ENSMUSG00000004837	Grap	0.832041121662995	1.94331663820595	0.00946022528504712	8.39543313354424e-10	RNAseq:up GROseq:up
ENSMUSG00000004843	Chmp2b	0.403638179723702	0.957271539543123	0.0289658864214779	0.000379864622230018	RNAseq:up GROseq:up
ENSMUSG00000004952	Rasa4	0.570293828705437	1.34523280515923	0.0269060237705918	6.46407259844391e-10	RNAseq:up GROseq:up
ENSMUSG00000005054	Cstb	0.47660379517642	1.06678482364565	0.000385969339503382	1.53251641881515e-5	RNAseq:up GROseq:up
ENSMUSG00000005057	Sh2b2	2.95770960250913	1.86593011601258	8.75558230099899e-25	6.07138078865413e-13	RNAseq:up GROseq:up
ENSMUSG00000005087	Cd44	2.00341775495099	2.00692908642647	1.89191344922365e-12	5.70956285925686e-14	RNAseq:up GROseq:up
ENSMUSG00000005125	Ndrg1	0.936320179815308	2.28338585830003	0.0324176756021732	3.32179344681896e-7	RNAseq:up GROseq:up
ENSMUSG00000005371	Fbxo11	1.16353843332108	1.28364001591688	2.1806489283802e-7	1.92609830669647e-8	RNAseq:up GROseq:up
ENSMUSG00000005610	Eif4g2	0.806246428272107	0.861530658070012	6.53812900599166e-5	0.00584417621355033	RNAseq:up GROseq:up
ENSMUSG00000005686	Ampd3	1.97648111295956	2.45677524385586	8.3209714367979e-8	1.44133413424116e-23	RNAseq:up GROseq:up
ENSMUSG00000005763	Cd247	4.18477852872943	1.01595591058404	3.33139468625579e-8	0.00153840225073693	RNAseq:up GROseq:up
ENSMUSG00000005779	Psmb4	0.482607762342447	0.85461779206874	3.5765376106882e-7	0.00956373133929628	RNAseq:up GROseq:up
ENSMUSG00000005802	Slc30a4	1.56883047521781	1.79987798216265	1.51772197123914e-9	0.000411570027293591	RNAseq:up GROseq:up
ENSMUSG00000005824	Tnfsf14	1.1272857453573	2.72860181046943	0.00193051649931129	6.32224005956061e-9	RNAseq:up GROseq:up
ENSMUSG00000006169	Clint1	0.975850545321312	1.0216081401301	6.51752305304127e-21	3.64648831976228e-5	RNAseq:up GROseq:up
ENSMUSG00000006215	Zbtb17	1.0875237613065	1.7405534644914	8.36247591093545e-16	1.97598601468864e-15	RNAseq:up GROseq:up
ENSMUSG00000006262	Mob1b	0.862178240501629	0.737298251441921	3.00044310491994e-10	0.0224661439295169	RNAseq:up GROseq:up
ENSMUSG00000006403	Adamts4	7.48799332844224	2.47588536599238	3.38737745131331e-14	0.00175283286698624	RNAseq:up GROseq:up
ENSMUSG00000006673	Qrich1	0.282535330792844	0.617179160488622	5.31646902136395e-5	0.0178888015669727	RNAseq:up GROseq:up
ENSMUSG00000006699	Cdc42	0.231885681105246	0.795010872419741	0.0367483092797309	0.0013052727068979	RNAseq:up GROseq:up
ENSMUSG00000006818	Sod2	3.16721334046659	4.87329225806599	2.12948608854775e-49	2.70713403427337e-44	RNAseq:up GROseq:up
ENSMUSG00000007458	M6pr	0.544703556741361	1.30913959837429	0.000152211478137044	1.56508869955538e-6	RNAseq:up GROseq:up
ENSMUSG00000007564	Ppp2r1a	0.470870262298473	0.800409010141073	0.000428088807143409	0.00394816948262822	RNAseq:up GROseq:up
ENSMUSG00000007659	Bcl2l1	1.13485416343716	1.00220465864451	9.83529346859371e-8	0.00183973867218057	RNAseq:up GROseq:up
ENSMUSG00000007682	Dio2	1.69265932980173	2.24828206883865	0.0135584996916617	0.00213611016900845	RNAseq:up GROseq:up
ENSMUSG00000007817	Zmiz1	0.745197939070322	0.680551115280622	0.00931465904516378	0.0175460608538826	RNAseq:up GROseq:up
ENSMUSG00000007872	Id3	3.86913731009502	2.17622052329961	4.91601444849756e-13	3.04087758968074e-9	RNAseq:up GROseq:up
ENSMUSG00000008475	Arpc5	0.37169715795388	0.666177356882051	0.000136956469482875	0.018949365199334	RNAseq:up GROseq:up
ENSMUSG00000008730	Hipk1	1.22273081147567	1.89439819069577	6.82896128294124e-9	8.53434715507138e-9	RNAseq:up GROseq:up
ENSMUSG00000008859	Rala	0.43274340051866	1.29537444201175	0.00432615185622736	9.02173546953066e-6	RNAseq:up GROseq:up
ENSMUSG00000008976	Gabpa	0.591853942125309	0.681189246429461	2.98156055133025e-9	0.01951410444565	RNAseq:up GROseq:up
ENSMUSG00000009035	Tmem184b	0.746264696707403	1.96104609993137	0.00269884939561679	7.96058356336717e-10	RNAseq:up GROseq:up
ENSMUSG00000009093	Gstt4	3.86437069306449	2.851983098905	0.0272739723836663	0.00067447643647216	RNAseq:up GROseq:up
ENSMUSG00000009185	Ccl8	1.26536149830444	2.81478393277499	0.0276312463821074	3.7850675481292e-5	RNAseq:up GROseq:up
ENSMUSG00000009376	Met	1.60784272658361	2.15287501258175	0.0210709195850686	5.51498255029581e-8	RNAseq:up GROseq:up
ENSMUSG00000009418	Nav1	0.575770533345627	0.489768748775848	0.0351018685295814	0.022912683477789	RNAseq:up GROseq:up
ENSMUSG00000009907	Vps4b	0.300670467095001	0.71017559699027	0.0152403555365826	0.0136494600639751	RNAseq:up GROseq:up
ENSMUSG00000010095	Slc3a2	0.935844868322042	0.947996182509297	3.84312855315151e-5	0.000186144911104055	RNAseq:up GROseq:up
ENSMUSG00000010205	Raver1	1.02331926695209	1.03734771131295	9.26166048991816e-9	9.23261992993549e-6	RNAseq:up GROseq:up
ENSMUSG00000010358	Ifi35	0.626068300467086	1.00656849633549	0.000959233145806771	0.00132357339433504	RNAseq:up GROseq:up
ENSMUSG00000010406	Mrpl52	1.47662921008237	2.24366803193624	9.89300314425859e-9	1.92594118114838e-15	RNAseq:up GROseq:up
ENSMUSG00000011008	Mcoln2	1.3018436075479	2.50482448906482	3.88938772874536e-6	4.82176335877246e-21	RNAseq:up GROseq:up
ENSMUSG00000011179	Odc1	2.18900365558868	3.52490376889856	5.76666990813476e-9	4.88119677202312e-16	RNAseq:up GROseq:up
ENSMUSG00000011960	Ccnt1	0.303272477154331	0.806156680481943	0.0348871474482926	0.00815065364722314	RNAseq:up GROseq:up
ENSMUSG00000012114	Med15	0.600467203379592	0.872432521733729	2.68208947505528e-5	0.000234351405900483	RNAseq:up GROseq:up
ENSMUSG00000012296	Tjap1	1.46045323667376	1.57680395973709	4.67325883907968e-47	8.81844572275793e-9	RNAseq:up GROseq:up
ENSMUSG00000012428	Steap4	6.48250819719374	4.09448999028086	9.63218955526532e-10	0.00164940898443892	RNAseq:up GROseq:up
ENSMUSG00000013160	Atp6v0d1	0.170364652653678	0.563138543737759	0.0270119907628446	0.0469325542037651	RNAseq:up GROseq:up
ENSMUSG00000013367	Iglon5	3.26196629868111	2.07038146158221	0.00770049192750561	0.000890990462301135	RNAseq:up GROseq:up
ENSMUSG00000013846	St3gal1	2.53991796634161	3.4330708269704	3.21795081098978e-31	1.16729501061337e-42	RNAseq:up GROseq:up
ENSMUSG00000014349	Ube2z	0.905025634936532	0.659506002077586	1.66655983227342e-6	0.0143789481376694	RNAseq:up GROseq:up
ENSMUSG00000014599	Csf1	2.84233756668541	3.91876812897361	3.66669837459069e-13	2.92118111160028e-20	RNAseq:up GROseq:up
ENSMUSG00000014601	Fam40a	0.883955506982345	1.17732535111503	1.12671014050381e-10	3.88792545553135e-5	RNAseq:up GROseq:up
ENSMUSG00000014867	Surf4	0.556212500681586	0.778245106602352	0.000642879848802698	0.00833937784606629	RNAseq:up GROseq:up
ENSMUSG00000014956	Ppp1cb	0.454229252767359	0.788310927448086	0.00106119657498092	0.000839718541888712	RNAseq:up GROseq:up
ENSMUSG00000015149	Sirt2	0.39123740332404	0.868170641929011	0.0128841979199546	0.00703096647847533	RNAseq:up GROseq:up
ENSMUSG00000015305	Sash1	1.23817864986814	1.71546623793735	3.48602176086594e-14	1.0637138407201e-11	RNAseq:up GROseq:up
ENSMUSG00000015312	Gadd45b	3.04547268279241	1.59461667036956	1.83833157240108e-19	6.87696509738144e-13	RNAseq:up GROseq:up
ENSMUSG00000015316	Slamf1	5.95222769444479	2.1907279741967	7.59153492935299e-17	2.15338447542438e-5	RNAseq:up GROseq:up
ENSMUSG00000015340	Cybb	0.902916579998951	4.18103282230239	1.57723370463033e-6	1.71309675017366e-53	RNAseq:up GROseq:up
ENSMUSG00000015396	Cd83	3.11928531033901	5.67889610270607	3.82827730035674e-32	5.63196312088627e-130	RNAseq:up GROseq:up
ENSMUSG00000015501	Hivep2	3.03035109389012	2.96393754824997	1.20555190840712e-47	3.29873117592215e-15	RNAseq:up GROseq:up
ENSMUSG00000015671	Psma2	0.444674167602433	0.699550499383016	0.000121977167110714	0.0157601129287213	RNAseq:up GROseq:up
ENSMUSG00000015709	Arnt2	3.36036549916531	2.97730348137153	1.01755211272262e-5	5.39995219632212e-9	RNAseq:up GROseq:up
ENSMUSG00000015733	Capza2	0.296022721942789	0.69171522898919	0.010381492502739	0.0244342738460828	RNAseq:up GROseq:up
ENSMUSG00000015755	Tab2	0.923886975450803	1.15565061966358	2.30267487860379e-10	7.3115626979424e-5	RNAseq:up GROseq:up
ENSMUSG00000015837	Sqstm1	2.16481533272471	3.54924767346752	4.88610065919192e-24	1.66602797299211e-51	RNAseq:up GROseq:up
ENSMUSG00000015839	Nfe2l2	1.40581466219102	2.00477459089687	1.90322690750679e-19	3.66610726752183e-15	RNAseq:up GROseq:up
ENSMUSG00000015950	Ncf1	0.651389434853014	1.61416103806033	1.09316272547789e-5	4.40719457688003e-8	RNAseq:up GROseq:up
ENSMUSG00000015961	Adss	0.566122049565197	1.39469185228367	0.011492095106932	3.3691577001609e-9	RNAseq:up GROseq:up
ENSMUSG00000016206	H2-M3	0.410236103237461	1.44050002018151	0.0409672985184713	2.07107087988021e-5	RNAseq:up GROseq:up
ENSMUSG00000016256	Ctsz	0.31298945800006	1.53500075668306	0.02400654848622	1.32989215414078e-7	RNAseq:up GROseq:up
ENSMUSG00000016257	Slmo2	0.552724145310695	0.597315062405111	0.00459828091961985	0.0381703397873617	RNAseq:up GROseq:up
ENSMUSG00000016283	H2-M2	4.30590377234483	5.79311218873384	9.81136673018797e-15	2.03584248063874e-11	RNAseq:up GROseq:up
ENSMUSG00000016382	Pls3	0.70616753439687	1.39935433866494	8.0458974321833e-5	5.81123606848724e-7	RNAseq:up GROseq:up
ENSMUSG00000016477	E2f3	0.532409285518678	0.665024355992482	0.041014948380667	0.00433986482813811	RNAseq:up GROseq:up
ENSMUSG00000016481	Cr1l	0.355870633323562	0.992213374619397	0.0146680341489666	1.07320817442828e-6	RNAseq:up GROseq:up
ENSMUSG00000016487	Ppfibp1	1.61181783207373	2.61659446523107	4.29023464345369e-16	6.81692427946954e-28	RNAseq:up GROseq:up
ENSMUSG00000016496	Cd274	2.15201942150545	2.54775065432797	2.39543053992347e-8	1.60883334582982e-11	RNAseq:up GROseq:up
ENSMUSG00000016528	Mapkapk2	1.8797268239354	3.25091205722505	5.17313001704632e-30	4.07978813717199e-36	RNAseq:up GROseq:up
ENSMUSG00000016529	Il10	4.28453498734829	2.04761343162602	8.52176316224023e-15	5.33476511103269e-5	RNAseq:up GROseq:up
ENSMUSG00000016559	H3f3b	1.82119108847752	1.62800475016181	2.22291722271662e-25	5.75393518876057e-8	RNAseq:up GROseq:up
ENSMUSG00000016831	Tox4	0.800986517116368	0.65534770064476	2.96578437422332e-10	0.0112043895205684	RNAseq:up GROseq:up
ENSMUSG00000017009	Sdc4	3.12421418678647	4.49981232900623	9.14344805093373e-43	4.19142154535481e-61	RNAseq:up GROseq:up
ENSMUSG00000017144	Rnd3	2.90994566149908	1.77842870444189	1.46738807902744e-18	5.86526325562697e-6	RNAseq:up GROseq:up
ENSMUSG00000017291	Taok1	0.646497540709611	1.0271871116821	4.56234205579827e-10	0.000182999852106623	RNAseq:up GROseq:up
ENSMUSG00000017418	Arl5b	2.2616572561788	2.86160118849731	3.66512296014719e-28	6.07146598496859e-30	RNAseq:up GROseq:up
ENSMUSG00000017428	Psmd11	0.592231925277155	1.12820749252029	0.0178457278148217	1.08801270483441e-6	RNAseq:up GROseq:up
ENSMUSG00000017631	Abr	0.669588477112925	1.68765046889987	0.0213243180909675	1.72716231312881e-12	RNAseq:up GROseq:up
ENSMUSG00000017652	Cd40	4.2494531225307	4.04928635116033	7.58233708610941e-107	7.30178120422092e-44	RNAseq:up GROseq:up
ENSMUSG00000017715	Pgs1	1.63842718055409	2.29181736255462	3.12083229232099e-22	9.81711014617195e-27	RNAseq:up GROseq:up
ENSMUSG00000017765	Slc12a4	1.19769752158674	0.959309005262435	1.11607564234292e-6	0.0387148626212688	RNAseq:up GROseq:up
ENSMUSG00000017776	Crk	0.505801463377427	0.95722729130335	4.20589838741379e-6	0.000262639910140145	RNAseq:up GROseq:up
ENSMUSG00000017831	Rab5a	0.52671375326446	0.578903233444867	1.14165156442107e-9	0.0432556612752327	RNAseq:up GROseq:up
ENSMUSG00000017929	B4galt5	1.5534438768398	1.32276414813505	2.16281610783153e-8	2.40792952174727e-5	RNAseq:up GROseq:up
ENSMUSG00000018040	Rrp7a	0.637174525358365	1.21829737171652	2.66156232426157e-5	0.000118191579548202	RNAseq:up GROseq:up
ENSMUSG00000018076	Med13l	0.991460117584898	0.849647327418699	7.24720521732998e-6	0.00617576067275755	RNAseq:up GROseq:up
ENSMUSG00000018143	Mafk	1.06870980166039	0.606422819853648	4.64839205197669e-7	0.0424654724978327	RNAseq:up GROseq:up
ENSMUSG00000018209	Stk4	0.474807319331662	1.26620228015756	0.00029108130263149	3.38224888617463e-9	RNAseq:up GROseq:up
ENSMUSG00000018286	Psmb6	0.943395434848592	2.40183635463891	8.66583742975907e-11	6.43803699747359e-21	RNAseq:up GROseq:up
ENSMUSG00000018377	Vezf1	0.905146147504444	0.925679545756015	2.93443121421109e-13	0.00151775374909949	RNAseq:up GROseq:up
ENSMUSG00000018476	Kdm6b	4.12095149826045	3.36410169534854	2.48474957379637e-18	2.58488715402612e-61	RNAseq:up GROseq:up
ENSMUSG00000018500	Adora2b	3.9286330348983	2.3105926999644	1.3161861666493e-26	1.70747870729092e-9	RNAseq:up GROseq:up
ENSMUSG00000018565	Rai12	1.0219735767432	1.30225763110159	5.69751068257521e-17	2.07862009212993e-6	RNAseq:up GROseq:up
ENSMUSG00000018583	G3bp1	0.846320509147413	1.63847684917163	0.00323418024385456	2.42469314003064e-19	RNAseq:up GROseq:up
ENSMUSG00000018654	Ikzf1	1.39057727573793	1.06068168787955	1.60140257616867e-10	2.7435577435846e-8	RNAseq:up GROseq:up
ENSMUSG00000018736	Ndel1	1.18896596037286	1.21826913029869	1.73189316456131e-31	1.04515735700173e-6	RNAseq:up GROseq:up
ENSMUSG00000018796	Acsl1	1.49810630963278	2.22748715772118	9.30604817220347e-6	1.89086882710619e-10	RNAseq:up GROseq:up
ENSMUSG00000018899	Irf1	2.86930213177086	4.27752997838574	3.67311014138307e-16	8.68053590859292e-46	RNAseq:up GROseq:up
ENSMUSG00000018916	Csf2	12.773338112613	8.11896691465301	3.15025303663095e-20	0.00573490975902928	RNAseq:up GROseq:up
ENSMUSG00000018920	Cxcl16	1.43766688912776	2.97566519802029	5.87204104363912e-10	6.88069178853509e-33	RNAseq:up GROseq:up
ENSMUSG00000018925	Gm11435	5.02435362248628	1.73709922022404	4.61856433080505e-12	0.000636278767127898	RNAseq:up GROseq:up
ENSMUSG00000018930	Ccl4	5.1109392130517	3.39440582492677	3.30143328180183e-77	3.77530321495125e-21	RNAseq:up GROseq:up
ENSMUSG00000018932	Map2k3	1.25859275747577	1.3339614565481	0.000237785128308976	3.24145506750356e-9	RNAseq:up GROseq:up
ENSMUSG00000019122	Ccl9	1.95738987458904	2.92271875981263	2.4103793950803e-10	5.56263259466613e-14	RNAseq:up GROseq:up
ENSMUSG00000019189	Rnf145	1.3577070823764	0.776178513330302	7.73917157799652e-13	0.00787866056775239	RNAseq:up GROseq:up
ENSMUSG00000019210	Atp6v1e1	0.555521680052344	0.765940010117561	3.56777428804607e-8	0.0064522745207854	RNAseq:up GROseq:up
ENSMUSG00000019256	Ahr	1.16802771539997	1.50176697072493	0.0142593484923074	0.0304918911418043	RNAseq:up GROseq:up
ENSMUSG00000019471	Cdc37	0.583054374693969	1.65102540503982	0.000347397301382339	1.59889259862619e-6	RNAseq:up GROseq:up
ENSMUSG00000019487	Trip10	1.58283758536942	1.41522172018956	9.28633790269215e-12	3.76369651776448e-5	RNAseq:up GROseq:up
ENSMUSG00000019489	Cd70	4.86873731568021	6.09331364829925	0.00332436764724479	0.00338917813435728	RNAseq:up GROseq:up
ENSMUSG00000019794	Katna1	0.997733085955651	1.08600114476721	0.00116060756304841	6.26796937526147e-5	RNAseq:up GROseq:up
ENSMUSG00000019814	Ltv1	1.1978925495994	1.79947489674099	2.16812292177468e-7	4.25664439608123e-18	RNAseq:up GROseq:up
ENSMUSG00000019817	Plagl1	4.15040517646737	4.05032225399219	3.71885699605329e-11	0.000138241041103556	RNAseq:up GROseq:up
ENSMUSG00000019832	Rab32	0.812877540975989	2.05781075871279	0.00834759251246187	2.18565074718911e-10	RNAseq:up GROseq:up
ENSMUSG00000019838	Slc16a10	1.32560031837016	2.56919353438628	2.7127206159119e-6	1.44032047900189e-18	RNAseq:up GROseq:up
ENSMUSG00000019850	Tnfaip3	5.53717050354209	5.08764488605709	1.03158653994241e-86	7.54121000620656e-84	RNAseq:up GROseq:up
ENSMUSG00000019854	Reps1	1.297074567509	1.57695066269044	1.58546055666281e-15	2.34928621220388e-9	RNAseq:up GROseq:up
ENSMUSG00000019920	Lims1	0.795181326573254	1.68439086600276	1.88349718022618e-11	1.03930361603082e-9	RNAseq:up GROseq:up
ENSMUSG00000019923	Zwint	0.490633915074968	1.26819810195407	8.34938171444667e-5	3.6242281816097e-8	RNAseq:up GROseq:up
ENSMUSG00000019943	Atp2b1	0.447896641442123	1.53170256513643	0.0025708818515378	1.19507025748874e-8	RNAseq:up GROseq:up
ENSMUSG00000019947	Arid5b	1.25224566115031	1.19818773162022	2.17668496323174e-7	5.76371392992178e-5	RNAseq:up GROseq:up
ENSMUSG00000019970	Sgk1	2.63695213785935	1.90543311896448	7.57560692000465e-11	3.83313883904259e-11	RNAseq:up GROseq:up
ENSMUSG00000019978	Epb4.1l2	0.409278277646363	1.53976408388971	0.0151694214193669	4.60937873409085e-8	RNAseq:up GROseq:up
ENSMUSG00000019979	Apaf1	1.2157147551345	1.6926771758741	1.08411095642719e-8	2.73030253677718e-7	RNAseq:up GROseq:up
ENSMUSG00000020009	Ifngr1	1.13914064782234	2.41595024362122	0.00222569937777228	9.57292360295712e-15	RNAseq:up GROseq:up
ENSMUSG00000020038	Cry1	0.55239478818437	1.01228943212798	0.00713026359346845	0.00196163279058535	RNAseq:up GROseq:up
ENSMUSG00000020057	Dram1	1.11311390865942	1.98324293718634	2.94829649782161e-5	1.41098165772491e-21	RNAseq:up GROseq:up
ENSMUSG00000020077	Srgn	2.75430658217473	4.08036122254628	7.46642865327043e-32	9.40941367835439e-39	RNAseq:up GROseq:up
ENSMUSG00000020079	Supv3l1	0.504199150412981	1.10421566277692	5.94640411449132e-5	7.46378847893138e-5	RNAseq:up GROseq:up
ENSMUSG00000020088	Sar1a	0.44471442887575	1.25999277375604	1.42933833492304e-5	8.42497332605509e-10	RNAseq:up GROseq:up
ENSMUSG00000020109	Dnajb12	0.542134588321896	0.923554728516022	2.67165929606217e-9	1.78125516924023e-5	RNAseq:up GROseq:up
ENSMUSG00000020114	Cand1	0.566381504745984	0.876976244917799	1.62405125308358e-5	0.00015892789644695	RNAseq:up GROseq:up
ENSMUSG00000020115	Tbk1	0.712487562445871	1.53478386358176	1.83793668181196e-12	1.83014550686797e-7	RNAseq:up GROseq:up
ENSMUSG00000020120	Plek	1.85420694655516	3.56718765712957	4.80663426604587e-20	1.04410570956233e-31	RNAseq:up GROseq:up
ENSMUSG00000020130	Tbc1d15	0.636799938539436	1.1449376875997	0.00574022356949472	9.51422555290091e-6	RNAseq:up GROseq:up
ENSMUSG00000020134	Peli1	3.44332723171808	2.83160983039929	2.35085653129295e-181	7.67614289731597e-13	RNAseq:up GROseq:up
ENSMUSG00000020170	Frs2	0.839143104734406	0.734750864670496	1.16406282651956e-5	0.00106450135427341	RNAseq:up GROseq:up
ENSMUSG00000020178	Adora2a	6.74674815606196	5.47549564167391	1.38712482720938e-60	6.49002622483569e-7	RNAseq:up GROseq:up
ENSMUSG00000020184	Mdm2	2.65959280439199	2.62250240086247	2.6784614580469e-38	1.06330199720542e-14	RNAseq:up GROseq:up
ENSMUSG00000020205	Phlda1	5.42459074157585	2.27584902336977	2.03328669919297e-29	2.42205657990221e-7	RNAseq:up GROseq:up
ENSMUSG00000020220	Vps13d	0.397491832129261	0.607517882096232	0.0453489951717325	0.0133087906243293	RNAseq:up GROseq:up
ENSMUSG00000020225	Tmbim4	0.388461379402659	0.932050141535711	0.00375118646722237	0.000465426735180787	RNAseq:up GROseq:up
ENSMUSG00000020227	Irak3	0.894814559311783	0.755891414353321	0.00413267897215669	0.0166030805959533	RNAseq:up GROseq:up
ENSMUSG00000020250	Txnrd1	2.00827449288742	2.1925567517021	6.52963104661459e-12	4.20134039800781e-30	RNAseq:up GROseq:up
ENSMUSG00000020260	Pofut2	1.00234279709257	1.19521821533495	5.27493462413269e-7	2.66559288446966e-5	RNAseq:up GROseq:up
ENSMUSG00000020271	Fbxw11	1.06293880538739	1.48468184638995	4.79050684383629e-13	1.17660468341329e-15	RNAseq:up GROseq:up
ENSMUSG00000020275	Rel	3.8528750883852	3.27768565334485	1.45682079624793e-36	1.03932956982329e-50	RNAseq:up GROseq:up
ENSMUSG00000020300	Cpeb4	2.06562417385476	1.91766150366528	1.38705270705864e-28	4.46004258387799e-9	RNAseq:up GROseq:up
ENSMUSG00000020393	Kremen1	0.974865013141446	1.03446741870088	3.8968194458463e-7	0.000583735207632104	RNAseq:up GROseq:up
ENSMUSG00000020400	Tnip1	2.62069119454797	3.2219390701461	8.26107707237562e-45	3.63727440174319e-42	RNAseq:up GROseq:up
ENSMUSG00000020407	Upp1	4.60327997786367	2.07947810770007	1.68801509656606e-21	0.00314482233085866	RNAseq:up GROseq:up
ENSMUSG00000020437	Myo1g	1.05316654118689	1.26947472632644	9.0407917799103e-8	0.00260396395776273	RNAseq:up GROseq:up
ENSMUSG00000020456	Ogdh	0.327080890974623	0.845762439237736	0.0242391507583953	4.95435965494429e-6	RNAseq:up GROseq:up
ENSMUSG00000020458	Rtn4	0.469065807974633	1.61052289981559	1.59077173957996e-5	1.02150590710545e-8	RNAseq:up GROseq:up
ENSMUSG00000020460	Rps27a	0.333223494125776	0.490679666128267	0.0426142766543159	0.0459842318342948	RNAseq:up GROseq:up
ENSMUSG00000020572	Nampt	1.0571754060113	2.54558023725734	5.83989010955057e-12	5.63627112883932e-14	RNAseq:up GROseq:up
ENSMUSG00000020611	Gna13	1.17526522490084	2.02106323529177	2.63065404093562e-19	1.35877108835606e-14	RNAseq:up GROseq:up
ENSMUSG00000020634	Ubxn2a	0.708773607424034	1.01799716200943	1.57973680394211e-6	0.00152675951045967	RNAseq:up GROseq:up
ENSMUSG00000020638	Cmpk2	2.64119362976052	1.60228614809679	8.05664705006188e-8	0.00102317153101402	RNAseq:up GROseq:up
ENSMUSG00000020641	Rsad2	3.32389805419385	3.10193167413906	1.19810312270369e-14	1.12586347967125e-13	RNAseq:up GROseq:up
ENSMUSG00000020644	Id2	2.23919934776545	2.39031393463176	5.82682198903241e-15	1.64661624004371e-8	RNAseq:up GROseq:up
ENSMUSG00000020664	Dld	0.695957350135124	1.44255032084833	2.20112754165979e-6	2.97735009459736e-6	RNAseq:up GROseq:up
ENSMUSG00000020671	Rab10	0.642856383721957	1.25213684609635	1.36426524313496e-6	3.90728294907465e-6	RNAseq:up GROseq:up
ENSMUSG00000020680	Taf15	0.676048684047094	1.42323194997991	0.0123713379672713	1.2308695924016e-5	RNAseq:up GROseq:up
ENSMUSG00000020687	Cdc27	0.527010552672966	0.676303004563544	6.95799652684187e-8	0.0049216470139814	RNAseq:up GROseq:up
ENSMUSG00000020696	Rffl	1.90717268337084	2.86306714710899	6.18247124208239e-12	1.74754449905006e-22	RNAseq:up GROseq:up
ENSMUSG00000020701	Tmem132e	3.83585653790547	4.40797558318021	0.039824191511685	0.0295614600801833	RNAseq:up GROseq:up
ENSMUSG00000020719	Ddx5	0.892274389188374	1.07845958716801	1.06914461538055e-9	0.000188126307395605	RNAseq:up GROseq:up
ENSMUSG00000020720	Psmd12	0.375557160822606	0.683255400407645	0.034017522809416	0.002096278730742	RNAseq:up GROseq:up
ENSMUSG00000020745	Pafah1b1	0.581358797321898	0.865272370641799	3.82996175424059e-10	0.00186079817720364	RNAseq:up GROseq:up
ENSMUSG00000020806	Rhbdf2	2.49481766189134	1.99450721898442	9.34686449178319e-42	3.47770383606323e-23	RNAseq:up GROseq:up
ENSMUSG00000020817	Rabep1	0.52857245122347	1.48600074668788	1.35111075257793e-5	1.19874786936196e-12	RNAseq:up GROseq:up
ENSMUSG00000020826	Nos2	5.85490108529925	1.3651637797961	2.83994573818912e-18	0.000972568875273453	RNAseq:up GROseq:up
ENSMUSG00000020841	Cpd	1.59318945705849	3.13099138315103	4.48491773478074e-7	1.08744889322205e-17	RNAseq:up GROseq:up
ENSMUSG00000020849	Ywhae	0.555971021600981	0.674406214712188	0.00588826637001884	0.0375451872458256	RNAseq:up GROseq:up
ENSMUSG00000020859	Spag9	1.22321573764272	2.43275161517899	8.20576814757628e-14	4.90777394246248e-22	RNAseq:up GROseq:up
ENSMUSG00000020868	Xylt2	0.825955061565954	1.23717480814153	0.000349502350192631	0.00386757373006309	RNAseq:up GROseq:up
ENSMUSG00000020869	Lrrc59	1.03914995125496	0.862041756494038	4.42658668139056e-9	0.00467680475420615	RNAseq:up GROseq:up
ENSMUSG00000020901	Pik3r5	1.86203198481323	2.70899078577669	1.69240224782148e-35	1.47942986579916e-25	RNAseq:up GROseq:up
ENSMUSG00000020946	Gosr2	0.368024778865244	1.4162092525372	3.75892608462383e-5	1.33090964310361e-8	RNAseq:up GROseq:up
ENSMUSG00000020962	Gtf2a1	0.490326907915834	0.998519369689907	0.0206876610765832	8.3639696025435e-5	RNAseq:up GROseq:up
ENSMUSG00000021024	Psma6	0.77408891837636	0.73115508914388	8.36842987912681e-6	0.0373076664223561	RNAseq:up GROseq:up
ENSMUSG00000021025	Nfkbia	4.14929497557195	3.99409456359136	2.6703127811657e-35	3.69672542874761e-46	RNAseq:up GROseq:up
ENSMUSG00000021036	Sptlc2	0.479079323421025	0.966188124972595	5.28784427818926e-5	0.00119145057028286	RNAseq:up GROseq:up
ENSMUSG00000021067	Sav1	1.5307870688501	2.11564568944007	7.94372159995126e-45	2.63579495059527e-12	RNAseq:up GROseq:up
ENSMUSG00000021096	Ppm1a	0.494047164436921	0.906089917395898	8.26769061165926e-6	0.000447588653990338	RNAseq:up GROseq:up
ENSMUSG00000021112	Mpp5	0.957183886228922	1.43505661497031	8.15286086196639e-14	2.2554047068036e-11	RNAseq:up GROseq:up
ENSMUSG00000021125	Arg2	5.6700376084027	1.09514068367765	5.13135101194933e-32	0.00852779453477648	RNAseq:up GROseq:up
ENSMUSG00000021127	Zfp36l1	0.815248635364588	1.23340686175757	0.0272720441918441	0.00559797518573191	RNAseq:up GROseq:up
ENSMUSG00000021133	4933426M11Rik	0.709382489446925	0.683765375774099	4.92340881406529e-5	0.0342961755605153	RNAseq:up GROseq:up
ENSMUSG00000021134	Srsf5	0.951731563241017	1.11905665927385	0.000795447851403483	4.47804468861267e-5	RNAseq:up GROseq:up
ENSMUSG00000021140	Pcnx	0.609902430051812	0.970133388571948	0.000651219059685341	7.68752533759772e-5	RNAseq:up GROseq:up
ENSMUSG00000021147	Wdr37	0.909083241475181	0.606218416000557	4.43549662436802e-8	0.0210059147655209	RNAseq:up GROseq:up
ENSMUSG00000021149	Gtpbp4	0.983348586123618	1.02866626067276	0.00352719359869044	1.16841995957816e-5	RNAseq:up GROseq:up
ENSMUSG00000021180	Rps6ka5	0.795427389396038	0.687004836915756	0.00282167990770789	0.0412942566912867	RNAseq:up GROseq:up
ENSMUSG00000021196	Pfkp	1.05020029008078	1.55262898770211	0.000785607148381183	6.16129997400545e-7	RNAseq:up GROseq:up
ENSMUSG00000021254	1700020O03Rik	0.369318078550875	1.07322532026216	0.0314863110343317	0.000171806649457323	RNAseq:up GROseq:up
ENSMUSG00000021256	Vash1	3.39142379014927	2.07955698932996	3.21389460559847e-17	1.05359677326974e-6	RNAseq:up GROseq:up
ENSMUSG00000021258	Ccnk	0.444651121851187	0.588480491747256	0.00560641753168457	0.0342640211968875	RNAseq:up GROseq:up
ENSMUSG00000021270	Hsp90aa1	0.742008110931294	0.562291946660232	0.0218694168862961	0.0409947937846708	RNAseq:up GROseq:up
ENSMUSG00000021277	Traf3	1.00517432585689	1.78701144707523	3.03726609817016e-6	9.39487105690615e-17	RNAseq:up GROseq:up
ENSMUSG00000021281	Tnfaip2	3.48218520693732	3.05217664853288	4.92692234824648e-90	1.84003557765481e-28	RNAseq:up GROseq:up
ENSMUSG00000021298	Gpr132	2.93575836243072	3.41385588424046	8.81296273808202e-27	2.26689450168288e-19	RNAseq:up GROseq:up
ENSMUSG00000021303	Gng4	3.37271122128785	4.10630682907107	0.0018980713223772	2.51790810546689e-25	RNAseq:up GROseq:up
ENSMUSG00000021338	Lrrc16a	1.22097495148066	2.15326955307462	0.00714632706440879	3.47003168096255e-9	RNAseq:up GROseq:up
ENSMUSG00000021356	Irf4	1.57427275404738	1.75600587943786	0.00776391436453426	0.000136532180537431	RNAseq:up GROseq:up
ENSMUSG00000021366	Hivep1	2.2714266520172	3.2938989999621	1.01299602329875e-35	1.79594707742605e-63	RNAseq:up GROseq:up
ENSMUSG00000021367	Edn1	10.9390637159799	2.31580605062855	2.65709329662102e-83	2.17575508378837e-6	RNAseq:up GROseq:up
ENSMUSG00000021411	1300014I06Rik	3.07457720386202	3.26491018745068	6.17372481444198e-7	0.000281159999141872	RNAseq:up GROseq:up
ENSMUSG00000021451	Sema4d	1.02757739236106	2.03266417909778	4.19815313839807e-7	2.0312066193249e-13	RNAseq:up GROseq:up
ENSMUSG00000021457	Syk	1.16390610657275	2.16175080901237	4.37777791187347e-7	4.77938693920604e-31	RNAseq:up GROseq:up
ENSMUSG00000021493	Pdlim7	1.1739495588913	1.13149697086621	0.00054717642628799	0.000269282744115227	RNAseq:up GROseq:up
ENSMUSG00000021546	Hnrnpk	0.487307827999021	0.684190624189106	0.000103212695726106	0.0165168109895693	RNAseq:up GROseq:up
ENSMUSG00000021559	Dapk1	0.462391722016914	1.00746708481375	0.00613442497868129	0.000455274809536253	RNAseq:up GROseq:up
ENSMUSG00000021565	Slc6a19	1.79992601378539	2.8008883985437	0.0250366315267775	0.00193336928880895	RNAseq:up GROseq:up
ENSMUSG00000021608	Lpcat1	1.24736084654112	2.61217988766029	0.000103005308257928	8.50504655773715e-13	RNAseq:up GROseq:up
ENSMUSG00000021614	Vcan	2.57381966009327	1.88777813613478	9.2583209688341e-10	0.0190976032889461	RNAseq:up GROseq:up
ENSMUSG00000021638	Ocln	4.08620671625545	1.0529152659526	0.00989094094343262	0.026243952345991	RNAseq:up GROseq:up
ENSMUSG00000021660	Btf3	0.427065931878416	1.03056240221009	4.76109174493861e-7	0.00321040912924524	RNAseq:up GROseq:up
ENSMUSG00000021670	Hmgcr	0.788548494558917	0.845093082836844	0.000584135543762803	0.00142082324699206	RNAseq:up GROseq:up
ENSMUSG00000021701	Plk2	2.15284960503705	2.64713485803259	2.31617276881212e-9	8.54169854927118e-15	RNAseq:up GROseq:up
ENSMUSG00000021709	Erbb2ip	1.07596908663538	2.37229898711932	5.6592322095299e-6	1.40135305953175e-17	RNAseq:up GROseq:up
ENSMUSG00000021733	Slc4a7	1.69026821962402	1.7627384024771	9.84183472939831e-14	1.67682126628201e-17	RNAseq:up GROseq:up
ENSMUSG00000021814	Anxa7	0.771817992255882	1.20604036207353	1.73539182090643e-7	2.86772355487918e-5	RNAseq:up GROseq:up
ENSMUSG00000021819	2310021P13Rik	0.570830705494283	0.496355967662204	0.0337088443103405	0.0180554630552296	RNAseq:up GROseq:up
ENSMUSG00000021822	Plau	1.12203959781466	1.67132118030562	0.024108214382133	2.69931223382315e-5	RNAseq:up GROseq:up
ENSMUSG00000021823	Vcl	1.11508616951259	0.917028510345982	4.88712706993153e-5	0.0134627382825887	RNAseq:up GROseq:up
ENSMUSG00000021832	Psmc6	0.354929563440744	0.632523581397147	0.0205211769827987	0.0225429112981403	RNAseq:up GROseq:up
ENSMUSG00000021840	Mapk1ip1l	0.865538871927884	0.931002962617517	6.40582829139496e-11	0.000138807770859812	RNAseq:up GROseq:up
ENSMUSG00000021866	Anxa11	0.444535080328434	0.610909353234147	0.00107601914476415	0.0201030246024879	RNAseq:up GROseq:up
ENSMUSG00000021871	Pnp	1.24553184189651	1.55984857114086	3.77219889671118e-7	0.000132524422957569	RNAseq:up GROseq:up
ENSMUSG00000021872	Rnase10	6.11624767625096	6.86908336236567	2.02349699848466e-5	0.00240596632946437	RNAseq:up GROseq:up
ENSMUSG00000021877	Arf4	1.03735213033907	1.42355346348743	4.51993379136308e-21	1.89620979031186e-8	RNAseq:up GROseq:up
ENSMUSG00000021892	Sh3bp5	0.96420052697521	0.781843510450338	2.50624509084394e-8	0.000459691925132047	RNAseq:up GROseq:up
ENSMUSG00000021895	Arhgef3	2.87656366868534	3.25003628212389	3.8450163439041e-41	1.04678632645722e-33	RNAseq:up GROseq:up
ENSMUSG00000021929	Kpna3	2.57140577332062	3.37593230914561	8.89506902657959e-48	3.78088606643315e-30	RNAseq:up GROseq:up
ENSMUSG00000021930	6330409N04Rik	2.01845591446202	2.73390925757748	2.91184850120424e-46	1.41919226539257e-20	RNAseq:up GROseq:up
ENSMUSG00000021948	Prkcd	0.508781486891585	1.35977468973782	0.029530117710561	2.4139244613018e-7	RNAseq:up GROseq:up
ENSMUSG00000021987	Mtmr6	0.792663895904469	1.66731211239902	4.95023060951707e-9	3.50133502518263e-9	RNAseq:up GROseq:up
ENSMUSG00000021990	Spata13	2.08168494706462	1.77555193285	4.18100530515342e-9	9.45702795012503e-5	RNAseq:up GROseq:up
ENSMUSG00000021997	Lrrc63	4.3950019250626	4.19585339225046	1.52938439278554e-18	6.7897436282381e-31	RNAseq:up GROseq:up
ENSMUSG00000021998	Lcp1	0.833526525570926	1.76969818857584	5.19922956040442e-8	4.04402755126135e-9	RNAseq:up GROseq:up
ENSMUSG00000022024	Sugt1	0.332543243853912	1.11433299721746	0.0370302022590134	1.13838854933218e-5	RNAseq:up GROseq:up
ENSMUSG00000022043	Trim35	0.392814060102016	0.628021747230389	0.00834212973419118	0.0354116976322679	RNAseq:up GROseq:up
ENSMUSG00000022052	Ppp2r2a	1.43392531310098	1.04941465246927	0.00117875630545192	0.00027751796448285	RNAseq:up GROseq:up
ENSMUSG00000022094	Slc39a14	2.25904674111833	1.84119491224874	2.46401507192836e-11	2.82546601982812e-7	RNAseq:up GROseq:up
ENSMUSG00000022124	Fbxl3	0.909262590359778	1.42037135394685	1.97526298304207e-6	8.15332025576228e-9	RNAseq:up GROseq:up
ENSMUSG00000022125	Cln5	0.823602307670934	1.24016485343826	1.18207443000741e-14	3.13155594710827e-6	RNAseq:up GROseq:up
ENSMUSG00000022126	Irg1	6.17199570059311	5.98808776274543	3.18937088362283e-79	2.21981529275747e-40	RNAseq:up GROseq:up
ENSMUSG00000022139	Mbnl2	0.548596192106619	1.22959035571665	0.000147614139084145	1.23223930825774e-5	RNAseq:up GROseq:up
ENSMUSG00000022148	Fyb	0.458800300478871	1.48610116223021	0.00865915878153297	6.85971786983613e-9	RNAseq:up GROseq:up
ENSMUSG00000022175	Lrp10	0.713718191275173	0.702197099854131	1.60690709891742e-5	0.0373076664223561	RNAseq:up GROseq:up
ENSMUSG00000022180	Slc7a8	1.37513486621043	2.10262904132424	6.4161578003831e-5	3.89037130756148e-8	RNAseq:up GROseq:up
ENSMUSG00000022200	Golph3	0.627570964429213	1.48608508507603	9.44375643198391e-7	1.19988637336547e-6	RNAseq:up GROseq:up
ENSMUSG00000022205	Sub1	0.436548021297988	1.11929294026928	0.000915747555852574	0.000152505763253396	RNAseq:up GROseq:up
ENSMUSG00000022237	Ankrd33b	3.20928951853674	3.10684843103155	7.08475586667936e-21	3.82883974521372e-36	RNAseq:up GROseq:up
ENSMUSG00000022255	Mtdh	1.35017872209771	2.13734430127424	9.17510150391236e-13	1.21410860907685e-21	RNAseq:up GROseq:up
ENSMUSG00000022263	Trio	0.811897331906378	1.2093077115235	5.94488086002994e-5	1.32811792547457e-10	RNAseq:up GROseq:up
ENSMUSG00000022272	Myo10	1.06057430877283	1.63245826312858	0.00416985920727555	7.35731758724088e-13	RNAseq:up GROseq:up
ENSMUSG00000022280	Rnf19a	2.11535149930661	2.83520067294922	4.8633142254013e-25	1.38488306266053e-25	RNAseq:up GROseq:up
ENSMUSG00000022283	Pabpc1	0.852330778904112	1.58102100809795	0.00399007398610886	3.27218942493444e-9	RNAseq:up GROseq:up
ENSMUSG00000022285	Ywhaz	0.723437707238947	0.747128593341111	0.000184326970610291	0.00938957962350536	RNAseq:up GROseq:up
ENSMUSG00000022305	Lrp12	0.579595839933024	0.785604051272754	0.00521281558497237	0.0250894944904395	RNAseq:up GROseq:up
ENSMUSG00000022346	Myc	2.26509137345439	1.30659583692827	0.00552460534259178	1.42812005380441e-5	RNAseq:up GROseq:up
ENSMUSG00000022377	Asap1	0.674239160236764	0.779019153617679	0.0295506924011678	0.00036269612338586	RNAseq:up GROseq:up
ENSMUSG00000022404	Slc25a17	0.527137344233194	1.25393419573258	0.00131197396246048	1.69055105083305e-5	RNAseq:up GROseq:up
ENSMUSG00000022438	Parvb	0.979305981120774	1.77811924329051	0.000185251306722792	8.19953777855874e-10	RNAseq:up GROseq:up
ENSMUSG00000022462	Slc38a2	0.693133606534644	1.13837050412461	0.0328824432992239	3.21905644336363e-8	RNAseq:up GROseq:up
ENSMUSG00000022463	Srebf2	0.997947423642853	1.53978074786022	0.00248807187499496	1.2207309285739e-12	RNAseq:up GROseq:up
ENSMUSG00000022488	Nckap1l	0.281514789406242	0.801869132113442	0.0272502593773656	0.0175479740748541	RNAseq:up GROseq:up
ENSMUSG00000022507	1810013L24Rik	0.460072613751244	1.09588510742393	0.00149241865150198	1.45614451669062e-5	RNAseq:up GROseq:up
ENSMUSG00000022508	Bcl6	0.881401886027141	1.11191915900248	0.00341296413178499	0.000380861560153519	RNAseq:up GROseq:up
ENSMUSG00000022521	Crebbp	0.600212586377302	0.611051466969568	0.00682790149590263	0.0184835790128305	RNAseq:up GROseq:up
ENSMUSG00000022529	Zfp263	2.53789374503497	2.30388129969136	7.65333844660386e-35	1.04893384413466e-12	RNAseq:up GROseq:up
ENSMUSG00000022534	Mefv	3.81188171607363	3.51954877498191	2.18701038513853e-42	5.59057346046777e-13	RNAseq:up GROseq:up
ENSMUSG00000022565	Plec	1.22398278521662	1.35386380523918	0.000591461655722872	1.18077003094411e-6	RNAseq:up GROseq:up
ENSMUSG00000022575	Gsdmd	0.503006201420497	1.15595726080005	0.00312712255184511	0.00737610676305689	RNAseq:up GROseq:up
ENSMUSG00000022601	Rpl24	0.370676928272745	1.17030874477607	0.00143214852977176	4.30413345137747e-7	RNAseq:up GROseq:up
ENSMUSG00000022636	Alcam	0.578301551806614	1.73588636784405	0.00862660744203557	6.8075917032797e-8	RNAseq:up GROseq:up
ENSMUSG00000022686	B3gnt5	2.85306688191637	2.14199339955007	1.09848267205877e-7	0.0424278260899126	RNAseq:up GROseq:up
ENSMUSG00000022723	Crybg3	0.595008707373137	1.05648233932617	0.000568971481887794	7.40201565792665e-5	RNAseq:up GROseq:up
ENSMUSG00000022744	Cldn25	1.46771041825358	0.764160354871591	1.79446185991419e-13	0.0425155064036452	RNAseq:up GROseq:up
ENSMUSG00000022799	Arhgap31	0.948771997202223	0.910044975059227	6.6691793481204e-7	0.000821552770042077	RNAseq:up GROseq:up
ENSMUSG00000022808	Snx4	0.320221335355848	0.575197853745982	0.000693483111932551	0.0205722108349513	RNAseq:up GROseq:up
ENSMUSG00000022812	Gsk3b	0.482475439752636	0.664166106680482	0.00156663210073108	0.00530983625788264	RNAseq:up GROseq:up
ENSMUSG00000022831	Hcls1	0.589144738578696	1.8497622108581	0.00524612206714454	2.08151099523039e-13	RNAseq:up GROseq:up
ENSMUSG00000022848	Dirc2	1.2641468427602	2.62004390726962	1.81158299959403e-7	2.92127805046262e-34	RNAseq:up GROseq:up
ENSMUSG00000022858	Tra2b	0.713666850698947	0.963977762784432	1.38240598421577e-6	0.00155652435195411	RNAseq:up GROseq:up
ENSMUSG00000022867	Usp25	0.53004088459624	0.963253985669245	0.000254819870584151	0.000636278767127898	RNAseq:up GROseq:up
ENSMUSG00000022876	Samsn1	3.20616839913256	3.40207775031542	8.45120186624906e-76	5.05224289088214e-22	RNAseq:up GROseq:up
ENSMUSG00000022889	Mrpl39	1.10473533046279	3.5582183000445	5.54664004976801e-7	1.75109149716109e-24	RNAseq:up GROseq:up
ENSMUSG00000022892	App	0.461761601131047	1.53154236231982	0.000371779796887767	1.81722976831168e-6	RNAseq:up GROseq:up
ENSMUSG00000022893	Adamts1	3.07683838757683	3.50926140562401	5.23531190325885e-16	0.0168260103631448	RNAseq:up GROseq:up
ENSMUSG00000022895	Ets2	3.42700591450912	2.74947514513578	3.2545111482314e-23	1.13021697855281e-14	RNAseq:up GROseq:up
ENSMUSG00000022897	Dyrk1a	0.680250406337554	0.995603721701229	6.66838903031076e-9	2.58333900366891e-5	RNAseq:up GROseq:up
ENSMUSG00000022900	Ildr1	2.75181002993186	3.53724262255085	5.15667924139701e-7	3.24145506750356e-9	RNAseq:up GROseq:up
ENSMUSG00000022901	Cd86	1.02321813655901	2.68238566593411	0.000562990368633728	7.52928171909891e-12	RNAseq:up GROseq:up
ENSMUSG00000022906	Parp9	0.597662111480795	1.27901713490882	0.000108383457790483	8.36283634473843e-5	RNAseq:up GROseq:up
ENSMUSG00000022961	Son	0.401183608094876	0.591811055843161	0.0289549253986673	0.0381842426121716	RNAseq:up GROseq:up
ENSMUSG00000023010	Tmbim6	0.476244764194319	1.0773624969233	0.00187724662973915	8.32892531395613e-5	RNAseq:up GROseq:up
ENSMUSG00000023022	Lima1	1.04161738077162	1.53675997964075	0.0142574444509242	6.28207717737792e-11	RNAseq:up GROseq:up
ENSMUSG00000023030	Slc11a2	1.36110029125771	2.35934269437036	2.02293455737698e-15	3.30362924267347e-17	RNAseq:up GROseq:up
ENSMUSG00000023067	Cdkn1a	2.85646392201711	2.27769589921064	5.54042253331012e-22	7.9472806980849e-18	RNAseq:up GROseq:up
ENSMUSG00000023087	Ccrn4l	1.82975678353544	2.97883104046555	7.32774776002416e-10	1.99048369403256e-27	RNAseq:up GROseq:up
ENSMUSG00000023106	Denr	1.58241208324877	2.61518200486232	2.93153519329905e-10	1.32129607262229e-23	RNAseq:up GROseq:up
ENSMUSG00000023169	Slc38a1	1.0300740371713	2.20684214213833	8.44221143673391e-7	5.57246071048944e-23	RNAseq:up GROseq:up
ENSMUSG00000023286	Ube2j2	0.796362331991119	0.886562947635075	3.22517533008342e-11	0.000167137079878191	RNAseq:up GROseq:up
ENSMUSG00000023307	March5	1.22353726510934	1.33414065499805	2.05970257431003e-7	0.000755451720732502	RNAseq:up GROseq:up
ENSMUSG00000023341	Mx2	3.19905030394958	1.56173406879926	2.30013924882509e-15	2.64364011494936e-5	RNAseq:up GROseq:up
ENSMUSG00000023460	Rab12	1.25773760282864	2.14685994430027	1.45626905577987e-24	1.20521658782049e-24	RNAseq:up GROseq:up
ENSMUSG00000023809	Rps6ka2	1.33070043699491	2.68037403882395	1.49880821773811e-11	7.25257707291525e-12	RNAseq:up GROseq:up
ENSMUSG00000023827	Agpat4	1.78630611573928	2.74140010990328	5.37938912286031e-17	1.02746608601837e-19	RNAseq:up GROseq:up
ENSMUSG00000023852	Chd1	1.07083589038911	0.737836887096223	1.13049754918747e-15	0.0123651554050286	RNAseq:up GROseq:up
ENSMUSG00000023947	Nfkbie	3.51513599999638	3.57401739978725	2.49957163989786e-78	2.5349840084258e-64	RNAseq:up GROseq:up
ENSMUSG00000023961	Enpp4	1.25607832812618	2.23269964785869	0.00770021187674681	3.47621662417646e-6	RNAseq:up GROseq:up
ENSMUSG00000023991	Foxp4	3.34038281523154	3.68972274112359	5.93461699096008e-23	1.01660021099431e-50	RNAseq:up GROseq:up
ENSMUSG00000024002	Brd4	0.796037104398482	0.808108805814077	0.0021146389549927	4.48645585620914e-5	RNAseq:up GROseq:up
ENSMUSG00000024014	Pim1	3.69205407074058	2.95459633216601	9.15654581523042e-61	1.96956775015758e-25	RNAseq:up GROseq:up
ENSMUSG00000024043	Arhgap28	1.19648730544481	1.98757488265871	0.00488932975992634	1.33799183419611e-7	RNAseq:up GROseq:up
ENSMUSG00000024069	Slc30a6	0.797547787652489	0.734540621574236	2.39850065296666e-11	0.00137879341466248	RNAseq:up GROseq:up
ENSMUSG00000024095	Hnrpll	0.985783439392851	1.72741066844306	7.75352905953757e-7	2.92214334935396e-11	RNAseq:up GROseq:up
ENSMUSG00000024097	Srsf7	0.559982529569244	0.535465936944007	0.000416732751145909	0.0483833834333027	RNAseq:up GROseq:up
ENSMUSG00000024164	C3	1.5426666996552	5.19856553828936	4.75647643299215e-10	1.71473155592963e-34	RNAseq:up GROseq:up
ENSMUSG00000024190	Dusp1	2.37414212778836	3.73363981925348	2.66046739541395e-7	2.27880353793019e-27	RNAseq:up GROseq:up
ENSMUSG00000024242	Map4k3	0.594978080818658	0.717932028379391	0.000610572053521722	0.0100339250845587	RNAseq:up GROseq:up
ENSMUSG00000024283	Wac	0.466064918626915	0.674963702274126	1.10679651461271e-6	0.00899034949580266	RNAseq:up GROseq:up
ENSMUSG00000024308	Tapbp	0.525243835988119	0.860527931110671	0.0121929709432595	0.00652605484550686	RNAseq:up GROseq:up
ENSMUSG00000024330	Col11a2	2.39057077570498	2.13336657888546	2.53963231152091e-7	3.48628073426293e-6	RNAseq:up GROseq:up
ENSMUSG00000024335	Brd2	0.77903008679107	0.778442754181743	8.54886136306236e-9	0.000679528678169037	RNAseq:up GROseq:up
ENSMUSG00000024360	Etf1	1.20434178360627	1.67001091008563	6.6229510157432e-14	2.75680389661684e-11	RNAseq:up GROseq:up
ENSMUSG00000024384	Iws1	0.312226140831076	0.633668090284489	0.0446583794145627	0.0147295086991722	RNAseq:up GROseq:up
ENSMUSG00000024392	Bag6	0.476991786231854	0.729579421285084	0.000943261090295818	0.011359767751129	RNAseq:up GROseq:up
ENSMUSG00000024401	Tnf	6.75908356114044	4.08530498895127	3.70984263601902e-69	4.42669891951867e-59	RNAseq:up GROseq:up
ENSMUSG00000024402	Lta	3.58369221850708	12.0347229232849	1.9827783635882e-6	1.78097608353885e-14	RNAseq:up GROseq:up
ENSMUSG00000024404	Riok3	1.02199439314779	1.54645426107327	3.04657859740894e-37	5.58469352829857e-8	RNAseq:up GROseq:up
ENSMUSG00000024427	Spry4	4.64066391167946	1.4436567588967	6.526044320202e-13	0.0117081995338687	RNAseq:up GROseq:up
ENSMUSG00000024457	Trim26	0.67508947500684	0.951387253626941	0.000419201581035507	0.00215246888211603	RNAseq:up GROseq:up
ENSMUSG00000024474	Ik	0.691107693620671	1.6280715620313	1.70402239078593e-5	3.13325783851021e-13	RNAseq:up GROseq:up
ENSMUSG00000024486	Hbegf	3.60567221404992	1.99758086951595	2.0066735135876e-15	4.9492362784956e-6	RNAseq:up GROseq:up
ENSMUSG00000024528	Srfbp1	1.09377937347029	1.86013724534628	1.52920843412434e-9	7.14568753068043e-10	RNAseq:up GROseq:up
ENSMUSG00000024529	Lox	2.90176580799088	3.69358834191334	6.6691793481204e-7	1.51927590054733e-17	RNAseq:up GROseq:up
ENSMUSG00000024539	Ptpn2	1.25468436171863	1.34843896277668	4.81509070715448e-21	3.13099201129185e-6	RNAseq:up GROseq:up
ENSMUSG00000024576	Csnk1a1	0.427058867945407	0.626665823222686	9.75761444144008e-9	0.0276882867732754	RNAseq:up GROseq:up
ENSMUSG00000024583	Txnl1	0.979702201417114	1.77429244709448	2.84684430060988e-14	2.45385253613243e-10	RNAseq:up GROseq:up
ENSMUSG00000024589	Nedd4l	1.0518185952217	1.86943898562046	1.02965751062341e-7	6.37054390042961e-16	RNAseq:up GROseq:up
ENSMUSG00000024604	Rbm22	0.385912103888157	0.789530068428277	7.91761624306529e-6	0.00239637323427988	RNAseq:up GROseq:up
ENSMUSG00000024620	Pdgfrb	2.2303210852133	2.37628775241592	0.00308665122293188	4.64996338921511e-9	RNAseq:up GROseq:up
ENSMUSG00000024622	Hmgxb3	0.367517798925273	0.795067701305922	0.0331433399128843	2.11650381147667e-5	RNAseq:up GROseq:up
ENSMUSG00000024639	Gnaq	0.683686021444263	0.861339693151024	0.00753999576701224	0.000665439875507357	RNAseq:up GROseq:up
ENSMUSG00000024659	Anxa1	0.9009025125668	0.842770840982288	0.00471466768598639	0.00651970998291799	RNAseq:up GROseq:up
ENSMUSG00000024661	Fth1	0.691644719191145	1.20811272140437	0.0007450373817949	1.56156896135541e-5	RNAseq:up GROseq:up
ENSMUSG00000024669	Cd5	1.73924305946303	2.2125780385299	0.0242351871444437	3.66514087287506e-8	RNAseq:up GROseq:up
ENSMUSG00000024737	Slc15a3	1.85429292984699	3.07570893649505	1.18259661651194e-16	1.0292400151384e-20	RNAseq:up GROseq:up
ENSMUSG00000024750	Zfand5	0.924211817946637	1.31751336097203	3.47974666706841e-6	0.00207021924109592	RNAseq:up GROseq:up
ENSMUSG00000024754	Tmem2	2.10520690778402	0.92610058424371	3.08815934572155e-12	0.0291638252167288	RNAseq:up GROseq:up
ENSMUSG00000024769	Cdc42bpg	0.749105227892723	1.6197754811973	0.0123969685728434	0.0122798977916835	RNAseq:up GROseq:up
ENSMUSG00000024772	Ehd1	3.60186734883503	4.09642971042445	2.40093259852496e-46	5.0005316973712e-93	RNAseq:up GROseq:up
ENSMUSG00000024778	Fas	2.34373679138927	3.88192861834324	4.66782557850446e-44	4.05579898911502e-43	RNAseq:up GROseq:up
ENSMUSG00000024789	Jak2	2.47422365470553	2.4912270345169	3.12274917488722e-67	1.05127242179617e-11	RNAseq:up GROseq:up
ENSMUSG00000024805	Pcgf5	0.794941309179336	1.09627741407597	0.000100592101033869	0.00351760817606696	RNAseq:up GROseq:up
ENSMUSG00000024812	Tjp2	0.939558200387372	0.700069112959838	0.00184696079324145	0.0341133923314187	RNAseq:up GROseq:up
ENSMUSG00000024826	Dpf2	0.722807216324636	1.10760998530288	2.63524256662709e-5	2.25914848403665e-5	RNAseq:up GROseq:up
ENSMUSG00000024899	Papss2	0.616112737095242	0.772488492430384	0.0121953599581657	0.00140823441164888	RNAseq:up GROseq:up
ENSMUSG00000024908	Ppp6r3	0.283301876320139	0.503242520405066	0.0497818880403685	0.0432480047353629	RNAseq:up GROseq:up
ENSMUSG00000024927	Rela	1.55841447249466	1.49223941826276	1.15130158788821e-35	4.92465457857608e-9	RNAseq:up GROseq:up
ENSMUSG00000024949	Sf1	0.842219292381126	1.0130013850671	2.54940040487627e-7	0.000359110246009448	RNAseq:up GROseq:up
ENSMUSG00000024953	Prdx5	1.88161264573732	3.03583190257363	1.18555739993491e-15	3.72671801175445e-12	RNAseq:up GROseq:up
ENSMUSG00000024965	Fermt3	0.388563349143614	0.680650844465482	0.0400735363328506	0.00183555996908766	RNAseq:up GROseq:up
ENSMUSG00000024966	Stip1	1.28016640986811	1.95034289640659	5.69443305082247e-12	2.91154755879376e-13	RNAseq:up GROseq:up
ENSMUSG00000024969	Mark2	1.29117860753928	1.55764345000286	1.06836913246013e-16	7.99222494098793e-11	RNAseq:up GROseq:up
ENSMUSG00000024976	Shoc2	0.657507947893866	0.586779820762183	4.52653976007057e-12	0.0354566977953831	RNAseq:up GROseq:up
ENSMUSG00000025024	Smndc1	0.736146477918777	0.979428517103801	6.2558127658098e-8	0.00068007142660921	RNAseq:up GROseq:up
ENSMUSG00000025044	Msr1	1.59089370288959	2.69510021533747	2.12970663404053e-9	1.56394021848048e-22	RNAseq:up GROseq:up
ENSMUSG00000025058	5430427O19Rik	1.12721208991216	1.58114970351158	2.04540411098446e-10	2.42397907636683e-7	RNAseq:up GROseq:up
ENSMUSG00000025059	Gyk	1.18850367704363	1.27671850020076	1.9412237496068e-5	0.00378727940316624	RNAseq:up GROseq:up
ENSMUSG00000025078	Nhlrc2	0.385436800527499	0.687105121069398	0.0396077364914995	0.00147070905478571	RNAseq:up GROseq:up
ENSMUSG00000025139	Tollip	0.52429713198931	0.775411226091534	9.89300314425859e-9	0.00389977045268303	RNAseq:up GROseq:up
ENSMUSG00000025225	Nfkb2	2.62006346871255	2.63996399467379	2.79042281337384e-50	2.82015226319948e-33	RNAseq:up GROseq:up
ENSMUSG00000025234	Arih1	0.285998095369263	0.533427558620858	0.0164790790948649	0.0481769722328185	RNAseq:up GROseq:up
ENSMUSG00000025246	Tbl1x	0.427487771091891	0.753728625244246	0.0235930467528128	0.000523232336131718	RNAseq:up GROseq:up
ENSMUSG00000025261	Huwe1	0.624308599485893	0.768625252171096	0.0129990323085088	0.000276367842662922	RNAseq:up GROseq:up
ENSMUSG00000025278	Flnb	1.72028501346844	2.24829000681687	6.28436759595452e-7	4.79155431785714e-6	RNAseq:up GROseq:up
ENSMUSG00000025287	Acot9	1.12540637021659	1.85893776659571	2.85541745133778e-36	2.0809224725888e-15	RNAseq:up GROseq:up
ENSMUSG00000025314	Ptprj	0.876443046956084	2.30689538908356	8.24194622004271e-5	9.26895552634904e-26	RNAseq:up GROseq:up
ENSMUSG00000025321	Itgb8	3.94724437752932	2.75168485150796	1.84601168628013e-13	6.6262419560561e-12	RNAseq:up GROseq:up
ENSMUSG00000025337	Sbds	1.6386982796884	1.48477275973196	1.06116840679762e-24	4.08353721686175e-13	RNAseq:up GROseq:up
ENSMUSG00000025340	Rabgef1	2.0310664074419	2.30004150371189	3.73954432984581e-38	6.82515814833295e-14	RNAseq:up GROseq:up
ENSMUSG00000025429	Pstpip2	1.63971954181759	2.39189109913091	1.11848848491789e-7	2.51186973290173e-25	RNAseq:up GROseq:up
ENSMUSG00000025481	1190003J15Rik	5.71155168768245	6.54704172755964	1.04446753017101e-5	0.00429891981359433	RNAseq:up GROseq:up
ENSMUSG00000025591	1810029B16Rik	2.25859327985599	1.00452458808472	1.3143105380602e-17	0.0152428241092261	RNAseq:up GROseq:up
ENSMUSG00000025613	Cct8	0.463837729489783	0.867194129924504	0.0102525118965806	2.47095132080789e-5	RNAseq:up GROseq:up
ENSMUSG00000025616	Usp16	0.839459227142765	1.20501547575593	4.1328053250971e-7	1.25765758603614e-8	RNAseq:up GROseq:up
ENSMUSG00000025746	Il6	10.1829486072025	3.72515471503032	1.62644453112292e-60	6.11897662855928e-17	RNAseq:up GROseq:up
ENSMUSG00000025790	Slco3a1	0.83106731835422	3.24086565690904	0.0144466292171683	2.48104908062429e-19	RNAseq:up GROseq:up
ENSMUSG00000025809	Itgb1	0.39036763674678	1.34232768983756	0.044015720538193	1.2988761889335e-6	RNAseq:up GROseq:up
ENSMUSG00000025854	Fam20c	2.07551024198342	3.72295026906535	3.3178734420497e-9	2.12129488692519e-25	RNAseq:up GROseq:up
ENSMUSG00000025856	Pdgfa	1.09369698290854	1.32566076866885	0.0315715130666938	0.00721799282910061	RNAseq:up GROseq:up
ENSMUSG00000025888	Casp1	0.620465378064367	1.20009567601846	0.00166696823931905	0.00182670836264066	RNAseq:up GROseq:up
ENSMUSG00000025907	Rb1cc1	0.477553891521736	1.14159611946818	0.000397031135454199	3.80010245869473e-5	RNAseq:up GROseq:up
ENSMUSG00000025911	Adhfe1	2.09753227657255	2.31291896033783	2.39510082341679e-20	3.3458904720061e-15	RNAseq:up GROseq:up
ENSMUSG00000025959	Klf7	3.69195484092541	2.578082175486	6.08849632138757e-24	5.56389499656794e-19	RNAseq:up GROseq:up
ENSMUSG00000025969	Nrp2	1.01714667841486	1.93781279496292	1.16486893338189e-9	2.34781917299132e-21	RNAseq:up GROseq:up
ENSMUSG00000025981	Coq10b	1.74617111134791	2.09264086010068	9.44833964824438e-30	4.92440016498075e-13	RNAseq:up GROseq:up
ENSMUSG00000025982	Sf3b1	0.643962101101712	0.881652489888786	7.14390773533392e-8	0.00164211151647664	RNAseq:up GROseq:up
ENSMUSG00000026004	1110028C15Rik	0.908139032541062	1.47033926399578	0.000364523307937177	2.9413254580801e-5	RNAseq:up GROseq:up
ENSMUSG00000026020	Nop58	1.20754499708928	0.979560221195433	0.00204201609818575	0.00097034961499241	RNAseq:up GROseq:up
ENSMUSG00000026021	Sumo1	0.62698929293692	1.74916993178719	0.0024489645370068	4.5961696391467e-15	RNAseq:up GROseq:up
ENSMUSG00000026028	Trak2	0.441148307673076	0.698398327881303	0.000346797703139675	0.00054833617893516	RNAseq:up GROseq:up
ENSMUSG00000026031	Cflar	2.99249226849663	2.90995868900728	3.06022478643097e-146	9.28698773922052e-33	RNAseq:up GROseq:up
ENSMUSG00000026064	Ptp4a1	0.859142802730936	1.59962259196871	5.16464629858307e-5	1.13195808689845e-8	RNAseq:up GROseq:up
ENSMUSG00000026072	Il1r1	1.87346251982316	1.42071825644009	0.0152411373539737	0.0418875796167552	RNAseq:up GROseq:up
ENSMUSG00000026074	Map4k4	0.528191022200839	1.01766457836855	0.0193323122088801	0.000173126408109535	RNAseq:up GROseq:up
ENSMUSG00000026110	Mgat4a	0.845564918640611	0.819754905744424	0.00102163150759553	0.00950328530817288	RNAseq:up GROseq:up
ENSMUSG00000026131	Dst	1.17540568135653	2.0458583504059	6.58698154256745e-6	1.21717213280205e-16	RNAseq:up GROseq:up
ENSMUSG00000026141	Col19a1	2.28291481824988	4.23405342053498	1.29724343731961e-5	2.49319630071393e-42	RNAseq:up GROseq:up
ENSMUSG00000026159	Agfg1	1.31363675544637	2.17644423761592	2.20537973093012e-18	1.28378689938427e-11	RNAseq:up GROseq:up
ENSMUSG00000026203	Dnajb2	1.04604255163597	1.99982801392832	3.56777428804607e-8	7.25759906614923e-9	RNAseq:up GROseq:up
ENSMUSG00000026219	Trip12	0.540107507059375	0.826850657576864	0.000703371401307921	0.0120995737162888	RNAseq:up GROseq:up
ENSMUSG00000026254	Eif4e2	0.326455620502835	1.0833634772112	0.000564889705295552	9.47206322133487e-7	RNAseq:up GROseq:up
ENSMUSG00000026305	Lrrfip1	1.3668498937312	1.51029992057887	7.4119452131277e-6	2.12598944730218e-9	RNAseq:up GROseq:up
ENSMUSG00000026353	Ubxn4	0.386590580159182	0.868644846776099	0.000440532110621687	0.00111430788033929	RNAseq:up GROseq:up
ENSMUSG00000026358	Rgs1	1.92799893478776	2.57014202202333	1.82774258747277e-5	6.9334183773855e-11	RNAseq:up GROseq:up
ENSMUSG00000026390	Marco	1.95266203496067	4.23541782710243	0.00116219518445698	6.40715437117055e-12	RNAseq:up GROseq:up
ENSMUSG00000026395	Ptprc	0.563214459820306	1.10896044625754	3.8167425350841e-6	0.00034069542847591	RNAseq:up GROseq:up
ENSMUSG00000026399	Cd55	2.07857964921934	2.5557764105145	0.000768897733321923	1.46754024236009e-5	RNAseq:up GROseq:up
ENSMUSG00000026426	Arl8a	0.689109133397155	0.507524865761386	0.000484957047557844	0.0425025451058383	RNAseq:up GROseq:up
ENSMUSG00000026463	Atp2b4	1.36683643748573	2.41336938146802	0.0016132790350543	8.0580232959869e-12	RNAseq:up GROseq:up
ENSMUSG00000026464	Zc3h11a	0.837636031358086	1.32876054359105	1.14558342428604e-11	1.7277857912097e-7	RNAseq:up GROseq:up
ENSMUSG00000026466	Tor1aip1	0.821045522248121	0.805089017713573	1.33538982108843e-5	0.0219154777017502	RNAseq:up GROseq:up
ENSMUSG00000026470	Stx6	1.50047651571946	2.89891541115622	1.74567768294144e-27	2.42636876801037e-28	RNAseq:up GROseq:up
ENSMUSG00000026478	Lamc1	0.675651071518152	0.868979177577799	0.0140277852915033	0.00188475689713259	RNAseq:up GROseq:up
ENSMUSG00000026482	Rgl1	1.58701887788812	2.11530074562961	2.95557383674413e-8	1.68667434171681e-11	RNAseq:up GROseq:up
ENSMUSG00000026483	Fam129a	1.05569959533991	2.45998661501835	9.3289144508622e-5	2.99922802509392e-16	RNAseq:up GROseq:up
ENSMUSG00000026484	Rnf2	1.62667151254112	2.67160312179673	3.86112325323272e-20	7.72248137252451e-23	RNAseq:up GROseq:up
ENSMUSG00000026491	Ahctf1	0.726547374735668	0.669973793049436	0.014842105549284	0.00079671437366037	RNAseq:up GROseq:up
ENSMUSG00000026499	Acbd3	0.737356507609865	0.705479440482088	4.44737392667326e-11	0.0098261442899354	RNAseq:up GROseq:up
ENSMUSG00000026547	Tagln2	0.985577897866177	1.29248893574397	0.0176860895758509	0.000902906153459486	RNAseq:up GROseq:up
ENSMUSG00000026582	Sele	10.9309886415886	8.43945320920858	8.86793572659124e-16	7.58839669795813e-7	RNAseq:up GROseq:up
ENSMUSG00000026626	Ppp2r5a	0.518951392378523	0.828722300756421	0.032431149734771	0.0368002049672396	RNAseq:up GROseq:up
ENSMUSG00000026628	Atf3	1.90452629568622	3.39938363828128	3.09275333680501e-7	4.49724852649554e-23	RNAseq:up GROseq:up
ENSMUSG00000026640	Plxna2	1.71308181316328	2.78632393130689	0.00322661577167755	2.14982627334646e-18	RNAseq:up GROseq:up
ENSMUSG00000026655	Fam107b	0.84917092253957	0.921381682043252	0.00217589018391245	0.0134436826871471	RNAseq:up GROseq:up
ENSMUSG00000026656	Fcgr2b	1.47981032739003	2.59077458162603	2.933375999306e-5	9.54001022492435e-7	RNAseq:up GROseq:up
ENSMUSG00000026670	Uap1	0.888668279445254	1.50495501747458	2.11119920876169e-5	1.10406084657842e-8	RNAseq:up GROseq:up
ENSMUSG00000026672	Optn	1.34540503816645	3.06300770472008	3.35028825504458e-9	1.50769827309006e-30	RNAseq:up GROseq:up
ENSMUSG00000026700	Tnfsf4	5.59970987655713	3.07422086675322	7.47139457193076e-17	7.13413201802616e-6	RNAseq:up GROseq:up
ENSMUSG00000026725	Tnn	3.41418528508159	6.30291393081891	4.03664362261957e-6	6.48868983011894e-10	RNAseq:up GROseq:up
ENSMUSG00000026726	Cubn	4.65442925070875	3.27776973262548	0.00135972730517148	6.65847594645603e-13	RNAseq:up GROseq:up
ENSMUSG00000026728	Vim	0.950953799610517	1.28407343112913	7.23155579903424e-5	1.84713401228674e-5	RNAseq:up GROseq:up
ENSMUSG00000026750	Psmb7	0.421085108707587	0.699114312407472	0.00196702652126732	0.0252261317954006	RNAseq:up GROseq:up
ENSMUSG00000026767	Fam188a	0.450420288110488	0.896558511989538	0.00980194129490683	0.000373294414440733	RNAseq:up GROseq:up
ENSMUSG00000026770	Il2ra	2.25669658331163	1.19610425103759	0.0031645523482727	0.0288017899503473	RNAseq:up GROseq:up
ENSMUSG00000026784	Pdss1	0.997567601963545	1.06145940072308	0.000388893096264057	2.5900539868472e-5	RNAseq:up GROseq:up
ENSMUSG00000026786	Apbb1ip	0.771699883824274	0.86050818848986	0.0436965100464322	7.85270123785143e-6	RNAseq:up GROseq:up
ENSMUSG00000026799	Med27	0.503509421831311	0.526721893298091	0.000187448106076784	0.0166813485061818	RNAseq:up GROseq:up
ENSMUSG00000026819	Slc25a25	1.23981066240751	1.43970421846834	6.34222234199178e-6	3.09604570332043e-9	RNAseq:up GROseq:up
ENSMUSG00000026821	Ralgds	2.42952339571091	2.49686864006153	1.34228147771297e-21	2.94511033727165e-17	RNAseq:up GROseq:up
ENSMUSG00000026822	Lcn2	3.67181743243175	1.75908891296704	4.35616770589846e-18	0.0130577094939086	RNAseq:up GROseq:up
ENSMUSG00000026827	Gpd2	1.6425023075719	1.67951203197464	8.09631889528771e-14	2.0114202399616e-8	RNAseq:up GROseq:up
ENSMUSG00000026864	Hspa5	0.810429570069033	1.2111528084397	0.0056144570496061	1.04515735700173e-6	RNAseq:up GROseq:up
ENSMUSG00000026872	Zeb2	1.01782270375107	1.50731047098774	1.18207443000741e-14	7.26267316556617e-14	RNAseq:up GROseq:up
ENSMUSG00000026875	Traf1	3.90057131770429	4.1146574456874	9.86162363540168e-62	8.17448087103259e-89	RNAseq:up GROseq:up
ENSMUSG00000026880	Stom	0.44190175666062	2.12515663709785	0.0128841979199546	1.50630261318173e-36	RNAseq:up GROseq:up
ENSMUSG00000026893	Gca	1.38117014288553	2.70053657005274	0.000184990317692869	2.29584470258778e-13	RNAseq:up GROseq:up
ENSMUSG00000026896	Ifih1	1.78233110091135	2.95542868689758	5.30506559270127e-21	3.27187882642469e-21	RNAseq:up GROseq:up
ENSMUSG00000026914	Psmd14	0.465436705133847	0.898531952521492	0.00426868368448333	0.000744858668906912	RNAseq:up GROseq:up
ENSMUSG00000026942	Traf2	1.05857743718881	1.19279342232204	5.95867209285302e-9	6.93744653243946e-7	RNAseq:up GROseq:up
ENSMUSG00000026970	Rbms1	0.794733781787485	0.898271448528909	2.75453924171339e-5	0.000207356039034286	RNAseq:up GROseq:up
ENSMUSG00000026977	March7	0.63709566666907	0.966275318733527	1.46846142876948e-6	0.00121455018483262	RNAseq:up GROseq:up
ENSMUSG00000026980	Ly75	1.28056712732608	2.45404475924877	0.0271471937245646	1.03051335194472e-6	RNAseq:up GROseq:up
ENSMUSG00000026981	Il1rn	3.97832928354509	3.91031236137521	1.22386315170843e-28	1.45094102789543e-28	RNAseq:up GROseq:up
ENSMUSG00000026987	Baz2b	0.651857260004517	0.992760833789454	1.29618427624318e-5	0.000128644786229007	RNAseq:up GROseq:up
ENSMUSG00000026991	Pkp4	0.783806407334613	1.33960380798463	0.00135492369655024	3.95112770589153e-5	RNAseq:up GROseq:up
ENSMUSG00000027007	Ssfa2	0.65813012080093	0.687830723406272	0.000338193909308924	0.0345668184294529	RNAseq:up GROseq:up
ENSMUSG00000027009	Itga4	0.732948638452832	1.90644858589337	0.000210003764443712	4.69478771591566e-10	RNAseq:up GROseq:up
ENSMUSG00000027011	Ube2e3	0.595675739747149	1.5539950535788	1.08832964684839e-6	1.59256905617609e-12	RNAseq:up GROseq:up
ENSMUSG00000027018	Hat1	0.872786553349209	1.22840554137647	0.0212709255147184	1.26231520018558e-5	RNAseq:up GROseq:up
ENSMUSG00000027035	Lass6	0.636750082600829	2.06218566542624	0.000974200068746981	5.83456311121515e-9	RNAseq:up GROseq:up
ENSMUSG00000027068	Dhrs9	1.25995650860381	1.08940381861969	0.000102184662929174	0.0216919139968246	RNAseq:up GROseq:up
ENSMUSG00000027087	Itgav	1.89423981512302	2.94005021636667	3.57743249726146e-16	6.84800521657681e-47	RNAseq:up GROseq:up
ENSMUSG00000027091	Zc3h15	0.58657144275259	0.995624559729068	1.99162231698941e-12	0.000524563749006869	RNAseq:up GROseq:up
ENSMUSG00000027164	Traf6	0.580887763327495	0.766102285182958	1.9716341616488e-5	0.00534061146484137	RNAseq:up GROseq:up
ENSMUSG00000027171	Prrg4	1.5448411314647	2.02399138626621	0.000732000112166151	5.28354893655189e-6	RNAseq:up GROseq:up
ENSMUSG00000027177	Hipk3	0.481837355054049	1.01345294200984	0.0158135797249317	8.38264169176057e-5	RNAseq:up GROseq:up
ENSMUSG00000027194	Ttc17	0.29102320373253	0.505734855326927	0.00204902997075169	0.0213827663548705	RNAseq:up GROseq:up
ENSMUSG00000027200	Sema6d	4.49033114502855	4.60240508883459	7.3146474421007e-6	1.0841786053828e-36	RNAseq:up GROseq:up
ENSMUSG00000027201	Myef2	1.15300344425016	1.48725119684513	9.9624315183528e-8	9.54603781536149e-11	RNAseq:up GROseq:up
ENSMUSG00000027215	Cd82	1.02438485853481	3.09248699963359	7.43712613334438e-10	2.78121502237386e-37	RNAseq:up GROseq:up
ENSMUSG00000027219	Slc28a2	1.25322127547935	2.18508252460957	7.72276713627854e-5	5.45451464141831e-6	RNAseq:up GROseq:up
ENSMUSG00000027255	Arfgap2	0.405948624602613	0.626864087627834	6.93501089584251e-7	0.0117081995338687	RNAseq:up GROseq:up
ENSMUSG00000027276	Jag1	4.64982564291693	2.71248340691477	2.70344854174396e-37	4.14392840474157e-9	RNAseq:up GROseq:up
ENSMUSG00000027340	Slc23a2	0.929171909120644	0.945760788146612	1.56693398833202e-5	0.000403263090745465	RNAseq:up GROseq:up
ENSMUSG00000027346	Gpcpd1	0.55591254861555	0.95613620681161	0.0142999232753233	0.000153969329945081	RNAseq:up GROseq:up
ENSMUSG00000027347	Rasgrp1	3.08775159319414	3.46175009472365	3.91999157733563e-15	1.95308476270577e-20	RNAseq:up GROseq:up
ENSMUSG00000027349	Fam98b	0.915391544247312	0.831585195805371	0.000912781650617741	0.0291841217610004	RNAseq:up GROseq:up
ENSMUSG00000027351	Spred1	1.43732105042139	1.65278337036579	4.09531928172328e-21	6.27628016035008e-8	RNAseq:up GROseq:up
ENSMUSG00000027358	Bmp2	1.50896490996755	2.74125161340073	0.0125925993639134	0.00258081259670361	RNAseq:up GROseq:up
ENSMUSG00000027366	2010106G01Rik	0.401042845396143	1.33197031624732	0.008791375075447	8.56954864113727e-6	RNAseq:up GROseq:up
ENSMUSG00000027367	Stard7	1.3349089323011	1.98164337090541	5.13347154008956e-13	4.44111651793554e-15	RNAseq:up GROseq:up
ENSMUSG00000027368	Dusp2	5.95105637302067	3.6096102970757	7.70219652967112e-62	4.7186300475527e-26	RNAseq:up GROseq:up
ENSMUSG00000027381	Bcl2l11	2.84823049728618	3.66919444451133	4.04042234608413e-18	2.10608612939687e-36	RNAseq:up GROseq:up
ENSMUSG00000027398	Il1b	9.72843844669202	5.52394727463651	1.76826298428492e-78	4.57285943176699e-52	RNAseq:up GROseq:up
ENSMUSG00000027399	Il1a	10.1138945262416	5.24105328849421	2.52640747186954e-76	7.05829555729607e-7	RNAseq:up GROseq:up
ENSMUSG00000027422	Rrbp1	0.473240834980452	0.722716006080444	0.0452923061282745	0.0244541544951396	RNAseq:up GROseq:up
ENSMUSG00000027433	Xrn2	0.379939420604069	0.70104455214661	0.00330241376276093	0.0365154833310179	RNAseq:up GROseq:up
ENSMUSG00000027470	Mylk2	4.44592928475728	2.01442347735628	0.024649100292973	0.0326808643425762	RNAseq:up GROseq:up
ENSMUSG00000027479	Mapre1	0.441141956656454	0.918016643016641	4.9537493361318e-6	0.000662018742348628	RNAseq:up GROseq:up
ENSMUSG00000027552	E2f5	0.455425837475377	0.68959554182982	0.0389238226504569	0.0120483546844056	RNAseq:up GROseq:up
ENSMUSG00000027555	Car13	1.62120203941603	2.68927942773781	2.17188450858122e-38	1.16690670772275e-24	RNAseq:up GROseq:up
ENSMUSG00000027562	Car2	4.30995107382936	5.09068237002818	1.07190934816337e-11	1.99086689190208e-8	RNAseq:up GROseq:up
ENSMUSG00000027580	BC006779	2.25750449164554	2.37081310135795	1.05046018138324e-19	3.20562672000942e-10	RNAseq:up GROseq:up
ENSMUSG00000027613	Eif6	0.996493955416681	1.26924732639456	8.26289080095937e-9	3.04319765688601e-8	RNAseq:up GROseq:up
ENSMUSG00000027646	Src	3.96259416390901	3.97214491777755	4.05462093720928e-32	8.25620318760818e-39	RNAseq:up GROseq:up
ENSMUSG00000027660	Skil	3.35066028078043	4.38870504313201	4.34538056373109e-55	3.17634900895069e-44	RNAseq:up GROseq:up
ENSMUSG00000027665	Pik3ca	0.680928154192285	1.59352200545517	8.07859831935377e-6	3.355267194154e-14	RNAseq:up GROseq:up
ENSMUSG00000027712	Anxa5	0.53745204305054	2.46206239876382	0.00224961380183534	1.21717213280205e-16	RNAseq:up GROseq:up
ENSMUSG00000027737	Slc7a11	2.91561844267752	3.32223626890804	9.13933542451743e-5	1.01308993196972e-18	RNAseq:up GROseq:up
ENSMUSG00000027746	Ufm1	0.401179469444609	0.738865013317538	0.000598902356098407	0.00577196242876132	RNAseq:up GROseq:up
ENSMUSG00000027777	Schip1	2.68212126334358	1.49492594555884	0.000108097556580658	4.84478614901952e-6	RNAseq:up GROseq:up
ENSMUSG00000027787	Nmd3	0.781664797213474	0.660954018335959	0.0251685521129232	0.00223229465714622	RNAseq:up GROseq:up
ENSMUSG00000027808	Serp1	0.548115121925877	0.728531450194837	0.00401522366998567	0.0307394786849113	RNAseq:up GROseq:up
ENSMUSG00000027829	Ccnl1	1.02117017700291	2.01207329786093	0.000137189435556137	8.97355612361939e-11	RNAseq:up GROseq:up
ENSMUSG00000027835	Pdcd10	0.782294458381979	1.04077244494743	2.13363071366959e-6	0.000581535976363245	RNAseq:up GROseq:up
ENSMUSG00000027845	Dclre1b	0.786590979324855	1.40252668511391	0.00182264511658127	0.000240285586133237	RNAseq:up GROseq:up
ENSMUSG00000027852	Nras	0.257826967150742	0.99913432254856	0.00924109969312225	0.000251524524623856	RNAseq:up GROseq:up
ENSMUSG00000027878	Notch2	0.644402330484436	1.14523702186355	0.00411199488495747	0.00034069542847591	RNAseq:up GROseq:up
ENSMUSG00000027936	Crtc2	1.36057091717766	2.08329037719387	7.86347068477767e-18	6.91127734369343e-14	RNAseq:up GROseq:up
ENSMUSG00000027940	Tpm3	0.386464682095789	0.684419677546669	0.000186896480856294	0.00750147190741704	RNAseq:up GROseq:up
ENSMUSG00000027962	Vcam1	4.52378774907512	4.22127024641482	9.50611016741492e-64	7.53405736762968e-9	RNAseq:up GROseq:up
ENSMUSG00000027963	Extl2	1.29999349309267	2.18705837810076	9.07581996636697e-7	1.04093452640531e-12	RNAseq:up GROseq:up
ENSMUSG00000027995	Tlr2	2.9994707271797	3.55969599124787	5.54148744396166e-13	2.88527062662082e-62	RNAseq:up GROseq:up
ENSMUSG00000028007	Snx7	0.59498761285394	0.89808789689998	0.00528081964587495	0.000272216478422605	RNAseq:up GROseq:up
ENSMUSG00000028016	Ints12	0.946671159915729	1.27422603613416	9.52445032286062e-11	0.00065265006155063	RNAseq:up GROseq:up
ENSMUSG00000028035	Dnajb4	1.57549818453299	0.981754503282393	7.18711131621386e-13	3.6704187153478e-6	RNAseq:up GROseq:up
ENSMUSG00000028098	Rnf115	0.462471021757462	0.760631675644638	0.00994916936123249	0.000944250402673452	RNAseq:up GROseq:up
ENSMUSG00000028126	Pip5k1a	1.58895002044339	1.67036343950805	5.99051819335629e-41	5.52032206064289e-16	RNAseq:up GROseq:up
ENSMUSG00000028156	Eif4e	0.746341967700349	1.00920792691249	0.000211592699097124	1.03630305195748e-5	RNAseq:up GROseq:up
ENSMUSG00000028163	Nfkb1	2.05744578559813	2.90411141438539	8.10295651458511e-41	7.17732820646887e-50	RNAseq:up GROseq:up
ENSMUSG00000028184	Lphn2	1.37633536016142	1.61833374965369	0.000568030218988597	6.5058417781556e-6	RNAseq:up GROseq:up
ENSMUSG00000028191	Bcl10	1.30654288127195	1.58501528140259	6.19985518265677e-16	3.03933903579413e-15	RNAseq:up GROseq:up
ENSMUSG00000028214	Gem	5.84701820224344	6.46235665197352	3.02329401142813e-34	7.59416178531109e-82	RNAseq:up GROseq:up
ENSMUSG00000028224	Nbn	0.698907692551598	1.73415017209695	0.000800842268627286	2.20649208090913e-9	RNAseq:up GROseq:up
ENSMUSG00000028256	Odf2l	0.835128612219421	0.718256876282703	0.000188362708903857	0.0079565127995529	RNAseq:up GROseq:up
ENSMUSG00000028266	Lmo4	0.916959773784392	1.1088172769609	0.000278721920616255	5.01763209642543e-5	RNAseq:up GROseq:up
ENSMUSG00000028268	Gbp3	1.93395830271319	2.9763939388275	2.94040893464822e-13	2.99795607059907e-15	RNAseq:up GROseq:up
ENSMUSG00000028270	Gbp2	1.78803955177759	3.43096655545624	5.68552902180253e-10	2.68678107528448e-21	RNAseq:up GROseq:up
ENSMUSG00000028271	Gtf2b	1.44817336641782	1.69009901367066	9.49015761893984e-40	4.26533853693388e-15	RNAseq:up GROseq:up
ENSMUSG00000028277	Ube2j1	0.59956187647758	0.734791215589861	0.000601415999684307	0.00437826373890989	RNAseq:up GROseq:up
ENSMUSG00000028300	3110043O21Rik	1.93830486241202	2.56645108865663	1.28744968815262e-45	1.90766692791765e-47	RNAseq:up GROseq:up
ENSMUSG00000028339	Col15a1	1.36678652760676	2.34220760549283	0.0469935410395772	1.08077169562272e-12	RNAseq:up GROseq:up
ENSMUSG00000028341	Nr4a3	4.69516840148763	8.13788548338829	7.70031530773623e-15	1.31011533614181e-25	RNAseq:up GROseq:up
ENSMUSG00000028356	Ambp	2.64646853705915	1.49688299690164	0.00396274761174036	0.00127635481174194	RNAseq:up GROseq:up
ENSMUSG00000028367	Txn1	0.87895547517584	1.49336625275411	2.05935008077607e-6	8.08216708164988e-10	RNAseq:up GROseq:up
ENSMUSG00000028381	Ugcg	1.90710126380006	1.70111167337311	1.23820386439897e-35	1.93128741511651e-5	RNAseq:up GROseq:up
ENSMUSG00000028403	Zdhhc21	0.642155927420104	0.633901229541545	2.8280715967187e-6	0.0326808643425762	RNAseq:up GROseq:up
ENSMUSG00000028409	Smu1	0.461561118985748	0.612327556003041	1.41264863019423e-5	0.0181779248133036	RNAseq:up GROseq:up
ENSMUSG00000028412	Slc44a1	1.86752669423156	3.75384723153451	1.65130896625205e-31	1.21979929033713e-79	RNAseq:up GROseq:up
ENSMUSG00000028420	Tmem38b	0.369954133627725	0.643053326483426	0.0499521316775538	0.0214015219304644	RNAseq:up GROseq:up
ENSMUSG00000028426	Rad23b	0.432454029879499	1.27005453092036	0.00613663215864224	1.71220452306584e-7	RNAseq:up GROseq:up
ENSMUSG00000028439	2310028H24Rik	0.684400429167364	1.7104335288053	0.000279359342324582	3.67040089123349e-11	RNAseq:up GROseq:up
ENSMUSG00000028517	Ppap2b	2.79079533223704	2.46600117240009	1.46763967059988e-16	4.0832026769313e-12	RNAseq:up GROseq:up
ENSMUSG00000028525	Pde4b	4.89084824353357	5.12936436321352	5.9295601848898e-114	2.31245346653748e-76	RNAseq:up GROseq:up
ENSMUSG00000028530	Jak1	0.491916049434052	1.46629282805754	0.00374501438711323	7.39818504277701e-8	RNAseq:up GROseq:up
ENSMUSG00000028557	Rnf11	0.277372528652564	0.829905642450463	0.0161539623145854	0.0109211371781335	RNAseq:up GROseq:up
ENSMUSG00000028583	Pdpn	3.18211061221343	2.51066048168008	7.74684488780626e-6	2.22195434564884e-10	RNAseq:up GROseq:up
ENSMUSG00000028599	Tnfrsf1b	2.67055466997997	3.26275482140466	8.00857594286096e-24	1.8383550900863e-26	RNAseq:up GROseq:up
ENSMUSG00000028602	Tnfrsf8	2.51952122632738	3.17200153395583	5.25377915843535e-11	3.01065463620084e-20	RNAseq:up GROseq:up
ENSMUSG00000028630	Dyrk2	2.41335533340717	3.33570677390855	1.0052118279699e-58	4.15524655885261e-65	RNAseq:up GROseq:up
ENSMUSG00000028634	Hivep3	4.20038684301563	2.14074364871909	3.07539290042987e-37	6.67616903119798e-15	RNAseq:up GROseq:up
ENSMUSG00000028645	Slc2a1	1.64511685964884	0.977706521775431	7.98440286467219e-6	0.00517101216662369	RNAseq:up GROseq:up
ENSMUSG00000028654	Mycl1	4.76284829126314	3.08721575033501	1.74223914997829e-17	0.0118651610202679	RNAseq:up GROseq:up
ENSMUSG00000028709	Mob3c	1.43933451721183	2.11094722172552	4.68842103057768e-9	7.51804475780755e-10	RNAseq:up GROseq:up
ENSMUSG00000028771	Ptpn12	1.25012241411797	1.39484779915745	5.13233953549631e-7	3.95479244669533e-6	RNAseq:up GROseq:up
ENSMUSG00000028773	Fabp3	1.34328310743329	1.67385897450043	1.6995956721295e-5	3.6242281816097e-8	RNAseq:up GROseq:up
ENSMUSG00000028792	Ak2	0.725954437697512	1.22705965723628	6.42266959241148e-6	2.54729580342966e-5	RNAseq:up GROseq:up
ENSMUSG00000028793	Rnf19b	2.74470864157244	3.4276742557353	3.36420311690632e-35	2.12184168311046e-26	RNAseq:up GROseq:up
ENSMUSG00000028796	Phc2	0.833957826991758	0.725612099062287	5.60061905190824e-7	0.00106450135427341	RNAseq:up GROseq:up
ENSMUSG00000028837	Psmb2	0.423508618879722	0.610519736656136	0.0103615882564394	0.0119637665619572	RNAseq:up GROseq:up
ENSMUSG00000028847	Trappc3	0.306645360324055	1.15684633437696	0.00567510919912672	6.32474477181551e-5	RNAseq:up GROseq:up
ENSMUSG00000028862	Map3k6	1.81585506844446	0.962096082949948	6.8176545013311e-6	0.0307450885322064	RNAseq:up GROseq:up
ENSMUSG00000028868	Wasf2	0.437019362992119	0.571741682874278	0.0193031272022106	0.0078618100059244	RNAseq:up GROseq:up
ENSMUSG00000028879	Stx12	0.448283164235218	0.547674689304522	7.93897823479872e-6	0.0242933504800239	RNAseq:up GROseq:up
ENSMUSG00000028909	Ptpru	4.22176067490615	3.64652425849518	6.68818642873037e-6	0.00743740129746704	RNAseq:up GROseq:up
ENSMUSG00000028910	Mecr	0.810085280273137	1.98528410365491	1.80938256198254e-5	1.59085818584664e-12	RNAseq:up GROseq:up
ENSMUSG00000028911	Srsf4	0.662377057188844	1.15885718518537	0.00345911800139391	2.9413254580801e-5	RNAseq:up GROseq:up
ENSMUSG00000028945	Rheb	0.593681851196396	0.856104411724502	3.29602398336963e-7	0.000588339568547493	RNAseq:up GROseq:up
ENSMUSG00000028954	Nub1	0.627410990310153	1.63254369613527	0.000682038444883962	6.94156389382257e-6	RNAseq:up GROseq:up
ENSMUSG00000028967	Errfi1	4.19874273105608	3.32142839652948	2.50202150017654e-20	6.715807644443e-30	RNAseq:up GROseq:up
ENSMUSG00000028982	Slc25a33	1.00738592374608	1.57855907156409	0.0448009537493069	2.56130145382777e-5	RNAseq:up GROseq:up
ENSMUSG00000029064	Gnb1	0.409152418549838	1.23544225944992	0.0235358073658911	1.39449665856461e-8	RNAseq:up GROseq:up
ENSMUSG00000029084	Cd38	2.04936644821087	2.97090465925436	3.6414558040163e-6	2.16326627714216e-17	RNAseq:up GROseq:up
ENSMUSG00000029108	Pcdh7	2.88346010626434	1.60429248577291	6.98571019467354e-25	1.05115106826487e-5	RNAseq:up GROseq:up
ENSMUSG00000029110	Rnf4	0.776490878056405	0.742368757067549	7.27825385974452e-7	0.0304206542812731	RNAseq:up GROseq:up
ENSMUSG00000029131	Dnajb6	0.697716185401426	2.15078807673333	2.31385152441796e-8	2.69905307116111e-16	RNAseq:up GROseq:up
ENSMUSG00000029135	Fosl2	2.2758255193734	1.51001087241951	9.93854649186217e-7	0.000351070605902593	RNAseq:up GROseq:up
ENSMUSG00000029173	Sepsecs	0.488330186893572	1.47796405461347	0.00111736412106369	1.38217872184948e-7	RNAseq:up GROseq:up
ENSMUSG00000029174	Tbc1d1	1.3445797964653	1.88151704575434	5.04122024519885e-27	4.35973380977349e-15	RNAseq:up GROseq:up
ENSMUSG00000029178	Klf3	1.36148828830789	1.38384705202976	2.02884302764135e-20	9.58205886092331e-8	RNAseq:up GROseq:up
ENSMUSG00000029203	Ube2k	0.483102452173128	0.769818487137191	0.000322736931262497	0.00131022891078949	RNAseq:up GROseq:up
ENSMUSG00000029229	Chic2	1.18404971842478	1.07009054281206	2.4434001321937e-19	0.00301282776664988	RNAseq:up GROseq:up
ENSMUSG00000029238	Clock	0.424177712991416	0.711923290318512	0.00552402335955144	0.000753137565870067	RNAseq:up GROseq:up
ENSMUSG00000029249	Rest	0.664159749560583	0.984372527067382	0.00031813305429598	0.000946108886256191	RNAseq:up GROseq:up
ENSMUSG00000029254	Stap1	1.2008151508049	1.56889648497282	2.00866120113719e-8	1.064499796391e-6	RNAseq:up GROseq:up
ENSMUSG00000029275	Gfi1	5.75265540662123	7.1794232573759	1.98916442178882e-39	2.20921757655879e-5	RNAseq:up GROseq:up
ENSMUSG00000029304	Spp1	0.911195279944006	1.90286296633729	0.0128071241367145	0.000183782501602214	RNAseq:up GROseq:up
ENSMUSG00000029310	Nudt9	0.734371335143189	1.49104726845685	1.35691020885567e-5	8.70572433287949e-13	RNAseq:up GROseq:up
ENSMUSG00000029333	Rasgef1b	2.9699032003453	3.9484544778095	6.04179530984771e-24	8.27429249918854e-40	RNAseq:up GROseq:up
ENSMUSG00000029364	Wsb2	0.634616590894799	1.11236550360386	0.00262984796557288	4.78745780742282e-7	RNAseq:up GROseq:up
ENSMUSG00000029378	Areg	8.44528270772958	10.3382014567871	1.25387450001734e-15	3.87411909789762e-9	RNAseq:up GROseq:up
ENSMUSG00000029379	Cxcl3	8.41090551584876	6.3533596870981	5.99888569118419e-38	1.22736481381631e-21	RNAseq:up GROseq:up
ENSMUSG00000029380	Cxcl1	8.59693450273644	7.53698178463497	1.95987078938273e-31	5.83173136817856e-125	RNAseq:up GROseq:up
ENSMUSG00000029385	Ccng2	1.47270603911982	1.68217020823	5.50208320075043e-10	6.08337839152694e-12	RNAseq:up GROseq:up
ENSMUSG00000029401	Rilpl2	1.04309347311912	2.0220271227778	1.29789533074384e-7	2.29253714815287e-18	RNAseq:up GROseq:up
ENSMUSG00000029402	Snrnp35	0.740518296024584	1.48658691272824	1.59993476121137e-9	2.55005553631896e-6	RNAseq:up GROseq:up
ENSMUSG00000029409	U90926	4.5247980485646	5.46931241808437	0.0244898667987532	0.000108667782989208	RNAseq:up GROseq:up
ENSMUSG00000029439	Sfswap	0.568854783263173	0.507177947084184	1.324110183583e-6	0.0169217147310763	RNAseq:up GROseq:up
ENSMUSG00000029484	Anxa3	0.62055830480177	2.36949966716478	0.00971808529897999	1.74321660421222e-37	RNAseq:up GROseq:up
ENSMUSG00000029490	Mfsd7a	1.53108370227287	2.68162693755636	5.03604155738489e-13	2.86925726893179e-21	RNAseq:up GROseq:up
ENSMUSG00000029528	Pxn	0.738308519928915	0.958033478350358	2.57026856373825e-7	2.86772355487918e-5	RNAseq:up GROseq:up
ENSMUSG00000029534	St7	1.22127351763764	1.71130842108804	1.92428331742254e-6	7.50280939851778e-8	RNAseq:up GROseq:up
ENSMUSG00000029553	Tfec	2.64841949057308	3.84992875948949	3.96225131819654e-21	1.42446608901186e-54	RNAseq:up GROseq:up
ENSMUSG00000029569	Tmem168	0.508128561689096	1.28357159705178	0.00262026956878233	1.40750216803577e-6	RNAseq:up GROseq:up
ENSMUSG00000029581	Fscn1	2.95825575613955	2.88760144573006	2.46822803250204e-9	0.00201811782949521	RNAseq:up GROseq:up
ENSMUSG00000029598	Plbd2	0.355869502084916	1.09829540318364	0.0206295320071176	0.00207058909737831	RNAseq:up GROseq:up
ENSMUSG00000029686	Cul1	0.574128299515381	1.26072309913913	0.00254208829620727	9.49500117246595e-9	RNAseq:up GROseq:up
ENSMUSG00000029771	Irf5	0.932649161619658	0.676406406379308	0.000162842311116376	0.0259448559359695	RNAseq:up GROseq:up
ENSMUSG00000029780	Nt5c3	1.57204600029097	1.43745577476579	1.23831883261002e-7	0.000369247409195098	RNAseq:up GROseq:up
ENSMUSG00000029817	Tra2a	1.13103518011905	0.991471619030281	2.13066544844732e-6	0.00528019969346301	RNAseq:up GROseq:up
ENSMUSG00000029822	Osbpl3	1.13130417104059	0.870649122101193	0.00771820145978087	0.00187495414213279	RNAseq:up GROseq:up
ENSMUSG00000029826	Zc3hav1	0.687048264182086	1.48810034491143	6.50683096600862e-6	7.06286119057889e-7	RNAseq:up GROseq:up
ENSMUSG00000029840	Mtpn	0.669610608813113	1.81771424621409	1.75712991829682e-8	2.3673030387642e-17	RNAseq:up GROseq:up
ENSMUSG00000029915	Clec5a	1.37596781933537	2.47315974553561	4.57094432055781e-5	1.27506955763568e-29	RNAseq:up GROseq:up
ENSMUSG00000029992	Gfpt1	0.944496059267601	1.70594185470812	0.000175580505845801	1.2272328802383e-9	RNAseq:up GROseq:up
ENSMUSG00000030067	Foxp1	1.38384868843327	0.933066453438114	3.12786324415781e-12	0.000265208782561493	RNAseq:up GROseq:up
ENSMUSG00000030103	Bhlhe40	1.09878686566346	1.86875518798659	0.0352156315986284	8.27241328328487e-8	RNAseq:up GROseq:up
ENSMUSG00000030123	Plxnd1	0.843218872623416	2.18494415574426	0.000886640592362647	1.64008555932922e-10	RNAseq:up GROseq:up
ENSMUSG00000030142	Clec4e	3.8791069924265	5.35735557327895	2.07864637196214e-25	3.70719523575457e-60	RNAseq:up GROseq:up
ENSMUSG00000030144	Clec4d	1.61661033323925	2.36890614270142	3.4763921130541e-9	1.3125616509208e-15	RNAseq:up GROseq:up
ENSMUSG00000030156	Cd69	5.31738714077517	4.76038958575296	6.91525745311749e-22	7.79615175353199e-25	RNAseq:up GROseq:up
ENSMUSG00000030162	Olr1	7.57331966643623	5.63703931191036	5.58131748223992e-12	3.76171016764345e-22	RNAseq:up GROseq:up
ENSMUSG00000030199	Etv6	0.919765283643386	1.23076772812394	7.8832429170348e-6	8.37522001762417e-6	RNAseq:up GROseq:up
ENSMUSG00000030203	Dusp16	2.96377410420158	3.01705429655708	1.83874891399302e-29	6.06912961397761e-20	RNAseq:up GROseq:up
ENSMUSG00000030232	Aebp2	1.78869779440949	2.6776458543144	2.7162025727515e-64	1.49915797954015e-34	RNAseq:up GROseq:up
ENSMUSG00000030254	Rad18	0.904039272231086	0.800257933459576	0.00103864542146683	0.00821964307606227	RNAseq:up GROseq:up
ENSMUSG00000030269	Mtmr14	1.91957546784543	2.68455520146645	1.38535674058595e-32	2.99020213945585e-34	RNAseq:up GROseq:up
ENSMUSG00000030291	Med21	1.45809751878311	2.51235519134725	7.95725394808385e-13	9.36594495342478e-12	RNAseq:up GROseq:up
ENSMUSG00000030298	Sec13	0.295242970284507	0.773870339831587	0.0274210106165282	0.00562958351691225	RNAseq:up GROseq:up
ENSMUSG00000030403	Vasp	1.59197149795118	2.65551765320531	1.67581319820871e-15	8.48471569837806e-23	RNAseq:up GROseq:up
ENSMUSG00000030435	U2af2	0.45301358284835	0.613986867231127	0.034889116491767	0.0109181719414457	RNAseq:up GROseq:up
ENSMUSG00000030447	Cyfip1	0.815105925675273	1.86097768270479	2.02394186091528e-5	4.67767364964391e-10	RNAseq:up GROseq:up
ENSMUSG00000030469	Zfp719	1.19062586712839	2.13390095320367	0.00851659462526932	5.64085928941005e-15	RNAseq:up GROseq:up
ENSMUSG00000030530	Furin	1.44942087813084	1.49565306728348	1.63066918552796e-7	2.21779422692084e-7	RNAseq:up GROseq:up
ENSMUSG00000030536	Iqgap1	0.781614357946533	1.86215781699364	2.74746193708466e-6	9.81038064246915e-14	RNAseq:up GROseq:up
ENSMUSG00000030557	Mef2a	0.748958929425697	0.797394849865301	1.56693398833202e-5	0.0012096753321226	RNAseq:up GROseq:up
ENSMUSG00000030560	Ctsc	1.60400224272876	1.66804588593639	1.21579386739387e-12	9.78921888976242e-7	RNAseq:up GROseq:up
ENSMUSG00000030591	Psmd8	0.602626095822117	1.92344652104044	0.00807533601927827	5.22546989819738e-14	RNAseq:up GROseq:up
ENSMUSG00000030595	Nfkbib	2.81753798488836	3.44227431249259	8.1362697128023e-36	2.44491116541113e-64	RNAseq:up GROseq:up
ENSMUSG00000030643	Rab30	2.17836778869791	2.55311649742296	0.0402185384755021	0.000161674427657427	RNAseq:up GROseq:up
ENSMUSG00000030681	Mvp	0.781927437828911	1.37246511881241	2.65919433780502e-7	7.58059016019331e-9	RNAseq:up GROseq:up
ENSMUSG00000030691	Fchsd2	1.97072811080898	3.21275039416885	1.24109900139113e-13	7.71167201818946e-22	RNAseq:up GROseq:up
ENSMUSG00000030717	Nupr1	1.81274486128662	2.30924489463707	1.6995956721295e-5	1.11720529158716e-12	RNAseq:up GROseq:up
ENSMUSG00000030720	Cln3	0.489629757522907	0.947899527483667	0.00335229231982582	0.0027423322068732	RNAseq:up GROseq:up
ENSMUSG00000030738	Eif3c	0.535673561025859	1.39809947745709	0.000180823288751269	8.46365833737137e-8	RNAseq:up GROseq:up
ENSMUSG00000030805	Stx4a	0.443961211024695	0.651580156806363	0.00858709785478355	0.00561033542681684	RNAseq:up GROseq:up
ENSMUSG00000030822	Prr14	0.782497881837861	0.764218732379897	7.27428088132118e-8	0.00296099969741158	RNAseq:up GROseq:up
ENSMUSG00000030830	Itgal	2.27579821318902	3.83745814730493	4.38809443682238e-8	1.1507317112079e-9	RNAseq:up GROseq:up
ENSMUSG00000030922	Lyrm1	0.839550342833355	1.18247204260587	3.78167879826988e-5	1.67862503722982e-5	RNAseq:up GROseq:up
ENSMUSG00000031004	Mki67	1.63418348608642	2.27052574687565	0.000104352391523101	1.82853388582485e-9	RNAseq:up GROseq:up
ENSMUSG00000031007	Atp6ap2	0.261355611088126	0.964244347592642	0.0120183194991688	3.29645541680692e-5	RNAseq:up GROseq:up
ENSMUSG00000031010	Usp9x	0.507619231585617	0.739330263323835	0.00228261514144094	0.0118361737114475	RNAseq:up GROseq:up
ENSMUSG00000031015	Swap70	1.5084482555979	1.72887548426463	3.1072488658973e-11	1.76368695810525e-9	RNAseq:up GROseq:up
ENSMUSG00000031153	Gripap1	0.891524674065495	1.78742350529673	2.25934037811882e-8	7.66451461764814e-11	RNAseq:up GROseq:up
ENSMUSG00000031154	Otud5	0.574840584506484	1.21466822754631	1.85961606275964e-5	2.28035666449409e-5	RNAseq:up GROseq:up
ENSMUSG00000031155	Pim2	0.644150922497399	1.70532869595821	0.0309610765052938	6.90699633749121e-8	RNAseq:up GROseq:up
ENSMUSG00000031167	Rbm3	0.560994518988081	0.675050749232268	0.000742274289563168	0.00914384085231795	RNAseq:up GROseq:up
ENSMUSG00000031207	Msn	0.644900083633174	2.0293001166768	0.00197285309675939	5.4160893974541e-10	RNAseq:up GROseq:up
ENSMUSG00000031246	Sh3bgrl	0.33628711273552	1.86483608116819	0.00780284890406808	1.37526402411384e-12	RNAseq:up GROseq:up
ENSMUSG00000031256	Cstf2	0.508542174170061	1.23777200724371	0.000394317045384476	1.8868993557826e-5	RNAseq:up GROseq:up
ENSMUSG00000031257	Nox1	2.89527899663365	2.49199323161205	1.02343515947034e-7	3.06749166616168e-18	RNAseq:up GROseq:up
ENSMUSG00000031278	Acsl4	0.53375980204774	0.826967808496572	0.00406469603346835	0.0208764449353691	RNAseq:up GROseq:up
ENSMUSG00000031309	Rps6ka3	0.943441502215473	0.707373886021633	1.75464622484603e-6	0.0189307097951356	RNAseq:up GROseq:up
ENSMUSG00000031314	Taf1	0.406061511968514	0.694497703058684	0.00130435082126499	0.00462136804049161	RNAseq:up GROseq:up
ENSMUSG00000031357	Syap1	0.233645451733644	0.791844229291009	0.0110019318453756	0.00120637343180485	RNAseq:up GROseq:up
ENSMUSG00000031365	Zfp275	0.929767539355653	1.35476568553841	1.6995956721295e-5	5.32318845213972e-6	RNAseq:up GROseq:up
ENSMUSG00000031422	Morf4l2	0.778990770786404	1.24467640600367	1.33481661108816e-8	1.05218102076373e-5	RNAseq:up GROseq:up
ENSMUSG00000031429	Psmd10	0.59057022392165	2.46385701254878	0.000152866731215388	2.63408676341106e-29	RNAseq:up GROseq:up
ENSMUSG00000031441	Atp11a	0.554332993195178	2.25307713315623	0.00834759251246187	5.28371586514784e-19	RNAseq:up GROseq:up
ENSMUSG00000031444	F10	2.89816163161624	3.33399424933424	1.25282715542513e-8	8.66333508044282e-19	RNAseq:up GROseq:up
ENSMUSG00000031488	Rab11fip1	4.33925627212901	3.15383998658021	9.09481550758026e-67	9.61874940381391e-22	RNAseq:up GROseq:up
ENSMUSG00000031503	Col4a2	1.95873849522753	3.50129245289077	0.00117138959966876	2.04232918584901e-18	RNAseq:up GROseq:up
ENSMUSG00000031504	Rab20	2.96582387899085	3.72922482909553	6.99960891476882e-82	3.00771921654506e-39	RNAseq:up GROseq:up
ENSMUSG00000031530	Dusp4	2.85934080102931	2.17424537026301	4.96197058685493e-5	2.26465450429324e-27	RNAseq:up GROseq:up
ENSMUSG00000031538	Plat	7.93644704968082	1.44481026718689	1.35001200963212e-11	0.00308693100299595	RNAseq:up GROseq:up
ENSMUSG00000031549	Ido2	2.91006437287605	2.22165464810388	0.0430695417149459	7.08090072230794e-7	RNAseq:up GROseq:up
ENSMUSG00000031586	Rbpms	1.46529237673197	1.78259163329947	0.000999281161090738	1.70599074872812e-8	RNAseq:up GROseq:up
ENSMUSG00000031596	Slc7a2	3.64205129162663	2.45330585618138	4.28925706130049e-11	6.88222725374541e-8	RNAseq:up GROseq:up
ENSMUSG00000031600	Vps37a	0.366884997416582	0.805072919275181	8.56121974296463e-6	0.0192334198079973	RNAseq:up GROseq:up
ENSMUSG00000031609	Sap30	2.12267603095708	1.08701934080387	4.73872745389046e-18	0.0164054501815443	RNAseq:up GROseq:up
ENSMUSG00000031652	N4bp1	1.9118803931527	2.14110350949054	4.50793850863943e-31	1.08243337172448e-13	RNAseq:up GROseq:up
ENSMUSG00000031662	Snx20	1.13282958417128	1.79320028287658	3.3374465503571e-14	9.15800683671267e-9	RNAseq:up GROseq:up
ENSMUSG00000031701	Dnaja2	1.48461549717872	2.21327653560224	5.48105990465403e-19	9.44311588575462e-12	RNAseq:up GROseq:up
ENSMUSG00000031712	Il15	1.83653685136036	1.40025991204045	4.72103683492631e-7	2.51219602170194e-6	RNAseq:up GROseq:up
ENSMUSG00000031715	Smarca5	0.574759352223687	1.01009785137447	7.26663594928604e-7	5.92111076330986e-5	RNAseq:up GROseq:up
ENSMUSG00000031729	2400003C14Rik	0.86537718759161	0.970815809056332	2.54148004214052e-11	0.000339104280385084	RNAseq:up GROseq:up
ENSMUSG00000031758	Cdyl2	0.855082200509198	1.0123496255289	0.00475578752932671	7.38806977234586e-6	RNAseq:up GROseq:up
ENSMUSG00000031762	Mt2	3.49628524607848	1.75304784938715	2.21789090961045e-14	0.0048609118988158	RNAseq:up GROseq:up
ENSMUSG00000031770	Herpud1	1.35677871505997	1.96904959710272	6.32280836337791e-11	3.50647205537633e-11	RNAseq:up GROseq:up
ENSMUSG00000031776	Arl2bp	0.536034712188898	0.944771065236579	0.0026667935700764	0.0254080694653704	RNAseq:up GROseq:up
ENSMUSG00000031778	Cx3cl1	3.8483942366711	1.75008767684307	4.44052214496697e-12	0.00990868047755245	RNAseq:up GROseq:up
ENSMUSG00000031779	Ccl22	3.93573027969013	9.07092595525449	1.41859230220069e-13	1.41976746006065e-7	RNAseq:up GROseq:up
ENSMUSG00000031781	Ciapin1	1.19197029943917	1.26004837964294	7.59721131570665e-12	3.47998377077257e-7	RNAseq:up GROseq:up
ENSMUSG00000031799	Tpm4	1.22983935024317	1.19578113336252	3.67595526787008e-9	0.000373294414440733	RNAseq:up GROseq:up
ENSMUSG00000031898	Dpep3	1.67415027673384	2.24886850867993	0.0422628865296428	7.88083731662001e-6	RNAseq:up GROseq:up
ENSMUSG00000031939	Taf1d	0.438533331828472	0.540589819629454	0.0400822167459315	0.0266945119780995	RNAseq:up GROseq:up
ENSMUSG00000031955	Bcar1	2.64672767191957	2.93483339070693	6.97231228104336e-5	7.19908921863853e-11	RNAseq:up GROseq:up
ENSMUSG00000031959	Wdr59	0.89941305159986	1.0522179295519	3.55004765538206e-8	4.676022842728e-5	RNAseq:up GROseq:up
ENSMUSG00000032000	Birc3	2.49096229062356	3.28984182258634	8.89506902657959e-48	5.47573787641236e-63	RNAseq:up GROseq:up
ENSMUSG00000032002	Dcun1d5	0.831433972209046	1.68661410319626	1.20096565121613e-10	2.78747147034382e-7	RNAseq:up GROseq:up
ENSMUSG00000032014	Oaf	3.06048974800663	3.60291401179325	2.35493933285036e-9	7.12425759651266e-11	RNAseq:up GROseq:up
ENSMUSG00000032065	Tex12	4.05972272433232	1.35019004524791	0.0002242544746966	0.00449842659533421	RNAseq:up GROseq:up
ENSMUSG00000032089	Il10ra	1.05292400984361	1.50420821481931	0.000736121101807318	1.922513256242e-8	RNAseq:up GROseq:up
ENSMUSG00000032174	Icam5	2.31364235174267	3.57405415008	6.46309890066153e-5	0.000408650806731799	RNAseq:up GROseq:up
ENSMUSG00000032193	Ldlr	1.04919967326533	1.00951981575983	0.00106330737710619	0.000162107958105001	RNAseq:up GROseq:up
ENSMUSG00000032231	Anxa2	0.735799449400558	1.54837665437544	0.00885407232665284	3.07038571626073e-6	RNAseq:up GROseq:up
ENSMUSG00000032249	Anp32a	0.371163289214016	0.646849900344918	0.00705508945332831	0.00500457408650293	RNAseq:up GROseq:up
ENSMUSG00000032261	Sh3bgrl2	2.01593474617981	2.91339157776406	2.50885833940338e-7	1.87885942815263e-30	RNAseq:up GROseq:up
ENSMUSG00000032311	Nrg4	2.15285153783525	1.82040732913147	0.00212649927158667	2.61877113022556e-7	RNAseq:up GROseq:up
ENSMUSG00000032313	AI118078	4.12572875305301	3.9122768477223	0.0327042760294637	4.94331119226576e-16	RNAseq:up GROseq:up
ENSMUSG00000032369	Plscr1	2.56418770406351	2.37705031499281	1.36566902921377e-32	7.11744266332928e-41	RNAseq:up GROseq:up
ENSMUSG00000032407	2610101N10Rik	0.336781356638962	0.753321716786174	3.44558898455581e-6	0.00104865765638419	RNAseq:up GROseq:up
ENSMUSG00000032413	Rasa2	1.32165637782792	0.978606543764323	6.25367880210364e-8	3.12028928286755e-5	RNAseq:up GROseq:up
ENSMUSG00000032423	Syncrip	0.94371667222008	1.38455156390822	0.000121977167110714	3.53499697645813e-8	RNAseq:up GROseq:up
ENSMUSG00000032435	Dync1li1	0.549091300123054	0.740730970156706	0.00100540934931903	0.00684006854499628	RNAseq:up GROseq:up
ENSMUSG00000032462	Pik3cb	1.65718681521081	1.45613561531953	5.8306642622292e-19	2.89052768547902e-5	RNAseq:up GROseq:up
ENSMUSG00000032475	Nck1	2.5687453944822	2.11948624434282	4.83151578782541e-27	3.97592112422065e-13	RNAseq:up GROseq:up
ENSMUSG00000032487	Ptgs2	7.38616589660455	4.83534985522622	5.61374942195686e-93	3.22385656459505e-32	RNAseq:up GROseq:up
ENSMUSG00000032494	Tdgf1	3.15975546709682	4.43072360630691	0.000129735599825104	0.0261526066525497	RNAseq:up GROseq:up
ENSMUSG00000032497	Lrrfip2	1.27058297478682	2.22994381939352	3.35602743021639e-21	2.18104730490638e-12	RNAseq:up GROseq:up
ENSMUSG00000032501	Trib1	2.81525776006053	3.07752129870254	0.000152878669463561	5.84938713984155e-12	RNAseq:up GROseq:up
ENSMUSG00000032508	Myd88	0.985624457936437	1.16289878465016	7.24754761501738e-8	5.98778269812726e-5	RNAseq:up GROseq:up
ENSMUSG00000032512	Wdr48	0.559670410390907	1.52679808634708	1.44914774468844e-9	2.12561525095032e-12	RNAseq:up GROseq:up
ENSMUSG00000032515	Csrnp1	4.89144375132988	4.6930379900914	7.60048849612473e-69	1.57459711801743e-42	RNAseq:up GROseq:up
ENSMUSG00000032536	Trak1	0.588812755305861	0.645232477892902	0.00492377812892133	0.00212644319147467	RNAseq:up GROseq:up
ENSMUSG00000032578	Cish	5.5960783627637	4.70558327936843	5.93555597003304e-29	1.63821542508478e-10	RNAseq:up GROseq:up
ENSMUSG00000032688	Malt1	3.67970267822605	3.92925468701581	4.08026958528319e-167	2.48251832223744e-26	RNAseq:up GROseq:up
ENSMUSG00000032691	Nlrp3	6.16440192275799	5.44365129792854	1.95177948042463e-41	2.02284022676349e-103	RNAseq:up GROseq:up
ENSMUSG00000032712	2810474O19Rik	1.12196511966943	0.935623865540894	3.62113375158678e-6	0.00278740197615535	RNAseq:up GROseq:up
ENSMUSG00000032724	Abtb2	5.0410651736347	3.05943479998728	9.78573413595439e-43	4.52601699012983e-17	RNAseq:up GROseq:up
ENSMUSG00000032740	Ccdc88a	0.461816822274222	0.903038658075054	0.00437534164484673	6.22435856242145e-5	RNAseq:up GROseq:up
ENSMUSG00000032745	Gpbp1	0.91119202393379	1.30852015440823	1.18565734294168e-13	2.05307581788446e-6	RNAseq:up GROseq:up
ENSMUSG00000032803	Cdv3	0.600434582874376	0.85665696106879	0.0193248058061975	0.00149671615465235	RNAseq:up GROseq:up
ENSMUSG00000032812	Arap1	0.577698197071323	1.44580456789388	0.00083590863760468	5.77014844418782e-13	RNAseq:up GROseq:up
ENSMUSG00000032841	Prr5l	1.50665967135682	2.97439149113701	1.14485005093477e-9	1.72906879897435e-31	RNAseq:up GROseq:up
ENSMUSG00000032860	P2ry2	3.35599740187611	2.96704386081863	4.04042234608413e-18	2.33100849351977e-15	RNAseq:up GROseq:up
ENSMUSG00000032932	Hspa13	0.360721900118768	1.02319033985078	0.0269958802567295	0.000651557288242866	RNAseq:up GROseq:up
ENSMUSG00000032952	Ap4b1	0.947409424441953	0.858799859338018	7.31094083273127e-14	0.00347742813969656	RNAseq:up GROseq:up
ENSMUSG00000032965	Ift57	1.25867849335582	2.67454014266571	1.39783470186385e-13	8.08442724808101e-29	RNAseq:up GROseq:up
ENSMUSG00000033066	Gas7	0.781023502032385	1.80876133367369	0.000568030218988597	7.68671475196756e-18	RNAseq:up GROseq:up
ENSMUSG00000033124	Atg9a	0.536161306844256	0.849151496271352	0.00554520225401764	0.000528961912888378	RNAseq:up GROseq:up
ENSMUSG00000033192	Lpcat2	0.767736076611893	2.10415534434944	0.00585758833175861	4.67699067526875e-12	RNAseq:up GROseq:up
ENSMUSG00000033213	AA467197	3.81134140460454	1.65201930415806	2.86414546224858e-21	0.00164940898443892	RNAseq:up GROseq:up
ENSMUSG00000033319	Fem1c	0.419005159320069	1.17457937072222	0.00585132650586245	7.4368809762392e-5	RNAseq:up GROseq:up
ENSMUSG00000033355	Rtp4	0.564938712459114	1.00835029321825	0.0117829519568879	0.000324820173226554	RNAseq:up GROseq:up
ENSMUSG00000033499	Larp4b	0.863708602941174	1.38595633634113	5.84848379147825e-18	1.11202067178726e-8	RNAseq:up GROseq:up
ENSMUSG00000033502	Cdc14a	0.907295843434328	1.27249603402178	3.58000674450362e-8	1.29016704072762e-5	RNAseq:up GROseq:up
ENSMUSG00000033538	Casp4	2.42039581739344	3.4546974596279	1.12170274675661e-5	6.65940279910417e-22	RNAseq:up GROseq:up
ENSMUSG00000033545	Znrf1	1.25429555004028	2.74667423398622	7.8739822858411e-14	6.54825994534451e-30	RNAseq:up GROseq:up
ENSMUSG00000033581	Igf2bp2	1.16653031725636	1.79558216751851	0.000176042709137141	1.92591553537776e-8	RNAseq:up GROseq:up
ENSMUSG00000033671	Cep350	0.718339850981207	1.27163612200544	0.000666092493004439	4.42657777558277e-5	RNAseq:up GROseq:up
ENSMUSG00000033721	Vav3	0.47721061360382	0.993160194886566	0.0329593136922895	0.00149060200115263	RNAseq:up GROseq:up
ENSMUSG00000033730	Egr3	2.60370023995145	4.35353638165513	3.6321392815065e-7	0.000654264824667739	RNAseq:up GROseq:up
ENSMUSG00000033739	Fkbpl	0.747743822108745	1.92469757770418	0.00634192308393506	0.000137430744277758	RNAseq:up GROseq:up
ENSMUSG00000033740	St18	0.669773205320444	1.02925480171727	0.0267502158171049	0.00267198894926208	RNAseq:up GROseq:up
ENSMUSG00000033792	Atp7a	0.919073310847275	1.04315546335847	3.44988622286495e-10	0.000585664104309061	RNAseq:up GROseq:up
ENSMUSG00000033793	Atp6v1h	0.620031254372802	1.38206352356734	0.00132515591357198	5.78077260446381e-6	RNAseq:up GROseq:up
ENSMUSG00000033949	Trim36	2.96841071608255	1.60589550666829	2.44849023075259e-21	6.90255778557471e-5	RNAseq:up GROseq:up
ENSMUSG00000034088	Hdlbp	0.397263289511331	0.648707743976856	0.0240965901614806	0.00177589950688081	RNAseq:up GROseq:up
ENSMUSG00000034101	Ctnnd1	0.499871050527855	0.979660564912819	1.01441012109985e-6	4.30892396401085e-5	RNAseq:up GROseq:up
ENSMUSG00000034135	Sik3	0.574253454109876	0.875075230693882	0.0187165344038927	0.00494108217269284	RNAseq:up GROseq:up
ENSMUSG00000034243	Golgb1	0.368318587312028	0.667600053416299	0.0381187704593865	0.0129344861226013	RNAseq:up GROseq:up
ENSMUSG00000034248	Slc25a37	2.23887070856922	2.47314588110544	7.35476279130281e-12	3.09399654493085e-11	RNAseq:up GROseq:up
ENSMUSG00000034266	Batf	2.25088648369925	1.34893092511016	9.4996645867497e-22	1.04515735700173e-6	RNAseq:up GROseq:up
ENSMUSG00000034269	Setd5	0.451779576458275	0.766491415048082	0.000997221936953092	0.000598960278516221	RNAseq:up GROseq:up
ENSMUSG00000034271	Jdp2	4.18557429482682	4.05238672625532	1.1562641013073e-48	6.89040361495922e-52	RNAseq:up GROseq:up
ENSMUSG00000034297	Med13	1.10511705938284	1.44696362520373	1.08413256592561e-10	8.3043718733525e-7	RNAseq:up GROseq:up
ENSMUSG00000034300	Fam53c	1.24458338732707	0.855088994087369	4.74678296530698e-7	0.00107307412821806	RNAseq:up GROseq:up
ENSMUSG00000034342	Cbl	0.89128825856045	1.02312443322547	0.00158957152351612	0.000140228307513874	RNAseq:up GROseq:up
ENSMUSG00000034343	Ube2f	1.52283569536733	2.22451382258794	1.49929375681504e-45	2.86666490864767e-28	RNAseq:up GROseq:up
ENSMUSG00000034361	Cpne2	0.599353389331179	1.1906752894673	0.00418271539561178	7.38909264689662e-5	RNAseq:up GROseq:up
ENSMUSG00000034394	Lif	8.06118147859504	4.98530184465179	7.83200589850114e-26	3.4251917297611e-17	RNAseq:up GROseq:up
ENSMUSG00000034412	Tbc1d10a	0.655199576712269	0.722033227415065	2.5532021232982e-5	0.00106972018713072	RNAseq:up GROseq:up
ENSMUSG00000034422	Parp14	1.34386467249055	1.89167319781112	9.50110431191983e-12	1.06324832705307e-9	RNAseq:up GROseq:up
ENSMUSG00000034459	Ifit1	2.54208533183832	1.89657295282434	9.59631711306345e-15	2.04428415517339e-6	RNAseq:up GROseq:up
ENSMUSG00000034480	Diap2	0.468795658772218	1.54219470100793	0.0292730378684876	4.04695060289077e-8	RNAseq:up GROseq:up
ENSMUSG00000034574	Daam1	0.702732980558965	1.42895093764202	0.00242148872288338	1.41675936858929e-7	RNAseq:up GROseq:up
ENSMUSG00000034640	Tiparp	3.31771857294316	1.74754020610041	3.80339656213266e-24	1.64567902098292e-5	RNAseq:up GROseq:up
ENSMUSG00000034674	Tdg	0.924542965808078	1.13528116323111	0.00394252450624749	0.000845450114015089	RNAseq:up GROseq:up
ENSMUSG00000034731	Dgkh	0.959391299640108	0.743358084187903	0.000295809156356486	0.0416443137278834	RNAseq:up GROseq:up
ENSMUSG00000034765	Dusp5	4.16766800155213	4.32431088175109	9.62587472460732e-30	8.92164045894085e-35	RNAseq:up GROseq:up
ENSMUSG00000034826	Nup54	2.04379344001504	2.21823990174184	8.52757516761983e-26	3.27192266380126e-26	RNAseq:up GROseq:up
ENSMUSG00000034842	Art3	5.26211336834536	2.72579684868553	1.76414843735684e-9	6.03699280767361e-20	RNAseq:up GROseq:up
ENSMUSG00000034893	Cog3	0.319235436958045	0.637543525129892	0.0197233145588144	0.00218212160414737	RNAseq:up GROseq:up
ENSMUSG00000034902	Pip5k1c	0.466528593210284	1.05402840141177	0.0243514449996985	2.09750441687514e-7	RNAseq:up GROseq:up
ENSMUSG00000034903	Cobll1	1.34952107785477	1.46878692583083	0.00573067235954149	0.00201811782949521	RNAseq:up GROseq:up
ENSMUSG00000034997	Htr2a	3.43420520413465	1.83047606520779	1.84157699350886e-8	7.22952692676054e-6	RNAseq:up GROseq:up
ENSMUSG00000034998	Foxn2	1.30229871441881	1.3716136949021	0.00031813305429598	4.79490126420442e-9	RNAseq:up GROseq:up
ENSMUSG00000035021	Baz1a	1.48721582667745	1.8932620120928	1.83038525711539e-19	6.61917563799484e-13	RNAseq:up GROseq:up
ENSMUSG00000035042	Ccl5	4.74925349964895	4.84973206209344	6.11332595138065e-68	3.52661992981947e-26	RNAseq:up GROseq:up
ENSMUSG00000035095	Fam167a	2.53576207742544	5.55849030445229	0.00121279905944023	0.0381842426121716	RNAseq:up GROseq:up
ENSMUSG00000035107	Dcbld2	2.44590585113064	2.86255783977193	8.77153121262987e-19	1.49562843589598e-39	RNAseq:up GROseq:up
ENSMUSG00000035152	Ap2b1	0.345042359264418	1.03047697474988	0.00507301590645765	5.60522755449561e-7	RNAseq:up GROseq:up
ENSMUSG00000035158	Mitf	1.01142501946693	1.04986506346155	3.51148519567022e-5	2.32418599181897e-5	RNAseq:up GROseq:up
ENSMUSG00000035164	Zc3h12c	4.29205736109952	4.51969661262994	3.06416460236451e-56	1.46363286774999e-93	RNAseq:up GROseq:up
ENSMUSG00000035168	Tanc1	0.516773966646102	1.01758750748897	0.0334486395090035	0.000153359485475357	RNAseq:up GROseq:up
ENSMUSG00000035173	A630007B06Rik	0.345261116867959	0.938843503046468	0.0162528155843856	0.000153251934151018	RNAseq:up GROseq:up
ENSMUSG00000035208	Slfn8	0.951006093628414	1.34423960961565	0.00418648139827537	0.00635111328548353	RNAseq:up GROseq:up
ENSMUSG00000035235	Trim13	3.0996280710598	1.43367920729419	1.51181631761151e-31	1.37707174616029e-9	RNAseq:up GROseq:up
ENSMUSG00000035274	Tpbg	7.98781245056596	5.73153813960304	5.9706689730989e-31	0.000113671435473057	RNAseq:up GROseq:up
ENSMUSG00000035352	Ccl12	4.09755124362758	4.18394830112454	4.23879755382152e-14	1.36652206010966e-27	RNAseq:up GROseq:up
ENSMUSG00000035356	Nfkbiz	5.95493429797892	4.65208659781701	5.27527750229738e-120	2.08812633432512e-67	RNAseq:up GROseq:up
ENSMUSG00000035373	Ccl7	4.57193246722976	3.28384058928677	3.15475533935098e-22	3.48099482127332e-14	RNAseq:up GROseq:up
ENSMUSG00000035376	Ptplb	0.825823432713877	1.85152090075321	0.000284222878044301	4.31788393536381e-14	RNAseq:up GROseq:up
ENSMUSG00000035448	Ccr3	3.14363430490007	3.49910019527601	1.60863382361263e-10	1.96462147822697e-17	RNAseq:up GROseq:up
ENSMUSG00000035530	Eif1	1.23119763832616	1.56153615675137	5.57069500107839e-8	1.80239499628717e-14	RNAseq:up GROseq:up
ENSMUSG00000035671	Zswim4	3.24436949171644	2.04209543717737	2.75550943419566e-62	5.32370281566643e-19	RNAseq:up GROseq:up
ENSMUSG00000035678	Tnfsf9	6.81155342615028	5.06309457559339	3.91684536557561e-46	1.24598895902205e-75	RNAseq:up GROseq:up
ENSMUSG00000035692	Isg15	1.87985265673386	2.25631642935863	4.66275836853893e-14	5.64544856168845e-8	RNAseq:up GROseq:up
ENSMUSG00000035725	Prkx	0.657021698809259	1.15350128606417	0.00609330863821649	2.79412869306675e-6	RNAseq:up GROseq:up
ENSMUSG00000035851	Ythdc1	0.431162255122739	0.709516821925985	0.00700160601376337	0.0059249513369886	RNAseq:up GROseq:up
ENSMUSG00000035898	Uba6	0.545988909555498	0.896322955479669	2.54303084998596e-5	9.8990779262973e-7	RNAseq:up GROseq:up
ENSMUSG00000035901	Dennd5a	0.514196291008219	1.30995987410452	0.00728172730585269	4.00429513059305e-10	RNAseq:up GROseq:up
ENSMUSG00000035929	H2-Q4	0.799940904922129	1.79584857455492	0.00274656196587629	6.32863214733037e-6	RNAseq:up GROseq:up
ENSMUSG00000035954	Dock4	0.691823802324544	0.964930539972514	0.0342474006556762	0.0234450508773314	RNAseq:up GROseq:up
ENSMUSG00000036026	Tmem63b	0.436446590473137	1.1676710991805	0.00284308149132678	0.00143810858878634	RNAseq:up GROseq:up
ENSMUSG00000036052	Dnajb5	1.32449228157976	1.62169074085752	2.72545675603929e-13	1.03248121715604e-11	RNAseq:up GROseq:up
ENSMUSG00000036053	Fmnl2	0.733810740716078	1.7476447822055	0.00808894918835479	3.51452216432465e-5	RNAseq:up GROseq:up
ENSMUSG00000036057	Ptpn23	1.93711964227704	2.15891197307959	4.05476492370283e-17	2.2075723389372e-22	RNAseq:up GROseq:up
ENSMUSG00000036067	Slc2a6	2.27982090295755	3.23353910474098	1.86561594612993e-27	1.44533150199592e-49	RNAseq:up GROseq:up
ENSMUSG00000036206	Sh3bp4	2.46082296879149	1.34862002855509	2.95549038774618e-20	0.00195767506107906	RNAseq:up GROseq:up
ENSMUSG00000036275	9530068E07Rik	0.422153383838099	0.804866197004134	0.0156296293302396	0.00411824875304925	RNAseq:up GROseq:up
ENSMUSG00000036390	Gadd45a	1.58340057857409	2.25898632935867	1.3701229206713e-5	0.000394784818195305	RNAseq:up GROseq:up
ENSMUSG00000036391	Sec24a	0.988593665833169	1.55507086628379	4.06888557752376e-6	2.45904493170077e-7	RNAseq:up GROseq:up
ENSMUSG00000036398	Ppp1r11	0.740334196281084	0.917142888103668	7.20089848571063e-9	0.0029331594055092	RNAseq:up GROseq:up
ENSMUSG00000036432	Siah2	1.20314284207333	1.19147205360003	6.89395021978429e-8	8.04395096864059e-8	RNAseq:up GROseq:up
ENSMUSG00000036478	Btg1	1.97819931371433	1.89795004814861	2.40102207403155e-28	1.48301183505047e-10	RNAseq:up GROseq:up
ENSMUSG00000036499	Eea1	1.1407316563042	1.84341924962885	9.49796289662249e-11	1.53530641273715e-8	RNAseq:up GROseq:up
ENSMUSG00000036528	Ppfibp2	0.869870858006032	1.31303081090305	2.24512235666107e-7	6.29127183395032e-8	RNAseq:up GROseq:up
ENSMUSG00000036553	Sh3tc1	0.518434192379364	0.774687359824657	0.00981046558975601	0.000850347601230131	RNAseq:up GROseq:up
ENSMUSG00000036620	Mgat4b	0.521804042987928	1.1354705160658	0.00814134114272499	1.42305366540168e-5	RNAseq:up GROseq:up
ENSMUSG00000036840	Siah1a	0.49749880749218	0.581497582359756	0.000135873830293784	0.0299914108804826	RNAseq:up GROseq:up
ENSMUSG00000036890	Gtdc1	0.45211749043995	1.17751628067294	0.00232673664767883	2.73645745532788e-8	RNAseq:up GROseq:up
ENSMUSG00000036894	Rap2b	0.990588606244256	1.11363910742098	0.0228314593510117	0.00231246238018177	RNAseq:up GROseq:up
ENSMUSG00000036931	Nfkbid	2.38125591494027	2.18113046823071	2.29071379429011e-10	2.22279432669185e-19	RNAseq:up GROseq:up
ENSMUSG00000036943	Rab8b	0.356238661605413	1.3331175073865	0.00451342306360348	0.000231690429215973	RNAseq:up GROseq:up
ENSMUSG00000037062	Sh3glb1	0.305141587116838	1.20872410063859	0.0274165708971519	0.000267254726972366	RNAseq:up GROseq:up
ENSMUSG00000037108	Zcwpw1	0.641912492749289	1.73975444393768	0.0337488202903854	2.07892624638206e-6	RNAseq:up GROseq:up
ENSMUSG00000037110	Ralgapa2	1.0400343204072	1.80357520923546	5.68738922456605e-6	3.28381525227972e-10	RNAseq:up GROseq:up
ENSMUSG00000037148	Arhgap10	0.494414053076761	1.56767126898739	0.00304070988899473	4.21336723556039e-6	RNAseq:up GROseq:up
ENSMUSG00000037211	Spry1	4.26186897288608	2.8850095191075	4.34163779109219e-15	0.0101048108405841	RNAseq:up GROseq:up
ENSMUSG00000037242	Clic4	2.49387953879505	3.58864825537226	4.83502619359707e-38	9.40616504314405e-27	RNAseq:up GROseq:up
ENSMUSG00000037253	Mex3c	1.53443419053035	1.32371503177898	3.55282909278976e-52	1.08507031372236e-8	RNAseq:up GROseq:up
ENSMUSG00000037286	Stag1	0.279799952674918	0.514513297312857	0.00399007398610886	0.0397027933060998	RNAseq:up GROseq:up
ENSMUSG00000037331	Larp1	1.34715431663837	2.09604090310804	2.33067466603668e-16	6.55682718913476e-14	RNAseq:up GROseq:up
ENSMUSG00000037351	Actr1b	0.505151764648344	1.0257469316073	0.00134389546117497	0.010581344506786	RNAseq:up GROseq:up
ENSMUSG00000037405	Icam1	4.48878724703069	5.18455049075394	5.16808548700171e-130	1.73180681772124e-104	RNAseq:up GROseq:up
ENSMUSG00000037406	Htra4	4.89420487307255	1.52593556234789	1.45687049923489e-11	0.0119365436376055	RNAseq:up GROseq:up
ENSMUSG00000037410	Tbc1d2b	0.754175524489484	1.81935594994512	0.000170026193592244	1.61263297414812e-9	RNAseq:up GROseq:up
ENSMUSG00000037411	Serpine1	7.65262139047731	4.58130217875376	4.62533782499629e-31	1.27289704719089e-34	RNAseq:up GROseq:up
ENSMUSG00000037443	Ccdc21	1.07236170936846	1.68573612299981	1.06619995309793e-7	1.34706919295213e-7	RNAseq:up GROseq:up
ENSMUSG00000037447	Arid5a	2.6404620862029	1.24615793983822	3.49861887198324e-14	2.27229692267641e-5	RNAseq:up GROseq:up
ENSMUSG00000037458	Azin1	0.679255458615289	0.886224368469776	1.12799913532697e-5	0.011359767751129	RNAseq:up GROseq:up
ENSMUSG00000037475	Thoc2	0.303323879061797	1.05843351141459	0.0246824124790048	0.000124114478052264	RNAseq:up GROseq:up
ENSMUSG00000037487	Ubr5	0.417116289183791	1.16942615631333	0.00317341579476047	4.1532344115803e-6	RNAseq:up GROseq:up
ENSMUSG00000037513	Samd4b	1.2609952937713	0.901236070744677	3.15396800221453e-7	0.00084006289575991	RNAseq:up GROseq:up
ENSMUSG00000037536	Fbxo34	0.656753626287236	1.26719684905417	2.7267169057611e-5	3.19923019985638e-7	RNAseq:up GROseq:up
ENSMUSG00000037553	Zdhhc18	1.06216323675923	1.15588210945884	4.51878640921112e-7	0.000110687260676657	RNAseq:up GROseq:up
ENSMUSG00000037580	Gch1	1.98708492469379	2.58037659483373	3.44290439915252e-30	7.97178535965457e-26	RNAseq:up GROseq:up
ENSMUSG00000037622	Wdtc1	0.40462311761952	0.937038135426215	0.0481047224733175	0.000472046383742071	RNAseq:up GROseq:up
ENSMUSG00000037697	Ddhd1	1.13452892764748	1.8142920932314	4.51697293220706e-5	3.21288145948898e-11	RNAseq:up GROseq:up
ENSMUSG00000037820	Tgm2	4.28283526983996	4.630222767744	1.6979716963973e-18	7.72326741393432e-30	RNAseq:up GROseq:up
ENSMUSG00000037868	Egr2	3.10586950559013	2.67405642690854	3.96943781652594e-8	4.02997279218531e-11	RNAseq:up GROseq:up
ENSMUSG00000037885	Stk35	0.559453740680397	0.888082631783054	0.00210535487877239	0.000621452109989993	RNAseq:up GROseq:up
ENSMUSG00000037887	Dusp8	3.33345424159829	5.48659958569985	6.42283412893648e-23	5.67301305175914e-31	RNAseq:up GROseq:up
ENSMUSG00000037966	Ninj1	0.978955990910791	2.36594940987874	9.41402410968998e-9	2.03323826418325e-17	RNAseq:up GROseq:up
ENSMUSG00000038034	Igsf8	1.19739229922354	0.811762557118302	1.48123081564467e-11	0.0211971323170275	RNAseq:up GROseq:up
ENSMUSG00000038058	Nod1	1.42135155226101	2.55177605864369	7.52230103814428e-6	8.97355612361939e-11	RNAseq:up GROseq:up
ENSMUSG00000038059	2010002N04Rik	2.36001089865255	1.47203646701479	1.53918395346673e-5	8.2846595164546e-5	RNAseq:up GROseq:up
ENSMUSG00000038094	Atp13a4	3.40685428719246	3.61255296142456	0.0187886960093945	6.12080308269407e-7	RNAseq:up GROseq:up
ENSMUSG00000038127	Ccdc50	0.829192484163682	1.66076590788295	4.71200408490292e-11	1.74586837358972e-8	RNAseq:up GROseq:up
ENSMUSG00000038151	Prdm1	4.16810976512099	3.77488417855732	6.37948157544788e-33	1.46346221607231e-17	RNAseq:up GROseq:up
ENSMUSG00000038179	Slamf7	1.98172916118481	2.30159222457138	7.50217510759434e-11	1.89581756208267e-6	RNAseq:up GROseq:up
ENSMUSG00000038212	Hiatl1	0.369649634267251	0.662813719922482	0.0275690645950495	0.0321969398643805	RNAseq:up GROseq:up
ENSMUSG00000038301	Snx10	1.14850085576421	2.41146921713427	6.42690466517144e-24	1.90394296928e-15	RNAseq:up GROseq:up
ENSMUSG00000038346	Zfp384	0.300792581735657	0.944831320447409	0.00506464470347742	8.10432226079835e-5	RNAseq:up GROseq:up
ENSMUSG00000038352	Arl5c	2.8637798249881	4.09954851865417	2.26321129436257e-17	2.21386909409152e-73	RNAseq:up GROseq:up
ENSMUSG00000038418	Egr1	1.32750087087613	4.75305059227804	0.00311687240566739	1.00892717435003e-31	RNAseq:up GROseq:up
ENSMUSG00000038437	Mllt6	1.17421723857628	1.69446760444898	5.76264814731131e-6	8.47853778341808e-9	RNAseq:up GROseq:up
ENSMUSG00000038459	Fam108c	2.30518702526784	3.19907103305326	1.60167659481432e-19	4.52171930434774e-27	RNAseq:up GROseq:up
ENSMUSG00000038467	Chmp4b	0.569032484824786	1.27941389646554	2.92301747272086e-6	6.81644089161482e-6	RNAseq:up GROseq:up
ENSMUSG00000038485	Socs7	1.27433750075237	0.821661731027113	9.95910331801414e-8	0.000811324665303159	RNAseq:up GROseq:up
ENSMUSG00000038508	Gdf15	3.30943905900881	2.42282337788061	8.38229970601063e-16	2.70532160585237e-9	RNAseq:up GROseq:up
ENSMUSG00000038563	Eftud1	0.41958239686718	1.31256579552202	0.0136556067082974	8.48183139230631e-10	RNAseq:up GROseq:up
ENSMUSG00000038594	Gm9766	1.01027440448557	0.841211507354797	2.05750949440535e-6	0.0160536886257157	RNAseq:up GROseq:up
ENSMUSG00000038608	Dock10	0.864107828790245	2.54938304296521	0.000923652595234871	2.24783005985605e-19	RNAseq:up GROseq:up
ENSMUSG00000038612	Mcl1	0.488570896142173	1.74025980317521	0.00530993711801714	2.86109526932313e-6	RNAseq:up GROseq:up
ENSMUSG00000038615	Nfe2l1	0.564885326939834	1.09353008284294	0.00483185865132575	4.68021811891628e-6	RNAseq:up GROseq:up
ENSMUSG00000038668	Lpar1	4.13246892064728	3.83856133798923	1.08626590393283e-27	2.72308807239914e-14	RNAseq:up GROseq:up
ENSMUSG00000038679	Trps1	1.5327689669956	2.12229276586931	2.35440834085856e-14	8.66907251164852e-11	RNAseq:up GROseq:up
ENSMUSG00000038683	Pak1ip1	0.480901872394945	0.678045994253662	0.0144466292171683	0.0277829737120195	RNAseq:up GROseq:up
ENSMUSG00000038705	Gmeb2	1.66467166992906	1.42368516809359	1.26347509575771e-16	8.88475214443065e-10	RNAseq:up GROseq:up
ENSMUSG00000038708	Golga4	0.30943127955037	0.510355234845444	0.0126981045116791	0.0241620422801326	RNAseq:up GROseq:up
ENSMUSG00000038717	Atp5l	0.279586717110669	0.697474448302533	0.0139928317607892	0.039025434738988	RNAseq:up GROseq:up
ENSMUSG00000038774	Ascc3	0.52387708144656	1.24889210234545	0.0105530396080924	0.000155684364323437	RNAseq:up GROseq:up
ENSMUSG00000038780	Smurf1	0.45690738507782	0.571225924745936	0.0327341876131926	0.0312673399286282	RNAseq:up GROseq:up
ENSMUSG00000038806	BC031781	1.71520410524557	2.30858883853057	2.00513721572704e-22	1.64212767201945e-16	RNAseq:up GROseq:up
ENSMUSG00000038855	Itpkb	1.8136498459217	1.4987377377929	5.95203851803118e-8	5.06937127510486e-7	RNAseq:up GROseq:up
ENSMUSG00000039116	Gpr126	1.43488637526488	1.75648600911832	2.3035976374828e-7	3.25074967565567e-7	RNAseq:up GROseq:up
ENSMUSG00000039156	Stim2	1.03188048616113	0.951076152625325	1.07099742619837e-5	3.64468169935221e-5	RNAseq:up GROseq:up
ENSMUSG00000039158	Akna	2.27753924090717	1.99463335740291	1.10430105733741e-41	1.98247079067575e-24	RNAseq:up GROseq:up
ENSMUSG00000039191	Rbpj	0.909109943956626	0.978976412252009	2.42735017337834e-5	0.0374180213966408	RNAseq:up GROseq:up
ENSMUSG00000039208	Metrnl	1.37505542363258	0.902643047466269	6.67694163837861e-8	0.00630498870932424	RNAseq:up GROseq:up
ENSMUSG00000039218	Srrm2	0.801152502413791	0.852936339967532	0.00668763483596327	0.00126971069403739	RNAseq:up GROseq:up
ENSMUSG00000039220	Ppp1r10	0.897934679328543	0.931682173578202	0.000596419541906716	0.000441783172938516	RNAseq:up GROseq:up
ENSMUSG00000039232	Stx11	3.90560755991199	3.95166577987252	2.2401937998429e-94	1.15157247223179e-37	RNAseq:up GROseq:up
ENSMUSG00000039236	Isg20	1.3181303909585	1.92748707779106	6.20864048955548e-5	0.000141482832937938	RNAseq:up GROseq:up
ENSMUSG00000039262	Prrc2b	0.721373964945708	1.69402092657484	0.000107489876161285	2.59759186912251e-11	RNAseq:up GROseq:up
ENSMUSG00000039285	Azi2	0.721856594549354	0.753868346684868	3.92759840518873e-9	0.0349647421228424	RNAseq:up GROseq:up
ENSMUSG00000039286	Fndc3b	0.67346766236065	1.30506197485123	1.75080849578171e-5	2.1610757320848e-7	RNAseq:up GROseq:up
ENSMUSG00000039361	Picalm	0.871420112070215	1.16623205742768	3.79197186092473e-9	0.00332408894629472	RNAseq:up GROseq:up
ENSMUSG00000039428	Tmem135	0.444599936754715	1.19794939713602	6.76155792845693e-5	2.27847390205478e-10	RNAseq:up GROseq:up
ENSMUSG00000039431	Mtmr7	3.50823273392015	1.13373861103517	1.2052169611934e-8	0.00119397197708686	RNAseq:up GROseq:up
ENSMUSG00000039458	Mtmr12	1.2232519427353	2.09063526574187	9.62400727995188e-19	2.61732467001687e-28	RNAseq:up GROseq:up
ENSMUSG00000039463	Slc9a8	0.513548454123404	1.28215974910901	0.0378818324140896	1.0905422310782e-8	RNAseq:up GROseq:up
ENSMUSG00000039470	Zdhhc2	1.70885252739344	1.00407046038852	0.000152211478137044	0.013966226389099	RNAseq:up GROseq:up
ENSMUSG00000039497	Dse	0.980615861506443	1.86013521583049	2.45441959244816e-7	8.2491386802626e-17	RNAseq:up GROseq:up
ENSMUSG00000039529	Atp8b1	1.63596839948917	2.32710353251395	0.0410335934219042	3.59647327815668e-5	RNAseq:up GROseq:up
ENSMUSG00000039633	Lonrf1	1.05361293135444	1.01010032741371	7.84701437720823e-6	0.0413522539169863	RNAseq:up GROseq:up
ENSMUSG00000039693	5730528L13Rik	2.63235586076743	1.46624478830489	9.29450831741333e-11	0.00098067848735521	RNAseq:up GROseq:up
ENSMUSG00000039703	Nploc4	0.492071533182497	0.786964354894776	0.00327578704982026	0.000147802641135776	RNAseq:up GROseq:up
ENSMUSG00000039735	Fnbp1l	2.44736307426637	2.85326100497608	3.89060400580113e-24	2.46081450879851e-19	RNAseq:up GROseq:up
ENSMUSG00000039737	Prkrip1	0.479815731594045	0.625836689249717	4.65155031011194e-6	0.00904192529105392	RNAseq:up GROseq:up
ENSMUSG00000039747	Orai2	2.27549796360144	3.98493075539226	2.88786444594442e-13	3.89176257732943e-72	RNAseq:up GROseq:up
ENSMUSG00000039804	Ncoa5	1.2040247588308	1.1989438519618	1.84331466239241e-10	3.07291511916295e-7	RNAseq:up GROseq:up
ENSMUSG00000039841	Zfp800	1.90261708346611	0.833621131706664	6.14821854984385e-28	0.00705917434152262	RNAseq:up GROseq:up
ENSMUSG00000039844	Rapgef1	0.502402560897027	0.902147793418669	0.0116339497759103	7.70170623940352e-5	RNAseq:up GROseq:up
ENSMUSG00000039879	Heca	0.928257271636581	1.86252497690616	3.10776742379316e-7	1.13238825153902e-12	RNAseq:up GROseq:up
ENSMUSG00000039910	Cited2	2.60096479872096	1.50907658083886	1.24414901478707e-12	9.30156504381959e-8	RNAseq:up GROseq:up
ENSMUSG00000039934	Pion	1.15013267633334	2.92810145542226	3.42309349714657e-5	6.92485435912962e-10	RNAseq:up GROseq:up
ENSMUSG00000039942	Ptger4	2.6690594408699	0.95565092015017	9.51420757600648e-19	8.17222994021714e-5	RNAseq:up GROseq:up
ENSMUSG00000040021	Lats1	0.878887149501818	0.580302664191041	2.72863648832982e-21	0.0290545539626783	RNAseq:up GROseq:up
ENSMUSG00000040026	Saa3	4.43698560543119	2.3650225233923	1.1697888338357e-16	7.92479431362623e-8	RNAseq:up GROseq:up
ENSMUSG00000040028	Elavl1	0.631050958848936	0.675752335269024	0.00171419979858136	0.000640029956019035	RNAseq:up GROseq:up
ENSMUSG00000040111	Gramd1b	0.972185698897497	2.26346306534211	0.000572366002302791	3.06008989868699e-12	RNAseq:up GROseq:up
ENSMUSG00000040128	Pnrc1	1.37371339696779	1.7103745673703	5.76476983001257e-16	2.03584248063874e-11	RNAseq:up GROseq:up
ENSMUSG00000040212	Emp3	0.406648828050782	0.977033185519293	0.0229947569410349	0.0015184057210542	RNAseq:up GROseq:up
ENSMUSG00000040225	Prrc2c	0.764180214004245	0.778116043103256	0.00318882785384407	0.0140493789556463	RNAseq:up GROseq:up
ENSMUSG00000040250	4933424B01Rik	0.680515920708	1.24068636169274	0.0023686074695402	1.31858087334079e-5	RNAseq:up GROseq:up
ENSMUSG00000040253	Gbp7	0.887601278012549	2.03207338408962	0.00222569937777228	1.44243536532787e-5	RNAseq:up GROseq:up
ENSMUSG00000040264	Gbp5	4.4897563637242	4.90306561592478	2.5491719648617e-51	8.05002769022454e-44	RNAseq:up GROseq:up
ENSMUSG00000040274	Cdk6	1.28726434629507	2.43155148777776	4.97129731913708e-7	3.46653577856701e-14	RNAseq:up GROseq:up
ENSMUSG00000040297	AI848100	0.944811039494813	0.683148310811109	9.0306016060206e-13	0.0201789230615749	RNAseq:up GROseq:up
ENSMUSG00000040339	Fam102b	1.94201436238729	1.73325224015839	2.02138741037128e-21	1.39164599987881e-6	RNAseq:up GROseq:up
ENSMUSG00000040363	Bcor	2.81311273438495	1.64335375995862	1.97638921970338e-17	9.24700533923788e-5	RNAseq:up GROseq:up
ENSMUSG00000040428	Plekha4	1.60238895127475	0.973369673103175	0.000418900230275157	0.000375941470678824	RNAseq:up GROseq:up
ENSMUSG00000040435	Ppp1r15a	3.15589162660826	2.62462840598492	1.46893637368326e-28	9.53429933000871e-15	RNAseq:up GROseq:up
ENSMUSG00000040451	Sgms1	2.68811152671321	2.52715634525502	1.59556897879551e-19	7.38119430428811e-19	RNAseq:up GROseq:up
ENSMUSG00000040511	Pvr	2.73837395435117	2.53737858921972	1.75658733417805e-35	2.15932644135949e-27	RNAseq:up GROseq:up
ENSMUSG00000040565	Btaf1	0.504423654848758	0.801512105938775	0.000160547186155969	0.00538483957805357	RNAseq:up GROseq:up
ENSMUSG00000040596	Pogk	0.919394777228769	1.67707174550376	0.000622733123832366	5.41632875142044e-11	RNAseq:up GROseq:up
ENSMUSG00000040659	Efhd2	0.574532516633859	1.04483714273482	0.00216169208138095	7.54111196478667e-6	RNAseq:up GROseq:up
ENSMUSG00000040663	Clcf1	8.23845449901287	4.36420870795333	1.17807416777172e-23	7.6660307863126e-13	RNAseq:up GROseq:up
ENSMUSG00000040667	Nup88	0.28108538170436	0.835396223982292	0.0302601651301369	0.000443057003142357	RNAseq:up GROseq:up
ENSMUSG00000040723	Rcsd1	2.21022293986236	2.54393522605434	3.47888497732295e-14	6.99695151769179e-21	RNAseq:up GROseq:up
ENSMUSG00000040731	Eif4h	0.262502365699531	0.52061259343362	0.0175490260897015	0.0168363759736353	RNAseq:up GROseq:up
ENSMUSG00000040760	Appl1	0.62897925207334	0.965977066249691	0.000454152901963965	0.000117624930028209	RNAseq:up GROseq:up
ENSMUSG00000040782	Rfwd2	0.683366342273948	1.2446150740574	2.23005616039321e-5	1.22641580885026e-6	RNAseq:up GROseq:up
ENSMUSG00000040829	Zmynd15	0.886294717537239	2.56004297206368	0.0334641635395975	3.98400450822141e-8	RNAseq:up GROseq:up
ENSMUSG00000040842	D4Ertd22e	0.310151198563553	0.797691885448765	0.0410822475723431	0.000281638611587608	RNAseq:up GROseq:up
ENSMUSG00000040859	Bsdc1	0.674326312264027	0.86107757929017	2.12547760412386e-7	0.000726903965816694	RNAseq:up GROseq:up
ENSMUSG00000040865	Ino80d	0.864360813538221	1.09704267928694	2.50187079655929e-7	3.31713940347825e-6	RNAseq:up GROseq:up
ENSMUSG00000040943	Tet2	1.95020486365187	1.68867989447632	1.81729887240973e-28	8.54531614219314e-9	RNAseq:up GROseq:up
ENSMUSG00000041028	Ghitm	0.582604022806748	2.01508533091961	0.000294641082415478	4.64996338921511e-9	RNAseq:up GROseq:up
ENSMUSG00000041037	Irgq	1.38292755051804	1.9988370456508	3.14811781589215e-14	3.54638563676185e-16	RNAseq:up GROseq:up
ENSMUSG00000041057	Wdr43	0.79841308888711	0.688368014235804	0.000350656605849561	0.0240144461922361	RNAseq:up GROseq:up
ENSMUSG00000041112	Elmo1	0.502711387963602	1.00885454597464	0.00377166463050537	0.0014104696722601	RNAseq:up GROseq:up
ENSMUSG00000041115	Iqsec2	0.75467230814222	0.781882160739801	0.000630204437264555	0.00889881891694825	RNAseq:up GROseq:up
ENSMUSG00000041130	Zfp598	0.385643547002945	1.38572188836629	0.0232516327933686	0.00163636810090781	RNAseq:up GROseq:up
ENSMUSG00000041135	Ripk2	4.14615390621866	4.75046537896063	9.4515347888352e-56	3.10418040417303e-88	RNAseq:up GROseq:up
ENSMUSG00000041153	Osgin2	2.91071479164102	2.49345415884876	1.63121474977102e-24	4.40664643723554e-24	RNAseq:up GROseq:up
ENSMUSG00000041164	Zmiz2	0.666122904641279	1.59427137233019	0.0121931044428293	7.57909930779307e-11	RNAseq:up GROseq:up
ENSMUSG00000041180	Hectd2	1.50526905577311	1.05806768219885	7.81058400570227e-11	0.0124291063253428	RNAseq:up GROseq:up
ENSMUSG00000041235	Chd7	1.69395259152949	1.43008031555096	9.82322371062364e-11	1.75844774863475e-9	RNAseq:up GROseq:up
ENSMUSG00000041238	Rbbp8	1.26397287046004	1.5936051359112	5.63513181549876e-16	1.8606404367253e-6	RNAseq:up GROseq:up
ENSMUSG00000041241	Mul1	1.12492448448051	0.809597857804684	3.56103770713271e-7	0.00784991762313211	RNAseq:up GROseq:up
ENSMUSG00000041293	Gpr110	3.0071889639368	5.38431904651639	0.0259206267785113	0.00259159451373919	RNAseq:up GROseq:up
ENSMUSG00000041308	Sntb2	0.686285000538971	0.900736330035347	0.00140855768266913	0.0378346244139861	RNAseq:up GROseq:up
ENSMUSG00000041313	Slc7a1	1.36282422778676	2.11306412808877	0.0101533310631108	6.23710473804691e-16	RNAseq:up GROseq:up
ENSMUSG00000041390	Mdfic	0.608871510962869	1.35433769361873	0.000318726791118431	2.96760134808107e-5	RNAseq:up GROseq:up
ENSMUSG00000041488	Stx3	1.28733185134136	2.16456666968837	5.848969436087e-7	2.03584248063874e-11	RNAseq:up GROseq:up
ENSMUSG00000041598	Cdc42ep4	2.11779255216335	2.74935892894753	3.90326552918448e-25	1.94941932446367e-20	RNAseq:up GROseq:up
ENSMUSG00000041645	Ddx24	0.705993373846769	0.802123004355233	1.39391601637684e-6	0.00482614745019402	RNAseq:up GROseq:up
ENSMUSG00000041763	Tpp2	0.597531721193829	0.901317916685792	0.000867466316454605	0.000884771276991736	RNAseq:up GROseq:up
ENSMUSG00000041769	Ppp2r2d	0.771872370666126	0.957080705148669	3.57475080386649e-12	0.00246152718541229	RNAseq:up GROseq:up
ENSMUSG00000041781	Cpsf2	0.236391433211555	0.602251526430988	0.0279613478164469	0.0224787091956873	RNAseq:up GROseq:up
ENSMUSG00000041782	Lad1	4.14439427330814	7.03616371637612	0.000778357418682451	0.00026654525376137	RNAseq:up GROseq:up
ENSMUSG00000041815	Poldip3	0.646110620677605	0.959646466079986	2.37519167710097e-6	0.000351070605902593	RNAseq:up GROseq:up
ENSMUSG00000041827	Oasl1	2.97893009222459	2.84600253834481	1.95634506885892e-14	2.36572806154184e-13	RNAseq:up GROseq:up
ENSMUSG00000041836	Ptpre	0.51346239316265	0.952385577122054	0.029011526196554	0.000233249025025312	RNAseq:up GROseq:up
ENSMUSG00000041886	Macc1	5.53087987732123	5.54325679992195	0.00026714700273392	0.0142112231829402	RNAseq:up GROseq:up
ENSMUSG00000041936	Agrn	0.669509805699967	2.74598169246617	0.000341294741179644	2.1960102373492e-9	RNAseq:up GROseq:up
ENSMUSG00000041959	S100a10	0.810022552728724	1.07924502087126	0.0179341027755462	0.00332408894629472	RNAseq:up GROseq:up
ENSMUSG00000041992	Rapgef5	0.922381028123462	1.31073573815181	1.38646995483947e-5	0.00146771166396047	RNAseq:up GROseq:up
ENSMUSG00000042129	Rassf4	1.02944071823155	2.23740919184029	2.08526112183873e-6	2.2781252055774e-24	RNAseq:up GROseq:up
ENSMUSG00000042133	Ppig	0.512319563726376	0.83189359701197	0.0031144641237426	0.000270874558424869	RNAseq:up GROseq:up
ENSMUSG00000042167	Papd4	0.355370616066788	0.718523740909568	0.0484784050663532	0.0333434530220139	RNAseq:up GROseq:up
ENSMUSG00000042265	Trem1	4.17803811993226	3.89114360897972	4.35648084868371e-5	1.78656662932247e-6	RNAseq:up GROseq:up
ENSMUSG00000042272	Sestd1	1.01484883858224	2.4865442062057	4.26744060743245e-14	1.26511815253795e-20	RNAseq:up GROseq:up
ENSMUSG00000042331	Specc1	0.274119838706834	0.440601673640327	0.035146320335555	0.0318388140008705	RNAseq:up GROseq:up
ENSMUSG00000042349	Ikbke	1.06655177444362	2.24973829372443	7.62036351060047e-5	1.6511313771065e-24	RNAseq:up GROseq:up
ENSMUSG00000042364	Snx18	2.2697629528769	2.97035925167877	1.45379076886203e-42	5.75895134456505e-15	RNAseq:up GROseq:up
ENSMUSG00000042396	Rbm7	1.23908649289018	1.9137780503144	2.76515993809233e-19	4.87735497380683e-10	RNAseq:up GROseq:up
ENSMUSG00000042404	Dennd4b	0.968111242013603	0.97728213336547	4.57427292323195e-6	0.000149583739326353	RNAseq:up GROseq:up
ENSMUSG00000042423	Fbrs	1.30529057483733	1.594214786691	1.77691790219011e-7	7.18659464218407e-8	RNAseq:up GROseq:up
ENSMUSG00000042508	Dmtf1	0.604500517572734	0.81859111479066	2.75207225635004e-6	0.000726903965816694	RNAseq:up GROseq:up
ENSMUSG00000042524	Sun2	0.562433310006546	1.45181313180424	0.00165702129691633	6.36046634340588e-8	RNAseq:up GROseq:up
ENSMUSG00000042608	Stk40	3.01469550376302	3.03898320863208	2.50172382493244e-51	5.86574792829549e-45	RNAseq:up GROseq:up
ENSMUSG00000042622	Maff	6.0712278050905	3.46739528194256	1.12673612276007e-61	2.5786562640344e-37	RNAseq:up GROseq:up
ENSMUSG00000042677	Zc3h12a	4.12855329781555	1.89780418824826	2.95853566762997e-90	1.08275757496487e-17	RNAseq:up GROseq:up
ENSMUSG00000042682	Selk	0.365695728742867	0.70968369892197	0.0110984581325285	0.00566959958450489	RNAseq:up GROseq:up
ENSMUSG00000042688	Mapk6	1.39867292832596	2.23957806297898	1.8079734248039e-18	2.47155662808147e-22	RNAseq:up GROseq:up
ENSMUSG00000042759	Apobr	0.517754813594746	1.68797422619594	0.0164908259327792	0.000124750751075573	RNAseq:up GROseq:up
ENSMUSG00000042772	Smg7	0.606474488112309	0.720736970720287	6.64614845471254e-5	0.024706192702255	RNAseq:up GROseq:up
ENSMUSG00000042817	Flt3	0.824092545008171	1.53132546691535	0.0358160145393186	0.0376408686939918	RNAseq:up GROseq:up
ENSMUSG00000043091	Tuba1c	0.752422867927874	0.958493206130022	0.00361859427122154	0.00416824715872104	RNAseq:up GROseq:up
ENSMUSG00000043154	Ppp2r3a	0.403966756770787	0.578229948511165	0.0387078698968499	0.0226381680191408	RNAseq:up GROseq:up
ENSMUSG00000043702	Pde12	1.04963404141745	0.989751206819277	2.31832584668954e-8	0.00277162437731378	RNAseq:up GROseq:up
ENSMUSG00000043733	Ptpn11	0.427843489114395	1.0265086476237	0.00244787526489001	9.25309035539779e-6	RNAseq:up GROseq:up
ENSMUSG00000043953	Ccrl2	4.60517225759043	4.96840122964005	4.19606772989653e-82	1.06898668967716e-36	RNAseq:up GROseq:up
ENSMUSG00000044042	Fmn1	0.870005833127021	1.2062674406904	1.19752036915989e-5	5.85469108517329e-6	RNAseq:up GROseq:up
ENSMUSG00000044098	Rsbn1	1.4790619022978	0.863687126756171	2.41251215991799e-10	0.0228504976139118	RNAseq:up GROseq:up
ENSMUSG00000044103	Il1f9	2.66957476168068	7.18641669726463	0.00196325703417036	0.000405980230820962	RNAseq:up GROseq:up
ENSMUSG00000044150	A830080D01Rik	0.766377043198761	0.93653142865002	0.000415222596399887	0.00330884486516704	RNAseq:up GROseq:up
ENSMUSG00000044162	Tnip3	3.85106980184733	3.85217072471904	5.18210562582451e-34	1.96099411767432e-42	RNAseq:up GROseq:up
ENSMUSG00000044244	Il20rb	1.78149364762424	2.43797925786752	4.13606084831336e-12	2.33364226815971e-12	RNAseq:up GROseq:up
ENSMUSG00000044350	9030625A04Rik	1.4597570293446	3.59268216557799	1.16290503502998e-20	1.61291490543369e-73	RNAseq:up GROseq:up
ENSMUSG00000044456	Rin3	0.975578572035749	0.852359611384519	0.00212631113816509	0.000169864492275899	RNAseq:up GROseq:up
ENSMUSG00000044468	Fam46c	1.12861779704907	2.77137689965486	0.022541364213926	7.8858368193852e-9	RNAseq:up GROseq:up
ENSMUSG00000044477	Zfand3	0.580007965971707	1.43421471084619	1.18111762874455e-5	4.04050757724833e-12	RNAseq:up GROseq:up
ENSMUSG00000044674	Fzd1	5.15972166200647	5.08578657493934	3.08251522802707e-31	0.0174301656843011	RNAseq:up GROseq:up
ENSMUSG00000044701	Il27	6.94404278243318	1.42969458647072	1.10206716708232e-44	0.000453082633908931	RNAseq:up GROseq:up
ENSMUSG00000044786	Zfp36	2.57128428479239	2.82748932301429	4.15259282487576e-13	1.06405767645466e-15	RNAseq:up GROseq:up
ENSMUSG00000044827	Tlr1	0.987730436005584	1.87388416965732	7.6667102641607e-5	8.36283634473843e-5	RNAseq:up GROseq:up
ENSMUSG00000044894	Uqcrq	0.673739860969936	0.965532294836435	0.0422987622362132	0.000406873242836874	RNAseq:up GROseq:up
ENSMUSG00000045053	Kcng3	5.92532002565991	6.05792224272687	6.89775352613981e-10	1.20090984417112e-37	RNAseq:up GROseq:up
ENSMUSG00000045294	Insig1	1.2350110035886	1.59791363932187	9.52304270722977e-6	8.91279959850948e-12	RNAseq:up GROseq:up
ENSMUSG00000045377	Tmem88	2.700908308367	2.48933554629292	0.0458531269807237	2.16351140780474e-17	RNAseq:up GROseq:up
ENSMUSG00000045381	Olfr433	3.50599846805384	3.34734671298626	4.76109174493861e-7	4.00423375317238e-7	RNAseq:up GROseq:up
ENSMUSG00000045404	Kcnk13	0.801733924777027	1.47297079812821	0.00266651731198764	1.53043565085465e-5	RNAseq:up GROseq:up
ENSMUSG00000045502	Niacr1	3.95589583001569	2.57140290948525	1.35606468040851e-40	1.01186890653499e-8	RNAseq:up GROseq:up
ENSMUSG00000045551	Fpr1	3.17103296328811	1.87540447894773	6.6630100952457e-9	0.000123550534046883	RNAseq:up GROseq:up
ENSMUSG00000045664	Cdc42ep2	4.60205788371358	3.27096580572015	3.42550402606236e-67	4.78496613730622e-9	RNAseq:up GROseq:up
ENSMUSG00000045671	Spred2	1.29617845264816	0.955561077496294	0.00180422220331355	0.0172429185183958	RNAseq:up GROseq:up
ENSMUSG00000045672	Col27a1	4.81801624456199	5.19044725202618	1.62833448433171e-24	6.34094057644498e-27	RNAseq:up GROseq:up
ENSMUSG00000045763	Basp1	0.675918393965511	1.04471858330284	0.0152364336089874	0.0163139218127125	RNAseq:up GROseq:up
ENSMUSG00000046031	Fam26f	2.54403624636799	2.71419258055328	1.30449936130653e-7	8.95877726743822e-11	RNAseq:up GROseq:up
ENSMUSG00000046034	Fam105b	0.461949807692435	1.70603895887758	0.00125584734301971	1.16715283529762e-7	RNAseq:up GROseq:up
ENSMUSG00000046079	Lrrc8d	1.01258702275138	0.601386134206408	0.000440532110621687	0.0123603207677931	RNAseq:up GROseq:up
ENSMUSG00000046139	Patl1	0.982484810569692	1.81564090251397	1.48032418324305e-9	1.36666254885322e-12	RNAseq:up GROseq:up
ENSMUSG00000046168	Kcnrg	2.69674528646293	1.38591523233643	0.0264340690564127	0.000118191579548202	RNAseq:up GROseq:up
ENSMUSG00000046179	E2f8	1.16973093055123	0.78272240166766	0.00348460581533154	0.0464154261125595	RNAseq:up GROseq:up
ENSMUSG00000046223	Plaur	4.07194622004547	2.70507044445691	3.31087459630691e-34	4.4682312971615e-41	RNAseq:up GROseq:up
ENSMUSG00000046245	Pilra	1.64796569433507	1.36117453431831	0.00418236802848162	0.00141186427235562	RNAseq:up GROseq:up
ENSMUSG00000046417	BC046404	0.965063492740499	1.52425778672512	1.10200726822495e-6	1.16435425519307e-7	RNAseq:up GROseq:up
ENSMUSG00000046463	5930403N24Rik	2.35073247234	2.2301057338389	2.1865120928995e-6	1.53266859105144e-14	RNAseq:up GROseq:up
ENSMUSG00000046546	Fam43a	2.35994689702752	1.58797735720977	3.0711988503627e-5	0.0106164481377311	RNAseq:up GROseq:up
ENSMUSG00000046711	Hmga1	0.550727566889642	1.02345742667218	0.0477588258637814	6.43807462538191e-5	RNAseq:up GROseq:up
ENSMUSG00000046733	Gprc5a	3.67586854230876	3.32236496228139	7.213867702463e-5	0.00180755778293022	RNAseq:up GROseq:up
ENSMUSG00000046808	Atp10d	1.52560173227564	1.61610773396296	0.000269055974781676	4.40942933145763e-10	RNAseq:up GROseq:up
ENSMUSG00000046962	Zfp295	0.926887249134857	1.26973164412456	0.000264459987501186	1.89118718024735e-5	RNAseq:up GROseq:up
ENSMUSG00000046982	Tshz1	1.56499216781269	1.27848078647439	5.97808030379785e-5	7.08749663877441e-7	RNAseq:up GROseq:up
ENSMUSG00000046997	Spsb4	1.66799268800325	1.42082374939038	0.000153820940019685	0.00450411791374388	RNAseq:up GROseq:up
ENSMUSG00000047030	Spata2	0.94628388631462	1.09587601494876	1.00283794411655e-8	2.27218606988397e-5	RNAseq:up GROseq:up
ENSMUSG00000047180	Neurl3	0.561193490477921	0.91717745535202	0.0285268568575123	0.013797837239576	RNAseq:up GROseq:up
ENSMUSG00000047407	Tgif1	0.688840438893093	1.65062863271276	0.0276001051220389	1.2473221255671e-8	RNAseq:up GROseq:up
ENSMUSG00000047562	Mmp10	4.368469757496	7.31067251788251	3.73031261143679e-6	0.0337170302516996	RNAseq:up GROseq:up
ENSMUSG00000047648	Fbxo30	1.02050641524246	1.37365220649389	2.03056516706953e-9	2.16436224294936e-6	RNAseq:up GROseq:up
ENSMUSG00000047735	Samd9l	0.694460575188611	0.929881310112329	0.00258306986375645	0.0147700025801211	RNAseq:up GROseq:up
ENSMUSG00000047810	Ccdc88b	1.24640932966564	1.95386358080836	9.345174710995e-11	1.38749169489446e-9	RNAseq:up GROseq:up
ENSMUSG00000047843	Bri3	0.602581324584993	2.25200332712291	0.000949557551553291	5.20604190369794e-19	RNAseq:up GROseq:up
ENSMUSG00000047867	Gimap6	1.70459797460284	2.64037403213257	0.00505902358657147	0.000855001851556778	RNAseq:up GROseq:up
ENSMUSG00000047945	Marcksl1	4.22226796959033	3.58833043384866	4.13201408992148e-47	4.54959365842564e-33	RNAseq:up GROseq:up
ENSMUSG00000047959	Kcna3	3.83085923335407	2.56744285078995	3.79728635569806e-25	0.000828825450308053	RNAseq:up GROseq:up
ENSMUSG00000048076	Arf1	0.420577973219538	0.840156629316643	3.4342081715647e-5	0.000957813523075669	RNAseq:up GROseq:up
ENSMUSG00000048216	Gpr85	3.32250810997419	2.28071940662755	2.45157452617675e-37	9.54783501482938e-16	RNAseq:up GROseq:up
ENSMUSG00000048234	Rnf149	0.839409713426472	1.31595656761169	0.0103653752947148	0.00288865943573773	RNAseq:up GROseq:up
ENSMUSG00000048285	Frmd6	3.5620687742357	3.44817688194977	8.28810172535337e-28	2.56529450166346e-36	RNAseq:up GROseq:up
ENSMUSG00000048490	Nrip1	0.578886985021801	0.783401297141593	0.017630275470238	0.000247652727208293	RNAseq:up GROseq:up
ENSMUSG00000048537	Phldb1	4.08873232153442	3.3788468378988	4.81509070715448e-21	2.38069995976222e-13	RNAseq:up GROseq:up
ENSMUSG00000048621	Gm6377	3.64398374146814	4.490347531304	1.22835805526726e-27	1.44373421523424e-26	RNAseq:up GROseq:up
ENSMUSG00000048661	Lemd3	0.660992307844786	1.09452143356515	7.07541504443646e-6	1.44888204345633e-5	RNAseq:up GROseq:up
ENSMUSG00000048787	Dcun1d3	1.61198901054467	1.38012717325497	2.45122455577314e-13	9.11287964345327e-7	RNAseq:up GROseq:up
ENSMUSG00000048806	Ifnb1	10.1314826506072	8.69995210932504	3.04648010588769e-28	8.69195382685947e-5	RNAseq:up GROseq:up
ENSMUSG00000048832	Vps37c	1.21580396746596	1.58719804539912	8.56798651923433e-33	3.49081992039638e-15	RNAseq:up GROseq:up
ENSMUSG00000048895	Cdk5r1	4.92665997846828	1.29623349407592	4.30998576006911e-24	0.00329604080365905	RNAseq:up GROseq:up
ENSMUSG00000049037	Clec4a1	0.609424239564381	1.68859709765541	0.0482281173012922	3.44056453129324e-7	RNAseq:up GROseq:up
ENSMUSG00000049130	C5ar1	1.75055422570314	1.91629948805679	4.52965560277706e-6	3.06162251428734e-12	RNAseq:up GROseq:up
ENSMUSG00000049401	Ogfr	0.667897501879065	0.891523900466809	3.29740814589187e-5	0.0380790500125612	RNAseq:up GROseq:up
ENSMUSG00000049470	Aff4	0.826080732435822	0.980073363195632	4.49689057823166e-20	0.000214073111378283	RNAseq:up GROseq:up
ENSMUSG00000049502	Dtx3l	0.46492030051624	1.05915940411408	0.0449528803705257	0.00104257934746592	RNAseq:up GROseq:up
ENSMUSG00000049516	Spty2d1	0.896478335327997	1.39412385533311	1.81949789690166e-8	1.66437141235048e-6	RNAseq:up GROseq:up
ENSMUSG00000049657	Zbtb5	0.921544043131185	0.928888919038156	1.98724078535301e-5	0.00131667729541437	RNAseq:up GROseq:up
ENSMUSG00000049659	Aftph	0.642152760237724	0.803566309737608	3.38508245161678e-5	0.0134587648900754	RNAseq:up GROseq:up
ENSMUSG00000049723	Mmp12	1.80831072929965	0.914244734480338	1.21235792022529e-7	0.0359346952314238	RNAseq:up GROseq:up
ENSMUSG00000049800	Sertad2	2.094062947757	2.1678627073644	2.04143693157196e-29	3.46362064937543e-15	RNAseq:up GROseq:up
ENSMUSG00000049878	Rlf	0.366462451694284	0.633833794925127	0.0498306953374146	0.0497367413506296	RNAseq:up GROseq:up
ENSMUSG00000050029	Rap2c	1.02773402203356	1.19093538878022	2.16273047602621e-13	0.0008435563684525	RNAseq:up GROseq:up
ENSMUSG00000050212	Fam176b	1.24924354175915	1.52359490503647	0.0146711705046517	0.00886095481725412	RNAseq:up GROseq:up
ENSMUSG00000050271	D8Ertd82e	4.40394005195732	2.4703943460475	5.68977797657945e-25	5.79574289651815e-12	RNAseq:up GROseq:up
ENSMUSG00000050310	Rictor	0.703230049871075	0.895649697843582	4.65783254098501e-6	0.0017277740873548	RNAseq:up GROseq:up
ENSMUSG00000050370	Ch25h	5.69441524990928	2.84409347760404	1.11662260437443e-33	0.00039298893774293	RNAseq:up GROseq:up
ENSMUSG00000050395	Tnfsf15	4.49214743389896	2.8251501353258	2.43597550028555e-67	1.01599340832288e-11	RNAseq:up GROseq:up
ENSMUSG00000050468	Astl	3.569344561472	5.57450375000384	0.0143998786233024	1.14122072771451e-43	RNAseq:up GROseq:up
ENSMUSG00000050533	Gm9845	3.39256671941822	3.78305834298121	7.6019155801558e-28	1.13758274319001e-19	RNAseq:up GROseq:up
ENSMUSG00000050549	5730508B09Rik	1.36715479941227	1.19791118362716	5.54048276750247e-8	0.000186240899571103	RNAseq:up GROseq:up
ENSMUSG00000050565	Tor1aip2	0.458732888665705	0.774093617159085	0.0123084721434977	0.0146359439792013	RNAseq:up GROseq:up
ENSMUSG00000050578	Mmp13	6.08359092322063	6.51231693730161	2.15673663399219e-35	3.46424333989848e-35	RNAseq:up GROseq:up
ENSMUSG00000050721	Plekho2	0.56222687052876	1.16778141943575	0.00998135475516141	1.78275143593593e-5	RNAseq:up GROseq:up
ENSMUSG00000050737	Ptges	3.79663277754356	2.39561623985236	8.76823502900416e-17	1.30061655213459e-16	RNAseq:up GROseq:up
ENSMUSG00000050908	Fam18a	2.32843870862866	1.35332218009601	0.0158365767041307	4.03018888717185e-5	RNAseq:up GROseq:up
ENSMUSG00000050912	Tmem123	0.714897046111845	1.87256142804028	3.24227900197196e-6	8.05873117982811e-12	RNAseq:up GROseq:up
ENSMUSG00000050953	Gja1	3.71857180597956	3.42883919697689	2.42389792311675e-15	3.65505877941879e-8	RNAseq:up GROseq:up
ENSMUSG00000051344	Plekhm3	1.14359718265666	1.66876251351045	1.89980851503456e-14	7.66224068637921e-12	RNAseq:up GROseq:up
ENSMUSG00000051413	Plagl2	2.34494947294433	1.73897239114537	2.06006159058266e-34	5.358412756741e-9	RNAseq:up GROseq:up
ENSMUSG00000051439	Cd14	2.80218815777129	2.61531294202479	1.52484465882136e-19	6.59001280927513e-22	RNAseq:up GROseq:up
ENSMUSG00000051498	Tlr6	0.590275211075286	0.853138840108371	0.00506209587185548	0.00399900692865432	RNAseq:up GROseq:up
ENSMUSG00000051695	Pcbp1	1.04098329909728	0.829658022805689	0.000246001459780647	0.0219789666122105	RNAseq:up GROseq:up
ENSMUSG00000052139	Bre	0.362800458496553	0.589560484213966	0.00123729704135679	0.00666946004133232	RNAseq:up GROseq:up
ENSMUSG00000052144	Ppp4r2	1.7914623750607	2.24161025242475	5.4610213756159e-34	2.1606995821696e-18	RNAseq:up GROseq:up
ENSMUSG00000052155	Acvr2a	1.12797072829032	0.888155717219774	1.36490820362998e-6	0.00105353737671793	RNAseq:up GROseq:up
ENSMUSG00000052214	Opa3	0.891823623187175	2.30719090713242	3.80854044720389e-6	2.10110346207946e-23	RNAseq:up GROseq:up
ENSMUSG00000052253	Zfp622	0.349813271050691	1.39603585577008	0.0291526527661689	1.3446865078627e-12	RNAseq:up GROseq:up
ENSMUSG00000052296	Ppp6r1	0.688287160950013	1.17376778870844	0.000827695498201263	9.7677045537516e-7	RNAseq:up GROseq:up
ENSMUSG00000052310	Slc39a1	0.572464576209172	1.75786717353915	0.000878211756895408	7.31062400358877e-14	RNAseq:up GROseq:up
ENSMUSG00000052397	Ezr	2.05287811256964	1.79769133156843	7.61520198841087e-9	4.98807341829061e-8	RNAseq:up GROseq:up
ENSMUSG00000052419	2610001J05Rik	0.527928810332263	1.59902519352774	0.000416962447853219	2.5731219955184e-12	RNAseq:up GROseq:up
ENSMUSG00000052477	C130026I21Rik	1.23881154886639	1.20115426138451	0.00615750963366661	0.000699957648801435	RNAseq:up GROseq:up
ENSMUSG00000052485	Tmem171	2.29305928202997	1.5422158653654	1.36999237107866e-12	0.000155591947171735	RNAseq:up GROseq:up
ENSMUSG00000052512	Nav2	1.34484875923011	0.977505518450313	8.78140671401015e-5	0.00075335536342	RNAseq:up GROseq:up
ENSMUSG00000052539	Magi3	1.02901431657723	1.53958200356077	0.00122333724970893	3.48954252537718e-5	RNAseq:up GROseq:up
ENSMUSG00000052593	Adam17	0.763828236101575	2.90835956061935	0.000857359580894136	1.52126805999318e-34	RNAseq:up GROseq:up
ENSMUSG00000052595	A1cf	4.52381416143163	4.6695432714676	3.57248077783191e-13	2.99510749652302e-39	RNAseq:up GROseq:up
ENSMUSG00000052681	Rap1b	1.09423930174219	2.08217580359496	1.23625360316912e-26	1.21685673101556e-14	RNAseq:up GROseq:up
ENSMUSG00000052837	Junb	2.76323622804205	2.92558831068264	5.74370089156811e-15	7.49345695630296e-25	RNAseq:up GROseq:up
ENSMUSG00000053007	Creb5	2.12891754138636	2.02137827745785	7.02664320248715e-10	1.83802483008485e-8	RNAseq:up GROseq:up
ENSMUSG00000053062	Jam2	3.55698042071399	0.900032781943784	7.86643908928135e-10	0.00752181562339313	RNAseq:up GROseq:up
ENSMUSG00000053094	0610007L01Rik	0.430734038718786	0.770281927469128	0.000227613080321593	0.00172345954777662	RNAseq:up GROseq:up
ENSMUSG00000053113	Socs3	7.68072898590677	5.38234616066521	1.18349690270704e-81	3.57685197303439e-111	RNAseq:up GROseq:up
ENSMUSG00000053175	Bcl3	3.08440094962805	2.5446574953573	3.07316807916835e-31	3.29096054428025e-35	RNAseq:up GROseq:up
ENSMUSG00000053253	Ndfip2	0.322177105665797	0.961322140334841	0.0153601467838642	0.00172510037108401	RNAseq:up GROseq:up
ENSMUSG00000053338	Tarm1	3.65314001521975	2.63704376349851	9.03833342608562e-9	0.000189794657072478	RNAseq:up GROseq:up
ENSMUSG00000053395	Cacng8	2.18830209538582	1.31678032642551	0.00828657112336005	0.0281992918430387	RNAseq:up GROseq:up
ENSMUSG00000053560	Ier2	1.46552431150761	1.45072758378383	0.000985075881641563	0.000152287553744837	RNAseq:up GROseq:up
ENSMUSG00000053580	Tanc2	0.518901597163225	0.746874808491556	0.0139020122329338	0.00339553940349897	RNAseq:up GROseq:up
ENSMUSG00000053641	Dennd4a	1.49621581791257	2.6124528061745	6.19765065937664e-8	2.20150627990416e-31	RNAseq:up GROseq:up
ENSMUSG00000053687	Dpep2	0.477893027922493	0.925833679200762	0.0126281621900204	0.0416647795772953	RNAseq:up GROseq:up
ENSMUSG00000053819	Camk2d	0.586300688676721	1.86244279680129	0.000292024141698525	1.6351605266096e-17	RNAseq:up GROseq:up
ENSMUSG00000053846	Lipg	3.41009458474154	2.43798922742676	1.31408217333103e-5	4.08009224869451e-7	RNAseq:up GROseq:up
ENSMUSG00000053877	Srcap	0.60575933232356	0.722822025738199	0.0331938321944009	0.00375391706842421	RNAseq:up GROseq:up
ENSMUSG00000053886	Sh2d4a	5.72368677491575	4.90752364716752	3.97566970688458e-5	1.6893559866333e-10	RNAseq:up GROseq:up
ENSMUSG00000054203	Ifi205	4.7120749757788	3.88024599794169	4.12650863309773e-56	5.55541231751725e-16	RNAseq:up GROseq:up
ENSMUSG00000054277	Arfgap3	0.542609252581515	0.6879055105231	0.000536586126444988	0.00622421625877238	RNAseq:up GROseq:up
ENSMUSG00000054364	Rhob	1.22544381155849	1.02741388317595	6.39096094202383e-6	0.00310810638993902	RNAseq:up GROseq:up
ENSMUSG00000054404	Slfn5	0.876014734506421	1.05521921046815	0.000768273694272323	0.0330646853942178	RNAseq:up GROseq:up
ENSMUSG00000054598	9130230L23Rik	2.66759832014433	2.02302218327661	0.000365068504162856	9.44555751925423e-10	RNAseq:up GROseq:up
ENSMUSG00000054717	Hmgb2	1.9770297922919	1.77693229347871	3.26218263922474e-11	1.3166772629588e-5	RNAseq:up GROseq:up
ENSMUSG00000054720	Lrrc8c	1.56530531357723	1.48042603857491	2.39656048537089e-6	2.58237426810612e-5	RNAseq:up GROseq:up
ENSMUSG00000054855	Rnd1	6.05153562661412	1.78088493745565	2.39262922131766e-27	2.59829990047441e-5	RNAseq:up GROseq:up
ENSMUSG00000054976	9430031J16Rik	2.07505286606975	2.24360401224381	0.000147958178701943	2.28395870740298e-5	RNAseq:up GROseq:up
ENSMUSG00000055202	Zfp811	3.79308821043027	4.37756509742428	0.000246520403599424	0.0047250398482362	RNAseq:up GROseq:up
ENSMUSG00000055239	Kcmf1	0.655049225199584	0.897191823628192	1.14604554982222e-14	1.4554016186314e-5	RNAseq:up GROseq:up
ENSMUSG00000055371	Stam2	0.657034334845808	1.19258152521966	1.27701211955161e-5	1.68366673004785e-6	RNAseq:up GROseq:up
ENSMUSG00000055413	H2-Q5	1.35732714619565	2.55285147936588	0.0251685521129232	9.48236328341646e-7	RNAseq:up GROseq:up
ENSMUSG00000055447	Cd47	0.783846206992143	1.6296710090167	1.56945471621783e-5	1.82853388582485e-9	RNAseq:up GROseq:up
ENSMUSG00000055567	Unc80	7.61257363464976	1.85626537990452	8.64518648507993e-9	0.0122308434588149	RNAseq:up GROseq:up
ENSMUSG00000055602	Tcp10b	1.84634579050086	4.00082784456002	0.00862660744203557	6.5754979287529e-7	RNAseq:up GROseq:up
ENSMUSG00000055652	Klhl25	1.58249422521409	2.31689104946393	1.45283535221054e-22	2.10197977060657e-15	RNAseq:up GROseq:up
ENSMUSG00000055723	Rras2	1.6426927815547	2.15367978247628	3.74256980605934e-6	2.59389318379002e-9	RNAseq:up GROseq:up
ENSMUSG00000055994	Nod2	3.346159350823	3.473163153493	8.09699585550784e-54	1.80424952859964e-32	RNAseq:up GROseq:up
ENSMUSG00000056091	St3gal5	1.23636663120353	1.10601200317786	0.000163698051329466	0.00313022317844429	RNAseq:up GROseq:up
ENSMUSG00000056145	AI504432	3.6276164888271	2.51136551201102	4.43773631399705e-20	0.000238420771966146	RNAseq:up GROseq:up
ENSMUSG00000056529	Ptafr	0.657530189943171	2.10244631498992	0.0257615938575787	1.17745095150333e-15	RNAseq:up GROseq:up
ENSMUSG00000056537	Rlim	0.756400416039216	1.19333433916504	9.05094750154179e-8	8.68389580858945e-8	RNAseq:up GROseq:up
ENSMUSG00000056749	Nfil3	2.8028501157356	1.69746423028695	1.67664779166883e-9	7.36331219003722e-5	RNAseq:up GROseq:up
ENSMUSG00000056758	Hmga2	1.08548834731797	0.9291347488566	0.00938104631944863	0.0416886239226855	RNAseq:up GROseq:up
ENSMUSG00000056851	Pcbp2	0.646472383422312	0.799267722551121	0.0379939512251496	0.00159752908650146	RNAseq:up GROseq:up
ENSMUSG00000056888	Glipr1	1.0576798596318	1.62925250761987	2.81107199620043e-8	1.32811792547457e-10	RNAseq:up GROseq:up
ENSMUSG00000056952	Tatdn2	0.642918943596862	1.14459375916894	0.0198916518433954	2.29509192750451e-9	RNAseq:up GROseq:up
ENSMUSG00000057367	Birc2	1.17046944157322	1.9334918952088	2.93965801475793e-6	6.00543412837044e-15	RNAseq:up GROseq:up
ENSMUSG00000057561	Eif1a	1.04532572294115	1.04276027969172	1.86189504068897e-12	0.000181050564551049	RNAseq:up GROseq:up
ENSMUSG00000057637	Prdm2	0.556306623088167	1.48721116983187	5.06847476898547e-5	3.08053956618536e-9	RNAseq:up GROseq:up
ENSMUSG00000057738	Spna2	0.939502368037093	1.58988999154635	1.59933641275002e-5	7.15796174204968e-11	RNAseq:up GROseq:up
ENSMUSG00000058013	Sept11	1.36335122422189	2.59448443413522	2.73997034971292e-6	4.9837817992172e-33	RNAseq:up GROseq:up
ENSMUSG00000058230	Grlf1	0.880560226192636	0.852419952446795	0.000197607743527741	0.000141973925576994	RNAseq:up GROseq:up
ENSMUSG00000058317	Ube2e2	0.550399873292739	2.61482354498571	0.00588826637001884	2.18084374054242e-32	RNAseq:up GROseq:up
ENSMUSG00000058407	Txndc9	0.53108571068624	0.64109868577721	8.93112940384135e-8	0.0276372082110781	RNAseq:up GROseq:up
ENSMUSG00000058427	Cxcl2	6.3448740636529	6.92847190895894	2.04558956813158e-29	5.60076406825802e-55	RNAseq:up GROseq:up
ENSMUSG00000058503	Fam133b	1.45992560107104	2.37008115805735	3.09406773050689e-27	1.54939007316361e-19	RNAseq:up GROseq:up
ENSMUSG00000058672	Tubb2a	0.667103592357243	1.36643675029695	0.00115766010790352	0.000227745057905708	RNAseq:up GROseq:up
ENSMUSG00000058755	Osm	2.103538728498	1.67274678624704	1.04518202581818e-10	1.77236275067667e-9	RNAseq:up GROseq:up
ENSMUSG00000058835	Abi1	1.02407561424879	1.99030457143764	1.19560234953204e-18	1.36139116221746e-30	RNAseq:up GROseq:up
ENSMUSG00000058881	Zfp516	0.930625025434328	0.976217072906193	0.000469172267708386	6.83369874745633e-6	RNAseq:up GROseq:up
ENSMUSG00000059326	Csf2ra	0.641007824065493	0.973019389186464	0.00254077274872075	0.00580757934697747	RNAseq:up GROseq:up
ENSMUSG00000059401	Mamld1	0.880286623940787	1.04826156590517	0.0437196818832161	0.00489332431016301	RNAseq:up GROseq:up
ENSMUSG00000059586	Nsmce2	0.367303009120333	0.885704457634759	0.000816207362349226	0.000228665694082265	RNAseq:up GROseq:up
ENSMUSG00000059796	Eif4a1	0.77313515933916	0.583435954285485	0.000640593048505379	0.0078395582197832	RNAseq:up GROseq:up
ENSMUSG00000059901	Adamts14	2.97971013353163	2.73155145483776	0.0110146092768912	4.48645585620914e-5	RNAseq:up GROseq:up
ENSMUSG00000060131	Atp8b4	0.79538302098758	2.47096894564996	0.0258435672101748	7.97556406637563e-12	RNAseq:up GROseq:up
ENSMUSG00000060206	Zfp462	1.51642604012343	1.37023492474473	0.0238507583131561	0.00445944526715978	RNAseq:up GROseq:up
ENSMUSG00000060373	Hnrnpc	0.382594339251036	0.620597803465538	0.00467889955214449	0.024925270976189	RNAseq:up GROseq:up
ENSMUSG00000060450	Rnf14	0.74944171611454	1.92154045423345	6.00450791266273e-13	1.26927847611214e-12	RNAseq:up GROseq:up
ENSMUSG00000060475	Wtap	0.604331119594262	1.17363841019194	2.84358736605622e-7	4.38276497789179e-7	RNAseq:up GROseq:up
ENSMUSG00000060477	Irak2	2.61092827115699	2.74404977244496	8.78910606631251e-51	2.29830751477616e-36	RNAseq:up GROseq:up
ENSMUSG00000060550	H2-Q7	1.39622255002242	2.89262640454853	0.012102157408669	7.10868480710816e-8	RNAseq:up GROseq:up
ENSMUSG00000061024	Rrs1	2.08314680383598	2.2704749295991	1.54795894765037e-11	9.08952000249799e-16	RNAseq:up GROseq:up
ENSMUSG00000061130	Ppm1b	0.645553575593303	0.693927468856754	6.23254964642569e-6	0.000651798232652418	RNAseq:up GROseq:up
ENSMUSG00000061136	Prpf40a	0.492000834686476	0.828843157865525	0.000676280664565853	0.00472110195021238	RNAseq:up GROseq:up
ENSMUSG00000061232	H2-K1	0.548364056315053	2.06088411045276	1.67522535599117e-5	7.93165037808788e-6	RNAseq:up GROseq:up
ENSMUSG00000061458	Nol10	0.850850586700954	0.616503864222067	2.00313126945551e-6	0.0253366553148413	RNAseq:up GROseq:up
ENSMUSG00000061589	Dot1l	1.31859614278255	1.1716032978356	1.4766491481717e-7	6.16129997400545e-7	RNAseq:up GROseq:up
ENSMUSG00000061603	Akap6	1.92225129992633	1.569794058568	0.000472344438842783	0.000326386486529733	RNAseq:up GROseq:up
ENSMUSG00000061689	Dlgap4	0.480977758328365	1.26396551661422	0.00820594696087674	1.77431255991275e-7	RNAseq:up GROseq:up
ENSMUSG00000061731	Ext1	1.21064471890179	2.10515694653055	1.43837948093428e-10	1.180904030999e-12	RNAseq:up GROseq:up
ENSMUSG00000061751	Kalrn	2.07027463135225	1.14781198689885	0.00237167816393564	0.00389261053504645	RNAseq:up GROseq:up
ENSMUSG00000061904	Slc25a3	0.376449981336935	0.974174089844023	0.000319961146940498	0.000401429692100579	RNAseq:up GROseq:up
ENSMUSG00000062190	Lancl2	1.09823752897252	1.10215143602422	8.06197123702399e-15	0.000780778357475612	RNAseq:up GROseq:up
ENSMUSG00000062203	Gspt1	1.02127088367723	1.32832194789493	8.88630024767714e-8	9.48015444833581e-8	RNAseq:up GROseq:up
ENSMUSG00000062210	Tnfaip8	0.564924358798886	1.56250594706496	0.00129629015802058	2.51314423513522e-15	RNAseq:up GROseq:up
ENSMUSG00000062232	Rapgef2	3.62909335898186	3.98524724439231	2.12008986395746e-70	1.08561921864883e-42	RNAseq:up GROseq:up
ENSMUSG00000062270	Morf4l1	0.411277023381899	1.0718042752054	0.000523246216600351	3.76181617560106e-5	RNAseq:up GROseq:up
ENSMUSG00000062300	Pvrl2	1.37289201707686	1.72338142839978	0.00376388346251742	0.00115730329903984	RNAseq:up GROseq:up
ENSMUSG00000062345	Serpinb2	7.03018136440105	4.16752505281448	7.87487435792194e-34	0.000738119352680759	RNAseq:up GROseq:up
ENSMUSG00000062515	Fabp4	1.56725052625598	2.10363734919753	1.09654655113059e-5	2.92498050166205e-7	RNAseq:up GROseq:up
ENSMUSG00000062593	Lilrb4	1.25309865178507	2.29081937607414	4.51878640921112e-7	9.45703035220465e-13	RNAseq:up GROseq:up
ENSMUSG00000063234	Gpr84	4.01375983963749	3.35307835707098	1.95634506885892e-14	5.89838162547033e-20	RNAseq:up GROseq:up
ENSMUSG00000063268	Parp10	0.507599260151121	0.924772895744812	0.00827218715505007	0.00392847825924818	RNAseq:up GROseq:up
ENSMUSG00000063273	Naa15	1.05381579568292	0.820057300586791	4.16523546895241e-5	4.6814931399173e-5	RNAseq:up GROseq:up
ENSMUSG00000063406	Tmed5	0.63646875480329	0.780629374433647	3.04049033786729e-9	0.0355643417915278	RNAseq:up GROseq:up
ENSMUSG00000063450	Syne2	0.903084642731353	0.85969430871132	0.000292833086102488	0.0487235308686143	RNAseq:up GROseq:up
ENSMUSG00000063506	Arhgap22	0.98531690457707	0.913907249158019	0.00777887962584402	0.00164133081307623	RNAseq:up GROseq:up
ENSMUSG00000063511	Snrnp70	0.454540350704822	0.694238912987323	0.0269220204093585	0.0218383851939548	RNAseq:up GROseq:up
ENSMUSG00000063550	Nup98	0.875341406393223	1.18944708180737	6.56200252477663e-10	5.36262008470447e-5	RNAseq:up GROseq:up
ENSMUSG00000063727	Tnfrsf11b	2.68498493856716	2.87735891980151	0.00745495718029832	0.0306564769903147	RNAseq:up GROseq:up
ENSMUSG00000064120	Mocs1	1.13823298946193	2.17119930572983	8.45895420678039e-9	2.0060308951107e-23	RNAseq:up GROseq:up
ENSMUSG00000064145	Arih2	0.904952792239408	1.65631018199898	3.31840483240085e-10	1.60548708407753e-12	RNAseq:up GROseq:up
ENSMUSG00000064289	Tank	2.0368845485457	3.34042114042809	8.90467178973866e-42	1.07751042156407e-22	RNAseq:up GROseq:up
ENSMUSG00000065422	Mir221	2.31183159654537	2.58407769617976	8.02228635986187e-10	3.48380891802788e-12	RNAseq:up GROseq:up
ENSMUSG00000065471	Mir222	2.85306093652976	2.97283501274427	3.92771402209425e-5	2.49225128008705e-5	RNAseq:up GROseq:up
ENSMUSG00000066036	Ubr4	0.895225714325554	1.02628427312186	0.000322537021634615	2.2280339603235e-5	RNAseq:up GROseq:up
ENSMUSG00000066150	Slc31a1	0.660998431038421	1.96910057684029	0.0329967979593868	3.68921082497332e-12	RNAseq:up GROseq:up
ENSMUSG00000066152	Slc31a2	1.3429711769816	2.53994640335011	2.18217127024002e-11	1.96114437042423e-26	RNAseq:up GROseq:up
ENSMUSG00000066363	Serpina3f	1.93485327177497	3.51278685981333	0.00080128522458873	0.0142610165785303	RNAseq:up GROseq:up
ENSMUSG00000066406	Akap13	1.00215029756906	1.70280608911458	6.52819696155971e-5	2.71019866149449e-9	RNAseq:up GROseq:up
ENSMUSG00000066415	Msl2	0.628460666123622	0.879686996938589	3.78442364010803e-8	0.000293556617876424	RNAseq:up GROseq:up
ENSMUSG00000067049	Unc93a	1.95189866847874	5.21952371157194	0.0390679495082045	6.29870396828924e-8	RNAseq:up GROseq:up
ENSMUSG00000067219	Nipal1	4.01596089696271	2.63953686884557	1.79147080317163e-7	0.00078208909357748	RNAseq:up GROseq:up
ENSMUSG00000067235	H2-Q10	1.25486168540269	2.86170485464154	0.00483454777442299	6.24777238783043e-8	RNAseq:up GROseq:up
ENSMUSG00000067365	Tmem128	0.535296578614686	0.693296872129113	2.05083761661233e-6	0.00403028492247594	RNAseq:up GROseq:up
ENSMUSG00000067577	A430093F15Rik	3.15665011756938	3.69399580135156	1.60161629818192e-13	3.64325963316779e-14	RNAseq:up GROseq:up
ENSMUSG00000067787	Blcap	0.766482685518865	1.08046571468096	9.21745405915291e-8	2.79385710314517e-5	RNAseq:up GROseq:up
ENSMUSG00000067847	Romo1	0.464523494993649	1.12419711261727	0.0275877182798698	0.00392573600364089	RNAseq:up GROseq:up
ENSMUSG00000067889	Spnb3	1.26975148212079	0.661313225762877	0.0117866248013229	0.0437580202577834	RNAseq:up GROseq:up
ENSMUSG00000068036	Mllt4	0.505742393341074	1.82468190867189	0.0294858572715907	3.01461792084269e-7	RNAseq:up GROseq:up
ENSMUSG00000068040	Tm9sf4	0.421321826518241	2.0967158249192	0.00279669769569071	1.96889641832556e-20	RNAseq:up GROseq:up
ENSMUSG00000068417	Pnp2	2.47344522759897	1.69555743801345	1.75918053098178e-12	0.000154052096988747	RNAseq:up GROseq:up
ENSMUSG00000068823	Csde1	0.363613866532779	1.30002415496208	0.00199566848697782	9.922506207819e-9	RNAseq:up GROseq:up
ENSMUSG00000069114	Zbtb10	1.81996818502604	3.29310282712592	3.20381890810449e-8	5.42181033469511e-14	RNAseq:up GROseq:up
ENSMUSG00000069662	Marcks	1.15314669295005	2.08418567948422	9.74719515330761e-10	1.23601841735535e-10	RNAseq:up GROseq:up
ENSMUSG00000069792	Gm11428	0.82852564152265	2.0904351088941	0.00784144692748433	3.41623617048642e-6	RNAseq:up GROseq:up
ENSMUSG00000069833	Ahnak	0.690679101036619	1.34139954563475	0.00987747998843406	1.584299774769e-5	RNAseq:up GROseq:up
ENSMUSG00000070031	Sp140	1.05300106982861	1.43194157947454	0.00501686907645029	0.000224346091063431	RNAseq:up GROseq:up
ENSMUSG00000070034	Sp110	0.651034054049958	1.21183229984542	0.00361865830354703	0.000340189815541627	RNAseq:up GROseq:up
ENSMUSG00000070327	Rnf213	0.716257826242067	1.27371778537292	0.0420590427367148	0.000261924503377216	RNAseq:up GROseq:up
ENSMUSG00000070372	Capza1	0.200789850878291	0.667207529899191	0.0208774360720595	0.00691931333260531	RNAseq:up GROseq:up
ENSMUSG00000070544	Top1	1.13730889895115	1.44342657558261	1.20522366153292e-9	2.61117508882368e-7	RNAseq:up GROseq:up
ENSMUSG00000070639	Lrrc8b	1.40182946725175	2.18392479824516	1.22532615466378e-7	1.6459927112599e-11	RNAseq:up GROseq:up
ENSMUSG00000070644	Etnk2	5.8418587855188	3.18242289388478	3.40334860274799e-5	0.0094810155171864	RNAseq:up GROseq:up
ENSMUSG00000070780	Rbm47	1.02697795249681	0.855298840604041	3.49134569368296e-6	0.00040136050982665	RNAseq:up GROseq:up
ENSMUSG00000070871	Ccnyl1	0.930193974287636	0.514159770942963	5.48853487090924e-5	0.0376299033658611	RNAseq:up GROseq:up
ENSMUSG00000071172	Srsf3	0.70330881273066	1.00592603909058	0.000344053827485145	0.000404283850277552	RNAseq:up GROseq:up
ENSMUSG00000071286	Sowahc	3.74114364337162	2.81164388310677	1.6565664527274e-43	6.64172189209972e-18	RNAseq:up GROseq:up
ENSMUSG00000071350	Setdb2	1.11992025744186	0.930010900233444	0.000419979708149753	0.0163815912878398	RNAseq:up GROseq:up
ENSMUSG00000071369	Map3k5	0.586933280345797	1.39234664597433	0.00273361360320699	8.10432226079835e-5	RNAseq:up GROseq:up
ENSMUSG00000071528	Usmg5	0.444439835485834	0.949275936243375	0.00243321511954702	0.000435156321975948	RNAseq:up GROseq:up
ENSMUSG00000071715	Ncf4	0.577322539441623	1.54248638813035	0.000249693972341248	4.54910097754932e-16	RNAseq:up GROseq:up
ENSMUSG00000072620	Slfn2	1.71744486763894	2.34966253502057	4.91317062808381e-26	4.8765190492499e-19	RNAseq:up GROseq:up
ENSMUSG00000073079	Srp54c	0.602249563275445	1.08866636620944	5.07095127657702e-7	0.000170025530026729	RNAseq:up GROseq:up
ENSMUSG00000073131	Vma21	1.07657309370804	1.80398702836601	1.42921258758553e-14	4.32320744136798e-7	RNAseq:up GROseq:up
ENSMUSG00000073274	Gm14636	2.43770364046547	2.75563455616757	2.07257063468702e-10	2.03274343002142e-22	RNAseq:up GROseq:up
ENSMUSG00000073469	Rnaset2a	0.448280682120117	1.64795678745363	0.0227542220750366	2.09456696561827e-6	RNAseq:up GROseq:up
ENSMUSG00000073489	Ifi204	0.661507809369895	1.90827980936627	0.0242613465593643	1.06617825702925e-5	RNAseq:up GROseq:up
ENSMUSG00000073490	AI607873	0.960533210873084	1.5854619193837	0.000455002559395936	4.99033841280935e-6	RNAseq:up GROseq:up
ENSMUSG00000073529	F830208F22Rik	2.30284884987851	2.39719697892806	6.76962006897517e-5	0.0181779248133036	RNAseq:up GROseq:up
ENSMUSG00000073725	Lmbrd1	0.452837170510999	1.94224897274072	1.11432301996987e-5	1.10656920646935e-14	RNAseq:up GROseq:up
ENSMUSG00000073758	1700029G01Rik	2.48425444749043	1.52253506087501	5.13727599066546e-9	1.26529673866646e-5	RNAseq:up GROseq:up
ENSMUSG00000073982	Rhog	0.915992053326947	1.78635403969213	3.38664788312736e-7	4.52219266651039e-15	RNAseq:up GROseq:up
ENSMUSG00000074141	Il4i1	4.70381924600453	0.740714043949451	7.28808783587786e-45	0.00280471602657157	RNAseq:up GROseq:up
ENSMUSG00000074227	Spint2	2.39132664408081	3.27781103499279	0.000779358312033212	0.000279865024933512	RNAseq:up GROseq:up
ENSMUSG00000074570	Cass4	1.38137963697851	1.01774143380809	0.00952733433776739	0.0102818179022561	RNAseq:up GROseq:up
ENSMUSG00000074781	Ube2n	0.610912691276358	0.965977949003542	1.69023150305386e-8	3.82021610547978e-5	RNAseq:up GROseq:up
ENSMUSG00000074805	Gm14047	5.5905580248402	3.7396259711478	2.6241296831128e-8	4.04856201866349e-15	RNAseq:up GROseq:up
ENSMUSG00000074813	Gm14005	1.87902801259953	2.50697906919257	1.33329751705258e-9	2.47802552414291e-23	RNAseq:up GROseq:up
ENSMUSG00000074862	BC025920	0.998429473040871	1.63374321421647	0.048801428613576	4.15739531773521e-5	RNAseq:up GROseq:up
ENSMUSG00000075010	AW112010	2.75214952123175	2.01624558214423	6.45202974083233e-11	0.000548723576045408	RNAseq:up GROseq:up
ENSMUSG00000075033	Fam55c	5.02723436334856	2.14767741560389	5.17313001704632e-30	1.25282875712303e-6	RNAseq:up GROseq:up
ENSMUSG00000075122	Cd80	1.62790858543375	0.670229859575235	1.36587093380534e-6	0.0152297472002067	RNAseq:up GROseq:up
ENSMUSG00000075330	A930003A15Rik	3.81377123274195	4.46951297166817	0.00188236748316378	0.000151367108590081	RNAseq:up GROseq:up
ENSMUSG00000078452	Raet1d	1.36531381798065	1.66121293253799	0.00700000554575899	0.00288784241383003	RNAseq:up GROseq:up
ENSMUSG00000078453	3110003A17Rik	1.6222585200277	3.1220466094532	3.85416031442715e-19	2.49769463387683e-27	RNAseq:up GROseq:up
ENSMUSG00000078578	Ube2d3	0.674032444891861	1.24394741004694	2.11610298704619e-15	4.45913673828459e-5	RNAseq:up GROseq:up
ENSMUSG00000078671	Chd2	0.995146475967706	1.09970727117544	6.65839812264797e-11	3.99148788828685e-7	RNAseq:up GROseq:up
ENSMUSG00000078784	1810022K09Rik	0.500542372763316	1.05759981872599	0.000140113725396034	0.00252915661567303	RNAseq:up GROseq:up
ENSMUSG00000078812	Eif5a	0.558970529976324	0.742867839772734	0.00196325703417036	0.000389689056223029	RNAseq:up GROseq:up
ENSMUSG00000078908	Mon1b	0.597109748851855	1.2950086383317	0.00380360590566954	0.000348709848404081	RNAseq:up GROseq:up
ENSMUSG00000079038	D130040H23Rik	1.14746384735994	2.17570493103831	2.59183323444149e-5	0.000598960278516221	RNAseq:up GROseq:up
ENSMUSG00000079071	Gm14085	1.86433598406476	1.70881592326433	0.0134313906250319	0.000654175063414125	RNAseq:up GROseq:up
ENSMUSG00000079108	Srp54b	0.442112347503162	1.04821516425181	0.013742521699865	0.00039298893774293	RNAseq:up GROseq:up
ENSMUSG00000079197	Psme2	0.803785685867204	2.53873215698892	2.95449267898024e-8	2.9466282914449e-19	RNAseq:up GROseq:up
ENSMUSG00000079362	Gbp6	1.11113108991372	2.92931763932921	0.000520126008490887	4.92465457857608e-9	RNAseq:up GROseq:up
ENSMUSG00000079477	Rab7	0.398032009496181	0.922275171736214	0.0249562429508171	0.000393090961805552	RNAseq:up GROseq:up
ENSMUSG00000079487	Med12	0.554986040824797	0.736271451808499	0.00585132650586245	0.0295833036162772	RNAseq:up GROseq:up
ENSMUSG00000079658	Tceb1	0.590921742285026	0.747724940442366	9.77393182258873e-8	0.0259677899115974	RNAseq:up GROseq:up
ENSMUSG00000079659	4930420K17Rik	0.720369426276276	1.49112544905119	8.8968341137572e-6	8.0580232959869e-12	RNAseq:up GROseq:up
ENSMUSG00000079677	Fdx1l	0.401175808761039	0.827888538631108	0.0437196818832161	0.0271104777848987	RNAseq:up GROseq:up
ENSMUSG00000080316	Ncrna00085	1.88345288703992	1.03449695894119	0.000241862111800735	0.000223378375597372	RNAseq:up GROseq:up
ENSMUSG00000081219	Bambi-ps1	2.37033265197163	2.04701390781217	5.88172293820506e-12	0.0298780935463711	RNAseq:up GROseq:up
ENSMUSG00000081679	Gm11874	3.16936861276465	4.17144841720429	1.0395597403598e-6	2.41533790482796e-14	RNAseq:up GROseq:up
ENSMUSG00000081906	Rpl9-ps1	2.68196637879298	3.36591788952767	0.0246808358469165	1.81277666538512e-10	RNAseq:up GROseq:up
ENSMUSG00000084772	Gm15473	1.94949617558797	2.72484142510457	0.0384185358360249	0.000788204246208889	RNAseq:up GROseq:up
ENSMUSG00000084841	Gm16712	2.28414178342769	1.79515521135341	5.11130775785072e-5	2.80079660560866e-14	RNAseq:up GROseq:up
ENSMUSG00000085126	Gm12589	1.99791860252221	1.99745384592198	5.48918941312023e-7	4.65955138332415e-9	RNAseq:up GROseq:up
ENSMUSG00000085196	Gm14963	1.92480745887104	3.7107074502456	0.00314232673386931	2.50903731896457e-28	RNAseq:up GROseq:up
ENSMUSG00000085295	4930430E12Rik	1.02712216997339	2.14555177915948	5.97978892414976e-7	1.99406350472e-9	RNAseq:up GROseq:up
ENSMUSG00000085316	D330050G23Rik	1.06935455326191	2.59069899018904	0.032990343528733	2.97651346213051e-11	RNAseq:up GROseq:up
ENSMUSG00000085431	4930440I19Rik	3.56228121368955	3.80896532631578	0.00178195324546473	6.10855684627526e-30	RNAseq:up GROseq:up
ENSMUSG00000085458	G630030J09Rik	4.0037337429794	0.770670795004049	1.12315381012898e-7	0.0299270461118864	RNAseq:up GROseq:up
ENSMUSG00000085498	Gm14023	2.01706026476998	0.965251858916771	0.0222157993794923	0.0452318214572935	RNAseq:up GROseq:up
ENSMUSG00000085607	Gm16854	2.2742269419937	2.13551747732689	4.0206320088728e-5	0.000545252018465607	RNAseq:up GROseq:up
ENSMUSG00000085652	Gm11999	5.06938599437756	1.79876601097033	0.000759303976233101	7.94672115932585e-9	RNAseq:up GROseq:up
ENSMUSG00000086143	Gm16685	6.18237353958902	5.47449699032264	1.71146434419423e-7	3.52910118674875e-60	RNAseq:up GROseq:up
ENSMUSG00000086756	Gm14051	5.204899249927	2.45332179634474	0.00240753981090599	1.45383210487765e-14	RNAseq:up GROseq:up
ENSMUSG00000087017	4930417H01Rik	3.08901200905516	1.69559926970722	0.0430924122091694	0.000371210349034748	RNAseq:up GROseq:up
ENSMUSG00000087275	1110002J07Rik	2.79396949475639	3.3201188674238	7.99844297470687e-25	9.08775390947548e-21	RNAseq:up GROseq:up
ENSMUSG00000087477	Gm13822	1.20346649050371	1.01648423431606	0.0189385840907248	0.0439993131263714	RNAseq:up GROseq:up
ENSMUSG00000087551	Gm16912	3.03705794786356	2.86975607208039	1.48736564039351e-5	9.36050564575044e-20	RNAseq:up GROseq:up
ENSMUSG00000089809	A930011G23Rik	1.64137784415711	3.97784751930267	0.0171429861981195	6.51875830219439e-46	RNAseq:up GROseq:up
ENSMUSG00000089929	Bcl2a1b	4.95026338986713	1.95395364685547	1.97065564093644e-108	6.52451091632141e-6	RNAseq:up GROseq:up
ENSMUSG00000090103	Gm16094	1.5957858593508	2.43566300841488	9.01433736183753e-5	2.51595922470134e-5	RNAseq:up GROseq:up
ENSMUSG00000090605	E230013L22Rik	3.44220713404771	4.24887656805198	3.79728635569806e-25	6.61346862422122e-9	RNAseq:up GROseq:up
ENSMUSG00000090862	Rps13	0.410554322754101	0.653613393960802	0.00301833653431109	0.0427629039461504	RNAseq:up GROseq:up
ENSMUSG00000090946	2010109K11Rik	1.85083808660275	1.62950169819545	1.15541532900022e-32	7.36751987509074e-5	RNAseq:up GROseq:up
ENSMUSG00000090958	Lrrc32	3.50124496366449	5.7444350810911	1.97791988429853e-5	0.0430523880795157	RNAseq:up GROseq:up
ENSMUSG00000091113	Gm17311	3.76102055621728	3.53186290920374	1.80228142157278e-14	6.59222032974369e-8	RNAseq:up GROseq:up
ENSMUSG00000091118	Gm20603	4.88920462783106	5.13760476273247	5.5441431496797e-7	2.31245346653748e-76	RNAseq:up GROseq:up
ENSMUSG00000091512	Lamtor3	0.285132869162928	0.826463886859037	0.00625513136460747	0.0211386132617466	RNAseq:up GROseq:up
ENSMUSG00000091562	Gm9581	0.734074649572035	1.69260557379725	0.00012687182865779	3.87849784289365e-11	RNAseq:up GROseq:up
ENSMUSG00000091875	Mir155	8.30212398949621	5.69090712874617	1.86662938474161e-47	3.09672037719924e-54	RNAseq:up GROseq:up
ENSMUSG00000091896	Ube2d2	0.536654090678178	1.10775753211108	1.45348214282296e-11	7.96995793265213e-6	RNAseq:up GROseq:up
ENSMUSG00000091971	Hspa1a	3.77808505388861	6.1771959853907	3.13263421025174e-8	0.00024166139590314	RNAseq:up GROseq:up
ENSMUSG00000092120	Vmn2r90	7.75835962443581	6.10484324520298	1.23192461232015e-6	0.00120009536104801	RNAseq:up GROseq:up
ENSMUSG00000093470		3.24141037530097	2.50588295175453	0.000496338536280116	2.41881743130447e-22	RNAseq:up GROseq:up
ENSMUSG00000093672		2.84498817823009	5.02290315529396	9.02164553142841e-5	4.32500471011478e-44	RNAseq:up GROseq:up
ENSMUSG00000000247	Lhx2	3.38135411664144	-0.251728796331638	2.83578643607676e-7	0.705210473684346	RNAseq:up GROseq:ns
ENSMUSG00000000317	Bcl6b	2.65620245482207	-0.953180524397959	7.65091664578756e-6	0.137042103904703	RNAseq:up GROseq:ns
ENSMUSG00000000386	Mx1	2.28387800146178	0.0303105992070349	6.48086649324921e-7	0.964846438616487	RNAseq:up GROseq:ns
ENSMUSG00000000409	Lck	1.62077884160264	-0.581767566498123	0.0223678223730771	0.280360708686373	RNAseq:up GROseq:ns
ENSMUSG00000000568	Hnrnpd	0.710089415915573	0.360115892684033	0.00254574282287765	0.313700999669876	RNAseq:up GROseq:ns
ENSMUSG00000000600	Krit1	0.649010083045387	0.262021856143797	7.25711811653094e-5	0.458302926072118	RNAseq:up GROseq:ns
ENSMUSG00000000730	Dnmt3l	1.39902533266982	0.8534387459031	0.0261267134604195	0.382295198850156	RNAseq:up GROseq:ns
ENSMUSG00000000776	Polr3d	1.0736612556724	0.370338833320348	0.00616404058152081	0.563205469461165	RNAseq:up GROseq:ns
ENSMUSG00000000787	Ddx3x	0.52636576510193	0.382011680717477	0.00993262101894849	0.181157532609127	RNAseq:up GROseq:ns
ENSMUSG00000001128	Cfp	0.307178237474453	-0.48726428115956	0.0189385840907248	0.223090380458668	RNAseq:up GROseq:ns
ENSMUSG00000001134	Uxt	0.478362642730403	0.605187608643946	0.00020426736702474	0.119869711780075	RNAseq:up GROseq:ns
ENSMUSG00000001173	Ocrl	0.293691476106809	-0.650530115967157	0.0267567576742525	0.097488877448007	RNAseq:up GROseq:ns
ENSMUSG00000001175	Calm1	0.426517987543767	0.38750361576845	0.00243099976345206	0.135038146055343	RNAseq:up GROseq:ns
ENSMUSG00000001348	Acp5	1.72962277507536	1.44103730235049	2.36988797383828e-8	0.120406320506844	RNAseq:up GROseq:ns
ENSMUSG00000001379	Apbb3	0.787222654160359	0.509246262260612	0.0323764708294716	0.317257281881807	RNAseq:up GROseq:ns
ENSMUSG00000001785	Pwp1	1.09504804180052	0.371320059565358	3.98687923958097e-20	0.25227355144081	RNAseq:up GROseq:ns
ENSMUSG00000001910	Nacc1	0.431758926205737	0.246490216006027	0.0195179566396839	0.472477152882295	RNAseq:up GROseq:ns
ENSMUSG00000001924	Uba1	0.412591904741134	0.0194181934949215	0.0131326381222425	0.968667615534258	RNAseq:up GROseq:ns
ENSMUSG00000001995	Sipa1l2	0.458373475261474	0.275419434644979	0.0453038536905945	0.430926194889265	RNAseq:up GROseq:ns
ENSMUSG00000002105	Slc39a13	0.512801664030313	0.933830627264825	0.0162659465768782	0.129319546744898	RNAseq:up GROseq:ns
ENSMUSG00000002233	Rhoc	0.992790591059633	0.534784473283655	0.0115400205885946	0.151175344571672	RNAseq:up GROseq:ns
ENSMUSG00000002307	Daxx	1.49148799469619	0.780089924659061	1.66791622022112e-7	0.0525157447098799	RNAseq:up GROseq:ns
ENSMUSG00000002524	Puf60	0.306113080684686	0.412536243005238	0.0114795072671203	0.0936392653889506	RNAseq:up GROseq:ns
ENSMUSG00000002812	Flii	0.290618397805257	0.153798985490055	0.00528238833932799	0.652677850082206	RNAseq:up GROseq:ns
ENSMUSG00000002820	Atg4d	0.562426814235641	-0.24201527876307	0.000628933498784923	0.48372715433866	RNAseq:up GROseq:ns
ENSMUSG00000003070	Efna2	2.60670435761888	1.20191053636349	1.04007972620205e-5	0.160040792975266	RNAseq:up GROseq:ns
ENSMUSG00000003131	Pafah1b2	0.340631866568081	0.134077355484797	0.00729624231045621	0.74801699692687	RNAseq:up GROseq:ns
ENSMUSG00000003269	Cyth2	0.72088622994839	0.178272288958493	3.30941019655185e-20	0.590524884548494	RNAseq:up GROseq:ns
ENSMUSG00000003352	Cacnb3	1.5404510626964	0.692500563931781	0.00316367534874873	0.0990158853812	RNAseq:up GROseq:ns
ENSMUSG00000003721	Insig2	0.324163323097826	-0.332645799950364	0.0318278553234331	0.259630835551729	RNAseq:up GROseq:ns
ENSMUSG00000003863	Ppfia3	1.92408848458339	-0.0668094802512126	3.94650951264762e-12	0.924031354729781	RNAseq:up GROseq:ns
ENSMUSG00000003970	Rpl8	0.384398789750061	0.0785560494439575	0.0199199900553654	0.853599714145946	RNAseq:up GROseq:ns
ENSMUSG00000004044	Ptrf	1.11171160688268	-1.03612479968913	0.0256012227726	0.335666245761228	RNAseq:up GROseq:ns
ENSMUSG00000004096	Cwc15	0.348682105091186	0.568640605542016	0.0324176756021732	0.207987346436424	RNAseq:up GROseq:ns
ENSMUSG00000004591	Pkn2	0.561858492879148	0.544971917578559	2.12667059739361e-8	0.0629870116872857	RNAseq:up GROseq:ns
ENSMUSG00000004610	Etfb	0.245860310664087	0.178652220462134	0.0486029293784712	0.695893322495785	RNAseq:up GROseq:ns
ENSMUSG00000004626	Stxbp2	0.246800403370165	-0.260121821755248	0.0151828023761634	0.43259427733929	RNAseq:up GROseq:ns
ENSMUSG00000004788	Eif2b2	0.260333264117941	0.254488106682805	0.0461775349728956	0.514731843337325	RNAseq:up GROseq:ns
ENSMUSG00000004936	Map2k1	0.423206408655231	0.400946103323998	0.0158153999634293	0.347315559801715	RNAseq:up GROseq:ns
ENSMUSG00000004947	Dtx2	1.25377790367113	-0.231621439939801	8.03727224143321e-6	0.514771743081977	RNAseq:up GROseq:ns
ENSMUSG00000005103	Wdr1	0.478574879905972	0.294752966723889	0.00978379681792959	0.337821869668431	RNAseq:up GROseq:ns
ENSMUSG00000005148	Klf5	4.91266307419842	1.48242428560911	0.00586550091013379	0.497208496706793	RNAseq:up GROseq:ns
ENSMUSG00000005204	Senp3	0.242851531919698	-0.0321382741915309	0.00159140571943661	0.934270854653452	RNAseq:up GROseq:ns
ENSMUSG00000005312	Ubqln1	0.280825162538156	0.29841194818181	0.0038997594382943	0.342918632237567	RNAseq:up GROseq:ns
ENSMUSG00000005506	Celf1	0.446685479536102	0.288472529972512	0.0208905728299186	0.357134976845256	RNAseq:up GROseq:ns
ENSMUSG00000005575	Ube2m	0.352252499061759	0.0556975727800897	0.0353155578571555	0.918540985427292	RNAseq:up GROseq:ns
ENSMUSG00000005625	Psmd4	0.264621826819027	0.483548209137852	0.00382433349385106	0.195317040736416	RNAseq:up GROseq:ns
ENSMUSG00000005732	Ranbp1	0.583608239917506	0.493404748906952	0.00422519243292641	0.206768199464291	RNAseq:up GROseq:ns
ENSMUSG00000005774	Rfx5	0.437769746688823	0.60256954019456	0.000757971616097178	0.222338334273782	RNAseq:up GROseq:ns
ENSMUSG00000005950	P2rx5	1.68635118551483	0.920110864560436	0.0173556768139793	0.0597505992130626	RNAseq:up GROseq:ns
ENSMUSG00000005973	Rcn1	0.948819779579974	0.349492597288824	0.00168445112519019	0.604823651062323	RNAseq:up GROseq:ns
ENSMUSG00000006024	Napa	0.208935369090745	0.490782361828084	0.00616938209291087	0.110655003810379	RNAseq:up GROseq:ns
ENSMUSG00000006276	Eps15l1	0.258788058830557	-0.0285339175000723	0.0176803453294041	0.932634089205705	RNAseq:up GROseq:ns
ENSMUSG00000006304	Arpc2	0.259574843623547	-0.0059316255887036	0.047299029587268	0.990546721486945	RNAseq:up GROseq:ns
ENSMUSG00000006310	Zbtb32	2.8368975592013	0.582279202561292	9.41662590049733e-5	0.208423063176271	RNAseq:up GROseq:ns
ENSMUSG00000006412	Pfdn2	0.428609667131358	0.131721286308033	0.0157990302102652	0.754226711858866	RNAseq:up GROseq:ns
ENSMUSG00000006445	Epha2	1.96042264471081	-0.179550142609843	0.0191079188406685	0.919384448812474	RNAseq:up GROseq:ns
ENSMUSG00000006529	Itih1	4.17458157788786	2.05827619592788	0.0193031272022106	0.263373510086188	RNAseq:up GROseq:ns
ENSMUSG00000006740	Kif5b	0.463583938083852	-0.126360655176415	0.0079578882492026	0.770353829423836	RNAseq:up GROseq:ns
ENSMUSG00000007033	Hspa1l	1.74944373692675	0.505160838442534	0.000425440631982429	0.575805015316745	RNAseq:up GROseq:ns
ENSMUSG00000007617	Homer1	0.651423116675256	0.387249074628692	0.000350359834641304	0.384141863592543	RNAseq:up GROseq:ns
ENSMUSG00000007721	Ccdc124	0.437454691654183	-0.228416766291357	0.0426142766543159	0.61698105407329	RNAseq:up GROseq:ns
ENSMUSG00000007815	Rhoa	0.285917503416996	0.55067926373338	0.0102905509389497	0.0845835573929775	RNAseq:up GROseq:ns
ENSMUSG00000008384	Sertad1	0.929756345793927	0.35343664319496	9.89054028255867e-7	0.439866530758848	RNAseq:up GROseq:ns
ENSMUSG00000008393	Carhsp1	0.742597396480335	0.269135857696857	0.0369565662234555	0.457444760428008	RNAseq:up GROseq:ns
ENSMUSG00000009630	Ppp2cb	0.495803669645417	0.374457823010799	0.00147743807402124	0.213108863925093	RNAseq:up GROseq:ns
ENSMUSG00000011114	Tbrg1	0.420966522683258	-0.128265528716175	0.00250016188382927	0.715585670747488	RNAseq:up GROseq:ns
ENSMUSG00000012519	Mlkl	0.647167608158409	0.509820316448692	0.00130978123452758	0.210889503700835	RNAseq:up GROseq:ns
ENSMUSG00000013662	Atad1	0.419368722041162	0.393960159808062	0.0234264707749404	0.245329418731647	RNAseq:up GROseq:ns
ENSMUSG00000013701	Timm23	0.464371186408391	0.327064267734695	0.00100872498341438	0.193252350422823	RNAseq:up GROseq:ns
ENSMUSG00000013974	1810033B17Rik	1.28784801040268	-1.02333930921838	0.0408975760590928	0.455255556987053	RNAseq:up GROseq:ns
ENSMUSG00000014313	Cox6c	0.248795359310527	0.0870513231295632	0.0398806276855296	0.88034602249319	RNAseq:up GROseq:ns
ENSMUSG00000014773	Dll1	5.25475902385282	3.84549354099627	3.84909175316461e-17	0.543447094152767	RNAseq:up GROseq:ns
ENSMUSG00000014959	Gorasp2	0.458605238634341	0.365888039668467	0.000209679128469954	0.122726561453594	RNAseq:up GROseq:ns
ENSMUSG00000015092	Edf1	0.408118559243518	0.598623215497878	0.0142762124213749	0.206557469046043	RNAseq:up GROseq:ns
ENSMUSG00000015143	Actn1	0.574632674840782	0.010101848783303	0.0448942491446228	0.980985277924624	RNAseq:up GROseq:ns
ENSMUSG00000015247	Nipsnap3b	0.453974460478332	0.616731704793022	0.00121384044043682	0.0714430687694199	RNAseq:up GROseq:ns
ENSMUSG00000015461	Atf6b	0.380088881297137	0.272189928752569	0.0409620832808522	0.583566773029936	RNAseq:up GROseq:ns
ENSMUSG00000015804	Med28	0.478561249275634	0.0908782440812033	6.85414658011501e-7	0.84962389930772	RNAseq:up GROseq:ns
ENSMUSG00000016308	Ube2a	0.328176509214733	0.463554841229348	0.00297938972902135	0.204925124679382	RNAseq:up GROseq:ns
ENSMUSG00000016524	Il19	7.33673890362077	3.28520832470598	7.11062920956465e-9	0.275674496161176	RNAseq:up GROseq:ns
ENSMUSG00000017002	Slpi	2.8205468656045	0.629666996472	2.12235891828384e-9	0.544107718878378	RNAseq:up GROseq:ns
ENSMUSG00000017057	Il13ra1	0.709998584317781	0.324909865762839	0.0101108161517933	0.3839216186509	RNAseq:up GROseq:ns
ENSMUSG00000017299	Dnttip1	0.279311688762453	0.459718466001515	0.025170631960471	0.24539863895575	RNAseq:up GROseq:ns
ENSMUSG00000017314	Mpp2	2.29173430089655	2.06673592037924	0.0203684658868055	0.0946403686834996	RNAseq:up GROseq:ns
ENSMUSG00000017561	Crlf3	0.77458164002295	0.39510635531543	0.00415936218078093	0.221087247836926	RNAseq:up GROseq:ns
ENSMUSG00000017679	Ttpal	0.915882275235696	0.227630742048812	0.0017099554846872	0.684085016439232	RNAseq:up GROseq:ns
ENSMUSG00000017830	Dhx58	0.44933104813349	-0.0271667234134112	0.0411191451761127	0.953904827141324	RNAseq:up GROseq:ns
ENSMUSG00000018042	Cyb5r3	0.408997666205735	0.215026886280169	0.0309533406350492	0.554740689435536	RNAseq:up GROseq:ns
ENSMUSG00000018160	Med1	0.369168275435076	0.301481305985801	0.0120582579771728	0.236727755627866	RNAseq:up GROseq:ns
ENSMUSG00000018481	Appbp2	0.319424263673818	0.203805442546973	0.0134490592150325	0.495778992699667	RNAseq:up GROseq:ns
ENSMUSG00000018541	Cwc25	0.271731883645059	0.390034750271101	0.0306703098327457	0.168805375706681	RNAseq:up GROseq:ns
ENSMUSG00000018559	Ctdnep1	0.63445809949058	0.597646529846291	0.000912276317102333	0.143570467151478	RNAseq:up GROseq:ns
ENSMUSG00000018648	Dusp14	4.4869266987322	1.46970372937932	1.98517789127185e-10	0.166115657250146	RNAseq:up GROseq:ns
ENSMUSG00000018770	Atp5g3	0.331377505114572	0.140949730153723	0.00918429305669791	0.795125504574528	RNAseq:up GROseq:ns
ENSMUSG00000018848	Rars	0.571011856910838	0.41862262665088	0.000677112741938499	0.300800853035078	RNAseq:up GROseq:ns
ENSMUSG00000018965	Ywhah	0.402606621182758	0.0827321568046556	2.42429815699163e-5	0.836745759236617	RNAseq:up GROseq:ns
ENSMUSG00000019809	Pex3	0.276846477372115	0.333005888294438	0.0361929270756579	0.48779073828329	RNAseq:up GROseq:ns
ENSMUSG00000019852	D10Bwg1379e	0.859994922087694	0.470445795158285	0.0153829630606046	0.189071275319596	RNAseq:up GROseq:ns
ENSMUSG00000019866	Aim1	0.58090171483268	0.130299845185428	0.00464290648915509	0.769991274090732	RNAseq:up GROseq:ns
ENSMUSG00000019868	Vta1	0.634041780593435	0.407908406207494	2.08915199458936e-9	0.285382340276752	RNAseq:up GROseq:ns
ENSMUSG00000019907	Ppp1r12a	0.429859232627275	0.470321731848822	3.59039372258413e-5	0.158162892477233	RNAseq:up GROseq:ns
ENSMUSG00000019977	Hbs1l	0.357746878326279	0.355179909513779	0.00124011601703081	0.222137052679387	RNAseq:up GROseq:ns
ENSMUSG00000020015	Cdk17	0.795275941600366	0.356721097712438	1.32192848260668e-9	0.15703488605679	RNAseq:up GROseq:ns
ENSMUSG00000020063	Sirt1	1.24714797994195	0.351790647219039	5.09561657052179e-14	0.224973125010844	RNAseq:up GROseq:ns
ENSMUSG00000020089	Ppa1	0.878871851786466	-0.304003017718803	0.00555231905353632	0.721440568889834	RNAseq:up GROseq:ns
ENSMUSG00000020128	Vps54	0.535113075919442	0.585091786278357	0.00182229760829622	0.125464716893039	RNAseq:up GROseq:ns
ENSMUSG00000020149	Rab1	0.390023331579847	0.517677606538847	8.34612344185643e-5	0.170614883484159	RNAseq:up GROseq:ns
ENSMUSG00000020181	Nav3	4.03428020518626	1.02571580067875	0.0204008300687274	0.23477423940606	RNAseq:up GROseq:ns
ENSMUSG00000020235	Fzr1	0.557114484537041	0.0070158559812698	8.24321063795694e-5	0.992704147739251	RNAseq:up GROseq:ns
ENSMUSG00000020358	Hnrnpab	0.717195228930114	0.540770484993214	0.00640714705360833	0.132243615333764	RNAseq:up GROseq:ns
ENSMUSG00000020363	Gfpt2	3.31902883468442	-0.588985908394359	0.00776646779403863	0.342766822123256	RNAseq:up GROseq:ns
ENSMUSG00000020476	Dbnl	0.330025748575548	-0.157475440501769	0.0418023996592112	0.694306659889157	RNAseq:up GROseq:ns
ENSMUSG00000020495	1200011M11Rik	0.640880616425256	0.0242442280832451	2.13673766894901e-5	0.968077220016231	RNAseq:up GROseq:ns
ENSMUSG00000020538	Srebf1	0.561566258959025	0.200731243426089	0.00962052031455765	0.564408639161259	RNAseq:up GROseq:ns
ENSMUSG00000020594	Pum2	0.340797997615612	0.507043524582461	0.00810685736524704	0.0950977031372138	RNAseq:up GROseq:ns
ENSMUSG00000020599	Rgs9	2.14235563464752	0.27183960458476	0.00123544439620096	0.735830435227356	RNAseq:up GROseq:ns
ENSMUSG00000020612	Prkar1a	0.349988319771749	0.250814497804668	0.00881234665491999	0.515158933236978	RNAseq:up GROseq:ns
ENSMUSG00000020656	Grhl1	2.39807775129833	-0.195991267213729	5.8700227144286e-5	0.809293264065438	RNAseq:up GROseq:ns
ENSMUSG00000020694	Tlk2	1.01509261901296	0.617088808214654	1.97357601593745e-7	0.0747047907621865	RNAseq:up GROseq:ns
ENSMUSG00000020716	Nf1	0.497242516238958	0.635692900125429	0.0164101719341147	0.0520704146383689	RNAseq:up GROseq:ns
ENSMUSG00000020733	Slc9a3r1	0.561327115717656	-0.370120502216555	0.00715569002914602	0.147139407213916	RNAseq:up GROseq:ns
ENSMUSG00000020737	Hn1	0.511010615086007	0.213598898890758	0.0187730137158234	0.633518851707401	RNAseq:up GROseq:ns
ENSMUSG00000020780	Srp68	0.377911173588568	0.405066312660506	0.0366541630361046	0.199056390925527	RNAseq:up GROseq:ns
ENSMUSG00000020952	Scfd1	0.294203612652651	0.216449153891243	0.0328874047760445	0.527484781276313	RNAseq:up GROseq:ns
ENSMUSG00000020954	Strn3	0.329863061870795	0.00893635058596765	0.00707600544181918	0.985509235677687	RNAseq:up GROseq:ns
ENSMUSG00000021076	Actr10	0.359298343815153	0.276767826854174	0.000145776853078454	0.390994926948814	RNAseq:up GROseq:ns
ENSMUSG00000021109	Hif1a	0.810808548084144	0.647520142337933	3.55633306608604e-5	0.195035376646709	RNAseq:up GROseq:ns
ENSMUSG00000021118	Plek2	3.92784769395066	-0.00308050002569586	0.0183888464765542	0.99714312589656	RNAseq:up GROseq:ns
ENSMUSG00000021188	Trip11	0.370067714557446	0.0947664944417799	0.00734776695933189	0.775374837104623	RNAseq:up GROseq:ns
ENSMUSG00000021279	Cdc42bpb	0.42913666255753	0.126705934136568	0.000555549144865977	0.70937819427399	RNAseq:up GROseq:ns
ENSMUSG00000021280	1200009I06Rik	3.46615691236274	1.50302616983184	5.08133800698232e-44	0.0771748365125827	RNAseq:up GROseq:ns
ENSMUSG00000021360	Gcnt2	1.55985770310719	0.955341802072704	0.000678113088872775	0.186449245677489	RNAseq:up GROseq:ns
ENSMUSG00000021417	Eci2	0.373982475553805	-0.40071446779286	0.0282344657653876	0.327154197440512	RNAseq:up GROseq:ns
ENSMUSG00000021466	Ptch1	1.96460043286333	-0.333853260319978	3.74256980605934e-6	0.359700989254498	RNAseq:up GROseq:ns
ENSMUSG00000021519	Mterfd1	0.281748509252307	0.596498373580429	0.0409083078020706	0.0575380680717545	RNAseq:up GROseq:ns
ENSMUSG00000021591	Glrx	0.757867297578691	0.553600944638726	0.0155037723032841	0.239258461111157	RNAseq:up GROseq:ns
ENSMUSG00000021598	Med10	0.40243133498318	-3.10630330499818	0.000707807217202668	0.567881149178284	RNAseq:up GROseq:ns
ENSMUSG00000021615	Xrcc4	0.288022233871699	0.356122471009994	0.0496012378388188	0.233778816540214	RNAseq:up GROseq:ns
ENSMUSG00000021686	Ap3b1	0.200200427622161	0.42435000116286	0.01864406764231	0.28022669047339	RNAseq:up GROseq:ns
ENSMUSG00000021737	Psmd6	0.389322194946833	0.574636533754565	0.0340967985313226	0.0584972144883752	RNAseq:up GROseq:ns
ENSMUSG00000021771	Vdac2	0.402482959839255	0.167496440220171	0.00193165547250164	0.580458191918272	RNAseq:up GROseq:ns
ENSMUSG00000021774	Ube2e1	0.462151987961695	-0.0177725655440031	0.0180024047211968	0.965871186146715	RNAseq:up GROseq:ns
ENSMUSG00000021816	Ppp3cb	0.198748054448103	0.192263558045167	0.0114652772051003	0.611827233983962	RNAseq:up GROseq:ns
ENSMUSG00000021843	Ktn1	0.596345012675634	0.23654181913943	0.00112355710009119	0.400669072572082	RNAseq:up GROseq:ns
ENSMUSG00000021870	Slmap	0.386787808641268	-0.0353038141252626	0.00311643200531238	0.915084061277226	RNAseq:up GROseq:ns
ENSMUSG00000021936	Mapk8	0.620020801693366	0.43858844022939	0.000715074416137855	0.120627129494887	RNAseq:up GROseq:ns
ENSMUSG00000021938	Pspc1	1.07700196255143	0.379351239015393	5.1905332988169e-5	0.0943737258237319	RNAseq:up GROseq:ns
ENSMUSG00000021986	Fam123a	5.34545734230832	1.42154433332079	0.000524243008424422	0.875831598119939	RNAseq:up GROseq:ns
ENSMUSG00000021996	Esd	0.513745749773796	0.389080123346648	0.0154203250925079	0.264750416588085	RNAseq:up GROseq:ns
ENSMUSG00000022018	1190002H23Rik	2.08553639200151	0.328666927874676	1.1555078586918e-5	0.557881870111941	RNAseq:up GROseq:ns
ENSMUSG00000022035	Ccdc25	0.930667613374842	0.212337174907843	2.00911049304754e-6	0.645948718271917	RNAseq:up GROseq:ns
ENSMUSG00000022092	Ppp3cc	0.592333465562162	0.477912529212762	0.01864406764231	0.296328662936855	RNAseq:up GROseq:ns
ENSMUSG00000022176	Rem2	5.8257247455241	-1.44612060933984	0.000370669918106997	0.495977994709384	RNAseq:up GROseq:ns
ENSMUSG00000022216	Psme1	0.409933084784818	0.0632947306643276	0.00632240802176904	0.89590696040159	RNAseq:up GROseq:ns
ENSMUSG00000022247	Brix1	0.632397507933035	0.472700947735327	0.00986278404940178	0.0775157240658425	RNAseq:up GROseq:ns
ENSMUSG00000022300	Dcaf13	0.7165162291564	0.452975600603643	6.45024655605038e-5	0.179291168527146	RNAseq:up GROseq:ns
ENSMUSG00000022329	Stk3	0.452361814223571	0.317721535097665	0.0427643831954706	0.324949951127298	RNAseq:up GROseq:ns
ENSMUSG00000022517	Mgrn1	0.342656563323764	0.496876154734338	0.0427235993589949	0.0537084148921336	RNAseq:up GROseq:ns
ENSMUSG00000022635	Zcrb1	0.485640362251164	0.480253433838692	1.37918248758299e-5	0.110800474910253	RNAseq:up GROseq:ns
ENSMUSG00000022661	Cd200	3.71473649227568	2.83902510808252	1.33095594756685e-9	0.0819313767999595	RNAseq:up GROseq:ns
ENSMUSG00000022708	Zbtb20	0.642478247492094	0.418989217156001	0.0397014855457647	0.0744734347937277	RNAseq:up GROseq:ns
ENSMUSG00000022710	Usp7	0.401826089840737	0.306983995180172	2.61541028380648e-7	0.23755762755982	RNAseq:up GROseq:ns
ENSMUSG00000022841	Ap2m1	0.20804182969148	0.147366964248437	0.000148825633910813	0.716307411417025	RNAseq:up GROseq:ns
ENSMUSG00000022855	Senp2	0.427503118387317	0.58958579819724	1.59282899340076e-6	0.0674775351756973	RNAseq:up GROseq:ns
ENSMUSG00000022863	Btg3	0.982680277499372	1.00404841247542	0.000166618031492293	0.101057996914708	RNAseq:up GROseq:ns
ENSMUSG00000022864	D16Ertd472e	1.62364088690958	0.271848646021796	1.38567481536262e-7	0.638496092807984	RNAseq:up GROseq:ns
ENSMUSG00000022952	Runx1	0.633090631752897	0.305693594061864	0.0183667038488972	0.221087247836926	RNAseq:up GROseq:ns
ENSMUSG00000023068	Nus1	0.385683636408448	0.252520243390716	0.0161539623145854	0.432054237994441	RNAseq:up GROseq:ns
ENSMUSG00000023075	Akirin1	0.437917950913987	0.299924084565859	3.44701108142063e-7	0.324349518724154	RNAseq:up GROseq:ns
ENSMUSG00000023088	Abcc1	0.671720314685352	0.460132204173882	0.00575101344611327	0.111868351765797	RNAseq:up GROseq:ns
ENSMUSG00000023206	Il15ra	1.5154179931464	0.295901375270537	0.000122575028548312	0.582193901719886	RNAseq:up GROseq:ns
ENSMUSG00000023845	Lnpep	0.394686849157454	0.258029100532508	0.0418041971154209	0.410233598123775	RNAseq:up GROseq:ns
ENSMUSG00000023903	Mmp25	2.19082025255811	1.45995264849267	1.71745236921153e-10	0.0751690988506193	RNAseq:up GROseq:ns
ENSMUSG00000023905	Tnfrsf12a	1.48028242970099	-0.0678502929808875	0.00411199488495747	0.924161129969528	RNAseq:up GROseq:ns
ENSMUSG00000023965	Fbxl17	0.343915327465232	0.457952319588566	0.0403648848220957	0.0506145501777381	RNAseq:up GROseq:ns
ENSMUSG00000024070	Prkd3	0.670004971265251	0.290263103353984	0.045682639038866	0.329283283097778	RNAseq:up GROseq:ns
ENSMUSG00000024091	Vapa	0.415292441498856	0.64884084307555	0.00022343031797771	0.0981928848903835	RNAseq:up GROseq:ns
ENSMUSG00000024217	Snrpc	0.334379621517138	-0.143529522839888	0.00938156455077152	0.716215964759696	RNAseq:up GROseq:ns
ENSMUSG00000024235	Map3k8	1.72107289201531	0.606804151157103	1.05766070071052e-14	0.0514909033407902	RNAseq:up GROseq:ns
ENSMUSG00000024269	5730494M16Rik	0.688730274265194	0.886657247557972	1.02850333319925e-7	0.142238503607677	RNAseq:up GROseq:ns
ENSMUSG00000024290	Rock1	0.531810507178272	0.243349726155955	5.34923615599992e-8	0.535599507157627	RNAseq:up GROseq:ns
ENSMUSG00000024381	Bin1	0.370968013097649	0.250564196474434	0.00159898503539999	0.479736002799684	RNAseq:up GROseq:ns
ENSMUSG00000024387	Csnk2b	0.348463140259911	0.223497739429508	0.00633511044881162	0.707984201594626	RNAseq:up GROseq:ns
ENSMUSG00000024393	Prrc2a	0.709992027177609	0.412876297035477	0.0126005995671904	0.367798594026754	RNAseq:up GROseq:ns
ENSMUSG00000024424	Ttc39c	1.45299363093459	0.716646601882119	6.37039282366342e-8	0.0689829758834726	RNAseq:up GROseq:ns
ENSMUSG00000024429	Gnl1	0.566006438085796	0.44958463029089	0.000850242009841665	0.426920370100878	RNAseq:up GROseq:ns
ENSMUSG00000024431	Nr3c1	0.429583638053319	0.292539564983044	0.027308860440863	0.559497227789652	RNAseq:up GROseq:ns
ENSMUSG00000024456	Diap1	0.504438571737761	0.18233824934705	0.00178195324546473	0.649720694867771	RNAseq:up GROseq:ns
ENSMUSG00000024472	Dcp2	0.426534505022868	0.415278099259877	0.0205053877266064	0.316381892472604	RNAseq:up GROseq:ns
ENSMUSG00000024487	Yipf5	0.301498652408969	0.455608724235682	0.0405745654330059	0.227845499628658	RNAseq:up GROseq:ns
ENSMUSG00000024498	Tcerg1	0.557788682143736	0.43581209290231	0.0268970283426879	0.0901636794194296	RNAseq:up GROseq:ns
ENSMUSG00000024732	Ccdc86	0.807092807143356	0.703565645785271	3.87343238139045e-8	0.0558702351612305	RNAseq:up GROseq:ns
ENSMUSG00000024777	Ppp2r5b	0.519741802919321	-0.451386522957398	0.0102778478622427	0.452824728222086	RNAseq:up GROseq:ns
ENSMUSG00000024785	Rcl1	1.5224311557156	0.769726347966484	0.000915390132892266	0.136807221901346	RNAseq:up GROseq:ns
ENSMUSG00000024807	Syvn1	0.67713116408352	-0.333628998615091	0.00258955067616146	0.374274509059841	RNAseq:up GROseq:ns
ENSMUSG00000024810	Il33	6.37075278951253	1.23462649351343	9.60769650359586e-5	0.567944024457809	RNAseq:up GROseq:ns
ENSMUSG00000024851	Pitpnm1	0.463987931395184	-0.104202146972865	0.0181032448692021	0.829627090595351	RNAseq:up GROseq:ns
ENSMUSG00000024878	Cbwd1	0.398898300751624	-0.065853704297676	0.0487177700516924	0.854677992871907	RNAseq:up GROseq:ns
ENSMUSG00000024896	Minpp1	0.551706973713949	0.530871410796978	0.0448942491446228	0.106959819766864	RNAseq:up GROseq:ns
ENSMUSG00000024912	Fosl1	3.93561763230399	-1.02301328235523	1.0130878199955e-6	0.125756124691535	RNAseq:up GROseq:ns
ENSMUSG00000024926	Kat5	0.37648413451958	0.141912046623682	0.000499522698604498	0.733983781197994	RNAseq:up GROseq:ns
ENSMUSG00000024952	Rps6ka4	0.80664816436672	0.566104045038174	8.21603090324623e-5	0.20579563404075	RNAseq:up GROseq:ns
ENSMUSG00000024955	Esrra	0.590201315217553	0.589816577595201	0.00459750205393869	0.0623855477567121	RNAseq:up GROseq:ns
ENSMUSG00000024970	AI846148	0.552809907550679	0.0284697897999136	0.010320807092521	0.944101037264217	RNAseq:up GROseq:ns
ENSMUSG00000025017	Pik3ap1	0.492134901878889	0.368428298559641	0.000328202679683607	0.384287786931644	RNAseq:up GROseq:ns
ENSMUSG00000025066	Sfr1	0.714706249966031	0.729091536044304	5.39668999105379e-6	0.0595773375036013	RNAseq:up GROseq:ns
ENSMUSG00000025083	Afap1l2	4.59295860113081	0.928816914032295	0.00375108693465236	0.244074415196686	RNAseq:up GROseq:ns
ENSMUSG00000025132	Arhgdia	0.470753212513534	0.539065879042609	0.0024489645370068	0.193592140437321	RNAseq:up GROseq:ns
ENSMUSG00000025192	Entpd7	0.610202033087369	0.54678784630504	0.021747895347653	0.095220157884738	RNAseq:up GROseq:ns
ENSMUSG00000025199	Chuk	0.447495553298056	0.276853379942997	0.000140113725396034	0.465516479178465	RNAseq:up GROseq:ns
ENSMUSG00000025220	Mgea5	0.352857433031627	0.36272663752884	0.0195179566396839	0.176324293019907	RNAseq:up GROseq:ns
ENSMUSG00000025324	Atp10a	0.556772705427183	0.477680192828032	0.0379215666993551	0.258518298753957	RNAseq:up GROseq:ns
ENSMUSG00000025383	Il23a	9.17381495590995	0.670901559122847	1.26862663384123e-20	0.383118983219301	RNAseq:up GROseq:ns
ENSMUSG00000025402	Nab2	0.803155609183802	0.29790281565087	0.00658138261895214	0.481262328834843	RNAseq:up GROseq:ns
ENSMUSG00000025404	R3hdm2	0.564799406084752	-0.0791266523129779	0.0301315717382137	0.809293264065438	RNAseq:up GROseq:ns
ENSMUSG00000025492	Ifitm3	0.428937376417203	0.959604721366425	0.012752840919128	0.0744564089023231	RNAseq:up GROseq:ns
ENSMUSG00000025508	Rplp2	0.528800890834534	0.371173324205557	0.0455001065529648	0.419024452810826	RNAseq:up GROseq:ns
ENSMUSG00000025533	Asl	0.252758830824752	-0.235623291319358	0.00503128710064095	0.619946786938974	RNAseq:up GROseq:ns
ENSMUSG00000025651	Uqcrc1	0.260744229277097	-0.0757554670031452	0.0168743712159093	0.852459500565227	RNAseq:up GROseq:ns
ENSMUSG00000025793	Hgs	0.452889285303894	0.106311127392807	0.00136022342535498	0.778518728207977	RNAseq:up GROseq:ns
ENSMUSG00000025871	4833439L19Rik	0.249115092880871	0.28406700908056	0.00451342306360348	0.353714900344618	RNAseq:up GROseq:ns
ENSMUSG00000025877	Hk3	0.591195815952501	0.709726287986178	0.0184936995803151	0.0903098124278181	RNAseq:up GROseq:ns
ENSMUSG00000025917	Cops5	0.341554824415475	0.146823024455258	0.00527092052005896	0.653977763597552	RNAseq:up GROseq:ns
ENSMUSG00000025971	9430016H08Rik	0.446184724875721	0.286949983505256	0.00618831481905319	0.458185724042881	RNAseq:up GROseq:ns
ENSMUSG00000025979	Mob4	0.349882624652771	0.314544653982428	0.00111929552536538	0.264489524846684	RNAseq:up GROseq:ns
ENSMUSG00000026065	Slc9a4	1.11091996734635	0.960691338791679	0.0365642622941712	0.400686634038543	RNAseq:up GROseq:ns
ENSMUSG00000026073	Il1r2	1.54981367486613	0.775508297421924	0.040086488066781	0.201668918588741	RNAseq:up GROseq:ns
ENSMUSG00000026078	Pdcl3	0.426884854029057	0.073952838300151	0.000635981586410838	0.839761960050811	RNAseq:up GROseq:ns
ENSMUSG00000026155	Smap1	0.350664176689877	0.376823051055089	0.0219371549701281	0.350307906106466	RNAseq:up GROseq:ns
ENSMUSG00000026166	Ccl20	5.77317739786038	3.88306676251137	0.00031813305429598	0.54049156578277	RNAseq:up GROseq:ns
ENSMUSG00000026197	Zfand2b	0.483057982159394	0.246818714158946	0.000527142400387778	0.679495392741104	RNAseq:up GROseq:ns
ENSMUSG00000026235	Epha4	3.67700244886818	2.09694305503493	0.000152866731215388	0.0848347885133272	RNAseq:up GROseq:ns
ENSMUSG00000026285	Pdcd1	3.7653209148406	0.697804128280594	0.0419963248003915	0.552461422259364	RNAseq:up GROseq:ns
ENSMUSG00000026311	Asb1	0.523885597664703	-0.519051294859803	0.00592048090664963	0.25756394035395	RNAseq:up GROseq:ns
ENSMUSG00000026315	Serpinb8	0.632193273449709	-0.429248007640433	0.00122168587427666	0.267165555154214	RNAseq:up GROseq:ns
ENSMUSG00000026341	Actr3	0.358072638064151	0.56010163444254	0.00877345313032	0.228299840042489	RNAseq:up GROseq:ns
ENSMUSG00000026361	Cdc73	0.574567336273015	0.439530906791321	0.0199199900553654	0.119131742924046	RNAseq:up GROseq:ns
ENSMUSG00000026475	Rgs16	4.50415010857788	-0.299186934197474	9.92741957373299e-11	0.708760182905562	RNAseq:up GROseq:ns
ENSMUSG00000026479	Lamc2	2.29814157518476	0.496940427502916	0.00144386405826376	0.745316969567419	RNAseq:up GROseq:ns
ENSMUSG00000026535	Ifi202b	1.56884835737428	2.03100248257353	0.0473605933219937	0.3208941346938	RNAseq:up GROseq:ns
ENSMUSG00000026580	Selp	4.37620680480824	0.480836216829187	0.000263964823704769	0.493367899302217	RNAseq:up GROseq:ns
ENSMUSG00000026701	Prdx6	0.388858108825507	0.618429136080997	0.0225166449881838	0.143849156639906	RNAseq:up GROseq:ns
ENSMUSG00000026723	Trdmt1	0.482856814247412	-0.35037805876456	0.0153586132298389	0.522141477899717	RNAseq:up GROseq:ns
ENSMUSG00000026753	Ppp6c	0.401504161306448	0.511780232547704	2.07355493916628e-8	0.0611259978243422	RNAseq:up GROseq:ns
ENSMUSG00000026766	Mmadhc	0.731156376621896	0.272490063169294	3.61766418051865e-7	0.432926772466782	RNAseq:up GROseq:ns
ENSMUSG00000026773	Pfkfb3	1.30857261541971	0.504152723868636	0.00306960682186895	0.282766201546554	RNAseq:up GROseq:ns
ENSMUSG00000026796	Fam129b	1.04942653944002	0.645035340203778	0.000228520281608933	0.0543137069021995	RNAseq:up GROseq:ns
ENSMUSG00000026797	Stxbp1	0.83968033588905	0.500451829559096	0.00222039188260127	0.100028091593123	RNAseq:up GROseq:ns
ENSMUSG00000026836	Acvr1	0.625674994054311	0.0714732624657064	0.0332783719392381	0.854850807487621	RNAseq:up GROseq:ns
ENSMUSG00000026873	Phf19	1.0749048928827	0.690382463630014	0.0062811560533893	0.154260950784384	RNAseq:up GROseq:ns
ENSMUSG00000026923	Notch1	2.08418777277363	-0.189873020342899	9.84951512404027e-13	0.572848427683627	RNAseq:up GROseq:ns
ENSMUSG00000026926	Pmpca	0.472900608845067	-0.240112622974922	0.0102756000065088	0.495273903251865	RNAseq:up GROseq:ns
ENSMUSG00000026927	Sdccag3	0.422913669390613	-0.410462208242215	0.00750747776019737	0.6313150395239	RNAseq:up GROseq:ns
ENSMUSG00000026946	Nmi	0.582396608245064	0.0549511728109944	0.0203737054891513	0.911824528453763	RNAseq:up GROseq:ns
ENSMUSG00000026979	Psd4	0.421283404986384	-0.459507396014435	0.0381004627917592	0.197299880722533	RNAseq:up GROseq:ns
ENSMUSG00000026994	Galnt3	0.968714587635452	0.807264405505133	0.0240762689233899	0.262142317941556	RNAseq:up GROseq:ns
ENSMUSG00000027012	Dync1i2	0.408468943966301	0.510797560505214	0.0195116302285806	0.152038249142299	RNAseq:up GROseq:ns
ENSMUSG00000027079	Clp1	0.594889653567911	0.435222716682231	0.000339592253031767	0.188341784804898	RNAseq:up GROseq:ns
ENSMUSG00000027132	2410042D21Rik	0.748958720012957	0.44669273638931	5.21521669915047e-5	0.312853567421622	RNAseq:up GROseq:ns
ENSMUSG00000027193	Api5	0.23483670229662	0.453535089926926	0.0285637045680485	0.0838834049459484	RNAseq:up GROseq:ns
ENSMUSG00000027342	Pcna	0.63367508863053	0.248798043564143	0.00459750205393869	0.454826409829754	RNAseq:up GROseq:ns
ENSMUSG00000027360	Hdc	1.67217105906919	0.887437917665747	6.20700743175202e-8	0.0767327294770137	RNAseq:up GROseq:ns
ENSMUSG00000027361	Gabpb1	0.969571438208447	0.433861057812664	1.16736473175188e-16	0.0725950845777278	RNAseq:up GROseq:ns
ENSMUSG00000027404	Snrpb	0.474573549038067	0.00779561433463111	0.00179898249612634	0.988272968135745	RNAseq:up GROseq:ns
ENSMUSG00000027416	Otor	6.34592745806908	0.810118136433469	4.84368037810883e-6	0.0857696010625022	RNAseq:up GROseq:ns
ENSMUSG00000027429	Sec23b	0.693491188767864	0.465331303186343	1.59077173957996e-5	0.122889594795823	RNAseq:up GROseq:ns
ENSMUSG00000027569	1600027N09Rik	0.436199307285181	-0.189287794855683	0.00557476077527823	0.721729817677809	RNAseq:up GROseq:ns
ENSMUSG00000027583	Zbtb46	1.16783841327221	-0.251154776057045	0.043083403726221	0.517657148969386	RNAseq:up GROseq:ns
ENSMUSG00000027611	Procr	1.53555413584044	1.36651946352354	0.000356588720221129	0.142522753242086	RNAseq:up GROseq:ns
ENSMUSG00000027669	Gnb4	0.844918352399529	0.239808186531101	0.0273955854589023	0.684510410844604	RNAseq:up GROseq:ns
ENSMUSG00000027776	Il12a	5.15004198749698	-0.815877468708218	6.56307746114885e-5	0.622780922065171	RNAseq:up GROseq:ns
ENSMUSG00000027828	Ssr3	0.448327850829575	0.652631974679766	0.000132875659251044	0.12562750731378	RNAseq:up GROseq:ns
ENSMUSG00000027957	Slc35a3	0.244026920350802	0.46500387550179	0.0193031272022106	0.133582100452175	RNAseq:up GROseq:ns
ENSMUSG00000027981	Rnpc3	0.957942156060467	0.67591294567367	3.24227900197196e-6	0.0668950709998257	RNAseq:up GROseq:ns
ENSMUSG00000028018	Gstcd	0.867233166183716	0.420650208626326	0.00409600597793593	0.325542434681289	RNAseq:up GROseq:ns
ENSMUSG00000028080	Lrba	0.507761488426763	0.207243826200017	0.00660947558554893	0.656529104915752	RNAseq:up GROseq:ns
ENSMUSG00000028128	F3	4.90037140329817	3.39421311452263	3.95894074177274e-13	0.071247688844824	RNAseq:up GROseq:ns
ENSMUSG00000028232	Tmem68	0.308896330186248	0.179026037453172	0.0229013781559272	0.686832402169623	RNAseq:up GROseq:ns
ENSMUSG00000028234	Rps20	0.33282353982121	0.565196309296915	0.0443348502446397	0.0556928279297332	RNAseq:up GROseq:ns
ENSMUSG00000028252	Ccnc	0.419592740780735	-0.156657730862158	3.93360121991341e-5	0.63085013372262	RNAseq:up GROseq:ns
ENSMUSG00000028269	Gbp1	1.35532722492629	1.84209891510618	0.0459642352165933	0.147279029291133	RNAseq:up GROseq:ns
ENSMUSG00000028382	Rod1	0.438720761579124	0.451605348830277	0.000575670058955854	0.179996610452859	RNAseq:up GROseq:ns
ENSMUSG00000028410	Dnaja1	0.68242650429211	0.51939818573863	0.00752105158091911	0.127634712077348	RNAseq:up GROseq:ns
ENSMUSG00000028521	Slc35d1	0.778678341281684	-0.0371842476083141	0.00459299820968318	0.936632752176441	RNAseq:up GROseq:ns
ENSMUSG00000028609	Magoh	0.399303837565249	0.409609884219568	0.00195867389049203	0.353384090040878	RNAseq:up GROseq:ns
ENSMUSG00000028622	Mrpl37	0.232721229700876	-0.529349216340069	0.0270936480366664	0.106107742062024	RNAseq:up GROseq:ns
ENSMUSG00000028649	Macf1	0.467169924872455	0.163698249179133	0.0369085240571028	0.613503836333135	RNAseq:up GROseq:ns
ENSMUSG00000028655	Mfsd2a	3.45413549180296	-0.167769612196873	0.000831517489297473	0.781553567072031	RNAseq:up GROseq:ns
ENSMUSG00000028680	Plk3	1.51705255564104	0.614728208857389	2.15692045805716e-7	0.359652460961862	RNAseq:up GROseq:ns
ENSMUSG00000028729	Ebna1bp2	0.387556853574352	-0.0697849527795994	0.034615455507935	0.903169816028416	RNAseq:up GROseq:ns
ENSMUSG00000028790	Khdrbs1	0.532090754189403	0.343496629833459	0.00108644896774522	0.288711606105913	RNAseq:up GROseq:ns
ENSMUSG00000028809	Srrm1	0.546801872859318	0.51251043107344	0.00835997321668719	0.0727804590838003	RNAseq:up GROseq:ns
ENSMUSG00000028820	Sfpq	0.730453660352691	0.562301674140828	0.0427643831954706	0.111398807230812	RNAseq:up GROseq:ns
ENSMUSG00000028833	Ncdn	0.610879501741491	0.210257597388666	0.00373638437741041	0.69823722838732	RNAseq:up GROseq:ns
ENSMUSG00000028848	Gpn2	0.488855947690491	0.477345502849293	0.012650651723352	0.187718003268557	RNAseq:up GROseq:ns
ENSMUSG00000028849	Mtap7d1	0.584345391072012	0.590204820755973	0.00759384995591885	0.0553701547309182	RNAseq:up GROseq:ns
ENSMUSG00000028889	Yrdc	1.38897897609133	0.294169037120421	5.65374876097482e-11	0.513499384769622	RNAseq:up GROseq:ns
ENSMUSG00000028890	Mtf1	0.250679094485755	0.342198758710123	0.0438132698057457	0.207362830344368	RNAseq:up GROseq:ns
ENSMUSG00000028901	Gmeb1	0.707510873814105	0.297759715389655	4.01990409167353e-11	0.225993293221337	RNAseq:up GROseq:ns
ENSMUSG00000028907	Utp11l	0.33411270433889	0.525954458365523	0.00441121049042742	0.139473389808521	RNAseq:up GROseq:ns
ENSMUSG00000028955	Vamp3	0.326159037327419	0.615014479722502	0.0273108565400402	0.0500739206681989	RNAseq:up GROseq:ns
ENSMUSG00000029017	Pmpcb	0.354009555202258	-0.143934359114181	0.0473580074763018	0.700396902141536	RNAseq:up GROseq:ns
ENSMUSG00000029148	Nrbp1	0.276770385134272	-0.0531483205282444	0.002457799232682	0.913256237567444	RNAseq:up GROseq:ns
ENSMUSG00000029186	Pi4k2b	0.923216350621031	0.447286362576168	0.000185251306722792	0.25644312189457	RNAseq:up GROseq:ns
ENSMUSG00000029227	Fip1l1	0.25093605383676	0.336840586809858	0.00682747854334175	0.354562346547743	RNAseq:up GROseq:ns
ENSMUSG00000029265	Dr1	0.612509950657071	0.737681921762772	0.0181343687345756	0.05074852206409	RNAseq:up GROseq:ns
ENSMUSG00000029313	Aff1	0.793580612714615	0.434742444006071	0.00631166145079502	0.267198232206758	RNAseq:up GROseq:ns
ENSMUSG00000029328	Hnrpdl	0.440935207672513	0.071605482096945	0.00972557696726211	0.885747407770915	RNAseq:up GROseq:ns
ENSMUSG00000029344	Tpst2	0.496579053932954	0.279460676643599	0.021240813272149	0.3119488658647	RNAseq:up GROseq:ns
ENSMUSG00000029371	Cxcl5	3.6064363413063	1.42157811616369	0.000397842241380358	0.8403962869753	RNAseq:up GROseq:ns
ENSMUSG00000029377	Ereg	4.99913633352512	3.87925857676522	0.00599392282107381	0.321056269126217	RNAseq:up GROseq:ns
ENSMUSG00000029407	Uso1	0.840690426098608	0.42444959602938	0.00669029375344515	0.165697034594265	RNAseq:up GROseq:ns
ENSMUSG00000029417	Cxcl9	3.28805381514483	3.90138239002248	0.000997221936953092	0.0977009586642307	RNAseq:up GROseq:ns
ENSMUSG00000029505	Ep400	0.546748279754327	0.561393059338504	0.0214512932000713	0.0668471678458757	RNAseq:up GROseq:ns
ENSMUSG00000029580	Actb	0.573177902455152	0.293421330985738	0.0139779813076097	0.554740689435536	RNAseq:up GROseq:ns
ENSMUSG00000029599	Ddx54	0.650337005644205	0.326709105079902	0.00704451759616432	0.317319283946114	RNAseq:up GROseq:ns
ENSMUSG00000029633	Gm5578	0.256664484066741	-0.49991241372958	0.0492979815063338	0.415603927941828	RNAseq:up GROseq:ns
ENSMUSG00000029640	Usp12	0.581363373634378	0.0873797674447935	0.000622370354367235	0.857555936945859	RNAseq:up GROseq:ns
ENSMUSG00000029701	Rbm28	0.303298797901486	-0.0840374787664124	0.0386530304249227	0.808349160487158	RNAseq:up GROseq:ns
ENSMUSG00000029706	Pax4	4.60810803191134	0.300032599142824	0.0214351166275702	0.952843152774015	RNAseq:up GROseq:ns
ENSMUSG00000029708	Gcc1	0.561601121905106	-0.29198916434425	0.000496826140791722	0.409037982364467	RNAseq:up GROseq:ns
ENSMUSG00000030002	Dusp11	0.592061036210305	0.564244769791543	2.60334073176515e-10	0.0506145501777381	RNAseq:up GROseq:ns
ENSMUSG00000030082	Sec61a1	0.316399614489398	0.138677634391889	0.0123084721434977	0.716470447326076	RNAseq:up GROseq:ns
ENSMUSG00000030084	Plxna1	0.612563038983875	0.491176437464555	0.0115521147951269	0.202004638790724	RNAseq:up GROseq:ns
ENSMUSG00000030107	Usp18	0.962812593715304	0.395668949874374	0.00359774801683326	0.320515955896925	RNAseq:up GROseq:ns
ENSMUSG00000030188	Magohb	1.40479022452573	-0.0423476861469699	2.41876741408768e-8	0.962522016595958	RNAseq:up GROseq:ns
ENSMUSG00000030216	Wbp11	0.454125634602862	0.369690962854581	0.00496799957346608	0.235377169369827	RNAseq:up GROseq:ns
ENSMUSG00000030224	Strap	0.433430199760648	0.506900825398141	0.00193423027479314	0.116165765296822	RNAseq:up GROseq:ns
ENSMUSG00000030265	Kras	0.606316436681815	0.115410898955009	0.00585132650586245	0.768518061342861	RNAseq:up GROseq:ns
ENSMUSG00000030341	Tnfrsf1a	0.444089528433738	-0.102410520315481	0.0284435464567014	0.808352125785363	RNAseq:up GROseq:ns
ENSMUSG00000030397	Mark4	0.592548430052583	-0.236149129692203	0.000958794479530688	0.560870372466163	RNAseq:up GROseq:ns
ENSMUSG00000030468	Siglecg	1.64377309910386	2.57771291572176	0.035020082530109	0.242938332819686	RNAseq:up GROseq:ns
ENSMUSG00000030587	2200002D01Rik	3.53194507752494	-0.103831747330939	0.000117495491422653	0.955906795750459	RNAseq:up GROseq:ns
ENSMUSG00000030602	Pak4	0.849339053986417	0.61799982869958	3.99036504309654e-5	0.0641081213774553	RNAseq:up GROseq:ns
ENSMUSG00000030603	Psmc4	0.382165215384331	0.423775718382592	0.00105725707556959	0.331139461809256	RNAseq:up GROseq:ns
ENSMUSG00000030650	Tmc5	1.38781295570092	1.70189171653195	0.0123969685728434	0.403961923999207	RNAseq:up GROseq:ns
ENSMUSG00000030657	Xylt1	0.952257741950053	0.333895203433765	0.0025206410916432	0.446554292437839	RNAseq:up GROseq:ns
ENSMUSG00000030697	Ppp4c	0.519843926446452	0.36640169172837	4.19657747892966e-5	0.228350953406415	RNAseq:up GROseq:ns
ENSMUSG00000030704	Rab6a	0.313141375869595	0.0692475043675505	0.0232516327933686	0.868060102142927	RNAseq:up GROseq:ns
ENSMUSG00000030754	Copb1	0.333618851114286	0.408933083874823	7.75724179196816e-5	0.138079370333681	RNAseq:up GROseq:ns
ENSMUSG00000030789	Itgax	0.95482709999179	0.940862134723638	0.00451342306360348	0.141480591780538	RNAseq:up GROseq:ns
ENSMUSG00000030790	Adm	5.59326241023593	0.947048691444929	1.79055309949528e-16	0.439544761494997	RNAseq:up GROseq:ns
ENSMUSG00000030795	Fus	0.933395017947883	0.4567397326705	0.0246824124790048	0.154160520328761	RNAseq:up GROseq:ns
ENSMUSG00000030847	Bag3	0.75262341674112	0.423390774120611	0.000424754641016671	0.0963147931445662	RNAseq:up GROseq:ns
ENSMUSG00000030878	Cdr2	0.92627927267233	0.201987139104289	0.00107389932316444	0.671235614035465	RNAseq:up GROseq:ns
ENSMUSG00000030966	Trim21	0.915043050508206	0.421742023575498	7.42691007002083e-5	0.279680530350479	RNAseq:up GROseq:ns
ENSMUSG00000031197	Vbp1	0.385659796512532	0.451606087105288	0.0113001737797816	0.325585352241428	RNAseq:up GROseq:ns
ENSMUSG00000031337	Mtm1	0.3225697629884	0.452997554352763	0.0128297910447406	0.255610174227537	RNAseq:up GROseq:ns
ENSMUSG00000031352	Hccs	0.349311180970276	-0.426612959085577	0.00966573136554607	0.19137876343086	RNAseq:up GROseq:ns
ENSMUSG00000031502	Col4a1	1.3302949898639	0.852550206731575	0.0397733568142648	0.395547165811369	RNAseq:up GROseq:ns
ENSMUSG00000031523	Dlc1	2.49172556967053	0.977641518962267	0.00166602389311352	0.142848487251409	RNAseq:up GROseq:ns
ENSMUSG00000031592	Pcm1	0.55255361322533	0.552785723081833	5.99121071593344e-7	0.0745758704934782	RNAseq:up GROseq:ns
ENSMUSG00000031601	Cnot7	0.398092599069247	1.37299365074924	0.016528104264208	0.213179506414954	RNAseq:up GROseq:ns
ENSMUSG00000031622	Sin3b	0.328924398223621	0.287966984188174	0.00816407500117964	0.231874596814739	RNAseq:up GROseq:ns
ENSMUSG00000031709	Tbc1d9	0.670136071791361	0.781644239418862	0.00189827654524424	0.0847696553277436	RNAseq:up GROseq:ns
ENSMUSG00000031722	Hp	1.97385605138407	-1.34480655394529	0.0218209010717896	0.0807678986891671	RNAseq:up GROseq:ns
ENSMUSG00000031765	Mt1	1.50537518615588	0.539597801235404	4.65943165862794e-5	0.155756776214184	RNAseq:up GROseq:ns
ENSMUSG00000031780	Ccl17	8.39236366067656	0.921947657364964	8.1648234106627e-8	0.590498366009357	RNAseq:up GROseq:ns
ENSMUSG00000031783	Polr2c	0.510486468471955	0.151098128249927	0.00684715368249434	0.810968419163445	RNAseq:up GROseq:ns
ENSMUSG00000031792	AA960436	0.735253224120747	0.00751676814029054	0.00053784787590619	0.9894689498418	RNAseq:up GROseq:ns
ENSMUSG00000031802	Phxr4	2.6416159355326	0.184848783507211	0.00232249153150682	0.923858448063753	RNAseq:up GROseq:ns
ENSMUSG00000031843	Mphosph6	0.667501358447113	-0.45558498053813	0.00135419564340702	0.25047349114094	RNAseq:up GROseq:ns
ENSMUSG00000031878	Nae1	0.303964336435775	0.189495254213784	0.0347758562379948	0.537086797243465	RNAseq:up GROseq:ns
ENSMUSG00000031879	Fam96b	0.453234298262012	0.113992812960856	0.00340910841061243	0.825785948460851	RNAseq:up GROseq:ns
ENSMUSG00000031880	Rrad	0.867563846146526	0.279663603235414	0.00130637775420584	0.681678911902207	RNAseq:up GROseq:ns
ENSMUSG00000031896	Ctrl	1.45714997284899	-0.41288324745832	0.0447355800707401	0.539418949865589	RNAseq:up GROseq:ns
ENSMUSG00000031927	1700012B09Rik	5.7842154752807	-0.810479617371639	7.21885298392278e-5	0.215148125417008	RNAseq:up GROseq:ns
ENSMUSG00000031948	Kars	0.291658019840796	-0.343025400744904	0.0376941467027471	0.299002129836131	RNAseq:up GROseq:ns
ENSMUSG00000031979	Cog2	0.276459076719381	0.186522503174503	0.0158101774150038	0.566995620881698	RNAseq:up GROseq:ns
ENSMUSG00000032042	Srpr	0.413891854096647	0.0358385888018798	0.00188143793771891	0.91947129035706	RNAseq:up GROseq:ns
ENSMUSG00000032058	Ppp2r1b	0.563653022908639	0.0126399632769416	0.00116871993449309	0.980786030817154	RNAseq:up GROseq:ns
ENSMUSG00000032096	Arcn1	0.481728459739847	0.561474062611207	1.11890920430086e-5	0.083590074341163	RNAseq:up GROseq:ns
ENSMUSG00000032097	Ddx6	0.820789172208726	0.539169653906895	0.000388084283771473	0.0967637253064609	RNAseq:up GROseq:ns
ENSMUSG00000032112	Trappc4	0.489888864750181	-0.0456068518275267	0.00384933299690088	0.920390354562982	RNAseq:up GROseq:ns
ENSMUSG00000032187	Smarca4	0.343383591510614	0.32070452530766	0.0249562429508171	0.243767455212339	RNAseq:up GROseq:ns
ENSMUSG00000032215	Rsl24d1	0.364356050837534	0.246394714230653	0.00968928836035549	0.637110531037299	RNAseq:up GROseq:ns
ENSMUSG00000032217	Rnf111	0.275880575758163	0.483602351141807	0.0377960307879868	0.112759489922281	RNAseq:up GROseq:ns
ENSMUSG00000032280	Tle3	0.862003245149261	0.191062191452344	0.0251430867916757	0.723233700949177	RNAseq:up GROseq:ns
ENSMUSG00000032316	Clk3	0.502521451632751	0.382724871226211	0.0249447349726111	0.0830104749617413	RNAseq:up GROseq:ns
ENSMUSG00000032324	Tspan3	0.590079508010508	0.829792660611672	4.1539607817782e-5	0.278254356924751	RNAseq:up GROseq:ns
ENSMUSG00000032330	Cox7a2	0.29431742553797	0.341152906115816	0.0474965524722385	0.383027557478208	RNAseq:up GROseq:ns
ENSMUSG00000032344	E330016A19Rik	0.642354539736394	0.784397716257445	0.0456037211183241	0.128188469048842	RNAseq:up GROseq:ns
ENSMUSG00000032356	Rasgrf1	3.98555352192538	1.65527244614567	0.0294845133130101	0.0539703273915326	RNAseq:up GROseq:ns
ENSMUSG00000032399	Rpl4	0.270222494302808	0.628912902785574	0.0493415950996833	0.055540529177326	RNAseq:up GROseq:ns
ENSMUSG00000032458	Copb2	0.277182424385746	0.192138894753529	0.0050810151338148	0.581629735252951	RNAseq:up GROseq:ns
ENSMUSG00000032469	Dbr1	0.633672018495657	-0.51558933105516	1.35380051357177e-7	0.142529321058075	RNAseq:up GROseq:ns
ENSMUSG00000032504	Pdcd6ip	0.392411051968018	0.290967112035204	0.0128297910447406	0.415936360695471	RNAseq:up GROseq:ns
ENSMUSG00000032531	Amotl2	1.66490878633919	-1.32696105142085	0.0262906483172961	0.430907657486305	RNAseq:up GROseq:ns
ENSMUSG00000032563	Mrpl3	0.370717749819071	-0.0718523702008816	0.014842105549284	0.845992712619607	RNAseq:up GROseq:ns
ENSMUSG00000032599	Ip6k2	0.487998222267623	0.507212897254863	0.0114795072671203	0.108786579630506	RNAseq:up GROseq:ns
ENSMUSG00000032637	Atxn2l	0.610726555194788	0.418827590209959	0.00194692700872043	0.278311907989162	RNAseq:up GROseq:ns
ENSMUSG00000032727	Mier3	0.91637369826306	0.401319812861422	0.000287057306689654	0.413898914524591	RNAseq:up GROseq:ns
ENSMUSG00000032737	Inppl1	0.407001498745849	0.355119597275747	0.0384330780439927	0.459358190722092	RNAseq:up GROseq:ns
ENSMUSG00000032802	Srxn1	0.71459261681398	0.790644689483482	0.0207934064702082	0.09035963698508	RNAseq:up GROseq:ns
ENSMUSG00000033021	Gmppa	0.262390287006702	-0.159904258623611	0.0471199885493672	0.766330514979048	RNAseq:up GROseq:ns
ENSMUSG00000033075	Senp1	0.333026375518634	0.155147205983522	0.0406074686221691	0.648613244383331	RNAseq:up GROseq:ns
ENSMUSG00000033088	Triobp	0.797260857206855	-0.107399334281364	1.04371338269375e-5	0.795492484444401	RNAseq:up GROseq:ns
ENSMUSG00000033209	Ttc28	0.859844612005527	-0.194813189242522	0.0311355505353474	0.622783326466067	RNAseq:up GROseq:ns
ENSMUSG00000033220	Rac2	0.540734824074356	0.24213614013078	0.00244432939691808	0.41276580295459	RNAseq:up GROseq:ns
ENSMUSG00000033227	Wnt6	1.12452348446658	0.674735017514422	0.0491431613740562	0.330013363197243	RNAseq:up GROseq:ns
ENSMUSG00000033326	Kdm4a	0.534462003466312	0.0774940379119314	0.000511906207759987	0.801919662990715	RNAseq:up GROseq:ns
ENSMUSG00000033335	Dnm2	0.207315147173835	-0.209984293045497	0.0388507086492321	0.45783836046352	RNAseq:up GROseq:ns
ENSMUSG00000033352	Map2k4	0.555529064072456	0.309804160547637	5.14702239471692e-5	0.451070808768104	RNAseq:up GROseq:ns
ENSMUSG00000033379	Atp6v0b	0.323607176142804	0.318498025911697	0.0275690645950495	0.416537002188085	RNAseq:up GROseq:ns
ENSMUSG00000033409	Syce1l	0.585470535418132	0.473202772840531	0.0205053876974675	0.184230458763852	RNAseq:up GROseq:ns
ENSMUSG00000033434	Gtpbp6	0.45899711855574	0.485918378021068	0.0182614408316599	0.234947649863365	RNAseq:up GROseq:ns
ENSMUSG00000033467	Crlf2	0.713497367659068	0.11227105275127	0.0173371567826773	0.82036418912208	RNAseq:up GROseq:ns
ENSMUSG00000033530	Ttc7b	0.521944475795591	0.399557392993043	0.00044394070260319	0.0616332874296949	RNAseq:up GROseq:ns
ENSMUSG00000033623	Pcgf3	1.03995242061551	0.398260371766329	1.45076445782338e-26	0.194299344993777	RNAseq:up GROseq:ns
ENSMUSG00000033769	Exoc6b	0.340603544378293	0.465042473153328	0.0396697722632037	0.142471098289857	RNAseq:up GROseq:ns
ENSMUSG00000033799	BC016423	0.969321927438655	0.121313492151359	2.39656048537089e-6	0.768523097380831	RNAseq:up GROseq:ns
ENSMUSG00000033813	Tcea1	0.352065619040286	0.319018522264648	0.0338149758695823	0.519075979728476	RNAseq:up GROseq:ns
ENSMUSG00000033902	Mapkbp1	1.22109607940819	-0.309807562050561	1.40490227414886e-8	0.382295198850156	RNAseq:up GROseq:ns
ENSMUSG00000033916	Chmp2a	0.396778330857221	-0.300673979282175	0.00989094094343262	0.462407241586298	RNAseq:up GROseq:ns
ENSMUSG00000034024	Cct2	0.411781420505784	0.393353056160482	0.0160389210032977	0.125740296284204	RNAseq:up GROseq:ns
ENSMUSG00000034075	Zdhhc5	0.681980622848721	0.378479471229683	2.70790180984515e-7	0.23688979700378	RNAseq:up GROseq:ns
ENSMUSG00000034390	4933407C03Rik	0.614078317891433	0.143507545663579	0.0352893011626337	0.679495392741104	RNAseq:up GROseq:ns
ENSMUSG00000034432	Cops8	0.404010929353728	0.441590146116397	5.29615307661123e-5	0.197545765271457	RNAseq:up GROseq:ns
ENSMUSG00000034575	Papd7	1.0807063463985	-0.0270154483521037	5.80337666595064e-7	0.957401678459721	RNAseq:up GROseq:ns
ENSMUSG00000034681	Rnps1	0.353415512785245	0.000314926746436617	0.00291220497130923	0.999490493179306	RNAseq:up GROseq:ns
ENSMUSG00000034706	Dnaic2	2.1499295513637	1.21891408773823	0.0096796671112209	0.113919709835956	RNAseq:up GROseq:ns
ENSMUSG00000034761	Map4k5	0.373803578469587	-0.329654756727544	0.0109091702931351	0.401300282822016	RNAseq:up GROseq:ns
ENSMUSG00000034820	Cpsf7	0.377467362964251	0.586474574137694	0.0125148199564057	0.0526898497182837	RNAseq:up GROseq:ns
ENSMUSG00000034932	Mrpl54	0.547800401278819	-0.223433879179562	6.39146700862579e-5	0.623414284630958	RNAseq:up GROseq:ns
ENSMUSG00000035011	Zbtb7a	0.673082556136216	-0.130823310438997	0.00052407181210598	0.694788206934811	RNAseq:up GROseq:ns
ENSMUSG00000035027	Map2k2	0.394081468470197	0.24806661587411	0.00362270431345241	0.407347711840193	RNAseq:up GROseq:ns
ENSMUSG00000035228	Ccdc106	1.14752332022333	0.539019074992557	0.0249558363469232	0.206727883918319	RNAseq:up GROseq:ns
ENSMUSG00000035355	Kcnh4	2.25368835581578	-0.4052770921336	0.0217411800343659	0.565757647832912	RNAseq:up GROseq:ns
ENSMUSG00000035476	Tab3	0.331466074542443	0.00709033870654664	0.0240766055301332	0.989049541564099	RNAseq:up GROseq:ns
ENSMUSG00000035529	Prdm4	0.740274191067605	0.239991991475057	0.000402093094652584	0.478854351396362	RNAseq:up GROseq:ns
ENSMUSG00000035572	Dcaf10	0.281011824901707	0.68318743722235	0.0411215098804761	0.0942800672443938	RNAseq:up GROseq:ns
ENSMUSG00000035673	Sbno2	1.2467404495126	-0.213876438133948	5.29615307661123e-5	0.443331218004115	RNAseq:up GROseq:ns
ENSMUSG00000035828	Pim3	0.834055985679528	0.562461888642081	0.00512267649318921	0.10230428952864	RNAseq:up GROseq:ns
ENSMUSG00000036087	Slain2	0.297375677012068	0.201898711592668	0.00124030085133877	0.495273903251865	RNAseq:up GROseq:ns
ENSMUSG00000036155	Mgat5	0.606331045893986	0.103828057161901	0.00448282256534071	0.776457432830817	RNAseq:up GROseq:ns
ENSMUSG00000036158	Prickle1	4.15840817543559	0.084914621932606	0.000942962610652693	0.87740382047293	RNAseq:up GROseq:ns
ENSMUSG00000036180	Gatad2a	0.432582325463827	0.504746429017578	0.0264530838082045	0.0979222607946102	RNAseq:up GROseq:ns
ENSMUSG00000036299	BC031181	0.270925408448755	0.0775343253158327	0.0155486450285171	0.881606769682574	RNAseq:up GROseq:ns
ENSMUSG00000036403	Cep135	0.331227808135305	-0.0177228874998259	0.00700995445917036	0.962945919136234	RNAseq:up GROseq:ns
ENSMUSG00000036718	Micall2	1.80423413991403	0.51826496180509	7.02126959571018e-9	0.13438397908174	RNAseq:up GROseq:ns
ENSMUSG00000036867	Smad6	1.53448733263373	0.324592783344994	0.000795447851403483	0.645598130199753	RNAseq:up GROseq:ns
ENSMUSG00000037197	Rbm17	0.273250372060547	0.0177319643425563	0.00162305691834381	0.967437193243836	RNAseq:up GROseq:ns
ENSMUSG00000037361	0610009D07Rik	0.391018460288929	-0.130259547901886	0.000766920417908252	0.669353939285526	RNAseq:up GROseq:ns
ENSMUSG00000037428	Vgf	3.29612440638555	-0.767156661748498	0.0405419292152333	0.289025830135535	RNAseq:up GROseq:ns
ENSMUSG00000037679	Inf2	0.699176159576598	0.797440114249931	0.0189190686020786	0.0747976591412681	RNAseq:up GROseq:ns
ENSMUSG00000037703	Prosapip1	0.741407765093313	-0.103513132718657	0.0495194009947329	0.889747680809635	RNAseq:up GROseq:ns
ENSMUSG00000037750	BC017647	0.5376330502551	-0.0249341251482466	0.0308257989888007	0.944166193082458	RNAseq:up GROseq:ns
ENSMUSG00000037752	Xkr8	1.11103938568137	0.0641313743890823	5.12226545601848e-6	0.923858448063753	RNAseq:up GROseq:ns
ENSMUSG00000037754	Ppp1r16b	1.35112267623083	0.0250386827052005	0.0164564623841495	0.981109910914752	RNAseq:up GROseq:ns
ENSMUSG00000037815	Ctnna1	0.345701210499383	0.352248549188007	0.0438080791207501	0.147776164894514	RNAseq:up GROseq:ns
ENSMUSG00000037933	Bicd2	0.516793865441044	-0.618834335384972	0.0207934064702082	0.0647940328843611	RNAseq:up GROseq:ns
ENSMUSG00000037935	Smarce1	0.458937492626911	0.644989261708689	0.000114180279975336	0.0503566455833842	RNAseq:up GROseq:ns
ENSMUSG00000037960	1110007C09Rik	0.910435264923184	-0.354169846142491	0.0157313475342581	0.25125995667498	RNAseq:up GROseq:ns
ENSMUSG00000037965	Zc3h7a	0.986494631206636	0.384907608602044	1.6404786935902e-6	0.242430561224799	RNAseq:up GROseq:ns
ENSMUSG00000037972	Snn	3.74957400107529	0.593400896916434	1.29532132938721e-14	0.240086988045771	RNAseq:up GROseq:ns
ENSMUSG00000038037	Socs1	4.27936021545472	0.149226982945025	4.84433787103832e-13	0.831519427047493	RNAseq:up GROseq:ns
ENSMUSG00000038067	Csf3	7.51117539031512	1.00279034911766	1.14916205999507e-12	0.222446887779611	RNAseq:up GROseq:ns
ENSMUSG00000038172	Ttc39b	0.805419236233992	0.453620859897563	6.53060178899416e-5	0.266024657219541	RNAseq:up GROseq:ns
ENSMUSG00000038187	Btbd10	0.346068152176597	-0.383845879771549	0.00486006427741519	0.307664714916746	RNAseq:up GROseq:ns
ENSMUSG00000038235	F11r	1.32940922554993	1.11385599690507	0.00211691354166666	0.131216666176524	RNAseq:up GROseq:ns
ENSMUSG00000038374	Rbm8a	0.355660583442502	0.352625541289305	0.00237167816393564	0.518475223541039	RNAseq:up GROseq:ns
ENSMUSG00000038375	Trp53inp2	0.548162532687593	0.405320369374729	0.00237437793262671	0.238700336810839	RNAseq:up GROseq:ns
ENSMUSG00000038406	Scaf1	0.427776758011092	0.124896851242954	0.0204008300687274	0.740912982480377	RNAseq:up GROseq:ns
ENSMUSG00000038462	Uqcrfs1	0.437241360506752	0.588096260869222	0.000105447610106123	0.106173785361025	RNAseq:up GROseq:ns
ENSMUSG00000038518	Jarid2	1.54573456454375	0.736792180587467	7.25858034292454e-8	0.0562490258531678	RNAseq:up GROseq:ns
ENSMUSG00000038611	Phrf1	0.396224016288191	0.438571926738728	0.000799246524393293	0.122107940328805	RNAseq:up GROseq:ns
ENSMUSG00000038722	Bud31	0.496373463338669	0.481357440645552	3.46734573834237e-6	0.0515836990691879	RNAseq:up GROseq:ns
ENSMUSG00000038812	Trmt112	0.585928963128617	0.292735789756585	0.000205440729183094	0.678683683326601	RNAseq:up GROseq:ns
ENSMUSG00000038848	Ythdf1	1.01950268174592	0.641630459618912	2.8049699108396e-6	0.113920471661139	RNAseq:up GROseq:ns
ENSMUSG00000038866	Zcchc2	0.771418978267911	-0.311252607742185	0.000272955876067483	0.450422514969252	RNAseq:up GROseq:ns
ENSMUSG00000039041	Adrm1	0.79422777916407	0.37964402331587	1.08793898846835e-6	0.416751507170025	RNAseq:up GROseq:ns
ENSMUSG00000039130	Zc3hc1	0.20994470535384	0.200487755696556	0.0496012378388188	0.631025449383454	RNAseq:up GROseq:ns
ENSMUSG00000039483	Asb6	0.242716725730047	-0.0778101908721637	0.0100203045966601	0.857538031012934	RNAseq:up GROseq:ns
ENSMUSG00000039531	Zufsp	1.22291915637306	0.600586177357757	4.88384658917191e-7	0.158998277946006	RNAseq:up GROseq:ns
ENSMUSG00000039536	Stau1	0.427199208430685	0.424435450898829	0.0141390611692018	0.141659293566504	RNAseq:up GROseq:ns
ENSMUSG00000039697	Ncoa7	0.815615409152032	0.610293981615556	0.000147010490894049	0.0531043529973256	RNAseq:up GROseq:ns
ENSMUSG00000039699	Batf2	1.98141785698963	0.730345883516362	1.94681392209483e-8	0.0741917555172796	RNAseq:up GROseq:ns
ENSMUSG00000039911	Spsb1	2.85313559888341	-0.606419259944825	0.000181228800486363	0.443477344951249	RNAseq:up GROseq:ns
ENSMUSG00000039997	Ifi203	1.28959200308867	1.13910544133128	2.7267169057611e-5	0.513608238322275	RNAseq:up GROseq:ns
ENSMUSG00000040006	BC013529	0.379777827237371	0.182625386659475	0.00945091477410646	0.688540582352841	RNAseq:up GROseq:ns
ENSMUSG00000040364	Sec1	2.22512440322174	0.0829823376439636	0.0295467176889529	0.94115467344189	RNAseq:up GROseq:ns
ENSMUSG00000040423	Rc3h1	1.1611263401816	0.272960296875055	5.88602378842282e-13	0.313097618641125	RNAseq:up GROseq:ns
ENSMUSG00000040483	Xaf1	0.713828593769738	0.630478701869217	0.0349670672092282	0.0554232568444162	RNAseq:up GROseq:ns
ENSMUSG00000040717	Il17rd	2.33321378749128	0.703185561182092	2.8621338771222e-5	0.148295255440629	RNAseq:up GROseq:ns
ENSMUSG00000040811	Eml2	0.765246109631613	-0.190968420871393	0.000129735599825104	0.636671476589104	RNAseq:up GROseq:ns
ENSMUSG00000040940	Arhgef1	0.578294512482132	-0.620563521651153	0.0183572624314721	0.0748946928375586	RNAseq:up GROseq:ns
ENSMUSG00000041075	Fzd7	1.17893212454908	0.431737149285551	0.00215819188608136	0.468745100333879	RNAseq:up GROseq:ns
ENSMUSG00000041203	2310036O22Rik	0.407593642365029	0.231346617716823	6.76406310904973e-5	0.559682195093666	RNAseq:up GROseq:ns
ENSMUSG00000041324	Inhba	4.30402914990063	1.17687755628661	1.58283384928133e-9	0.0612291572213933	RNAseq:up GROseq:ns
ENSMUSG00000041375	Ccdc9	0.588251366452726	0.53570394344288	3.10372346608655e-5	0.0851184512639974	RNAseq:up GROseq:ns
ENSMUSG00000041408	Wapal	0.403473668551084	0.580028604766126	4.10379215375231e-5	0.060769736617925	RNAseq:up GROseq:ns
ENSMUSG00000041483	Zfp281	1.59811315538236	0.481951243375307	1.10503363060144e-27	0.380912222527722	RNAseq:up GROseq:ns
ENSMUSG00000042197	Zfp451	0.413257583923151	0.520351741977343	0.0113456039363659	0.051679633720573	RNAseq:up GROseq:ns
ENSMUSG00000042228	Lyn	0.473827823309734	0.428467480143092	3.78167879826988e-5	0.20954427160978	RNAseq:up GROseq:ns
ENSMUSG00000042659	Arrdc4	1.0435065133291	0.879253903171459	0.00082817967706329	0.0981928848903835	RNAseq:up GROseq:ns
ENSMUSG00000042745	Id1	1.37015284122265	1.24555910526019	0.0424947539440212	0.191808183843083	RNAseq:up GROseq:ns
ENSMUSG00000042784	Muc1	2.73259841829303	-0.171619592250555	0.00311542504613163	0.905576832720864	RNAseq:up GROseq:ns
ENSMUSG00000043036	Ccdc63	2.20108561957629	-0.125447257794869	4.08570484547834e-6	0.803614408115665	RNAseq:up GROseq:ns
ENSMUSG00000043059	Zfp513	1.14199067742417	0.162431207952788	1.5618454760298e-7	0.604943767759731	RNAseq:up GROseq:ns
ENSMUSG00000043162	Pigy	0.558716909712031	-0.219613307590151	0.000581721684073757	0.672253222293135	RNAseq:up GROseq:ns
ENSMUSG00000043257	Pigv	0.685143447014046	-0.109176876663706	0.000217424724049911	0.749578058903335	RNAseq:up GROseq:ns
ENSMUSG00000043279	Trim56	0.735000051466376	0.27856885119358	0.000376120410649668	0.386793524454939	RNAseq:up GROseq:ns
ENSMUSG00000043415	Otud1	2.84792581441838	0.422244322514661	4.48359197989672e-18	0.601747444701179	RNAseq:up GROseq:ns
ENSMUSG00000043421	Hilpda	1.82078794587605	0.745173379498394	5.42202018065922e-7	0.143756878318119	RNAseq:up GROseq:ns
ENSMUSG00000044147	Arf6	0.533931119637638	0.565648867733358	0.00128964438031155	0.257344742381251	RNAseq:up GROseq:ns
ENSMUSG00000044224	Dnajc21	0.511735120984485	0.314053149161839	0.0131700425195947	0.517769793464554	RNAseq:up GROseq:ns
ENSMUSG00000044258	Ctla2a	0.86782393558664	1.39333450547784	0.0321242879431313	0.465057964998641	RNAseq:up GROseq:ns
ENSMUSG00000044309	Apol7c	1.74046392814046	1.93249965436321	0.0186531241842564	0.20954427160978	RNAseq:up GROseq:ns
ENSMUSG00000044313	Mab21l3	3.63012124080102	0.63987768241108	2.1463854447218e-11	0.692722501233644	RNAseq:up GROseq:ns
ENSMUSG00000044562	Rasip1	3.37282539440304	2.83031935078927	4.81392998218497e-18	0.125076854215199	RNAseq:up GROseq:ns
ENSMUSG00000044864	Ankrd50	1.09819386715024	0.726404937350045	1.67714010331681e-5	0.177511969898109	RNAseq:up GROseq:ns
ENSMUSG00000044949	Ubtd2	0.974969264020941	0.274646027046635	0.0105927395172899	0.56091807009372	RNAseq:up GROseq:ns
ENSMUSG00000045005	Fzd5	1.79717422410557	-0.0816585561383317	3.25153032357573e-11	0.891883354175799	RNAseq:up GROseq:ns
ENSMUSG00000045038	Prkce	0.708917127096038	0.0387824745437695	0.00431991324969163	0.918954671496312	RNAseq:up GROseq:ns
ENSMUSG00000045136	Tubb2b	1.58939182315147	0.640279754044746	0.0261263523675253	0.415596920048216	RNAseq:up GROseq:ns
ENSMUSG00000045176	2310047M10Rik	0.548317757873493	0.877331859689015	0.0341615501033676	0.159690414891355	RNAseq:up GROseq:ns
ENSMUSG00000045427	Hnrnph2	0.393594602911799	0.859840428158871	0.000188639808247896	0.0696065790450751	RNAseq:up GROseq:ns
ENSMUSG00000045624	Esf1	0.299708891671572	0.21512219934569	0.0384188726204674	0.474533845689041	RNAseq:up GROseq:ns
ENSMUSG00000045795	Whamm	0.98385398541975	0.622395941548135	6.86896689588e-6	0.139490330928514	RNAseq:up GROseq:ns
ENSMUSG00000045932	Ifit2	1.47297868930007	0.973443682360007	0.00847037371244433	0.0510452347801826	RNAseq:up GROseq:ns
ENSMUSG00000046027	Stard5	0.853538963738998	-0.178310386920519	4.26180461887804e-5	0.73424134503778	RNAseq:up GROseq:ns
ENSMUSG00000046062	Ppp1r15b	1.51039670056379	0.407386489138364	1.65206636233158e-13	0.413276089268605	RNAseq:up GROseq:ns
ENSMUSG00000046207	Pik3r6	0.448603498403215	0.256410146617187	0.0267049881535949	0.50583679925794	RNAseq:up GROseq:ns
ENSMUSG00000046229	Scand1	1.59953149600195	-0.0803436335980946	0.0161539623145854	0.939663241572847	RNAseq:up GROseq:ns
ENSMUSG00000046516	Cox17	1.04312456520049	0.189785615107416	7.50075284466099e-8	0.562620680194042	RNAseq:up GROseq:ns
ENSMUSG00000046707	Csnk2a2	0.52503825792662	0.465942916157572	0.00404081776834852	0.0608553456295943	RNAseq:up GROseq:ns
ENSMUSG00000046879	Irgm1	0.756645123756746	0.0454655899178137	0.0225478377395037	0.926265838979214	RNAseq:up GROseq:ns
ENSMUSG00000046985	Tapt1	0.340455420777541	0.178196173604292	0.00894195493205259	0.62724738016384	RNAseq:up GROseq:ns
ENSMUSG00000047098	Rnf31	0.712726269388389	0.199654077329982	0.00440870293405092	0.574666211381918	RNAseq:up GROseq:ns
ENSMUSG00000047123	Ticam1	0.678530610988921	0.419784184539163	0.0249458145187728	0.141709999556025	RNAseq:up GROseq:ns
ENSMUSG00000047141	Zfp654	0.511464863168823	0.160101334155738	0.00368433187294123	0.779958490479349	RNAseq:up GROseq:ns
ENSMUSG00000047187	Rab2a	0.299719415377503	0.510310225440707	0.0128684043826358	0.0601093689754691	RNAseq:up GROseq:ns
ENSMUSG00000047260	Tmem93	0.343702376440422	-0.572168663639456	0.0353042712692116	0.238274274070759	RNAseq:up GROseq:ns
ENSMUSG00000047281	Sfn	0.726360306397909	0.908879465316067	0.00856632189623852	0.197106301207832	RNAseq:up GROseq:ns
ENSMUSG00000047344	Lancl3	2.02399186611084	0.248198637598556	0.00573488724660302	0.667492370532926	RNAseq:up GROseq:ns
ENSMUSG00000047368	Fam108b	0.664452491489865	0.366370473061203	0.000414408662033004	0.375791176203858	RNAseq:up GROseq:ns
ENSMUSG00000047417	Rexo1	0.356076939370926	0.325392570656864	0.029530117710561	0.261952374148597	RNAseq:up GROseq:ns
ENSMUSG00000047446	Arl4a	0.641231069379292	-0.0725118372423067	0.0199253617927507	0.875831598119939	RNAseq:up GROseq:ns
ENSMUSG00000047466	8030462N17Rik	0.484289892997554	0.0929989319234265	8.11003452939402e-7	0.823949553350974	RNAseq:up GROseq:ns
ENSMUSG00000047547	Cltb	0.439823331768129	0.18833708104659	0.0086840521782084	0.577170723330555	RNAseq:up GROseq:ns
ENSMUSG00000047714	Ppp1r2	0.429472994854359	0.419190855688139	0.000611465261286174	0.124866080537624	RNAseq:up GROseq:ns
ENSMUSG00000047777	Phf13	0.655817131492118	-0.412715634205871	0.00770122691910304	0.520799337478879	RNAseq:up GROseq:ns
ENSMUSG00000047832	Cdca4	0.702074966368204	-0.451821307165739	6.52372107789804e-6	0.100708294505862	RNAseq:up GROseq:ns
ENSMUSG00000047921	Trappc9	0.421226973624409	0.317007970719137	0.0135652834170201	0.195985280006683	RNAseq:up GROseq:ns
ENSMUSG00000048154	Mll2	0.760131412005553	-0.328635374755856	0.0484608668612326	0.213108863925093	RNAseq:up GROseq:ns
ENSMUSG00000048329	Mfsd6l	1.62227176077064	0.635416998673765	0.00914982907907846	0.407993199964764	RNAseq:up GROseq:ns
ENSMUSG00000048807	Slc35e4	0.860064477787186	0.25322994802612	0.00388372021001495	0.72286444839438	RNAseq:up GROseq:ns
ENSMUSG00000048911	Rnf24	1.01738961669981	-0.127014068180461	3.02549735127838e-5	0.740813452475866	RNAseq:up GROseq:ns
ENSMUSG00000048916	Gm5540	3.01962536836348	-1.98100808383244	0.0275599697746052	0.52469981648278	RNAseq:up GROseq:ns
[truncated: 2,209 more rows]
