# Supplementary material for: Cohesin couples transcriptional bursting probabilities of inducible enhancers and promoters
Source: Nat Commun. 2022 Jul 27;13:4342. doi: 10.1038/s41467-022-31192-9 (PMC9329429; doi:10.1038/s41467-022-31192-9)
Supplement: Supplementary file 4 — Source Data [file 41467_2022_31192_MOESM4_ESM.zip › SourceData/SupFig7_Hallmark_GSEA_NES.csv]

pathway	UT_RvsW	2H_RvsW	8H_RvsW
G2M_CHECKPOINT	-1.0303613167561845	-1.536662790688298	1.3322914476293897
E2F_TARGETS	-0.9687327838460708	-1.7155016583985123	1.4111849405121533
DNA_REPAIR	-0.7397412688363683	-0.8057667968081456	-0.6259633372915573
UV_RESPONSE_UP	-0.9479650129810382	-1.139292623679173	-1.2199096369375255
UV_RESPONSE_DN	1.5215749641494283	1.3103619076613156	1.2822170411098013
INFLAMMATORY_RESPONSE	-1.5865960839698285	-2.34495359162474	-2.430956387551727
INTERFERON_ALPHA_RESPONSE	-2.5040735681223363	-2.2348697615128614	-2.6277308993130535
INTERFERON_GAMMA_RESPONSE	-2.2979745180368516	-2.2658757933233384	-2.841099184230079
IL2_STAT5_SIGNALING	-1.347822649187416	-1.5874827907521065	-1.65400486457657
