# Supplementary material for: Cohesin couples transcriptional bursting probabilities of inducible enhancers and promoters
Source: Nat Commun. 2022 Jul 27;13:4342. doi: 10.1038/s41467-022-31192-9 (PMC9329429; doi:10.1038/s41467-022-31192-9)
Supplement: Supplementary file 4 — Source Data [file 41467_2022_31192_MOESM4_ESM.zip › SourceData/SupFig1c_meancountsset1.csv]

Rep1	Rep2	Rep3
17.966480446927374	18.28397212543554	12.159353348729793
2.0670391061452515	1.721254355400697	0.5288683602771362
174.96648044692736	311.07142857142856	262.71824480369514
25.40568862275449	14.25	8.96304347826087
65.39820359281437	15.542207792207792	16.17608695652174
183.45958083832335	308.1525974025974	289.2173913043478
49.869249394673126	29.265700483091788	33.9572192513369
72.28571428571429	27.579710144927535	12.962566844919786
207.43825665859563	158.42995169082127	315.9964349376114
10.8375	11.649880095923262	18.975124378109452
1.5145833333333334	0.580335731414868	0.4262023217247098
160.56041666666667	275.74340527577937	244.67495854063017
24.077220077220076	10.23	5.391061452513966
17.776061776061777	3.0866666666666664	4.1694599627560525
193.8011583011583	318.9533333333333	207.292364990689
41.8862660944206	38.666666666666664	30.04178674351585
17.206008583690988	5.847517730496454	6.508645533141211
252.95278969957081	305.1276595744681	215.71037463976944
