# Supplementary material for: Cohesin couples transcriptional bursting probabilities of inducible enhancers and promoters
Source: Nat Commun. 2022 Jul 27;13:4342. doi: 10.1038/s41467-022-31192-9 (PMC9329429; doi:10.1038/s41467-022-31192-9)
Supplement: Supplementary file 4 — Source Data [file 41467_2022_31192_MOESM4_ESM.zip › SourceData/SupFig1d.csv]

Image	Cell	AREA_cell	AREA_nuc	N_total	N_intron	N_intron_Nuc	Image_Cell	Cell_1	Image_1	Image_BF	N_TSS2	locus1_TSS2	locus1_int1_TSS2	locus1_int2_TSS2	locus1_int3_TSS2	locus1_x_TSS2	locus1_y_TSS2	locus1_z_TSS2	locus2_TSS2	locus2_int1_TSS2	locus2_int2_TSS2	locus2_int3_TSS2	locus2_x_TSS2	locus2_y_TSS2	locus2_z_TSS2	locus_dist_TSS2	TSS1_r1	TSS1_r2	TSS1_r3	TSS2_r1	TSS2_r2	TSS2_r3	N_exon	N_exon_Nuc	Rep	Genotype	Timepoint	Sample
23Oct17_Il12inex_0_60_90_120_Sequence_A 0_S 0_U 3_V 0_X13_Y14_Job(Seq.Scan) 1 02 01_560	Cell_CP_1	7627.5	6172.0	0	0	0	23Oct17_Il12inex_0_60_90_120_Sequence_A 0_S 0_U 3_V 0_X13_Y14_Job(Seq.Scan) 1 02 01_560__Cell_CP_1	Cell_CP_1	23Oct17_Il12inex_0_60_90_120_Sequence_A 0_S 0_U 3_V 0_X13_Y14_Job(Seq.Scan) 1 02 01_560	0.25	0	0	0.0	0.0	0.0	0.0	0.0	0.0	0	0.0	0.0	0.0	0.0	0.0	0.0	0.0	Gray{Float64}(0.0)	0.0	Gray{Float64}(0.0)	Gray{Float64}(0.0)	0.0	Gray{Float64}(0.0)	0	0	1	WT	120	WT_120
23Oct17_Il12inex_0_60_90_120_Sequence_A 0_S 0_U 3_V 0_X13_Y14_Job(Seq.Scan) 1 02 01_560	Cell_CP_2	11204.5	6158.0	0	0	0	23Oct17_Il12inex_0_60_90_120_Sequence_A 0_S 0_U 3_V 0_X13_Y14_Job(Seq.Scan) 1 02 01_560__Cell_CP_2	Cell_CP_2	23Oct17_Il12inex_0_60_90_120_Sequence_A 0_S 0_U 3_V 0_X13_Y14_Job(Seq.Scan) 1 02 01_560	0.25	0	0	0.0	0.0	0.0	0.0	0.0	0.0	0	0.0	0.0	0.0	0.0	0.0	0.0	0.0	Gray{Float64}(0.0)	0.0	Gray{Float64}(0.0)	Gray{Float64}(0.0)	0.0	Gray{Float64}(0.0)	0	0	1	WT	120	WT_120
23Oct17_Il12inex_0_60_90_120_Sequence_A 0_S 0_U 3_V 0_X13_Y14_Job(Seq.Scan) 1 02 01_560	Cell_CP_3	7223.0	6593.5	0	0	0	23Oct17_Il12inex_0_60_90_120_Sequence_A 0_S 0_U 3_V 0_X13_Y14_Job(Seq.Scan) 1 02 01_560__Cell_CP_3	Cell_CP_3	23Oct17_Il12inex_0_60_90_120_Sequence_A 0_S 0_U 3_V 0_X13_Y14_Job(Seq.Scan) 1 02 01_560	0.25	0	0	0.0	0.0	0.0	0.0	0.0	0.0	0	0.0	0.0	0.0	0.0	0.0	0.0	0.0	Gray{Float64}(0.0)	0.0	Gray{Float64}(0.0)	Gray{Float64}(0.0)	0.0	Gray{Float64}(0.0)	0	0	1	WT	120	WT_120
23Oct17_Il12inex_0_60_90_120_Sequence_A 0_S 0_U 3_V 0_X13_Y14_Job(Seq.Scan) 1 02 01_560	Cell_CP_4	6850.0	6720.0	18	18	18	23Oct17_Il12inex_0_60_90_120_Sequence_A 0_S 0_U 3_V 0_X13_Y14_Job(Seq.Scan) 1 02 01_560__Cell_CP_4	Cell_CP_4	23Oct17_Il12inex_0_60_90_120_Sequence_A 0_S 0_U 3_V 0_X13_Y14_Job(Seq.Scan) 1 02 01_560	0.25	2	TxS_auto_1	6.094118595123291	13.368629455566406	20.427448272705078	172.935	24.948	6.5	TxS_auto_2	9.949019432067871	25.090198516845703	38.48233413696289	171.045	27.783	8.0	6.050564023295685	Gray{Float64}(2.199703545968189)	1.76553878973896	Gray{Float64}(1.395496282343572)	Gray{Float64}(3.5911498901808554)	3.3135572252170853	Gray{Float64}(2.628911526643823)	37	37	1	WT	120	WT_120
23Oct17_Il12inex_0_60_90_120_Sequence_A 0_S 0_U 3_V 0_X13_Y13_Job(Seq.Scan) 1 02 01_530	Cell_CP_1	5896.5	3250.0	0	0	0	23Oct17_Il12inex_0_60_90_120_Sequence_A 0_S 0_U 3_V 0_X13_Y13_Job(Seq.Scan) 1 02 01_530__Cell_CP_1	Cell_CP_1	23Oct17_Il12inex_0_60_90_120_Sequence_A 0_S 0_U 3_V 0_X13_Y13_Job(Seq.Scan) 1 02 01_530	0.06862745098039216	0	0	0.0	0.0	0.0	0.0	0.0	0.0	0	0.0	0.0	0.0	0.0	0.0	0.0	0.0	Gray{Float64}(0.0)	0.0	Gray{Float64}(0.0)	Gray{Float64}(0.0)	0.0	Gray{Float64}(0.0)	1	1	1	WT	120	WT_120
23Oct17_Il12inex_0_60_90_120_Sequence_A 0_S 0_U 3_V 0_X13_Y13_Job(Seq.Scan) 1 02 01_530	Cell_CP_2	4602.0	3388.0	0	0	0	23Oct17_Il12inex_0_60_90_120_Sequence_A 0_S 0_U 3_V 0_X13_Y13_Job(Seq.Scan) 1 02 01_530__Cell_CP_2	Cell_CP_2	23Oct17_Il12inex_0_60_90_120_Sequence_A 0_S 0_U 3_V 0_X13_Y13_Job(Seq.Scan) 1 02 01_530	0.06862745098039216	0	0	0.0	0.0	0.0	0.0	0.0	0.0	0	0.0	0.0	0.0	0.0	0.0	0.0	0.0	Gray{Float64}(0.0)	0.0	Gray{Float64}(0.0)	Gray{Float64}(0.0)	0.0	Gray{Float64}(0.0)	0	0	1	WT	120	WT_120
23Oct17_Il12inex_0_60_90_120_Sequence_A 0_S 0_U 3_V 0_X13_Y13_Job(Seq.Scan) 1 02 01_530	Cell_CP_3	4992.0	3083.0	0	0	0	23Oct17_Il12inex_0_60_90_120_Sequence_A 0_S 0_U 3_V 0_X13_Y13_Job(Seq.Scan) 1 02 01_530__Cell_CP_3	Cell_CP_3	23Oct17_Il12inex_0_60_90_120_Sequence_A 0_S 0_U 3_V 0_X13_Y13_Job(Seq.Scan) 1 02 01_530	0.06862745098039216	0	0	0.0	0.0	0.0	0.0	0.0	0.0	0	0.0	0.0	0.0	0.0	0.0	0.0	0.0	Gray{Float64}(0.0)	0.0	Gray{Float64}(0.0)	Gray{Float64}(0.0)	0.0	Gray{Float64}(0.0)	0	0	1	WT	120	WT_120
23Oct17_Il12inex_0_60_90_120_Sequence_A 0_S 0_U 3_V 0_X13_Y13_Job(Seq.Scan) 1 02 01_530	Cell_CP_4	5416.0	2866.0	0	0	0	23Oct17_Il12inex_0_60_90_120_Sequence_A 0_S 0_U 3_V 0_X13_Y13_Job(Seq.Scan) 1 02 01_530__Cell_CP_4	Cell_CP_4	23Oct17_Il12inex_0_60_90_120_Sequence_A 0_S 0_U 3_V 0_X13_Y13_Job(Seq.Scan) 1 02 01_530	0.06862745098039216	0	0	0.0	0.0	0.0	0.0	0.0	0.0	0	0.0	0.0	0.0	0.0	0.0	0.0	0.0	Gray{Float64}(0.0)	0.0	Gray{Float64}(0.0)	Gray{Float64}(0.0)	0.0	Gray{Float64}(0.0)	0	0	1	WT	120	WT_120
23Oct17_Il12inex_0_60_90_120_Sequence_A 0_S 0_U 3_V 0_X13_Y13_Job(Seq.Scan) 1 02 01_530	Cell_CP_5	6267.0	3916.5	0	0	0	23Oct17_Il12inex_0_60_90_120_Sequence_A 0_S 0_U 3_V 0_X13_Y13_Job(Seq.Scan) 1 02 01_530__Cell_CP_5	Cell_CP_5	23Oct17_Il12inex_0_60_90_120_Sequence_A 0_S 0_U 3_V 0_X13_Y13_Job(Seq.Scan) 1 02 01_530	0.06862745098039216	0	0	0.0	0.0	0.0	0.0	0.0	0.0	0	0.0	0.0	0.0	0.0	0.0	0.0	0.0	Gray{Float64}(0.0)	0.0	Gray{Float64}(0.0)	Gray{Float64}(0.0)	0.0	Gray{Float64}(0.0)	0	0	1	WT	120	WT_120
23Oct17_Il12inex_0_60_90_120_Sequence_A 0_S 0_U 3_V 0_X13_Y13_Job(Seq.Scan) 1 02 01_530	Cell_CP_6	7653.0	4147.5	0	0	0	23Oct17_Il12inex_0_60_90_120_Sequence_A 0_S 0_U 3_V 0_X13_Y13_Job(Seq.Scan) 1 02 01_530__Cell_CP_6	Cell_CP_6	23Oct17_Il12inex_0_60_90_120_Sequence_A 0_S 0_U 3_V 0_X13_Y13_Job(Seq.Scan) 1 02 01_530	0.06862745098039216	0	0	0.0	0.0	0.0	0.0	0.0	0.0	0	0.0	0.0	0.0	0.0	0.0	0.0	0.0	Gray{Float64}(0.0)	0.0	Gray{Float64}(0.0)	Gray{Float64}(0.0)	0.0	Gray{Float64}(0.0)	2	1	1	WT	120	WT_120
23Oct17_Il12inex_0_60_90_120_Sequence_A 0_S 0_U 3_V 0_X13_Y13_Job(Seq.Scan) 1 02 01_530	Cell_CP_7	11459.5	7302.5	0	0	0	23Oct17_Il12inex_0_60_90_120_Sequence_A 0_S 0_U 3_V 0_X13_Y13_Job(Seq.Scan) 1 02 01_530__Cell_CP_7	Cell_CP_7	23Oct17_Il12inex_0_60_90_120_Sequence_A 0_S 0_U 3_V 0_X13_Y13_Job(Seq.Scan) 1 02 01_530	0.06862745098039216	0	0	0.0	0.0	0.0	0.0	0.0	0.0	0	0.0	0.0	0.0	0.0	0.0	0.0	0.0	Gray{Float64}(0.0)	0.0	Gray{Float64}(0.0)	Gray{Float64}(0.0)	0.0	Gray{Float64}(0.0)	2	2	1	WT	120	WT_120
23Oct17_Il12inex_0_60_90_120_Sequence_A 0_S 0_U 3_V 0_X13_Y13_Job(Seq.Scan) 1 02 01_530	Cell_CP_8	9121.5	2580.0	1	1	0	23Oct17_Il12inex_0_60_90_120_Sequence_A 0_S 0_U 3_V 0_X13_Y13_Job(Seq.Scan) 1 02 01_530__Cell_CP_8	Cell_CP_8	23Oct17_Il12inex_0_60_90_120_Sequence_A 0_S 0_U 3_V 0_X13_Y13_Job(Seq.Scan) 1 02 01_530	0.06862745098039216	0	0	0.0	0.0	0.0	0.0	0.0	0.0	0	0.0	0.0	0.0	0.0	0.0	0.0	0.0	Gray{Float64}(0.0)	0.0	Gray{Float64}(0.0)	Gray{Float64}(0.0)	0.0	Gray{Float64}(0.0)	0	0	1	WT	120	WT_120
23Oct17_Il12inex_0_60_90_120_Sequence_A 0_S 0_U 3_V 0_X13_Y13_Job(Seq.Scan) 1 02 01_530	Cell_CP_9	5330.5	2947.5	0	0	0	23Oct17_Il12inex_0_60_90_120_Sequence_A 0_S 0_U 3_V 0_X13_Y13_Job(Seq.Scan) 1 02 01_530__Cell_CP_9	Cell_CP_9	23Oct17_Il12inex_0_60_90_120_Sequence_A 0_S 0_U 3_V 0_X13_Y13_Job(Seq.Scan) 1 02 01_530	0.06862745098039216	0	0	0.0	0.0	0.0	0.0	0.0	0.0	0	0.0	0.0	0.0	0.0	0.0	0.0	0.0	Gray{Float64}(0.0)	0.0	Gray{Float64}(0.0)	Gray{Float64}(0.0)	0.0	Gray{Float64}(0.0)	4	1	1	WT	120	WT_120
23Oct17_Il12inex_0_60_90_120_Sequence_A 0_S 0_U 3_V 0_X13_Y13_Job(Seq.Scan) 1 02 01_530	Cell_CP_10	4440.0	3263.5	0	0	0	23Oct17_Il12inex_0_60_90_120_Sequence_A 0_S 0_U 3_V 0_X13_Y13_Job(Seq.Scan) 1 02 01_530__Cell_CP_10	Cell_CP_10	23Oct17_Il12inex_0_60_90_120_Sequence_A 0_S 0_U 3_V 0_X13_Y13_Job(Seq.Scan) 1 02 01_530	0.06862745098039216	0	0	0.0	0.0	0.0	0.0	0.0	0.0	0	0.0	0.0	0.0	0.0	0.0	0.0	0.0	Gray{Float64}(0.0)	0.0	Gray{Float64}(0.0)	Gray{Float64}(0.0)	0.0	Gray{Float64}(0.0)	0	0	1	WT	120	WT_120
23Oct17_Il12inex_0_60_90_120_Sequence_A 0_S 0_U 3_V 0_X13_Y13_Job(Seq.Scan) 1 02 01_530	Cell_CP_11	4610.0	3510.5	0	0	0	23Oct17_Il12inex_0_60_90_120_Sequence_A 0_S 0_U 3_V 0_X13_Y13_Job(Seq.Scan) 1 02 01_530__Cell_CP_11	Cell_CP_11	23Oct17_Il12inex_0_60_90_120_Sequence_A 0_S 0_U 3_V 0_X13_Y13_Job(Seq.Scan) 1 02 01_530	0.06862745098039216	0	0	0.0	0.0	0.0	0.0	0.0	0.0	0	0.0	0.0	0.0	0.0	0.0	0.0	0.0	Gray{Float64}(0.0)	0.0	Gray{Float64}(0.0)	Gray{Float64}(0.0)	0.0	Gray{Float64}(0.0)	0	0	1	WT	120	WT_120
23Oct17_Il12inex_0_60_90_120_Sequence_A 0_S 0_U 3_V 0_X13_Y13_Job(Seq.Scan) 1 02 01_530	Cell_CP_12	5363.5	3146.5	1	1	1	23Oct17_Il12inex_0_60_90_120_Sequence_A 0_S 0_U 3_V 0_X13_Y13_Job(Seq.Scan) 1 02 01_530__Cell_CP_12	Cell_CP_12	23Oct17_Il12inex_0_60_90_120_Sequence_A 0_S 0_U 3_V 0_X13_Y13_Job(Seq.Scan) 1 02 01_530	0.06862745098039216	0	0	0.0	0.0	0.0	0.0	0.0	0.0	0	0.0	0.0	0.0	0.0	0.0	0.0	0.0	Gray{Float64}(0.0)	0.0	Gray{Float64}(0.0)	Gray{Float64}(0.0)	0.0	Gray{Float64}(0.0)	0	0	1	WT	120	WT_120
23Oct17_Il12inex_0_60_90_120_Sequence_A 0_S 0_U 3_V 0_X13_Y13_Job(Seq.Scan) 1 02 01_530	Cell_CP_13	4674.5	3034.0	0	0	0	23Oct17_Il12inex_0_60_90_120_Sequence_A 0_S 0_U 3_V 0_X13_Y13_Job(Seq.Scan) 1 02 01_530__Cell_CP_13	Cell_CP_13	23Oct17_Il12inex_0_60_90_120_Sequence_A 0_S 0_U 3_V 0_X13_Y13_Job(Seq.Scan) 1 02 01_530	0.06862745098039216	0	0	0.0	0.0	0.0	0.0	0.0	0.0	0	0.0	0.0	0.0	0.0	0.0	0.0	0.0	Gray{Float64}(0.0)	0.0	Gray{Float64}(0.0)	Gray{Float64}(0.0)	0.0	Gray{Float64}(0.0)	3	0	1	WT	120	WT_120
23Oct17_Il12inex_0_60_90_120_Sequence_A 0_S 0_U 3_V 0_X13_Y13_Job(Seq.Scan) 1 02 01_530	Cell_CP_14	6892.5	3429.5	1	1	0	23Oct17_Il12inex_0_60_90_120_Sequence_A 0_S 0_U 3_V 0_X13_Y13_Job(Seq.Scan) 1 02 01_530__Cell_CP_14	Cell_CP_14	23Oct17_Il12inex_0_60_90_120_Sequence_A 0_S 0_U 3_V 0_X13_Y13_Job(Seq.Scan) 1 02 01_530	0.06862745098039216	0	0	0.0	0.0	0.0	0.0	0.0	0.0	0	0.0	0.0	0.0	0.0	0.0	0.0	0.0	Gray{Float64}(0.0)	0.0	Gray{Float64}(0.0)	Gray{Float64}(0.0)	0.0	Gray{Float64}(0.0)	7	5	1	WT	120	WT_120
23Oct17_Il12inex_0_60_90_120_Sequence_A 0_S 0_U 3_V 0_X13_Y13_Job(Seq.Scan) 1 02 01_530	Cell_CP_15	12613.5	6286.5	0	0	0	23Oct17_Il12inex_0_60_90_120_Sequence_A 0_S 0_U 3_V 0_X13_Y13_Job(Seq.Scan) 1 02 01_530__Cell_CP_15	Cell_CP_15	23Oct17_Il12inex_0_60_90_120_Sequence_A 0_S 0_U 3_V 0_X13_Y13_Job(Seq.Scan) 1 02 01_530	0.06862745098039216	0	0	0.0	0.0	0.0	0.0	0.0	0.0	0	0.0	0.0	0.0	0.0	0.0	0.0	0.0	Gray{Float64}(0.0)	0.0	Gray{Float64}(0.0)	Gray{Float64}(0.0)	0.0	Gray{Float64}(0.0)	51	22	1	WT	120	WT_120
23Oct17_Il12inex_0_60_90_120_Sequence_A 0_S 0_U 3_V 0_X13_Y13_Job(Seq.Scan) 1 02 01_530	Cell_CP_16	5108.0	2787.5	0	0	0	23Oct17_Il12inex_0_60_90_120_Sequence_A 0_S 0_U 3_V 0_X13_Y13_Job(Seq.Scan) 1 02 01_530__Cell_CP_16	Cell_CP_16	23Oct17_Il12inex_0_60_90_120_Sequence_A 0_S 0_U 3_V 0_X13_Y13_Job(Seq.Scan) 1 02 01_530	0.06862745098039216	0	0	0.0	0.0	0.0	0.0	0.0	0.0	0	0.0	0.0	0.0	0.0	0.0	0.0	0.0	Gray{Float64}(0.0)	0.0	Gray{Float64}(0.0)	Gray{Float64}(0.0)	0.0	Gray{Float64}(0.0)	0	0	1	WT	120	WT_120
23Oct17_Il12inex_0_60_90_120_Sequence_A 0_S 0_U 3_V 0_X13_Y13_Job(Seq.Scan) 1 02 01_530	Cell_CP_17	9737.5	4229.5	1	1	1	23Oct17_Il12inex_0_60_90_120_Sequence_A 0_S 0_U 3_V 0_X13_Y13_Job(Seq.Scan) 1 02 01_530__Cell_CP_17	Cell_CP_17	23Oct17_Il12inex_0_60_90_120_Sequence_A 0_S 0_U 3_V 0_X13_Y13_Job(Seq.Scan) 1 02 01_530	0.06862745098039216	2	TxS_auto_26	8.003922462463379	16.494115829467773	23.560781478881836	61.614	169.533	7.0	TxS_auto_48	4.8000006675720215	9.623530387878418	13.192154884338379	57.645	171.99	8.0	7.601960931233471	Gray{Float64}(2.8890571044062425)	2.1783086588017744	Gray{Float64}(1.6095491969411277)	Gray{Float64}(1.7325850037702193)	1.270939272458958	Gray{Float64}(0.9012189310885932)	117	49	1	WT	120	WT_120
23Oct17_Il12inex_0_60_90_120_Sequence_A 0_S 0_U 3_V 0_X13_Y13_Job(Seq.Scan) 1 02 01_530	Cell_CP_18	7910.0	3928.0	0	0	0	23Oct17_Il12inex_0_60_90_120_Sequence_A 0_S 0_U 3_V 0_X13_Y13_Job(Seq.Scan) 1 02 01_530__Cell_CP_18	Cell_CP_18	23Oct17_Il12inex_0_60_90_120_Sequence_A 0_S 0_U 3_V 0_X13_Y13_Job(Seq.Scan) 1 02 01_530	0.06862745098039216	0	0	0.0	0.0	0.0	0.0	0.0	0.0	0	0.0	0.0	0.0	0.0	0.0	0.0	0.0	Gray{Float64}(0.0)	0.0	Gray{Float64}(0.0)	Gray{Float64}(0.0)	0.0	Gray{Float64}(0.0)	56	23	1	WT	120	WT_120
23Oct17_Il12inex_0_60_90_120_Sequence_A 0_S 0_U 3_V 0_X13_Y13_Job(Seq.Scan) 1 02 01_530	Cell_CP_19	7850.0	3943.0	1	1	1	23Oct17_Il12inex_0_60_90_120_Sequence_A 0_S 0_U 3_V 0_X13_Y13_Job(Seq.Scan) 1 02 01_530__Cell_CP_19	Cell_CP_19	23Oct17_Il12inex_0_60_90_120_Sequence_A 0_S 0_U 3_V 0_X13_Y13_Job(Seq.Scan) 1 02 01_530	0.06862745098039216	0	0	0.0	0.0	0.0	0.0	0.0	0.0	0	0.0	0.0	0.0	0.0	0.0	0.0	0.0	Gray{Float64}(0.0)	0.0	Gray{Float64}(0.0)	Gray{Float64}(0.0)	0.0	Gray{Float64}(0.0)	34	18	1	WT	120	WT_120
23Oct17_Il12inex_0_60_90_120_Sequence_A 0_S 0_U 3_V 0_X13_Y13_Job(Seq.Scan) 1 02 01_530	Cell_CP_20	9259.0	3061.0	0	0	0	23Oct17_Il12inex_0_60_90_120_Sequence_A 0_S 0_U 3_V 0_X13_Y13_Job(Seq.Scan) 1 02 01_530__Cell_CP_20	Cell_CP_20	23Oct17_Il12inex_0_60_90_120_Sequence_A 0_S 0_U 3_V 0_X13_Y13_Job(Seq.Scan) 1 02 01_530	0.06862745098039216	0	0	0.0	0.0	0.0	0.0	0.0	0.0	0	0.0	0.0	0.0	0.0	0.0	0.0	0.0	Gray{Float64}(0.0)	0.0	Gray{Float64}(0.0)	Gray{Float64}(0.0)	0.0	Gray{Float64}(0.0)	27	0	1	WT	120	WT_120
23Oct17_Il12inex_0_60_90_120_Sequence_A 0_S 0_U 3_V 0_X13_Y13_Job(Seq.Scan) 1 02 01_530	Cell_CP_21	6561.0	3895.5	0	0	0	23Oct17_Il12inex_0_60_90_120_Sequence_A 0_S 0_U 3_V 0_X13_Y13_Job(Seq.Scan) 1 02 01_530__Cell_CP_21	Cell_CP_21	23Oct17_Il12inex_0_60_90_120_Sequence_A 0_S 0_U 3_V 0_X13_Y13_Job(Seq.Scan) 1 02 01_530	0.06862745098039216	0	0	0.0	0.0	0.0	0.0	0.0	0.0	0	0.0	0.0	0.0	0.0	0.0	0.0	0.0	Gray{Float64}(0.0)	0.0	Gray{Float64}(0.0)	Gray{Float64}(0.0)	0.0	Gray{Float64}(0.0)	0	0	1	WT	120	WT_120
23Oct17_Il12inex_0_60_90_120_Sequence_A 0_S 0_U 3_V 0_X13_Y13_Job(Seq.Scan) 1 02 01_530	Cell_CP_22	10510.0	7351.0	0	0	0	23Oct17_Il12inex_0_60_90_120_Sequence_A 0_S 0_U 3_V 0_X13_Y13_Job(Seq.Scan) 1 02 01_530__Cell_CP_22	Cell_CP_22	23Oct17_Il12inex_0_60_90_120_Sequence_A 0_S 0_U 3_V 0_X13_Y13_Job(Seq.Scan) 1 02 01_530	0.06862745098039216	0	0	0.0	0.0	0.0	0.0	0.0	0.0	0	0.0	0.0	0.0	0.0	0.0	0.0	0.0	Gray{Float64}(0.0)	0.0	Gray{Float64}(0.0)	Gray{Float64}(0.0)	0.0	Gray{Float64}(0.0)	8	3	1	WT	120	WT_120
23Oct17_Il12inex_0_60_90_120_Sequence_A 0_S 0_U 3_V 0_X13_Y13_Job(Seq.Scan) 1 02 01_530	Cell_CP_23	8319.0	5573.0	1	1	0	23Oct17_Il12inex_0_60_90_120_Sequence_A 0_S 0_U 3_V 0_X13_Y13_Job(Seq.Scan) 1 02 01_530__Cell_CP_23	Cell_CP_23	23Oct17_Il12inex_0_60_90_120_Sequence_A 0_S 0_U 3_V 0_X13_Y13_Job(Seq.Scan) 1 02 01_530	0.06862745098039216	0	0	0.0	0.0	0.0	0.0	0.0	0.0	0	0.0	0.0	0.0	0.0	0.0	0.0	0.0	Gray{Float64}(0.0)	0.0	Gray{Float64}(0.0)	Gray{Float64}(0.0)	0.0	Gray{Float64}(0.0)	1	1	1	WT	120	WT_120
23Oct17_Il12inex_0_60_90_120_Sequence_A 0_S 0_U 3_V 0_X13_Y13_Job(Seq.Scan) 1 02 01_530	Cell_CP_24	5727.5	3289.0	0	0	0	23Oct17_Il12inex_0_60_90_120_Sequence_A 0_S 0_U 3_V 0_X13_Y13_Job(Seq.Scan) 1 02 01_530__Cell_CP_24	Cell_CP_24	23Oct17_Il12inex_0_60_90_120_Sequence_A 0_S 0_U 3_V 0_X13_Y13_Job(Seq.Scan) 1 02 01_530	0.06862745098039216	0	0	0.0	0.0	0.0	0.0	0.0	0.0	0	0.0	0.0	0.0	0.0	0.0	0.0	0.0	Gray{Float64}(0.0)	0.0	Gray{Float64}(0.0)	Gray{Float64}(0.0)	0.0	Gray{Float64}(0.0)	0	0	1	WT	120	WT_120
23Oct17_Il12inex_0_60_90_120_Sequence_A 0_S 0_U 3_V 0_X13_Y13_Job(Seq.Scan) 1 02 01_530	Cell_CP_25	8748.5	5981.0	13	13	13	23Oct17_Il12inex_0_60_90_120_Sequence_A 0_S 0_U 3_V 0_X13_Y13_Job(Seq.Scan) 1 02 01_530__Cell_CP_25	Cell_CP_25	23Oct17_Il12inex_0_60_90_120_Sequence_A 0_S 0_U 3_V 0_X13_Y13_Job(Seq.Scan) 1 02 01_530	0.06862745098039216	2	TxS_auto_21	7.160784721374512	16.721572875976562	0.0	95.634	43.848	6.0	TxS_auto_5	3.74509859085083	6.827450275421143	12.235292434692383	92.043	41.769	6.0	7.295034064348155	Gray{Float64}(2.5847221870817023)	2.208347956393609	Gray{Float64}(0.0)	Gray{Float64}(1.3518126570243374)	0.9016727059669454	Gray{Float64}(0.8358510998563702)	100	77	1	WT	120	WT_120
23Oct17_Il12inex_0_60_90_120_Sequence_A 0_S 0_U 3_V 0_X13_Y13_Job(Seq.Scan) 1 02 01_530	Cell_CP_26	6307.0	3733.5	1	1	1	23Oct17_Il12inex_0_60_90_120_Sequence_A 0_S 0_U 3_V 0_X13_Y13_Job(Seq.Scan) 1 02 01_530__Cell_CP_26	Cell_CP_26	23Oct17_Il12inex_0_60_90_120_Sequence_A 0_S 0_U 3_V 0_X13_Y13_Job(Seq.Scan) 1 02 01_530	0.06862745098039216	0	0	0.0	0.0	0.0	0.0	0.0	0.0	0	0.0	0.0	0.0	0.0	0.0	0.0	0.0	Gray{Float64}(0.0)	0.0	Gray{Float64}(0.0)	Gray{Float64}(0.0)	0.0	Gray{Float64}(0.0)	1	1	1	WT	120	WT_120
23Oct17_Il12inex_0_60_90_120_Sequence_A 0_S 0_U 3_V 0_X13_Y13_Job(Seq.Scan) 1 02 01_530	Cell_CP_27	6296.5	3748.5	1	1	1	23Oct17_Il12inex_0_60_90_120_Sequence_A 0_S 0_U 3_V 0_X13_Y13_Job(Seq.Scan) 1 02 01_530__Cell_CP_27	Cell_CP_27	23Oct17_Il12inex_0_60_90_120_Sequence_A 0_S 0_U 3_V 0_X13_Y13_Job(Seq.Scan) 1 02 01_530	0.06862745098039216	0	0	0.0	0.0	0.0	0.0	0.0	0.0	0	0.0	0.0	0.0	0.0	0.0	0.0	0.0	Gray{Float64}(0.0)	0.0	Gray{Float64}(0.0)	Gray{Float64}(0.0)	0.0	Gray{Float64}(0.0)	67	24	1	WT	120	WT_120
23Oct17_Il12inex_0_60_90_120_Sequence_A 0_S 0_U 3_V 0_X13_Y13_Job(Seq.Scan) 1 02 01_530	Cell_CP_28	9676.0	6275.5	0	0	0	23Oct17_Il12inex_0_60_90_120_Sequence_A 0_S 0_U 3_V 0_X13_Y13_Job(Seq.Scan) 1 02 01_530__Cell_CP_28	Cell_CP_28	23Oct17_Il12inex_0_60_90_120_Sequence_A 0_S 0_U 3_V 0_X13_Y13_Job(Seq.Scan) 1 02 01_530	0.06862745098039216	0	0	0.0	0.0	0.0	0.0	0.0	0.0	0	0.0	0.0	0.0	0.0	0.0	0.0	0.0	Gray{Float64}(0.0)	0.0	Gray{Float64}(0.0)	Gray{Float64}(0.0)	0.0	Gray{Float64}(0.0)	4	3	1	WT	120	WT_120
23Oct17_Il12inex_0_60_90_120_Sequence_A 0_S 0_U 3_V 0_X13_Y13_Job(Seq.Scan) 1 02 01_530	Cell_CP_29	8747.5	3683.0	0	0	0	23Oct17_Il12inex_0_60_90_120_Sequence_A 0_S 0_U 3_V 0_X13_Y13_Job(Seq.Scan) 1 02 01_530__Cell_CP_29	Cell_CP_29	23Oct17_Il12inex_0_60_90_120_Sequence_A 0_S 0_U 3_V 0_X13_Y13_Job(Seq.Scan) 1 02 01_530	0.06862745098039216	0	0	0.0	0.0	0.0	0.0	0.0	0.0	0	0.0	0.0	0.0	0.0	0.0	0.0	0.0	Gray{Float64}(0.0)	0.0	Gray{Float64}(0.0)	Gray{Float64}(0.0)	0.0	Gray{Float64}(0.0)	55	23	1	WT	120	WT_120
23Oct17_Il12inex_0_60_90_120_Sequence_A 0_S 0_U 3_V 0_X13_Y13_Job(Seq.Scan) 1 02 01_530	Cell_CP_30	6707.5	4386.0	0	0	0	23Oct17_Il12inex_0_60_90_120_Sequence_A 0_S 0_U 3_V 0_X13_Y13_Job(Seq.Scan) 1 02 01_530__Cell_CP_30	Cell_CP_30	23Oct17_Il12inex_0_60_90_120_Sequence_A 0_S 0_U 3_V 0_X13_Y13_Job(Seq.Scan) 1 02 01_530	0.06862745098039216	0	0	0.0	0.0	0.0	0.0	0.0	0.0	0	0.0	0.0	0.0	0.0	0.0	0.0	0.0	Gray{Float64}(0.0)	0.0	Gray{Float64}(0.0)	Gray{Float64}(0.0)	0.0	Gray{Float64}(0.0)	6	0	1	WT	120	WT_120
23Oct17_Il12inex_0_60_90_120_Sequence_A 0_S 0_U 3_V 0_X13_Y13_Job(Seq.Scan) 1 02 01_530	Cell_CP_31	14105.0	8455.0	0	0	0	23Oct17_Il12inex_0_60_90_120_Sequence_A 0_S 0_U 3_V 0_X13_Y13_Job(Seq.Scan) 1 02 01_530__Cell_CP_31	Cell_CP_31	23Oct17_Il12inex_0_60_90_120_Sequence_A 0_S 0_U 3_V 0_X13_Y13_Job(Seq.Scan) 1 02 01_530	0.06862745098039216	0	0	0.0	0.0	0.0	0.0	0.0	0.0	0	0.0	0.0	0.0	0.0	0.0	0.0	0.0	Gray{Float64}(0.0)	0.0	Gray{Float64}(0.0)	Gray{Float64}(0.0)	0.0	Gray{Float64}(0.0)	21	9	1	WT	120	WT_120
23Oct17_Il12inex_0_60_90_120_Sequence_A 0_S 0_U 3_V 0_X13_Y13_Job(Seq.Scan) 1 02 01_530	Cell_CP_32	4583.0	3342.0	0	0	0	23Oct17_Il12inex_0_60_90_120_Sequence_A 0_S 0_U 3_V 0_X13_Y13_Job(Seq.Scan) 1 02 01_530__Cell_CP_32	Cell_CP_32	23Oct17_Il12inex_0_60_90_120_Sequence_A 0_S 0_U 3_V 0_X13_Y13_Job(Seq.Scan) 1 02 01_530	0.06862745098039216	0	0	0.0	0.0	0.0	0.0	0.0	0.0	0	0.0	0.0	0.0	0.0	0.0	0.0	0.0	Gray{Float64}(0.0)	0.0	Gray{Float64}(0.0)	Gray{Float64}(0.0)	0.0	Gray{Float64}(0.0)	0	0	1	WT	120	WT_120
23Oct17_Il12inex_0_60_90_120_Sequence_A 0_S 0_U 3_V 0_X13_Y13_Job(Seq.Scan) 1 02 01_530	Cell_CP_33	6703.0	3172.0	2	2	0	23Oct17_Il12inex_0_60_90_120_Sequence_A 0_S 0_U 3_V 0_X13_Y13_Job(Seq.Scan) 1 02 01_530__Cell_CP_33	Cell_CP_33	23Oct17_Il12inex_0_60_90_120_Sequence_A 0_S 0_U 3_V 0_X13_Y13_Job(Seq.Scan) 1 02 01_530	0.06862745098039216	0	0	0.0	0.0	0.0	0.0	0.0	0.0	0	0.0	0.0	0.0	0.0	0.0	0.0	0.0	Gray{Float64}(0.0)	0.0	Gray{Float64}(0.0)	Gray{Float64}(0.0)	0.0	Gray{Float64}(0.0)	44	24	1	WT	120	WT_120
23Oct17_Il12inex_0_60_90_120_Sequence_A 0_S 0_U 3_V 0_X13_Y13_Job(Seq.Scan) 1 02 01_530	Cell_CP_34	5315.5	3673.0	0	0	0	23Oct17_Il12inex_0_60_90_120_Sequence_A 0_S 0_U 3_V 0_X13_Y13_Job(Seq.Scan) 1 02 01_530__Cell_CP_34	Cell_CP_34	23Oct17_Il12inex_0_60_90_120_Sequence_A 0_S 0_U 3_V 0_X13_Y13_Job(Seq.Scan) 1 02 01_530	0.06862745098039216	0	0	0.0	0.0	0.0	0.0	0.0	0.0	0	0.0	0.0	0.0	0.0	0.0	0.0	0.0	Gray{Float64}(0.0)	0.0	Gray{Float64}(0.0)	Gray{Float64}(0.0)	0.0	Gray{Float64}(0.0)	3	2	1	WT	120	WT_120
23Oct17_Il12inex_0_60_90_120_Sequence_A 0_S 0_U 3_V 0_X13_Y13_Job(Seq.Scan) 1 02 01_530	Cell_CP_35	5794.5	3577.5	8	8	8	23Oct17_Il12inex_0_60_90_120_Sequence_A 0_S 0_U 3_V 0_X13_Y13_Job(Seq.Scan) 1 02 01_530__Cell_CP_35	Cell_CP_35	23Oct17_Il12inex_0_60_90_120_Sequence_A 0_S 0_U 3_V 0_X13_Y13_Job(Seq.Scan) 1 02 01_530	0.06862745098039216	1	TxS_auto_30	14.282352447509766	35.41176986694336	54.28627014160156	135.891	131.922	7.5	0	0.0	0.0	0.0	0.0	0.0	0.0	0.0	Gray{Float64}(5.15528879741453)	4.676683838175006	Gray{Float64}(3.7085536653214053)	Gray{Float64}(0.0)	0.0	Gray{Float64}(0.0)	19	18	1	WT	120	WT_120
23Oct17_Il12inex_0_60_90_120_Sequence_A 0_S 0_U 3_V 0_X13_Y13_Job(Seq.Scan) 1 02 01_530	Cell_CP_36	7633.5	4992.5	0	0	0	23Oct17_Il12inex_0_60_90_120_Sequence_A 0_S 0_U 3_V 0_X13_Y13_Job(Seq.Scan) 1 02 01_530__Cell_CP_36	Cell_CP_36	23Oct17_Il12inex_0_60_90_120_Sequence_A 0_S 0_U 3_V 0_X13_Y13_Job(Seq.Scan) 1 02 01_530	0.06862745098039216	0	0	0.0	0.0	0.0	0.0	0.0	0.0	0	0.0	0.0	0.0	0.0	0.0	0.0	0.0	Gray{Float64}(0.0)	0.0	Gray{Float64}(0.0)	Gray{Float64}(0.0)	0.0	Gray{Float64}(0.0)	1	0	1	WT	120	WT_120
23Oct17_Il12inex_0_60_90_120_Sequence_A 0_S 0_U 3_V 0_X13_Y13_Job(Seq.Scan) 1 02 01_530	Cell_CP_37	6308.5	4204.5	0	0	0	23Oct17_Il12inex_0_60_90_120_Sequence_A 0_S 0_U 3_V 0_X13_Y13_Job(Seq.Scan) 1 02 01_530__Cell_CP_37	Cell_CP_37	23Oct17_Il12inex_0_60_90_120_Sequence_A 0_S 0_U 3_V 0_X13_Y13_Job(Seq.Scan) 1 02 01_530	0.06862745098039216	0	0	0.0	0.0	0.0	0.0	0.0	0.0	0	0.0	0.0	0.0	0.0	0.0	0.0	0.0	Gray{Float64}(0.0)	0.0	Gray{Float64}(0.0)	Gray{Float64}(0.0)	0.0	Gray{Float64}(0.0)	0	0	1	WT	120	WT_120
23Oct17_Il12inex_0_60_90_120_Sequence_A 0_S 0_U 3_V 0_X13_Y13_Job(Seq.Scan) 1 02 01_530	Cell_CP_38	5140.0	3639.5	0	0	0	23Oct17_Il12inex_0_60_90_120_Sequence_A 0_S 0_U 3_V 0_X13_Y13_Job(Seq.Scan) 1 02 01_530__Cell_CP_38	Cell_CP_38	23Oct17_Il12inex_0_60_90_120_Sequence_A 0_S 0_U 3_V 0_X13_Y13_Job(Seq.Scan) 1 02 01_530	0.06862745098039216	0	0	0.0	0.0	0.0	0.0	0.0	0.0	0	0.0	0.0	0.0	0.0	0.0	0.0	0.0	Gray{Float64}(0.0)	0.0	Gray{Float64}(0.0)	Gray{Float64}(0.0)	0.0	Gray{Float64}(0.0)	1	1	1	WT	120	WT_120
23Oct17_Il12inex_0_60_90_120_Sequence_A 0_S 0_U 3_V 0_X13_Y13_Job(Seq.Scan) 1 02 01_530	Cell_CP_39	6564.5	4002.5	0	0	0	23Oct17_Il12inex_0_60_90_120_Sequence_A 0_S 0_U 3_V 0_X13_Y13_Job(Seq.Scan) 1 02 01_530__Cell_CP_39	Cell_CP_39	23Oct17_Il12inex_0_60_90_120_Sequence_A 0_S 0_U 3_V 0_X13_Y13_Job(Seq.Scan) 1 02 01_530	0.06862745098039216	0	0	0.0	0.0	0.0	0.0	0.0	0.0	0	0.0	0.0	0.0	0.0	0.0	0.0	0.0	Gray{Float64}(0.0)	0.0	Gray{Float64}(0.0)	Gray{Float64}(0.0)	0.0	Gray{Float64}(0.0)	15	7	1	WT	120	WT_120
23Oct17_Il12inex_0_60_90_120_Sequence_A 0_S 0_U 3_V 0_X13_Y13_Job(Seq.Scan) 1 02 01_530	Cell_CP_40	8302.5	4006.5	1	1	0	23Oct17_Il12inex_0_60_90_120_Sequence_A 0_S 0_U 3_V 0_X13_Y13_Job(Seq.Scan) 1 02 01_530__Cell_CP_40	Cell_CP_40	23Oct17_Il12inex_0_60_90_120_Sequence_A 0_S 0_U 3_V 0_X13_Y13_Job(Seq.Scan) 1 02 01_530	0.06862745098039216	0	0	0.0	0.0	0.0	0.0	0.0	0.0	0	0.0	0.0	0.0	0.0	0.0	0.0	0.0	Gray{Float64}(0.0)	0.0	Gray{Float64}(0.0)	Gray{Float64}(0.0)	0.0	Gray{Float64}(0.0)	0	0	1	WT	120	WT_120
23Oct17_Il12inex_0_60_90_120_Sequence_A 0_S 0_U 3_V 0_X13_Y13_Job(Seq.Scan) 1 02 01_530	Cell_CP_41	9819.5	5369.0	0	0	0	23Oct17_Il12inex_0_60_90_120_Sequence_A 0_S 0_U 3_V 0_X13_Y13_Job(Seq.Scan) 1 02 01_530__Cell_CP_41	Cell_CP_41	23Oct17_Il12inex_0_60_90_120_Sequence_A 0_S 0_U 3_V 0_X13_Y13_Job(Seq.Scan) 1 02 01_530	0.06862745098039216	0	0	0.0	0.0	0.0	0.0	0.0	0.0	0	0.0	0.0	0.0	0.0	0.0	0.0	0.0	Gray{Float64}(0.0)	0.0	Gray{Float64}(0.0)	Gray{Float64}(0.0)	0.0	Gray{Float64}(0.0)	0	0	1	WT	120	WT_120
23Oct17_Il12inex_0_60_90_120_Sequence_A 0_S 0_U 3_V 0_X13_Y13_Job(Seq.Scan) 1 02 01_530	Cell_CP_42	6743.5	3974.0	0	0	0	23Oct17_Il12inex_0_60_90_120_Sequence_A 0_S 0_U 3_V 0_X13_Y13_Job(Seq.Scan) 1 02 01_530__Cell_CP_42	Cell_CP_42	23Oct17_Il12inex_0_60_90_120_Sequence_A 0_S 0_U 3_V 0_X13_Y13_Job(Seq.Scan) 1 02 01_530	0.06862745098039216	0	0	0.0	0.0	0.0	0.0	0.0	0.0	0	0.0	0.0	0.0	0.0	0.0	0.0	0.0	Gray{Float64}(0.0)	0.0	Gray{Float64}(0.0)	Gray{Float64}(0.0)	0.0	Gray{Float64}(0.0)	2	0	1	WT	120	WT_120
23Oct17_Il12inex_0_60_90_120_Sequence_A 0_S 0_U 3_V 0_X13_Y13_Job(Seq.Scan) 1 02 01_530	Cell_CP_43	8284.5	4187.5	0	0	0	23Oct17_Il12inex_0_60_90_120_Sequence_A 0_S 0_U 3_V 0_X13_Y13_Job(Seq.Scan) 1 02 01_530__Cell_CP_43	Cell_CP_43	23Oct17_Il12inex_0_60_90_120_Sequence_A 0_S 0_U 3_V 0_X13_Y13_Job(Seq.Scan) 1 02 01_530	0.06862745098039216	0	0	0.0	0.0	0.0	0.0	0.0	0.0	0	0.0	0.0	0.0	0.0	0.0	0.0	0.0	Gray{Float64}(0.0)	0.0	Gray{Float64}(0.0)	Gray{Float64}(0.0)	0.0	Gray{Float64}(0.0)	2	0	1	WT	120	WT_120
23Oct17_Il12inex_0_60_90_120_Sequence_A 0_S 0_U 3_V 0_X13_Y13_Job(Seq.Scan) 1 02 01_530	Cell_CP_44	6782.5	3727.0	24	24	21	23Oct17_Il12inex_0_60_90_120_Sequence_A 0_S 0_U 3_V 0_X13_Y13_Job(Seq.Scan) 1 02 01_530__Cell_CP_44	Cell_CP_44	23Oct17_Il12inex_0_60_90_120_Sequence_A 0_S 0_U 3_V 0_X13_Y13_Job(Seq.Scan) 1 02 01_530	0.06862745098039216	2	TxS_auto_10	5.81568717956543	12.886273384094238	19.772546768188477	170.856	15.120000000000001	6.0	TxS_auto_11	8.376470565795898	20.564714431762695	33.364688873291016	172.746	15.687	6.5	5.843251577674887	Gray{Float64}(2.0992022901177227)	1.701836047623117	Gray{Float64}(1.3507568414377153)	Gray{Float64}(3.0235302642492514)	2.7158955336340673	Gray{Float64}(2.279300804615958)	74	43	1	WT	120	WT_120
23Oct17_Il12inex_0_60_90_120_Sequence_A 0_S 0_U 3_V 0_X13_Y13_Job(Seq.Scan) 1 02 01_530	Cell_CP_45	8439.5	5439.0	1	1	0	23Oct17_Il12inex_0_60_90_120_Sequence_A 0_S 0_U 3_V 0_X13_Y13_Job(Seq.Scan) 1 02 01_530__Cell_CP_45	Cell_CP_45	23Oct17_Il12inex_0_60_90_120_Sequence_A 0_S 0_U 3_V 0_X13_Y13_Job(Seq.Scan) 1 02 01_530	0.06862745098039216	0	0	0.0	0.0	0.0	0.0	0.0	0.0	0	0.0	0.0	0.0	0.0	0.0	0.0	0.0	Gray{Float64}(0.0)	0.0	Gray{Float64}(0.0)	Gray{Float64}(0.0)	0.0	Gray{Float64}(0.0)	24	20	1	WT	120	WT_120
23Oct17_Il12inex_0_60_90_120_Sequence_A 0_S 0_U 3_V 0_X13_Y13_Job(Seq.Scan) 1 02 01_530	Cell_CP_46	6521.5	4734.0	1	1	1	23Oct17_Il12inex_0_60_90_120_Sequence_A 0_S 0_U 3_V 0_X13_Y13_Job(Seq.Scan) 1 02 01_530__Cell_CP_46	Cell_CP_46	23Oct17_Il12inex_0_60_90_120_Sequence_A 0_S 0_U 3_V 0_X13_Y13_Job(Seq.Scan) 1 02 01_530	0.06862745098039216	0	0	0.0	0.0	0.0	0.0	0.0	0.0	0	0.0	0.0	0.0	0.0	0.0	0.0	0.0	Gray{Float64}(0.0)	0.0	Gray{Float64}(0.0)	Gray{Float64}(0.0)	0.0	Gray{Float64}(0.0)	62	37	1	WT	120	WT_120
23Oct17_Il12inex_0_60_90_120_Sequence_A 0_S 0_U 3_V 0_X13_Y13_Job(Seq.Scan) 1 02 01_530	Cell_CP_47	6758.0	5976.0	0	0	0	23Oct17_Il12inex_0_60_90_120_Sequence_A 0_S 0_U 3_V 0_X13_Y13_Job(Seq.Scan) 1 02 01_530__Cell_CP_47	Cell_CP_47	23Oct17_Il12inex_0_60_90_120_Sequence_A 0_S 0_U 3_V 0_X13_Y13_Job(Seq.Scan) 1 02 01_530	0.06862745098039216	0	0	0.0	0.0	0.0	0.0	0.0	0.0	0	0.0	0.0	0.0	0.0	0.0	0.0	0.0	Gray{Float64}(0.0)	0.0	Gray{Float64}(0.0)	Gray{Float64}(0.0)	0.0	Gray{Float64}(0.0)	6	3	1	WT	120	WT_120
23Oct17_Il12inex_0_60_90_120_Sequence_A 0_S 0_U 3_V 0_X13_Y13_Job(Seq.Scan) 1 02 01_530	Cell_CP_48	7500.0	3595.5	0	0	0	23Oct17_Il12inex_0_60_90_120_Sequence_A 0_S 0_U 3_V 0_X13_Y13_Job(Seq.Scan) 1 02 01_530__Cell_CP_48	Cell_CP_48	23Oct17_Il12inex_0_60_90_120_Sequence_A 0_S 0_U 3_V 0_X13_Y13_Job(Seq.Scan) 1 02 01_530	0.06862745098039216	0	0	0.0	0.0	0.0	0.0	0.0	0.0	0	0.0	0.0	0.0	0.0	0.0	0.0	0.0	Gray{Float64}(0.0)	0.0	Gray{Float64}(0.0)	Gray{Float64}(0.0)	0.0	Gray{Float64}(0.0)	12	2	1	WT	120	WT_120
23Oct17_Il12inex_0_60_90_120_Sequence_A 0_S 0_U 3_V 0_X13_Y13_Job(Seq.Scan) 1 02 01_530	Cell_CP_49	6367.5	3524.5	0	0	0	23Oct17_Il12inex_0_60_90_120_Sequence_A 0_S 0_U 3_V 0_X13_Y13_Job(Seq.Scan) 1 02 01_530__Cell_CP_49	Cell_CP_49	23Oct17_Il12inex_0_60_90_120_Sequence_A 0_S 0_U 3_V 0_X13_Y13_Job(Seq.Scan) 1 02 01_530	0.06862745098039216	0	0	0.0	0.0	0.0	0.0	0.0	0.0	0	0.0	0.0	0.0	0.0	0.0	0.0	0.0	Gray{Float64}(0.0)	0.0	Gray{Float64}(0.0)	Gray{Float64}(0.0)	0.0	Gray{Float64}(0.0)	2	2	1	WT	120	WT_120
23Oct17_Il12inex_0_60_90_120_Sequence_A 0_S 0_U 3_V 0_X13_Y13_Job(Seq.Scan) 1 02 01_530	Cell_CP_50	7388.0	4377.0	0	0	0	23Oct17_Il12inex_0_60_90_120_Sequence_A 0_S 0_U 3_V 0_X13_Y13_Job(Seq.Scan) 1 02 01_530__Cell_CP_50	Cell_CP_50	23Oct17_Il12inex_0_60_90_120_Sequence_A 0_S 0_U 3_V 0_X13_Y13_Job(Seq.Scan) 1 02 01_530	0.06862745098039216	0	0	0.0	0.0	0.0	0.0	0.0	0.0	0	0.0	0.0	0.0	0.0	0.0	0.0	0.0	Gray{Float64}(0.0)	0.0	Gray{Float64}(0.0)	Gray{Float64}(0.0)	0.0	Gray{Float64}(0.0)	1	0	1	WT	120	WT_120
23Oct17_Il12inex_0_60_90_120_Sequence_A 0_S 0_U 3_V 0_X13_Y13_Job(Seq.Scan) 1 02 01_530	Cell_CP_51	5958.5	3233.0	0	0	0	23Oct17_Il12inex_0_60_90_120_Sequence_A 0_S 0_U 3_V 0_X13_Y13_Job(Seq.Scan) 1 02 01_530__Cell_CP_51	Cell_CP_51	23Oct17_Il12inex_0_60_90_120_Sequence_A 0_S 0_U 3_V 0_X13_Y13_Job(Seq.Scan) 1 02 01_530	0.06862745098039216	0	0	0.0	0.0	0.0	0.0	0.0	0.0	0	0.0	0.0	0.0	0.0	0.0	0.0	0.0	Gray{Float64}(0.0)	0.0	Gray{Float64}(0.0)	Gray{Float64}(0.0)	0.0	Gray{Float64}(0.0)	1	0	1	WT	120	WT_120
23Oct17_Il12inex_0_60_90_120_Sequence_A 0_S 0_U 3_V 0_X13_Y12_Job(Seq.Scan) 1 02 01_528	Cell_CP_1	4928.0	3948.5	9	9	9	23Oct17_Il12inex_0_60_90_120_Sequence_A 0_S 0_U 3_V 0_X13_Y12_Job(Seq.Scan) 1 02 01_528__Cell_CP_1	Cell_CP_1	23Oct17_Il12inex_0_60_90_120_Sequence_A 0_S 0_U 3_V 0_X13_Y12_Job(Seq.Scan) 1 02 01_528	0.046153846153846156	2	TxS_auto_4	7.262744903564453	16.34117889404297	25.149017333984375	6.237	70.497	7.0	TxS_auto_7	1.4901964664459229	2.623530387878418	5.215685844421387	9.639	70.875	7.5	7.346188671685475	Gray{Float64}(2.621525240847386)	2.1581109195515578	Gray{Float64}(1.718049152573954)	Gray{Float64}(0.537894102365109)	0.3464786484847634	Gray{Float64}(0.35630834104166825)	57	53	1	WT	120	WT_120
23Oct17_Il12inex_0_60_90_120_Sequence_A 0_S 0_U 3_V 0_X13_Y12_Job(Seq.Scan) 1 02 01_528	Cell_CP_2	7179.0	4386.5	0	0	0	23Oct17_Il12inex_0_60_90_120_Sequence_A 0_S 0_U 3_V 0_X13_Y12_Job(Seq.Scan) 1 02 01_528__Cell_CP_2	Cell_CP_2	23Oct17_Il12inex_0_60_90_120_Sequence_A 0_S 0_U 3_V 0_X13_Y12_Job(Seq.Scan) 1 02 01_528	0.046153846153846156	0	0	0.0	0.0	0.0	0.0	0.0	0.0	0	0.0	0.0	0.0	0.0	0.0	0.0	0.0	Gray{Float64}(0.0)	0.0	Gray{Float64}(0.0)	Gray{Float64}(0.0)	0.0	Gray{Float64}(0.0)	2	0	1	WT	120	WT_120
23Oct17_Il12inex_0_60_90_120_Sequence_A 0_S 0_U 3_V 0_X13_Y12_Job(Seq.Scan) 1 02 01_528	Cell_CP_3	6204.0	2899.0	0	0	0	23Oct17_Il12inex_0_60_90_120_Sequence_A 0_S 0_U 3_V 0_X13_Y12_Job(Seq.Scan) 1 02 01_528__Cell_CP_3	Cell_CP_3	23Oct17_Il12inex_0_60_90_120_Sequence_A 0_S 0_U 3_V 0_X13_Y12_Job(Seq.Scan) 1 02 01_528	0.046153846153846156	0	0	0.0	0.0	0.0	0.0	0.0	0.0	0	0.0	0.0	0.0	0.0	0.0	0.0	0.0	Gray{Float64}(0.0)	0.0	Gray{Float64}(0.0)	Gray{Float64}(0.0)	0.0	Gray{Float64}(0.0)	0	0	1	WT	120	WT_120
23Oct17_Il12inex_0_60_90_120_Sequence_A 0_S 0_U 3_V 0_X13_Y12_Job(Seq.Scan) 1 02 01_528	Cell_CP_4	6010.0	3144.5	0	0	0	23Oct17_Il12inex_0_60_90_120_Sequence_A 0_S 0_U 3_V 0_X13_Y12_Job(Seq.Scan) 1 02 01_528__Cell_CP_4	Cell_CP_4	23Oct17_Il12inex_0_60_90_120_Sequence_A 0_S 0_U 3_V 0_X13_Y12_Job(Seq.Scan) 1 02 01_528	0.046153846153846156	0	0	0.0	0.0	0.0	0.0	0.0	0.0	0	0.0	0.0	0.0	0.0	0.0	0.0	0.0	Gray{Float64}(0.0)	0.0	Gray{Float64}(0.0)	Gray{Float64}(0.0)	0.0	Gray{Float64}(0.0)	0	0	1	WT	120	WT_120
23Oct17_Il12inex_0_60_90_120_Sequence_A 0_S 0_U 3_V 0_X13_Y12_Job(Seq.Scan) 1 02 01_528	Cell_CP_5	8786.0	7073.0	0	0	0	23Oct17_Il12inex_0_60_90_120_Sequence_A 0_S 0_U 3_V 0_X13_Y12_Job(Seq.Scan) 1 02 01_528__Cell_CP_5	Cell_CP_5	23Oct17_Il12inex_0_60_90_120_Sequence_A 0_S 0_U 3_V 0_X13_Y12_Job(Seq.Scan) 1 02 01_528	0.046153846153846156	0	0	0.0	0.0	0.0	0.0	0.0	0.0	0	0.0	0.0	0.0	0.0	0.0	0.0	0.0	Gray{Float64}(0.0)	0.0	Gray{Float64}(0.0)	Gray{Float64}(0.0)	0.0	Gray{Float64}(0.0)	1	1	1	WT	120	WT_120
23Oct17_Il12inex_0_60_90_120_Sequence_A 0_S 0_U 3_V 0_X13_Y12_Job(Seq.Scan) 1 02 01_528	Cell_CP_6	5140.0	3037.0	0	0	0	23Oct17_Il12inex_0_60_90_120_Sequence_A 0_S 0_U 3_V 0_X13_Y12_Job(Seq.Scan) 1 02 01_528__Cell_CP_6	Cell_CP_6	23Oct17_Il12inex_0_60_90_120_Sequence_A 0_S 0_U 3_V 0_X13_Y12_Job(Seq.Scan) 1 02 01_528	0.046153846153846156	0	0	0.0	0.0	0.0	0.0	0.0	0.0	0	0.0	0.0	0.0	0.0	0.0	0.0	0.0	Gray{Float64}(0.0)	0.0	Gray{Float64}(0.0)	Gray{Float64}(0.0)	0.0	Gray{Float64}(0.0)	0	0	1	WT	120	WT_120
23Oct17_Il12inex_0_60_90_120_Sequence_A 0_S 0_U 3_V 0_X13_Y12_Job(Seq.Scan) 1 02 01_528	Cell_CP_7	6229.5	2975.5	0	0	0	23Oct17_Il12inex_0_60_90_120_Sequence_A 0_S 0_U 3_V 0_X13_Y12_Job(Seq.Scan) 1 02 01_528__Cell_CP_7	Cell_CP_7	23Oct17_Il12inex_0_60_90_120_Sequence_A 0_S 0_U 3_V 0_X13_Y12_Job(Seq.Scan) 1 02 01_528	0.046153846153846156	0	0	0.0	0.0	0.0	0.0	0.0	0.0	0	0.0	0.0	0.0	0.0	0.0	0.0	0.0	Gray{Float64}(0.0)	0.0	Gray{Float64}(0.0)	Gray{Float64}(0.0)	0.0	Gray{Float64}(0.0)	0	0	1	WT	120	WT_120
23Oct17_Il12inex_0_60_90_120_Sequence_A 0_S 0_U 3_V 0_X13_Y12_Job(Seq.Scan) 1 02 01_528	Cell_CP_8	6418.0	3941.0	0	0	0	23Oct17_Il12inex_0_60_90_120_Sequence_A 0_S 0_U 3_V 0_X13_Y12_Job(Seq.Scan) 1 02 01_528__Cell_CP_8	Cell_CP_8	23Oct17_Il12inex_0_60_90_120_Sequence_A 0_S 0_U 3_V 0_X13_Y12_Job(Seq.Scan) 1 02 01_528	0.046153846153846156	0	0	0.0	0.0	0.0	0.0	0.0	0.0	0	0.0	0.0	0.0	0.0	0.0	0.0	0.0	Gray{Float64}(0.0)	0.0	Gray{Float64}(0.0)	Gray{Float64}(0.0)	0.0	Gray{Float64}(0.0)	2	0	1	WT	120	WT_120
23Oct17_Il12inex_0_60_90_120_Sequence_A 0_S 0_U 3_V 0_X13_Y12_Job(Seq.Scan) 1 02 01_528	Cell_CP_9	5839.0	3614.5	0	0	0	23Oct17_Il12inex_0_60_90_120_Sequence_A 0_S 0_U 3_V 0_X13_Y12_Job(Seq.Scan) 1 02 01_528__Cell_CP_9	Cell_CP_9	23Oct17_Il12inex_0_60_90_120_Sequence_A 0_S 0_U 3_V 0_X13_Y12_Job(Seq.Scan) 1 02 01_528	0.046153846153846156	0	0	0.0	0.0	0.0	0.0	0.0	0.0	0	0.0	0.0	0.0	0.0	0.0	0.0	0.0	Gray{Float64}(0.0)	0.0	Gray{Float64}(0.0)	Gray{Float64}(0.0)	0.0	Gray{Float64}(0.0)	25	11	1	WT	120	WT_120
23Oct17_Il12inex_0_60_90_120_Sequence_A 0_S 0_U 3_V 0_X13_Y12_Job(Seq.Scan) 1 02 01_528	Cell_CP_10	9128.5	4401.5	1	1	1	23Oct17_Il12inex_0_60_90_120_Sequence_A 0_S 0_U 3_V 0_X13_Y12_Job(Seq.Scan) 1 02 01_528__Cell_CP_10	Cell_CP_10	23Oct17_Il12inex_0_60_90_120_Sequence_A 0_S 0_U 3_V 0_X13_Y12_Job(Seq.Scan) 1 02 01_528	0.046153846153846156	0	0	0.0	0.0	0.0	0.0	0.0	0.0	0	0.0	0.0	0.0	0.0	0.0	0.0	0.0	Gray{Float64}(0.0)	0.0	Gray{Float64}(0.0)	Gray{Float64}(0.0)	0.0	Gray{Float64}(0.0)	0	0	1	WT	120	WT_120
23Oct17_Il12inex_0_60_90_120_Sequence_A 0_S 0_U 3_V 0_X13_Y12_Job(Seq.Scan) 1 02 01_528	Cell_CP_11	6955.5	3383.0	0	0	0	23Oct17_Il12inex_0_60_90_120_Sequence_A 0_S 0_U 3_V 0_X13_Y12_Job(Seq.Scan) 1 02 01_528__Cell_CP_11	Cell_CP_11	23Oct17_Il12inex_0_60_90_120_Sequence_A 0_S 0_U 3_V 0_X13_Y12_Job(Seq.Scan) 1 02 01_528	0.046153846153846156	0	0	0.0	0.0	0.0	0.0	0.0	0.0	0	0.0	0.0	0.0	0.0	0.0	0.0	0.0	Gray{Float64}(0.0)	0.0	Gray{Float64}(0.0)	Gray{Float64}(0.0)	0.0	Gray{Float64}(0.0)	1	0	1	WT	120	WT_120
23Oct17_Il12inex_0_60_90_120_Sequence_A 0_S 0_U 3_V 0_X13_Y12_Job(Seq.Scan) 1 02 01_528	Cell_CP_12	6919.0	1883.5	0	0	0	23Oct17_Il12inex_0_60_90_120_Sequence_A 0_S 0_U 3_V 0_X13_Y12_Job(Seq.Scan) 1 02 01_528__Cell_CP_12	Cell_CP_12	23Oct17_Il12inex_0_60_90_120_Sequence_A 0_S 0_U 3_V 0_X13_Y12_Job(Seq.Scan) 1 02 01_528	0.046153846153846156	0	0	0.0	0.0	0.0	0.0	0.0	0.0	0	0.0	0.0	0.0	0.0	0.0	0.0	0.0	Gray{Float64}(0.0)	0.0	Gray{Float64}(0.0)	Gray{Float64}(0.0)	0.0	Gray{Float64}(0.0)	34	7	1	WT	120	WT_120
23Oct17_Il12inex_0_60_90_120_Sequence_A 0_S 0_U 3_V 0_X13_Y12_Job(Seq.Scan) 1 02 01_528	Cell_CP_13	6245.0	3515.5	0	0	0	23Oct17_Il12inex_0_60_90_120_Sequence_A 0_S 0_U 3_V 0_X13_Y12_Job(Seq.Scan) 1 02 01_528__Cell_CP_13	Cell_CP_13	23Oct17_Il12inex_0_60_90_120_Sequence_A 0_S 0_U 3_V 0_X13_Y12_Job(Seq.Scan) 1 02 01_528	0.046153846153846156	0	0	0.0	0.0	0.0	0.0	0.0	0.0	0	0.0	0.0	0.0	0.0	0.0	0.0	0.0	Gray{Float64}(0.0)	0.0	Gray{Float64}(0.0)	Gray{Float64}(0.0)	0.0	Gray{Float64}(0.0)	0	0	1	WT	120	WT_120
23Oct17_Il12inex_0_60_90_120_Sequence_A 0_S 0_U 3_V 0_X13_Y12_Job(Seq.Scan) 1 02 01_528	Cell_CP_14	4521.0	3112.0	0	0	0	23Oct17_Il12inex_0_60_90_120_Sequence_A 0_S 0_U 3_V 0_X13_Y12_Job(Seq.Scan) 1 02 01_528__Cell_CP_14	Cell_CP_14	23Oct17_Il12inex_0_60_90_120_Sequence_A 0_S 0_U 3_V 0_X13_Y12_Job(Seq.Scan) 1 02 01_528	0.046153846153846156	0	0	0.0	0.0	0.0	0.0	0.0	0.0	0	0.0	0.0	0.0	0.0	0.0	0.0	0.0	Gray{Float64}(0.0)	0.0	Gray{Float64}(0.0)	Gray{Float64}(0.0)	0.0	Gray{Float64}(0.0)	5	2	1	WT	120	WT_120
23Oct17_Il12inex_0_60_90_120_Sequence_A 0_S 0_U 3_V 0_X13_Y12_Job(Seq.Scan) 1 02 01_528	Cell_CP_15	9510.0	7320.5	0	0	0	23Oct17_Il12inex_0_60_90_120_Sequence_A 0_S 0_U 3_V 0_X13_Y12_Job(Seq.Scan) 1 02 01_528__Cell_CP_15	Cell_CP_15	23Oct17_Il12inex_0_60_90_120_Sequence_A 0_S 0_U 3_V 0_X13_Y12_Job(Seq.Scan) 1 02 01_528	0.046153846153846156	0	0	0.0	0.0	0.0	0.0	0.0	0.0	0	0.0	0.0	0.0	0.0	0.0	0.0	0.0	Gray{Float64}(0.0)	0.0	Gray{Float64}(0.0)	Gray{Float64}(0.0)	0.0	Gray{Float64}(0.0)	3	3	1	WT	120	WT_120
23Oct17_Il12inex_0_60_90_120_Sequence_A 0_S 0_U 3_V 0_X13_Y12_Job(Seq.Scan) 1 02 01_528	Cell_CP_16	6001.0	2952.5	0	0	0	23Oct17_Il12inex_0_60_90_120_Sequence_A 0_S 0_U 3_V 0_X13_Y12_Job(Seq.Scan) 1 02 01_528__Cell_CP_16	Cell_CP_16	23Oct17_Il12inex_0_60_90_120_Sequence_A 0_S 0_U 3_V 0_X13_Y12_Job(Seq.Scan) 1 02 01_528	0.046153846153846156	0	0	0.0	0.0	0.0	0.0	0.0	0.0	0	0.0	0.0	0.0	0.0	0.0	0.0	0.0	Gray{Float64}(0.0)	0.0	Gray{Float64}(0.0)	Gray{Float64}(0.0)	0.0	Gray{Float64}(0.0)	0	0	1	WT	120	WT_120
23Oct17_Il12inex_0_60_90_120_Sequence_A 0_S 0_U 3_V 0_X13_Y12_Job(Seq.Scan) 1 02 01_528	Cell_CP_17	7767.0	4527.5	1	1	1	23Oct17_Il12inex_0_60_90_120_Sequence_A 0_S 0_U 3_V 0_X13_Y12_Job(Seq.Scan) 1 02 01_528__Cell_CP_17	Cell_CP_17	23Oct17_Il12inex_0_60_90_120_Sequence_A 0_S 0_U 3_V 0_X13_Y12_Job(Seq.Scan) 1 02 01_528	0.046153846153846156	0	0	0.0	0.0	0.0	0.0	0.0	0.0	0	0.0	0.0	0.0	0.0	0.0	0.0	0.0	Gray{Float64}(0.0)	0.0	Gray{Float64}(0.0)	Gray{Float64}(0.0)	0.0	Gray{Float64}(0.0)	0	0	1	WT	120	WT_120
23Oct17_Il12inex_0_60_90_120_Sequence_A 0_S 0_U 3_V 0_X13_Y12_Job(Seq.Scan) 1 02 01_528	Cell_CP_18	6495.0	3205.0	0	0	0	23Oct17_Il12inex_0_60_90_120_Sequence_A 0_S 0_U 3_V 0_X13_Y12_Job(Seq.Scan) 1 02 01_528__Cell_CP_18	Cell_CP_18	23Oct17_Il12inex_0_60_90_120_Sequence_A 0_S 0_U 3_V 0_X13_Y12_Job(Seq.Scan) 1 02 01_528	0.046153846153846156	0	0	0.0	0.0	0.0	0.0	0.0	0.0	0	0.0	0.0	0.0	0.0	0.0	0.0	0.0	Gray{Float64}(0.0)	0.0	Gray{Float64}(0.0)	Gray{Float64}(0.0)	0.0	Gray{Float64}(0.0)	0	0	1	WT	120	WT_120
23Oct17_Il12inex_0_60_90_120_Sequence_A 0_S 0_U 3_V 0_X13_Y12_Job(Seq.Scan) 1 02 01_528	Cell_CP_19	6293.5	3901.5	0	0	0	23Oct17_Il12inex_0_60_90_120_Sequence_A 0_S 0_U 3_V 0_X13_Y12_Job(Seq.Scan) 1 02 01_528__Cell_CP_19	Cell_CP_19	23Oct17_Il12inex_0_60_90_120_Sequence_A 0_S 0_U 3_V 0_X13_Y12_Job(Seq.Scan) 1 02 01_528	0.046153846153846156	0	0	0.0	0.0	0.0	0.0	0.0	0.0	0	0.0	0.0	0.0	0.0	0.0	0.0	0.0	Gray{Float64}(0.0)	0.0	Gray{Float64}(0.0)	Gray{Float64}(0.0)	0.0	Gray{Float64}(0.0)	32	20	1	WT	120	WT_120
23Oct17_Il12inex_0_60_90_120_Sequence_A 0_S 0_U 3_V 0_X13_Y12_Job(Seq.Scan) 1 02 01_528	Cell_CP_20	6782.5	4035.5	0	0	0	23Oct17_Il12inex_0_60_90_120_Sequence_A 0_S 0_U 3_V 0_X13_Y12_Job(Seq.Scan) 1 02 01_528__Cell_CP_20	Cell_CP_20	23Oct17_Il12inex_0_60_90_120_Sequence_A 0_S 0_U 3_V 0_X13_Y12_Job(Seq.Scan) 1 02 01_528	0.046153846153846156	0	0	0.0	0.0	0.0	0.0	0.0	0.0	0	0.0	0.0	0.0	0.0	0.0	0.0	0.0	Gray{Float64}(0.0)	0.0	Gray{Float64}(0.0)	Gray{Float64}(0.0)	0.0	Gray{Float64}(0.0)	0	0	1	WT	120	WT_120
23Oct17_Il12inex_0_60_90_120_Sequence_A 0_S 0_U 3_V 0_X13_Y12_Job(Seq.Scan) 1 02 01_528	Cell_CP_21	8754.5	4666.5	0	0	0	23Oct17_Il12inex_0_60_90_120_Sequence_A 0_S 0_U 3_V 0_X13_Y12_Job(Seq.Scan) 1 02 01_528__Cell_CP_21	Cell_CP_21	23Oct17_Il12inex_0_60_90_120_Sequence_A 0_S 0_U 3_V 0_X13_Y12_Job(Seq.Scan) 1 02 01_528	0.046153846153846156	0	0	0.0	0.0	0.0	0.0	0.0	0.0	0	0.0	0.0	0.0	0.0	0.0	0.0	0.0	Gray{Float64}(0.0)	0.0	Gray{Float64}(0.0)	Gray{Float64}(0.0)	0.0	Gray{Float64}(0.0)	1	1	1	WT	120	WT_120
23Oct17_Il12inex_0_60_90_120_Sequence_A 0_S 0_U 3_V 0_X13_Y12_Job(Seq.Scan) 1 02 01_528	Cell_CP_22	8222.5	3493.0	0	0	0	23Oct17_Il12inex_0_60_90_120_Sequence_A 0_S 0_U 3_V 0_X13_Y12_Job(Seq.Scan) 1 02 01_528__Cell_CP_22	Cell_CP_22	23Oct17_Il12inex_0_60_90_120_Sequence_A 0_S 0_U 3_V 0_X13_Y12_Job(Seq.Scan) 1 02 01_528	0.046153846153846156	0	0	0.0	0.0	0.0	0.0	0.0	0.0	0	0.0	0.0	0.0	0.0	0.0	0.0	0.0	Gray{Float64}(0.0)	0.0	Gray{Float64}(0.0)	Gray{Float64}(0.0)	0.0	Gray{Float64}(0.0)	0	0	1	WT	120	WT_120
23Oct17_Il12inex_0_60_90_120_Sequence_A 0_S 0_U 3_V 0_X13_Y12_Job(Seq.Scan) 1 02 01_528	Cell_CP_23	8261.5	4544.5	0	0	0	23Oct17_Il12inex_0_60_90_120_Sequence_A 0_S 0_U 3_V 0_X13_Y12_Job(Seq.Scan) 1 02 01_528__Cell_CP_23	Cell_CP_23	23Oct17_Il12inex_0_60_90_120_Sequence_A 0_S 0_U 3_V 0_X13_Y12_Job(Seq.Scan) 1 02 01_528	0.046153846153846156	0	0	0.0	0.0	0.0	0.0	0.0	0.0	0	0.0	0.0	0.0	0.0	0.0	0.0	0.0	Gray{Float64}(0.0)	0.0	Gray{Float64}(0.0)	Gray{Float64}(0.0)	0.0	Gray{Float64}(0.0)	7	6	1	WT	120	WT_120
23Oct17_Il12inex_0_60_90_120_Sequence_A 0_S 0_U 3_V 0_X13_Y12_Job(Seq.Scan) 1 02 01_528	Cell_CP_24	5897.0	3932.5	0	0	0	23Oct17_Il12inex_0_60_90_120_Sequence_A 0_S 0_U 3_V 0_X13_Y12_Job(Seq.Scan) 1 02 01_528__Cell_CP_24	Cell_CP_24	23Oct17_Il12inex_0_60_90_120_Sequence_A 0_S 0_U 3_V 0_X13_Y12_Job(Seq.Scan) 1 02 01_528	0.046153846153846156	0	0	0.0	0.0	0.0	0.0	0.0	0.0	0	0.0	0.0	0.0	0.0	0.0	0.0	0.0	Gray{Float64}(0.0)	0.0	Gray{Float64}(0.0)	Gray{Float64}(0.0)	0.0	Gray{Float64}(0.0)	1	0	1	WT	120	WT_120
23Oct17_Il12inex_0_60_90_120_Sequence_A 0_S 0_U 3_V 0_X13_Y12_Job(Seq.Scan) 1 02 01_528	Cell_CP_25	8841.5	3201.5	0	0	0	23Oct17_Il12inex_0_60_90_120_Sequence_A 0_S 0_U 3_V 0_X13_Y12_Job(Seq.Scan) 1 02 01_528__Cell_CP_25	Cell_CP_25	23Oct17_Il12inex_0_60_90_120_Sequence_A 0_S 0_U 3_V 0_X13_Y12_Job(Seq.Scan) 1 02 01_528	0.046153846153846156	0	0	0.0	0.0	0.0	0.0	0.0	0.0	0	0.0	0.0	0.0	0.0	0.0	0.0	0.0	Gray{Float64}(0.0)	0.0	Gray{Float64}(0.0)	Gray{Float64}(0.0)	0.0	Gray{Float64}(0.0)	2	2	1	WT	120	WT_120
23Oct17_Il12inex_0_60_90_120_Sequence_A 0_S 0_U 3_V 0_X13_Y12_Job(Seq.Scan) 1 02 01_528	Cell_CP_26	9609.5	5001.5	0	0	0	23Oct17_Il12inex_0_60_90_120_Sequence_A 0_S 0_U 3_V 0_X13_Y12_Job(Seq.Scan) 1 02 01_528__Cell_CP_26	Cell_CP_26	23Oct17_Il12inex_0_60_90_120_Sequence_A 0_S 0_U 3_V 0_X13_Y12_Job(Seq.Scan) 1 02 01_528	0.046153846153846156	0	0	0.0	0.0	0.0	0.0	0.0	0.0	0	0.0	0.0	0.0	0.0	0.0	0.0	0.0	Gray{Float64}(0.0)	0.0	Gray{Float64}(0.0)	Gray{Float64}(0.0)	0.0	Gray{Float64}(0.0)	0	0	1	WT	120	WT_120
23Oct17_Il12inex_0_60_90_120_Sequence_A 0_S 0_U 3_V 0_X13_Y12_Job(Seq.Scan) 1 02 01_528	Cell_CP_27	10256.0	5459.5	1	1	1	23Oct17_Il12inex_0_60_90_120_Sequence_A 0_S 0_U 3_V 0_X13_Y12_Job(Seq.Scan) 1 02 01_528__Cell_CP_27	Cell_CP_27	23Oct17_Il12inex_0_60_90_120_Sequence_A 0_S 0_U 3_V 0_X13_Y12_Job(Seq.Scan) 1 02 01_528	0.046153846153846156	0	0	0.0	0.0	0.0	0.0	0.0	0.0	0	0.0	0.0	0.0	0.0	0.0	0.0	0.0	Gray{Float64}(0.0)	0.0	Gray{Float64}(0.0)	Gray{Float64}(0.0)	0.0	Gray{Float64}(0.0)	6	0	1	WT	120	WT_120
23Oct17_Il12inex_0_60_90_120_Sequence_A 0_S 0_U 3_V 0_X13_Y12_Job(Seq.Scan) 1 02 01_528	Cell_CP_28	6089.5	3655.0	0	0	0	23Oct17_Il12inex_0_60_90_120_Sequence_A 0_S 0_U 3_V 0_X13_Y12_Job(Seq.Scan) 1 02 01_528__Cell_CP_28	Cell_CP_28	23Oct17_Il12inex_0_60_90_120_Sequence_A 0_S 0_U 3_V 0_X13_Y12_Job(Seq.Scan) 1 02 01_528	0.046153846153846156	0	0	0.0	0.0	0.0	0.0	0.0	0.0	0	0.0	0.0	0.0	0.0	0.0	0.0	0.0	Gray{Float64}(0.0)	0.0	Gray{Float64}(0.0)	Gray{Float64}(0.0)	0.0	Gray{Float64}(0.0)	0	0	1	WT	120	WT_120
23Oct17_Il12inex_0_60_90_120_Sequence_A 0_S 0_U 3_V 0_X13_Y12_Job(Seq.Scan) 1 02 01_528	Cell_CP_29	6626.5	3072.5	0	0	0	23Oct17_Il12inex_0_60_90_120_Sequence_A 0_S 0_U 3_V 0_X13_Y12_Job(Seq.Scan) 1 02 01_528__Cell_CP_29	Cell_CP_29	23Oct17_Il12inex_0_60_90_120_Sequence_A 0_S 0_U 3_V 0_X13_Y12_Job(Seq.Scan) 1 02 01_528	0.046153846153846156	1	TxS_auto_1	6.3098039627075195	11.960783004760742	15.282349586486816	79.191	156.114	6.0	0	0.0	0.0	0.0	0.0	0.0	0.0	0.0	Gray{Float64}(2.277556292100853)	1.5796104171144372	Gray{Float64}(1.0440100862677668)	Gray{Float64}(0.0)	0.0	Gray{Float64}(0.0)	0	0	1	WT	120	WT_120
23Oct17_Il12inex_0_60_90_120_Sequence_A 0_S 0_U 3_V 0_X13_Y12_Job(Seq.Scan) 1 02 01_528	Cell_CP_30	6597.0	2965.5	0	0	0	23Oct17_Il12inex_0_60_90_120_Sequence_A 0_S 0_U 3_V 0_X13_Y12_Job(Seq.Scan) 1 02 01_528__Cell_CP_30	Cell_CP_30	23Oct17_Il12inex_0_60_90_120_Sequence_A 0_S 0_U 3_V 0_X13_Y12_Job(Seq.Scan) 1 02 01_528	0.046153846153846156	0	0	0.0	0.0	0.0	0.0	0.0	0.0	0	0.0	0.0	0.0	0.0	0.0	0.0	0.0	Gray{Float64}(0.0)	0.0	Gray{Float64}(0.0)	Gray{Float64}(0.0)	0.0	Gray{Float64}(0.0)	29	17	1	WT	120	WT_120
23Oct17_Il12inex_0_60_90_120_Sequence_A 0_S 0_U 3_V 0_X13_Y12_Job(Seq.Scan) 1 02 01_528	Cell_CP_31	8528.0	4948.0	0	0	0	23Oct17_Il12inex_0_60_90_120_Sequence_A 0_S 0_U 3_V 0_X13_Y12_Job(Seq.Scan) 1 02 01_528__Cell_CP_31	Cell_CP_31	23Oct17_Il12inex_0_60_90_120_Sequence_A 0_S 0_U 3_V 0_X13_Y12_Job(Seq.Scan) 1 02 01_528	0.046153846153846156	0	0	0.0	0.0	0.0	0.0	0.0	0.0	0	0.0	0.0	0.0	0.0	0.0	0.0	0.0	Gray{Float64}(0.0)	0.0	Gray{Float64}(0.0)	Gray{Float64}(0.0)	0.0	Gray{Float64}(0.0)	1	1	1	WT	120	WT_120
23Oct17_Il12inex_0_60_90_120_Sequence_A 0_S 0_U 3_V 0_X13_Y12_Job(Seq.Scan) 1 02 01_528	Cell_CP_32	7405.0	4246.0	1	1	1	23Oct17_Il12inex_0_60_90_120_Sequence_A 0_S 0_U 3_V 0_X13_Y12_Job(Seq.Scan) 1 02 01_528__Cell_CP_32	Cell_CP_32	23Oct17_Il12inex_0_60_90_120_Sequence_A 0_S 0_U 3_V 0_X13_Y12_Job(Seq.Scan) 1 02 01_528	0.046153846153846156	0	0	0.0	0.0	0.0	0.0	0.0	0.0	0	0.0	0.0	0.0	0.0	0.0	0.0	0.0	Gray{Float64}(0.0)	0.0	Gray{Float64}(0.0)	Gray{Float64}(0.0)	0.0	Gray{Float64}(0.0)	2	2	1	WT	120	WT_120
23Oct17_Il12inex_0_60_90_120_Sequence_A 0_S 0_U 3_V 0_X13_Y12_Job(Seq.Scan) 1 02 01_528	Cell_CP_33	9807.5	5847.5	0	0	0	23Oct17_Il12inex_0_60_90_120_Sequence_A 0_S 0_U 3_V 0_X13_Y12_Job(Seq.Scan) 1 02 01_528__Cell_CP_33	Cell_CP_33	23Oct17_Il12inex_0_60_90_120_Sequence_A 0_S 0_U 3_V 0_X13_Y12_Job(Seq.Scan) 1 02 01_528	0.046153846153846156	0	0	0.0	0.0	0.0	0.0	0.0	0.0	0	0.0	0.0	0.0	0.0	0.0	0.0	0.0	Gray{Float64}(0.0)	0.0	Gray{Float64}(0.0)	Gray{Float64}(0.0)	0.0	Gray{Float64}(0.0)	0	0	1	WT	120	WT_120
23Oct17_Il12inex_0_60_90_120_Sequence_A 0_S 0_U 3_V 0_X13_Y12_Job(Seq.Scan) 1 02 01_528	Cell_CP_34	6203.0	2995.0	0	0	0	23Oct17_Il12inex_0_60_90_120_Sequence_A 0_S 0_U 3_V 0_X13_Y12_Job(Seq.Scan) 1 02 01_528__Cell_CP_34	Cell_CP_34	23Oct17_Il12inex_0_60_90_120_Sequence_A 0_S 0_U 3_V 0_X13_Y12_Job(Seq.Scan) 1 02 01_528	0.046153846153846156	0	0	0.0	0.0	0.0	0.0	0.0	0.0	0	0.0	0.0	0.0	0.0	0.0	0.0	0.0	Gray{Float64}(0.0)	0.0	Gray{Float64}(0.0)	Gray{Float64}(0.0)	0.0	Gray{Float64}(0.0)	10	4	1	WT	120	WT_120
23Oct17_Il12inex_0_60_90_120_Sequence_A 0_S 0_U 3_V 0_X13_Y12_Job(Seq.Scan) 1 02 01_528	Cell_CP_35	8242.0	3914.5	0	0	0	23Oct17_Il12inex_0_60_90_120_Sequence_A 0_S 0_U 3_V 0_X13_Y12_Job(Seq.Scan) 1 02 01_528__Cell_CP_35	Cell_CP_35	23Oct17_Il12inex_0_60_90_120_Sequence_A 0_S 0_U 3_V 0_X13_Y12_Job(Seq.Scan) 1 02 01_528	0.046153846153846156	0	0	0.0	0.0	0.0	0.0	0.0	0.0	0	0.0	0.0	0.0	0.0	0.0	0.0	0.0	Gray{Float64}(0.0)	0.0	Gray{Float64}(0.0)	Gray{Float64}(0.0)	0.0	Gray{Float64}(0.0)	0	0	1	WT	120	WT_120
23Oct17_Il12inex_0_60_90_120_Sequence_A 0_S 0_U 3_V 0_X13_Y12_Job(Seq.Scan) 1 02 01_528	Cell_CP_36	9614.0	6794.5	0	0	0	23Oct17_Il12inex_0_60_90_120_Sequence_A 0_S 0_U 3_V 0_X13_Y12_Job(Seq.Scan) 1 02 01_528__Cell_CP_36	Cell_CP_36	23Oct17_Il12inex_0_60_90_120_Sequence_A 0_S 0_U 3_V 0_X13_Y12_Job(Seq.Scan) 1 02 01_528	0.046153846153846156	0	0	0.0	0.0	0.0	0.0	0.0	0.0	0	0.0	0.0	0.0	0.0	0.0	0.0	0.0	Gray{Float64}(0.0)	0.0	Gray{Float64}(0.0)	Gray{Float64}(0.0)	0.0	Gray{Float64}(0.0)	14	11	1	WT	120	WT_120
23Oct17_Il12inex_0_60_90_120_Sequence_A 0_S 0_U 3_V 0_X13_Y12_Job(Seq.Scan) 1 02 01_528	Cell_CP_37	9110.5	3551.0	1	1	0	23Oct17_Il12inex_0_60_90_120_Sequence_A 0_S 0_U 3_V 0_X13_Y12_Job(Seq.Scan) 1 02 01_528__Cell_CP_37	Cell_CP_37	23Oct17_Il12inex_0_60_90_120_Sequence_A 0_S 0_U 3_V 0_X13_Y12_Job(Seq.Scan) 1 02 01_528	0.046153846153846156	0	0	0.0	0.0	0.0	0.0	0.0	0.0	0	0.0	0.0	0.0	0.0	0.0	0.0	0.0	Gray{Float64}(0.0)	0.0	Gray{Float64}(0.0)	Gray{Float64}(0.0)	0.0	Gray{Float64}(0.0)	0	0	1	WT	120	WT_120
23Oct17_Il12inex_0_60_90_120_Sequence_A 0_S 0_U 3_V 0_X13_Y12_Job(Seq.Scan) 1 02 01_528	Cell_CP_38	8150.5	5409.0	0	0	0	23Oct17_Il12inex_0_60_90_120_Sequence_A 0_S 0_U 3_V 0_X13_Y12_Job(Seq.Scan) 1 02 01_528__Cell_CP_38	Cell_CP_38	23Oct17_Il12inex_0_60_90_120_Sequence_A 0_S 0_U 3_V 0_X13_Y12_Job(Seq.Scan) 1 02 01_528	0.046153846153846156	0	0	0.0	0.0	0.0	0.0	0.0	0.0	0	0.0	0.0	0.0	0.0	0.0	0.0	0.0	Gray{Float64}(0.0)	0.0	Gray{Float64}(0.0)	Gray{Float64}(0.0)	0.0	Gray{Float64}(0.0)	0	0	1	WT	120	WT_120
23Oct17_Il12inex_0_60_90_120_Sequence_A 0_S 0_U 3_V 0_X13_Y12_Job(Seq.Scan) 1 02 01_528	Cell_CP_39	4916.5	2671.5	0	0	0	23Oct17_Il12inex_0_60_90_120_Sequence_A 0_S 0_U 3_V 0_X13_Y12_Job(Seq.Scan) 1 02 01_528__Cell_CP_39	Cell_CP_39	23Oct17_Il12inex_0_60_90_120_Sequence_A 0_S 0_U 3_V 0_X13_Y12_Job(Seq.Scan) 1 02 01_528	0.046153846153846156	0	0	0.0	0.0	0.0	0.0	0.0	0.0	0	0.0	0.0	0.0	0.0	0.0	0.0	0.0	Gray{Float64}(0.0)	0.0	Gray{Float64}(0.0)	Gray{Float64}(0.0)	0.0	Gray{Float64}(0.0)	0	0	1	WT	120	WT_120
23Oct17_Il12inex_0_60_90_120_Sequence_A 0_S 0_U 3_V 0_X13_Y12_Job(Seq.Scan) 1 02 01_528	Cell_CP_40	6189.5	2789.0	0	0	0	23Oct17_Il12inex_0_60_90_120_Sequence_A 0_S 0_U 3_V 0_X13_Y12_Job(Seq.Scan) 1 02 01_528__Cell_CP_40	Cell_CP_40	23Oct17_Il12inex_0_60_90_120_Sequence_A 0_S 0_U 3_V 0_X13_Y12_Job(Seq.Scan) 1 02 01_528	0.046153846153846156	0	0	0.0	0.0	0.0	0.0	0.0	0.0	0	0.0	0.0	0.0	0.0	0.0	0.0	0.0	Gray{Float64}(0.0)	0.0	Gray{Float64}(0.0)	Gray{Float64}(0.0)	0.0	Gray{Float64}(0.0)	0	0	1	WT	120	WT_120
23Oct17_Il12inex_0_60_90_120_Sequence_A 0_S 0_U 3_V 0_X13_Y12_Job(Seq.Scan) 1 02 01_528	Cell_CP_41	10435.5	5633.0	0	0	0	23Oct17_Il12inex_0_60_90_120_Sequence_A 0_S 0_U 3_V 0_X13_Y12_Job(Seq.Scan) 1 02 01_528__Cell_CP_41	Cell_CP_41	23Oct17_Il12inex_0_60_90_120_Sequence_A 0_S 0_U 3_V 0_X13_Y12_Job(Seq.Scan) 1 02 01_528	0.046153846153846156	1	TxS_auto_10	11.25882339477539	26.34902572631836	37.949012756347656	111.699	105.084	8.5	0	0.0	0.0	0.0	0.0	0.0	0.0	0.0	Gray{Float64}(4.063930387691443)	3.4798052520091973	Gray{Float64}(2.592477803057439)	Gray{Float64}(0.0)	0.0	Gray{Float64}(0.0)	5	0	1	WT	120	WT_120
23Oct17_Il12inex_0_60_90_120_Sequence_A 0_S 0_U 3_V 0_X13_Y12_Job(Seq.Scan) 1 02 01_528	Cell_CP_42	10468.5	4277.0	0	0	0	23Oct17_Il12inex_0_60_90_120_Sequence_A 0_S 0_U 3_V 0_X13_Y12_Job(Seq.Scan) 1 02 01_528__Cell_CP_42	Cell_CP_42	23Oct17_Il12inex_0_60_90_120_Sequence_A 0_S 0_U 3_V 0_X13_Y12_Job(Seq.Scan) 1 02 01_528	0.046153846153846156	0	0	0.0	0.0	0.0	0.0	0.0	0.0	0	0.0	0.0	0.0	0.0	0.0	0.0	0.0	Gray{Float64}(0.0)	0.0	Gray{Float64}(0.0)	Gray{Float64}(0.0)	0.0	Gray{Float64}(0.0)	1	1	1	WT	120	WT_120
23Oct17_Il12inex_0_60_90_120_Sequence_A 0_S 0_U 3_V 0_X13_Y12_Job(Seq.Scan) 1 02 01_528	Cell_CP_43	4914.0	2917.5	0	0	0	23Oct17_Il12inex_0_60_90_120_Sequence_A 0_S 0_U 3_V 0_X13_Y12_Job(Seq.Scan) 1 02 01_528__Cell_CP_43	Cell_CP_43	23Oct17_Il12inex_0_60_90_120_Sequence_A 0_S 0_U 3_V 0_X13_Y12_Job(Seq.Scan) 1 02 01_528	0.046153846153846156	0	0	0.0	0.0	0.0	0.0	0.0	0.0	0	0.0	0.0	0.0	0.0	0.0	0.0	0.0	Gray{Float64}(0.0)	0.0	Gray{Float64}(0.0)	Gray{Float64}(0.0)	0.0	Gray{Float64}(0.0)	3	2	1	WT	120	WT_120
23Oct17_Il12inex_0_60_90_120_Sequence_A 0_S 0_U 3_V 0_X13_Y12_Job(Seq.Scan) 1 02 01_528	Cell_CP_44	6317.5	3949.0	0	0	0	23Oct17_Il12inex_0_60_90_120_Sequence_A 0_S 0_U 3_V 0_X13_Y12_Job(Seq.Scan) 1 02 01_528__Cell_CP_44	Cell_CP_44	23Oct17_Il12inex_0_60_90_120_Sequence_A 0_S 0_U 3_V 0_X13_Y12_Job(Seq.Scan) 1 02 01_528	0.046153846153846156	0	0	0.0	0.0	0.0	0.0	0.0	0.0	0	0.0	0.0	0.0	0.0	0.0	0.0	0.0	Gray{Float64}(0.0)	0.0	Gray{Float64}(0.0)	Gray{Float64}(0.0)	0.0	Gray{Float64}(0.0)	1	0	1	WT	120	WT_120
23Oct17_Il12inex_0_60_90_120_Sequence_A 0_S 0_U 3_V 0_X13_Y12_Job(Seq.Scan) 1 02 01_528	Cell_CP_45	10797.5	5758.5	0	0	0	23Oct17_Il12inex_0_60_90_120_Sequence_A 0_S 0_U 3_V 0_X13_Y12_Job(Seq.Scan) 1 02 01_528__Cell_CP_45	Cell_CP_45	23Oct17_Il12inex_0_60_90_120_Sequence_A 0_S 0_U 3_V 0_X13_Y12_Job(Seq.Scan) 1 02 01_528	0.046153846153846156	0	0	0.0	0.0	0.0	0.0	0.0	0.0	0	0.0	0.0	0.0	0.0	0.0	0.0	0.0	Gray{Float64}(0.0)	0.0	Gray{Float64}(0.0)	Gray{Float64}(0.0)	0.0	Gray{Float64}(0.0)	0	0	1	WT	120	WT_120
23Oct17_Il12inex_0_60_90_120_Sequence_A 0_S 0_U 3_V 0_X13_Y12_Job(Seq.Scan) 1 02 01_528	Cell_CP_46	11091.0	5797.5	0	0	0	23Oct17_Il12inex_0_60_90_120_Sequence_A 0_S 0_U 3_V 0_X13_Y12_Job(Seq.Scan) 1 02 01_528__Cell_CP_46	Cell_CP_46	23Oct17_Il12inex_0_60_90_120_Sequence_A 0_S 0_U 3_V 0_X13_Y12_Job(Seq.Scan) 1 02 01_528	0.046153846153846156	0	0	0.0	0.0	0.0	0.0	0.0	0.0	0	0.0	0.0	0.0	0.0	0.0	0.0	0.0	Gray{Float64}(0.0)	0.0	Gray{Float64}(0.0)	Gray{Float64}(0.0)	0.0	Gray{Float64}(0.0)	31	16	1	WT	120	WT_120
23Oct17_Il12inex_0_60_90_120_Sequence_A 0_S 0_U 3_V 0_X13_Y12_Job(Seq.Scan) 1 02 01_528	Cell_CP_47	6714.0	3443.0	0	0	0	23Oct17_Il12inex_0_60_90_120_Sequence_A 0_S 0_U 3_V 0_X13_Y12_Job(Seq.Scan) 1 02 01_528__Cell_CP_47	Cell_CP_47	23Oct17_Il12inex_0_60_90_120_Sequence_A 0_S 0_U 3_V 0_X13_Y12_Job(Seq.Scan) 1 02 01_528	0.046153846153846156	0	0	0.0	0.0	0.0	0.0	0.0	0.0	0	0.0	0.0	0.0	0.0	0.0	0.0	0.0	Gray{Float64}(0.0)	0.0	Gray{Float64}(0.0)	Gray{Float64}(0.0)	0.0	Gray{Float64}(0.0)	12	5	1	WT	120	WT_120
23Oct17_Il12inex_0_60_90_120_Sequence_A 0_S 0_U 3_V 0_X13_Y12_Job(Seq.Scan) 1 02 01_528	Cell_CP_48	6492.5	4171.0	0	0	0	23Oct17_Il12inex_0_60_90_120_Sequence_A 0_S 0_U 3_V 0_X13_Y12_Job(Seq.Scan) 1 02 01_528__Cell_CP_48	Cell_CP_48	23Oct17_Il12inex_0_60_90_120_Sequence_A 0_S 0_U 3_V 0_X13_Y12_Job(Seq.Scan) 1 02 01_528	0.046153846153846156	0	0	0.0	0.0	0.0	0.0	0.0	0.0	0	0.0	0.0	0.0	0.0	0.0	0.0	0.0	Gray{Float64}(0.0)	0.0	Gray{Float64}(0.0)	Gray{Float64}(0.0)	0.0	Gray{Float64}(0.0)	0	0	1	WT	120	WT_120
23Oct17_Il12inex_0_60_90_120_Sequence_A 0_S 0_U 3_V 0_X13_Y12_Job(Seq.Scan) 1 02 01_528	Cell_CP_49	3898.0	2854.0	0	0	0	23Oct17_Il12inex_0_60_90_120_Sequence_A 0_S 0_U 3_V 0_X13_Y12_Job(Seq.Scan) 1 02 01_528__Cell_CP_49	Cell_CP_49	23Oct17_Il12inex_0_60_90_120_Sequence_A 0_S 0_U 3_V 0_X13_Y12_Job(Seq.Scan) 1 02 01_528	0.046153846153846156	0	0	0.0	0.0	0.0	0.0	0.0	0.0	0	0.0	0.0	0.0	0.0	0.0	0.0	0.0	Gray{Float64}(0.0)	0.0	Gray{Float64}(0.0)	Gray{Float64}(0.0)	0.0	Gray{Float64}(0.0)	0	0	1	WT	120	WT_120
23Oct17_Il12inex_0_60_90_120_Sequence_A 0_S 0_U 3_V 0_X13_Y12_Job(Seq.Scan) 1 02 01_528	Cell_CP_50	7029.5	3360.0	0	0	0	23Oct17_Il12inex_0_60_90_120_Sequence_A 0_S 0_U 3_V 0_X13_Y12_Job(Seq.Scan) 1 02 01_528__Cell_CP_50	Cell_CP_50	23Oct17_Il12inex_0_60_90_120_Sequence_A 0_S 0_U 3_V 0_X13_Y12_Job(Seq.Scan) 1 02 01_528	0.046153846153846156	0	0	0.0	0.0	0.0	0.0	0.0	0.0	0	0.0	0.0	0.0	0.0	0.0	0.0	0.0	Gray{Float64}(0.0)	0.0	Gray{Float64}(0.0)	Gray{Float64}(0.0)	0.0	Gray{Float64}(0.0)	0	0	1	WT	120	WT_120
23Oct17_Il12inex_0_60_90_120_Sequence_A 0_S 0_U 3_V 0_X13_Y12_Job(Seq.Scan) 1 02 01_528	Cell_CP_51	6096.0	4251.5	3	3	3	23Oct17_Il12inex_0_60_90_120_Sequence_A 0_S 0_U 3_V 0_X13_Y12_Job(Seq.Scan) 1 02 01_528__Cell_CP_51	Cell_CP_51	23Oct17_Il12inex_0_60_90_120_Sequence_A 0_S 0_U 3_V 0_X13_Y12_Job(Seq.Scan) 1 02 01_528	0.046153846153846156	1	TxS_auto_14	4.454902172088623	8.603921890258789	11.666664123535156	143.451	186.165	8.5	0	0.0	0.0	0.0	0.0	0.0	0.0	0.0	Gray{Float64}(1.6080199214906281)	1.136283857041982	Gray{Float64}(0.7970053916865689)	Gray{Float64}(0.0)	0.0	Gray{Float64}(0.0)	56	37	1	WT	120	WT_120
23Oct17_Il12inex_0_60_90_120_Sequence_A 0_S 0_U 3_V 0_X13_Y12_Job(Seq.Scan) 1 02 01_528	Cell_CP_52	7611.5	4490.5	0	0	0	23Oct17_Il12inex_0_60_90_120_Sequence_A 0_S 0_U 3_V 0_X13_Y12_Job(Seq.Scan) 1 02 01_528__Cell_CP_52	Cell_CP_52	23Oct17_Il12inex_0_60_90_120_Sequence_A 0_S 0_U 3_V 0_X13_Y12_Job(Seq.Scan) 1 02 01_528	0.046153846153846156	0	0	0.0	0.0	0.0	0.0	0.0	0.0	0	0.0	0.0	0.0	0.0	0.0	0.0	0.0	Gray{Float64}(0.0)	0.0	Gray{Float64}(0.0)	Gray{Float64}(0.0)	0.0	Gray{Float64}(0.0)	0	0	1	WT	120	WT_120
23Oct17_Il12inex_0_60_90_120_Sequence_A 0_S 0_U 3_V 0_X13_Y12_Job(Seq.Scan) 1 02 01_528	Cell_CP_53	6521.0	3032.5	0	0	0	23Oct17_Il12inex_0_60_90_120_Sequence_A 0_S 0_U 3_V 0_X13_Y12_Job(Seq.Scan) 1 02 01_528__Cell_CP_53	Cell_CP_53	23Oct17_Il12inex_0_60_90_120_Sequence_A 0_S 0_U 3_V 0_X13_Y12_Job(Seq.Scan) 1 02 01_528	0.046153846153846156	0	0	0.0	0.0	0.0	0.0	0.0	0.0	0	0.0	0.0	0.0	0.0	0.0	0.0	0.0	Gray{Float64}(0.0)	0.0	Gray{Float64}(0.0)	Gray{Float64}(0.0)	0.0	Gray{Float64}(0.0)	0	0	1	WT	120	WT_120
23Oct17_Il12inex_0_60_90_120_Sequence_A 0_S 0_U 3_V 0_X13_Y12_Job(Seq.Scan) 1 02 01_528	Cell_CP_54	7119.5	4345.0	0	0	0	23Oct17_Il12inex_0_60_90_120_Sequence_A 0_S 0_U 3_V 0_X13_Y12_Job(Seq.Scan) 1 02 01_528__Cell_CP_54	Cell_CP_54	23Oct17_Il12inex_0_60_90_120_Sequence_A 0_S 0_U 3_V 0_X13_Y12_Job(Seq.Scan) 1 02 01_528	0.046153846153846156	0	0	0.0	0.0	0.0	0.0	0.0	0.0	0	0.0	0.0	0.0	0.0	0.0	0.0	0.0	Gray{Float64}(0.0)	0.0	Gray{Float64}(0.0)	Gray{Float64}(0.0)	0.0	Gray{Float64}(0.0)	0	0	1	WT	120	WT_120
23Oct17_Il12inex_0_60_90_120_Sequence_A 0_S 0_U 3_V 0_X13_Y12_Job(Seq.Scan) 1 02 01_528	Cell_CP_55	6573.0	3581.5	0	0	0	23Oct17_Il12inex_0_60_90_120_Sequence_A 0_S 0_U 3_V 0_X13_Y12_Job(Seq.Scan) 1 02 01_528__Cell_CP_55	Cell_CP_55	23Oct17_Il12inex_0_60_90_120_Sequence_A 0_S 0_U 3_V 0_X13_Y12_Job(Seq.Scan) 1 02 01_528	0.046153846153846156	0	0	0.0	0.0	0.0	0.0	0.0	0.0	0	0.0	0.0	0.0	0.0	0.0	0.0	0.0	Gray{Float64}(0.0)	0.0	Gray{Float64}(0.0)	Gray{Float64}(0.0)	0.0	Gray{Float64}(0.0)	1	0	1	WT	120	WT_120
23Oct17_Il12inex_0_60_90_120_Sequence_A 0_S 0_U 3_V 0_X13_Y12_Job(Seq.Scan) 1 02 01_528	Cell_CP_56	7659.5	3361.5	0	0	0	23Oct17_Il12inex_0_60_90_120_Sequence_A 0_S 0_U 3_V 0_X13_Y12_Job(Seq.Scan) 1 02 01_528__Cell_CP_56	Cell_CP_56	23Oct17_Il12inex_0_60_90_120_Sequence_A 0_S 0_U 3_V 0_X13_Y12_Job(Seq.Scan) 1 02 01_528	0.046153846153846156	0	0	0.0	0.0	0.0	0.0	0.0	0.0	0	0.0	0.0	0.0	0.0	0.0	0.0	0.0	Gray{Float64}(0.0)	0.0	Gray{Float64}(0.0)	Gray{Float64}(0.0)	0.0	Gray{Float64}(0.0)	23	16	1	WT	120	WT_120
23Oct17_Il12inex_0_60_90_120_Sequence_A 0_S 0_U 3_V 0_X13_Y12_Job(Seq.Scan) 1 02 01_528	Cell_CP_57	7218.0	5271.0	0	0	0	23Oct17_Il12inex_0_60_90_120_Sequence_A 0_S 0_U 3_V 0_X13_Y12_Job(Seq.Scan) 1 02 01_528__Cell_CP_57	Cell_CP_57	23Oct17_Il12inex_0_60_90_120_Sequence_A 0_S 0_U 3_V 0_X13_Y12_Job(Seq.Scan) 1 02 01_528	0.046153846153846156	0	0	0.0	0.0	0.0	0.0	0.0	0.0	0	0.0	0.0	0.0	0.0	0.0	0.0	0.0	Gray{Float64}(0.0)	0.0	Gray{Float64}(0.0)	Gray{Float64}(0.0)	0.0	Gray{Float64}(0.0)	8	3	1	WT	120	WT_120
23Oct17_Il12inex_0_60_90_120_Sequence_A 0_S 0_U 3_V 0_X13_Y12_Job(Seq.Scan) 1 02 01_528	Cell_CP_58	6155.0	3491.0	0	0	0	23Oct17_Il12inex_0_60_90_120_Sequence_A 0_S 0_U 3_V 0_X13_Y12_Job(Seq.Scan) 1 02 01_528__Cell_CP_58	Cell_CP_58	23Oct17_Il12inex_0_60_90_120_Sequence_A 0_S 0_U 3_V 0_X13_Y12_Job(Seq.Scan) 1 02 01_528	0.046153846153846156	0	0	0.0	0.0	0.0	0.0	0.0	0.0	0	0.0	0.0	0.0	0.0	0.0	0.0	0.0	Gray{Float64}(0.0)	0.0	Gray{Float64}(0.0)	Gray{Float64}(0.0)	0.0	Gray{Float64}(0.0)	0	0	1	WT	120	WT_120
23Oct17_Il12inex_0_60_90_120_Sequence_A 0_S 0_U 3_V 0_X13_Y12_Job(Seq.Scan) 1 02 01_528	Cell_CP_59	5348.0	3334.0	2	2	2	23Oct17_Il12inex_0_60_90_120_Sequence_A 0_S 0_U 3_V 0_X13_Y12_Job(Seq.Scan) 1 02 01_528__Cell_CP_59	Cell_CP_59	23Oct17_Il12inex_0_60_90_120_Sequence_A 0_S 0_U 3_V 0_X13_Y12_Job(Seq.Scan) 1 02 01_528	0.046153846153846156	1	TxS_auto_12	5.9254913330078125	11.894119262695312	15.513723373413086	154.791	167.26500000000001	8.5	0	0.0	0.0	0.0	0.0	0.0	0.0	0.0	Gray{Float64}(2.1388366657733804)	1.570806416459257	Gray{Float64}(1.05981633162827)	Gray{Float64}(0.0)	0.0	Gray{Float64}(0.0)	21	16	1	WT	120	WT_120
23Oct17_Il12inex_0_60_90_120_Sequence_A 0_S 0_U 3_V 0_X13_Y12_Job(Seq.Scan) 1 02 01_528	Cell_CP_60	5282.5	2814.0	0	0	0	23Oct17_Il12inex_0_60_90_120_Sequence_A 0_S 0_U 3_V 0_X13_Y12_Job(Seq.Scan) 1 02 01_528__Cell_CP_60	Cell_CP_60	23Oct17_Il12inex_0_60_90_120_Sequence_A 0_S 0_U 3_V 0_X13_Y12_Job(Seq.Scan) 1 02 01_528	0.046153846153846156	0	0	0.0	0.0	0.0	0.0	0.0	0.0	0	0.0	0.0	0.0	0.0	0.0	0.0	0.0	Gray{Float64}(0.0)	0.0	Gray{Float64}(0.0)	Gray{Float64}(0.0)	0.0	Gray{Float64}(0.0)	0	0	1	WT	120	WT_120
23Oct17_Il12inex_0_60_90_120_Sequence_A 0_S 0_U 3_V 0_X13_Y12_Job(Seq.Scan) 1 02 01_528	Cell_CP_61	6629.0	3737.0	0	0	0	23Oct17_Il12inex_0_60_90_120_Sequence_A 0_S 0_U 3_V 0_X13_Y12_Job(Seq.Scan) 1 02 01_528__Cell_CP_61	Cell_CP_61	23Oct17_Il12inex_0_60_90_120_Sequence_A 0_S 0_U 3_V 0_X13_Y12_Job(Seq.Scan) 1 02 01_528	0.046153846153846156	0	0	0.0	0.0	0.0	0.0	0.0	0.0	0	0.0	0.0	0.0	0.0	0.0	0.0	0.0	Gray{Float64}(0.0)	0.0	Gray{Float64}(0.0)	Gray{Float64}(0.0)	0.0	Gray{Float64}(0.0)	2	1	1	WT	120	WT_120
23Oct17_Il12inex_0_60_90_120_Sequence_A 0_S 0_U 3_V 0_X13_Y12_Job(Seq.Scan) 1 02 01_528	Cell_CP_62	10392.5	7133.5	0	0	0	23Oct17_Il12inex_0_60_90_120_Sequence_A 0_S 0_U 3_V 0_X13_Y12_Job(Seq.Scan) 1 02 01_528__Cell_CP_62	Cell_CP_62	23Oct17_Il12inex_0_60_90_120_Sequence_A 0_S 0_U 3_V 0_X13_Y12_Job(Seq.Scan) 1 02 01_528	0.046153846153846156	0	0	0.0	0.0	0.0	0.0	0.0	0.0	0	0.0	0.0	0.0	0.0	0.0	0.0	0.0	Gray{Float64}(0.0)	0.0	Gray{Float64}(0.0)	Gray{Float64}(0.0)	0.0	Gray{Float64}(0.0)	0	0	1	WT	120	WT_120
23Oct17_Il12inex_0_60_90_120_Sequence_A 0_S 0_U 3_V 0_X13_Y12_Job(Seq.Scan) 1 02 01_528	Cell_CP_63	8484.0	3974.5	0	0	0	23Oct17_Il12inex_0_60_90_120_Sequence_A 0_S 0_U 3_V 0_X13_Y12_Job(Seq.Scan) 1 02 01_528__Cell_CP_63	Cell_CP_63	23Oct17_Il12inex_0_60_90_120_Sequence_A 0_S 0_U 3_V 0_X13_Y12_Job(Seq.Scan) 1 02 01_528	0.046153846153846156	0	0	0.0	0.0	0.0	0.0	0.0	0.0	0	0.0	0.0	0.0	0.0	0.0	0.0	0.0	Gray{Float64}(0.0)	0.0	Gray{Float64}(0.0)	Gray{Float64}(0.0)	0.0	Gray{Float64}(0.0)	2	1	1	WT	120	WT_120
23Oct17_Il12inex_0_60_90_120_Sequence_A 0_S 0_U 3_V 0_X13_Y12_Job(Seq.Scan) 1 02 01_528	Cell_CP_64	6803.0	3385.5	0	0	0	23Oct17_Il12inex_0_60_90_120_Sequence_A 0_S 0_U 3_V 0_X13_Y12_Job(Seq.Scan) 1 02 01_528__Cell_CP_64	Cell_CP_64	23Oct17_Il12inex_0_60_90_120_Sequence_A 0_S 0_U 3_V 0_X13_Y12_Job(Seq.Scan) 1 02 01_528	0.046153846153846156	0	0	0.0	0.0	0.0	0.0	0.0	0.0	0	0.0	0.0	0.0	0.0	0.0	0.0	0.0	Gray{Float64}(0.0)	0.0	Gray{Float64}(0.0)	Gray{Float64}(0.0)	0.0	Gray{Float64}(0.0)	0	0	1	WT	120	WT_120
23Oct17_Il12inex_0_60_90_120_Sequence_A 0_S 0_U 3_V 0_X13_Y12_Job(Seq.Scan) 1 02 01_528	Cell_CP_65	6480.0	3482.5	0	0	0	23Oct17_Il12inex_0_60_90_120_Sequence_A 0_S 0_U 3_V 0_X13_Y12_Job(Seq.Scan) 1 02 01_528__Cell_CP_65	Cell_CP_65	23Oct17_Il12inex_0_60_90_120_Sequence_A 0_S 0_U 3_V 0_X13_Y12_Job(Seq.Scan) 1 02 01_528	0.046153846153846156	0	0	0.0	0.0	0.0	0.0	0.0	0.0	0	0.0	0.0	0.0	0.0	0.0	0.0	0.0	Gray{Float64}(0.0)	0.0	Gray{Float64}(0.0)	Gray{Float64}(0.0)	0.0	Gray{Float64}(0.0)	30	22	1	WT	120	WT_120
23Oct17_Il12inex_0_60_90_120_Sequence_A 0_S 0_U 3_V 0_X13_Y11_Job(Seq.Scan) 1 02 01_498	Cell_CP_1	5527.0	2571.5	0	0	0	23Oct17_Il12inex_0_60_90_120_Sequence_A 0_S 0_U 3_V 0_X13_Y11_Job(Seq.Scan) 1 02 01_498__Cell_CP_1	Cell_CP_1	23Oct17_Il12inex_0_60_90_120_Sequence_A 0_S 0_U 3_V 0_X13_Y11_Job(Seq.Scan) 1 02 01_498	0.1951219512195122	0	0	0.0	0.0	0.0	0.0	0.0	0.0	0	0.0	0.0	0.0	0.0	0.0	0.0	0.0	Gray{Float64}(0.0)	0.0	Gray{Float64}(0.0)	Gray{Float64}(0.0)	0.0	Gray{Float64}(0.0)	0	0	1	WT	120	WT_120
23Oct17_Il12inex_0_60_90_120_Sequence_A 0_S 0_U 3_V 0_X13_Y11_Job(Seq.Scan) 1 02 01_498	Cell_CP_2	8454.5	5566.0	0	0	0	23Oct17_Il12inex_0_60_90_120_Sequence_A 0_S 0_U 3_V 0_X13_Y11_Job(Seq.Scan) 1 02 01_498__Cell_CP_2	Cell_CP_2	23Oct17_Il12inex_0_60_90_120_Sequence_A 0_S 0_U 3_V 0_X13_Y11_Job(Seq.Scan) 1 02 01_498	0.1951219512195122	0	0	0.0	0.0	0.0	0.0	0.0	0.0	0	0.0	0.0	0.0	0.0	0.0	0.0	0.0	Gray{Float64}(0.0)	0.0	Gray{Float64}(0.0)	Gray{Float64}(0.0)	0.0	Gray{Float64}(0.0)	30	22	1	WT	120	WT_120
23Oct17_Il12inex_0_60_90_120_Sequence_A 0_S 0_U 3_V 0_X13_Y11_Job(Seq.Scan) 1 02 01_498	Cell_CP_3	6466.0	2968.0	0	0	0	23Oct17_Il12inex_0_60_90_120_Sequence_A 0_S 0_U 3_V 0_X13_Y11_Job(Seq.Scan) 1 02 01_498__Cell_CP_3	Cell_CP_3	23Oct17_Il12inex_0_60_90_120_Sequence_A 0_S 0_U 3_V 0_X13_Y11_Job(Seq.Scan) 1 02 01_498	0.1951219512195122	0	0	0.0	0.0	0.0	0.0	0.0	0.0	0	0.0	0.0	0.0	0.0	0.0	0.0	0.0	Gray{Float64}(0.0)	0.0	Gray{Float64}(0.0)	Gray{Float64}(0.0)	0.0	Gray{Float64}(0.0)	0	0	1	WT	120	WT_120
23Oct17_Il12inex_0_60_90_120_Sequence_A 0_S 0_U 3_V 0_X13_Y11_Job(Seq.Scan) 1 02 01_498	Cell_CP_4	8822.5	3404.0	0	0	0	23Oct17_Il12inex_0_60_90_120_Sequence_A 0_S 0_U 3_V 0_X13_Y11_Job(Seq.Scan) 1 02 01_498__Cell_CP_4	Cell_CP_4	23Oct17_Il12inex_0_60_90_120_Sequence_A 0_S 0_U 3_V 0_X13_Y11_Job(Seq.Scan) 1 02 01_498	0.1951219512195122	0	0	0.0	0.0	0.0	0.0	0.0	0.0	0	0.0	0.0	0.0	0.0	0.0	0.0	0.0	Gray{Float64}(0.0)	0.0	Gray{Float64}(0.0)	Gray{Float64}(0.0)	0.0	Gray{Float64}(0.0)	1	1	1	WT	120	WT_120
23Oct17_Il12inex_0_60_90_120_Sequence_A 0_S 0_U 3_V 0_X13_Y11_Job(Seq.Scan) 1 02 01_498	Cell_CP_5	5610.5	2231.5	0	0	0	23Oct17_Il12inex_0_60_90_120_Sequence_A 0_S 0_U 3_V 0_X13_Y11_Job(Seq.Scan) 1 02 01_498__Cell_CP_5	Cell_CP_5	23Oct17_Il12inex_0_60_90_120_Sequence_A 0_S 0_U 3_V 0_X13_Y11_Job(Seq.Scan) 1 02 01_498	0.1951219512195122	0	0	0.0	0.0	0.0	0.0	0.0	0.0	0	0.0	0.0	0.0	0.0	0.0	0.0	0.0	Gray{Float64}(0.0)	0.0	Gray{Float64}(0.0)	Gray{Float64}(0.0)	0.0	Gray{Float64}(0.0)	0	0	1	WT	120	WT_120
23Oct17_Il12inex_0_60_90_120_Sequence_A 0_S 0_U 3_V 0_X13_Y11_Job(Seq.Scan) 1 02 01_498	Cell_CP_6	5377.5	3959.5	0	0	0	23Oct17_Il12inex_0_60_90_120_Sequence_A 0_S 0_U 3_V 0_X13_Y11_Job(Seq.Scan) 1 02 01_498__Cell_CP_6	Cell_CP_6	23Oct17_Il12inex_0_60_90_120_Sequence_A 0_S 0_U 3_V 0_X13_Y11_Job(Seq.Scan) 1 02 01_498	0.1951219512195122	0	0	0.0	0.0	0.0	0.0	0.0	0.0	0	0.0	0.0	0.0	0.0	0.0	0.0	0.0	Gray{Float64}(0.0)	0.0	Gray{Float64}(0.0)	Gray{Float64}(0.0)	0.0	Gray{Float64}(0.0)	1	1	1	WT	120	WT_120
23Oct17_Il12inex_0_60_90_120_Sequence_A 0_S 0_U 3_V 0_X13_Y11_Job(Seq.Scan) 1 02 01_498	Cell_CP_7	7342.5	3710.5	0	0	0	23Oct17_Il12inex_0_60_90_120_Sequence_A 0_S 0_U 3_V 0_X13_Y11_Job(Seq.Scan) 1 02 01_498__Cell_CP_7	Cell_CP_7	23Oct17_Il12inex_0_60_90_120_Sequence_A 0_S 0_U 3_V 0_X13_Y11_Job(Seq.Scan) 1 02 01_498	0.1951219512195122	0	0	0.0	0.0	0.0	0.0	0.0	0.0	0	0.0	0.0	0.0	0.0	0.0	0.0	0.0	Gray{Float64}(0.0)	0.0	Gray{Float64}(0.0)	Gray{Float64}(0.0)	0.0	Gray{Float64}(0.0)	2	2	1	WT	120	WT_120
23Oct17_Il12inex_0_60_90_120_Sequence_A 0_S 0_U 3_V 0_X13_Y11_Job(Seq.Scan) 1 02 01_498	Cell_CP_8	8049.0	4129.0	8	8	7	23Oct17_Il12inex_0_60_90_120_Sequence_A 0_S 0_U 3_V 0_X13_Y11_Job(Seq.Scan) 1 02 01_498__Cell_CP_8	Cell_CP_8	23Oct17_Il12inex_0_60_90_120_Sequence_A 0_S 0_U 3_V 0_X13_Y11_Job(Seq.Scan) 1 02 01_498	0.1951219512195122	1	TxS_auto_90	7.086274147033691	0.0	0.0	36.666	37.233	7.5	0	0.0	0.0	0.0	0.0	0.0	0.0	0.0	Gray{Float64}(2.557827210879436)	0.0	Gray{Float64}(0.0)	Gray{Float64}(0.0)	0.0	Gray{Float64}(0.0)	51	28	1	WT	120	WT_120
23Oct17_Il12inex_0_60_90_120_Sequence_A 0_S 0_U 3_V 0_X13_Y11_Job(Seq.Scan) 1 02 01_498	Cell_CP_9	7406.0	3905.5	0	0	0	23Oct17_Il12inex_0_60_90_120_Sequence_A 0_S 0_U 3_V 0_X13_Y11_Job(Seq.Scan) 1 02 01_498__Cell_CP_9	Cell_CP_9	23Oct17_Il12inex_0_60_90_120_Sequence_A 0_S 0_U 3_V 0_X13_Y11_Job(Seq.Scan) 1 02 01_498	0.1951219512195122	0	0	0.0	0.0	0.0	0.0	0.0	0.0	0	0.0	0.0	0.0	0.0	0.0	0.0	0.0	Gray{Float64}(0.0)	0.0	Gray{Float64}(0.0)	Gray{Float64}(0.0)	0.0	Gray{Float64}(0.0)	1	1	1	WT	120	WT_120
23Oct17_Il12inex_0_60_90_120_Sequence_A 0_S 0_U 3_V 0_X13_Y11_Job(Seq.Scan) 1 02 01_498	Cell_CP_10	7099.5	3475.0	0	0	0	23Oct17_Il12inex_0_60_90_120_Sequence_A 0_S 0_U 3_V 0_X13_Y11_Job(Seq.Scan) 1 02 01_498__Cell_CP_10	Cell_CP_10	23Oct17_Il12inex_0_60_90_120_Sequence_A 0_S 0_U 3_V 0_X13_Y11_Job(Seq.Scan) 1 02 01_498	0.1951219512195122	0	0	0.0	0.0	0.0	0.0	0.0	0.0	0	0.0	0.0	0.0	0.0	0.0	0.0	0.0	Gray{Float64}(0.0)	0.0	Gray{Float64}(0.0)	Gray{Float64}(0.0)	0.0	Gray{Float64}(0.0)	1	0	1	WT	120	WT_120
23Oct17_Il12inex_0_60_90_120_Sequence_A 0_S 0_U 3_V 0_X13_Y11_Job(Seq.Scan) 1 02 01_498	Cell_CP_11	7704.5	4456.0	0	0	0	23Oct17_Il12inex_0_60_90_120_Sequence_A 0_S 0_U 3_V 0_X13_Y11_Job(Seq.Scan) 1 02 01_498__Cell_CP_11	Cell_CP_11	23Oct17_Il12inex_0_60_90_120_Sequence_A 0_S 0_U 3_V 0_X13_Y11_Job(Seq.Scan) 1 02 01_498	0.1951219512195122	0	0	0.0	0.0	0.0	0.0	0.0	0.0	0	0.0	0.0	0.0	0.0	0.0	0.0	0.0	Gray{Float64}(0.0)	0.0	Gray{Float64}(0.0)	Gray{Float64}(0.0)	0.0	Gray{Float64}(0.0)	0	0	1	WT	120	WT_120
23Oct17_Il12inex_0_60_90_120_Sequence_A 0_S 0_U 3_V 0_X13_Y11_Job(Seq.Scan) 1 02 01_498	Cell_CP_12	10173.0	5778.0	5	5	2	23Oct17_Il12inex_0_60_90_120_Sequence_A 0_S 0_U 3_V 0_X13_Y11_Job(Seq.Scan) 1 02 01_498__Cell_CP_12	Cell_CP_12	23Oct17_Il12inex_0_60_90_120_Sequence_A 0_S 0_U 3_V 0_X13_Y11_Job(Seq.Scan) 1 02 01_498	0.1951219512195122	2	TxS_auto_89	2.9215688705444336	4.882352352142334	6.694117069244385	51.408	23.058	8.5	TxS_auto_13	4.670589447021484	8.498038291931152	11.803919792175293	54.81	24.759	7.0	10.69892541333007	Gray{Float64}(1.0545553559574024)	0.6447917859890543	Gray{Float64}(0.457307019408065)	Gray{Float64}(1.685873356090621)	1.1223002545593248	Gray{Float64}(0.8063819801258516)	74	44	1	WT	120	WT_120
23Oct17_Il12inex_0_60_90_120_Sequence_A 0_S 0_U 3_V 0_X13_Y11_Job(Seq.Scan) 1 02 01_498	Cell_CP_13	10800.5	4583.5	0	0	0	23Oct17_Il12inex_0_60_90_120_Sequence_A 0_S 0_U 3_V 0_X13_Y11_Job(Seq.Scan) 1 02 01_498__Cell_CP_13	Cell_CP_13	23Oct17_Il12inex_0_60_90_120_Sequence_A 0_S 0_U 3_V 0_X13_Y11_Job(Seq.Scan) 1 02 01_498	0.1951219512195122	0	0	0.0	0.0	0.0	0.0	0.0	0.0	0	0.0	0.0	0.0	0.0	0.0	0.0	0.0	Gray{Float64}(0.0)	0.0	Gray{Float64}(0.0)	Gray{Float64}(0.0)	0.0	Gray{Float64}(0.0)	0	0	1	WT	120	WT_120
23Oct17_Il12inex_0_60_90_120_Sequence_A 0_S 0_U 3_V 0_X13_Y11_Job(Seq.Scan) 1 02 01_498	Cell_CP_14	6361.0	4628.5	0	0	0	23Oct17_Il12inex_0_60_90_120_Sequence_A 0_S 0_U 3_V 0_X13_Y11_Job(Seq.Scan) 1 02 01_498__Cell_CP_14	Cell_CP_14	23Oct17_Il12inex_0_60_90_120_Sequence_A 0_S 0_U 3_V 0_X13_Y11_Job(Seq.Scan) 1 02 01_498	0.1951219512195122	0	0	0.0	0.0	0.0	0.0	0.0	0.0	0	0.0	0.0	0.0	0.0	0.0	0.0	0.0	Gray{Float64}(0.0)	0.0	Gray{Float64}(0.0)	Gray{Float64}(0.0)	0.0	Gray{Float64}(0.0)	0	0	1	WT	120	WT_120
23Oct17_Il12inex_0_60_90_120_Sequence_A 0_S 0_U 3_V 0_X13_Y11_Job(Seq.Scan) 1 02 01_498	Cell_CP_15	7734.5	5860.0	0	0	0	23Oct17_Il12inex_0_60_90_120_Sequence_A 0_S 0_U 3_V 0_X13_Y11_Job(Seq.Scan) 1 02 01_498__Cell_CP_15	Cell_CP_15	23Oct17_Il12inex_0_60_90_120_Sequence_A 0_S 0_U 3_V 0_X13_Y11_Job(Seq.Scan) 1 02 01_498	0.1951219512195122	0	0	0.0	0.0	0.0	0.0	0.0	0.0	0	0.0	0.0	0.0	0.0	0.0	0.0	0.0	Gray{Float64}(0.0)	0.0	Gray{Float64}(0.0)	Gray{Float64}(0.0)	0.0	Gray{Float64}(0.0)	38	31	1	WT	120	WT_120
23Oct17_Il12inex_0_60_90_120_Sequence_A 0_S 0_U 3_V 0_X13_Y11_Job(Seq.Scan) 1 02 01_498	Cell_CP_16	7460.0	5744.0	0	0	0	23Oct17_Il12inex_0_60_90_120_Sequence_A 0_S 0_U 3_V 0_X13_Y11_Job(Seq.Scan) 1 02 01_498__Cell_CP_16	Cell_CP_16	23Oct17_Il12inex_0_60_90_120_Sequence_A 0_S 0_U 3_V 0_X13_Y11_Job(Seq.Scan) 1 02 01_498	0.1951219512195122	0	0	0.0	0.0	0.0	0.0	0.0	0.0	0	0.0	0.0	0.0	0.0	0.0	0.0	0.0	Gray{Float64}(0.0)	0.0	Gray{Float64}(0.0)	Gray{Float64}(0.0)	0.0	Gray{Float64}(0.0)	1	0	1	WT	120	WT_120
23Oct17_Il12inex_0_60_90_120_Sequence_A 0_S 0_U 3_V 0_X13_Y11_Job(Seq.Scan) 1 02 01_498	Cell_CP_17	5306.0	3369.0	0	0	0	23Oct17_Il12inex_0_60_90_120_Sequence_A 0_S 0_U 3_V 0_X13_Y11_Job(Seq.Scan) 1 02 01_498__Cell_CP_17	Cell_CP_17	23Oct17_Il12inex_0_60_90_120_Sequence_A 0_S 0_U 3_V 0_X13_Y11_Job(Seq.Scan) 1 02 01_498	0.1951219512195122	0	0	0.0	0.0	0.0	0.0	0.0	0.0	0	0.0	0.0	0.0	0.0	0.0	0.0	0.0	Gray{Float64}(0.0)	0.0	Gray{Float64}(0.0)	Gray{Float64}(0.0)	0.0	Gray{Float64}(0.0)	3	2	1	WT	120	WT_120
23Oct17_Il12inex_0_60_90_120_Sequence_A 0_S 0_U 3_V 0_X13_Y11_Job(Seq.Scan) 1 02 01_498	Cell_CP_18	7444.5	6701.5	0	0	0	23Oct17_Il12inex_0_60_90_120_Sequence_A 0_S 0_U 3_V 0_X13_Y11_Job(Seq.Scan) 1 02 01_498__Cell_CP_18	Cell_CP_18	23Oct17_Il12inex_0_60_90_120_Sequence_A 0_S 0_U 3_V 0_X13_Y11_Job(Seq.Scan) 1 02 01_498	0.1951219512195122	0	0	0.0	0.0	0.0	0.0	0.0	0.0	0	0.0	0.0	0.0	0.0	0.0	0.0	0.0	Gray{Float64}(0.0)	0.0	Gray{Float64}(0.0)	Gray{Float64}(0.0)	0.0	Gray{Float64}(0.0)	11	8	1	WT	120	WT_120
23Oct17_Il12inex_0_60_90_120_Sequence_A 0_S 0_U 3_V 0_X13_Y11_Job(Seq.Scan) 1 02 01_498	Cell_CP_19	4525.0	2532.5	2	2	2	23Oct17_Il12inex_0_60_90_120_Sequence_A 0_S 0_U 3_V 0_X13_Y11_Job(Seq.Scan) 1 02 01_498__Cell_CP_19	Cell_CP_19	23Oct17_Il12inex_0_60_90_120_Sequence_A 0_S 0_U 3_V 0_X13_Y11_Job(Seq.Scan) 1 02 01_498	0.1951219512195122	1	TxS_auto_40	4.231372833251953	8.568625450134277	11.815682411193848	83.538	39.123	7.5	0	0.0	0.0	0.0	0.0	0.0	0.0	0.0	Gray{Float64}(1.5273358534679906)	1.1316224043189	Gray{Float64}(0.8071855406534262)	Gray{Float64}(0.0)	0.0	Gray{Float64}(0.0)	34	18	1	WT	120	WT_120
23Oct17_Il12inex_0_60_90_120_Sequence_A 0_S 0_U 3_V 0_X13_Y11_Job(Seq.Scan) 1 02 01_498	Cell_CP_20	5366.5	3618.0	0	0	0	23Oct17_Il12inex_0_60_90_120_Sequence_A 0_S 0_U 3_V 0_X13_Y11_Job(Seq.Scan) 1 02 01_498__Cell_CP_20	Cell_CP_20	23Oct17_Il12inex_0_60_90_120_Sequence_A 0_S 0_U 3_V 0_X13_Y11_Job(Seq.Scan) 1 02 01_498	0.1951219512195122	0	0	0.0	0.0	0.0	0.0	0.0	0.0	0	0.0	0.0	0.0	0.0	0.0	0.0	0.0	Gray{Float64}(0.0)	0.0	Gray{Float64}(0.0)	Gray{Float64}(0.0)	0.0	Gray{Float64}(0.0)	4	2	1	WT	120	WT_120
23Oct17_Il12inex_0_60_90_120_Sequence_A 0_S 0_U 3_V 0_X13_Y11_Job(Seq.Scan) 1 02 01_498	Cell_CP_21	5483.0	2963.5	3	3	3	23Oct17_Il12inex_0_60_90_120_Sequence_A 0_S 0_U 3_V 0_X13_Y11_Job(Seq.Scan) 1 02 01_498__Cell_CP_21	Cell_CP_21	23Oct17_Il12inex_0_60_90_120_Sequence_A 0_S 0_U 3_V 0_X13_Y11_Job(Seq.Scan) 1 02 01_498	0.1951219512195122	2	TxS_auto_103	2.0862746238708496	3.752941846847534	5.992156505584717	91.476	140.616	9.0	TxS_auto_95	2.1137256622314453	3.129413366317749	5.129411220550537	88.263	140.049	8.5	10.044643249015865	Gray{Float64}(0.7530515884060036)	0.49563528021079123	Gray{Float64}(0.4093527500415983)	Gray{Float64}(0.762960182319918)	0.4132884904713274	Gray{Float64}(0.35041451058056106)	48	30	1	WT	120	WT_120
23Oct17_Il12inex_0_60_90_120_Sequence_A 0_S 0_U 3_V 0_X13_Y11_Job(Seq.Scan) 1 02 01_498	Cell_CP_22	5510.0	4420.0	27	27	27	23Oct17_Il12inex_0_60_90_120_Sequence_A 0_S 0_U 3_V 0_X13_Y11_Job(Seq.Scan) 1 02 01_498__Cell_CP_22	Cell_CP_22	23Oct17_Il12inex_0_60_90_120_Sequence_A 0_S 0_U 3_V 0_X13_Y11_Job(Seq.Scan) 1 02 01_498	0.1951219512195122	2	TxS_auto_10	7.690196514129639	18.21176528930664	33.10586929321289	93.744	85.617	6.5	TxS_auto_6	24.47058868408203	82.85491180419922	147.72935485839844	91.476	85.617	7.5	5.949270879696099	Gray{Float64}(2.7758161048687207)	2.4051514147177144	Gray{Float64}(2.2616196064077925)	Gray{Float64}(8.832785227281137)	10.942300495119555	Gray{Float64}(10.09209582840419)	49	46	1	WT	120	WT_120
23Oct17_Il12inex_0_60_90_120_Sequence_A 0_S 0_U 3_V 0_X13_Y11_Job(Seq.Scan) 1 02 01_498	Cell_CP_23	7685.0	5337.5	1	1	0	23Oct17_Il12inex_0_60_90_120_Sequence_A 0_S 0_U 3_V 0_X13_Y11_Job(Seq.Scan) 1 02 01_498__Cell_CP_23	Cell_CP_23	23Oct17_Il12inex_0_60_90_120_Sequence_A 0_S 0_U 3_V 0_X13_Y11_Job(Seq.Scan) 1 02 01_498	0.1951219512195122	0	0	0.0	0.0	0.0	0.0	0.0	0.0	0	0.0	0.0	0.0	0.0	0.0	0.0	0.0	Gray{Float64}(0.0)	0.0	Gray{Float64}(0.0)	Gray{Float64}(0.0)	0.0	Gray{Float64}(0.0)	35	30	1	WT	120	WT_120
23Oct17_Il12inex_0_60_90_120_Sequence_A 0_S 0_U 3_V 0_X13_Y11_Job(Seq.Scan) 1 02 01_498	Cell_CP_24	6117.0	5117.5	0	0	0	23Oct17_Il12inex_0_60_90_120_Sequence_A 0_S 0_U 3_V 0_X13_Y11_Job(Seq.Scan) 1 02 01_498__Cell_CP_24	Cell_CP_24	23Oct17_Il12inex_0_60_90_120_Sequence_A 0_S 0_U 3_V 0_X13_Y11_Job(Seq.Scan) 1 02 01_498	0.1951219512195122	0	0	0.0	0.0	0.0	0.0	0.0	0.0	0	0.0	0.0	0.0	0.0	0.0	0.0	0.0	Gray{Float64}(0.0)	0.0	Gray{Float64}(0.0)	Gray{Float64}(0.0)	0.0	Gray{Float64}(0.0)	1	0	1	WT	120	WT_120
23Oct17_Il12inex_0_60_90_120_Sequence_A 0_S 0_U 3_V 0_X13_Y11_Job(Seq.Scan) 1 02 01_498	Cell_CP_25	5911.5	2802.0	0	0	0	23Oct17_Il12inex_0_60_90_120_Sequence_A 0_S 0_U 3_V 0_X13_Y11_Job(Seq.Scan) 1 02 01_498__Cell_CP_25	Cell_CP_25	23Oct17_Il12inex_0_60_90_120_Sequence_A 0_S 0_U 3_V 0_X13_Y11_Job(Seq.Scan) 1 02 01_498	0.1951219512195122	0	0	0.0	0.0	0.0	0.0	0.0	0.0	0	0.0	0.0	0.0	0.0	0.0	0.0	0.0	Gray{Float64}(0.0)	0.0	Gray{Float64}(0.0)	Gray{Float64}(0.0)	0.0	Gray{Float64}(0.0)	1	0	1	WT	120	WT_120
23Oct17_Il12inex_0_60_90_120_Sequence_A 0_S 0_U 3_V 0_X13_Y11_Job(Seq.Scan) 1 02 01_498	Cell_CP_26	7653.0	4373.0	3	3	3	23Oct17_Il12inex_0_60_90_120_Sequence_A 0_S 0_U 3_V 0_X13_Y11_Job(Seq.Scan) 1 02 01_498__Cell_CP_26	Cell_CP_26	23Oct17_Il12inex_0_60_90_120_Sequence_A 0_S 0_U 3_V 0_X13_Y11_Job(Seq.Scan) 1 02 01_498	0.1951219512195122	2	TxS_auto_101	4.227451324462891	8.560782432556152	11.98823356628418	111.888	21.357	9.0	TxS_auto_38	7.474510192871094	15.439214706420898	22.03528594970703	114.345	22.68	8.0	10.382060392812207	Gray{Float64}(1.525920364639836)	1.1305866099011694	Gray{Float64}(0.8189733318757099)	Gray{Float64}(2.6979630145023923)	2.0389922944527754	Gray{Float64}(1.50533533178893)	37	25	1	WT	120	WT_120
23Oct17_Il12inex_0_60_90_120_Sequence_A 0_S 0_U 3_V 0_X13_Y11_Job(Seq.Scan) 1 02 01_498	Cell_CP_27	6150.5	2965.5	3	3	3	23Oct17_Il12inex_0_60_90_120_Sequence_A 0_S 0_U 3_V 0_X13_Y11_Job(Seq.Scan) 1 02 01_498__Cell_CP_27	Cell_CP_27	23Oct17_Il12inex_0_60_90_120_Sequence_A 0_S 0_U 3_V 0_X13_Y11_Job(Seq.Scan) 1 02 01_498	0.1951219512195122	0	0	0.0	0.0	0.0	0.0	0.0	0.0	0	0.0	0.0	0.0	0.0	0.0	0.0	0.0	Gray{Float64}(0.0)	0.0	Gray{Float64}(0.0)	Gray{Float64}(0.0)	0.0	Gray{Float64}(0.0)	58	33	1	WT	120	WT_120
23Oct17_Il12inex_0_60_90_120_Sequence_A 0_S 0_U 3_V 0_X13_Y11_Job(Seq.Scan) 1 02 01_498	Cell_CP_28	6836.0	3187.5	18	18	14	23Oct17_Il12inex_0_60_90_120_Sequence_A 0_S 0_U 3_V 0_X13_Y11_Job(Seq.Scan) 1 02 01_498__Cell_CP_28	Cell_CP_28	23Oct17_Il12inex_0_60_90_120_Sequence_A 0_S 0_U 3_V 0_X13_Y11_Job(Seq.Scan) 1 02 01_498	0.1951219512195122	2	TxS_auto_14	8.309804916381836	17.537256240844727	23.803916931152344	116.235	72.19800000000001	6.5	TxS_auto_53	14.223528861999512	40.09020233154297	71.07056427001953	110.565	72.954	8.5	7.278079142191297	Gray{Float64}(2.9994669541706234)	2.316071835315237	Gray{Float64}(1.6261589376791707)	Gray{Float64}(5.1340561207585464)	5.294544780381419	Gray{Float64}(4.855168736635285)	36	27	1	WT	120	WT_120
23Oct17_Il12inex_0_60_90_120_Sequence_A 0_S 0_U 3_V 0_X13_Y11_Job(Seq.Scan) 1 02 01_498	Cell_CP_29	9180.5	5131.5	9	9	9	23Oct17_Il12inex_0_60_90_120_Sequence_A 0_S 0_U 3_V 0_X13_Y11_Job(Seq.Scan) 1 02 01_498__Cell_CP_29	Cell_CP_29	23Oct17_Il12inex_0_60_90_120_Sequence_A 0_S 0_U 3_V 0_X13_Y11_Job(Seq.Scan) 1 02 01_498	0.1951219512195122	1	TxS_auto_28	4.462745666503906	9.360780715942383	13.337252616882324	117.369	94.5	7.0	0	0.0	0.0	0.0	0.0	0.0	0.0	0.0	Gray{Float64}(1.6108510712637696)	1.2362390259351008	Gray{Float64}(0.9111312482629372)	Gray{Float64}(0.0)	0.0	Gray{Float64}(0.0)	24	17	1	WT	120	WT_120
23Oct17_Il12inex_0_60_90_120_Sequence_A 0_S 0_U 3_V 0_X13_Y11_Job(Seq.Scan) 1 02 01_498	Cell_CP_30	5895.0	4363.5	0	0	0	23Oct17_Il12inex_0_60_90_120_Sequence_A 0_S 0_U 3_V 0_X13_Y11_Job(Seq.Scan) 1 02 01_498__Cell_CP_30	Cell_CP_30	23Oct17_Il12inex_0_60_90_120_Sequence_A 0_S 0_U 3_V 0_X13_Y11_Job(Seq.Scan) 1 02 01_498	0.1951219512195122	0	0	0.0	0.0	0.0	0.0	0.0	0.0	0	0.0	0.0	0.0	0.0	0.0	0.0	0.0	Gray{Float64}(0.0)	0.0	Gray{Float64}(0.0)	Gray{Float64}(0.0)	0.0	Gray{Float64}(0.0)	1	0	1	WT	120	WT_120
23Oct17_Il12inex_0_60_90_120_Sequence_A 0_S 0_U 3_V 0_X13_Y11_Job(Seq.Scan) 1 02 01_498	Cell_CP_31	8287.0	3135.0	0	0	0	23Oct17_Il12inex_0_60_90_120_Sequence_A 0_S 0_U 3_V 0_X13_Y11_Job(Seq.Scan) 1 02 01_498__Cell_CP_31	Cell_CP_31	23Oct17_Il12inex_0_60_90_120_Sequence_A 0_S 0_U 3_V 0_X13_Y11_Job(Seq.Scan) 1 02 01_498	0.1951219512195122	0	0	0.0	0.0	0.0	0.0	0.0	0.0	0	0.0	0.0	0.0	0.0	0.0	0.0	0.0	Gray{Float64}(0.0)	0.0	Gray{Float64}(0.0)	Gray{Float64}(0.0)	0.0	Gray{Float64}(0.0)	2	0	1	WT	120	WT_120
23Oct17_Il12inex_0_60_90_120_Sequence_A 0_S 0_U 3_V 0_X13_Y11_Job(Seq.Scan) 1 02 01_498	Cell_CP_32	5615.5	3754.0	0	0	0	23Oct17_Il12inex_0_60_90_120_Sequence_A 0_S 0_U 3_V 0_X13_Y11_Job(Seq.Scan) 1 02 01_498__Cell_CP_32	Cell_CP_32	23Oct17_Il12inex_0_60_90_120_Sequence_A 0_S 0_U 3_V 0_X13_Y11_Job(Seq.Scan) 1 02 01_498	0.1951219512195122	0	0	0.0	0.0	0.0	0.0	0.0	0.0	0	0.0	0.0	0.0	0.0	0.0	0.0	0.0	Gray{Float64}(0.0)	0.0	Gray{Float64}(0.0)	Gray{Float64}(0.0)	0.0	Gray{Float64}(0.0)	1	1	1	WT	120	WT_120
23Oct17_Il12inex_0_60_90_120_Sequence_A 0_S 0_U 3_V 0_X13_Y11_Job(Seq.Scan) 1 02 01_498	Cell_CP_33	6368.5	3730.0	0	0	0	23Oct17_Il12inex_0_60_90_120_Sequence_A 0_S 0_U 3_V 0_X13_Y11_Job(Seq.Scan) 1 02 01_498__Cell_CP_33	Cell_CP_33	23Oct17_Il12inex_0_60_90_120_Sequence_A 0_S 0_U 3_V 0_X13_Y11_Job(Seq.Scan) 1 02 01_498	0.1951219512195122	0	0	0.0	0.0	0.0	0.0	0.0	0.0	0	0.0	0.0	0.0	0.0	0.0	0.0	0.0	Gray{Float64}(0.0)	0.0	Gray{Float64}(0.0)	Gray{Float64}(0.0)	0.0	Gray{Float64}(0.0)	6	2	1	WT	120	WT_120
23Oct17_Il12inex_0_60_90_120_Sequence_A 0_S 0_U 3_V 0_X13_Y11_Job(Seq.Scan) 1 02 01_498	Cell_CP_34	5437.0	2600.5	7	7	7	23Oct17_Il12inex_0_60_90_120_Sequence_A 0_S 0_U 3_V 0_X13_Y11_Job(Seq.Scan) 1 02 01_498__Cell_CP_34	Cell_CP_34	23Oct17_Il12inex_0_60_90_120_Sequence_A 0_S 0_U 3_V 0_X13_Y11_Job(Seq.Scan) 1 02 01_498	0.1951219512195122	2	TxS_auto_43	2.654902458190918	5.01568603515625	7.490194797515869	154.035	62.181	7.5	TxS_auto_8	20.384315490722656	55.37255096435547	82.34507751464844	148.365	64.827	7.5	9.76730341496566	Gray{Float64}(0.9583007387082322)	0.662400605959886	Gray{Float64}(0.5116908805457175)	Gray{Float64}(7.357823837389525)	7.3128204307929945	Gray{Float64}(5.625384434067057)	53	22	1	WT	120	WT_120
23Oct17_Il12inex_0_60_90_120_Sequence_A 0_S 0_U 3_V 0_X13_Y11_Job(Seq.Scan) 1 02 01_498	Cell_CP_35	5013.5	2841.5	0	0	0	23Oct17_Il12inex_0_60_90_120_Sequence_A 0_S 0_U 3_V 0_X13_Y11_Job(Seq.Scan) 1 02 01_498__Cell_CP_35	Cell_CP_35	23Oct17_Il12inex_0_60_90_120_Sequence_A 0_S 0_U 3_V 0_X13_Y11_Job(Seq.Scan) 1 02 01_498	0.1951219512195122	0	0	0.0	0.0	0.0	0.0	0.0	0.0	0	0.0	0.0	0.0	0.0	0.0	0.0	0.0	Gray{Float64}(0.0)	0.0	Gray{Float64}(0.0)	Gray{Float64}(0.0)	0.0	Gray{Float64}(0.0)	3	1	1	WT	120	WT_120
23Oct17_Il12inex_0_60_90_120_Sequence_A 0_S 0_U 3_V 0_X13_Y11_Job(Seq.Scan) 1 02 01_498	Cell_CP_36	12755.0	4848.5	0	0	0	23Oct17_Il12inex_0_60_90_120_Sequence_A 0_S 0_U 3_V 0_X13_Y11_Job(Seq.Scan) 1 02 01_498__Cell_CP_36	Cell_CP_36	23Oct17_Il12inex_0_60_90_120_Sequence_A 0_S 0_U 3_V 0_X13_Y11_Job(Seq.Scan) 1 02 01_498	0.1951219512195122	0	0	0.0	0.0	0.0	0.0	0.0	0.0	0	0.0	0.0	0.0	0.0	0.0	0.0	0.0	Gray{Float64}(0.0)	0.0	Gray{Float64}(0.0)	Gray{Float64}(0.0)	0.0	Gray{Float64}(0.0)	1	1	1	WT	120	WT_120
23Oct17_Il12inex_0_60_90_120_Sequence_A 0_S 0_U 3_V 0_X13_Y11_Job(Seq.Scan) 1 02 01_498	Cell_CP_37	6964.5	3957.5	2	2	2	23Oct17_Il12inex_0_60_90_120_Sequence_A 0_S 0_U 3_V 0_X13_Y11_Job(Seq.Scan) 1 02 01_498__Cell_CP_37	Cell_CP_37	23Oct17_Il12inex_0_60_90_120_Sequence_A 0_S 0_U 3_V 0_X13_Y11_Job(Seq.Scan) 1 02 01_498	0.1951219512195122	1	TxS_auto_67	4.760784149169922	10.525486946105957	14.298038482666016	157.437	17.388	8.0	0	0.0	0.0	0.0	0.0	0.0	0.0	0.0	Gray{Float64}(1.7184295991381766)	1.3900568899756223	Gray{Float64}(0.9767671067377774)	Gray{Float64}(0.0)	0.0	Gray{Float64}(0.0)	80	41	1	WT	120	WT_120
23Oct17_Il12inex_0_60_90_120_Sequence_A 0_S 0_U 3_V 0_X13_Y11_Job(Seq.Scan) 1 02 01_498	Cell_CP_38	5965.5	3115.5	0	0	0	23Oct17_Il12inex_0_60_90_120_Sequence_A 0_S 0_U 3_V 0_X13_Y11_Job(Seq.Scan) 1 02 01_498__Cell_CP_38	Cell_CP_38	23Oct17_Il12inex_0_60_90_120_Sequence_A 0_S 0_U 3_V 0_X13_Y11_Job(Seq.Scan) 1 02 01_498	0.1951219512195122	0	0	0.0	0.0	0.0	0.0	0.0	0.0	0	0.0	0.0	0.0	0.0	0.0	0.0	0.0	Gray{Float64}(0.0)	0.0	Gray{Float64}(0.0)	Gray{Float64}(0.0)	0.0	Gray{Float64}(0.0)	15	2	1	WT	120	WT_120
23Oct17_Il12inex_0_60_90_120_Sequence_A 0_S 0_U 3_V 0_X13_Y11_Job(Seq.Scan) 1 02 01_498	Cell_CP_39	7028.0	5743.0	0	0	0	23Oct17_Il12inex_0_60_90_120_Sequence_A 0_S 0_U 3_V 0_X13_Y11_Job(Seq.Scan) 1 02 01_498__Cell_CP_39	Cell_CP_39	23Oct17_Il12inex_0_60_90_120_Sequence_A 0_S 0_U 3_V 0_X13_Y11_Job(Seq.Scan) 1 02 01_498	0.1951219512195122	0	0	0.0	0.0	0.0	0.0	0.0	0.0	0	0.0	0.0	0.0	0.0	0.0	0.0	0.0	Gray{Float64}(0.0)	0.0	Gray{Float64}(0.0)	Gray{Float64}(0.0)	0.0	Gray{Float64}(0.0)	6	3	1	WT	120	WT_120
23Oct17_Il12inex_0_60_90_120_Sequence_A 0_S 0_U 3_V 0_X13_Y11_Job(Seq.Scan) 1 02 01_498	Cell_CP_40	6689.0	3780.0	0	0	0	23Oct17_Il12inex_0_60_90_120_Sequence_A 0_S 0_U 3_V 0_X13_Y11_Job(Seq.Scan) 1 02 01_498__Cell_CP_40	Cell_CP_40	23Oct17_Il12inex_0_60_90_120_Sequence_A 0_S 0_U 3_V 0_X13_Y11_Job(Seq.Scan) 1 02 01_498	0.1951219512195122	0	0	0.0	0.0	0.0	0.0	0.0	0.0	0	0.0	0.0	0.0	0.0	0.0	0.0	0.0	Gray{Float64}(0.0)	0.0	Gray{Float64}(0.0)	Gray{Float64}(0.0)	0.0	Gray{Float64}(0.0)	20	4	1	WT	120	WT_120
23Oct17_Il12inex_0_60_90_120_Sequence_A 0_S 0_U 3_V 0_X13_Y11_Job(Seq.Scan) 1 02 01_498	Cell_CP_41	4829.5	4727.0	0	0	0	23Oct17_Il12inex_0_60_90_120_Sequence_A 0_S 0_U 3_V 0_X13_Y11_Job(Seq.Scan) 1 02 01_498__Cell_CP_41	Cell_CP_41	23Oct17_Il12inex_0_60_90_120_Sequence_A 0_S 0_U 3_V 0_X13_Y11_Job(Seq.Scan) 1 02 01_498	0.1951219512195122	0	0	0.0	0.0	0.0	0.0	0.0	0.0	0	0.0	0.0	0.0	0.0	0.0	0.0	0.0	Gray{Float64}(0.0)	0.0	Gray{Float64}(0.0)	Gray{Float64}(0.0)	0.0	Gray{Float64}(0.0)	8	7	1	WT	120	WT_120
23Oct17_Il12inex_0_60_90_120_Sequence_A 0_S 0_U 3_V 0_X13_Y10_Job(Seq.Scan) 1 02 01_496	Cell_CP_1	8508.0	5750.5	3	3	3	23Oct17_Il12inex_0_60_90_120_Sequence_A 0_S 0_U 3_V 0_X13_Y10_Job(Seq.Scan) 1 02 01_496__Cell_CP_1	Cell_CP_1	23Oct17_Il12inex_0_60_90_120_Sequence_A 0_S 0_U 3_V 0_X13_Y10_Job(Seq.Scan) 1 02 01_496	0.125	2	TxS_auto_58	6.717648029327393	13.329411506652832	18.29803466796875	5.292	77.49	8.0	TxS_auto_22	7.13725471496582	15.125492095947266	20.399993896484375	7.749	75.6	7.0	9.518873305176406	Gray{Float64}(2.424769711981414)	1.7603594398070128	Gray{Float64}(1.2500258971387799)	Gray{Float64}(2.5762289098791102)	1.997560265848023	Gray{Float64}(1.3936207431455974)	76	46	1	WT	120	WT_120
23Oct17_Il12inex_0_60_90_120_Sequence_A 0_S 0_U 3_V 0_X13_Y10_Job(Seq.Scan) 1 02 01_496	Cell_CP_2	5906.5	4115.5	0	0	0	23Oct17_Il12inex_0_60_90_120_Sequence_A 0_S 0_U 3_V 0_X13_Y10_Job(Seq.Scan) 1 02 01_496__Cell_CP_2	Cell_CP_2	23Oct17_Il12inex_0_60_90_120_Sequence_A 0_S 0_U 3_V 0_X13_Y10_Job(Seq.Scan) 1 02 01_496	0.125	0	0	0.0	0.0	0.0	0.0	0.0	0.0	0	0.0	0.0	0.0	0.0	0.0	0.0	0.0	Gray{Float64}(0.0)	0.0	Gray{Float64}(0.0)	Gray{Float64}(0.0)	0.0	Gray{Float64}(0.0)	2	0	1	WT	120	WT_120
23Oct17_Il12inex_0_60_90_120_Sequence_A 0_S 0_U 3_V 0_X13_Y10_Job(Seq.Scan) 1 02 01_496	Cell_CP_3	4296.5	2597.5	1	1	1	23Oct17_Il12inex_0_60_90_120_Sequence_A 0_S 0_U 3_V 0_X13_Y10_Job(Seq.Scan) 1 02 01_496__Cell_CP_3	Cell_CP_3	23Oct17_Il12inex_0_60_90_120_Sequence_A 0_S 0_U 3_V 0_X13_Y10_Job(Seq.Scan) 1 02 01_496	0.125	0	0	0.0	0.0	0.0	0.0	0.0	0.0	0	0.0	0.0	0.0	0.0	0.0	0.0	0.0	Gray{Float64}(0.0)	0.0	Gray{Float64}(0.0)	Gray{Float64}(0.0)	0.0	Gray{Float64}(0.0)	10	7	1	WT	120	WT_120
23Oct17_Il12inex_0_60_90_120_Sequence_A 0_S 0_U 3_V 0_X13_Y10_Job(Seq.Scan) 1 02 01_496	Cell_CP_4	4033.5	3315.0	0	0	0	23Oct17_Il12inex_0_60_90_120_Sequence_A 0_S 0_U 3_V 0_X13_Y10_Job(Seq.Scan) 1 02 01_496__Cell_CP_4	Cell_CP_4	23Oct17_Il12inex_0_60_90_120_Sequence_A 0_S 0_U 3_V 0_X13_Y10_Job(Seq.Scan) 1 02 01_496	0.125	0	0	0.0	0.0	0.0	0.0	0.0	0.0	0	0.0	0.0	0.0	0.0	0.0	0.0	0.0	Gray{Float64}(0.0)	0.0	Gray{Float64}(0.0)	Gray{Float64}(0.0)	0.0	Gray{Float64}(0.0)	2	0	1	WT	120	WT_120
23Oct17_Il12inex_0_60_90_120_Sequence_A 0_S 0_U 3_V 0_X13_Y10_Job(Seq.Scan) 1 02 01_496	Cell_CP_5	8976.5	6506.5	7	7	7	23Oct17_Il12inex_0_60_90_120_Sequence_A 0_S 0_U 3_V 0_X13_Y10_Job(Seq.Scan) 1 02 01_496__Cell_CP_5	Cell_CP_5	23Oct17_Il12inex_0_60_90_120_Sequence_A 0_S 0_U 3_V 0_X13_Y10_Job(Seq.Scan) 1 02 01_496	0.125	2	TxS_auto_39	23.90196418762207	83.76468658447266	145.37252807617188	30.807	90.72	9.0	TxS_auto_40	6.388236045837402	13.223533630371094	19.972543716430664	31.941	92.61	7.5	10.72884224881697	Gray{Float64}(8.627537281796734)	11.062450632412066	Gray{Float64}(9.931089765932864)	Gray{Float64}(2.3058667571312736)	1.7463765930109445	Gray{Float64}(1.3644195855076615)	68	48	1	WT	120	WT_120
23Oct17_Il12inex_0_60_90_120_Sequence_A 0_S 0_U 3_V 0_X13_Y10_Job(Seq.Scan) 1 02 01_496	Cell_CP_6	4918.0	3627.0	0	0	0	23Oct17_Il12inex_0_60_90_120_Sequence_A 0_S 0_U 3_V 0_X13_Y10_Job(Seq.Scan) 1 02 01_496__Cell_CP_6	Cell_CP_6	23Oct17_Il12inex_0_60_90_120_Sequence_A 0_S 0_U 3_V 0_X13_Y10_Job(Seq.Scan) 1 02 01_496	0.125	0	0	0.0	0.0	0.0	0.0	0.0	0.0	0	0.0	0.0	0.0	0.0	0.0	0.0	0.0	Gray{Float64}(0.0)	0.0	Gray{Float64}(0.0)	Gray{Float64}(0.0)	0.0	Gray{Float64}(0.0)	0	0	1	WT	120	WT_120
23Oct17_Il12inex_0_60_90_120_Sequence_A 0_S 0_U 3_V 0_X13_Y10_Job(Seq.Scan) 1 02 01_496	Cell_CP_7	4794.5	3418.0	0	0	0	23Oct17_Il12inex_0_60_90_120_Sequence_A 0_S 0_U 3_V 0_X13_Y10_Job(Seq.Scan) 1 02 01_496__Cell_CP_7	Cell_CP_7	23Oct17_Il12inex_0_60_90_120_Sequence_A 0_S 0_U 3_V 0_X13_Y10_Job(Seq.Scan) 1 02 01_496	0.125	0	0	0.0	0.0	0.0	0.0	0.0	0.0	0	0.0	0.0	0.0	0.0	0.0	0.0	0.0	Gray{Float64}(0.0)	0.0	Gray{Float64}(0.0)	Gray{Float64}(0.0)	0.0	Gray{Float64}(0.0)	1	1	1	WT	120	WT_120
23Oct17_Il12inex_0_60_90_120_Sequence_A 0_S 0_U 3_V 0_X13_Y10_Job(Seq.Scan) 1 02 01_496	Cell_CP_8	4930.5	3342.5	0	0	0	23Oct17_Il12inex_0_60_90_120_Sequence_A 0_S 0_U 3_V 0_X13_Y10_Job(Seq.Scan) 1 02 01_496__Cell_CP_8	Cell_CP_8	23Oct17_Il12inex_0_60_90_120_Sequence_A 0_S 0_U 3_V 0_X13_Y10_Job(Seq.Scan) 1 02 01_496	0.125	1	TxS_auto_24	6.172549724578857	13.400001525878906	19.254892349243164	42.336	136.458	6.5	0	0.0	0.0	0.0	0.0	0.0	0.0	0.0	Gray{Float64}(2.2280136667649453)	1.7696819674098823	Gray{Float64}(1.3153934026208296)	Gray{Float64}(0.0)	0.0	Gray{Float64}(0.0)	1	1	1	WT	120	WT_120
23Oct17_Il12inex_0_60_90_120_Sequence_A 0_S 0_U 3_V 0_X13_Y10_Job(Seq.Scan) 1 02 01_496	Cell_CP_9	3232.0	2726.5	1	1	1	23Oct17_Il12inex_0_60_90_120_Sequence_A 0_S 0_U 3_V 0_X13_Y10_Job(Seq.Scan) 1 02 01_496__Cell_CP_9	Cell_CP_9	23Oct17_Il12inex_0_60_90_120_Sequence_A 0_S 0_U 3_V 0_X13_Y10_Job(Seq.Scan) 1 02 01_496	0.125	0	0	0.0	0.0	0.0	0.0	0.0	0.0	0	0.0	0.0	0.0	0.0	0.0	0.0	0.0	Gray{Float64}(0.0)	0.0	Gray{Float64}(0.0)	Gray{Float64}(0.0)	0.0	Gray{Float64}(0.0)	1	0	1	WT	120	WT_120
23Oct17_Il12inex_0_60_90_120_Sequence_A 0_S 0_U 3_V 0_X13_Y10_Job(Seq.Scan) 1 02 01_496	Cell_CP_10	5291.0	3384.0	0	0	0	23Oct17_Il12inex_0_60_90_120_Sequence_A 0_S 0_U 3_V 0_X13_Y10_Job(Seq.Scan) 1 02 01_496__Cell_CP_10	Cell_CP_10	23Oct17_Il12inex_0_60_90_120_Sequence_A 0_S 0_U 3_V 0_X13_Y10_Job(Seq.Scan) 1 02 01_496	0.125	1	TxS_auto_84	4.901960849761963	9.05490493774414	12.290194511413574	34.587	152.145	8.5	0	0.0	0.0	0.0	0.0	0.0	0.0	0.0	Gray{Float64}(1.7693880575359031)	1.195843295539138	Gray{Float64}(0.8396017222020764)	Gray{Float64}(0.0)	0.0	Gray{Float64}(0.0)	0	0	1	WT	120	WT_120
23Oct17_Il12inex_0_60_90_120_Sequence_A 0_S 0_U 3_V 0_X13_Y10_Job(Seq.Scan) 1 02 01_496	Cell_CP_11	5016.0	3659.0	0	0	0	23Oct17_Il12inex_0_60_90_120_Sequence_A 0_S 0_U 3_V 0_X13_Y10_Job(Seq.Scan) 1 02 01_496__Cell_CP_11	Cell_CP_11	23Oct17_Il12inex_0_60_90_120_Sequence_A 0_S 0_U 3_V 0_X13_Y10_Job(Seq.Scan) 1 02 01_496	0.125	0	0	0.0	0.0	0.0	0.0	0.0	0.0	0	0.0	0.0	0.0	0.0	0.0	0.0	0.0	Gray{Float64}(0.0)	0.0	Gray{Float64}(0.0)	Gray{Float64}(0.0)	0.0	Gray{Float64}(0.0)	22	16	1	WT	120	WT_120
23Oct17_Il12inex_0_60_90_120_Sequence_A 0_S 0_U 3_V 0_X13_Y10_Job(Seq.Scan) 1 02 01_496	Cell_CP_12	6296.0	2809.0	0	0	0	23Oct17_Il12inex_0_60_90_120_Sequence_A 0_S 0_U 3_V 0_X13_Y10_Job(Seq.Scan) 1 02 01_496__Cell_CP_12	Cell_CP_12	23Oct17_Il12inex_0_60_90_120_Sequence_A 0_S 0_U 3_V 0_X13_Y10_Job(Seq.Scan) 1 02 01_496	0.125	0	0	0.0	0.0	0.0	0.0	0.0	0.0	0	0.0	0.0	0.0	0.0	0.0	0.0	0.0	Gray{Float64}(0.0)	0.0	Gray{Float64}(0.0)	Gray{Float64}(0.0)	0.0	Gray{Float64}(0.0)	26	14	1	WT	120	WT_120
23Oct17_Il12inex_0_60_90_120_Sequence_A 0_S 0_U 3_V 0_X13_Y10_Job(Seq.Scan) 1 02 01_496	Cell_CP_13	7489.5	5346.0	3	3	3	23Oct17_Il12inex_0_60_90_120_Sequence_A 0_S 0_U 3_V 0_X13_Y10_Job(Seq.Scan) 1 02 01_496__Cell_CP_13	Cell_CP_13	23Oct17_Il12inex_0_60_90_120_Sequence_A 0_S 0_U 3_V 0_X13_Y10_Job(Seq.Scan) 1 02 01_496	0.125	1	TxS_auto_41	20.094118118286133	55.3176383972168	80.69408416748047	51.408	95.82300000000001	8.0	0	0.0	0.0	0.0	0.0	0.0	0.0	0.0	Gray{Float64}(7.253075598704098)	7.3055683584957025	Gray{Float64}(5.5125972152529785)	Gray{Float64}(0.0)	0.0	Gray{Float64}(0.0)	66	47	1	WT	120	WT_120
23Oct17_Il12inex_0_60_90_120_Sequence_A 0_S 0_U 3_V 0_X13_Y10_Job(Seq.Scan) 1 02 01_496	Cell_CP_14	8607.5	4748.0	0	0	0	23Oct17_Il12inex_0_60_90_120_Sequence_A 0_S 0_U 3_V 0_X13_Y10_Job(Seq.Scan) 1 02 01_496__Cell_CP_14	Cell_CP_14	23Oct17_Il12inex_0_60_90_120_Sequence_A 0_S 0_U 3_V 0_X13_Y10_Job(Seq.Scan) 1 02 01_496	0.125	0	0	0.0	0.0	0.0	0.0	0.0	0.0	0	0.0	0.0	0.0	0.0	0.0	0.0	0.0	Gray{Float64}(0.0)	0.0	Gray{Float64}(0.0)	Gray{Float64}(0.0)	0.0	Gray{Float64}(0.0)	0	0	1	WT	120	WT_120
23Oct17_Il12inex_0_60_90_120_Sequence_A 0_S 0_U 3_V 0_X13_Y10_Job(Seq.Scan) 1 02 01_496	Cell_CP_15	10615.5	7254.5	5	5	5	23Oct17_Il12inex_0_60_90_120_Sequence_A 0_S 0_U 3_V 0_X13_Y10_Job(Seq.Scan) 1 02 01_496__Cell_CP_15	Cell_CP_15	23Oct17_Il12inex_0_60_90_120_Sequence_A 0_S 0_U 3_V 0_X13_Y10_Job(Seq.Scan) 1 02 01_496	0.125	0	0	0.0	0.0	0.0	0.0	0.0	0.0	0	0.0	0.0	0.0	0.0	0.0	0.0	0.0	Gray{Float64}(0.0)	0.0	Gray{Float64}(0.0)	Gray{Float64}(0.0)	0.0	Gray{Float64}(0.0)	72	65	1	WT	120	WT_120
23Oct17_Il12inex_0_60_90_120_Sequence_A 0_S 0_U 3_V 0_X13_Y10_Job(Seq.Scan) 1 02 01_496	Cell_CP_16	5373.0	3464.5	0	0	0	23Oct17_Il12inex_0_60_90_120_Sequence_A 0_S 0_U 3_V 0_X13_Y10_Job(Seq.Scan) 1 02 01_496__Cell_CP_16	Cell_CP_16	23Oct17_Il12inex_0_60_90_120_Sequence_A 0_S 0_U 3_V 0_X13_Y10_Job(Seq.Scan) 1 02 01_496	0.125	0	0	0.0	0.0	0.0	0.0	0.0	0.0	0	0.0	0.0	0.0	0.0	0.0	0.0	0.0	Gray{Float64}(0.0)	0.0	Gray{Float64}(0.0)	Gray{Float64}(0.0)	0.0	Gray{Float64}(0.0)	6	2	1	WT	120	WT_120
23Oct17_Il12inex_0_60_90_120_Sequence_A 0_S 0_U 3_V 0_X13_Y10_Job(Seq.Scan) 1 02 01_496	Cell_CP_17	5051.5	3435.5	0	0	0	23Oct17_Il12inex_0_60_90_120_Sequence_A 0_S 0_U 3_V 0_X13_Y10_Job(Seq.Scan) 1 02 01_496__Cell_CP_17	Cell_CP_17	23Oct17_Il12inex_0_60_90_120_Sequence_A 0_S 0_U 3_V 0_X13_Y10_Job(Seq.Scan) 1 02 01_496	0.125	0	0	0.0	0.0	0.0	0.0	0.0	0.0	0	0.0	0.0	0.0	0.0	0.0	0.0	0.0	Gray{Float64}(0.0)	0.0	Gray{Float64}(0.0)	Gray{Float64}(0.0)	0.0	Gray{Float64}(0.0)	17	9	1	WT	120	WT_120
23Oct17_Il12inex_0_60_90_120_Sequence_A 0_S 0_U 3_V 0_X13_Y10_Job(Seq.Scan) 1 02 01_496	Cell_CP_18	7159.0	4123.5	0	0	0	23Oct17_Il12inex_0_60_90_120_Sequence_A 0_S 0_U 3_V 0_X13_Y10_Job(Seq.Scan) 1 02 01_496__Cell_CP_18	Cell_CP_18	23Oct17_Il12inex_0_60_90_120_Sequence_A 0_S 0_U 3_V 0_X13_Y10_Job(Seq.Scan) 1 02 01_496	0.125	0	0	0.0	0.0	0.0	0.0	0.0	0.0	0	0.0	0.0	0.0	0.0	0.0	0.0	0.0	Gray{Float64}(0.0)	0.0	Gray{Float64}(0.0)	Gray{Float64}(0.0)	0.0	Gray{Float64}(0.0)	0	0	1	WT	120	WT_120
23Oct17_Il12inex_0_60_90_120_Sequence_A 0_S 0_U 3_V 0_X13_Y10_Job(Seq.Scan) 1 02 01_496	Cell_CP_19	6685.5	4030.0	0	0	0	23Oct17_Il12inex_0_60_90_120_Sequence_A 0_S 0_U 3_V 0_X13_Y10_Job(Seq.Scan) 1 02 01_496__Cell_CP_19	Cell_CP_19	23Oct17_Il12inex_0_60_90_120_Sequence_A 0_S 0_U 3_V 0_X13_Y10_Job(Seq.Scan) 1 02 01_496	0.125	0	0	0.0	0.0	0.0	0.0	0.0	0.0	0	0.0	0.0	0.0	0.0	0.0	0.0	0.0	Gray{Float64}(0.0)	0.0	Gray{Float64}(0.0)	Gray{Float64}(0.0)	0.0	Gray{Float64}(0.0)	66	30	1	WT	120	WT_120
23Oct17_Il12inex_0_60_90_120_Sequence_A 0_S 0_U 3_V 0_X13_Y10_Job(Seq.Scan) 1 02 01_496	Cell_CP_20	10789.5	6555.5	0	0	0	23Oct17_Il12inex_0_60_90_120_Sequence_A 0_S 0_U 3_V 0_X13_Y10_Job(Seq.Scan) 1 02 01_496__Cell_CP_20	Cell_CP_20	23Oct17_Il12inex_0_60_90_120_Sequence_A 0_S 0_U 3_V 0_X13_Y10_Job(Seq.Scan) 1 02 01_496	0.125	1	TxS_auto_46	7.901961326599121	18.227455139160156	28.964698791503906	72.387	180.873	7.5	0	0.0	0.0	0.0	0.0	0.0	0.0	0.0	Gray{Float64}(2.852253706406894)	2.4072235073442347	Gray{Float64}(1.9787165260750634)	Gray{Float64}(0.0)	0.0	Gray{Float64}(0.0)	38	22	1	WT	120	WT_120
23Oct17_Il12inex_0_60_90_120_Sequence_A 0_S 0_U 3_V 0_X13_Y10_Job(Seq.Scan) 1 02 01_496	Cell_CP_21	4460.5	3418.0	0	0	0	23Oct17_Il12inex_0_60_90_120_Sequence_A 0_S 0_U 3_V 0_X13_Y10_Job(Seq.Scan) 1 02 01_496__Cell_CP_21	Cell_CP_21	23Oct17_Il12inex_0_60_90_120_Sequence_A 0_S 0_U 3_V 0_X13_Y10_Job(Seq.Scan) 1 02 01_496	0.125	0	0	0.0	0.0	0.0	0.0	0.0	0.0	0	0.0	0.0	0.0	0.0	0.0	0.0	0.0	Gray{Float64}(0.0)	0.0	Gray{Float64}(0.0)	Gray{Float64}(0.0)	0.0	Gray{Float64}(0.0)	1	1	1	WT	120	WT_120
23Oct17_Il12inex_0_60_90_120_Sequence_A 0_S 0_U 3_V 0_X13_Y10_Job(Seq.Scan) 1 02 01_496	Cell_CP_22	12468.5	5480.0	0	0	0	23Oct17_Il12inex_0_60_90_120_Sequence_A 0_S 0_U 3_V 0_X13_Y10_Job(Seq.Scan) 1 02 01_496__Cell_CP_22	Cell_CP_22	23Oct17_Il12inex_0_60_90_120_Sequence_A 0_S 0_U 3_V 0_X13_Y10_Job(Seq.Scan) 1 02 01_496	0.125	0	0	0.0	0.0	0.0	0.0	0.0	0.0	0	0.0	0.0	0.0	0.0	0.0	0.0	0.0	Gray{Float64}(0.0)	0.0	Gray{Float64}(0.0)	Gray{Float64}(0.0)	0.0	Gray{Float64}(0.0)	1	1	1	WT	120	WT_120
23Oct17_Il12inex_0_60_90_120_Sequence_A 0_S 0_U 3_V 0_X13_Y10_Job(Seq.Scan) 1 02 01_496	Cell_CP_23	6141.5	3632.5	0	0	0	23Oct17_Il12inex_0_60_90_120_Sequence_A 0_S 0_U 3_V 0_X13_Y10_Job(Seq.Scan) 1 02 01_496__Cell_CP_23	Cell_CP_23	23Oct17_Il12inex_0_60_90_120_Sequence_A 0_S 0_U 3_V 0_X13_Y10_Job(Seq.Scan) 1 02 01_496	0.125	0	0	0.0	0.0	0.0	0.0	0.0	0.0	0	0.0	0.0	0.0	0.0	0.0	0.0	0.0	Gray{Float64}(0.0)	0.0	Gray{Float64}(0.0)	Gray{Float64}(0.0)	0.0	Gray{Float64}(0.0)	2	0	1	WT	120	WT_120
23Oct17_Il12inex_0_60_90_120_Sequence_A 0_S 0_U 3_V 0_X13_Y10_Job(Seq.Scan) 1 02 01_496	Cell_CP_24	5261.0	3862.5	0	0	0	23Oct17_Il12inex_0_60_90_120_Sequence_A 0_S 0_U 3_V 0_X13_Y10_Job(Seq.Scan) 1 02 01_496__Cell_CP_24	Cell_CP_24	23Oct17_Il12inex_0_60_90_120_Sequence_A 0_S 0_U 3_V 0_X13_Y10_Job(Seq.Scan) 1 02 01_496	0.125	0	0	0.0	0.0	0.0	0.0	0.0	0.0	0	0.0	0.0	0.0	0.0	0.0	0.0	0.0	Gray{Float64}(0.0)	0.0	Gray{Float64}(0.0)	Gray{Float64}(0.0)	0.0	Gray{Float64}(0.0)	0	0	1	WT	120	WT_120
23Oct17_Il12inex_0_60_90_120_Sequence_A 0_S 0_U 3_V 0_X13_Y10_Job(Seq.Scan) 1 02 01_496	Cell_CP_25	6047.0	4126.5	0	0	0	23Oct17_Il12inex_0_60_90_120_Sequence_A 0_S 0_U 3_V 0_X13_Y10_Job(Seq.Scan) 1 02 01_496__Cell_CP_25	Cell_CP_25	23Oct17_Il12inex_0_60_90_120_Sequence_A 0_S 0_U 3_V 0_X13_Y10_Job(Seq.Scan) 1 02 01_496	0.125	0	0	0.0	0.0	0.0	0.0	0.0	0.0	0	0.0	0.0	0.0	0.0	0.0	0.0	0.0	Gray{Float64}(0.0)	0.0	Gray{Float64}(0.0)	Gray{Float64}(0.0)	0.0	Gray{Float64}(0.0)	2	1	1	WT	120	WT_120
23Oct17_Il12inex_0_60_90_120_Sequence_A 0_S 0_U 3_V 0_X13_Y10_Job(Seq.Scan) 1 02 01_496	Cell_CP_26	7631.5	3886.0	0	0	0	23Oct17_Il12inex_0_60_90_120_Sequence_A 0_S 0_U 3_V 0_X13_Y10_Job(Seq.Scan) 1 02 01_496__Cell_CP_26	Cell_CP_26	23Oct17_Il12inex_0_60_90_120_Sequence_A 0_S 0_U 3_V 0_X13_Y10_Job(Seq.Scan) 1 02 01_496	0.125	0	0	0.0	0.0	0.0	0.0	0.0	0.0	0	0.0	0.0	0.0	0.0	0.0	0.0	0.0	Gray{Float64}(0.0)	0.0	Gray{Float64}(0.0)	Gray{Float64}(0.0)	0.0	Gray{Float64}(0.0)	4	1	1	WT	120	WT_120
23Oct17_Il12inex_0_60_90_120_Sequence_A 0_S 0_U 3_V 0_X13_Y10_Job(Seq.Scan) 1 02 01_496	Cell_CP_27	6277.0	2671.5	0	0	0	23Oct17_Il12inex_0_60_90_120_Sequence_A 0_S 0_U 3_V 0_X13_Y10_Job(Seq.Scan) 1 02 01_496__Cell_CP_27	Cell_CP_27	23Oct17_Il12inex_0_60_90_120_Sequence_A 0_S 0_U 3_V 0_X13_Y10_Job(Seq.Scan) 1 02 01_496	0.125	0	0	0.0	0.0	0.0	0.0	0.0	0.0	0	0.0	0.0	0.0	0.0	0.0	0.0	0.0	Gray{Float64}(0.0)	0.0	Gray{Float64}(0.0)	Gray{Float64}(0.0)	0.0	Gray{Float64}(0.0)	1	1	1	WT	120	WT_120
23Oct17_Il12inex_0_60_90_120_Sequence_A 0_S 0_U 3_V 0_X13_Y10_Job(Seq.Scan) 1 02 01_496	Cell_CP_28	7573.5	3688.0	0	0	0	23Oct17_Il12inex_0_60_90_120_Sequence_A 0_S 0_U 3_V 0_X13_Y10_Job(Seq.Scan) 1 02 01_496__Cell_CP_28	Cell_CP_28	23Oct17_Il12inex_0_60_90_120_Sequence_A 0_S 0_U 3_V 0_X13_Y10_Job(Seq.Scan) 1 02 01_496	0.125	0	0	0.0	0.0	0.0	0.0	0.0	0.0	0	0.0	0.0	0.0	0.0	0.0	0.0	0.0	Gray{Float64}(0.0)	0.0	Gray{Float64}(0.0)	Gray{Float64}(0.0)	0.0	Gray{Float64}(0.0)	5	2	1	WT	120	WT_120
23Oct17_Il12inex_0_60_90_120_Sequence_A 0_S 0_U 3_V 0_X13_Y10_Job(Seq.Scan) 1 02 01_496	Cell_CP_29	4742.0	3189.0	0	0	0	23Oct17_Il12inex_0_60_90_120_Sequence_A 0_S 0_U 3_V 0_X13_Y10_Job(Seq.Scan) 1 02 01_496__Cell_CP_29	Cell_CP_29	23Oct17_Il12inex_0_60_90_120_Sequence_A 0_S 0_U 3_V 0_X13_Y10_Job(Seq.Scan) 1 02 01_496	0.125	0	0	0.0	0.0	0.0	0.0	0.0	0.0	0	0.0	0.0	0.0	0.0	0.0	0.0	0.0	Gray{Float64}(0.0)	0.0	Gray{Float64}(0.0)	Gray{Float64}(0.0)	0.0	Gray{Float64}(0.0)	15	9	1	WT	120	WT_120
23Oct17_Il12inex_0_60_90_120_Sequence_A 0_S 0_U 3_V 0_X13_Y10_Job(Seq.Scan) 1 02 01_496	Cell_CP_30	6968.5	3711.0	0	0	0	23Oct17_Il12inex_0_60_90_120_Sequence_A 0_S 0_U 3_V 0_X13_Y10_Job(Seq.Scan) 1 02 01_496__Cell_CP_30	Cell_CP_30	23Oct17_Il12inex_0_60_90_120_Sequence_A 0_S 0_U 3_V 0_X13_Y10_Job(Seq.Scan) 1 02 01_496	0.125	0	0	0.0	0.0	0.0	0.0	0.0	0.0	0	0.0	0.0	0.0	0.0	0.0	0.0	0.0	Gray{Float64}(0.0)	0.0	Gray{Float64}(0.0)	Gray{Float64}(0.0)	0.0	Gray{Float64}(0.0)	2	0	1	WT	120	WT_120
23Oct17_Il12inex_0_60_90_120_Sequence_A 0_S 0_U 3_V 0_X13_Y10_Job(Seq.Scan) 1 02 01_496	Cell_CP_31	6755.0	3632.5	0	0	0	23Oct17_Il12inex_0_60_90_120_Sequence_A 0_S 0_U 3_V 0_X13_Y10_Job(Seq.Scan) 1 02 01_496__Cell_CP_31	Cell_CP_31	23Oct17_Il12inex_0_60_90_120_Sequence_A 0_S 0_U 3_V 0_X13_Y10_Job(Seq.Scan) 1 02 01_496	0.125	0	0	0.0	0.0	0.0	0.0	0.0	0.0	0	0.0	0.0	0.0	0.0	0.0	0.0	0.0	Gray{Float64}(0.0)	0.0	Gray{Float64}(0.0)	Gray{Float64}(0.0)	0.0	Gray{Float64}(0.0)	55	30	1	WT	120	WT_120
23Oct17_Il12inex_0_60_90_120_Sequence_A 0_S 0_U 3_V 0_X13_Y10_Job(Seq.Scan) 1 02 01_496	Cell_CP_32	4372.0	3795.5	1	1	1	23Oct17_Il12inex_0_60_90_120_Sequence_A 0_S 0_U 3_V 0_X13_Y10_Job(Seq.Scan) 1 02 01_496__Cell_CP_32	Cell_CP_32	23Oct17_Il12inex_0_60_90_120_Sequence_A 0_S 0_U 3_V 0_X13_Y10_Job(Seq.Scan) 1 02 01_496	0.125	0	0	0.0	0.0	0.0	0.0	0.0	0.0	0	0.0	0.0	0.0	0.0	0.0	0.0	0.0	Gray{Float64}(0.0)	0.0	Gray{Float64}(0.0)	Gray{Float64}(0.0)	0.0	Gray{Float64}(0.0)	44	38	1	WT	120	WT_120
23Oct17_Il12inex_0_60_90_120_Sequence_A 0_S 0_U 3_V 0_X13_Y10_Job(Seq.Scan) 1 02 01_496	Cell_CP_33	5243.5	3010.0	0	0	0	23Oct17_Il12inex_0_60_90_120_Sequence_A 0_S 0_U 3_V 0_X13_Y10_Job(Seq.Scan) 1 02 01_496__Cell_CP_33	Cell_CP_33	23Oct17_Il12inex_0_60_90_120_Sequence_A 0_S 0_U 3_V 0_X13_Y10_Job(Seq.Scan) 1 02 01_496	0.125	0	0	0.0	0.0	0.0	0.0	0.0	0.0	0	0.0	0.0	0.0	0.0	0.0	0.0	0.0	Gray{Float64}(0.0)	0.0	Gray{Float64}(0.0)	Gray{Float64}(0.0)	0.0	Gray{Float64}(0.0)	29	14	1	WT	120	WT_120
23Oct17_Il12inex_0_60_90_120_Sequence_A 0_S 0_U 3_V 0_X13_Y10_Job(Seq.Scan) 1 02 01_496	Cell_CP_34	4734.0	3146.5	26	26	22	23Oct17_Il12inex_0_60_90_120_Sequence_A 0_S 0_U 3_V 0_X13_Y10_Job(Seq.Scan) 1 02 01_496__Cell_CP_34	Cell_CP_34	23Oct17_Il12inex_0_60_90_120_Sequence_A 0_S 0_U 3_V 0_X13_Y10_Job(Seq.Scan) 1 02 01_496	0.125	2	TxS_auto_1	25.57254981994629	93.08627319335938	163.52932739257812	117.936	62.748	7.0	TxS_auto_79	2.8156864643096924	6.23921537399292	16.62352752685547	121.716	62.748	8.5	6.67370961310124	Gray{Float64}(9.230543784198538)	12.29351345710934	Gray{Float64}(11.171467203537699)	Gray{Float64}(1.0163365551883157)	0.8239869911072691	Gray{Float64}(1.1356323390699676)	62	54	1	WT	120	WT_120
23Oct17_Il12inex_0_60_90_120_Sequence_A 0_S 0_U 3_V 0_X13_Y10_Job(Seq.Scan) 1 02 01_496	Cell_CP_35	11750.5	5758.0	0	0	0	23Oct17_Il12inex_0_60_90_120_Sequence_A 0_S 0_U 3_V 0_X13_Y10_Job(Seq.Scan) 1 02 01_496__Cell_CP_35	Cell_CP_35	23Oct17_Il12inex_0_60_90_120_Sequence_A 0_S 0_U 3_V 0_X13_Y10_Job(Seq.Scan) 1 02 01_496	0.125	0	0	0.0	0.0	0.0	0.0	0.0	0.0	0	0.0	0.0	0.0	0.0	0.0	0.0	0.0	Gray{Float64}(0.0)	0.0	Gray{Float64}(0.0)	Gray{Float64}(0.0)	0.0	Gray{Float64}(0.0)	9	1	1	WT	120	WT_120
23Oct17_Il12inex_0_60_90_120_Sequence_A 0_S 0_U 3_V 0_X13_Y10_Job(Seq.Scan) 1 02 01_496	Cell_CP_36	7856.0	3933.0	0	0	0	23Oct17_Il12inex_0_60_90_120_Sequence_A 0_S 0_U 3_V 0_X13_Y10_Job(Seq.Scan) 1 02 01_496__Cell_CP_36	Cell_CP_36	23Oct17_Il12inex_0_60_90_120_Sequence_A 0_S 0_U 3_V 0_X13_Y10_Job(Seq.Scan) 1 02 01_496	0.125	0	0	0.0	0.0	0.0	0.0	0.0	0.0	0	0.0	0.0	0.0	0.0	0.0	0.0	0.0	Gray{Float64}(0.0)	0.0	Gray{Float64}(0.0)	Gray{Float64}(0.0)	0.0	Gray{Float64}(0.0)	3	1	1	WT	120	WT_120
23Oct17_Il12inex_0_60_90_120_Sequence_A 0_S 0_U 3_V 0_X13_Y10_Job(Seq.Scan) 1 02 01_496	Cell_CP_37	4158.5	3408.0	0	0	0	23Oct17_Il12inex_0_60_90_120_Sequence_A 0_S 0_U 3_V 0_X13_Y10_Job(Seq.Scan) 1 02 01_496__Cell_CP_37	Cell_CP_37	23Oct17_Il12inex_0_60_90_120_Sequence_A 0_S 0_U 3_V 0_X13_Y10_Job(Seq.Scan) 1 02 01_496	0.125	0	0	0.0	0.0	0.0	0.0	0.0	0.0	0	0.0	0.0	0.0	0.0	0.0	0.0	0.0	Gray{Float64}(0.0)	0.0	Gray{Float64}(0.0)	Gray{Float64}(0.0)	0.0	Gray{Float64}(0.0)	0	0	1	WT	120	WT_120
23Oct17_Il12inex_0_60_90_120_Sequence_A 0_S 0_U 3_V 0_X13_Y10_Job(Seq.Scan) 1 02 01_496	Cell_CP_38	4936.0	3169.5	0	0	0	23Oct17_Il12inex_0_60_90_120_Sequence_A 0_S 0_U 3_V 0_X13_Y10_Job(Seq.Scan) 1 02 01_496__Cell_CP_38	Cell_CP_38	23Oct17_Il12inex_0_60_90_120_Sequence_A 0_S 0_U 3_V 0_X13_Y10_Job(Seq.Scan) 1 02 01_496	0.125	0	0	0.0	0.0	0.0	0.0	0.0	0.0	0	0.0	0.0	0.0	0.0	0.0	0.0	0.0	Gray{Float64}(0.0)	0.0	Gray{Float64}(0.0)	Gray{Float64}(0.0)	0.0	Gray{Float64}(0.0)	32	17	1	WT	120	WT_120
23Oct17_Il12inex_0_60_90_120_Sequence_A 0_S 0_U 3_V 0_X13_Y10_Job(Seq.Scan) 1 02 01_496	Cell_CP_39	8777.0	4560.5	0	0	0	23Oct17_Il12inex_0_60_90_120_Sequence_A 0_S 0_U 3_V 0_X13_Y10_Job(Seq.Scan) 1 02 01_496__Cell_CP_39	Cell_CP_39	23Oct17_Il12inex_0_60_90_120_Sequence_A 0_S 0_U 3_V 0_X13_Y10_Job(Seq.Scan) 1 02 01_496	0.125	0	0	0.0	0.0	0.0	0.0	0.0	0.0	0	0.0	0.0	0.0	0.0	0.0	0.0	0.0	Gray{Float64}(0.0)	0.0	Gray{Float64}(0.0)	Gray{Float64}(0.0)	0.0	Gray{Float64}(0.0)	1	1	1	WT	120	WT_120
23Oct17_Il12inex_0_60_90_120_Sequence_A 0_S 0_U 3_V 0_X13_Y10_Job(Seq.Scan) 1 02 01_496	Cell_CP_40	6202.5	3052.0	0	0	0	23Oct17_Il12inex_0_60_90_120_Sequence_A 0_S 0_U 3_V 0_X13_Y10_Job(Seq.Scan) 1 02 01_496__Cell_CP_40	Cell_CP_40	23Oct17_Il12inex_0_60_90_120_Sequence_A 0_S 0_U 3_V 0_X13_Y10_Job(Seq.Scan) 1 02 01_496	0.125	0	0	0.0	0.0	0.0	0.0	0.0	0.0	0	0.0	0.0	0.0	0.0	0.0	0.0	0.0	Gray{Float64}(0.0)	0.0	Gray{Float64}(0.0)	Gray{Float64}(0.0)	0.0	Gray{Float64}(0.0)	0	0	1	WT	120	WT_120
23Oct17_Il12inex_0_60_90_120_Sequence_A 0_S 0_U 3_V 0_X13_Y10_Job(Seq.Scan) 1 02 01_496	Cell_CP_41	6992.5	4296.5	28	28	28	23Oct17_Il12inex_0_60_90_120_Sequence_A 0_S 0_U 3_V 0_X13_Y10_Job(Seq.Scan) 1 02 01_496__Cell_CP_41	Cell_CP_41	23Oct17_Il12inex_0_60_90_120_Sequence_A 0_S 0_U 3_V 0_X13_Y10_Job(Seq.Scan) 1 02 01_496	0.125	2	TxS_auto_43	0.0	0.0	0.0	135.324	151.2	8.0	TxS_auto_25	24.364704132080078	80.92945098876953	146.47055053710938	135.324	151.011	8.0	8.002232251065948	Gray{Float64}(0.0)	0.0	Gray{Float64}(0.0)	Gray{Float64}(8.794565651986305)	10.688012965566699	Gray{Float64}(10.006100909846294)	61	28	1	WT	120	WT_120
23Oct17_Il12inex_0_60_90_120_Sequence_A 0_S 0_U 3_V 0_X13_Y10_Job(Seq.Scan) 1 02 01_496	Cell_CP_42	5712.5	4018.5	0	0	0	23Oct17_Il12inex_0_60_90_120_Sequence_A 0_S 0_U 3_V 0_X13_Y10_Job(Seq.Scan) 1 02 01_496__Cell_CP_42	Cell_CP_42	23Oct17_Il12inex_0_60_90_120_Sequence_A 0_S 0_U 3_V 0_X13_Y10_Job(Seq.Scan) 1 02 01_496	0.125	0	0	0.0	0.0	0.0	0.0	0.0	0.0	0	0.0	0.0	0.0	0.0	0.0	0.0	0.0	Gray{Float64}(0.0)	0.0	Gray{Float64}(0.0)	Gray{Float64}(0.0)	0.0	Gray{Float64}(0.0)	1	1	1	WT	120	WT_120
23Oct17_Il12inex_0_60_90_120_Sequence_A 0_S 0_U 3_V 0_X13_Y10_Job(Seq.Scan) 1 02 01_496	Cell_CP_43	6741.5	2472.5	0	0	0	23Oct17_Il12inex_0_60_90_120_Sequence_A 0_S 0_U 3_V 0_X13_Y10_Job(Seq.Scan) 1 02 01_496__Cell_CP_43	Cell_CP_43	23Oct17_Il12inex_0_60_90_120_Sequence_A 0_S 0_U 3_V 0_X13_Y10_Job(Seq.Scan) 1 02 01_496	0.125	0	0	0.0	0.0	0.0	0.0	0.0	0.0	0	0.0	0.0	0.0	0.0	0.0	0.0	0.0	Gray{Float64}(0.0)	0.0	Gray{Float64}(0.0)	Gray{Float64}(0.0)	0.0	Gray{Float64}(0.0)	2	1	1	WT	120	WT_120
23Oct17_Il12inex_0_60_90_120_Sequence_A 0_S 0_U 3_V 0_X13_Y10_Job(Seq.Scan) 1 02 01_496	Cell_CP_44	3574.5	3142.0	0	0	0	23Oct17_Il12inex_0_60_90_120_Sequence_A 0_S 0_U 3_V 0_X13_Y10_Job(Seq.Scan) 1 02 01_496__Cell_CP_44	Cell_CP_44	23Oct17_Il12inex_0_60_90_120_Sequence_A 0_S 0_U 3_V 0_X13_Y10_Job(Seq.Scan) 1 02 01_496	0.125	0	0	0.0	0.0	0.0	0.0	0.0	0.0	0	0.0	0.0	0.0	0.0	0.0	0.0	0.0	Gray{Float64}(0.0)	0.0	Gray{Float64}(0.0)	Gray{Float64}(0.0)	0.0	Gray{Float64}(0.0)	1	1	1	WT	120	WT_120
23Oct17_Il12inex_0_60_90_120_Sequence_A 0_S 0_U 3_V 0_X13_Y10_Job(Seq.Scan) 1 02 01_496	Cell_CP_45	6492.0	5215.0	3	3	1	23Oct17_Il12inex_0_60_90_120_Sequence_A 0_S 0_U 3_V 0_X13_Y10_Job(Seq.Scan) 1 02 01_496__Cell_CP_45	Cell_CP_45	23Oct17_Il12inex_0_60_90_120_Sequence_A 0_S 0_U 3_V 0_X13_Y10_Job(Seq.Scan) 1 02 01_496	0.125	0	0	0.0	0.0	0.0	0.0	0.0	0.0	0	0.0	0.0	0.0	0.0	0.0	0.0	0.0	Gray{Float64}(0.0)	0.0	Gray{Float64}(0.0)	Gray{Float64}(0.0)	0.0	Gray{Float64}(0.0)	5	4	1	WT	120	WT_120
23Oct17_Il12inex_0_60_90_120_Sequence_A 0_S 0_U 3_V 0_X13_Y10_Job(Seq.Scan) 1 02 01_496	Cell_CP_46	6526.5	3045.0	0	0	0	23Oct17_Il12inex_0_60_90_120_Sequence_A 0_S 0_U 3_V 0_X13_Y10_Job(Seq.Scan) 1 02 01_496__Cell_CP_46	Cell_CP_46	23Oct17_Il12inex_0_60_90_120_Sequence_A 0_S 0_U 3_V 0_X13_Y10_Job(Seq.Scan) 1 02 01_496	0.125	0	0	0.0	0.0	0.0	0.0	0.0	0.0	0	0.0	0.0	0.0	0.0	0.0	0.0	0.0	Gray{Float64}(0.0)	0.0	Gray{Float64}(0.0)	Gray{Float64}(0.0)	0.0	Gray{Float64}(0.0)	0	0	1	WT	120	WT_120
23Oct17_Il12inex_0_60_90_120_Sequence_A 0_S 0_U 3_V 0_X13_Y10_Job(Seq.Scan) 1 02 01_496	Cell_CP_47	8960.0	4811.0	7	7	7	23Oct17_Il12inex_0_60_90_120_Sequence_A 0_S 0_U 3_V 0_X13_Y10_Job(Seq.Scan) 1 02 01_496__Cell_CP_47	Cell_CP_47	23Oct17_Il12inex_0_60_90_120_Sequence_A 0_S 0_U 3_V 0_X13_Y10_Job(Seq.Scan) 1 02 01_496	0.125	2	TxS_auto_12	3.2352943420410156	5.878431797027588	0.0	152.901	60.480000000000004	6.5	TxS_auto_57	6.650981426239014	11.745097160339355	15.203920364379883	157.437	60.858	8.0	6.761522018007485	Gray{Float64}(1.1677961833780923)	0.7763398181528387	Gray{Float64}(0.0)	Gray{Float64}(2.4007060576691215)	1.551125692783552	Gray{Float64}(1.0386522125668423)	104	71	1	WT	120	WT_120
23Oct17_Il12inex_0_60_90_120_Sequence_A 0_S 0_U 3_V 0_X13_Y10_Job(Seq.Scan) 1 02 01_496	Cell_CP_48	8125.0	4442.5	0	0	0	23Oct17_Il12inex_0_60_90_120_Sequence_A 0_S 0_U 3_V 0_X13_Y10_Job(Seq.Scan) 1 02 01_496__Cell_CP_48	Cell_CP_48	23Oct17_Il12inex_0_60_90_120_Sequence_A 0_S 0_U 3_V 0_X13_Y10_Job(Seq.Scan) 1 02 01_496	0.125	0	0	0.0	0.0	0.0	0.0	0.0	0.0	0	0.0	0.0	0.0	0.0	0.0	0.0	0.0	Gray{Float64}(0.0)	0.0	Gray{Float64}(0.0)	Gray{Float64}(0.0)	0.0	Gray{Float64}(0.0)	0	0	1	WT	120	WT_120
23Oct17_Il12inex_0_60_90_120_Sequence_A 0_S 0_U 3_V 0_X13_Y10_Job(Seq.Scan) 1 02 01_496	Cell_CP_49	4904.0	3022.0	0	0	0	23Oct17_Il12inex_0_60_90_120_Sequence_A 0_S 0_U 3_V 0_X13_Y10_Job(Seq.Scan) 1 02 01_496__Cell_CP_49	Cell_CP_49	23Oct17_Il12inex_0_60_90_120_Sequence_A 0_S 0_U 3_V 0_X13_Y10_Job(Seq.Scan) 1 02 01_496	0.125	0	0	0.0	0.0	0.0	0.0	0.0	0.0	0	0.0	0.0	0.0	0.0	0.0	0.0	0.0	Gray{Float64}(0.0)	0.0	Gray{Float64}(0.0)	Gray{Float64}(0.0)	0.0	Gray{Float64}(0.0)	1	0	1	WT	120	WT_120
23Oct17_Il12inex_0_60_90_120_Sequence_A 0_S 0_U 3_V 0_X13_Y10_Job(Seq.Scan) 1 02 01_496	Cell_CP_50	5249.5	3616.0	0	0	0	23Oct17_Il12inex_0_60_90_120_Sequence_A 0_S 0_U 3_V 0_X13_Y10_Job(Seq.Scan) 1 02 01_496__Cell_CP_50	Cell_CP_50	23Oct17_Il12inex_0_60_90_120_Sequence_A 0_S 0_U 3_V 0_X13_Y10_Job(Seq.Scan) 1 02 01_496	0.125	0	0	0.0	0.0	0.0	0.0	0.0	0.0	0	0.0	0.0	0.0	0.0	0.0	0.0	0.0	Gray{Float64}(0.0)	0.0	Gray{Float64}(0.0)	Gray{Float64}(0.0)	0.0	Gray{Float64}(0.0)	2	2	1	WT	120	WT_120
23Oct17_Il12inex_0_60_90_120_Sequence_A 0_S 0_U 3_V 0_X13_Y10_Job(Seq.Scan) 1 02 01_496	Cell_CP_51	8274.5	4292.0	0	0	0	23Oct17_Il12inex_0_60_90_120_Sequence_A 0_S 0_U 3_V 0_X13_Y10_Job(Seq.Scan) 1 02 01_496__Cell_CP_51	Cell_CP_51	23Oct17_Il12inex_0_60_90_120_Sequence_A 0_S 0_U 3_V 0_X13_Y10_Job(Seq.Scan) 1 02 01_496	0.125	0	0	0.0	0.0	0.0	0.0	0.0	0.0	0	0.0	0.0	0.0	0.0	0.0	0.0	0.0	Gray{Float64}(0.0)	0.0	Gray{Float64}(0.0)	Gray{Float64}(0.0)	0.0	Gray{Float64}(0.0)	0	0	1	WT	120	WT_120
23Oct17_Il12inex_0_60_90_120_Sequence_A 0_S 0_U 3_V 0_X13_Y10_Job(Seq.Scan) 1 02 01_496	Cell_CP_52	6552.0	5416.5	0	0	0	23Oct17_Il12inex_0_60_90_120_Sequence_A 0_S 0_U 3_V 0_X13_Y10_Job(Seq.Scan) 1 02 01_496__Cell_CP_52	Cell_CP_52	23Oct17_Il12inex_0_60_90_120_Sequence_A 0_S 0_U 3_V 0_X13_Y10_Job(Seq.Scan) 1 02 01_496	0.125	0	0	0.0	0.0	0.0	0.0	0.0	0.0	0	0.0	0.0	0.0	0.0	0.0	0.0	0.0	Gray{Float64}(0.0)	0.0	Gray{Float64}(0.0)	Gray{Float64}(0.0)	0.0	Gray{Float64}(0.0)	0	0	1	WT	120	WT_120
23Oct17_Il12inex_0_60_90_120_Sequence_A 0_S 0_U 3_V 0_X13_Y10_Job(Seq.Scan) 1 02 01_496	Cell_CP_53	4446.5	3651.0	0	0	0	23Oct17_Il12inex_0_60_90_120_Sequence_A 0_S 0_U 3_V 0_X13_Y10_Job(Seq.Scan) 1 02 01_496__Cell_CP_53	Cell_CP_53	23Oct17_Il12inex_0_60_90_120_Sequence_A 0_S 0_U 3_V 0_X13_Y10_Job(Seq.Scan) 1 02 01_496	0.125	0	0	0.0	0.0	0.0	0.0	0.0	0.0	0	0.0	0.0	0.0	0.0	0.0	0.0	0.0	Gray{Float64}(0.0)	0.0	Gray{Float64}(0.0)	Gray{Float64}(0.0)	0.0	Gray{Float64}(0.0)	2	0	1	WT	120	WT_120
23Oct17_Il12inex_0_60_90_120_Sequence_A 0_S 0_U 3_V 0_X13_Y10_Job(Seq.Scan) 1 02 01_496	Cell_CP_54	4706.5	3703.5	0	0	0	23Oct17_Il12inex_0_60_90_120_Sequence_A 0_S 0_U 3_V 0_X13_Y10_Job(Seq.Scan) 1 02 01_496__Cell_CP_54	Cell_CP_54	23Oct17_Il12inex_0_60_90_120_Sequence_A 0_S 0_U 3_V 0_X13_Y10_Job(Seq.Scan) 1 02 01_496	0.125	0	0	0.0	0.0	0.0	0.0	0.0	0.0	0	0.0	0.0	0.0	0.0	0.0	0.0	0.0	Gray{Float64}(0.0)	0.0	Gray{Float64}(0.0)	Gray{Float64}(0.0)	0.0	Gray{Float64}(0.0)	1	1	1	WT	120	WT_120
23Oct17_Il12inex_0_60_90_120_Sequence_A 0_S 0_U 3_V 0_X13_Y10_Job(Seq.Scan) 1 02 01_496	Cell_CP_55	10585.5	6779.0	1	1	1	23Oct17_Il12inex_0_60_90_120_Sequence_A 0_S 0_U 3_V 0_X13_Y10_Job(Seq.Scan) 1 02 01_496__Cell_CP_55	Cell_CP_55	23Oct17_Il12inex_0_60_90_120_Sequence_A 0_S 0_U 3_V 0_X13_Y10_Job(Seq.Scan) 1 02 01_496	0.125	0	0	0.0	0.0	0.0	0.0	0.0	0.0	0	0.0	0.0	0.0	0.0	0.0	0.0	0.0	Gray{Float64}(0.0)	0.0	Gray{Float64}(0.0)	Gray{Float64}(0.0)	0.0	Gray{Float64}(0.0)	0	0	1	WT	120	WT_120
23Oct17_Il12inex_0_60_90_120_Sequence_A 0_S 0_U 3_V 0_X13_Y10_Job(Seq.Scan) 1 02 01_496	Cell_CP_56	5838.5	3506.0	0	0	0	23Oct17_Il12inex_0_60_90_120_Sequence_A 0_S 0_U 3_V 0_X13_Y10_Job(Seq.Scan) 1 02 01_496__Cell_CP_56	Cell_CP_56	23Oct17_Il12inex_0_60_90_120_Sequence_A 0_S 0_U 3_V 0_X13_Y10_Job(Seq.Scan) 1 02 01_496	0.125	0	0	0.0	0.0	0.0	0.0	0.0	0.0	0	0.0	0.0	0.0	0.0	0.0	0.0	0.0	Gray{Float64}(0.0)	0.0	Gray{Float64}(0.0)	Gray{Float64}(0.0)	0.0	Gray{Float64}(0.0)	1	1	1	WT	120	WT_120
23Oct17_Il12inex_0_60_90_120_Sequence_A 0_S 0_U 3_V 0_X12_Y14_Job(Seq.Scan) 1 02 01_558	Cell_CP_1	9623.5	5320.0	0	0	0	23Oct17_Il12inex_0_60_90_120_Sequence_A 0_S 0_U 3_V 0_X12_Y14_Job(Seq.Scan) 1 02 01_558__Cell_CP_1	Cell_CP_1	23Oct17_Il12inex_0_60_90_120_Sequence_A 0_S 0_U 3_V 0_X12_Y14_Job(Seq.Scan) 1 02 01_558	0.0	0	0	0.0	0.0	0.0	0.0	0.0	0.0	0	0.0	0.0	0.0	0.0	0.0	0.0	0.0	Gray{Float64}(0.0)	0.0	Gray{Float64}(0.0)	Gray{Float64}(0.0)	0.0	Gray{Float64}(0.0)	0	0	1	WT	120	WT_120
23Oct17_Il12inex_0_60_90_120_Sequence_A 0_S 0_U 3_V 0_X12_Y13_Job(Seq.Scan) 1 02 01_532	Cell_CP_1	6561.0	3512.5	0	0	0	23Oct17_Il12inex_0_60_90_120_Sequence_A 0_S 0_U 3_V 0_X12_Y13_Job(Seq.Scan) 1 02 01_532__Cell_CP_1	Cell_CP_1	23Oct17_Il12inex_0_60_90_120_Sequence_A 0_S 0_U 3_V 0_X12_Y13_Job(Seq.Scan) 1 02 01_532	0.02830188679245283	0	0	0.0	0.0	0.0	0.0	0.0	0.0	0	0.0	0.0	0.0	0.0	0.0	0.0	0.0	Gray{Float64}(0.0)	0.0	Gray{Float64}(0.0)	Gray{Float64}(0.0)	0.0	Gray{Float64}(0.0)	0	0	1	WT	120	WT_120
23Oct17_Il12inex_0_60_90_120_Sequence_A 0_S 0_U 3_V 0_X12_Y13_Job(Seq.Scan) 1 02 01_532	Cell_CP_2	5086.0	2955.5	0	0	0	23Oct17_Il12inex_0_60_90_120_Sequence_A 0_S 0_U 3_V 0_X12_Y13_Job(Seq.Scan) 1 02 01_532__Cell_CP_2	Cell_CP_2	23Oct17_Il12inex_0_60_90_120_Sequence_A 0_S 0_U 3_V 0_X12_Y13_Job(Seq.Scan) 1 02 01_532	0.02830188679245283	0	0	0.0	0.0	0.0	0.0	0.0	0.0	0	0.0	0.0	0.0	0.0	0.0	0.0	0.0	Gray{Float64}(0.0)	0.0	Gray{Float64}(0.0)	Gray{Float64}(0.0)	0.0	Gray{Float64}(0.0)	8	4	1	WT	120	WT_120
23Oct17_Il12inex_0_60_90_120_Sequence_A 0_S 0_U 3_V 0_X12_Y13_Job(Seq.Scan) 1 02 01_532	Cell_CP_3	3315.5	2541.0	0	0	0	23Oct17_Il12inex_0_60_90_120_Sequence_A 0_S 0_U 3_V 0_X12_Y13_Job(Seq.Scan) 1 02 01_532__Cell_CP_3	Cell_CP_3	23Oct17_Il12inex_0_60_90_120_Sequence_A 0_S 0_U 3_V 0_X12_Y13_Job(Seq.Scan) 1 02 01_532	0.02830188679245283	0	0	0.0	0.0	0.0	0.0	0.0	0.0	0	0.0	0.0	0.0	0.0	0.0	0.0	0.0	Gray{Float64}(0.0)	0.0	Gray{Float64}(0.0)	Gray{Float64}(0.0)	0.0	Gray{Float64}(0.0)	4	2	1	WT	120	WT_120
23Oct17_Il12inex_0_60_90_120_Sequence_A 0_S 0_U 3_V 0_X12_Y13_Job(Seq.Scan) 1 02 01_532	Cell_CP_4	5191.0	3038.0	0	0	0	23Oct17_Il12inex_0_60_90_120_Sequence_A 0_S 0_U 3_V 0_X12_Y13_Job(Seq.Scan) 1 02 01_532__Cell_CP_4	Cell_CP_4	23Oct17_Il12inex_0_60_90_120_Sequence_A 0_S 0_U 3_V 0_X12_Y13_Job(Seq.Scan) 1 02 01_532	0.02830188679245283	0	0	0.0	0.0	0.0	0.0	0.0	0.0	0	0.0	0.0	0.0	0.0	0.0	0.0	0.0	Gray{Float64}(0.0)	0.0	Gray{Float64}(0.0)	Gray{Float64}(0.0)	0.0	Gray{Float64}(0.0)	1	0	1	WT	120	WT_120
23Oct17_Il12inex_0_60_90_120_Sequence_A 0_S 0_U 3_V 0_X12_Y13_Job(Seq.Scan) 1 02 01_532	Cell_CP_5	4807.0	3538.0	0	0	0	23Oct17_Il12inex_0_60_90_120_Sequence_A 0_S 0_U 3_V 0_X12_Y13_Job(Seq.Scan) 1 02 01_532__Cell_CP_5	Cell_CP_5	23Oct17_Il12inex_0_60_90_120_Sequence_A 0_S 0_U 3_V 0_X12_Y13_Job(Seq.Scan) 1 02 01_532	0.02830188679245283	0	0	0.0	0.0	0.0	0.0	0.0	0.0	0	0.0	0.0	0.0	0.0	0.0	0.0	0.0	Gray{Float64}(0.0)	0.0	Gray{Float64}(0.0)	Gray{Float64}(0.0)	0.0	Gray{Float64}(0.0)	14	11	1	WT	120	WT_120
23Oct17_Il12inex_0_60_90_120_Sequence_A 0_S 0_U 3_V 0_X12_Y13_Job(Seq.Scan) 1 02 01_532	Cell_CP_6	9598.0	5554.5	13	13	6	23Oct17_Il12inex_0_60_90_120_Sequence_A 0_S 0_U 3_V 0_X12_Y13_Job(Seq.Scan) 1 02 01_532__Cell_CP_6	Cell_CP_6	23Oct17_Il12inex_0_60_90_120_Sequence_A 0_S 0_U 3_V 0_X12_Y13_Job(Seq.Scan) 1 02 01_532	0.02830188679245283	1	TxS_auto_9	21.968629837036133	67.2196044921875	116.98426818847656	26.838	19.467	8.0	0	0.0	0.0	0.0	0.0	0.0	0.0	0.0	Gray{Float64}(7.929690274039257)	8.87741107316375	Gray{Float64}(7.99175252681152)	Gray{Float64}(0.0)	0.0	Gray{Float64}(0.0)	90	48	1	WT	120	WT_120
23Oct17_Il12inex_0_60_90_120_Sequence_A 0_S 0_U 3_V 0_X12_Y13_Job(Seq.Scan) 1 02 01_532	Cell_CP_7	5349.5	2630.5	5	5	5	23Oct17_Il12inex_0_60_90_120_Sequence_A 0_S 0_U 3_V 0_X12_Y13_Job(Seq.Scan) 1 02 01_532__Cell_CP_7	Cell_CP_7	23Oct17_Il12inex_0_60_90_120_Sequence_A 0_S 0_U 3_V 0_X12_Y13_Job(Seq.Scan) 1 02 01_532	0.02830188679245283	0	0	0.0	0.0	0.0	0.0	0.0	0.0	0	0.0	0.0	0.0	0.0	0.0	0.0	0.0	Gray{Float64}(0.0)	0.0	Gray{Float64}(0.0)	Gray{Float64}(0.0)	0.0	Gray{Float64}(0.0)	19	12	1	WT	120	WT_120
23Oct17_Il12inex_0_60_90_120_Sequence_A 0_S 0_U 3_V 0_X12_Y13_Job(Seq.Scan) 1 02 01_532	Cell_CP_8	5051.0	3030.0	0	0	0	23Oct17_Il12inex_0_60_90_120_Sequence_A 0_S 0_U 3_V 0_X12_Y13_Job(Seq.Scan) 1 02 01_532__Cell_CP_8	Cell_CP_8	23Oct17_Il12inex_0_60_90_120_Sequence_A 0_S 0_U 3_V 0_X12_Y13_Job(Seq.Scan) 1 02 01_532	0.02830188679245283	0	0	0.0	0.0	0.0	0.0	0.0	0.0	0	0.0	0.0	0.0	0.0	0.0	0.0	0.0	Gray{Float64}(0.0)	0.0	Gray{Float64}(0.0)	Gray{Float64}(0.0)	0.0	Gray{Float64}(0.0)	19	10	1	WT	120	WT_120
23Oct17_Il12inex_0_60_90_120_Sequence_A 0_S 0_U 3_V 0_X12_Y13_Job(Seq.Scan) 1 02 01_532	Cell_CP_9	8605.5	5817.0	1	1	0	23Oct17_Il12inex_0_60_90_120_Sequence_A 0_S 0_U 3_V 0_X12_Y13_Job(Seq.Scan) 1 02 01_532__Cell_CP_9	Cell_CP_9	23Oct17_Il12inex_0_60_90_120_Sequence_A 0_S 0_U 3_V 0_X12_Y13_Job(Seq.Scan) 1 02 01_532	0.02830188679245283	0	0	0.0	0.0	0.0	0.0	0.0	0.0	0	0.0	0.0	0.0	0.0	0.0	0.0	0.0	Gray{Float64}(0.0)	0.0	Gray{Float64}(0.0)	Gray{Float64}(0.0)	0.0	Gray{Float64}(0.0)	9	7	1	WT	120	WT_120
23Oct17_Il12inex_0_60_90_120_Sequence_A 0_S 0_U 3_V 0_X12_Y13_Job(Seq.Scan) 1 02 01_532	Cell_CP_10	6628.0	1996.0	0	0	0	23Oct17_Il12inex_0_60_90_120_Sequence_A 0_S 0_U 3_V 0_X12_Y13_Job(Seq.Scan) 1 02 01_532__Cell_CP_10	Cell_CP_10	23Oct17_Il12inex_0_60_90_120_Sequence_A 0_S 0_U 3_V 0_X12_Y13_Job(Seq.Scan) 1 02 01_532	0.02830188679245283	0	0	0.0	0.0	0.0	0.0	0.0	0.0	0	0.0	0.0	0.0	0.0	0.0	0.0	0.0	Gray{Float64}(0.0)	0.0	Gray{Float64}(0.0)	Gray{Float64}(0.0)	0.0	Gray{Float64}(0.0)	32	10	1	WT	120	WT_120
23Oct17_Il12inex_0_60_90_120_Sequence_A 0_S 0_U 3_V 0_X12_Y13_Job(Seq.Scan) 1 02 01_532	Cell_CP_11	8309.5	4400.0	0	0	0	23Oct17_Il12inex_0_60_90_120_Sequence_A 0_S 0_U 3_V 0_X12_Y13_Job(Seq.Scan) 1 02 01_532__Cell_CP_11	Cell_CP_11	23Oct17_Il12inex_0_60_90_120_Sequence_A 0_S 0_U 3_V 0_X12_Y13_Job(Seq.Scan) 1 02 01_532	0.02830188679245283	0	0	0.0	0.0	0.0	0.0	0.0	0.0	0	0.0	0.0	0.0	0.0	0.0	0.0	0.0	Gray{Float64}(0.0)	0.0	Gray{Float64}(0.0)	Gray{Float64}(0.0)	0.0	Gray{Float64}(0.0)	2	0	1	WT	120	WT_120
23Oct17_Il12inex_0_60_90_120_Sequence_A 0_S 0_U 3_V 0_X12_Y13_Job(Seq.Scan) 1 02 01_532	Cell_CP_12	6827.5	3537.0	0	0	0	23Oct17_Il12inex_0_60_90_120_Sequence_A 0_S 0_U 3_V 0_X12_Y13_Job(Seq.Scan) 1 02 01_532__Cell_CP_12	Cell_CP_12	23Oct17_Il12inex_0_60_90_120_Sequence_A 0_S 0_U 3_V 0_X12_Y13_Job(Seq.Scan) 1 02 01_532	0.02830188679245283	0	0	0.0	0.0	0.0	0.0	0.0	0.0	0	0.0	0.0	0.0	0.0	0.0	0.0	0.0	Gray{Float64}(0.0)	0.0	Gray{Float64}(0.0)	Gray{Float64}(0.0)	0.0	Gray{Float64}(0.0)	0	0	1	WT	120	WT_120
23Oct17_Il12inex_0_60_90_120_Sequence_A 0_S 0_U 3_V 0_X12_Y13_Job(Seq.Scan) 1 02 01_532	Cell_CP_13	7852.5	4433.0	0	0	0	23Oct17_Il12inex_0_60_90_120_Sequence_A 0_S 0_U 3_V 0_X12_Y13_Job(Seq.Scan) 1 02 01_532__Cell_CP_13	Cell_CP_13	23Oct17_Il12inex_0_60_90_120_Sequence_A 0_S 0_U 3_V 0_X12_Y13_Job(Seq.Scan) 1 02 01_532	0.02830188679245283	0	0	0.0	0.0	0.0	0.0	0.0	0.0	0	0.0	0.0	0.0	0.0	0.0	0.0	0.0	Gray{Float64}(0.0)	0.0	Gray{Float64}(0.0)	Gray{Float64}(0.0)	0.0	Gray{Float64}(0.0)	1	0	1	WT	120	WT_120
23Oct17_Il12inex_0_60_90_120_Sequence_A 0_S 0_U 3_V 0_X12_Y13_Job(Seq.Scan) 1 02 01_532	Cell_CP_14	5581.5	3275.5	0	0	0	23Oct17_Il12inex_0_60_90_120_Sequence_A 0_S 0_U 3_V 0_X12_Y13_Job(Seq.Scan) 1 02 01_532__Cell_CP_14	Cell_CP_14	23Oct17_Il12inex_0_60_90_120_Sequence_A 0_S 0_U 3_V 0_X12_Y13_Job(Seq.Scan) 1 02 01_532	0.02830188679245283	0	0	0.0	0.0	0.0	0.0	0.0	0.0	0	0.0	0.0	0.0	0.0	0.0	0.0	0.0	Gray{Float64}(0.0)	0.0	Gray{Float64}(0.0)	Gray{Float64}(0.0)	0.0	Gray{Float64}(0.0)	0	0	1	WT	120	WT_120
23Oct17_Il12inex_0_60_90_120_Sequence_A 0_S 0_U 3_V 0_X12_Y13_Job(Seq.Scan) 1 02 01_532	Cell_CP_15	4665.5	3245.0	0	0	0	23Oct17_Il12inex_0_60_90_120_Sequence_A 0_S 0_U 3_V 0_X12_Y13_Job(Seq.Scan) 1 02 01_532__Cell_CP_15	Cell_CP_15	23Oct17_Il12inex_0_60_90_120_Sequence_A 0_S 0_U 3_V 0_X12_Y13_Job(Seq.Scan) 1 02 01_532	0.02830188679245283	0	0	0.0	0.0	0.0	0.0	0.0	0.0	0	0.0	0.0	0.0	0.0	0.0	0.0	0.0	Gray{Float64}(0.0)	0.0	Gray{Float64}(0.0)	Gray{Float64}(0.0)	0.0	Gray{Float64}(0.0)	0	0	1	WT	120	WT_120
23Oct17_Il12inex_0_60_90_120_Sequence_A 0_S 0_U 3_V 0_X12_Y13_Job(Seq.Scan) 1 02 01_532	Cell_CP_16	5407.0	4184.0	0	0	0	23Oct17_Il12inex_0_60_90_120_Sequence_A 0_S 0_U 3_V 0_X12_Y13_Job(Seq.Scan) 1 02 01_532__Cell_CP_16	Cell_CP_16	23Oct17_Il12inex_0_60_90_120_Sequence_A 0_S 0_U 3_V 0_X12_Y13_Job(Seq.Scan) 1 02 01_532	0.02830188679245283	0	0	0.0	0.0	0.0	0.0	0.0	0.0	0	0.0	0.0	0.0	0.0	0.0	0.0	0.0	Gray{Float64}(0.0)	0.0	Gray{Float64}(0.0)	Gray{Float64}(0.0)	0.0	Gray{Float64}(0.0)	2	1	1	WT	120	WT_120
23Oct17_Il12inex_0_60_90_120_Sequence_A 0_S 0_U 3_V 0_X12_Y13_Job(Seq.Scan) 1 02 01_532	Cell_CP_17	6521.5	3970.0	0	0	0	23Oct17_Il12inex_0_60_90_120_Sequence_A 0_S 0_U 3_V 0_X12_Y13_Job(Seq.Scan) 1 02 01_532__Cell_CP_17	Cell_CP_17	23Oct17_Il12inex_0_60_90_120_Sequence_A 0_S 0_U 3_V 0_X12_Y13_Job(Seq.Scan) 1 02 01_532	0.02830188679245283	0	0	0.0	0.0	0.0	0.0	0.0	0.0	0	0.0	0.0	0.0	0.0	0.0	0.0	0.0	Gray{Float64}(0.0)	0.0	Gray{Float64}(0.0)	Gray{Float64}(0.0)	0.0	Gray{Float64}(0.0)	0	0	1	WT	120	WT_120
23Oct17_Il12inex_0_60_90_120_Sequence_A 0_S 0_U 3_V 0_X12_Y13_Job(Seq.Scan) 1 02 01_532	Cell_CP_18	4921.0	3603.5	1	1	1	23Oct17_Il12inex_0_60_90_120_Sequence_A 0_S 0_U 3_V 0_X12_Y13_Job(Seq.Scan) 1 02 01_532__Cell_CP_18	Cell_CP_18	23Oct17_Il12inex_0_60_90_120_Sequence_A 0_S 0_U 3_V 0_X12_Y13_Job(Seq.Scan) 1 02 01_532	0.02830188679245283	0	0	0.0	0.0	0.0	0.0	0.0	0.0	0	0.0	0.0	0.0	0.0	0.0	0.0	0.0	Gray{Float64}(0.0)	0.0	Gray{Float64}(0.0)	Gray{Float64}(0.0)	0.0	Gray{Float64}(0.0)	0	0	1	WT	120	WT_120
23Oct17_Il12inex_0_60_90_120_Sequence_A 0_S 0_U 3_V 0_X12_Y13_Job(Seq.Scan) 1 02 01_532	Cell_CP_19	4040.5	2791.0	0	0	0	23Oct17_Il12inex_0_60_90_120_Sequence_A 0_S 0_U 3_V 0_X12_Y13_Job(Seq.Scan) 1 02 01_532__Cell_CP_19	Cell_CP_19	23Oct17_Il12inex_0_60_90_120_Sequence_A 0_S 0_U 3_V 0_X12_Y13_Job(Seq.Scan) 1 02 01_532	0.02830188679245283	0	0	0.0	0.0	0.0	0.0	0.0	0.0	0	0.0	0.0	0.0	0.0	0.0	0.0	0.0	Gray{Float64}(0.0)	0.0	Gray{Float64}(0.0)	Gray{Float64}(0.0)	0.0	Gray{Float64}(0.0)	0	0	1	WT	120	WT_120
23Oct17_Il12inex_0_60_90_120_Sequence_A 0_S 0_U 3_V 0_X12_Y13_Job(Seq.Scan) 1 02 01_532	Cell_CP_20	4320.5	3140.0	0	0	0	23Oct17_Il12inex_0_60_90_120_Sequence_A 0_S 0_U 3_V 0_X12_Y13_Job(Seq.Scan) 1 02 01_532__Cell_CP_20	Cell_CP_20	23Oct17_Il12inex_0_60_90_120_Sequence_A 0_S 0_U 3_V 0_X12_Y13_Job(Seq.Scan) 1 02 01_532	0.02830188679245283	0	0	0.0	0.0	0.0	0.0	0.0	0.0	0	0.0	0.0	0.0	0.0	0.0	0.0	0.0	Gray{Float64}(0.0)	0.0	Gray{Float64}(0.0)	Gray{Float64}(0.0)	0.0	Gray{Float64}(0.0)	20	17	1	WT	120	WT_120
23Oct17_Il12inex_0_60_90_120_Sequence_A 0_S 0_U 3_V 0_X12_Y13_Job(Seq.Scan) 1 02 01_532	Cell_CP_21	8832.0	6480.0	0	0	0	23Oct17_Il12inex_0_60_90_120_Sequence_A 0_S 0_U 3_V 0_X12_Y13_Job(Seq.Scan) 1 02 01_532__Cell_CP_21	Cell_CP_21	23Oct17_Il12inex_0_60_90_120_Sequence_A 0_S 0_U 3_V 0_X12_Y13_Job(Seq.Scan) 1 02 01_532	0.02830188679245283	0	0	0.0	0.0	0.0	0.0	0.0	0.0	0	0.0	0.0	0.0	0.0	0.0	0.0	0.0	Gray{Float64}(0.0)	0.0	Gray{Float64}(0.0)	Gray{Float64}(0.0)	0.0	Gray{Float64}(0.0)	1	1	1	WT	120	WT_120
23Oct17_Il12inex_0_60_90_120_Sequence_A 0_S 0_U 3_V 0_X12_Y13_Job(Seq.Scan) 1 02 01_532	Cell_CP_22	7721.0	3350.5	0	0	0	23Oct17_Il12inex_0_60_90_120_Sequence_A 0_S 0_U 3_V 0_X12_Y13_Job(Seq.Scan) 1 02 01_532__Cell_CP_22	Cell_CP_22	23Oct17_Il12inex_0_60_90_120_Sequence_A 0_S 0_U 3_V 0_X12_Y13_Job(Seq.Scan) 1 02 01_532	0.02830188679245283	0	0	0.0	0.0	0.0	0.0	0.0	0.0	0	0.0	0.0	0.0	0.0	0.0	0.0	0.0	Gray{Float64}(0.0)	0.0	Gray{Float64}(0.0)	Gray{Float64}(0.0)	0.0	Gray{Float64}(0.0)	0	0	1	WT	120	WT_120
23Oct17_Il12inex_0_60_90_120_Sequence_A 0_S 0_U 3_V 0_X12_Y13_Job(Seq.Scan) 1 02 01_532	Cell_CP_23	6640.0	5058.0	1	1	1	23Oct17_Il12inex_0_60_90_120_Sequence_A 0_S 0_U 3_V 0_X12_Y13_Job(Seq.Scan) 1 02 01_532__Cell_CP_23	Cell_CP_23	23Oct17_Il12inex_0_60_90_120_Sequence_A 0_S 0_U 3_V 0_X12_Y13_Job(Seq.Scan) 1 02 01_532	0.02830188679245283	0	0	0.0	0.0	0.0	0.0	0.0	0.0	0	0.0	0.0	0.0	0.0	0.0	0.0	0.0	Gray{Float64}(0.0)	0.0	Gray{Float64}(0.0)	Gray{Float64}(0.0)	0.0	Gray{Float64}(0.0)	0	0	1	WT	120	WT_120
23Oct17_Il12inex_0_60_90_120_Sequence_A 0_S 0_U 3_V 0_X12_Y13_Job(Seq.Scan) 1 02 01_532	Cell_CP_24	14449.0	6845.0	2	2	2	23Oct17_Il12inex_0_60_90_120_Sequence_A 0_S 0_U 3_V 0_X12_Y13_Job(Seq.Scan) 1 02 01_532__Cell_CP_24	Cell_CP_24	23Oct17_Il12inex_0_60_90_120_Sequence_A 0_S 0_U 3_V 0_X12_Y13_Job(Seq.Scan) 1 02 01_532	0.02830188679245283	0	0	0.0	0.0	0.0	0.0	0.0	0.0	0	0.0	0.0	0.0	0.0	0.0	0.0	0.0	Gray{Float64}(0.0)	0.0	Gray{Float64}(0.0)	Gray{Float64}(0.0)	0.0	Gray{Float64}(0.0)	34	14	1	WT	120	WT_120
23Oct17_Il12inex_0_60_90_120_Sequence_A 0_S 0_U 3_V 0_X12_Y13_Job(Seq.Scan) 1 02 01_532	Cell_CP_25	5375.0	3479.0	2	2	2	23Oct17_Il12inex_0_60_90_120_Sequence_A 0_S 0_U 3_V 0_X12_Y13_Job(Seq.Scan) 1 02 01_532__Cell_CP_25	Cell_CP_25	23Oct17_Il12inex_0_60_90_120_Sequence_A 0_S 0_U 3_V 0_X12_Y13_Job(Seq.Scan) 1 02 01_532	0.02830188679245283	0	0	0.0	0.0	0.0	0.0	0.0	0.0	0	0.0	0.0	0.0	0.0	0.0	0.0	0.0	Gray{Float64}(0.0)	0.0	Gray{Float64}(0.0)	Gray{Float64}(0.0)	0.0	Gray{Float64}(0.0)	6	4	1	WT	120	WT_120
23Oct17_Il12inex_0_60_90_120_Sequence_A 0_S 0_U 3_V 0_X12_Y13_Job(Seq.Scan) 1 02 01_532	Cell_CP_26	5631.5	3054.5	1	1	0	23Oct17_Il12inex_0_60_90_120_Sequence_A 0_S 0_U 3_V 0_X12_Y13_Job(Seq.Scan) 1 02 01_532__Cell_CP_26	Cell_CP_26	23Oct17_Il12inex_0_60_90_120_Sequence_A 0_S 0_U 3_V 0_X12_Y13_Job(Seq.Scan) 1 02 01_532	0.02830188679245283	0	0	0.0	0.0	0.0	0.0	0.0	0.0	0	0.0	0.0	0.0	0.0	0.0	0.0	0.0	Gray{Float64}(0.0)	0.0	Gray{Float64}(0.0)	Gray{Float64}(0.0)	0.0	Gray{Float64}(0.0)	0	0	1	WT	120	WT_120
23Oct17_Il12inex_0_60_90_120_Sequence_A 0_S 0_U 3_V 0_X12_Y13_Job(Seq.Scan) 1 02 01_532	Cell_CP_27	8660.5	5001.0	5	5	5	23Oct17_Il12inex_0_60_90_120_Sequence_A 0_S 0_U 3_V 0_X12_Y13_Job(Seq.Scan) 1 02 01_532__Cell_CP_27	Cell_CP_27	23Oct17_Il12inex_0_60_90_120_Sequence_A 0_S 0_U 3_V 0_X12_Y13_Job(Seq.Scan) 1 02 01_532	0.02830188679245283	1	TxS_auto_2	9.964705467224121	26.643136978149414	44.19606399536133	97.902	169.911	5.5	0	0.0	0.0	0.0	0.0	0.0	0.0	0.0	Gray{Float64}(3.5968118454934737)	3.5186472907785644	Gray{Float64}(3.0192436263395335)	Gray{Float64}(0.0)	0.0	Gray{Float64}(0.0)	1	0	1	WT	120	WT_120
23Oct17_Il12inex_0_60_90_120_Sequence_A 0_S 0_U 3_V 0_X12_Y13_Job(Seq.Scan) 1 02 01_532	Cell_CP_28	9229.5	5755.5	0	0	0	23Oct17_Il12inex_0_60_90_120_Sequence_A 0_S 0_U 3_V 0_X12_Y13_Job(Seq.Scan) 1 02 01_532__Cell_CP_28	Cell_CP_28	23Oct17_Il12inex_0_60_90_120_Sequence_A 0_S 0_U 3_V 0_X12_Y13_Job(Seq.Scan) 1 02 01_532	0.02830188679245283	0	0	0.0	0.0	0.0	0.0	0.0	0.0	0	0.0	0.0	0.0	0.0	0.0	0.0	0.0	Gray{Float64}(0.0)	0.0	Gray{Float64}(0.0)	Gray{Float64}(0.0)	0.0	Gray{Float64}(0.0)	75	56	1	WT	120	WT_120
23Oct17_Il12inex_0_60_90_120_Sequence_A 0_S 0_U 3_V 0_X12_Y13_Job(Seq.Scan) 1 02 01_532	Cell_CP_29	7534.0	4687.0	0	0	0	23Oct17_Il12inex_0_60_90_120_Sequence_A 0_S 0_U 3_V 0_X12_Y13_Job(Seq.Scan) 1 02 01_532__Cell_CP_29	Cell_CP_29	23Oct17_Il12inex_0_60_90_120_Sequence_A 0_S 0_U 3_V 0_X12_Y13_Job(Seq.Scan) 1 02 01_532	0.02830188679245283	0	0	0.0	0.0	0.0	0.0	0.0	0.0	0	0.0	0.0	0.0	0.0	0.0	0.0	0.0	Gray{Float64}(0.0)	0.0	Gray{Float64}(0.0)	Gray{Float64}(0.0)	0.0	Gray{Float64}(0.0)	0	0	1	WT	120	WT_120
23Oct17_Il12inex_0_60_90_120_Sequence_A 0_S 0_U 3_V 0_X12_Y13_Job(Seq.Scan) 1 02 01_532	Cell_CP_30	9849.0	4258.5	2	2	0	23Oct17_Il12inex_0_60_90_120_Sequence_A 0_S 0_U 3_V 0_X12_Y13_Job(Seq.Scan) 1 02 01_532__Cell_CP_30	Cell_CP_30	23Oct17_Il12inex_0_60_90_120_Sequence_A 0_S 0_U 3_V 0_X12_Y13_Job(Seq.Scan) 1 02 01_532	0.02830188679245283	0	0	0.0	0.0	0.0	0.0	0.0	0.0	0	0.0	0.0	0.0	0.0	0.0	0.0	0.0	Gray{Float64}(0.0)	0.0	Gray{Float64}(0.0)	Gray{Float64}(0.0)	0.0	Gray{Float64}(0.0)	66	23	1	WT	120	WT_120
23Oct17_Il12inex_0_60_90_120_Sequence_A 0_S 0_U 3_V 0_X12_Y13_Job(Seq.Scan) 1 02 01_532	Cell_CP_31	7510.0	4655.5	0	0	0	23Oct17_Il12inex_0_60_90_120_Sequence_A 0_S 0_U 3_V 0_X12_Y13_Job(Seq.Scan) 1 02 01_532__Cell_CP_31	Cell_CP_31	23Oct17_Il12inex_0_60_90_120_Sequence_A 0_S 0_U 3_V 0_X12_Y13_Job(Seq.Scan) 1 02 01_532	0.02830188679245283	1	TxS_auto_3	5.764706611633301	11.725493431091309	16.137250900268555	109.053	180.873	6.0	0	0.0	0.0	0.0	0.0	0.0	0.0	0.0	Gray{Float64}(2.0808005911180487)	1.5485367105302847	Gray{Float64}(1.1024124666936734)	Gray{Float64}(0.0)	0.0	Gray{Float64}(0.0)	8	1	1	WT	120	WT_120
23Oct17_Il12inex_0_60_90_120_Sequence_A 0_S 0_U 3_V 0_X12_Y13_Job(Seq.Scan) 1 02 01_532	Cell_CP_32	5701.5	3163.5	0	0	0	23Oct17_Il12inex_0_60_90_120_Sequence_A 0_S 0_U 3_V 0_X12_Y13_Job(Seq.Scan) 1 02 01_532__Cell_CP_32	Cell_CP_32	23Oct17_Il12inex_0_60_90_120_Sequence_A 0_S 0_U 3_V 0_X12_Y13_Job(Seq.Scan) 1 02 01_532	0.02830188679245283	0	0	0.0	0.0	0.0	0.0	0.0	0.0	0	0.0	0.0	0.0	0.0	0.0	0.0	0.0	Gray{Float64}(0.0)	0.0	Gray{Float64}(0.0)	Gray{Float64}(0.0)	0.0	Gray{Float64}(0.0)	13	3	1	WT	120	WT_120
23Oct17_Il12inex_0_60_90_120_Sequence_A 0_S 0_U 3_V 0_X12_Y13_Job(Seq.Scan) 1 02 01_532	Cell_CP_33	4802.0	3120.0	0	0	0	23Oct17_Il12inex_0_60_90_120_Sequence_A 0_S 0_U 3_V 0_X12_Y13_Job(Seq.Scan) 1 02 01_532__Cell_CP_33	Cell_CP_33	23Oct17_Il12inex_0_60_90_120_Sequence_A 0_S 0_U 3_V 0_X12_Y13_Job(Seq.Scan) 1 02 01_532	0.02830188679245283	0	0	0.0	0.0	0.0	0.0	0.0	0.0	0	0.0	0.0	0.0	0.0	0.0	0.0	0.0	Gray{Float64}(0.0)	0.0	Gray{Float64}(0.0)	Gray{Float64}(0.0)	0.0	Gray{Float64}(0.0)	44	30	1	WT	120	WT_120
23Oct17_Il12inex_0_60_90_120_Sequence_A 0_S 0_U 3_V 0_X12_Y13_Job(Seq.Scan) 1 02 01_532	Cell_CP_34	10746.5	6761.0	0	0	0	23Oct17_Il12inex_0_60_90_120_Sequence_A 0_S 0_U 3_V 0_X12_Y13_Job(Seq.Scan) 1 02 01_532__Cell_CP_34	Cell_CP_34	23Oct17_Il12inex_0_60_90_120_Sequence_A 0_S 0_U 3_V 0_X12_Y13_Job(Seq.Scan) 1 02 01_532	0.02830188679245283	0	0	0.0	0.0	0.0	0.0	0.0	0.0	0	0.0	0.0	0.0	0.0	0.0	0.0	0.0	Gray{Float64}(0.0)	0.0	Gray{Float64}(0.0)	Gray{Float64}(0.0)	0.0	Gray{Float64}(0.0)	2	0	1	WT	120	WT_120
23Oct17_Il12inex_0_60_90_120_Sequence_A 0_S 0_U 3_V 0_X12_Y13_Job(Seq.Scan) 1 02 01_532	Cell_CP_35	11302.5	8592.0	0	0	0	23Oct17_Il12inex_0_60_90_120_Sequence_A 0_S 0_U 3_V 0_X12_Y13_Job(Seq.Scan) 1 02 01_532__Cell_CP_35	Cell_CP_35	23Oct17_Il12inex_0_60_90_120_Sequence_A 0_S 0_U 3_V 0_X12_Y13_Job(Seq.Scan) 1 02 01_532	0.02830188679245283	0	0	0.0	0.0	0.0	0.0	0.0	0.0	0	0.0	0.0	0.0	0.0	0.0	0.0	0.0	Gray{Float64}(0.0)	0.0	Gray{Float64}(0.0)	Gray{Float64}(0.0)	0.0	Gray{Float64}(0.0)	13	12	1	WT	120	WT_120
23Oct17_Il12inex_0_60_90_120_Sequence_A 0_S 0_U 3_V 0_X12_Y13_Job(Seq.Scan) 1 02 01_532	Cell_CP_36	6936.5	4228.5	0	0	0	23Oct17_Il12inex_0_60_90_120_Sequence_A 0_S 0_U 3_V 0_X12_Y13_Job(Seq.Scan) 1 02 01_532__Cell_CP_36	Cell_CP_36	23Oct17_Il12inex_0_60_90_120_Sequence_A 0_S 0_U 3_V 0_X12_Y13_Job(Seq.Scan) 1 02 01_532	0.02830188679245283	0	0	0.0	0.0	0.0	0.0	0.0	0.0	0	0.0	0.0	0.0	0.0	0.0	0.0	0.0	Gray{Float64}(0.0)	0.0	Gray{Float64}(0.0)	Gray{Float64}(0.0)	0.0	Gray{Float64}(0.0)	1	0	1	WT	120	WT_120
23Oct17_Il12inex_0_60_90_120_Sequence_A 0_S 0_U 3_V 0_X12_Y13_Job(Seq.Scan) 1 02 01_532	Cell_CP_37	8143.0	6382.0	0	0	0	23Oct17_Il12inex_0_60_90_120_Sequence_A 0_S 0_U 3_V 0_X12_Y13_Job(Seq.Scan) 1 02 01_532__Cell_CP_37	Cell_CP_37	23Oct17_Il12inex_0_60_90_120_Sequence_A 0_S 0_U 3_V 0_X12_Y13_Job(Seq.Scan) 1 02 01_532	0.02830188679245283	0	0	0.0	0.0	0.0	0.0	0.0	0.0	0	0.0	0.0	0.0	0.0	0.0	0.0	0.0	Gray{Float64}(0.0)	0.0	Gray{Float64}(0.0)	Gray{Float64}(0.0)	0.0	Gray{Float64}(0.0)	47	29	1	WT	120	WT_120
23Oct17_Il12inex_0_60_90_120_Sequence_A 0_S 0_U 3_V 0_X12_Y13_Job(Seq.Scan) 1 02 01_532	Cell_CP_38	4120.5	2828.0	0	0	0	23Oct17_Il12inex_0_60_90_120_Sequence_A 0_S 0_U 3_V 0_X12_Y13_Job(Seq.Scan) 1 02 01_532__Cell_CP_38	Cell_CP_38	23Oct17_Il12inex_0_60_90_120_Sequence_A 0_S 0_U 3_V 0_X12_Y13_Job(Seq.Scan) 1 02 01_532	0.02830188679245283	0	0	0.0	0.0	0.0	0.0	0.0	0.0	0	0.0	0.0	0.0	0.0	0.0	0.0	0.0	Gray{Float64}(0.0)	0.0	Gray{Float64}(0.0)	Gray{Float64}(0.0)	0.0	Gray{Float64}(0.0)	20	13	1	WT	120	WT_120
23Oct17_Il12inex_0_60_90_120_Sequence_A 0_S 0_U 3_V 0_X12_Y13_Job(Seq.Scan) 1 02 01_532	Cell_CP_39	6675.5	3666.0	0	0	0	23Oct17_Il12inex_0_60_90_120_Sequence_A 0_S 0_U 3_V 0_X12_Y13_Job(Seq.Scan) 1 02 01_532__Cell_CP_39	Cell_CP_39	23Oct17_Il12inex_0_60_90_120_Sequence_A 0_S 0_U 3_V 0_X12_Y13_Job(Seq.Scan) 1 02 01_532	0.02830188679245283	0	0	0.0	0.0	0.0	0.0	0.0	0.0	0	0.0	0.0	0.0	0.0	0.0	0.0	0.0	Gray{Float64}(0.0)	0.0	Gray{Float64}(0.0)	Gray{Float64}(0.0)	0.0	Gray{Float64}(0.0)	74	26	1	WT	120	WT_120
23Oct17_Il12inex_0_60_90_120_Sequence_A 0_S 0_U 3_V 0_X12_Y13_Job(Seq.Scan) 1 02 01_532	Cell_CP_40	5249.0	3495.5	0	0	0	23Oct17_Il12inex_0_60_90_120_Sequence_A 0_S 0_U 3_V 0_X12_Y13_Job(Seq.Scan) 1 02 01_532__Cell_CP_40	Cell_CP_40	23Oct17_Il12inex_0_60_90_120_Sequence_A 0_S 0_U 3_V 0_X12_Y13_Job(Seq.Scan) 1 02 01_532	0.02830188679245283	0	0	0.0	0.0	0.0	0.0	0.0	0.0	0	0.0	0.0	0.0	0.0	0.0	0.0	0.0	Gray{Float64}(0.0)	0.0	Gray{Float64}(0.0)	Gray{Float64}(0.0)	0.0	Gray{Float64}(0.0)	0	0	1	WT	120	WT_120
23Oct17_Il12inex_0_60_90_120_Sequence_A 0_S 0_U 3_V 0_X12_Y13_Job(Seq.Scan) 1 02 01_532	Cell_CP_41	5291.0	3501.5	0	0	0	23Oct17_Il12inex_0_60_90_120_Sequence_A 0_S 0_U 3_V 0_X12_Y13_Job(Seq.Scan) 1 02 01_532__Cell_CP_41	Cell_CP_41	23Oct17_Il12inex_0_60_90_120_Sequence_A 0_S 0_U 3_V 0_X12_Y13_Job(Seq.Scan) 1 02 01_532	0.02830188679245283	0	0	0.0	0.0	0.0	0.0	0.0	0.0	0	0.0	0.0	0.0	0.0	0.0	0.0	0.0	Gray{Float64}(0.0)	0.0	Gray{Float64}(0.0)	Gray{Float64}(0.0)	0.0	Gray{Float64}(0.0)	29	13	1	WT	120	WT_120
23Oct17_Il12inex_0_60_90_120_Sequence_A 0_S 0_U 3_V 0_X12_Y13_Job(Seq.Scan) 1 02 01_532	Cell_CP_42	6051.5	4291.0	0	0	0	23Oct17_Il12inex_0_60_90_120_Sequence_A 0_S 0_U 3_V 0_X12_Y13_Job(Seq.Scan) 1 02 01_532__Cell_CP_42	Cell_CP_42	23Oct17_Il12inex_0_60_90_120_Sequence_A 0_S 0_U 3_V 0_X12_Y13_Job(Seq.Scan) 1 02 01_532	0.02830188679245283	0	0	0.0	0.0	0.0	0.0	0.0	0.0	0	0.0	0.0	0.0	0.0	0.0	0.0	0.0	Gray{Float64}(0.0)	0.0	Gray{Float64}(0.0)	Gray{Float64}(0.0)	0.0	Gray{Float64}(0.0)	0	0	1	WT	120	WT_120
23Oct17_Il12inex_0_60_90_120_Sequence_A 0_S 0_U 3_V 0_X12_Y13_Job(Seq.Scan) 1 02 01_532	Cell_CP_43	3066.0	2266.5	0	0	0	23Oct17_Il12inex_0_60_90_120_Sequence_A 0_S 0_U 3_V 0_X12_Y13_Job(Seq.Scan) 1 02 01_532__Cell_CP_43	Cell_CP_43	23Oct17_Il12inex_0_60_90_120_Sequence_A 0_S 0_U 3_V 0_X12_Y13_Job(Seq.Scan) 1 02 01_532	0.02830188679245283	0	0	0.0	0.0	0.0	0.0	0.0	0.0	0	0.0	0.0	0.0	0.0	0.0	0.0	0.0	Gray{Float64}(0.0)	0.0	Gray{Float64}(0.0)	Gray{Float64}(0.0)	0.0	Gray{Float64}(0.0)	1	0	1	WT	120	WT_120
23Oct17_Il12inex_0_60_90_120_Sequence_A 0_S 0_U 3_V 0_X12_Y13_Job(Seq.Scan) 1 02 01_532	Cell_CP_44	7099.0	2494.5	0	0	0	23Oct17_Il12inex_0_60_90_120_Sequence_A 0_S 0_U 3_V 0_X12_Y13_Job(Seq.Scan) 1 02 01_532__Cell_CP_44	Cell_CP_44	23Oct17_Il12inex_0_60_90_120_Sequence_A 0_S 0_U 3_V 0_X12_Y13_Job(Seq.Scan) 1 02 01_532	0.02830188679245283	0	0	0.0	0.0	0.0	0.0	0.0	0.0	0	0.0	0.0	0.0	0.0	0.0	0.0	0.0	Gray{Float64}(0.0)	0.0	Gray{Float64}(0.0)	Gray{Float64}(0.0)	0.0	Gray{Float64}(0.0)	1	0	1	WT	120	WT_120
23Oct17_Il12inex_0_60_90_120_Sequence_A 0_S 0_U 3_V 0_X12_Y13_Job(Seq.Scan) 1 02 01_532	Cell_CP_45	6667.0	4698.0	0	0	0	23Oct17_Il12inex_0_60_90_120_Sequence_A 0_S 0_U 3_V 0_X12_Y13_Job(Seq.Scan) 1 02 01_532__Cell_CP_45	Cell_CP_45	23Oct17_Il12inex_0_60_90_120_Sequence_A 0_S 0_U 3_V 0_X12_Y13_Job(Seq.Scan) 1 02 01_532	0.02830188679245283	0	0	0.0	0.0	0.0	0.0	0.0	0.0	0	0.0	0.0	0.0	0.0	0.0	0.0	0.0	Gray{Float64}(0.0)	0.0	Gray{Float64}(0.0)	Gray{Float64}(0.0)	0.0	Gray{Float64}(0.0)	2	1	1	WT	120	WT_120
23Oct17_Il12inex_0_60_90_120_Sequence_A 0_S 0_U 3_V 0_X12_Y13_Job(Seq.Scan) 1 02 01_532	Cell_CP_46	5185.5	3087.5	0	0	0	23Oct17_Il12inex_0_60_90_120_Sequence_A 0_S 0_U 3_V 0_X12_Y13_Job(Seq.Scan) 1 02 01_532__Cell_CP_46	Cell_CP_46	23Oct17_Il12inex_0_60_90_120_Sequence_A 0_S 0_U 3_V 0_X12_Y13_Job(Seq.Scan) 1 02 01_532	0.02830188679245283	0	0	0.0	0.0	0.0	0.0	0.0	0.0	0	0.0	0.0	0.0	0.0	0.0	0.0	0.0	Gray{Float64}(0.0)	0.0	Gray{Float64}(0.0)	Gray{Float64}(0.0)	0.0	Gray{Float64}(0.0)	12	10	1	WT	120	WT_120
23Oct17_Il12inex_0_60_90_120_Sequence_A 0_S 0_U 3_V 0_X12_Y13_Job(Seq.Scan) 1 02 01_532	Cell_CP_47	10158.5	6569.0	1	1	1	23Oct17_Il12inex_0_60_90_120_Sequence_A 0_S 0_U 3_V 0_X12_Y13_Job(Seq.Scan) 1 02 01_532__Cell_CP_47	Cell_CP_47	23Oct17_Il12inex_0_60_90_120_Sequence_A 0_S 0_U 3_V 0_X12_Y13_Job(Seq.Scan) 1 02 01_532	0.02830188679245283	0	0	0.0	0.0	0.0	0.0	0.0	0.0	0	0.0	0.0	0.0	0.0	0.0	0.0	0.0	Gray{Float64}(0.0)	0.0	Gray{Float64}(0.0)	Gray{Float64}(0.0)	0.0	Gray{Float64}(0.0)	1	0	1	WT	120	WT_120
23Oct17_Il12inex_0_60_90_120_Sequence_A 0_S 0_U 3_V 0_X12_Y13_Job(Seq.Scan) 1 02 01_532	Cell_CP_48	5140.0	3024.5	0	0	0	23Oct17_Il12inex_0_60_90_120_Sequence_A 0_S 0_U 3_V 0_X12_Y13_Job(Seq.Scan) 1 02 01_532__Cell_CP_48	Cell_CP_48	23Oct17_Il12inex_0_60_90_120_Sequence_A 0_S 0_U 3_V 0_X12_Y13_Job(Seq.Scan) 1 02 01_532	0.02830188679245283	0	0	0.0	0.0	0.0	0.0	0.0	0.0	0	0.0	0.0	0.0	0.0	0.0	0.0	0.0	Gray{Float64}(0.0)	0.0	Gray{Float64}(0.0)	Gray{Float64}(0.0)	0.0	Gray{Float64}(0.0)	7	3	1	WT	120	WT_120
23Oct17_Il12inex_0_60_90_120_Sequence_A 0_S 0_U 3_V 0_X12_Y13_Job(Seq.Scan) 1 02 01_532	Cell_CP_49	8452.5	3651.0	4	4	4	23Oct17_Il12inex_0_60_90_120_Sequence_A 0_S 0_U 3_V 0_X12_Y13_Job(Seq.Scan) 1 02 01_532__Cell_CP_49	Cell_CP_49	23Oct17_Il12inex_0_60_90_120_Sequence_A 0_S 0_U 3_V 0_X12_Y13_Job(Seq.Scan) 1 02 01_532	0.02830188679245283	0	0	0.0	0.0	0.0	0.0	0.0	0.0	0	0.0	0.0	0.0	0.0	0.0	0.0	0.0	Gray{Float64}(0.0)	0.0	Gray{Float64}(0.0)	Gray{Float64}(0.0)	0.0	Gray{Float64}(0.0)	78	43	1	WT	120	WT_120
23Oct17_Il12inex_0_60_90_120_Sequence_A 0_S 0_U 3_V 0_X12_Y13_Job(Seq.Scan) 1 02 01_532	Cell_CP_50	9981.0	6637.5	1	1	1	23Oct17_Il12inex_0_60_90_120_Sequence_A 0_S 0_U 3_V 0_X12_Y13_Job(Seq.Scan) 1 02 01_532__Cell_CP_50	Cell_CP_50	23Oct17_Il12inex_0_60_90_120_Sequence_A 0_S 0_U 3_V 0_X12_Y13_Job(Seq.Scan) 1 02 01_532	0.02830188679245283	0	0	0.0	0.0	0.0	0.0	0.0	0.0	0	0.0	0.0	0.0	0.0	0.0	0.0	0.0	Gray{Float64}(0.0)	0.0	Gray{Float64}(0.0)	Gray{Float64}(0.0)	0.0	Gray{Float64}(0.0)	92	63	1	WT	120	WT_120
23Oct17_Il12inex_0_60_90_120_Sequence_A 0_S 0_U 3_V 0_X12_Y13_Job(Seq.Scan) 1 02 01_532	Cell_CP_51	7006.5	4431.5	1	1	1	23Oct17_Il12inex_0_60_90_120_Sequence_A 0_S 0_U 3_V 0_X12_Y13_Job(Seq.Scan) 1 02 01_532__Cell_CP_51	Cell_CP_51	23Oct17_Il12inex_0_60_90_120_Sequence_A 0_S 0_U 3_V 0_X12_Y13_Job(Seq.Scan) 1 02 01_532	0.02830188679245283	0	0	0.0	0.0	0.0	0.0	0.0	0.0	0	0.0	0.0	0.0	0.0	0.0	0.0	0.0	Gray{Float64}(0.0)	0.0	Gray{Float64}(0.0)	Gray{Float64}(0.0)	0.0	Gray{Float64}(0.0)	0	0	1	WT	120	WT_120
23Oct17_Il12inex_0_60_90_120_Sequence_A 0_S 0_U 3_V 0_X12_Y13_Job(Seq.Scan) 1 02 01_532	Cell_CP_52	6298.5	3732.0	0	0	0	23Oct17_Il12inex_0_60_90_120_Sequence_A 0_S 0_U 3_V 0_X12_Y13_Job(Seq.Scan) 1 02 01_532__Cell_CP_52	Cell_CP_52	23Oct17_Il12inex_0_60_90_120_Sequence_A 0_S 0_U 3_V 0_X12_Y13_Job(Seq.Scan) 1 02 01_532	0.02830188679245283	0	0	0.0	0.0	0.0	0.0	0.0	0.0	0	0.0	0.0	0.0	0.0	0.0	0.0	0.0	Gray{Float64}(0.0)	0.0	Gray{Float64}(0.0)	Gray{Float64}(0.0)	0.0	Gray{Float64}(0.0)	65	43	1	WT	120	WT_120
23Oct17_Il12inex_0_60_90_120_Sequence_A 0_S 0_U 3_V 0_X12_Y13_Job(Seq.Scan) 1 02 01_532	Cell_CP_53	5591.0	3011.5	0	0	0	23Oct17_Il12inex_0_60_90_120_Sequence_A 0_S 0_U 3_V 0_X12_Y13_Job(Seq.Scan) 1 02 01_532__Cell_CP_53	Cell_CP_53	23Oct17_Il12inex_0_60_90_120_Sequence_A 0_S 0_U 3_V 0_X12_Y13_Job(Seq.Scan) 1 02 01_532	0.02830188679245283	0	0	0.0	0.0	0.0	0.0	0.0	0.0	0	0.0	0.0	0.0	0.0	0.0	0.0	0.0	Gray{Float64}(0.0)	0.0	Gray{Float64}(0.0)	Gray{Float64}(0.0)	0.0	Gray{Float64}(0.0)	0	0	1	WT	120	WT_120
23Oct17_Il12inex_0_60_90_120_Sequence_A 0_S 0_U 3_V 0_X12_Y12_Job(Seq.Scan) 1 02 01_526	Cell_CP_1	5369.5	3318.0	0	0	0	23Oct17_Il12inex_0_60_90_120_Sequence_A 0_S 0_U 3_V 0_X12_Y12_Job(Seq.Scan) 1 02 01_526__Cell_CP_1	Cell_CP_1	23Oct17_Il12inex_0_60_90_120_Sequence_A 0_S 0_U 3_V 0_X12_Y12_Job(Seq.Scan) 1 02 01_526	0.15833333333333333	0	0	0.0	0.0	0.0	0.0	0.0	0.0	0	0.0	0.0	0.0	0.0	0.0	0.0	0.0	Gray{Float64}(0.0)	0.0	Gray{Float64}(0.0)	Gray{Float64}(0.0)	0.0	Gray{Float64}(0.0)	1	1	1	WT	120	WT_120
23Oct17_Il12inex_0_60_90_120_Sequence_A 0_S 0_U 3_V 0_X12_Y12_Job(Seq.Scan) 1 02 01_526	Cell_CP_2	4989.0	1886.5	0	0	0	23Oct17_Il12inex_0_60_90_120_Sequence_A 0_S 0_U 3_V 0_X12_Y12_Job(Seq.Scan) 1 02 01_526__Cell_CP_2	Cell_CP_2	23Oct17_Il12inex_0_60_90_120_Sequence_A 0_S 0_U 3_V 0_X12_Y12_Job(Seq.Scan) 1 02 01_526	0.15833333333333333	0	0	0.0	0.0	0.0	0.0	0.0	0.0	0	0.0	0.0	0.0	0.0	0.0	0.0	0.0	Gray{Float64}(0.0)	0.0	Gray{Float64}(0.0)	Gray{Float64}(0.0)	0.0	Gray{Float64}(0.0)	0	0	1	WT	120	WT_120
23Oct17_Il12inex_0_60_90_120_Sequence_A 0_S 0_U 3_V 0_X12_Y12_Job(Seq.Scan) 1 02 01_526	Cell_CP_3	4313.0	3166.0	0	0	0	23Oct17_Il12inex_0_60_90_120_Sequence_A 0_S 0_U 3_V 0_X12_Y12_Job(Seq.Scan) 1 02 01_526__Cell_CP_3	Cell_CP_3	23Oct17_Il12inex_0_60_90_120_Sequence_A 0_S 0_U 3_V 0_X12_Y12_Job(Seq.Scan) 1 02 01_526	0.15833333333333333	0	0	0.0	0.0	0.0	0.0	0.0	0.0	0	0.0	0.0	0.0	0.0	0.0	0.0	0.0	Gray{Float64}(0.0)	0.0	Gray{Float64}(0.0)	Gray{Float64}(0.0)	0.0	Gray{Float64}(0.0)	0	0	1	WT	120	WT_120
23Oct17_Il12inex_0_60_90_120_Sequence_A 0_S 0_U 3_V 0_X12_Y12_Job(Seq.Scan) 1 02 01_526	Cell_CP_4	5041.5	3478.0	0	0	0	23Oct17_Il12inex_0_60_90_120_Sequence_A 0_S 0_U 3_V 0_X12_Y12_Job(Seq.Scan) 1 02 01_526__Cell_CP_4	Cell_CP_4	23Oct17_Il12inex_0_60_90_120_Sequence_A 0_S 0_U 3_V 0_X12_Y12_Job(Seq.Scan) 1 02 01_526	0.15833333333333333	0	0	0.0	0.0	0.0	0.0	0.0	0.0	0	0.0	0.0	0.0	0.0	0.0	0.0	0.0	Gray{Float64}(0.0)	0.0	Gray{Float64}(0.0)	Gray{Float64}(0.0)	0.0	Gray{Float64}(0.0)	1	0	1	WT	120	WT_120
23Oct17_Il12inex_0_60_90_120_Sequence_A 0_S 0_U 3_V 0_X12_Y12_Job(Seq.Scan) 1 02 01_526	Cell_CP_5	6934.0	5049.0	0	0	0	23Oct17_Il12inex_0_60_90_120_Sequence_A 0_S 0_U 3_V 0_X12_Y12_Job(Seq.Scan) 1 02 01_526__Cell_CP_5	Cell_CP_5	23Oct17_Il12inex_0_60_90_120_Sequence_A 0_S 0_U 3_V 0_X12_Y12_Job(Seq.Scan) 1 02 01_526	0.15833333333333333	0	0	0.0	0.0	0.0	0.0	0.0	0.0	0	0.0	0.0	0.0	0.0	0.0	0.0	0.0	Gray{Float64}(0.0)	0.0	Gray{Float64}(0.0)	Gray{Float64}(0.0)	0.0	Gray{Float64}(0.0)	0	0	1	WT	120	WT_120
23Oct17_Il12inex_0_60_90_120_Sequence_A 0_S 0_U 3_V 0_X12_Y12_Job(Seq.Scan) 1 02 01_526	Cell_CP_6	4278.5	2326.5	0	0	0	23Oct17_Il12inex_0_60_90_120_Sequence_A 0_S 0_U 3_V 0_X12_Y12_Job(Seq.Scan) 1 02 01_526__Cell_CP_6	Cell_CP_6	23Oct17_Il12inex_0_60_90_120_Sequence_A 0_S 0_U 3_V 0_X12_Y12_Job(Seq.Scan) 1 02 01_526	0.15833333333333333	0	0	0.0	0.0	0.0	0.0	0.0	0.0	0	0.0	0.0	0.0	0.0	0.0	0.0	0.0	Gray{Float64}(0.0)	0.0	Gray{Float64}(0.0)	Gray{Float64}(0.0)	0.0	Gray{Float64}(0.0)	0	0	1	WT	120	WT_120
23Oct17_Il12inex_0_60_90_120_Sequence_A 0_S 0_U 3_V 0_X12_Y12_Job(Seq.Scan) 1 02 01_526	Cell_CP_7	4128.0	3389.0	0	0	0	23Oct17_Il12inex_0_60_90_120_Sequence_A 0_S 0_U 3_V 0_X12_Y12_Job(Seq.Scan) 1 02 01_526__Cell_CP_7	Cell_CP_7	23Oct17_Il12inex_0_60_90_120_Sequence_A 0_S 0_U 3_V 0_X12_Y12_Job(Seq.Scan) 1 02 01_526	0.15833333333333333	0	0	0.0	0.0	0.0	0.0	0.0	0.0	0	0.0	0.0	0.0	0.0	0.0	0.0	0.0	Gray{Float64}(0.0)	0.0	Gray{Float64}(0.0)	Gray{Float64}(0.0)	0.0	Gray{Float64}(0.0)	12	6	1	WT	120	WT_120
23Oct17_Il12inex_0_60_90_120_Sequence_A 0_S 0_U 3_V 0_X12_Y12_Job(Seq.Scan) 1 02 01_526	Cell_CP_8	6142.0	2855.0	1	1	1	23Oct17_Il12inex_0_60_90_120_Sequence_A 0_S 0_U 3_V 0_X12_Y12_Job(Seq.Scan) 1 02 01_526__Cell_CP_8	Cell_CP_8	23Oct17_Il12inex_0_60_90_120_Sequence_A 0_S 0_U 3_V 0_X12_Y12_Job(Seq.Scan) 1 02 01_526	0.15833333333333333	0	0	0.0	0.0	0.0	0.0	0.0	0.0	0	0.0	0.0	0.0	0.0	0.0	0.0	0.0	Gray{Float64}(0.0)	0.0	Gray{Float64}(0.0)	Gray{Float64}(0.0)	0.0	Gray{Float64}(0.0)	1	0	1	WT	120	WT_120
23Oct17_Il12inex_0_60_90_120_Sequence_A 0_S 0_U 3_V 0_X12_Y12_Job(Seq.Scan) 1 02 01_526	Cell_CP_9	6756.5	4965.0	0	0	0	23Oct17_Il12inex_0_60_90_120_Sequence_A 0_S 0_U 3_V 0_X12_Y12_Job(Seq.Scan) 1 02 01_526__Cell_CP_9	Cell_CP_9	23Oct17_Il12inex_0_60_90_120_Sequence_A 0_S 0_U 3_V 0_X12_Y12_Job(Seq.Scan) 1 02 01_526	0.15833333333333333	0	0	0.0	0.0	0.0	0.0	0.0	0.0	0	0.0	0.0	0.0	0.0	0.0	0.0	0.0	Gray{Float64}(0.0)	0.0	Gray{Float64}(0.0)	Gray{Float64}(0.0)	0.0	Gray{Float64}(0.0)	7	3	1	WT	120	WT_120
23Oct17_Il12inex_0_60_90_120_Sequence_A 0_S 0_U 3_V 0_X12_Y12_Job(Seq.Scan) 1 02 01_526	Cell_CP_10	8274.0	2436.0	0	0	0	23Oct17_Il12inex_0_60_90_120_Sequence_A 0_S 0_U 3_V 0_X12_Y12_Job(Seq.Scan) 1 02 01_526__Cell_CP_10	Cell_CP_10	23Oct17_Il12inex_0_60_90_120_Sequence_A 0_S 0_U 3_V 0_X12_Y12_Job(Seq.Scan) 1 02 01_526	0.15833333333333333	0	0	0.0	0.0	0.0	0.0	0.0	0.0	0	0.0	0.0	0.0	0.0	0.0	0.0	0.0	Gray{Float64}(0.0)	0.0	Gray{Float64}(0.0)	Gray{Float64}(0.0)	0.0	Gray{Float64}(0.0)	0	0	1	WT	120	WT_120
23Oct17_Il12inex_0_60_90_120_Sequence_A 0_S 0_U 3_V 0_X12_Y12_Job(Seq.Scan) 1 02 01_526	Cell_CP_11	8396.0	7165.5	0	0	0	23Oct17_Il12inex_0_60_90_120_Sequence_A 0_S 0_U 3_V 0_X12_Y12_Job(Seq.Scan) 1 02 01_526__Cell_CP_11	Cell_CP_11	23Oct17_Il12inex_0_60_90_120_Sequence_A 0_S 0_U 3_V 0_X12_Y12_Job(Seq.Scan) 1 02 01_526	0.15833333333333333	0	0	0.0	0.0	0.0	0.0	0.0	0.0	0	0.0	0.0	0.0	0.0	0.0	0.0	0.0	Gray{Float64}(0.0)	0.0	Gray{Float64}(0.0)	Gray{Float64}(0.0)	0.0	Gray{Float64}(0.0)	14	11	1	WT	120	WT_120
23Oct17_Il12inex_0_60_90_120_Sequence_A 0_S 0_U 3_V 0_X12_Y12_Job(Seq.Scan) 1 02 01_526	Cell_CP_12	5711.5	2275.5	12	12	8	23Oct17_Il12inex_0_60_90_120_Sequence_A 0_S 0_U 3_V 0_X12_Y12_Job(Seq.Scan) 1 02 01_526__Cell_CP_12	Cell_CP_12	23Oct17_Il12inex_0_60_90_120_Sequence_A 0_S 0_U 3_V 0_X12_Y12_Job(Seq.Scan) 1 02 01_526	0.15833333333333333	2	TxS_auto_60	10.090195655822754	25.54118537902832	42.05881118774414	47.439	135.891	8.5	TxS_auto_44	3.2980399131774902	5.231371879577637	9.019606590270996	44.982	131.544	7.5	10.732346341783787	Gray{Float64}(3.6421081764617496)	3.3731171675053004	Gray{Float64}(2.873237707849784)	Gray{Float64}(1.1904445209790624)	0.6908853302907711	Gray{Float64}(0.6161722843152725)	49	23	1	WT	120	WT_120
23Oct17_Il12inex_0_60_90_120_Sequence_A 0_S 0_U 3_V 0_X12_Y12_Job(Seq.Scan) 1 02 01_526	Cell_CP_13	2789.5	2691.5	0	0	0	23Oct17_Il12inex_0_60_90_120_Sequence_A 0_S 0_U 3_V 0_X12_Y12_Job(Seq.Scan) 1 02 01_526__Cell_CP_13	Cell_CP_13	23Oct17_Il12inex_0_60_90_120_Sequence_A 0_S 0_U 3_V 0_X12_Y12_Job(Seq.Scan) 1 02 01_526	0.15833333333333333	0	0	0.0	0.0	0.0	0.0	0.0	0.0	0	0.0	0.0	0.0	0.0	0.0	0.0	0.0	Gray{Float64}(0.0)	0.0	Gray{Float64}(0.0)	Gray{Float64}(0.0)	0.0	Gray{Float64}(0.0)	10	7	1	WT	120	WT_120
23Oct17_Il12inex_0_60_90_120_Sequence_A 0_S 0_U 3_V 0_X12_Y12_Job(Seq.Scan) 1 02 01_526	Cell_CP_14	4059.0	2449.5	0	0	0	23Oct17_Il12inex_0_60_90_120_Sequence_A 0_S 0_U 3_V 0_X12_Y12_Job(Seq.Scan) 1 02 01_526__Cell_CP_14	Cell_CP_14	23Oct17_Il12inex_0_60_90_120_Sequence_A 0_S 0_U 3_V 0_X12_Y12_Job(Seq.Scan) 1 02 01_526	0.15833333333333333	0	0	0.0	0.0	0.0	0.0	0.0	0.0	0	0.0	0.0	0.0	0.0	0.0	0.0	0.0	Gray{Float64}(0.0)	0.0	Gray{Float64}(0.0)	Gray{Float64}(0.0)	0.0	Gray{Float64}(0.0)	0	0	1	WT	120	WT_120
23Oct17_Il12inex_0_60_90_120_Sequence_A 0_S 0_U 3_V 0_X12_Y12_Job(Seq.Scan) 1 02 01_526	Cell_CP_15	7782.0	3433.0	1	1	0	23Oct17_Il12inex_0_60_90_120_Sequence_A 0_S 0_U 3_V 0_X12_Y12_Job(Seq.Scan) 1 02 01_526__Cell_CP_15	Cell_CP_15	23Oct17_Il12inex_0_60_90_120_Sequence_A 0_S 0_U 3_V 0_X12_Y12_Job(Seq.Scan) 1 02 01_526	0.15833333333333333	0	0	0.0	0.0	0.0	0.0	0.0	0.0	0	0.0	0.0	0.0	0.0	0.0	0.0	0.0	Gray{Float64}(0.0)	0.0	Gray{Float64}(0.0)	Gray{Float64}(0.0)	0.0	Gray{Float64}(0.0)	0	0	1	WT	120	WT_120
23Oct17_Il12inex_0_60_90_120_Sequence_A 0_S 0_U 3_V 0_X12_Y12_Job(Seq.Scan) 1 02 01_526	Cell_CP_16	5386.0	4148.0	0	0	0	23Oct17_Il12inex_0_60_90_120_Sequence_A 0_S 0_U 3_V 0_X12_Y12_Job(Seq.Scan) 1 02 01_526__Cell_CP_16	Cell_CP_16	23Oct17_Il12inex_0_60_90_120_Sequence_A 0_S 0_U 3_V 0_X12_Y12_Job(Seq.Scan) 1 02 01_526	0.15833333333333333	0	0	0.0	0.0	0.0	0.0	0.0	0.0	0	0.0	0.0	0.0	0.0	0.0	0.0	0.0	Gray{Float64}(0.0)	0.0	Gray{Float64}(0.0)	Gray{Float64}(0.0)	0.0	Gray{Float64}(0.0)	50	40	1	WT	120	WT_120
23Oct17_Il12inex_0_60_90_120_Sequence_A 0_S 0_U 3_V 0_X12_Y12_Job(Seq.Scan) 1 02 01_526	Cell_CP_17	5915.0	3381.5	0	0	0	23Oct17_Il12inex_0_60_90_120_Sequence_A 0_S 0_U 3_V 0_X12_Y12_Job(Seq.Scan) 1 02 01_526__Cell_CP_17	Cell_CP_17	23Oct17_Il12inex_0_60_90_120_Sequence_A 0_S 0_U 3_V 0_X12_Y12_Job(Seq.Scan) 1 02 01_526	0.15833333333333333	1	TxS_auto_57	5.647058963775635	10.882352828979492	15.737253189086914	51.408	126.063	8.0	0	0.0	0.0	0.0	0.0	0.0	0.0	0.0	Gray{Float64}(2.0383350656892496)	1.4371866695122466	Gray{Float64}(1.0750867179536425)	Gray{Float64}(0.0)	0.0	Gray{Float64}(0.0)	42	24	1	WT	120	WT_120
23Oct17_Il12inex_0_60_90_120_Sequence_A 0_S 0_U 3_V 0_X12_Y12_Job(Seq.Scan) 1 02 01_526	Cell_CP_18	5372.0	2888.5	12	12	12	23Oct17_Il12inex_0_60_90_120_Sequence_A 0_S 0_U 3_V 0_X12_Y12_Job(Seq.Scan) 1 02 01_526__Cell_CP_18	Cell_CP_18	23Oct17_Il12inex_0_60_90_120_Sequence_A 0_S 0_U 3_V 0_X12_Y12_Job(Seq.Scan) 1 02 01_526	0.15833333333333333	0	0	0.0	0.0	0.0	0.0	0.0	0.0	0	0.0	0.0	0.0	0.0	0.0	0.0	0.0	Gray{Float64}(0.0)	0.0	Gray{Float64}(0.0)	Gray{Float64}(0.0)	0.0	Gray{Float64}(0.0)	63	32	1	WT	120	WT_120
23Oct17_Il12inex_0_60_90_120_Sequence_A 0_S 0_U 3_V 0_X12_Y12_Job(Seq.Scan) 1 02 01_526	Cell_CP_19	7471.0	5457.5	4	4	4	23Oct17_Il12inex_0_60_90_120_Sequence_A 0_S 0_U 3_V 0_X12_Y12_Job(Seq.Scan) 1 02 01_526__Cell_CP_19	Cell_CP_19	23Oct17_Il12inex_0_60_90_120_Sequence_A 0_S 0_U 3_V 0_X12_Y12_Job(Seq.Scan) 1 02 01_526	0.15833333333333333	1	TxS_auto_36	2.529412031173706	4.403921127319336	6.992157459259033	62.37	49.896	7.5	0	0.0	0.0	0.0	0.0	0.0	0.0	0.0	Gray{Float64}(0.9130043216815401)	0.5816073818992532	Gray{Float64}(0.4776675779419182)	Gray{Float64}(0.0)	0.0	Gray{Float64}(0.0)	62	40	1	WT	120	WT_120
23Oct17_Il12inex_0_60_90_120_Sequence_A 0_S 0_U 3_V 0_X12_Y12_Job(Seq.Scan) 1 02 01_526	Cell_CP_20	11413.5	6689.5	0	0	0	23Oct17_Il12inex_0_60_90_120_Sequence_A 0_S 0_U 3_V 0_X12_Y12_Job(Seq.Scan) 1 02 01_526__Cell_CP_20	Cell_CP_20	23Oct17_Il12inex_0_60_90_120_Sequence_A 0_S 0_U 3_V 0_X12_Y12_Job(Seq.Scan) 1 02 01_526	0.15833333333333333	2	TxS_auto_64	1.5960783958435059	2.3215692043304443	3.7647061347961426	61.992	76.923	8.5	TxS_auto_38	1.9215688705444336	3.333334445953369	5.776469707489014	62.559	82.026	7.5	10.798708163479553	Gray{Float64}(0.5761127310173637)	0.30659990217637106	Gray{Float64}(0.2571850064231419)	Gray{Float64}(0.6936001970393495)	0.4402194916886755	Gray{Float64}(0.3946181576013217)	33	14	1	WT	120	WT_120
23Oct17_Il12inex_0_60_90_120_Sequence_A 0_S 0_U 3_V 0_X12_Y12_Job(Seq.Scan) 1 02 01_526	Cell_CP_21	5701.0	2773.5	5	5	5	23Oct17_Il12inex_0_60_90_120_Sequence_A 0_S 0_U 3_V 0_X12_Y12_Job(Seq.Scan) 1 02 01_526__Cell_CP_21	Cell_CP_21	23Oct17_Il12inex_0_60_90_120_Sequence_A 0_S 0_U 3_V 0_X12_Y12_Job(Seq.Scan) 1 02 01_526	0.15833333333333333	2	TxS_auto_61	4.80784273147583	13.639213562011719	18.12548828125	65.961	144.207	8.0	TxS_auto_46	7.643137454986572	17.4980411529541	23.945091247558594	69.741	140.049	7.5	10.18957133543899	Gray{Float64}(1.735415637192864)	1.8012736971506649	Gray{Float64}(1.2382384316666695)	Gray{Float64}(2.7588298946972007)	2.310892863226584	Gray{Float64}(1.6358032276108974)	47	22	1	WT	120	WT_120
23Oct17_Il12inex_0_60_90_120_Sequence_A 0_S 0_U 3_V 0_X12_Y12_Job(Seq.Scan) 1 02 01_526	Cell_CP_22	5380.0	3330.5	0	0	0	23Oct17_Il12inex_0_60_90_120_Sequence_A 0_S 0_U 3_V 0_X12_Y12_Job(Seq.Scan) 1 02 01_526__Cell_CP_22	Cell_CP_22	23Oct17_Il12inex_0_60_90_120_Sequence_A 0_S 0_U 3_V 0_X12_Y12_Job(Seq.Scan) 1 02 01_526	0.15833333333333333	0	0	0.0	0.0	0.0	0.0	0.0	0.0	0	0.0	0.0	0.0	0.0	0.0	0.0	0.0	Gray{Float64}(0.0)	0.0	Gray{Float64}(0.0)	Gray{Float64}(0.0)	0.0	Gray{Float64}(0.0)	3	0	1	WT	120	WT_120
23Oct17_Il12inex_0_60_90_120_Sequence_A 0_S 0_U 3_V 0_X12_Y12_Job(Seq.Scan) 1 02 01_526	Cell_CP_23	7279.5	3431.0	0	0	0	23Oct17_Il12inex_0_60_90_120_Sequence_A 0_S 0_U 3_V 0_X12_Y12_Job(Seq.Scan) 1 02 01_526__Cell_CP_23	Cell_CP_23	23Oct17_Il12inex_0_60_90_120_Sequence_A 0_S 0_U 3_V 0_X12_Y12_Job(Seq.Scan) 1 02 01_526	0.15833333333333333	0	0	0.0	0.0	0.0	0.0	0.0	0.0	0	0.0	0.0	0.0	0.0	0.0	0.0	0.0	Gray{Float64}(0.0)	0.0	Gray{Float64}(0.0)	Gray{Float64}(0.0)	0.0	Gray{Float64}(0.0)	64	34	1	WT	120	WT_120
23Oct17_Il12inex_0_60_90_120_Sequence_A 0_S 0_U 3_V 0_X12_Y12_Job(Seq.Scan) 1 02 01_526	Cell_CP_24	7457.0	2977.5	1	1	0	23Oct17_Il12inex_0_60_90_120_Sequence_A 0_S 0_U 3_V 0_X12_Y12_Job(Seq.Scan) 1 02 01_526__Cell_CP_24	Cell_CP_24	23Oct17_Il12inex_0_60_90_120_Sequence_A 0_S 0_U 3_V 0_X12_Y12_Job(Seq.Scan) 1 02 01_526	0.15833333333333333	0	0	0.0	0.0	0.0	0.0	0.0	0.0	0	0.0	0.0	0.0	0.0	0.0	0.0	0.0	Gray{Float64}(0.0)	0.0	Gray{Float64}(0.0)	Gray{Float64}(0.0)	0.0	Gray{Float64}(0.0)	54	20	1	WT	120	WT_120
23Oct17_Il12inex_0_60_90_120_Sequence_A 0_S 0_U 3_V 0_X12_Y12_Job(Seq.Scan) 1 02 01_526	Cell_CP_25	6699.5	1988.0	0	0	0	23Oct17_Il12inex_0_60_90_120_Sequence_A 0_S 0_U 3_V 0_X12_Y12_Job(Seq.Scan) 1 02 01_526__Cell_CP_25	Cell_CP_25	23Oct17_Il12inex_0_60_90_120_Sequence_A 0_S 0_U 3_V 0_X12_Y12_Job(Seq.Scan) 1 02 01_526	0.15833333333333333	0	0	0.0	0.0	0.0	0.0	0.0	0.0	0	0.0	0.0	0.0	0.0	0.0	0.0	0.0	Gray{Float64}(0.0)	0.0	Gray{Float64}(0.0)	Gray{Float64}(0.0)	0.0	Gray{Float64}(0.0)	2	0	1	WT	120	WT_120
23Oct17_Il12inex_0_60_90_120_Sequence_A 0_S 0_U 3_V 0_X12_Y12_Job(Seq.Scan) 1 02 01_526	Cell_CP_26	4877.0	3237.0	1	1	1	23Oct17_Il12inex_0_60_90_120_Sequence_A 0_S 0_U 3_V 0_X12_Y12_Job(Seq.Scan) 1 02 01_526__Cell_CP_26	Cell_CP_26	23Oct17_Il12inex_0_60_90_120_Sequence_A 0_S 0_U 3_V 0_X12_Y12_Job(Seq.Scan) 1 02 01_526	0.15833333333333333	0	0	0.0	0.0	0.0	0.0	0.0	0.0	0	0.0	0.0	0.0	0.0	0.0	0.0	0.0	Gray{Float64}(0.0)	0.0	Gray{Float64}(0.0)	Gray{Float64}(0.0)	0.0	Gray{Float64}(0.0)	48	34	1	WT	120	WT_120
23Oct17_Il12inex_0_60_90_120_Sequence_A 0_S 0_U 3_V 0_X12_Y12_Job(Seq.Scan) 1 02 01_526	Cell_CP_27	4410.5	2830.0	0	0	0	23Oct17_Il12inex_0_60_90_120_Sequence_A 0_S 0_U 3_V 0_X12_Y12_Job(Seq.Scan) 1 02 01_526__Cell_CP_27	Cell_CP_27	23Oct17_Il12inex_0_60_90_120_Sequence_A 0_S 0_U 3_V 0_X12_Y12_Job(Seq.Scan) 1 02 01_526	0.15833333333333333	0	0	0.0	0.0	0.0	0.0	0.0	0.0	0	0.0	0.0	0.0	0.0	0.0	0.0	0.0	Gray{Float64}(0.0)	0.0	Gray{Float64}(0.0)	Gray{Float64}(0.0)	0.0	Gray{Float64}(0.0)	13	3	1	WT	120	WT_120
23Oct17_Il12inex_0_60_90_120_Sequence_A 0_S 0_U 3_V 0_X12_Y12_Job(Seq.Scan) 1 02 01_526	Cell_CP_28	6426.5	3330.0	1	1	1	23Oct17_Il12inex_0_60_90_120_Sequence_A 0_S 0_U 3_V 0_X12_Y12_Job(Seq.Scan) 1 02 01_526__Cell_CP_28	Cell_CP_28	23Oct17_Il12inex_0_60_90_120_Sequence_A 0_S 0_U 3_V 0_X12_Y12_Job(Seq.Scan) 1 02 01_526	0.15833333333333333	1	TxS_auto_39	5.227451324462891	11.43137264251709	15.603920936584473	86.94	99.225	7.5	0	0.0	0.0	0.0	0.0	0.0	0.0	0.0	Gray{Float64}(1.886875523557889)	1.50969341228327	Gray{Float64}(1.0659781567569773)	Gray{Float64}(0.0)	0.0	Gray{Float64}(0.0)	75	33	1	WT	120	WT_120
23Oct17_Il12inex_0_60_90_120_Sequence_A 0_S 0_U 3_V 0_X12_Y12_Job(Seq.Scan) 1 02 01_526	Cell_CP_29	4360.5	2250.5	0	0	0	23Oct17_Il12inex_0_60_90_120_Sequence_A 0_S 0_U 3_V 0_X12_Y12_Job(Seq.Scan) 1 02 01_526__Cell_CP_29	Cell_CP_29	23Oct17_Il12inex_0_60_90_120_Sequence_A 0_S 0_U 3_V 0_X12_Y12_Job(Seq.Scan) 1 02 01_526	0.15833333333333333	0	0	0.0	0.0	0.0	0.0	0.0	0.0	0	0.0	0.0	0.0	0.0	0.0	0.0	0.0	Gray{Float64}(0.0)	0.0	Gray{Float64}(0.0)	Gray{Float64}(0.0)	0.0	Gray{Float64}(0.0)	48	20	1	WT	120	WT_120
23Oct17_Il12inex_0_60_90_120_Sequence_A 0_S 0_U 3_V 0_X12_Y12_Job(Seq.Scan) 1 02 01_526	Cell_CP_30	6638.0	5396.0	0	0	0	23Oct17_Il12inex_0_60_90_120_Sequence_A 0_S 0_U 3_V 0_X12_Y12_Job(Seq.Scan) 1 02 01_526__Cell_CP_30	Cell_CP_30	23Oct17_Il12inex_0_60_90_120_Sequence_A 0_S 0_U 3_V 0_X12_Y12_Job(Seq.Scan) 1 02 01_526	0.15833333333333333	1	TxS_auto_33	11.682353019714355	32.47450637817383	51.3764533996582	90.531	156.303	7.5	0	0.0	0.0	0.0	0.0	0.0	0.0	0.0	Gray{Float64}(4.216805590767791)	4.288771775660078	Gray{Float64}(3.5097702249487366)	Gray{Float64}(0.0)	0.0	Gray{Float64}(0.0)	4	2	1	WT	120	WT_120
23Oct17_Il12inex_0_60_90_120_Sequence_A 0_S 0_U 3_V 0_X12_Y12_Job(Seq.Scan) 1 02 01_526	Cell_CP_31	7556.0	3349.5	2	2	2	23Oct17_Il12inex_0_60_90_120_Sequence_A 0_S 0_U 3_V 0_X12_Y12_Job(Seq.Scan) 1 02 01_526__Cell_CP_31	Cell_CP_31	23Oct17_Il12inex_0_60_90_120_Sequence_A 0_S 0_U 3_V 0_X12_Y12_Job(Seq.Scan) 1 02 01_526	0.15833333333333333	1	TxS_auto_17	10.250980377197266	19.58824348449707	26.086267471313477	89.019	120.771	7.0	0	0.0	0.0	0.0	0.0	0.0	0.0	0.0	Gray{Float64}(3.7001442511170812)	2.586937113462374	Gray{Float64}(1.7820771733432639)	Gray{Float64}(0.0)	0.0	Gray{Float64}(0.0)	66	18	1	WT	120	WT_120
23Oct17_Il12inex_0_60_90_120_Sequence_A 0_S 0_U 3_V 0_X12_Y12_Job(Seq.Scan) 1 02 01_526	Cell_CP_32	5949.5	3933.5	0	0	0	23Oct17_Il12inex_0_60_90_120_Sequence_A 0_S 0_U 3_V 0_X12_Y12_Job(Seq.Scan) 1 02 01_526__Cell_CP_32	Cell_CP_32	23Oct17_Il12inex_0_60_90_120_Sequence_A 0_S 0_U 3_V 0_X12_Y12_Job(Seq.Scan) 1 02 01_526	0.15833333333333333	0	0	0.0	0.0	0.0	0.0	0.0	0.0	0	0.0	0.0	0.0	0.0	0.0	0.0	0.0	Gray{Float64}(0.0)	0.0	Gray{Float64}(0.0)	Gray{Float64}(0.0)	0.0	Gray{Float64}(0.0)	35	17	1	WT	120	WT_120
23Oct17_Il12inex_0_60_90_120_Sequence_A 0_S 0_U 3_V 0_X12_Y12_Job(Seq.Scan) 1 02 01_526	Cell_CP_33	7094.5	3579.5	1	1	1	23Oct17_Il12inex_0_60_90_120_Sequence_A 0_S 0_U 3_V 0_X12_Y12_Job(Seq.Scan) 1 02 01_526__Cell_CP_33	Cell_CP_33	23Oct17_Il12inex_0_60_90_120_Sequence_A 0_S 0_U 3_V 0_X12_Y12_Job(Seq.Scan) 1 02 01_526	0.15833333333333333	0	0	0.0	0.0	0.0	0.0	0.0	0.0	0	0.0	0.0	0.0	0.0	0.0	0.0	0.0	Gray{Float64}(0.0)	0.0	Gray{Float64}(0.0)	Gray{Float64}(0.0)	0.0	Gray{Float64}(0.0)	3	2	1	WT	120	WT_120
23Oct17_Il12inex_0_60_90_120_Sequence_A 0_S 0_U 3_V 0_X12_Y12_Job(Seq.Scan) 1 02 01_526	Cell_CP_34	5733.0	3290.0	0	0	0	23Oct17_Il12inex_0_60_90_120_Sequence_A 0_S 0_U 3_V 0_X12_Y12_Job(Seq.Scan) 1 02 01_526__Cell_CP_34	Cell_CP_34	23Oct17_Il12inex_0_60_90_120_Sequence_A 0_S 0_U 3_V 0_X12_Y12_Job(Seq.Scan) 1 02 01_526	0.15833333333333333	1	TxS_auto_48	8.215685844421387	16.701961517333984	24.627445220947266	97.902	152.901	8.0	0	0.0	0.0	0.0	0.0	0.0	0.0	0.0	Gray{Float64}(2.9654941895939197)	2.2057579665582234	Gray{Float64}(1.682418077414659)	Gray{Float64}(0.0)	0.0	Gray{Float64}(0.0)	46	29	1	WT	120	WT_120
23Oct17_Il12inex_0_60_90_120_Sequence_A 0_S 0_U 3_V 0_X12_Y12_Job(Seq.Scan) 1 02 01_526	Cell_CP_35	6916.0	2811.5	0	0	0	23Oct17_Il12inex_0_60_90_120_Sequence_A 0_S 0_U 3_V 0_X12_Y12_Job(Seq.Scan) 1 02 01_526__Cell_CP_35	Cell_CP_35	23Oct17_Il12inex_0_60_90_120_Sequence_A 0_S 0_U 3_V 0_X12_Y12_Job(Seq.Scan) 1 02 01_526	0.15833333333333333	0	0	0.0	0.0	0.0	0.0	0.0	0.0	0	0.0	0.0	0.0	0.0	0.0	0.0	0.0	Gray{Float64}(0.0)	0.0	Gray{Float64}(0.0)	Gray{Float64}(0.0)	0.0	Gray{Float64}(0.0)	0	0	1	WT	120	WT_120
23Oct17_Il12inex_0_60_90_120_Sequence_A 0_S 0_U 3_V 0_X12_Y12_Job(Seq.Scan) 1 02 01_526	Cell_CP_36	5308.0	2861.5	1	1	1	23Oct17_Il12inex_0_60_90_120_Sequence_A 0_S 0_U 3_V 0_X12_Y12_Job(Seq.Scan) 1 02 01_526__Cell_CP_36	Cell_CP_36	23Oct17_Il12inex_0_60_90_120_Sequence_A 0_S 0_U 3_V 0_X12_Y12_Job(Seq.Scan) 1 02 01_526	0.15833333333333333	0	0	0.0	0.0	0.0	0.0	0.0	0.0	0	0.0	0.0	0.0	0.0	0.0	0.0	0.0	Gray{Float64}(0.0)	0.0	Gray{Float64}(0.0)	Gray{Float64}(0.0)	0.0	Gray{Float64}(0.0)	1	0	1	WT	120	WT_120
23Oct17_Il12inex_0_60_90_120_Sequence_A 0_S 0_U 3_V 0_X12_Y12_Job(Seq.Scan) 1 02 01_526	Cell_CP_37	7661.0	4448.5	0	0	0	23Oct17_Il12inex_0_60_90_120_Sequence_A 0_S 0_U 3_V 0_X12_Y12_Job(Seq.Scan) 1 02 01_526__Cell_CP_37	Cell_CP_37	23Oct17_Il12inex_0_60_90_120_Sequence_A 0_S 0_U 3_V 0_X12_Y12_Job(Seq.Scan) 1 02 01_526	0.15833333333333333	0	0	0.0	0.0	0.0	0.0	0.0	0.0	0	0.0	0.0	0.0	0.0	0.0	0.0	0.0	Gray{Float64}(0.0)	0.0	Gray{Float64}(0.0)	Gray{Float64}(0.0)	0.0	Gray{Float64}(0.0)	0	0	1	WT	120	WT_120
23Oct17_Il12inex_0_60_90_120_Sequence_A 0_S 0_U 3_V 0_X12_Y12_Job(Seq.Scan) 1 02 01_526	Cell_CP_38	5799.0	3258.0	1	1	0	23Oct17_Il12inex_0_60_90_120_Sequence_A 0_S 0_U 3_V 0_X12_Y12_Job(Seq.Scan) 1 02 01_526__Cell_CP_38	Cell_CP_38	23Oct17_Il12inex_0_60_90_120_Sequence_A 0_S 0_U 3_V 0_X12_Y12_Job(Seq.Scan) 1 02 01_526	0.15833333333333333	0	0	0.0	0.0	0.0	0.0	0.0	0.0	0	0.0	0.0	0.0	0.0	0.0	0.0	0.0	Gray{Float64}(0.0)	0.0	Gray{Float64}(0.0)	Gray{Float64}(0.0)	0.0	Gray{Float64}(0.0)	43	18	1	WT	120	WT_120
23Oct17_Il12inex_0_60_90_120_Sequence_A 0_S 0_U 3_V 0_X12_Y12_Job(Seq.Scan) 1 02 01_526	Cell_CP_39	9244.5	5644.0	1	1	1	23Oct17_Il12inex_0_60_90_120_Sequence_A 0_S 0_U 3_V 0_X12_Y12_Job(Seq.Scan) 1 02 01_526__Cell_CP_39	Cell_CP_39	23Oct17_Il12inex_0_60_90_120_Sequence_A 0_S 0_U 3_V 0_X12_Y12_Job(Seq.Scan) 1 02 01_526	0.15833333333333333	0	0	0.0	0.0	0.0	0.0	0.0	0.0	0	0.0	0.0	0.0	0.0	0.0	0.0	0.0	Gray{Float64}(0.0)	0.0	Gray{Float64}(0.0)	Gray{Float64}(0.0)	0.0	Gray{Float64}(0.0)	2	1	1	WT	120	WT_120
23Oct17_Il12inex_0_60_90_120_Sequence_A 0_S 0_U 3_V 0_X12_Y12_Job(Seq.Scan) 1 02 01_526	Cell_CP_40	7478.5	5129.0	14	14	14	23Oct17_Il12inex_0_60_90_120_Sequence_A 0_S 0_U 3_V 0_X12_Y12_Job(Seq.Scan) 1 02 01_526__Cell_CP_40	Cell_CP_40	23Oct17_Il12inex_0_60_90_120_Sequence_A 0_S 0_U 3_V 0_X12_Y12_Job(Seq.Scan) 1 02 01_526	0.15833333333333333	2	TxS_auto_5	18.81960678100586	57.87843704223633	99.72938537597656	120.96000000000001	102.816	6.0	TxS_auto_40	14.666668891906738	37.19216537475586	58.035274505615234	125.307	103.005	8.0	5.910340937712472	Gray{Float64}(6.793034156413237)	7.6437622889595636	Gray{Float64}(6.812989301191607)	Gray{Float64}(5.29400980067666)	4.911813201328321	Gray{Float64}(3.9646660089987833)	66	45	1	WT	120	WT_120
23Oct17_Il12inex_0_60_90_120_Sequence_A 0_S 0_U 3_V 0_X12_Y12_Job(Seq.Scan) 1 02 01_526	Cell_CP_41	7766.5	6416.5	0	0	0	23Oct17_Il12inex_0_60_90_120_Sequence_A 0_S 0_U 3_V 0_X12_Y12_Job(Seq.Scan) 1 02 01_526__Cell_CP_41	Cell_CP_41	23Oct17_Il12inex_0_60_90_120_Sequence_A 0_S 0_U 3_V 0_X12_Y12_Job(Seq.Scan) 1 02 01_526	0.15833333333333333	0	0	0.0	0.0	0.0	0.0	0.0	0.0	0	0.0	0.0	0.0	0.0	0.0	0.0	0.0	Gray{Float64}(0.0)	0.0	Gray{Float64}(0.0)	Gray{Float64}(0.0)	0.0	Gray{Float64}(0.0)	58	45	1	WT	120	WT_120
23Oct17_Il12inex_0_60_90_120_Sequence_A 0_S 0_U 3_V 0_X12_Y12_Job(Seq.Scan) 1 02 01_526	Cell_CP_42	6499.0	4714.0	0	0	0	23Oct17_Il12inex_0_60_90_120_Sequence_A 0_S 0_U 3_V 0_X12_Y12_Job(Seq.Scan) 1 02 01_526__Cell_CP_42	Cell_CP_42	23Oct17_Il12inex_0_60_90_120_Sequence_A 0_S 0_U 3_V 0_X12_Y12_Job(Seq.Scan) 1 02 01_526	0.15833333333333333	0	0	0.0	0.0	0.0	0.0	0.0	0.0	0	0.0	0.0	0.0	0.0	0.0	0.0	0.0	Gray{Float64}(0.0)	0.0	Gray{Float64}(0.0)	Gray{Float64}(0.0)	0.0	Gray{Float64}(0.0)	18	12	1	WT	120	WT_120
23Oct17_Il12inex_0_60_90_120_Sequence_A 0_S 0_U 3_V 0_X12_Y12_Job(Seq.Scan) 1 02 01_526	Cell_CP_43	4799.0	3504.0	0	0	0	23Oct17_Il12inex_0_60_90_120_Sequence_A 0_S 0_U 3_V 0_X12_Y12_Job(Seq.Scan) 1 02 01_526__Cell_CP_43	Cell_CP_43	23Oct17_Il12inex_0_60_90_120_Sequence_A 0_S 0_U 3_V 0_X12_Y12_Job(Seq.Scan) 1 02 01_526	0.15833333333333333	0	0	0.0	0.0	0.0	0.0	0.0	0.0	0	0.0	0.0	0.0	0.0	0.0	0.0	0.0	Gray{Float64}(0.0)	0.0	Gray{Float64}(0.0)	Gray{Float64}(0.0)	0.0	Gray{Float64}(0.0)	23	15	1	WT	120	WT_120
23Oct17_Il12inex_0_60_90_120_Sequence_A 0_S 0_U 3_V 0_X12_Y12_Job(Seq.Scan) 1 02 01_526	Cell_CP_44	3997.0	2875.0	1	1	1	23Oct17_Il12inex_0_60_90_120_Sequence_A 0_S 0_U 3_V 0_X12_Y12_Job(Seq.Scan) 1 02 01_526__Cell_CP_44	Cell_CP_44	23Oct17_Il12inex_0_60_90_120_Sequence_A 0_S 0_U 3_V 0_X12_Y12_Job(Seq.Scan) 1 02 01_526	0.15833333333333333	0	0	0.0	0.0	0.0	0.0	0.0	0.0	0	0.0	0.0	0.0	0.0	0.0	0.0	0.0	Gray{Float64}(0.0)	0.0	Gray{Float64}(0.0)	Gray{Float64}(0.0)	0.0	Gray{Float64}(0.0)	50	42	1	WT	120	WT_120
23Oct17_Il12inex_0_60_90_120_Sequence_A 0_S 0_U 3_V 0_X12_Y12_Job(Seq.Scan) 1 02 01_526	Cell_CP_45	6204.0	3945.0	0	0	0	23Oct17_Il12inex_0_60_90_120_Sequence_A 0_S 0_U 3_V 0_X12_Y12_Job(Seq.Scan) 1 02 01_526__Cell_CP_45	Cell_CP_45	23Oct17_Il12inex_0_60_90_120_Sequence_A 0_S 0_U 3_V 0_X12_Y12_Job(Seq.Scan) 1 02 01_526	0.15833333333333333	0	0	0.0	0.0	0.0	0.0	0.0	0.0	0	0.0	0.0	0.0	0.0	0.0	0.0	0.0	Gray{Float64}(0.0)	0.0	Gray{Float64}(0.0)	Gray{Float64}(0.0)	0.0	Gray{Float64}(0.0)	8	2	1	WT	120	WT_120
23Oct17_Il12inex_0_60_90_120_Sequence_A 0_S 0_U 3_V 0_X12_Y12_Job(Seq.Scan) 1 02 01_526	Cell_CP_46	7167.0	4183.0	3	3	3	23Oct17_Il12inex_0_60_90_120_Sequence_A 0_S 0_U 3_V 0_X12_Y12_Job(Seq.Scan) 1 02 01_526__Cell_CP_46	Cell_CP_46	23Oct17_Il12inex_0_60_90_120_Sequence_A 0_S 0_U 3_V 0_X12_Y12_Job(Seq.Scan) 1 02 01_526	0.15833333333333333	2	TxS_auto_12	9.854900360107422	27.81568717956543	45.23921203613281	139.482	19.278	7.5	TxS_auto_25	5.023529529571533	9.494117736816406	13.745096206665039	135.513	21.168	7.0	9.128256186150779	Gray{Float64}(3.557177125604152)	3.673501075184581	Gray{Float64}(3.0905060372582622)	Gray{Float64}(1.8132688996760244)	1.2538482867231093	Gray{Float64}(0.9389929863381681)	53	33	1	WT	120	WT_120
23Oct17_Il12inex_0_60_90_120_Sequence_A 0_S 0_U 3_V 0_X12_Y12_Job(Seq.Scan) 1 02 01_526	Cell_CP_47	6529.5	3406.0	0	0	0	23Oct17_Il12inex_0_60_90_120_Sequence_A 0_S 0_U 3_V 0_X12_Y12_Job(Seq.Scan) 1 02 01_526__Cell_CP_47	Cell_CP_47	23Oct17_Il12inex_0_60_90_120_Sequence_A 0_S 0_U 3_V 0_X12_Y12_Job(Seq.Scan) 1 02 01_526	0.15833333333333333	0	0	0.0	0.0	0.0	0.0	0.0	0.0	0	0.0	0.0	0.0	0.0	0.0	0.0	0.0	Gray{Float64}(0.0)	0.0	Gray{Float64}(0.0)	Gray{Float64}(0.0)	0.0	Gray{Float64}(0.0)	47	25	1	WT	120	WT_120
23Oct17_Il12inex_0_60_90_120_Sequence_A 0_S 0_U 3_V 0_X12_Y12_Job(Seq.Scan) 1 02 01_526	Cell_CP_48	6782.0	3667.5	2	2	2	23Oct17_Il12inex_0_60_90_120_Sequence_A 0_S 0_U 3_V 0_X12_Y12_Job(Seq.Scan) 1 02 01_526__Cell_CP_48	Cell_CP_48	23Oct17_Il12inex_0_60_90_120_Sequence_A 0_S 0_U 3_V 0_X12_Y12_Job(Seq.Scan) 1 02 01_526	0.15833333333333333	2	TxS_auto_35	5.066667079925537	9.435295104980469	13.419609069824219	144.018	167.26500000000001	7.0	TxS_auto_9	11.980392456054688	26.83137321472168	37.35685729980469	137.403	168.02100000000002	6.5	10.02894615600264	Gray{Float64}(1.8288396210193896)	1.24607982859013	Gray{Float64}(0.9167574098066178)	Gray{Float64}(4.324384462875862)	3.543506860595157	Gray{Float64}(2.5520248435324193)	85	40	1	WT	120	WT_120
23Oct17_Il12inex_0_60_90_120_Sequence_A 0_S 0_U 3_V 0_X12_Y12_Job(Seq.Scan) 1 02 01_526	Cell_CP_49	6443.5	3384.0	0	0	0	23Oct17_Il12inex_0_60_90_120_Sequence_A 0_S 0_U 3_V 0_X12_Y12_Job(Seq.Scan) 1 02 01_526__Cell_CP_49	Cell_CP_49	23Oct17_Il12inex_0_60_90_120_Sequence_A 0_S 0_U 3_V 0_X12_Y12_Job(Seq.Scan) 1 02 01_526	0.15833333333333333	0	0	0.0	0.0	0.0	0.0	0.0	0.0	0	0.0	0.0	0.0	0.0	0.0	0.0	0.0	Gray{Float64}(0.0)	0.0	Gray{Float64}(0.0)	Gray{Float64}(0.0)	0.0	Gray{Float64}(0.0)	1	0	1	WT	120	WT_120
23Oct17_Il12inex_0_60_90_120_Sequence_A 0_S 0_U 3_V 0_X12_Y12_Job(Seq.Scan) 1 02 01_526	Cell_CP_50	6530.5	2976.5	0	0	0	23Oct17_Il12inex_0_60_90_120_Sequence_A 0_S 0_U 3_V 0_X12_Y12_Job(Seq.Scan) 1 02 01_526__Cell_CP_50	Cell_CP_50	23Oct17_Il12inex_0_60_90_120_Sequence_A 0_S 0_U 3_V 0_X12_Y12_Job(Seq.Scan) 1 02 01_526	0.15833333333333333	0	0	0.0	0.0	0.0	0.0	0.0	0.0	0	0.0	0.0	0.0	0.0	0.0	0.0	0.0	Gray{Float64}(0.0)	0.0	Gray{Float64}(0.0)	Gray{Float64}(0.0)	0.0	Gray{Float64}(0.0)	52	31	1	WT	120	WT_120
23Oct17_Il12inex_0_60_90_120_Sequence_A 0_S 0_U 3_V 0_X12_Y12_Job(Seq.Scan) 1 02 01_526	Cell_CP_51	7275.5	5303.5	1	1	1	23Oct17_Il12inex_0_60_90_120_Sequence_A 0_S 0_U 3_V 0_X12_Y12_Job(Seq.Scan) 1 02 01_526__Cell_CP_51	Cell_CP_51	23Oct17_Il12inex_0_60_90_120_Sequence_A 0_S 0_U 3_V 0_X12_Y12_Job(Seq.Scan) 1 02 01_526	0.15833333333333333	0	0	0.0	0.0	0.0	0.0	0.0	0.0	0	0.0	0.0	0.0	0.0	0.0	0.0	0.0	Gray{Float64}(0.0)	0.0	Gray{Float64}(0.0)	Gray{Float64}(0.0)	0.0	Gray{Float64}(0.0)	95	75	1	WT	120	WT_120
23Oct17_Il12inex_0_60_90_120_Sequence_A 0_S 0_U 3_V 0_X12_Y12_Job(Seq.Scan) 1 02 01_526	Cell_CP_52	5086.0	3615.0	1	1	1	23Oct17_Il12inex_0_60_90_120_Sequence_A 0_S 0_U 3_V 0_X12_Y12_Job(Seq.Scan) 1 02 01_526__Cell_CP_52	Cell_CP_52	23Oct17_Il12inex_0_60_90_120_Sequence_A 0_S 0_U 3_V 0_X12_Y12_Job(Seq.Scan) 1 02 01_526	0.15833333333333333	0	0	0.0	0.0	0.0	0.0	0.0	0.0	0	0.0	0.0	0.0	0.0	0.0	0.0	0.0	Gray{Float64}(0.0)	0.0	Gray{Float64}(0.0)	Gray{Float64}(0.0)	0.0	Gray{Float64}(0.0)	2	0	1	WT	120	WT_120
23Oct17_Il12inex_0_60_90_120_Sequence_A 0_S 0_U 3_V 0_X12_Y12_Job(Seq.Scan) 1 02 01_526	Cell_CP_53	8680.0	4719.5	0	0	0	23Oct17_Il12inex_0_60_90_120_Sequence_A 0_S 0_U 3_V 0_X12_Y12_Job(Seq.Scan) 1 02 01_526__Cell_CP_53	Cell_CP_53	23Oct17_Il12inex_0_60_90_120_Sequence_A 0_S 0_U 3_V 0_X12_Y12_Job(Seq.Scan) 1 02 01_526	0.15833333333333333	0	0	0.0	0.0	0.0	0.0	0.0	0.0	0	0.0	0.0	0.0	0.0	0.0	0.0	0.0	Gray{Float64}(0.0)	0.0	Gray{Float64}(0.0)	Gray{Float64}(0.0)	0.0	Gray{Float64}(0.0)	1	0	1	WT	120	WT_120
23Oct17_Il12inex_0_60_90_120_Sequence_A 0_S 0_U 3_V 0_X12_Y12_Job(Seq.Scan) 1 02 01_526	Cell_CP_54	7783.0	5778.0	1	1	1	23Oct17_Il12inex_0_60_90_120_Sequence_A 0_S 0_U 3_V 0_X12_Y12_Job(Seq.Scan) 1 02 01_526__Cell_CP_54	Cell_CP_54	23Oct17_Il12inex_0_60_90_120_Sequence_A 0_S 0_U 3_V 0_X12_Y12_Job(Seq.Scan) 1 02 01_526	0.15833333333333333	0	0	0.0	0.0	0.0	0.0	0.0	0.0	0	0.0	0.0	0.0	0.0	0.0	0.0	0.0	Gray{Float64}(0.0)	0.0	Gray{Float64}(0.0)	Gray{Float64}(0.0)	0.0	Gray{Float64}(0.0)	91	55	1	WT	120	WT_120
23Oct17_Il12inex_0_60_90_120_Sequence_A 0_S 0_U 3_V 0_X12_Y12_Job(Seq.Scan) 1 02 01_526	Cell_CP_55	6400.5	3546.5	0	0	0	23Oct17_Il12inex_0_60_90_120_Sequence_A 0_S 0_U 3_V 0_X12_Y12_Job(Seq.Scan) 1 02 01_526__Cell_CP_55	Cell_CP_55	23Oct17_Il12inex_0_60_90_120_Sequence_A 0_S 0_U 3_V 0_X12_Y12_Job(Seq.Scan) 1 02 01_526	0.15833333333333333	0	0	0.0	0.0	0.0	0.0	0.0	0.0	0	0.0	0.0	0.0	0.0	0.0	0.0	0.0	Gray{Float64}(0.0)	0.0	Gray{Float64}(0.0)	Gray{Float64}(0.0)	0.0	Gray{Float64}(0.0)	87	42	1	WT	120	WT_120
23Oct17_Il12inex_0_60_90_120_Sequence_A 0_S 0_U 3_V 0_X12_Y12_Job(Seq.Scan) 1 02 01_526	Cell_CP_56	8732.0	6641.5	1	1	0	23Oct17_Il12inex_0_60_90_120_Sequence_A 0_S 0_U 3_V 0_X12_Y12_Job(Seq.Scan) 1 02 01_526__Cell_CP_56	Cell_CP_56	23Oct17_Il12inex_0_60_90_120_Sequence_A 0_S 0_U 3_V 0_X12_Y12_Job(Seq.Scan) 1 02 01_526	0.15833333333333333	0	0	0.0	0.0	0.0	0.0	0.0	0.0	0	0.0	0.0	0.0	0.0	0.0	0.0	0.0	Gray{Float64}(0.0)	0.0	Gray{Float64}(0.0)	Gray{Float64}(0.0)	0.0	Gray{Float64}(0.0)	17	4	1	WT	120	WT_120
23Oct17_Il12inex_0_60_90_120_Sequence_A 0_S 0_U 3_V 0_X12_Y12_Job(Seq.Scan) 1 02 01_526	Cell_CP_57	5726.5	2270.0	0	0	0	23Oct17_Il12inex_0_60_90_120_Sequence_A 0_S 0_U 3_V 0_X12_Y12_Job(Seq.Scan) 1 02 01_526__Cell_CP_57	Cell_CP_57	23Oct17_Il12inex_0_60_90_120_Sequence_A 0_S 0_U 3_V 0_X12_Y12_Job(Seq.Scan) 1 02 01_526	0.15833333333333333	0	0	0.0	0.0	0.0	0.0	0.0	0.0	0	0.0	0.0	0.0	0.0	0.0	0.0	0.0	Gray{Float64}(0.0)	0.0	Gray{Float64}(0.0)	Gray{Float64}(0.0)	0.0	Gray{Float64}(0.0)	0	0	1	WT	120	WT_120
23Oct17_Il12inex_0_60_90_120_Sequence_A 0_S 0_U 3_V 0_X12_Y12_Job(Seq.Scan) 1 02 01_526	Cell_CP_58	5028.5	3264.5	0	0	0	23Oct17_Il12inex_0_60_90_120_Sequence_A 0_S 0_U 3_V 0_X12_Y12_Job(Seq.Scan) 1 02 01_526__Cell_CP_58	Cell_CP_58	23Oct17_Il12inex_0_60_90_120_Sequence_A 0_S 0_U 3_V 0_X12_Y12_Job(Seq.Scan) 1 02 01_526	0.15833333333333333	0	0	0.0	0.0	0.0	0.0	0.0	0.0	0	0.0	0.0	0.0	0.0	0.0	0.0	0.0	Gray{Float64}(0.0)	0.0	Gray{Float64}(0.0)	Gray{Float64}(0.0)	0.0	Gray{Float64}(0.0)	39	24	1	WT	120	WT_120
23Oct17_Il12inex_0_60_90_120_Sequence_A 0_S 0_U 3_V 0_X12_Y12_Job(Seq.Scan) 1 02 01_526	Cell_CP_59	5019.0	2990.5	1	1	1	23Oct17_Il12inex_0_60_90_120_Sequence_A 0_S 0_U 3_V 0_X12_Y12_Job(Seq.Scan) 1 02 01_526__Cell_CP_59	Cell_CP_59	23Oct17_Il12inex_0_60_90_120_Sequence_A 0_S 0_U 3_V 0_X12_Y12_Job(Seq.Scan) 1 02 01_526	0.15833333333333333	0	0	0.0	0.0	0.0	0.0	0.0	0.0	0	0.0	0.0	0.0	0.0	0.0	0.0	0.0	Gray{Float64}(0.0)	0.0	Gray{Float64}(0.0)	Gray{Float64}(0.0)	0.0	Gray{Float64}(0.0)	81	49	1	WT	120	WT_120
23Oct17_Il12inex_0_60_90_120_Sequence_A 0_S 0_U 3_V 0_X12_Y12_Job(Seq.Scan) 1 02 01_526	Cell_CP_60	7820.0	5609.5	1	1	1	23Oct17_Il12inex_0_60_90_120_Sequence_A 0_S 0_U 3_V 0_X12_Y12_Job(Seq.Scan) 1 02 01_526__Cell_CP_60	Cell_CP_60	23Oct17_Il12inex_0_60_90_120_Sequence_A 0_S 0_U 3_V 0_X12_Y12_Job(Seq.Scan) 1 02 01_526	0.15833333333333333	1	TxS_auto_14	5.580391883850098	10.490198135375977	14.780391693115234	172.557	74.844	7.0	0	0.0	0.0	0.0	0.0	0.0	0.0	0.0	Gray{Float64}(2.014271239260125)	1.3853964448346585	Gray{Float64}(1.0097189518714542)	Gray{Float64}(0.0)	0.0	Gray{Float64}(0.0)	102	69	1	WT	120	WT_120
23Oct17_Il12inex_0_60_90_120_Sequence_A 0_S 0_U 3_V 0_X12_Y11_Job(Seq.Scan) 1 02 01_500	Cell_CP_1	5049.5	3134.0	0	0	0	23Oct17_Il12inex_0_60_90_120_Sequence_A 0_S 0_U 3_V 0_X12_Y11_Job(Seq.Scan) 1 02 01_500__Cell_CP_1	Cell_CP_1	23Oct17_Il12inex_0_60_90_120_Sequence_A 0_S 0_U 3_V 0_X12_Y11_Job(Seq.Scan) 1 02 01_500	0.04310344827586207	0	0	0.0	0.0	0.0	0.0	0.0	0.0	0	0.0	0.0	0.0	0.0	0.0	0.0	0.0	Gray{Float64}(0.0)	0.0	Gray{Float64}(0.0)	Gray{Float64}(0.0)	0.0	Gray{Float64}(0.0)	0	0	1	WT	120	WT_120
23Oct17_Il12inex_0_60_90_120_Sequence_A 0_S 0_U 3_V 0_X12_Y11_Job(Seq.Scan) 1 02 01_500	Cell_CP_2	11096.5	5202.0	0	0	0	23Oct17_Il12inex_0_60_90_120_Sequence_A 0_S 0_U 3_V 0_X12_Y11_Job(Seq.Scan) 1 02 01_500__Cell_CP_2	Cell_CP_2	23Oct17_Il12inex_0_60_90_120_Sequence_A 0_S 0_U 3_V 0_X12_Y11_Job(Seq.Scan) 1 02 01_500	0.04310344827586207	0	0	0.0	0.0	0.0	0.0	0.0	0.0	0	0.0	0.0	0.0	0.0	0.0	0.0	0.0	Gray{Float64}(0.0)	0.0	Gray{Float64}(0.0)	Gray{Float64}(0.0)	0.0	Gray{Float64}(0.0)	2	0	1	WT	120	WT_120
23Oct17_Il12inex_0_60_90_120_Sequence_A 0_S 0_U 3_V 0_X12_Y11_Job(Seq.Scan) 1 02 01_500	Cell_CP_3	6832.0	2628.5	0	0	0	23Oct17_Il12inex_0_60_90_120_Sequence_A 0_S 0_U 3_V 0_X12_Y11_Job(Seq.Scan) 1 02 01_500__Cell_CP_3	Cell_CP_3	23Oct17_Il12inex_0_60_90_120_Sequence_A 0_S 0_U 3_V 0_X12_Y11_Job(Seq.Scan) 1 02 01_500	0.04310344827586207	0	0	0.0	0.0	0.0	0.0	0.0	0.0	0	0.0	0.0	0.0	0.0	0.0	0.0	0.0	Gray{Float64}(0.0)	0.0	Gray{Float64}(0.0)	Gray{Float64}(0.0)	0.0	Gray{Float64}(0.0)	0	0	1	WT	120	WT_120
23Oct17_Il12inex_0_60_90_120_Sequence_A 0_S 0_U 3_V 0_X12_Y11_Job(Seq.Scan) 1 02 01_500	Cell_CP_4	7493.0	3340.0	0	0	0	23Oct17_Il12inex_0_60_90_120_Sequence_A 0_S 0_U 3_V 0_X12_Y11_Job(Seq.Scan) 1 02 01_500__Cell_CP_4	Cell_CP_4	23Oct17_Il12inex_0_60_90_120_Sequence_A 0_S 0_U 3_V 0_X12_Y11_Job(Seq.Scan) 1 02 01_500	0.04310344827586207	0	0	0.0	0.0	0.0	0.0	0.0	0.0	0	0.0	0.0	0.0	0.0	0.0	0.0	0.0	Gray{Float64}(0.0)	0.0	Gray{Float64}(0.0)	Gray{Float64}(0.0)	0.0	Gray{Float64}(0.0)	0	0	1	WT	120	WT_120
23Oct17_Il12inex_0_60_90_120_Sequence_A 0_S 0_U 3_V 0_X12_Y11_Job(Seq.Scan) 1 02 01_500	Cell_CP_5	4842.0	3407.5	0	0	0	23Oct17_Il12inex_0_60_90_120_Sequence_A 0_S 0_U 3_V 0_X12_Y11_Job(Seq.Scan) 1 02 01_500__Cell_CP_5	Cell_CP_5	23Oct17_Il12inex_0_60_90_120_Sequence_A 0_S 0_U 3_V 0_X12_Y11_Job(Seq.Scan) 1 02 01_500	0.04310344827586207	0	0	0.0	0.0	0.0	0.0	0.0	0.0	0	0.0	0.0	0.0	0.0	0.0	0.0	0.0	Gray{Float64}(0.0)	0.0	Gray{Float64}(0.0)	Gray{Float64}(0.0)	0.0	Gray{Float64}(0.0)	0	0	1	WT	120	WT_120
23Oct17_Il12inex_0_60_90_120_Sequence_A 0_S 0_U 3_V 0_X12_Y11_Job(Seq.Scan) 1 02 01_500	Cell_CP_6	6200.0	5039.5	0	0	0	23Oct17_Il12inex_0_60_90_120_Sequence_A 0_S 0_U 3_V 0_X12_Y11_Job(Seq.Scan) 1 02 01_500__Cell_CP_6	Cell_CP_6	23Oct17_Il12inex_0_60_90_120_Sequence_A 0_S 0_U 3_V 0_X12_Y11_Job(Seq.Scan) 1 02 01_500	0.04310344827586207	0	0	0.0	0.0	0.0	0.0	0.0	0.0	0	0.0	0.0	0.0	0.0	0.0	0.0	0.0	Gray{Float64}(0.0)	0.0	Gray{Float64}(0.0)	Gray{Float64}(0.0)	0.0	Gray{Float64}(0.0)	9	5	1	WT	120	WT_120
23Oct17_Il12inex_0_60_90_120_Sequence_A 0_S 0_U 3_V 0_X12_Y11_Job(Seq.Scan) 1 02 01_500	Cell_CP_7	5702.5	3714.5	0	0	0	23Oct17_Il12inex_0_60_90_120_Sequence_A 0_S 0_U 3_V 0_X12_Y11_Job(Seq.Scan) 1 02 01_500__Cell_CP_7	Cell_CP_7	23Oct17_Il12inex_0_60_90_120_Sequence_A 0_S 0_U 3_V 0_X12_Y11_Job(Seq.Scan) 1 02 01_500	0.04310344827586207	0	0	0.0	0.0	0.0	0.0	0.0	0.0	0	0.0	0.0	0.0	0.0	0.0	0.0	0.0	Gray{Float64}(0.0)	0.0	Gray{Float64}(0.0)	Gray{Float64}(0.0)	0.0	Gray{Float64}(0.0)	1	0	1	WT	120	WT_120
23Oct17_Il12inex_0_60_90_120_Sequence_A 0_S 0_U 3_V 0_X12_Y11_Job(Seq.Scan) 1 02 01_500	Cell_CP_8	8710.0	5643.5	0	0	0	23Oct17_Il12inex_0_60_90_120_Sequence_A 0_S 0_U 3_V 0_X12_Y11_Job(Seq.Scan) 1 02 01_500__Cell_CP_8	Cell_CP_8	23Oct17_Il12inex_0_60_90_120_Sequence_A 0_S 0_U 3_V 0_X12_Y11_Job(Seq.Scan) 1 02 01_500	0.04310344827586207	0	0	0.0	0.0	0.0	0.0	0.0	0.0	0	0.0	0.0	0.0	0.0	0.0	0.0	0.0	Gray{Float64}(0.0)	0.0	Gray{Float64}(0.0)	Gray{Float64}(0.0)	0.0	Gray{Float64}(0.0)	21	15	1	WT	120	WT_120
23Oct17_Il12inex_0_60_90_120_Sequence_A 0_S 0_U 3_V 0_X12_Y11_Job(Seq.Scan) 1 02 01_500	Cell_CP_9	5747.0	3575.5	0	0	0	23Oct17_Il12inex_0_60_90_120_Sequence_A 0_S 0_U 3_V 0_X12_Y11_Job(Seq.Scan) 1 02 01_500__Cell_CP_9	Cell_CP_9	23Oct17_Il12inex_0_60_90_120_Sequence_A 0_S 0_U 3_V 0_X12_Y11_Job(Seq.Scan) 1 02 01_500	0.04310344827586207	0	0	0.0	0.0	0.0	0.0	0.0	0.0	0	0.0	0.0	0.0	0.0	0.0	0.0	0.0	Gray{Float64}(0.0)	0.0	Gray{Float64}(0.0)	Gray{Float64}(0.0)	0.0	Gray{Float64}(0.0)	2	1	1	WT	120	WT_120
23Oct17_Il12inex_0_60_90_120_Sequence_A 0_S 0_U 3_V 0_X12_Y11_Job(Seq.Scan) 1 02 01_500	Cell_CP_10	7042.5	4205.5	0	0	0	23Oct17_Il12inex_0_60_90_120_Sequence_A 0_S 0_U 3_V 0_X12_Y11_Job(Seq.Scan) 1 02 01_500__Cell_CP_10	Cell_CP_10	23Oct17_Il12inex_0_60_90_120_Sequence_A 0_S 0_U 3_V 0_X12_Y11_Job(Seq.Scan) 1 02 01_500	0.04310344827586207	0	0	0.0	0.0	0.0	0.0	0.0	0.0	0	0.0	0.0	0.0	0.0	0.0	0.0	0.0	Gray{Float64}(0.0)	0.0	Gray{Float64}(0.0)	Gray{Float64}(0.0)	0.0	Gray{Float64}(0.0)	3	0	1	WT	120	WT_120
23Oct17_Il12inex_0_60_90_120_Sequence_A 0_S 0_U 3_V 0_X12_Y11_Job(Seq.Scan) 1 02 01_500	Cell_CP_11	4331.5	3369.5	0	0	0	23Oct17_Il12inex_0_60_90_120_Sequence_A 0_S 0_U 3_V 0_X12_Y11_Job(Seq.Scan) 1 02 01_500__Cell_CP_11	Cell_CP_11	23Oct17_Il12inex_0_60_90_120_Sequence_A 0_S 0_U 3_V 0_X12_Y11_Job(Seq.Scan) 1 02 01_500	0.04310344827586207	0	0	0.0	0.0	0.0	0.0	0.0	0.0	0	0.0	0.0	0.0	0.0	0.0	0.0	0.0	Gray{Float64}(0.0)	0.0	Gray{Float64}(0.0)	Gray{Float64}(0.0)	0.0	Gray{Float64}(0.0)	44	31	1	WT	120	WT_120
23Oct17_Il12inex_0_60_90_120_Sequence_A 0_S 0_U 3_V 0_X12_Y11_Job(Seq.Scan) 1 02 01_500	Cell_CP_12	6650.0	3413.0	0	0	0	23Oct17_Il12inex_0_60_90_120_Sequence_A 0_S 0_U 3_V 0_X12_Y11_Job(Seq.Scan) 1 02 01_500__Cell_CP_12	Cell_CP_12	23Oct17_Il12inex_0_60_90_120_Sequence_A 0_S 0_U 3_V 0_X12_Y11_Job(Seq.Scan) 1 02 01_500	0.04310344827586207	0	0	0.0	0.0	0.0	0.0	0.0	0.0	0	0.0	0.0	0.0	0.0	0.0	0.0	0.0	Gray{Float64}(0.0)	0.0	Gray{Float64}(0.0)	Gray{Float64}(0.0)	0.0	Gray{Float64}(0.0)	12	6	1	WT	120	WT_120
23Oct17_Il12inex_0_60_90_120_Sequence_A 0_S 0_U 3_V 0_X12_Y11_Job(Seq.Scan) 1 02 01_500	Cell_CP_13	11881.0	9806.0	0	0	0	23Oct17_Il12inex_0_60_90_120_Sequence_A 0_S 0_U 3_V 0_X12_Y11_Job(Seq.Scan) 1 02 01_500__Cell_CP_13	Cell_CP_13	23Oct17_Il12inex_0_60_90_120_Sequence_A 0_S 0_U 3_V 0_X12_Y11_Job(Seq.Scan) 1 02 01_500	0.04310344827586207	0	0	0.0	0.0	0.0	0.0	0.0	0.0	0	0.0	0.0	0.0	0.0	0.0	0.0	0.0	Gray{Float64}(0.0)	0.0	Gray{Float64}(0.0)	Gray{Float64}(0.0)	0.0	Gray{Float64}(0.0)	110	87	1	WT	120	WT_120
23Oct17_Il12inex_0_60_90_120_Sequence_A 0_S 0_U 3_V 0_X12_Y11_Job(Seq.Scan) 1 02 01_500	Cell_CP_14	4893.0	3175.0	0	0	0	23Oct17_Il12inex_0_60_90_120_Sequence_A 0_S 0_U 3_V 0_X12_Y11_Job(Seq.Scan) 1 02 01_500__Cell_CP_14	Cell_CP_14	23Oct17_Il12inex_0_60_90_120_Sequence_A 0_S 0_U 3_V 0_X12_Y11_Job(Seq.Scan) 1 02 01_500	0.04310344827586207	0	0	0.0	0.0	0.0	0.0	0.0	0.0	0	0.0	0.0	0.0	0.0	0.0	0.0	0.0	Gray{Float64}(0.0)	0.0	Gray{Float64}(0.0)	Gray{Float64}(0.0)	0.0	Gray{Float64}(0.0)	28	19	1	WT	120	WT_120
23Oct17_Il12inex_0_60_90_120_Sequence_A 0_S 0_U 3_V 0_X12_Y11_Job(Seq.Scan) 1 02 01_500	Cell_CP_15	4310.5	3542.0	0	0	0	23Oct17_Il12inex_0_60_90_120_Sequence_A 0_S 0_U 3_V 0_X12_Y11_Job(Seq.Scan) 1 02 01_500__Cell_CP_15	Cell_CP_15	23Oct17_Il12inex_0_60_90_120_Sequence_A 0_S 0_U 3_V 0_X12_Y11_Job(Seq.Scan) 1 02 01_500	0.04310344827586207	0	0	0.0	0.0	0.0	0.0	0.0	0.0	0	0.0	0.0	0.0	0.0	0.0	0.0	0.0	Gray{Float64}(0.0)	0.0	Gray{Float64}(0.0)	Gray{Float64}(0.0)	0.0	Gray{Float64}(0.0)	1	0	1	WT	120	WT_120
23Oct17_Il12inex_0_60_90_120_Sequence_A 0_S 0_U 3_V 0_X12_Y11_Job(Seq.Scan) 1 02 01_500	Cell_CP_16	4959.5	3360.5	0	0	0	23Oct17_Il12inex_0_60_90_120_Sequence_A 0_S 0_U 3_V 0_X12_Y11_Job(Seq.Scan) 1 02 01_500__Cell_CP_16	Cell_CP_16	23Oct17_Il12inex_0_60_90_120_Sequence_A 0_S 0_U 3_V 0_X12_Y11_Job(Seq.Scan) 1 02 01_500	0.04310344827586207	0	0	0.0	0.0	0.0	0.0	0.0	0.0	0	0.0	0.0	0.0	0.0	0.0	0.0	0.0	Gray{Float64}(0.0)	0.0	Gray{Float64}(0.0)	Gray{Float64}(0.0)	0.0	Gray{Float64}(0.0)	28	20	1	WT	120	WT_120
23Oct17_Il12inex_0_60_90_120_Sequence_A 0_S 0_U 3_V 0_X12_Y11_Job(Seq.Scan) 1 02 01_500	Cell_CP_17	5610.5	3816.0	0	0	0	23Oct17_Il12inex_0_60_90_120_Sequence_A 0_S 0_U 3_V 0_X12_Y11_Job(Seq.Scan) 1 02 01_500__Cell_CP_17	Cell_CP_17	23Oct17_Il12inex_0_60_90_120_Sequence_A 0_S 0_U 3_V 0_X12_Y11_Job(Seq.Scan) 1 02 01_500	0.04310344827586207	0	0	0.0	0.0	0.0	0.0	0.0	0.0	0	0.0	0.0	0.0	0.0	0.0	0.0	0.0	Gray{Float64}(0.0)	0.0	Gray{Float64}(0.0)	Gray{Float64}(0.0)	0.0	Gray{Float64}(0.0)	3	2	1	WT	120	WT_120
23Oct17_Il12inex_0_60_90_120_Sequence_A 0_S 0_U 3_V 0_X12_Y11_Job(Seq.Scan) 1 02 01_500	Cell_CP_18	5296.5	2424.5	3	3	3	23Oct17_Il12inex_0_60_90_120_Sequence_A 0_S 0_U 3_V 0_X12_Y11_Job(Seq.Scan) 1 02 01_500__Cell_CP_18	Cell_CP_18	23Oct17_Il12inex_0_60_90_120_Sequence_A 0_S 0_U 3_V 0_X12_Y11_Job(Seq.Scan) 1 02 01_500	0.04310344827586207	0	0	0.0	0.0	0.0	0.0	0.0	0.0	0	0.0	0.0	0.0	0.0	0.0	0.0	0.0	Gray{Float64}(0.0)	0.0	Gray{Float64}(0.0)	Gray{Float64}(0.0)	0.0	Gray{Float64}(0.0)	54	21	1	WT	120	WT_120
23Oct17_Il12inex_0_60_90_120_Sequence_A 0_S 0_U 3_V 0_X12_Y11_Job(Seq.Scan) 1 02 01_500	Cell_CP_19	8543.0	4199.0	0	0	0	23Oct17_Il12inex_0_60_90_120_Sequence_A 0_S 0_U 3_V 0_X12_Y11_Job(Seq.Scan) 1 02 01_500__Cell_CP_19	Cell_CP_19	23Oct17_Il12inex_0_60_90_120_Sequence_A 0_S 0_U 3_V 0_X12_Y11_Job(Seq.Scan) 1 02 01_500	0.04310344827586207	0	0	0.0	0.0	0.0	0.0	0.0	0.0	0	0.0	0.0	0.0	0.0	0.0	0.0	0.0	Gray{Float64}(0.0)	0.0	Gray{Float64}(0.0)	Gray{Float64}(0.0)	0.0	Gray{Float64}(0.0)	2	0	1	WT	120	WT_120
23Oct17_Il12inex_0_60_90_120_Sequence_A 0_S 0_U 3_V 0_X12_Y11_Job(Seq.Scan) 1 02 01_500	Cell_CP_20	6544.0	4562.5	3	3	3	23Oct17_Il12inex_0_60_90_120_Sequence_A 0_S 0_U 3_V 0_X12_Y11_Job(Seq.Scan) 1 02 01_500__Cell_CP_20	Cell_CP_20	23Oct17_Il12inex_0_60_90_120_Sequence_A 0_S 0_U 3_V 0_X12_Y11_Job(Seq.Scan) 1 02 01_500	0.04310344827586207	0	0	0.0	0.0	0.0	0.0	0.0	0.0	0	0.0	0.0	0.0	0.0	0.0	0.0	0.0	Gray{Float64}(0.0)	0.0	Gray{Float64}(0.0)	Gray{Float64}(0.0)	0.0	Gray{Float64}(0.0)	4	4	1	WT	120	WT_120
23Oct17_Il12inex_0_60_90_120_Sequence_A 0_S 0_U 3_V 0_X12_Y11_Job(Seq.Scan) 1 02 01_500	Cell_CP_21	9369.0	7166.0	1	1	1	23Oct17_Il12inex_0_60_90_120_Sequence_A 0_S 0_U 3_V 0_X12_Y11_Job(Seq.Scan) 1 02 01_500__Cell_CP_21	Cell_CP_21	23Oct17_Il12inex_0_60_90_120_Sequence_A 0_S 0_U 3_V 0_X12_Y11_Job(Seq.Scan) 1 02 01_500	0.04310344827586207	0	0	0.0	0.0	0.0	0.0	0.0	0.0	0	0.0	0.0	0.0	0.0	0.0	0.0	0.0	Gray{Float64}(0.0)	0.0	Gray{Float64}(0.0)	Gray{Float64}(0.0)	0.0	Gray{Float64}(0.0)	69	52	1	WT	120	WT_120
23Oct17_Il12inex_0_60_90_120_Sequence_A 0_S 0_U 3_V 0_X12_Y11_Job(Seq.Scan) 1 02 01_500	Cell_CP_22	5166.0	4175.0	0	0	0	23Oct17_Il12inex_0_60_90_120_Sequence_A 0_S 0_U 3_V 0_X12_Y11_Job(Seq.Scan) 1 02 01_500__Cell_CP_22	Cell_CP_22	23Oct17_Il12inex_0_60_90_120_Sequence_A 0_S 0_U 3_V 0_X12_Y11_Job(Seq.Scan) 1 02 01_500	0.04310344827586207	0	0	0.0	0.0	0.0	0.0	0.0	0.0	0	0.0	0.0	0.0	0.0	0.0	0.0	0.0	Gray{Float64}(0.0)	0.0	Gray{Float64}(0.0)	Gray{Float64}(0.0)	0.0	Gray{Float64}(0.0)	0	0	1	WT	120	WT_120
23Oct17_Il12inex_0_60_90_120_Sequence_A 0_S 0_U 3_V 0_X12_Y11_Job(Seq.Scan) 1 02 01_500	Cell_CP_23	6855.5	4695.5	0	0	0	23Oct17_Il12inex_0_60_90_120_Sequence_A 0_S 0_U 3_V 0_X12_Y11_Job(Seq.Scan) 1 02 01_500__Cell_CP_23	Cell_CP_23	23Oct17_Il12inex_0_60_90_120_Sequence_A 0_S 0_U 3_V 0_X12_Y11_Job(Seq.Scan) 1 02 01_500	0.04310344827586207	0	0	0.0	0.0	0.0	0.0	0.0	0.0	0	0.0	0.0	0.0	0.0	0.0	0.0	0.0	Gray{Float64}(0.0)	0.0	Gray{Float64}(0.0)	Gray{Float64}(0.0)	0.0	Gray{Float64}(0.0)	2	2	1	WT	120	WT_120
23Oct17_Il12inex_0_60_90_120_Sequence_A 0_S 0_U 3_V 0_X12_Y11_Job(Seq.Scan) 1 02 01_500	Cell_CP_24	4589.0	3303.5	1	1	1	23Oct17_Il12inex_0_60_90_120_Sequence_A 0_S 0_U 3_V 0_X12_Y11_Job(Seq.Scan) 1 02 01_500__Cell_CP_24	Cell_CP_24	23Oct17_Il12inex_0_60_90_120_Sequence_A 0_S 0_U 3_V 0_X12_Y11_Job(Seq.Scan) 1 02 01_500	0.04310344827586207	0	0	0.0	0.0	0.0	0.0	0.0	0.0	0	0.0	0.0	0.0	0.0	0.0	0.0	0.0	Gray{Float64}(0.0)	0.0	Gray{Float64}(0.0)	Gray{Float64}(0.0)	0.0	Gray{Float64}(0.0)	7	3	1	WT	120	WT_120
23Oct17_Il12inex_0_60_90_120_Sequence_A 0_S 0_U 3_V 0_X12_Y11_Job(Seq.Scan) 1 02 01_500	Cell_CP_25	5431.0	3409.5	0	0	0	23Oct17_Il12inex_0_60_90_120_Sequence_A 0_S 0_U 3_V 0_X12_Y11_Job(Seq.Scan) 1 02 01_500__Cell_CP_25	Cell_CP_25	23Oct17_Il12inex_0_60_90_120_Sequence_A 0_S 0_U 3_V 0_X12_Y11_Job(Seq.Scan) 1 02 01_500	0.04310344827586207	0	0	0.0	0.0	0.0	0.0	0.0	0.0	0	0.0	0.0	0.0	0.0	0.0	0.0	0.0	Gray{Float64}(0.0)	0.0	Gray{Float64}(0.0)	Gray{Float64}(0.0)	0.0	Gray{Float64}(0.0)	1	1	1	WT	120	WT_120
23Oct17_Il12inex_0_60_90_120_Sequence_A 0_S 0_U 3_V 0_X12_Y11_Job(Seq.Scan) 1 02 01_500	Cell_CP_26	9434.5	4598.5	0	0	0	23Oct17_Il12inex_0_60_90_120_Sequence_A 0_S 0_U 3_V 0_X12_Y11_Job(Seq.Scan) 1 02 01_500__Cell_CP_26	Cell_CP_26	23Oct17_Il12inex_0_60_90_120_Sequence_A 0_S 0_U 3_V 0_X12_Y11_Job(Seq.Scan) 1 02 01_500	0.04310344827586207	0	0	0.0	0.0	0.0	0.0	0.0	0.0	0	0.0	0.0	0.0	0.0	0.0	0.0	0.0	Gray{Float64}(0.0)	0.0	Gray{Float64}(0.0)	Gray{Float64}(0.0)	0.0	Gray{Float64}(0.0)	5	1	1	WT	120	WT_120
23Oct17_Il12inex_0_60_90_120_Sequence_A 0_S 0_U 3_V 0_X12_Y11_Job(Seq.Scan) 1 02 01_500	Cell_CP_27	4326.0	2998.0	0	0	0	23Oct17_Il12inex_0_60_90_120_Sequence_A 0_S 0_U 3_V 0_X12_Y11_Job(Seq.Scan) 1 02 01_500__Cell_CP_27	Cell_CP_27	23Oct17_Il12inex_0_60_90_120_Sequence_A 0_S 0_U 3_V 0_X12_Y11_Job(Seq.Scan) 1 02 01_500	0.04310344827586207	0	0	0.0	0.0	0.0	0.0	0.0	0.0	0	0.0	0.0	0.0	0.0	0.0	0.0	0.0	Gray{Float64}(0.0)	0.0	Gray{Float64}(0.0)	Gray{Float64}(0.0)	0.0	Gray{Float64}(0.0)	5	5	1	WT	120	WT_120
23Oct17_Il12inex_0_60_90_120_Sequence_A 0_S 0_U 3_V 0_X12_Y11_Job(Seq.Scan) 1 02 01_500	Cell_CP_28	10212.0	6495.0	0	0	0	23Oct17_Il12inex_0_60_90_120_Sequence_A 0_S 0_U 3_V 0_X12_Y11_Job(Seq.Scan) 1 02 01_500__Cell_CP_28	Cell_CP_28	23Oct17_Il12inex_0_60_90_120_Sequence_A 0_S 0_U 3_V 0_X12_Y11_Job(Seq.Scan) 1 02 01_500	0.04310344827586207	0	0	0.0	0.0	0.0	0.0	0.0	0.0	0	0.0	0.0	0.0	0.0	0.0	0.0	0.0	Gray{Float64}(0.0)	0.0	Gray{Float64}(0.0)	Gray{Float64}(0.0)	0.0	Gray{Float64}(0.0)	22	21	1	WT	120	WT_120
23Oct17_Il12inex_0_60_90_120_Sequence_A 0_S 0_U 3_V 0_X12_Y11_Job(Seq.Scan) 1 02 01_500	Cell_CP_29	7893.5	5050.0	0	0	0	23Oct17_Il12inex_0_60_90_120_Sequence_A 0_S 0_U 3_V 0_X12_Y11_Job(Seq.Scan) 1 02 01_500__Cell_CP_29	Cell_CP_29	23Oct17_Il12inex_0_60_90_120_Sequence_A 0_S 0_U 3_V 0_X12_Y11_Job(Seq.Scan) 1 02 01_500	0.04310344827586207	0	0	0.0	0.0	0.0	0.0	0.0	0.0	0	0.0	0.0	0.0	0.0	0.0	0.0	0.0	Gray{Float64}(0.0)	0.0	Gray{Float64}(0.0)	Gray{Float64}(0.0)	0.0	Gray{Float64}(0.0)	0	0	1	WT	120	WT_120
23Oct17_Il12inex_0_60_90_120_Sequence_A 0_S 0_U 3_V 0_X12_Y11_Job(Seq.Scan) 1 02 01_500	Cell_CP_30	9679.0	4436.0	0	0	0	23Oct17_Il12inex_0_60_90_120_Sequence_A 0_S 0_U 3_V 0_X12_Y11_Job(Seq.Scan) 1 02 01_500__Cell_CP_30	Cell_CP_30	23Oct17_Il12inex_0_60_90_120_Sequence_A 0_S 0_U 3_V 0_X12_Y11_Job(Seq.Scan) 1 02 01_500	0.04310344827586207	0	0	0.0	0.0	0.0	0.0	0.0	0.0	0	0.0	0.0	0.0	0.0	0.0	0.0	0.0	Gray{Float64}(0.0)	0.0	Gray{Float64}(0.0)	Gray{Float64}(0.0)	0.0	Gray{Float64}(0.0)	1	1	1	WT	120	WT_120
23Oct17_Il12inex_0_60_90_120_Sequence_A 0_S 0_U 3_V 0_X12_Y11_Job(Seq.Scan) 1 02 01_500	Cell_CP_31	5686.0	3049.5	0	0	0	23Oct17_Il12inex_0_60_90_120_Sequence_A 0_S 0_U 3_V 0_X12_Y11_Job(Seq.Scan) 1 02 01_500__Cell_CP_31	Cell_CP_31	23Oct17_Il12inex_0_60_90_120_Sequence_A 0_S 0_U 3_V 0_X12_Y11_Job(Seq.Scan) 1 02 01_500	0.04310344827586207	0	0	0.0	0.0	0.0	0.0	0.0	0.0	0	0.0	0.0	0.0	0.0	0.0	0.0	0.0	Gray{Float64}(0.0)	0.0	Gray{Float64}(0.0)	Gray{Float64}(0.0)	0.0	Gray{Float64}(0.0)	0	0	1	WT	120	WT_120
23Oct17_Il12inex_0_60_90_120_Sequence_A 0_S 0_U 3_V 0_X12_Y11_Job(Seq.Scan) 1 02 01_500	Cell_CP_32	5737.5	3709.0	3	3	3	23Oct17_Il12inex_0_60_90_120_Sequence_A 0_S 0_U 3_V 0_X12_Y11_Job(Seq.Scan) 1 02 01_500__Cell_CP_32	Cell_CP_32	23Oct17_Il12inex_0_60_90_120_Sequence_A 0_S 0_U 3_V 0_X12_Y11_Job(Seq.Scan) 1 02 01_500	0.04310344827586207	0	0	0.0	0.0	0.0	0.0	0.0	0.0	0	0.0	0.0	0.0	0.0	0.0	0.0	0.0	Gray{Float64}(0.0)	0.0	Gray{Float64}(0.0)	Gray{Float64}(0.0)	0.0	Gray{Float64}(0.0)	77	43	1	WT	120	WT_120
23Oct17_Il12inex_0_60_90_120_Sequence_A 0_S 0_U 3_V 0_X12_Y11_Job(Seq.Scan) 1 02 01_500	Cell_CP_33	5356.0	4464.5	0	0	0	23Oct17_Il12inex_0_60_90_120_Sequence_A 0_S 0_U 3_V 0_X12_Y11_Job(Seq.Scan) 1 02 01_500__Cell_CP_33	Cell_CP_33	23Oct17_Il12inex_0_60_90_120_Sequence_A 0_S 0_U 3_V 0_X12_Y11_Job(Seq.Scan) 1 02 01_500	0.04310344827586207	0	0	0.0	0.0	0.0	0.0	0.0	0.0	0	0.0	0.0	0.0	0.0	0.0	0.0	0.0	Gray{Float64}(0.0)	0.0	Gray{Float64}(0.0)	Gray{Float64}(0.0)	0.0	Gray{Float64}(0.0)	1	1	1	WT	120	WT_120
23Oct17_Il12inex_0_60_90_120_Sequence_A 0_S 0_U 3_V 0_X12_Y11_Job(Seq.Scan) 1 02 01_500	Cell_CP_34	8554.0	5335.5	0	0	0	23Oct17_Il12inex_0_60_90_120_Sequence_A 0_S 0_U 3_V 0_X12_Y11_Job(Seq.Scan) 1 02 01_500__Cell_CP_34	Cell_CP_34	23Oct17_Il12inex_0_60_90_120_Sequence_A 0_S 0_U 3_V 0_X12_Y11_Job(Seq.Scan) 1 02 01_500	0.04310344827586207	0	0	0.0	0.0	0.0	0.0	0.0	0.0	0	0.0	0.0	0.0	0.0	0.0	0.0	0.0	Gray{Float64}(0.0)	0.0	Gray{Float64}(0.0)	Gray{Float64}(0.0)	0.0	Gray{Float64}(0.0)	2	0	1	WT	120	WT_120
23Oct17_Il12inex_0_60_90_120_Sequence_A 0_S 0_U 3_V 0_X12_Y11_Job(Seq.Scan) 1 02 01_500	Cell_CP_35	5638.0	4878.0	0	0	0	23Oct17_Il12inex_0_60_90_120_Sequence_A 0_S 0_U 3_V 0_X12_Y11_Job(Seq.Scan) 1 02 01_500__Cell_CP_35	Cell_CP_35	23Oct17_Il12inex_0_60_90_120_Sequence_A 0_S 0_U 3_V 0_X12_Y11_Job(Seq.Scan) 1 02 01_500	0.04310344827586207	0	0	0.0	0.0	0.0	0.0	0.0	0.0	0	0.0	0.0	0.0	0.0	0.0	0.0	0.0	Gray{Float64}(0.0)	0.0	Gray{Float64}(0.0)	Gray{Float64}(0.0)	0.0	Gray{Float64}(0.0)	15	12	1	WT	120	WT_120
23Oct17_Il12inex_0_60_90_120_Sequence_A 0_S 0_U 3_V 0_X12_Y11_Job(Seq.Scan) 1 02 01_500	Cell_CP_36	4058.5	3440.5	10	10	10	23Oct17_Il12inex_0_60_90_120_Sequence_A 0_S 0_U 3_V 0_X12_Y11_Job(Seq.Scan) 1 02 01_500__Cell_CP_36	Cell_CP_36	23Oct17_Il12inex_0_60_90_120_Sequence_A 0_S 0_U 3_V 0_X12_Y11_Job(Seq.Scan) 1 02 01_500	0.04310344827586207	2	TxS_auto_4	19.38823699951172	55.32941818237305	85.99214172363281	109.053	78.246	7.5	TxS_auto_34	2.043137550354004	4.858822345733643	8.760784149169922	108.864	75.789	8.0	7.421089542648031	Gray{Float64}(6.9982841672996265)	7.307124065286535	Gray{Float64}(5.874532760238882)	Gray{Float64}(0.7374810391794708)	0.6416842767880977	Gray{Float64}(0.5984908906570029)	31	27	1	WT	120	WT_120
23Oct17_Il12inex_0_60_90_120_Sequence_A 0_S 0_U 3_V 0_X12_Y11_Job(Seq.Scan) 1 02 01_500	Cell_CP_37	10579.5	5533.0	1	1	0	23Oct17_Il12inex_0_60_90_120_Sequence_A 0_S 0_U 3_V 0_X12_Y11_Job(Seq.Scan) 1 02 01_500__Cell_CP_37	Cell_CP_37	23Oct17_Il12inex_0_60_90_120_Sequence_A 0_S 0_U 3_V 0_X12_Y11_Job(Seq.Scan) 1 02 01_500	0.04310344827586207	0	0	0.0	0.0	0.0	0.0	0.0	0.0	0	0.0	0.0	0.0	0.0	0.0	0.0	0.0	Gray{Float64}(0.0)	0.0	Gray{Float64}(0.0)	Gray{Float64}(0.0)	0.0	Gray{Float64}(0.0)	83	56	1	WT	120	WT_120
23Oct17_Il12inex_0_60_90_120_Sequence_A 0_S 0_U 3_V 0_X12_Y11_Job(Seq.Scan) 1 02 01_500	Cell_CP_38	5020.5	2894.5	2	2	2	23Oct17_Il12inex_0_60_90_120_Sequence_A 0_S 0_U 3_V 0_X12_Y11_Job(Seq.Scan) 1 02 01_500__Cell_CP_38	Cell_CP_38	23Oct17_Il12inex_0_60_90_120_Sequence_A 0_S 0_U 3_V 0_X12_Y11_Job(Seq.Scan) 1 02 01_500	0.04310344827586207	1	TxS_auto_3	7.270587921142578	14.749018669128418	20.733327865600586	116.991	19.656	6.0	0	0.0	0.0	0.0	0.0	0.0	0.0	0.0	Gray{Float64}(2.6243562185036953)	1.9478410002670723	Gray{Float64}(1.4163923741623823)	Gray{Float64}(0.0)	0.0	Gray{Float64}(0.0)	25	21	1	WT	120	WT_120
23Oct17_Il12inex_0_60_90_120_Sequence_A 0_S 0_U 3_V 0_X12_Y11_Job(Seq.Scan) 1 02 01_500	Cell_CP_39	6365.5	4147.5	0	0	0	23Oct17_Il12inex_0_60_90_120_Sequence_A 0_S 0_U 3_V 0_X12_Y11_Job(Seq.Scan) 1 02 01_500__Cell_CP_39	Cell_CP_39	23Oct17_Il12inex_0_60_90_120_Sequence_A 0_S 0_U 3_V 0_X12_Y11_Job(Seq.Scan) 1 02 01_500	0.04310344827586207	0	0	0.0	0.0	0.0	0.0	0.0	0.0	0	0.0	0.0	0.0	0.0	0.0	0.0	0.0	Gray{Float64}(0.0)	0.0	Gray{Float64}(0.0)	Gray{Float64}(0.0)	0.0	Gray{Float64}(0.0)	14	10	1	WT	120	WT_120
23Oct17_Il12inex_0_60_90_120_Sequence_A 0_S 0_U 3_V 0_X12_Y11_Job(Seq.Scan) 1 02 01_500	Cell_CP_40	5881.5	4564.0	22	22	22	23Oct17_Il12inex_0_60_90_120_Sequence_A 0_S 0_U 3_V 0_X12_Y11_Job(Seq.Scan) 1 02 01_500__Cell_CP_40	Cell_CP_40	23Oct17_Il12inex_0_60_90_120_Sequence_A 0_S 0_U 3_V 0_X12_Y11_Job(Seq.Scan) 1 02 01_500	0.04310344827586207	2	TxS_auto_15	16.78431510925293	39.698062896728516	56.90195083618164	120.015	58.401	7.5	TxS_auto_29	7.564706802368164	15.462748527526855	26.752933502197266	119.637	56.7	8.0	7.213618024264939	Gray{Float64}(6.058385127591069)	5.2427565708680675	Gray{Float64}(3.8872432714021445)	Gray{Float64}(2.7305199460172767)	2.0421003074447914	Gray{Float64}(1.8276203050767643)	33	26	1	WT	120	WT_120
23Oct17_Il12inex_0_60_90_120_Sequence_A 0_S 0_U 3_V 0_X12_Y11_Job(Seq.Scan) 1 02 01_500	Cell_CP_41	5374.5	3361.0	0	0	0	23Oct17_Il12inex_0_60_90_120_Sequence_A 0_S 0_U 3_V 0_X12_Y11_Job(Seq.Scan) 1 02 01_500__Cell_CP_41	Cell_CP_41	23Oct17_Il12inex_0_60_90_120_Sequence_A 0_S 0_U 3_V 0_X12_Y11_Job(Seq.Scan) 1 02 01_500	0.04310344827586207	0	0	0.0	0.0	0.0	0.0	0.0	0.0	0	0.0	0.0	0.0	0.0	0.0	0.0	0.0	Gray{Float64}(0.0)	0.0	Gray{Float64}(0.0)	Gray{Float64}(0.0)	0.0	Gray{Float64}(0.0)	0	0	1	WT	120	WT_120
23Oct17_Il12inex_0_60_90_120_Sequence_A 0_S 0_U 3_V 0_X12_Y11_Job(Seq.Scan) 1 02 01_500	Cell_CP_42	5730.5	3041.5	0	0	0	23Oct17_Il12inex_0_60_90_120_Sequence_A 0_S 0_U 3_V 0_X12_Y11_Job(Seq.Scan) 1 02 01_500__Cell_CP_42	Cell_CP_42	23Oct17_Il12inex_0_60_90_120_Sequence_A 0_S 0_U 3_V 0_X12_Y11_Job(Seq.Scan) 1 02 01_500	0.04310344827586207	0	0	0.0	0.0	0.0	0.0	0.0	0.0	0	0.0	0.0	0.0	0.0	0.0	0.0	0.0	Gray{Float64}(0.0)	0.0	Gray{Float64}(0.0)	Gray{Float64}(0.0)	0.0	Gray{Float64}(0.0)	0	0	1	WT	120	WT_120
23Oct17_Il12inex_0_60_90_120_Sequence_A 0_S 0_U 3_V 0_X12_Y11_Job(Seq.Scan) 1 02 01_500	Cell_CP_43	4546.5	3409.5	0	0	0	23Oct17_Il12inex_0_60_90_120_Sequence_A 0_S 0_U 3_V 0_X12_Y11_Job(Seq.Scan) 1 02 01_500__Cell_CP_43	Cell_CP_43	23Oct17_Il12inex_0_60_90_120_Sequence_A 0_S 0_U 3_V 0_X12_Y11_Job(Seq.Scan) 1 02 01_500	0.04310344827586207	0	0	0.0	0.0	0.0	0.0	0.0	0.0	0	0.0	0.0	0.0	0.0	0.0	0.0	0.0	Gray{Float64}(0.0)	0.0	Gray{Float64}(0.0)	Gray{Float64}(0.0)	0.0	Gray{Float64}(0.0)	1	1	1	WT	120	WT_120
23Oct17_Il12inex_0_60_90_120_Sequence_A 0_S 0_U 3_V 0_X12_Y11_Job(Seq.Scan) 1 02 01_500	Cell_CP_44	6380.0	2809.0	0	0	0	23Oct17_Il12inex_0_60_90_120_Sequence_A 0_S 0_U 3_V 0_X12_Y11_Job(Seq.Scan) 1 02 01_500__Cell_CP_44	Cell_CP_44	23Oct17_Il12inex_0_60_90_120_Sequence_A 0_S 0_U 3_V 0_X12_Y11_Job(Seq.Scan) 1 02 01_500	0.04310344827586207	0	0	0.0	0.0	0.0	0.0	0.0	0.0	0	0.0	0.0	0.0	0.0	0.0	0.0	0.0	Gray{Float64}(0.0)	0.0	Gray{Float64}(0.0)	Gray{Float64}(0.0)	0.0	Gray{Float64}(0.0)	0	0	1	WT	120	WT_120
23Oct17_Il12inex_0_60_90_120_Sequence_A 0_S 0_U 3_V 0_X12_Y11_Job(Seq.Scan) 1 02 01_500	Cell_CP_45	2812.5	2062.5	0	0	0	23Oct17_Il12inex_0_60_90_120_Sequence_A 0_S 0_U 3_V 0_X12_Y11_Job(Seq.Scan) 1 02 01_500__Cell_CP_45	Cell_CP_45	23Oct17_Il12inex_0_60_90_120_Sequence_A 0_S 0_U 3_V 0_X12_Y11_Job(Seq.Scan) 1 02 01_500	0.04310344827586207	0	0	0.0	0.0	0.0	0.0	0.0	0.0	0	0.0	0.0	0.0	0.0	0.0	0.0	0.0	Gray{Float64}(0.0)	0.0	Gray{Float64}(0.0)	Gray{Float64}(0.0)	0.0	Gray{Float64}(0.0)	6	2	1	WT	120	WT_120
23Oct17_Il12inex_0_60_90_120_Sequence_A 0_S 0_U 3_V 0_X12_Y11_Job(Seq.Scan) 1 02 01_500	Cell_CP_46	5836.5	2512.5	1	1	1	23Oct17_Il12inex_0_60_90_120_Sequence_A 0_S 0_U 3_V 0_X12_Y11_Job(Seq.Scan) 1 02 01_500__Cell_CP_46	Cell_CP_46	23Oct17_Il12inex_0_60_90_120_Sequence_A 0_S 0_U 3_V 0_X12_Y11_Job(Seq.Scan) 1 02 01_500	0.04310344827586207	0	0	0.0	0.0	0.0	0.0	0.0	0.0	0	0.0	0.0	0.0	0.0	0.0	0.0	0.0	Gray{Float64}(0.0)	0.0	Gray{Float64}(0.0)	Gray{Float64}(0.0)	0.0	Gray{Float64}(0.0)	46	20	1	WT	120	WT_120
23Oct17_Il12inex_0_60_90_120_Sequence_A 0_S 0_U 3_V 0_X12_Y11_Job(Seq.Scan) 1 02 01_500	Cell_CP_47	8737.0	6905.0	1	1	1	23Oct17_Il12inex_0_60_90_120_Sequence_A 0_S 0_U 3_V 0_X12_Y11_Job(Seq.Scan) 1 02 01_500__Cell_CP_47	Cell_CP_47	23Oct17_Il12inex_0_60_90_120_Sequence_A 0_S 0_U 3_V 0_X12_Y11_Job(Seq.Scan) 1 02 01_500	0.04310344827586207	0	0	0.0	0.0	0.0	0.0	0.0	0.0	0	0.0	0.0	0.0	0.0	0.0	0.0	0.0	Gray{Float64}(0.0)	0.0	Gray{Float64}(0.0)	Gray{Float64}(0.0)	0.0	Gray{Float64}(0.0)	19	5	1	WT	120	WT_120
23Oct17_Il12inex_0_60_90_120_Sequence_A 0_S 0_U 3_V 0_X12_Y11_Job(Seq.Scan) 1 02 01_500	Cell_CP_48	10212.5	6517.0	0	0	0	23Oct17_Il12inex_0_60_90_120_Sequence_A 0_S 0_U 3_V 0_X12_Y11_Job(Seq.Scan) 1 02 01_500__Cell_CP_48	Cell_CP_48	23Oct17_Il12inex_0_60_90_120_Sequence_A 0_S 0_U 3_V 0_X12_Y11_Job(Seq.Scan) 1 02 01_500	0.04310344827586207	0	0	0.0	0.0	0.0	0.0	0.0	0.0	0	0.0	0.0	0.0	0.0	0.0	0.0	0.0	Gray{Float64}(0.0)	0.0	Gray{Float64}(0.0)	Gray{Float64}(0.0)	0.0	Gray{Float64}(0.0)	0	0	1	WT	120	WT_120
23Oct17_Il12inex_0_60_90_120_Sequence_A 0_S 0_U 3_V 0_X12_Y11_Job(Seq.Scan) 1 02 01_500	Cell_CP_49	5166.0	2769.5	1	1	1	23Oct17_Il12inex_0_60_90_120_Sequence_A 0_S 0_U 3_V 0_X12_Y11_Job(Seq.Scan) 1 02 01_500__Cell_CP_49	Cell_CP_49	23Oct17_Il12inex_0_60_90_120_Sequence_A 0_S 0_U 3_V 0_X12_Y11_Job(Seq.Scan) 1 02 01_500	0.04310344827586207	0	0	0.0	0.0	0.0	0.0	0.0	0.0	0	0.0	0.0	0.0	0.0	0.0	0.0	0.0	Gray{Float64}(0.0)	0.0	Gray{Float64}(0.0)	Gray{Float64}(0.0)	0.0	Gray{Float64}(0.0)	6	0	1	WT	120	WT_120
23Oct17_Il12inex_0_60_90_120_Sequence_A 0_S 0_U 3_V 0_X12_Y11_Job(Seq.Scan) 1 02 01_500	Cell_CP_50	5451.0	2971.0	0	0	0	23Oct17_Il12inex_0_60_90_120_Sequence_A 0_S 0_U 3_V 0_X12_Y11_Job(Seq.Scan) 1 02 01_500__Cell_CP_50	Cell_CP_50	23Oct17_Il12inex_0_60_90_120_Sequence_A 0_S 0_U 3_V 0_X12_Y11_Job(Seq.Scan) 1 02 01_500	0.04310344827586207	0	0	0.0	0.0	0.0	0.0	0.0	0.0	0	0.0	0.0	0.0	0.0	0.0	0.0	0.0	Gray{Float64}(0.0)	0.0	Gray{Float64}(0.0)	Gray{Float64}(0.0)	0.0	Gray{Float64}(0.0)	0	0	1	WT	120	WT_120
23Oct17_Il12inex_0_60_90_120_Sequence_A 0_S 0_U 3_V 0_X12_Y11_Job(Seq.Scan) 1 02 01_500	Cell_CP_51	3406.0	2519.0	0	0	0	23Oct17_Il12inex_0_60_90_120_Sequence_A 0_S 0_U 3_V 0_X12_Y11_Job(Seq.Scan) 1 02 01_500__Cell_CP_51	Cell_CP_51	23Oct17_Il12inex_0_60_90_120_Sequence_A 0_S 0_U 3_V 0_X12_Y11_Job(Seq.Scan) 1 02 01_500	0.04310344827586207	0	0	0.0	0.0	0.0	0.0	0.0	0.0	0	0.0	0.0	0.0	0.0	0.0	0.0	0.0	Gray{Float64}(0.0)	0.0	Gray{Float64}(0.0)	Gray{Float64}(0.0)	0.0	Gray{Float64}(0.0)	0	0	1	WT	120	WT_120
23Oct17_Il12inex_0_60_90_120_Sequence_A 0_S 0_U 3_V 0_X12_Y11_Job(Seq.Scan) 1 02 01_500	Cell_CP_52	10573.0	7086.0	0	0	0	23Oct17_Il12inex_0_60_90_120_Sequence_A 0_S 0_U 3_V 0_X12_Y11_Job(Seq.Scan) 1 02 01_500__Cell_CP_52	Cell_CP_52	23Oct17_Il12inex_0_60_90_120_Sequence_A 0_S 0_U 3_V 0_X12_Y11_Job(Seq.Scan) 1 02 01_500	0.04310344827586207	0	0	0.0	0.0	0.0	0.0	0.0	0.0	0	0.0	0.0	0.0	0.0	0.0	0.0	0.0	Gray{Float64}(0.0)	0.0	Gray{Float64}(0.0)	Gray{Float64}(0.0)	0.0	Gray{Float64}(0.0)	2	1	1	WT	120	WT_120
23Oct17_Il12inex_0_60_90_120_Sequence_A 0_S 0_U 3_V 0_X12_Y11_Job(Seq.Scan) 1 02 01_500	Cell_CP_53	6053.0	2979.5	0	0	0	23Oct17_Il12inex_0_60_90_120_Sequence_A 0_S 0_U 3_V 0_X12_Y11_Job(Seq.Scan) 1 02 01_500__Cell_CP_53	Cell_CP_53	23Oct17_Il12inex_0_60_90_120_Sequence_A 0_S 0_U 3_V 0_X12_Y11_Job(Seq.Scan) 1 02 01_500	0.04310344827586207	0	0	0.0	0.0	0.0	0.0	0.0	0.0	0	0.0	0.0	0.0	0.0	0.0	0.0	0.0	Gray{Float64}(0.0)	0.0	Gray{Float64}(0.0)	Gray{Float64}(0.0)	0.0	Gray{Float64}(0.0)	3	2	1	WT	120	WT_120
23Oct17_Il12inex_0_60_90_120_Sequence_A 0_S 0_U 3_V 0_X12_Y11_Job(Seq.Scan) 1 02 01_500	Cell_CP_54	6532.0	4119.0	0	0	0	23Oct17_Il12inex_0_60_90_120_Sequence_A 0_S 0_U 3_V 0_X12_Y11_Job(Seq.Scan) 1 02 01_500__Cell_CP_54	Cell_CP_54	23Oct17_Il12inex_0_60_90_120_Sequence_A 0_S 0_U 3_V 0_X12_Y11_Job(Seq.Scan) 1 02 01_500	0.04310344827586207	0	0	0.0	0.0	0.0	0.0	0.0	0.0	0	0.0	0.0	0.0	0.0	0.0	0.0	0.0	Gray{Float64}(0.0)	0.0	Gray{Float64}(0.0)	Gray{Float64}(0.0)	0.0	Gray{Float64}(0.0)	5	1	1	WT	120	WT_120
23Oct17_Il12inex_0_60_90_120_Sequence_A 0_S 0_U 3_V 0_X12_Y11_Job(Seq.Scan) 1 02 01_500	Cell_CP_55	11220.0	6391.5	0	0	0	23Oct17_Il12inex_0_60_90_120_Sequence_A 0_S 0_U 3_V 0_X12_Y11_Job(Seq.Scan) 1 02 01_500__Cell_CP_55	Cell_CP_55	23Oct17_Il12inex_0_60_90_120_Sequence_A 0_S 0_U 3_V 0_X12_Y11_Job(Seq.Scan) 1 02 01_500	0.04310344827586207	0	0	0.0	0.0	0.0	0.0	0.0	0.0	0	0.0	0.0	0.0	0.0	0.0	0.0	0.0	Gray{Float64}(0.0)	0.0	Gray{Float64}(0.0)	Gray{Float64}(0.0)	0.0	Gray{Float64}(0.0)	16	4	1	WT	120	WT_120
23Oct17_Il12inex_0_60_90_120_Sequence_A 0_S 0_U 3_V 0_X12_Y11_Job(Seq.Scan) 1 02 01_500	Cell_CP_56	4252.5	3299.0	0	0	0	23Oct17_Il12inex_0_60_90_120_Sequence_A 0_S 0_U 3_V 0_X12_Y11_Job(Seq.Scan) 1 02 01_500__Cell_CP_56	Cell_CP_56	23Oct17_Il12inex_0_60_90_120_Sequence_A 0_S 0_U 3_V 0_X12_Y11_Job(Seq.Scan) 1 02 01_500	0.04310344827586207	0	0	0.0	0.0	0.0	0.0	0.0	0.0	0	0.0	0.0	0.0	0.0	0.0	0.0	0.0	Gray{Float64}(0.0)	0.0	Gray{Float64}(0.0)	Gray{Float64}(0.0)	0.0	Gray{Float64}(0.0)	60	47	1	WT	120	WT_120
23Oct17_Il12inex_0_60_90_120_Sequence_A 0_S 0_U 3_V 0_X12_Y11_Job(Seq.Scan) 1 02 01_500	Cell_CP_57	6249.0	3171.5	0	0	0	23Oct17_Il12inex_0_60_90_120_Sequence_A 0_S 0_U 3_V 0_X12_Y11_Job(Seq.Scan) 1 02 01_500__Cell_CP_57	Cell_CP_57	23Oct17_Il12inex_0_60_90_120_Sequence_A 0_S 0_U 3_V 0_X12_Y11_Job(Seq.Scan) 1 02 01_500	0.04310344827586207	0	0	0.0	0.0	0.0	0.0	0.0	0.0	0	0.0	0.0	0.0	0.0	0.0	0.0	0.0	Gray{Float64}(0.0)	0.0	Gray{Float64}(0.0)	Gray{Float64}(0.0)	0.0	Gray{Float64}(0.0)	5	5	1	WT	120	WT_120
23Oct17_Il12inex_0_60_90_120_Sequence_A 0_S 0_U 3_V 0_X12_Y11_Job(Seq.Scan) 1 02 01_500	Cell_CP_58	10783.5	8380.5	2	2	2	23Oct17_Il12inex_0_60_90_120_Sequence_A 0_S 0_U 3_V 0_X12_Y11_Job(Seq.Scan) 1 02 01_500__Cell_CP_58	Cell_CP_58	23Oct17_Il12inex_0_60_90_120_Sequence_A 0_S 0_U 3_V 0_X12_Y11_Job(Seq.Scan) 1 02 01_500	0.04310344827586207	0	0	0.0	0.0	0.0	0.0	0.0	0.0	0	0.0	0.0	0.0	0.0	0.0	0.0	0.0	Gray{Float64}(0.0)	0.0	Gray{Float64}(0.0)	Gray{Float64}(0.0)	0.0	Gray{Float64}(0.0)	25	21	1	WT	120	WT_120
23Oct17_Il12inex_0_60_90_120_Sequence_A 0_S 0_U 3_V 0_X12_Y10_Job(Seq.Scan) 1 02 01_494	Cell_CP_1	12644.5	7973.0	2	2	2	23Oct17_Il12inex_0_60_90_120_Sequence_A 0_S 0_U 3_V 0_X12_Y10_Job(Seq.Scan) 1 02 01_494__Cell_CP_1	Cell_CP_1	23Oct17_Il12inex_0_60_90_120_Sequence_A 0_S 0_U 3_V 0_X12_Y10_Job(Seq.Scan) 1 02 01_494	0.10204081632653061	1	TxS_auto_6	7.686274528503418	15.090197563171387	22.152931213378906	11.907	16.821	6.5	0	0.0	0.0	0.0	0.0	0.0	0.0	0.0	Gray{Float64}(2.7744004439237338)	1.9928990650204705	Gray{Float64}(1.5133722400653689)	Gray{Float64}(0.0)	0.0	Gray{Float64}(0.0)	55	46	1	WT	120	WT_120
23Oct17_Il12inex_0_60_90_120_Sequence_A 0_S 0_U 3_V 0_X12_Y10_Job(Seq.Scan) 1 02 01_494	Cell_CP_2	8010.5	5033.0	0	0	0	23Oct17_Il12inex_0_60_90_120_Sequence_A 0_S 0_U 3_V 0_X12_Y10_Job(Seq.Scan) 1 02 01_494__Cell_CP_2	Cell_CP_2	23Oct17_Il12inex_0_60_90_120_Sequence_A 0_S 0_U 3_V 0_X12_Y10_Job(Seq.Scan) 1 02 01_494	0.10204081632653061	0	0	0.0	0.0	0.0	0.0	0.0	0.0	0	0.0	0.0	0.0	0.0	0.0	0.0	0.0	Gray{Float64}(0.0)	0.0	Gray{Float64}(0.0)	Gray{Float64}(0.0)	0.0	Gray{Float64}(0.0)	0	0	1	WT	120	WT_120
23Oct17_Il12inex_0_60_90_120_Sequence_A 0_S 0_U 3_V 0_X12_Y10_Job(Seq.Scan) 1 02 01_494	Cell_CP_3	7016.5	4540.0	0	0	0	23Oct17_Il12inex_0_60_90_120_Sequence_A 0_S 0_U 3_V 0_X12_Y10_Job(Seq.Scan) 1 02 01_494__Cell_CP_3	Cell_CP_3	23Oct17_Il12inex_0_60_90_120_Sequence_A 0_S 0_U 3_V 0_X12_Y10_Job(Seq.Scan) 1 02 01_494	0.10204081632653061	0	0	0.0	0.0	0.0	0.0	0.0	0.0	0	0.0	0.0	0.0	0.0	0.0	0.0	0.0	Gray{Float64}(0.0)	0.0	Gray{Float64}(0.0)	Gray{Float64}(0.0)	0.0	Gray{Float64}(0.0)	0	0	1	WT	120	WT_120
23Oct17_Il12inex_0_60_90_120_Sequence_A 0_S 0_U 3_V 0_X12_Y10_Job(Seq.Scan) 1 02 01_494	Cell_CP_4	7397.0	4197.5	0	0	0	23Oct17_Il12inex_0_60_90_120_Sequence_A 0_S 0_U 3_V 0_X12_Y10_Job(Seq.Scan) 1 02 01_494__Cell_CP_4	Cell_CP_4	23Oct17_Il12inex_0_60_90_120_Sequence_A 0_S 0_U 3_V 0_X12_Y10_Job(Seq.Scan) 1 02 01_494	0.10204081632653061	0	0	0.0	0.0	0.0	0.0	0.0	0.0	0	0.0	0.0	0.0	0.0	0.0	0.0	0.0	Gray{Float64}(0.0)	0.0	Gray{Float64}(0.0)	Gray{Float64}(0.0)	0.0	Gray{Float64}(0.0)	23	18	1	WT	120	WT_120
23Oct17_Il12inex_0_60_90_120_Sequence_A 0_S 0_U 3_V 0_X12_Y10_Job(Seq.Scan) 1 02 01_494	Cell_CP_5	5735.5	4524.5	0	0	0	23Oct17_Il12inex_0_60_90_120_Sequence_A 0_S 0_U 3_V 0_X12_Y10_Job(Seq.Scan) 1 02 01_494__Cell_CP_5	Cell_CP_5	23Oct17_Il12inex_0_60_90_120_Sequence_A 0_S 0_U 3_V 0_X12_Y10_Job(Seq.Scan) 1 02 01_494	0.10204081632653061	0	0	0.0	0.0	0.0	0.0	0.0	0.0	0	0.0	0.0	0.0	0.0	0.0	0.0	0.0	Gray{Float64}(0.0)	0.0	Gray{Float64}(0.0)	Gray{Float64}(0.0)	0.0	Gray{Float64}(0.0)	1	1	1	WT	120	WT_120
23Oct17_Il12inex_0_60_90_120_Sequence_A 0_S 0_U 3_V 0_X12_Y10_Job(Seq.Scan) 1 02 01_494	Cell_CP_6	3340.0	2921.5	0	0	0	23Oct17_Il12inex_0_60_90_120_Sequence_A 0_S 0_U 3_V 0_X12_Y10_Job(Seq.Scan) 1 02 01_494__Cell_CP_6	Cell_CP_6	23Oct17_Il12inex_0_60_90_120_Sequence_A 0_S 0_U 3_V 0_X12_Y10_Job(Seq.Scan) 1 02 01_494	0.10204081632653061	0	0	0.0	0.0	0.0	0.0	0.0	0.0	0	0.0	0.0	0.0	0.0	0.0	0.0	0.0	Gray{Float64}(0.0)	0.0	Gray{Float64}(0.0)	Gray{Float64}(0.0)	0.0	Gray{Float64}(0.0)	4	4	1	WT	120	WT_120
23Oct17_Il12inex_0_60_90_120_Sequence_A 0_S 0_U 3_V 0_X12_Y10_Job(Seq.Scan) 1 02 01_494	Cell_CP_7	8300.5	4922.0	0	0	0	23Oct17_Il12inex_0_60_90_120_Sequence_A 0_S 0_U 3_V 0_X12_Y10_Job(Seq.Scan) 1 02 01_494__Cell_CP_7	Cell_CP_7	23Oct17_Il12inex_0_60_90_120_Sequence_A 0_S 0_U 3_V 0_X12_Y10_Job(Seq.Scan) 1 02 01_494	0.10204081632653061	0	0	0.0	0.0	0.0	0.0	0.0	0.0	0	0.0	0.0	0.0	0.0	0.0	0.0	0.0	Gray{Float64}(0.0)	0.0	Gray{Float64}(0.0)	Gray{Float64}(0.0)	0.0	Gray{Float64}(0.0)	0	0	1	WT	120	WT_120
23Oct17_Il12inex_0_60_90_120_Sequence_A 0_S 0_U 3_V 0_X12_Y10_Job(Seq.Scan) 1 02 01_494	Cell_CP_8	6519.5	3998.5	0	0	0	23Oct17_Il12inex_0_60_90_120_Sequence_A 0_S 0_U 3_V 0_X12_Y10_Job(Seq.Scan) 1 02 01_494__Cell_CP_8	Cell_CP_8	23Oct17_Il12inex_0_60_90_120_Sequence_A 0_S 0_U 3_V 0_X12_Y10_Job(Seq.Scan) 1 02 01_494	0.10204081632653061	0	0	0.0	0.0	0.0	0.0	0.0	0.0	0	0.0	0.0	0.0	0.0	0.0	0.0	0.0	Gray{Float64}(0.0)	0.0	Gray{Float64}(0.0)	Gray{Float64}(0.0)	0.0	Gray{Float64}(0.0)	1	1	1	WT	120	WT_120
23Oct17_Il12inex_0_60_90_120_Sequence_A 0_S 0_U 3_V 0_X12_Y10_Job(Seq.Scan) 1 02 01_494	Cell_CP_9	8793.5	6932.0	0	0	0	23Oct17_Il12inex_0_60_90_120_Sequence_A 0_S 0_U 3_V 0_X12_Y10_Job(Seq.Scan) 1 02 01_494__Cell_CP_9	Cell_CP_9	23Oct17_Il12inex_0_60_90_120_Sequence_A 0_S 0_U 3_V 0_X12_Y10_Job(Seq.Scan) 1 02 01_494	0.10204081632653061	0	0	0.0	0.0	0.0	0.0	0.0	0.0	0	0.0	0.0	0.0	0.0	0.0	0.0	0.0	Gray{Float64}(0.0)	0.0	Gray{Float64}(0.0)	Gray{Float64}(0.0)	0.0	Gray{Float64}(0.0)	3	1	1	WT	120	WT_120
23Oct17_Il12inex_0_60_90_120_Sequence_A 0_S 0_U 3_V 0_X12_Y10_Job(Seq.Scan) 1 02 01_494	Cell_CP_10	8878.5	4556.0	0	0	0	23Oct17_Il12inex_0_60_90_120_Sequence_A 0_S 0_U 3_V 0_X12_Y10_Job(Seq.Scan) 1 02 01_494__Cell_CP_10	Cell_CP_10	23Oct17_Il12inex_0_60_90_120_Sequence_A 0_S 0_U 3_V 0_X12_Y10_Job(Seq.Scan) 1 02 01_494	0.10204081632653061	0	0	0.0	0.0	0.0	0.0	0.0	0.0	0	0.0	0.0	0.0	0.0	0.0	0.0	0.0	Gray{Float64}(0.0)	0.0	Gray{Float64}(0.0)	Gray{Float64}(0.0)	0.0	Gray{Float64}(0.0)	0	0	1	WT	120	WT_120
23Oct17_Il12inex_0_60_90_120_Sequence_A 0_S 0_U 3_V 0_X12_Y10_Job(Seq.Scan) 1 02 01_494	Cell_CP_11	11178.5	7697.0	0	0	0	23Oct17_Il12inex_0_60_90_120_Sequence_A 0_S 0_U 3_V 0_X12_Y10_Job(Seq.Scan) 1 02 01_494__Cell_CP_11	Cell_CP_11	23Oct17_Il12inex_0_60_90_120_Sequence_A 0_S 0_U 3_V 0_X12_Y10_Job(Seq.Scan) 1 02 01_494	0.10204081632653061	1	TxS_auto_35	9.039215087890625	18.109804153442383	25.58823013305664	44.415	65.772	8.0	0	0.0	0.0	0.0	0.0	0.0	0.0	0.0	Gray{Float64}(3.2627513185440224)	2.391685835391687	Gray{Float64}(1.7480538707394646)	Gray{Float64}(0.0)	0.0	Gray{Float64}(0.0)	29	15	1	WT	120	WT_120
23Oct17_Il12inex_0_60_90_120_Sequence_A 0_S 0_U 3_V 0_X12_Y10_Job(Seq.Scan) 1 02 01_494	Cell_CP_12	7400.5	4323.5	0	0	0	23Oct17_Il12inex_0_60_90_120_Sequence_A 0_S 0_U 3_V 0_X12_Y10_Job(Seq.Scan) 1 02 01_494__Cell_CP_12	Cell_CP_12	23Oct17_Il12inex_0_60_90_120_Sequence_A 0_S 0_U 3_V 0_X12_Y10_Job(Seq.Scan) 1 02 01_494	0.10204081632653061	0	0	0.0	0.0	0.0	0.0	0.0	0.0	0	0.0	0.0	0.0	0.0	0.0	0.0	0.0	Gray{Float64}(0.0)	0.0	Gray{Float64}(0.0)	Gray{Float64}(0.0)	0.0	Gray{Float64}(0.0)	7	4	1	WT	120	WT_120
23Oct17_Il12inex_0_60_90_120_Sequence_A 0_S 0_U 3_V 0_X12_Y10_Job(Seq.Scan) 1 02 01_494	Cell_CP_13	4938.5	3174.0	0	0	0	23Oct17_Il12inex_0_60_90_120_Sequence_A 0_S 0_U 3_V 0_X12_Y10_Job(Seq.Scan) 1 02 01_494__Cell_CP_13	Cell_CP_13	23Oct17_Il12inex_0_60_90_120_Sequence_A 0_S 0_U 3_V 0_X12_Y10_Job(Seq.Scan) 1 02 01_494	0.10204081632653061	0	0	0.0	0.0	0.0	0.0	0.0	0.0	0	0.0	0.0	0.0	0.0	0.0	0.0	0.0	Gray{Float64}(0.0)	0.0	Gray{Float64}(0.0)	Gray{Float64}(0.0)	0.0	Gray{Float64}(0.0)	6	3	1	WT	120	WT_120
23Oct17_Il12inex_0_60_90_120_Sequence_A 0_S 0_U 3_V 0_X12_Y10_Job(Seq.Scan) 1 02 01_494	Cell_CP_14	3782.5	2677.5	0	0	0	23Oct17_Il12inex_0_60_90_120_Sequence_A 0_S 0_U 3_V 0_X12_Y10_Job(Seq.Scan) 1 02 01_494__Cell_CP_14	Cell_CP_14	23Oct17_Il12inex_0_60_90_120_Sequence_A 0_S 0_U 3_V 0_X12_Y10_Job(Seq.Scan) 1 02 01_494	0.10204081632653061	0	0	0.0	0.0	0.0	0.0	0.0	0.0	0	0.0	0.0	0.0	0.0	0.0	0.0	0.0	Gray{Float64}(0.0)	0.0	Gray{Float64}(0.0)	Gray{Float64}(0.0)	0.0	Gray{Float64}(0.0)	2	1	1	WT	120	WT_120
23Oct17_Il12inex_0_60_90_120_Sequence_A 0_S 0_U 3_V 0_X12_Y10_Job(Seq.Scan) 1 02 01_494	Cell_CP_15	12753.5	8642.0	0	0	0	23Oct17_Il12inex_0_60_90_120_Sequence_A 0_S 0_U 3_V 0_X12_Y10_Job(Seq.Scan) 1 02 01_494__Cell_CP_15	Cell_CP_15	23Oct17_Il12inex_0_60_90_120_Sequence_A 0_S 0_U 3_V 0_X12_Y10_Job(Seq.Scan) 1 02 01_494	0.10204081632653061	1	TxS_auto_26	5.050981521606445	10.560786247253418	14.811763763427734	49.707	137.403	7.5	0	0.0	0.0	0.0	0.0	0.0	0.0	0.0	Gray{Float64}(1.8231778378236032)	1.3947187205419986	Gray{Float64}(1.011862127411838)	Gray{Float64}(0.0)	0.0	Gray{Float64}(0.0)	31	30	1	WT	120	WT_120
23Oct17_Il12inex_0_60_90_120_Sequence_A 0_S 0_U 3_V 0_X12_Y10_Job(Seq.Scan) 1 02 01_494	Cell_CP_16	5229.0	4350.5	0	0	0	23Oct17_Il12inex_0_60_90_120_Sequence_A 0_S 0_U 3_V 0_X12_Y10_Job(Seq.Scan) 1 02 01_494__Cell_CP_16	Cell_CP_16	23Oct17_Il12inex_0_60_90_120_Sequence_A 0_S 0_U 3_V 0_X12_Y10_Job(Seq.Scan) 1 02 01_494	0.10204081632653061	1	TxS_auto_17	7.898038864135742	17.698034286499023	24.164701461791992	50.841	179.55	7.5	0	0.0	0.0	0.0	0.0	0.0	0.0	0.0	Gray{Float64}(2.850837873345075)	2.3373051170876544	Gray{Float64}(1.6508058472937914)	Gray{Float64}(0.0)	0.0	Gray{Float64}(0.0)	38	31	1	WT	120	WT_120
23Oct17_Il12inex_0_60_90_120_Sequence_A 0_S 0_U 3_V 0_X12_Y10_Job(Seq.Scan) 1 02 01_494	Cell_CP_17	5359.5	2873.0	0	0	0	23Oct17_Il12inex_0_60_90_120_Sequence_A 0_S 0_U 3_V 0_X12_Y10_Job(Seq.Scan) 1 02 01_494__Cell_CP_17	Cell_CP_17	23Oct17_Il12inex_0_60_90_120_Sequence_A 0_S 0_U 3_V 0_X12_Y10_Job(Seq.Scan) 1 02 01_494	0.10204081632653061	0	0	0.0	0.0	0.0	0.0	0.0	0.0	0	0.0	0.0	0.0	0.0	0.0	0.0	0.0	Gray{Float64}(0.0)	0.0	Gray{Float64}(0.0)	Gray{Float64}(0.0)	0.0	Gray{Float64}(0.0)	5	1	1	WT	120	WT_120
23Oct17_Il12inex_0_60_90_120_Sequence_A 0_S 0_U 3_V 0_X12_Y10_Job(Seq.Scan) 1 02 01_494	Cell_CP_18	4218.5	2973.0	0	0	0	23Oct17_Il12inex_0_60_90_120_Sequence_A 0_S 0_U 3_V 0_X12_Y10_Job(Seq.Scan) 1 02 01_494__Cell_CP_18	Cell_CP_18	23Oct17_Il12inex_0_60_90_120_Sequence_A 0_S 0_U 3_V 0_X12_Y10_Job(Seq.Scan) 1 02 01_494	0.10204081632653061	1	TxS_auto_48	5.101961135864258	12.125486373901367	0.0	66.15	149.499	9.5	0	0.0	0.0	0.0	0.0	0.0	0.0	0.0	Gray{Float64}(1.841579192589613)	1.6013620998867792	Gray{Float64}(0.0)	Gray{Float64}(0.0)	0.0	Gray{Float64}(0.0)	1	1	1	WT	120	WT_120
23Oct17_Il12inex_0_60_90_120_Sequence_A 0_S 0_U 3_V 0_X12_Y10_Job(Seq.Scan) 1 02 01_494	Cell_CP_19	4129.5	2977.0	0	0	0	23Oct17_Il12inex_0_60_90_120_Sequence_A 0_S 0_U 3_V 0_X12_Y10_Job(Seq.Scan) 1 02 01_494__Cell_CP_19	Cell_CP_19	23Oct17_Il12inex_0_60_90_120_Sequence_A 0_S 0_U 3_V 0_X12_Y10_Job(Seq.Scan) 1 02 01_494	0.10204081632653061	0	0	0.0	0.0	0.0	0.0	0.0	0.0	0	0.0	0.0	0.0	0.0	0.0	0.0	0.0	Gray{Float64}(0.0)	0.0	Gray{Float64}(0.0)	Gray{Float64}(0.0)	0.0	Gray{Float64}(0.0)	6	4	1	WT	120	WT_120
23Oct17_Il12inex_0_60_90_120_Sequence_A 0_S 0_U 3_V 0_X12_Y10_Job(Seq.Scan) 1 02 01_494	Cell_CP_20	5857.0	4357.0	0	0	0	23Oct17_Il12inex_0_60_90_120_Sequence_A 0_S 0_U 3_V 0_X12_Y10_Job(Seq.Scan) 1 02 01_494__Cell_CP_20	Cell_CP_20	23Oct17_Il12inex_0_60_90_120_Sequence_A 0_S 0_U 3_V 0_X12_Y10_Job(Seq.Scan) 1 02 01_494	0.10204081632653061	0	0	0.0	0.0	0.0	0.0	0.0	0.0	0	0.0	0.0	0.0	0.0	0.0	0.0	0.0	Gray{Float64}(0.0)	0.0	Gray{Float64}(0.0)	Gray{Float64}(0.0)	0.0	Gray{Float64}(0.0)	18	12	1	WT	120	WT_120
23Oct17_Il12inex_0_60_90_120_Sequence_A 0_S 0_U 3_V 0_X12_Y10_Job(Seq.Scan) 1 02 01_494	Cell_CP_21	4613.5	3953.0	0	0	0	23Oct17_Il12inex_0_60_90_120_Sequence_A 0_S 0_U 3_V 0_X12_Y10_Job(Seq.Scan) 1 02 01_494__Cell_CP_21	Cell_CP_21	23Oct17_Il12inex_0_60_90_120_Sequence_A 0_S 0_U 3_V 0_X12_Y10_Job(Seq.Scan) 1 02 01_494	0.10204081632653061	0	0	0.0	0.0	0.0	0.0	0.0	0.0	0	0.0	0.0	0.0	0.0	0.0	0.0	0.0	Gray{Float64}(0.0)	0.0	Gray{Float64}(0.0)	Gray{Float64}(0.0)	0.0	Gray{Float64}(0.0)	4	1	1	WT	120	WT_120
23Oct17_Il12inex_0_60_90_120_Sequence_A 0_S 0_U 3_V 0_X12_Y10_Job(Seq.Scan) 1 02 01_494	Cell_CP_22	6901.5	3272.0	0	0	0	23Oct17_Il12inex_0_60_90_120_Sequence_A 0_S 0_U 3_V 0_X12_Y10_Job(Seq.Scan) 1 02 01_494__Cell_CP_22	Cell_CP_22	23Oct17_Il12inex_0_60_90_120_Sequence_A 0_S 0_U 3_V 0_X12_Y10_Job(Seq.Scan) 1 02 01_494	0.10204081632653061	0	0	0.0	0.0	0.0	0.0	0.0	0.0	0	0.0	0.0	0.0	0.0	0.0	0.0	0.0	Gray{Float64}(0.0)	0.0	Gray{Float64}(0.0)	Gray{Float64}(0.0)	0.0	Gray{Float64}(0.0)	34	22	1	WT	120	WT_120
23Oct17_Il12inex_0_60_90_120_Sequence_A 0_S 0_U 3_V 0_X12_Y10_Job(Seq.Scan) 1 02 01_494	Cell_CP_23	5094.5	3324.5	0	0	0	23Oct17_Il12inex_0_60_90_120_Sequence_A 0_S 0_U 3_V 0_X12_Y10_Job(Seq.Scan) 1 02 01_494__Cell_CP_23	Cell_CP_23	23Oct17_Il12inex_0_60_90_120_Sequence_A 0_S 0_U 3_V 0_X12_Y10_Job(Seq.Scan) 1 02 01_494	0.10204081632653061	0	0	0.0	0.0	0.0	0.0	0.0	0.0	0	0.0	0.0	0.0	0.0	0.0	0.0	0.0	Gray{Float64}(0.0)	0.0	Gray{Float64}(0.0)	Gray{Float64}(0.0)	0.0	Gray{Float64}(0.0)	7	5	1	WT	120	WT_120
23Oct17_Il12inex_0_60_90_120_Sequence_A 0_S 0_U 3_V 0_X12_Y10_Job(Seq.Scan) 1 02 01_494	Cell_CP_24	8467.5	6063.0	0	0	0	23Oct17_Il12inex_0_60_90_120_Sequence_A 0_S 0_U 3_V 0_X12_Y10_Job(Seq.Scan) 1 02 01_494__Cell_CP_24	Cell_CP_24	23Oct17_Il12inex_0_60_90_120_Sequence_A 0_S 0_U 3_V 0_X12_Y10_Job(Seq.Scan) 1 02 01_494	0.10204081632653061	0	0	0.0	0.0	0.0	0.0	0.0	0.0	0	0.0	0.0	0.0	0.0	0.0	0.0	0.0	Gray{Float64}(0.0)	0.0	Gray{Float64}(0.0)	Gray{Float64}(0.0)	0.0	Gray{Float64}(0.0)	1	1	1	WT	120	WT_120
23Oct17_Il12inex_0_60_90_120_Sequence_A 0_S 0_U 3_V 0_X12_Y10_Job(Seq.Scan) 1 02 01_494	Cell_CP_25	9268.5	6295.5	0	0	0	23Oct17_Il12inex_0_60_90_120_Sequence_A 0_S 0_U 3_V 0_X12_Y10_Job(Seq.Scan) 1 02 01_494__Cell_CP_25	Cell_CP_25	23Oct17_Il12inex_0_60_90_120_Sequence_A 0_S 0_U 3_V 0_X12_Y10_Job(Seq.Scan) 1 02 01_494	0.10204081632653061	0	0	0.0	0.0	0.0	0.0	0.0	0.0	0	0.0	0.0	0.0	0.0	0.0	0.0	0.0	Gray{Float64}(0.0)	0.0	Gray{Float64}(0.0)	Gray{Float64}(0.0)	0.0	Gray{Float64}(0.0)	56	39	1	WT	120	WT_120
23Oct17_Il12inex_0_60_90_120_Sequence_A 0_S 0_U 3_V 0_X12_Y10_Job(Seq.Scan) 1 02 01_494	Cell_CP_26	8466.5	5526.5	2	2	2	23Oct17_Il12inex_0_60_90_120_Sequence_A 0_S 0_U 3_V 0_X12_Y10_Job(Seq.Scan) 1 02 01_494__Cell_CP_26	Cell_CP_26	23Oct17_Il12inex_0_60_90_120_Sequence_A 0_S 0_U 3_V 0_X12_Y10_Job(Seq.Scan) 1 02 01_494	0.10204081632653061	0	0	0.0	0.0	0.0	0.0	0.0	0.0	0	0.0	0.0	0.0	0.0	0.0	0.0	0.0	Gray{Float64}(0.0)	0.0	Gray{Float64}(0.0)	Gray{Float64}(0.0)	0.0	Gray{Float64}(0.0)	42	33	1	WT	120	WT_120
23Oct17_Il12inex_0_60_90_120_Sequence_A 0_S 0_U 3_V 0_X12_Y10_Job(Seq.Scan) 1 02 01_494	Cell_CP_27	5287.5	3137.5	0	0	0	23Oct17_Il12inex_0_60_90_120_Sequence_A 0_S 0_U 3_V 0_X12_Y10_Job(Seq.Scan) 1 02 01_494__Cell_CP_27	Cell_CP_27	23Oct17_Il12inex_0_60_90_120_Sequence_A 0_S 0_U 3_V 0_X12_Y10_Job(Seq.Scan) 1 02 01_494	0.10204081632653061	0	0	0.0	0.0	0.0	0.0	0.0	0.0	0	0.0	0.0	0.0	0.0	0.0	0.0	0.0	Gray{Float64}(0.0)	0.0	Gray{Float64}(0.0)	Gray{Float64}(0.0)	0.0	Gray{Float64}(0.0)	0	0	1	WT	120	WT_120
23Oct17_Il12inex_0_60_90_120_Sequence_A 0_S 0_U 3_V 0_X12_Y10_Job(Seq.Scan) 1 02 01_494	Cell_CP_28	7457.0	6212.5	0	0	0	23Oct17_Il12inex_0_60_90_120_Sequence_A 0_S 0_U 3_V 0_X12_Y10_Job(Seq.Scan) 1 02 01_494__Cell_CP_28	Cell_CP_28	23Oct17_Il12inex_0_60_90_120_Sequence_A 0_S 0_U 3_V 0_X12_Y10_Job(Seq.Scan) 1 02 01_494	0.10204081632653061	0	0	0.0	0.0	0.0	0.0	0.0	0.0	0	0.0	0.0	0.0	0.0	0.0	0.0	0.0	Gray{Float64}(0.0)	0.0	Gray{Float64}(0.0)	Gray{Float64}(0.0)	0.0	Gray{Float64}(0.0)	2	1	1	WT	120	WT_120
23Oct17_Il12inex_0_60_90_120_Sequence_A 0_S 0_U 3_V 0_X12_Y10_Job(Seq.Scan) 1 02 01_494	Cell_CP_29	6943.0	4834.0	0	0	0	23Oct17_Il12inex_0_60_90_120_Sequence_A 0_S 0_U 3_V 0_X12_Y10_Job(Seq.Scan) 1 02 01_494__Cell_CP_29	Cell_CP_29	23Oct17_Il12inex_0_60_90_120_Sequence_A 0_S 0_U 3_V 0_X12_Y10_Job(Seq.Scan) 1 02 01_494	0.10204081632653061	0	0	0.0	0.0	0.0	0.0	0.0	0.0	0	0.0	0.0	0.0	0.0	0.0	0.0	0.0	Gray{Float64}(0.0)	0.0	Gray{Float64}(0.0)	Gray{Float64}(0.0)	0.0	Gray{Float64}(0.0)	1	1	1	WT	120	WT_120
23Oct17_Il12inex_0_60_90_120_Sequence_A 0_S 0_U 3_V 0_X12_Y10_Job(Seq.Scan) 1 02 01_494	Cell_CP_30	8985.5	6420.5	0	0	0	23Oct17_Il12inex_0_60_90_120_Sequence_A 0_S 0_U 3_V 0_X12_Y10_Job(Seq.Scan) 1 02 01_494__Cell_CP_30	Cell_CP_30	23Oct17_Il12inex_0_60_90_120_Sequence_A 0_S 0_U 3_V 0_X12_Y10_Job(Seq.Scan) 1 02 01_494	0.10204081632653061	0	0	0.0	0.0	0.0	0.0	0.0	0.0	0	0.0	0.0	0.0	0.0	0.0	0.0	0.0	Gray{Float64}(0.0)	0.0	Gray{Float64}(0.0)	Gray{Float64}(0.0)	0.0	Gray{Float64}(0.0)	0	0	1	WT	120	WT_120
23Oct17_Il12inex_0_60_90_120_Sequence_A 0_S 0_U 3_V 0_X12_Y10_Job(Seq.Scan) 1 02 01_494	Cell_CP_31	5382.5	3227.0	0	0	0	23Oct17_Il12inex_0_60_90_120_Sequence_A 0_S 0_U 3_V 0_X12_Y10_Job(Seq.Scan) 1 02 01_494__Cell_CP_31	Cell_CP_31	23Oct17_Il12inex_0_60_90_120_Sequence_A 0_S 0_U 3_V 0_X12_Y10_Job(Seq.Scan) 1 02 01_494	0.10204081632653061	0	0	0.0	0.0	0.0	0.0	0.0	0.0	0	0.0	0.0	0.0	0.0	0.0	0.0	0.0	Gray{Float64}(0.0)	0.0	Gray{Float64}(0.0)	Gray{Float64}(0.0)	0.0	Gray{Float64}(0.0)	0	0	1	WT	120	WT_120
23Oct17_Il12inex_0_60_90_120_Sequence_A 0_S 0_U 3_V 0_X12_Y10_Job(Seq.Scan) 1 02 01_494	Cell_CP_32	5982.0	3235.0	0	0	0	23Oct17_Il12inex_0_60_90_120_Sequence_A 0_S 0_U 3_V 0_X12_Y10_Job(Seq.Scan) 1 02 01_494__Cell_CP_32	Cell_CP_32	23Oct17_Il12inex_0_60_90_120_Sequence_A 0_S 0_U 3_V 0_X12_Y10_Job(Seq.Scan) 1 02 01_494	0.10204081632653061	0	0	0.0	0.0	0.0	0.0	0.0	0.0	0	0.0	0.0	0.0	0.0	0.0	0.0	0.0	Gray{Float64}(0.0)	0.0	Gray{Float64}(0.0)	Gray{Float64}(0.0)	0.0	Gray{Float64}(0.0)	0	0	1	WT	120	WT_120
23Oct17_Il12inex_0_60_90_120_Sequence_A 0_S 0_U 3_V 0_X12_Y10_Job(Seq.Scan) 1 02 01_494	Cell_CP_33	5712.5	3091.5	0	0	0	23Oct17_Il12inex_0_60_90_120_Sequence_A 0_S 0_U 3_V 0_X12_Y10_Job(Seq.Scan) 1 02 01_494__Cell_CP_33	Cell_CP_33	23Oct17_Il12inex_0_60_90_120_Sequence_A 0_S 0_U 3_V 0_X12_Y10_Job(Seq.Scan) 1 02 01_494	0.10204081632653061	0	0	0.0	0.0	0.0	0.0	0.0	0.0	0	0.0	0.0	0.0	0.0	0.0	0.0	0.0	Gray{Float64}(0.0)	0.0	Gray{Float64}(0.0)	Gray{Float64}(0.0)	0.0	Gray{Float64}(0.0)	30	16	1	WT	120	WT_120
23Oct17_Il12inex_0_60_90_120_Sequence_A 0_S 0_U 3_V 0_X12_Y10_Job(Seq.Scan) 1 02 01_494	Cell_CP_34	4350.0	2693.5	0	0	0	23Oct17_Il12inex_0_60_90_120_Sequence_A 0_S 0_U 3_V 0_X12_Y10_Job(Seq.Scan) 1 02 01_494__Cell_CP_34	Cell_CP_34	23Oct17_Il12inex_0_60_90_120_Sequence_A 0_S 0_U 3_V 0_X12_Y10_Job(Seq.Scan) 1 02 01_494	0.10204081632653061	0	0	0.0	0.0	0.0	0.0	0.0	0.0	0	0.0	0.0	0.0	0.0	0.0	0.0	0.0	Gray{Float64}(0.0)	0.0	Gray{Float64}(0.0)	Gray{Float64}(0.0)	0.0	Gray{Float64}(0.0)	38	23	1	WT	120	WT_120
23Oct17_Il12inex_0_60_90_120_Sequence_A 0_S 0_U 3_V 0_X12_Y10_Job(Seq.Scan) 1 02 01_494	Cell_CP_35	5066.5	3464.0	5	5	5	23Oct17_Il12inex_0_60_90_120_Sequence_A 0_S 0_U 3_V 0_X12_Y10_Job(Seq.Scan) 1 02 01_494__Cell_CP_35	Cell_CP_35	23Oct17_Il12inex_0_60_90_120_Sequence_A 0_S 0_U 3_V 0_X12_Y10_Job(Seq.Scan) 1 02 01_494	0.10204081632653061	1	TxS_auto_2	14.78431510925293	41.70196533203125	62.88234329223633	120.393	149.877	6.5	0	0.0	0.0	0.0	0.0	0.0	0.0	0.0	Gray{Float64}(5.336474809754963)	5.507403555971407	Gray{Float64}(4.295792363191117)	Gray{Float64}(0.0)	0.0	Gray{Float64}(0.0)	55	46	1	WT	120	WT_120
23Oct17_Il12inex_0_60_90_120_Sequence_A 0_S 0_U 3_V 0_X12_Y10_Job(Seq.Scan) 1 02 01_494	Cell_CP_36	8348.0	5353.5	0	0	0	23Oct17_Il12inex_0_60_90_120_Sequence_A 0_S 0_U 3_V 0_X12_Y10_Job(Seq.Scan) 1 02 01_494__Cell_CP_36	Cell_CP_36	23Oct17_Il12inex_0_60_90_120_Sequence_A 0_S 0_U 3_V 0_X12_Y10_Job(Seq.Scan) 1 02 01_494	0.10204081632653061	0	0	0.0	0.0	0.0	0.0	0.0	0.0	0	0.0	0.0	0.0	0.0	0.0	0.0	0.0	Gray{Float64}(0.0)	0.0	Gray{Float64}(0.0)	Gray{Float64}(0.0)	0.0	Gray{Float64}(0.0)	13	9	1	WT	120	WT_120
23Oct17_Il12inex_0_60_90_120_Sequence_A 0_S 0_U 3_V 0_X12_Y10_Job(Seq.Scan) 1 02 01_494	Cell_CP_37	8443.5	5425.0	0	0	0	23Oct17_Il12inex_0_60_90_120_Sequence_A 0_S 0_U 3_V 0_X12_Y10_Job(Seq.Scan) 1 02 01_494__Cell_CP_37	Cell_CP_37	23Oct17_Il12inex_0_60_90_120_Sequence_A 0_S 0_U 3_V 0_X12_Y10_Job(Seq.Scan) 1 02 01_494	0.10204081632653061	0	0	0.0	0.0	0.0	0.0	0.0	0.0	0	0.0	0.0	0.0	0.0	0.0	0.0	0.0	Gray{Float64}(0.0)	0.0	Gray{Float64}(0.0)	Gray{Float64}(0.0)	0.0	Gray{Float64}(0.0)	1	1	1	WT	120	WT_120
23Oct17_Il12inex_0_60_90_120_Sequence_A 0_S 0_U 3_V 0_X12_Y10_Job(Seq.Scan) 1 02 01_494	Cell_CP_38	3982.5	3201.0	0	0	0	23Oct17_Il12inex_0_60_90_120_Sequence_A 0_S 0_U 3_V 0_X12_Y10_Job(Seq.Scan) 1 02 01_494__Cell_CP_38	Cell_CP_38	23Oct17_Il12inex_0_60_90_120_Sequence_A 0_S 0_U 3_V 0_X12_Y10_Job(Seq.Scan) 1 02 01_494	0.10204081632653061	0	0	0.0	0.0	0.0	0.0	0.0	0.0	0	0.0	0.0	0.0	0.0	0.0	0.0	0.0	Gray{Float64}(0.0)	0.0	Gray{Float64}(0.0)	Gray{Float64}(0.0)	0.0	Gray{Float64}(0.0)	1	0	1	WT	120	WT_120
23Oct17_Il12inex_0_60_90_120_Sequence_A 0_S 0_U 3_V 0_X12_Y10_Job(Seq.Scan) 1 02 01_494	Cell_CP_39	5155.0	4382.5	0	0	0	23Oct17_Il12inex_0_60_90_120_Sequence_A 0_S 0_U 3_V 0_X12_Y10_Job(Seq.Scan) 1 02 01_494__Cell_CP_39	Cell_CP_39	23Oct17_Il12inex_0_60_90_120_Sequence_A 0_S 0_U 3_V 0_X12_Y10_Job(Seq.Scan) 1 02 01_494	0.10204081632653061	0	0	0.0	0.0	0.0	0.0	0.0	0.0	0	0.0	0.0	0.0	0.0	0.0	0.0	0.0	Gray{Float64}(0.0)	0.0	Gray{Float64}(0.0)	Gray{Float64}(0.0)	0.0	Gray{Float64}(0.0)	3	0	1	WT	120	WT_120
23Oct17_Il12inex_0_60_90_120_Sequence_A 0_S 0_U 3_V 0_X12_Y10_Job(Seq.Scan) 1 02 01_494	Cell_CP_40	11471.5	8844.5	0	0	0	23Oct17_Il12inex_0_60_90_120_Sequence_A 0_S 0_U 3_V 0_X12_Y10_Job(Seq.Scan) 1 02 01_494__Cell_CP_40	Cell_CP_40	23Oct17_Il12inex_0_60_90_120_Sequence_A 0_S 0_U 3_V 0_X12_Y10_Job(Seq.Scan) 1 02 01_494	0.10204081632653061	0	0	0.0	0.0	0.0	0.0	0.0	0.0	0	0.0	0.0	0.0	0.0	0.0	0.0	0.0	Gray{Float64}(0.0)	0.0	Gray{Float64}(0.0)	Gray{Float64}(0.0)	0.0	Gray{Float64}(0.0)	0	0	1	WT	120	WT_120
23Oct17_Il12inex_0_60_90_120_Sequence_A 0_S 0_U 3_V 0_X12_Y10_Job(Seq.Scan) 1 02 01_494	Cell_CP_41	6170.0	5327.5	0	0	0	23Oct17_Il12inex_0_60_90_120_Sequence_A 0_S 0_U 3_V 0_X12_Y10_Job(Seq.Scan) 1 02 01_494__Cell_CP_41	Cell_CP_41	23Oct17_Il12inex_0_60_90_120_Sequence_A 0_S 0_U 3_V 0_X12_Y10_Job(Seq.Scan) 1 02 01_494	0.10204081632653061	0	0	0.0	0.0	0.0	0.0	0.0	0.0	0	0.0	0.0	0.0	0.0	0.0	0.0	0.0	Gray{Float64}(0.0)	0.0	Gray{Float64}(0.0)	Gray{Float64}(0.0)	0.0	Gray{Float64}(0.0)	1	1	1	WT	120	WT_120
23Oct17_Il12inex_0_60_90_120_Sequence_A 0_S 0_U 3_V 0_X12_Y10_Job(Seq.Scan) 1 02 01_494	Cell_CP_42	7733.0	3718.5	1	1	0	23Oct17_Il12inex_0_60_90_120_Sequence_A 0_S 0_U 3_V 0_X12_Y10_Job(Seq.Scan) 1 02 01_494__Cell_CP_42	Cell_CP_42	23Oct17_Il12inex_0_60_90_120_Sequence_A 0_S 0_U 3_V 0_X12_Y10_Job(Seq.Scan) 1 02 01_494	0.10204081632653061	0	0	0.0	0.0	0.0	0.0	0.0	0.0	0	0.0	0.0	0.0	0.0	0.0	0.0	0.0	Gray{Float64}(0.0)	0.0	Gray{Float64}(0.0)	Gray{Float64}(0.0)	0.0	Gray{Float64}(0.0)	15	10	1	WT	120	WT_120
23Oct17_Il12inex_0_60_90_120_Sequence_A 0_S 0_U 3_V 0_X12_Y10_Job(Seq.Scan) 1 02 01_494	Cell_CP_43	6830.0	4207.5	0	0	0	23Oct17_Il12inex_0_60_90_120_Sequence_A 0_S 0_U 3_V 0_X12_Y10_Job(Seq.Scan) 1 02 01_494__Cell_CP_43	Cell_CP_43	23Oct17_Il12inex_0_60_90_120_Sequence_A 0_S 0_U 3_V 0_X12_Y10_Job(Seq.Scan) 1 02 01_494	0.10204081632653061	0	0	0.0	0.0	0.0	0.0	0.0	0.0	0	0.0	0.0	0.0	0.0	0.0	0.0	0.0	Gray{Float64}(0.0)	0.0	Gray{Float64}(0.0)	Gray{Float64}(0.0)	0.0	Gray{Float64}(0.0)	4	0	1	WT	120	WT_120
23Oct17_Il12inex_0_60_90_120_Sequence_A 0_S 0_U 3_V 0_X12_Y10_Job(Seq.Scan) 1 02 01_494	Cell_CP_44	13762.5	7738.0	6	6	6	23Oct17_Il12inex_0_60_90_120_Sequence_A 0_S 0_U 3_V 0_X12_Y10_Job(Seq.Scan) 1 02 01_494__Cell_CP_44	Cell_CP_44	23Oct17_Il12inex_0_60_90_120_Sequence_A 0_S 0_U 3_V 0_X12_Y10_Job(Seq.Scan) 1 02 01_494	0.10204081632653061	2	TxS_auto_25	2.2941181659698486	4.6117634773254395	7.247057914733887	156.492	106.785	7.0	TxS_auto_7	19.3764705657959	56.18431854248047	85.88232421875	151.389	106.407	7.0	8.670841539320149	Gray{Float64}(0.8280737871744389)	0.6090562488385255	Gray{Float64}(0.4950810420826225)	Gray{Float64}(6.9940370123478335)	7.4200271681923455	Gray{Float64}(5.867030603446984)	58	43	1	WT	120	WT_120
23Oct17_Il12inex_0_60_90_120_Sequence_A 0_S 0_U 3_V 0_X12_Y10_Job(Seq.Scan) 1 02 01_494	Cell_CP_45	6872.5	3310.0	1	1	1	23Oct17_Il12inex_0_60_90_120_Sequence_A 0_S 0_U 3_V 0_X12_Y10_Job(Seq.Scan) 1 02 01_494__Cell_CP_45	Cell_CP_45	23Oct17_Il12inex_0_60_90_120_Sequence_A 0_S 0_U 3_V 0_X12_Y10_Job(Seq.Scan) 1 02 01_494	0.10204081632653061	0	0	0.0	0.0	0.0	0.0	0.0	0.0	0	0.0	0.0	0.0	0.0	0.0	0.0	0.0	Gray{Float64}(0.0)	0.0	Gray{Float64}(0.0)	Gray{Float64}(0.0)	0.0	Gray{Float64}(0.0)	59	37	1	WT	120	WT_120
23Oct17_Il12inex_0_60_90_120_Sequence_A 0_S 0_U 3_V 0_X12_Y10_Job(Seq.Scan) 1 02 01_494	Cell_CP_46	6144.0	4247.5	0	0	0	23Oct17_Il12inex_0_60_90_120_Sequence_A 0_S 0_U 3_V 0_X12_Y10_Job(Seq.Scan) 1 02 01_494__Cell_CP_46	Cell_CP_46	23Oct17_Il12inex_0_60_90_120_Sequence_A 0_S 0_U 3_V 0_X12_Y10_Job(Seq.Scan) 1 02 01_494	0.10204081632653061	0	0	0.0	0.0	0.0	0.0	0.0	0.0	0	0.0	0.0	0.0	0.0	0.0	0.0	0.0	Gray{Float64}(0.0)	0.0	Gray{Float64}(0.0)	Gray{Float64}(0.0)	0.0	Gray{Float64}(0.0)	34	21	1	WT	120	WT_120
23Oct17_Il12inex_0_60_90_120_Sequence_A 0_S 0_U 3_V 0_X12_Y10_Job(Seq.Scan) 1 02 01_494	Cell_CP_47	11031.0	6966.5	4	4	3	23Oct17_Il12inex_0_60_90_120_Sequence_A 0_S 0_U 3_V 0_X12_Y10_Job(Seq.Scan) 1 02 01_494__Cell_CP_47	Cell_CP_47	23Oct17_Il12inex_0_60_90_120_Sequence_A 0_S 0_U 3_V 0_X12_Y10_Job(Seq.Scan) 1 02 01_494	0.10204081632653061	2	TxS_auto_47	3.2509806156158447	5.996078014373779	9.619606018066406	164.241	152.712	8.5	TxS_auto_27	6.4509806632995605	13.09019660949707	17.701955795288086	161.028	144.39600000000002	7.5	13.028016925073429	Gray{Float64}(1.1734582247491268)	0.7918768603665621	Gray{Float64}(0.6571611028754228)	Gray{Float64}(2.3285147504985795)	1.7287673322229358	Gray{Float64}(1.2093049103711428)	88	45	1	WT	120	WT_120
23Oct17_Il12inex_0_60_90_120_Sequence_A 0_S 0_U 3_V 0_X12_Y10_Job(Seq.Scan) 1 02 01_494	Cell_CP_48	6140.0	4818.5	0	0	0	23Oct17_Il12inex_0_60_90_120_Sequence_A 0_S 0_U 3_V 0_X12_Y10_Job(Seq.Scan) 1 02 01_494__Cell_CP_48	Cell_CP_48	23Oct17_Il12inex_0_60_90_120_Sequence_A 0_S 0_U 3_V 0_X12_Y10_Job(Seq.Scan) 1 02 01_494	0.10204081632653061	0	0	0.0	0.0	0.0	0.0	0.0	0.0	0	0.0	0.0	0.0	0.0	0.0	0.0	0.0	Gray{Float64}(0.0)	0.0	Gray{Float64}(0.0)	Gray{Float64}(0.0)	0.0	Gray{Float64}(0.0)	27	21	1	WT	120	WT_120
23Oct17_Il12inex_0_60_90_120_Sequence_A 0_S 0_U 3_V 0_X12_Y10_Job(Seq.Scan) 1 02 01_494	Cell_CP_49	6277.0	4390.0	0	0	0	23Oct17_Il12inex_0_60_90_120_Sequence_A 0_S 0_U 3_V 0_X12_Y10_Job(Seq.Scan) 1 02 01_494__Cell_CP_49	Cell_CP_49	23Oct17_Il12inex_0_60_90_120_Sequence_A 0_S 0_U 3_V 0_X12_Y10_Job(Seq.Scan) 1 02 01_494	0.10204081632653061	0	0	0.0	0.0	0.0	0.0	0.0	0.0	0	0.0	0.0	0.0	0.0	0.0	0.0	0.0	Gray{Float64}(0.0)	0.0	Gray{Float64}(0.0)	Gray{Float64}(0.0)	0.0	Gray{Float64}(0.0)	2	1	1	WT	120	WT_120
23Oct17_Il12inex_0_60_90_120_Sequence_A 0_S 0_U 3_V 0_X11_Y14_Job(Seq.Scan) 1 02 01_556	Cell_CP_1	8089.5	5514.5	0	0	0	23Oct17_Il12inex_0_60_90_120_Sequence_A 0_S 0_U 3_V 0_X11_Y14_Job(Seq.Scan) 1 02 01_556__Cell_CP_1	Cell_CP_1	23Oct17_Il12inex_0_60_90_120_Sequence_A 0_S 0_U 3_V 0_X11_Y14_Job(Seq.Scan) 1 02 01_556	0.0	0	0	0.0	0.0	0.0	0.0	0.0	0.0	0	0.0	0.0	0.0	0.0	0.0	0.0	0.0	Gray{Float64}(0.0)	0.0	Gray{Float64}(0.0)	Gray{Float64}(0.0)	0.0	Gray{Float64}(0.0)	0	0	1	WT	120	WT_120
23Oct17_Il12inex_0_60_90_120_Sequence_A 0_S 0_U 3_V 0_X11_Y14_Job(Seq.Scan) 1 02 01_556	Cell_CP_2	6774.0	4210.0	0	0	0	23Oct17_Il12inex_0_60_90_120_Sequence_A 0_S 0_U 3_V 0_X11_Y14_Job(Seq.Scan) 1 02 01_556__Cell_CP_2	Cell_CP_2	23Oct17_Il12inex_0_60_90_120_Sequence_A 0_S 0_U 3_V 0_X11_Y14_Job(Seq.Scan) 1 02 01_556	0.0	0	0	0.0	0.0	0.0	0.0	0.0	0.0	0	0.0	0.0	0.0	0.0	0.0	0.0	0.0	Gray{Float64}(0.0)	0.0	Gray{Float64}(0.0)	Gray{Float64}(0.0)	0.0	Gray{Float64}(0.0)	0	0	1	WT	120	WT_120
23Oct17_Il12inex_0_60_90_120_Sequence_A 0_S 0_U 3_V 0_X11_Y14_Job(Seq.Scan) 1 02 01_556	Cell_CP_3	12714.5	5924.0	0	0	0	23Oct17_Il12inex_0_60_90_120_Sequence_A 0_S 0_U 3_V 0_X11_Y14_Job(Seq.Scan) 1 02 01_556__Cell_CP_3	Cell_CP_3	23Oct17_Il12inex_0_60_90_120_Sequence_A 0_S 0_U 3_V 0_X11_Y14_Job(Seq.Scan) 1 02 01_556	0.0	0	0	0.0	0.0	0.0	0.0	0.0	0.0	0	0.0	0.0	0.0	0.0	0.0	0.0	0.0	Gray{Float64}(0.0)	0.0	Gray{Float64}(0.0)	Gray{Float64}(0.0)	0.0	Gray{Float64}(0.0)	0	0	1	WT	120	WT_120
23Oct17_Il12inex_0_60_90_120_Sequence_A 0_S 0_U 3_V 0_X11_Y14_Job(Seq.Scan) 1 02 01_556	Cell_CP_4	10572.0	5286.0	0	0	0	23Oct17_Il12inex_0_60_90_120_Sequence_A 0_S 0_U 3_V 0_X11_Y14_Job(Seq.Scan) 1 02 01_556__Cell_CP_4	Cell_CP_4	23Oct17_Il12inex_0_60_90_120_Sequence_A 0_S 0_U 3_V 0_X11_Y14_Job(Seq.Scan) 1 02 01_556	0.0	0	0	0.0	0.0	0.0	0.0	0.0	0.0	0	0.0	0.0	0.0	0.0	0.0	0.0	0.0	Gray{Float64}(0.0)	0.0	Gray{Float64}(0.0)	Gray{Float64}(0.0)	0.0	Gray{Float64}(0.0)	0	0	1	WT	120	WT_120
23Oct17_Il12inex_0_60_90_120_Sequence_A 0_S 0_U 3_V 0_X11_Y14_Job(Seq.Scan) 1 02 01_556	Cell_CP_5	5611.5	4573.0	0	0	0	23Oct17_Il12inex_0_60_90_120_Sequence_A 0_S 0_U 3_V 0_X11_Y14_Job(Seq.Scan) 1 02 01_556__Cell_CP_5	Cell_CP_5	23Oct17_Il12inex_0_60_90_120_Sequence_A 0_S 0_U 3_V 0_X11_Y14_Job(Seq.Scan) 1 02 01_556	0.0	0	0	0.0	0.0	0.0	0.0	0.0	0.0	0	0.0	0.0	0.0	0.0	0.0	0.0	0.0	Gray{Float64}(0.0)	0.0	Gray{Float64}(0.0)	Gray{Float64}(0.0)	0.0	Gray{Float64}(0.0)	0	0	1	WT	120	WT_120
23Oct17_Il12inex_0_60_90_120_Sequence_A 0_S 0_U 3_V 0_X11_Y14_Job(Seq.Scan) 1 02 01_556	Cell_CP_6	8940.5	4224.0	1	1	0	23Oct17_Il12inex_0_60_90_120_Sequence_A 0_S 0_U 3_V 0_X11_Y14_Job(Seq.Scan) 1 02 01_556__Cell_CP_6	Cell_CP_6	23Oct17_Il12inex_0_60_90_120_Sequence_A 0_S 0_U 3_V 0_X11_Y14_Job(Seq.Scan) 1 02 01_556	0.0	0	0	0.0	0.0	0.0	0.0	0.0	0.0	0	0.0	0.0	0.0	0.0	0.0	0.0	0.0	Gray{Float64}(0.0)	0.0	Gray{Float64}(0.0)	Gray{Float64}(0.0)	0.0	Gray{Float64}(0.0)	1	0	1	WT	120	WT_120
23Oct17_Il12inex_0_60_90_120_Sequence_A 0_S 0_U 3_V 0_X11_Y14_Job(Seq.Scan) 1 02 01_556	Cell_CP_7	13113.5	7212.5	0	0	0	23Oct17_Il12inex_0_60_90_120_Sequence_A 0_S 0_U 3_V 0_X11_Y14_Job(Seq.Scan) 1 02 01_556__Cell_CP_7	Cell_CP_7	23Oct17_Il12inex_0_60_90_120_Sequence_A 0_S 0_U 3_V 0_X11_Y14_Job(Seq.Scan) 1 02 01_556	0.0	0	0	0.0	0.0	0.0	0.0	0.0	0.0	0	0.0	0.0	0.0	0.0	0.0	0.0	0.0	Gray{Float64}(0.0)	0.0	Gray{Float64}(0.0)	Gray{Float64}(0.0)	0.0	Gray{Float64}(0.0)	0	0	1	WT	120	WT_120
23Oct17_Il12inex_0_60_90_120_Sequence_A 0_S 0_U 3_V 0_X11_Y14_Job(Seq.Scan) 1 02 01_556	Cell_CP_8	10200.5	6814.5	0	0	0	23Oct17_Il12inex_0_60_90_120_Sequence_A 0_S 0_U 3_V 0_X11_Y14_Job(Seq.Scan) 1 02 01_556__Cell_CP_8	Cell_CP_8	23Oct17_Il12inex_0_60_90_120_Sequence_A 0_S 0_U 3_V 0_X11_Y14_Job(Seq.Scan) 1 02 01_556	0.0	0	0	0.0	0.0	0.0	0.0	0.0	0.0	0	0.0	0.0	0.0	0.0	0.0	0.0	0.0	Gray{Float64}(0.0)	0.0	Gray{Float64}(0.0)	Gray{Float64}(0.0)	0.0	Gray{Float64}(0.0)	0	0	1	WT	120	WT_120
23Oct17_Il12inex_0_60_90_120_Sequence_A 0_S 0_U 3_V 0_X11_Y13_Job(Seq.Scan) 1 02 01_534	Cell_CP_1	7876.0	4164.0	0	0	0	23Oct17_Il12inex_0_60_90_120_Sequence_A 0_S 0_U 3_V 0_X11_Y13_Job(Seq.Scan) 1 02 01_534__Cell_CP_1	Cell_CP_1	23Oct17_Il12inex_0_60_90_120_Sequence_A 0_S 0_U 3_V 0_X11_Y13_Job(Seq.Scan) 1 02 01_534	0.0	0	0	0.0	0.0	0.0	0.0	0.0	0.0	0	0.0	0.0	0.0	0.0	0.0	0.0	0.0	Gray{Float64}(0.0)	0.0	Gray{Float64}(0.0)	Gray{Float64}(0.0)	0.0	Gray{Float64}(0.0)	0	0	1	WT	120	WT_120
23Oct17_Il12inex_0_60_90_120_Sequence_A 0_S 0_U 3_V 0_X11_Y13_Job(Seq.Scan) 1 02 01_534	Cell_CP_2	13824.5	5187.0	0	0	0	23Oct17_Il12inex_0_60_90_120_Sequence_A 0_S 0_U 3_V 0_X11_Y13_Job(Seq.Scan) 1 02 01_534__Cell_CP_2	Cell_CP_2	23Oct17_Il12inex_0_60_90_120_Sequence_A 0_S 0_U 3_V 0_X11_Y13_Job(Seq.Scan) 1 02 01_534	0.0	0	0	0.0	0.0	0.0	0.0	0.0	0.0	0	0.0	0.0	0.0	0.0	0.0	0.0	0.0	Gray{Float64}(0.0)	0.0	Gray{Float64}(0.0)	Gray{Float64}(0.0)	0.0	Gray{Float64}(0.0)	0	0	1	WT	120	WT_120
23Oct17_Il12inex_0_60_90_120_Sequence_A 0_S 0_U 3_V 0_X11_Y13_Job(Seq.Scan) 1 02 01_534	Cell_CP_3	16271.0	6350.0	0	0	0	23Oct17_Il12inex_0_60_90_120_Sequence_A 0_S 0_U 3_V 0_X11_Y13_Job(Seq.Scan) 1 02 01_534__Cell_CP_3	Cell_CP_3	23Oct17_Il12inex_0_60_90_120_Sequence_A 0_S 0_U 3_V 0_X11_Y13_Job(Seq.Scan) 1 02 01_534	0.0	0	0	0.0	0.0	0.0	0.0	0.0	0.0	0	0.0	0.0	0.0	0.0	0.0	0.0	0.0	Gray{Float64}(0.0)	0.0	Gray{Float64}(0.0)	Gray{Float64}(0.0)	0.0	Gray{Float64}(0.0)	0	0	1	WT	120	WT_120
23Oct17_Il12inex_0_60_90_120_Sequence_A 0_S 0_U 3_V 0_X11_Y13_Job(Seq.Scan) 1 02 01_534	Cell_CP_4	8328.5	3834.0	0	0	0	23Oct17_Il12inex_0_60_90_120_Sequence_A 0_S 0_U 3_V 0_X11_Y13_Job(Seq.Scan) 1 02 01_534__Cell_CP_4	Cell_CP_4	23Oct17_Il12inex_0_60_90_120_Sequence_A 0_S 0_U 3_V 0_X11_Y13_Job(Seq.Scan) 1 02 01_534	0.0	0	0	0.0	0.0	0.0	0.0	0.0	0.0	0	0.0	0.0	0.0	0.0	0.0	0.0	0.0	Gray{Float64}(0.0)	0.0	Gray{Float64}(0.0)	Gray{Float64}(0.0)	0.0	Gray{Float64}(0.0)	0	0	1	WT	120	WT_120
23Oct17_Il12inex_0_60_90_120_Sequence_A 0_S 0_U 3_V 0_X11_Y13_Job(Seq.Scan) 1 02 01_534	Cell_CP_5	8917.5	6501.5	1	1	1	23Oct17_Il12inex_0_60_90_120_Sequence_A 0_S 0_U 3_V 0_X11_Y13_Job(Seq.Scan) 1 02 01_534__Cell_CP_5	Cell_CP_5	23Oct17_Il12inex_0_60_90_120_Sequence_A 0_S 0_U 3_V 0_X11_Y13_Job(Seq.Scan) 1 02 01_534	0.0	0	0	0.0	0.0	0.0	0.0	0.0	0.0	0	0.0	0.0	0.0	0.0	0.0	0.0	0.0	Gray{Float64}(0.0)	0.0	Gray{Float64}(0.0)	Gray{Float64}(0.0)	0.0	Gray{Float64}(0.0)	0	0	1	WT	120	WT_120
23Oct17_Il12inex_0_60_90_120_Sequence_A 0_S 0_U 3_V 0_X11_Y13_Job(Seq.Scan) 1 02 01_534	Cell_CP_6	11364.0	3929.5	0	0	0	23Oct17_Il12inex_0_60_90_120_Sequence_A 0_S 0_U 3_V 0_X11_Y13_Job(Seq.Scan) 1 02 01_534__Cell_CP_6	Cell_CP_6	23Oct17_Il12inex_0_60_90_120_Sequence_A 0_S 0_U 3_V 0_X11_Y13_Job(Seq.Scan) 1 02 01_534	0.0	0	0	0.0	0.0	0.0	0.0	0.0	0.0	0	0.0	0.0	0.0	0.0	0.0	0.0	0.0	Gray{Float64}(0.0)	0.0	Gray{Float64}(0.0)	Gray{Float64}(0.0)	0.0	Gray{Float64}(0.0)	0	0	1	WT	120	WT_120
23Oct17_Il12inex_0_60_90_120_Sequence_A 0_S 0_U 3_V 0_X11_Y13_Job(Seq.Scan) 1 02 01_534	Cell_CP_7	15956.0	8692.0	0	0	0	23Oct17_Il12inex_0_60_90_120_Sequence_A 0_S 0_U 3_V 0_X11_Y13_Job(Seq.Scan) 1 02 01_534__Cell_CP_7	Cell_CP_7	23Oct17_Il12inex_0_60_90_120_Sequence_A 0_S 0_U 3_V 0_X11_Y13_Job(Seq.Scan) 1 02 01_534	0.0	0	0	0.0	0.0	0.0	0.0	0.0	0.0	0	0.0	0.0	0.0	0.0	0.0	0.0	0.0	Gray{Float64}(0.0)	0.0	Gray{Float64}(0.0)	Gray{Float64}(0.0)	0.0	Gray{Float64}(0.0)	2	1	1	WT	120	WT_120
23Oct17_Il12inex_0_60_90_120_Sequence_A 0_S 0_U 3_V 0_X11_Y13_Job(Seq.Scan) 1 02 01_534	Cell_CP_8	15364.0	7053.5	1	1	1	23Oct17_Il12inex_0_60_90_120_Sequence_A 0_S 0_U 3_V 0_X11_Y13_Job(Seq.Scan) 1 02 01_534__Cell_CP_8	Cell_CP_8	23Oct17_Il12inex_0_60_90_120_Sequence_A 0_S 0_U 3_V 0_X11_Y13_Job(Seq.Scan) 1 02 01_534	0.0	0	0	0.0	0.0	0.0	0.0	0.0	0.0	0	0.0	0.0	0.0	0.0	0.0	0.0	0.0	Gray{Float64}(0.0)	0.0	Gray{Float64}(0.0)	Gray{Float64}(0.0)	0.0	Gray{Float64}(0.0)	0	0	1	WT	120	WT_120
23Oct17_Il12inex_0_60_90_120_Sequence_A 0_S 0_U 3_V 0_X11_Y13_Job(Seq.Scan) 1 02 01_534	Cell_CP_9	9449.5	3896.0	0	0	0	23Oct17_Il12inex_0_60_90_120_Sequence_A 0_S 0_U 3_V 0_X11_Y13_Job(Seq.Scan) 1 02 01_534__Cell_CP_9	Cell_CP_9	23Oct17_Il12inex_0_60_90_120_Sequence_A 0_S 0_U 3_V 0_X11_Y13_Job(Seq.Scan) 1 02 01_534	0.0	0	0	0.0	0.0	0.0	0.0	0.0	0.0	0	0.0	0.0	0.0	0.0	0.0	0.0	0.0	Gray{Float64}(0.0)	0.0	Gray{Float64}(0.0)	Gray{Float64}(0.0)	0.0	Gray{Float64}(0.0)	0	0	1	WT	120	WT_120
23Oct17_Il12inex_0_60_90_120_Sequence_A 0_S 0_U 3_V 0_X11_Y13_Job(Seq.Scan) 1 02 01_534	Cell_CP_10	8390.5	3458.5	0	0	0	23Oct17_Il12inex_0_60_90_120_Sequence_A 0_S 0_U 3_V 0_X11_Y13_Job(Seq.Scan) 1 02 01_534__Cell_CP_10	Cell_CP_10	23Oct17_Il12inex_0_60_90_120_Sequence_A 0_S 0_U 3_V 0_X11_Y13_Job(Seq.Scan) 1 02 01_534	0.0	0	0	0.0	0.0	0.0	0.0	0.0	0.0	0	0.0	0.0	0.0	0.0	0.0	0.0	0.0	Gray{Float64}(0.0)	0.0	Gray{Float64}(0.0)	Gray{Float64}(0.0)	0.0	Gray{Float64}(0.0)	0	0	1	WT	120	WT_120
23Oct17_Il12inex_0_60_90_120_Sequence_A 0_S 0_U 3_V 0_X11_Y13_Job(Seq.Scan) 1 02 01_534	Cell_CP_11	7778.5	3504.0	0	0	0	23Oct17_Il12inex_0_60_90_120_Sequence_A 0_S 0_U 3_V 0_X11_Y13_Job(Seq.Scan) 1 02 01_534__Cell_CP_11	Cell_CP_11	23Oct17_Il12inex_0_60_90_120_Sequence_A 0_S 0_U 3_V 0_X11_Y13_Job(Seq.Scan) 1 02 01_534	0.0	0	0	0.0	0.0	0.0	0.0	0.0	0.0	0	0.0	0.0	0.0	0.0	0.0	0.0	0.0	Gray{Float64}(0.0)	0.0	Gray{Float64}(0.0)	Gray{Float64}(0.0)	0.0	Gray{Float64}(0.0)	0	0	1	WT	120	WT_120
23Oct17_Il12inex_0_60_90_120_Sequence_A 0_S 0_U 3_V 0_X11_Y13_Job(Seq.Scan) 1 02 01_534	Cell_CP_12	7463.0	3257.0	0	0	0	23Oct17_Il12inex_0_60_90_120_Sequence_A 0_S 0_U 3_V 0_X11_Y13_Job(Seq.Scan) 1 02 01_534__Cell_CP_12	Cell_CP_12	23Oct17_Il12inex_0_60_90_120_Sequence_A 0_S 0_U 3_V 0_X11_Y13_Job(Seq.Scan) 1 02 01_534	0.0	0	0	0.0	0.0	0.0	0.0	0.0	0.0	0	0.0	0.0	0.0	0.0	0.0	0.0	0.0	Gray{Float64}(0.0)	0.0	Gray{Float64}(0.0)	Gray{Float64}(0.0)	0.0	Gray{Float64}(0.0)	1	1	1	WT	120	WT_120
23Oct17_Il12inex_0_60_90_120_Sequence_A 0_S 0_U 3_V 0_X11_Y13_Job(Seq.Scan) 1 02 01_534	Cell_CP_13	8756.0	3812.5	0	0	0	23Oct17_Il12inex_0_60_90_120_Sequence_A 0_S 0_U 3_V 0_X11_Y13_Job(Seq.Scan) 1 02 01_534__Cell_CP_13	Cell_CP_13	23Oct17_Il12inex_0_60_90_120_Sequence_A 0_S 0_U 3_V 0_X11_Y13_Job(Seq.Scan) 1 02 01_534	0.0	0	0	0.0	0.0	0.0	0.0	0.0	0.0	0	0.0	0.0	0.0	0.0	0.0	0.0	0.0	Gray{Float64}(0.0)	0.0	Gray{Float64}(0.0)	Gray{Float64}(0.0)	0.0	Gray{Float64}(0.0)	0	0	1	WT	120	WT_120
23Oct17_Il12inex_0_60_90_120_Sequence_A 0_S 0_U 3_V 0_X11_Y13_Job(Seq.Scan) 1 02 01_534	Cell_CP_14	8278.5	3896.5	0	0	0	23Oct17_Il12inex_0_60_90_120_Sequence_A 0_S 0_U 3_V 0_X11_Y13_Job(Seq.Scan) 1 02 01_534__Cell_CP_14	Cell_CP_14	23Oct17_Il12inex_0_60_90_120_Sequence_A 0_S 0_U 3_V 0_X11_Y13_Job(Seq.Scan) 1 02 01_534	0.0	0	0	0.0	0.0	0.0	0.0	0.0	0.0	0	0.0	0.0	0.0	0.0	0.0	0.0	0.0	Gray{Float64}(0.0)	0.0	Gray{Float64}(0.0)	Gray{Float64}(0.0)	0.0	Gray{Float64}(0.0)	34	21	1	WT	120	WT_120
23Oct17_Il12inex_0_60_90_120_Sequence_A 0_S 0_U 3_V 0_X11_Y13_Job(Seq.Scan) 1 02 01_534	Cell_CP_15	5930.0	3995.0	0	0	0	23Oct17_Il12inex_0_60_90_120_Sequence_A 0_S 0_U 3_V 0_X11_Y13_Job(Seq.Scan) 1 02 01_534__Cell_CP_15	Cell_CP_15	23Oct17_Il12inex_0_60_90_120_Sequence_A 0_S 0_U 3_V 0_X11_Y13_Job(Seq.Scan) 1 02 01_534	0.0	0	0	0.0	0.0	0.0	0.0	0.0	0.0	0	0.0	0.0	0.0	0.0	0.0	0.0	0.0	Gray{Float64}(0.0)	0.0	Gray{Float64}(0.0)	Gray{Float64}(0.0)	0.0	Gray{Float64}(0.0)	56	40	1	WT	120	WT_120
23Oct17_Il12inex_0_60_90_120_Sequence_A 0_S 0_U 3_V 0_X11_Y13_Job(Seq.Scan) 1 02 01_534	Cell_CP_16	8776.0	3946.0	0	0	0	23Oct17_Il12inex_0_60_90_120_Sequence_A 0_S 0_U 3_V 0_X11_Y13_Job(Seq.Scan) 1 02 01_534__Cell_CP_16	Cell_CP_16	23Oct17_Il12inex_0_60_90_120_Sequence_A 0_S 0_U 3_V 0_X11_Y13_Job(Seq.Scan) 1 02 01_534	0.0	0	0	0.0	0.0	0.0	0.0	0.0	0.0	0	0.0	0.0	0.0	0.0	0.0	0.0	0.0	Gray{Float64}(0.0)	0.0	Gray{Float64}(0.0)	Gray{Float64}(0.0)	0.0	Gray{Float64}(0.0)	52	19	1	WT	120	WT_120
23Oct17_Il12inex_0_60_90_120_Sequence_A 0_S 0_U 3_V 0_X11_Y13_Job(Seq.Scan) 1 02 01_534	Cell_CP_17	11253.0	4481.5	0	0	0	23Oct17_Il12inex_0_60_90_120_Sequence_A 0_S 0_U 3_V 0_X11_Y13_Job(Seq.Scan) 1 02 01_534__Cell_CP_17	Cell_CP_17	23Oct17_Il12inex_0_60_90_120_Sequence_A 0_S 0_U 3_V 0_X11_Y13_Job(Seq.Scan) 1 02 01_534	0.0	0	0	0.0	0.0	0.0	0.0	0.0	0.0	0	0.0	0.0	0.0	0.0	0.0	0.0	0.0	Gray{Float64}(0.0)	0.0	Gray{Float64}(0.0)	Gray{Float64}(0.0)	0.0	Gray{Float64}(0.0)	0	0	1	WT	120	WT_120
23Oct17_Il12inex_0_60_90_120_Sequence_A 0_S 0_U 3_V 0_X11_Y13_Job(Seq.Scan) 1 02 01_534	Cell_CP_18	10733.0	4000.5	0	0	0	23Oct17_Il12inex_0_60_90_120_Sequence_A 0_S 0_U 3_V 0_X11_Y13_Job(Seq.Scan) 1 02 01_534__Cell_CP_18	Cell_CP_18	23Oct17_Il12inex_0_60_90_120_Sequence_A 0_S 0_U 3_V 0_X11_Y13_Job(Seq.Scan) 1 02 01_534	0.0	0	0	0.0	0.0	0.0	0.0	0.0	0.0	0	0.0	0.0	0.0	0.0	0.0	0.0	0.0	Gray{Float64}(0.0)	0.0	Gray{Float64}(0.0)	Gray{Float64}(0.0)	0.0	Gray{Float64}(0.0)	0	0	1	WT	120	WT_120
23Oct17_Il12inex_0_60_90_120_Sequence_A 0_S 0_U 3_V 0_X11_Y13_Job(Seq.Scan) 1 02 01_534	Cell_CP_19	24660.0	10006.5	0	0	0	23Oct17_Il12inex_0_60_90_120_Sequence_A 0_S 0_U 3_V 0_X11_Y13_Job(Seq.Scan) 1 02 01_534__Cell_CP_19	Cell_CP_19	23Oct17_Il12inex_0_60_90_120_Sequence_A 0_S 0_U 3_V 0_X11_Y13_Job(Seq.Scan) 1 02 01_534	0.0	0	0	0.0	0.0	0.0	0.0	0.0	0.0	0	0.0	0.0	0.0	0.0	0.0	0.0	0.0	Gray{Float64}(0.0)	0.0	Gray{Float64}(0.0)	Gray{Float64}(0.0)	0.0	Gray{Float64}(0.0)	127	92	1	WT	120	WT_120
23Oct17_Il12inex_0_60_90_120_Sequence_A 0_S 0_U 3_V 0_X11_Y13_Job(Seq.Scan) 1 02 01_534	Cell_CP_20	8225.0	3867.5	1	1	1	23Oct17_Il12inex_0_60_90_120_Sequence_A 0_S 0_U 3_V 0_X11_Y13_Job(Seq.Scan) 1 02 01_534__Cell_CP_20	Cell_CP_20	23Oct17_Il12inex_0_60_90_120_Sequence_A 0_S 0_U 3_V 0_X11_Y13_Job(Seq.Scan) 1 02 01_534	0.0	0	0	0.0	0.0	0.0	0.0	0.0	0.0	0	0.0	0.0	0.0	0.0	0.0	0.0	0.0	Gray{Float64}(0.0)	0.0	Gray{Float64}(0.0)	Gray{Float64}(0.0)	0.0	Gray{Float64}(0.0)	0	0	1	WT	120	WT_120
23Oct17_Il12inex_0_60_90_120_Sequence_A 0_S 0_U 3_V 0_X11_Y13_Job(Seq.Scan) 1 02 01_534	Cell_CP_21	10606.5	4613.5	0	0	0	23Oct17_Il12inex_0_60_90_120_Sequence_A 0_S 0_U 3_V 0_X11_Y13_Job(Seq.Scan) 1 02 01_534__Cell_CP_21	Cell_CP_21	23Oct17_Il12inex_0_60_90_120_Sequence_A 0_S 0_U 3_V 0_X11_Y13_Job(Seq.Scan) 1 02 01_534	0.0	0	0	0.0	0.0	0.0	0.0	0.0	0.0	0	0.0	0.0	0.0	0.0	0.0	0.0	0.0	Gray{Float64}(0.0)	0.0	Gray{Float64}(0.0)	Gray{Float64}(0.0)	0.0	Gray{Float64}(0.0)	0	0	1	WT	120	WT_120
23Oct17_Il12inex_0_60_90_120_Sequence_A 0_S 0_U 3_V 0_X11_Y12_Job(Seq.Scan) 1 02 01_524	Cell_CP_1	5475.0	4431.0	22	22	22	23Oct17_Il12inex_0_60_90_120_Sequence_A 0_S 0_U 3_V 0_X11_Y12_Job(Seq.Scan) 1 02 01_524__Cell_CP_1	Cell_CP_1	23Oct17_Il12inex_0_60_90_120_Sequence_A 0_S 0_U 3_V 0_X11_Y12_Job(Seq.Scan) 1 02 01_524	0.11538461538461539	2	TxS_auto_92	18.494117736816406	53.2784309387207	86.54507446289062	14.364	178.605	8.5	TxS_auto_90	9.513726234436035	18.894121170043945	26.41175651550293	17.01	172.935	8.0	10.961305396712559	Gray{Float64}(6.675547206741747)	7.036258787139398	Gray{Float64}(5.912306229138145)	Gray{Float64}(3.4340285648537083)	2.495267292328981	Gray{Float64}(1.8043128801748836)	23	21	1	WT	120	WT_120
23Oct17_Il12inex_0_60_90_120_Sequence_A 0_S 0_U 3_V 0_X11_Y12_Job(Seq.Scan) 1 02 01_524	Cell_CP_2	5375.5	3896.5	0	0	0	23Oct17_Il12inex_0_60_90_120_Sequence_A 0_S 0_U 3_V 0_X11_Y12_Job(Seq.Scan) 1 02 01_524__Cell_CP_2	Cell_CP_2	23Oct17_Il12inex_0_60_90_120_Sequence_A 0_S 0_U 3_V 0_X11_Y12_Job(Seq.Scan) 1 02 01_524	0.11538461538461539	0	0	0.0	0.0	0.0	0.0	0.0	0.0	0	0.0	0.0	0.0	0.0	0.0	0.0	0.0	Gray{Float64}(0.0)	0.0	Gray{Float64}(0.0)	Gray{Float64}(0.0)	0.0	Gray{Float64}(0.0)	0	0	1	WT	120	WT_120
23Oct17_Il12inex_0_60_90_120_Sequence_A 0_S 0_U 3_V 0_X11_Y12_Job(Seq.Scan) 1 02 01_524	Cell_CP_3	3970.0	2446.5	0	0	0	23Oct17_Il12inex_0_60_90_120_Sequence_A 0_S 0_U 3_V 0_X11_Y12_Job(Seq.Scan) 1 02 01_524__Cell_CP_3	Cell_CP_3	23Oct17_Il12inex_0_60_90_120_Sequence_A 0_S 0_U 3_V 0_X11_Y12_Job(Seq.Scan) 1 02 01_524	0.11538461538461539	0	0	0.0	0.0	0.0	0.0	0.0	0.0	0	0.0	0.0	0.0	0.0	0.0	0.0	0.0	Gray{Float64}(0.0)	0.0	Gray{Float64}(0.0)	Gray{Float64}(0.0)	0.0	Gray{Float64}(0.0)	1	1	1	WT	120	WT_120
23Oct17_Il12inex_0_60_90_120_Sequence_A 0_S 0_U 3_V 0_X11_Y12_Job(Seq.Scan) 1 02 01_524	Cell_CP_4	4091.5	2133.5	0	0	0	23Oct17_Il12inex_0_60_90_120_Sequence_A 0_S 0_U 3_V 0_X11_Y12_Job(Seq.Scan) 1 02 01_524__Cell_CP_4	Cell_CP_4	23Oct17_Il12inex_0_60_90_120_Sequence_A 0_S 0_U 3_V 0_X11_Y12_Job(Seq.Scan) 1 02 01_524	0.11538461538461539	0	0	0.0	0.0	0.0	0.0	0.0	0.0	0	0.0	0.0	0.0	0.0	0.0	0.0	0.0	Gray{Float64}(0.0)	0.0	Gray{Float64}(0.0)	Gray{Float64}(0.0)	0.0	Gray{Float64}(0.0)	0	0	1	WT	120	WT_120
23Oct17_Il12inex_0_60_90_120_Sequence_A 0_S 0_U 3_V 0_X11_Y12_Job(Seq.Scan) 1 02 01_524	Cell_CP_5	3139.0	2018.5	0	0	0	23Oct17_Il12inex_0_60_90_120_Sequence_A 0_S 0_U 3_V 0_X11_Y12_Job(Seq.Scan) 1 02 01_524__Cell_CP_5	Cell_CP_5	23Oct17_Il12inex_0_60_90_120_Sequence_A 0_S 0_U 3_V 0_X11_Y12_Job(Seq.Scan) 1 02 01_524	0.11538461538461539	0	0	0.0	0.0	0.0	0.0	0.0	0.0	0	0.0	0.0	0.0	0.0	0.0	0.0	0.0	Gray{Float64}(0.0)	0.0	Gray{Float64}(0.0)	Gray{Float64}(0.0)	0.0	Gray{Float64}(0.0)	1	0	1	WT	120	WT_120
23Oct17_Il12inex_0_60_90_120_Sequence_A 0_S 0_U 3_V 0_X11_Y12_Job(Seq.Scan) 1 02 01_524	Cell_CP_6	4510.5	1916.0	0	0	0	23Oct17_Il12inex_0_60_90_120_Sequence_A 0_S 0_U 3_V 0_X11_Y12_Job(Seq.Scan) 1 02 01_524__Cell_CP_6	Cell_CP_6	23Oct17_Il12inex_0_60_90_120_Sequence_A 0_S 0_U 3_V 0_X11_Y12_Job(Seq.Scan) 1 02 01_524	0.11538461538461539	0	0	0.0	0.0	0.0	0.0	0.0	0.0	0	0.0	0.0	0.0	0.0	0.0	0.0	0.0	Gray{Float64}(0.0)	0.0	Gray{Float64}(0.0)	Gray{Float64}(0.0)	0.0	Gray{Float64}(0.0)	0	0	1	WT	120	WT_120
23Oct17_Il12inex_0_60_90_120_Sequence_A 0_S 0_U 3_V 0_X11_Y12_Job(Seq.Scan) 1 02 01_524	Cell_CP_7	6807.0	4480.5	11	11	11	23Oct17_Il12inex_0_60_90_120_Sequence_A 0_S 0_U 3_V 0_X11_Y12_Job(Seq.Scan) 1 02 01_524__Cell_CP_7	Cell_CP_7	23Oct17_Il12inex_0_60_90_120_Sequence_A 0_S 0_U 3_V 0_X11_Y12_Job(Seq.Scan) 1 02 01_524	0.11538461538461539	2	TxS_auto_21	15.423530578613281	36.61962127685547	55.666648864746094	34.776	177.66	6.5	TxS_auto_48	7.172548770904541	14.776473999023438	22.294113159179688	33.075	176.148	7.0	6.417129030960808	Gray{Float64}(5.567202931080806)	4.8361997050429295	Gray{Float64}(3.8028539102985657)	Gray{Float64}(2.5889684814493337)	1.9514669104679532	Gray{Float64}(1.5230170511973729)	47	33	1	WT	120	WT_120
23Oct17_Il12inex_0_60_90_120_Sequence_A 0_S 0_U 3_V 0_X11_Y12_Job(Seq.Scan) 1 02 01_524	Cell_CP_8	4534.0	3787.5	0	0	0	23Oct17_Il12inex_0_60_90_120_Sequence_A 0_S 0_U 3_V 0_X11_Y12_Job(Seq.Scan) 1 02 01_524__Cell_CP_8	Cell_CP_8	23Oct17_Il12inex_0_60_90_120_Sequence_A 0_S 0_U 3_V 0_X11_Y12_Job(Seq.Scan) 1 02 01_524	0.11538461538461539	0	0	0.0	0.0	0.0	0.0	0.0	0.0	0	0.0	0.0	0.0	0.0	0.0	0.0	0.0	Gray{Float64}(0.0)	0.0	Gray{Float64}(0.0)	Gray{Float64}(0.0)	0.0	Gray{Float64}(0.0)	1	0	1	WT	120	WT_120
23Oct17_Il12inex_0_60_90_120_Sequence_A 0_S 0_U 3_V 0_X11_Y12_Job(Seq.Scan) 1 02 01_524	Cell_CP_9	7079.5	4037.5	0	0	0	23Oct17_Il12inex_0_60_90_120_Sequence_A 0_S 0_U 3_V 0_X11_Y12_Job(Seq.Scan) 1 02 01_524__Cell_CP_9	Cell_CP_9	23Oct17_Il12inex_0_60_90_120_Sequence_A 0_S 0_U 3_V 0_X11_Y12_Job(Seq.Scan) 1 02 01_524	0.11538461538461539	0	0	0.0	0.0	0.0	0.0	0.0	0.0	0	0.0	0.0	0.0	0.0	0.0	0.0	0.0	Gray{Float64}(0.0)	0.0	Gray{Float64}(0.0)	Gray{Float64}(0.0)	0.0	Gray{Float64}(0.0)	2	0	1	WT	120	WT_120
23Oct17_Il12inex_0_60_90_120_Sequence_A 0_S 0_U 3_V 0_X11_Y12_Job(Seq.Scan) 1 02 01_524	Cell_CP_10	7878.5	4547.5	0	0	0	23Oct17_Il12inex_0_60_90_120_Sequence_A 0_S 0_U 3_V 0_X11_Y12_Job(Seq.Scan) 1 02 01_524__Cell_CP_10	Cell_CP_10	23Oct17_Il12inex_0_60_90_120_Sequence_A 0_S 0_U 3_V 0_X11_Y12_Job(Seq.Scan) 1 02 01_524	0.11538461538461539	0	0	0.0	0.0	0.0	0.0	0.0	0.0	0	0.0	0.0	0.0	0.0	0.0	0.0	0.0	Gray{Float64}(0.0)	0.0	Gray{Float64}(0.0)	Gray{Float64}(0.0)	0.0	Gray{Float64}(0.0)	26	4	1	WT	120	WT_120
23Oct17_Il12inex_0_60_90_120_Sequence_A 0_S 0_U 3_V 0_X11_Y12_Job(Seq.Scan) 1 02 01_524	Cell_CP_11	4730.5	2273.5	0	0	0	23Oct17_Il12inex_0_60_90_120_Sequence_A 0_S 0_U 3_V 0_X11_Y12_Job(Seq.Scan) 1 02 01_524__Cell_CP_11	Cell_CP_11	23Oct17_Il12inex_0_60_90_120_Sequence_A 0_S 0_U 3_V 0_X11_Y12_Job(Seq.Scan) 1 02 01_524	0.11538461538461539	0	0	0.0	0.0	0.0	0.0	0.0	0.0	0	0.0	0.0	0.0	0.0	0.0	0.0	0.0	Gray{Float64}(0.0)	0.0	Gray{Float64}(0.0)	Gray{Float64}(0.0)	0.0	Gray{Float64}(0.0)	10	1	1	WT	120	WT_120
23Oct17_Il12inex_0_60_90_120_Sequence_A 0_S 0_U 3_V 0_X11_Y12_Job(Seq.Scan) 1 02 01_524	Cell_CP_12	7181.0	3538.5	0	0	0	23Oct17_Il12inex_0_60_90_120_Sequence_A 0_S 0_U 3_V 0_X11_Y12_Job(Seq.Scan) 1 02 01_524__Cell_CP_12	Cell_CP_12	23Oct17_Il12inex_0_60_90_120_Sequence_A 0_S 0_U 3_V 0_X11_Y12_Job(Seq.Scan) 1 02 01_524	0.11538461538461539	0	0	0.0	0.0	0.0	0.0	0.0	0.0	0	0.0	0.0	0.0	0.0	0.0	0.0	0.0	Gray{Float64}(0.0)	0.0	Gray{Float64}(0.0)	Gray{Float64}(0.0)	0.0	Gray{Float64}(0.0)	42	26	1	WT	120	WT_120
23Oct17_Il12inex_0_60_90_120_Sequence_A 0_S 0_U 3_V 0_X11_Y12_Job(Seq.Scan) 1 02 01_524	Cell_CP_13	5368.0	2112.5	0	0	0	23Oct17_Il12inex_0_60_90_120_Sequence_A 0_S 0_U 3_V 0_X11_Y12_Job(Seq.Scan) 1 02 01_524__Cell_CP_13	Cell_CP_13	23Oct17_Il12inex_0_60_90_120_Sequence_A 0_S 0_U 3_V 0_X11_Y12_Job(Seq.Scan) 1 02 01_524	0.11538461538461539	0	0	0.0	0.0	0.0	0.0	0.0	0.0	0	0.0	0.0	0.0	0.0	0.0	0.0	0.0	Gray{Float64}(0.0)	0.0	Gray{Float64}(0.0)	Gray{Float64}(0.0)	0.0	Gray{Float64}(0.0)	18	4	1	WT	120	WT_120
23Oct17_Il12inex_0_60_90_120_Sequence_A 0_S 0_U 3_V 0_X11_Y12_Job(Seq.Scan) 1 02 01_524	Cell_CP_14	5288.0	2910.5	0	0	0	23Oct17_Il12inex_0_60_90_120_Sequence_A 0_S 0_U 3_V 0_X11_Y12_Job(Seq.Scan) 1 02 01_524__Cell_CP_14	Cell_CP_14	23Oct17_Il12inex_0_60_90_120_Sequence_A 0_S 0_U 3_V 0_X11_Y12_Job(Seq.Scan) 1 02 01_524	0.11538461538461539	0	0	0.0	0.0	0.0	0.0	0.0	0.0	0	0.0	0.0	0.0	0.0	0.0	0.0	0.0	Gray{Float64}(0.0)	0.0	Gray{Float64}(0.0)	Gray{Float64}(0.0)	0.0	Gray{Float64}(0.0)	2	0	1	WT	120	WT_120
23Oct17_Il12inex_0_60_90_120_Sequence_A 0_S 0_U 3_V 0_X11_Y12_Job(Seq.Scan) 1 02 01_524	Cell_CP_15	9138.0	4798.0	2	2	0	23Oct17_Il12inex_0_60_90_120_Sequence_A 0_S 0_U 3_V 0_X11_Y12_Job(Seq.Scan) 1 02 01_524__Cell_CP_15	Cell_CP_15	23Oct17_Il12inex_0_60_90_120_Sequence_A 0_S 0_U 3_V 0_X11_Y12_Job(Seq.Scan) 1 02 01_524	0.11538461538461539	0	0	0.0	0.0	0.0	0.0	0.0	0.0	0	0.0	0.0	0.0	0.0	0.0	0.0	0.0	Gray{Float64}(0.0)	0.0	Gray{Float64}(0.0)	Gray{Float64}(0.0)	0.0	Gray{Float64}(0.0)	34	2	1	WT	120	WT_120
23Oct17_Il12inex_0_60_90_120_Sequence_A 0_S 0_U 3_V 0_X11_Y12_Job(Seq.Scan) 1 02 01_524	Cell_CP_16	6698.5	3818.5	0	0	0	23Oct17_Il12inex_0_60_90_120_Sequence_A 0_S 0_U 3_V 0_X11_Y12_Job(Seq.Scan) 1 02 01_524__Cell_CP_16	Cell_CP_16	23Oct17_Il12inex_0_60_90_120_Sequence_A 0_S 0_U 3_V 0_X11_Y12_Job(Seq.Scan) 1 02 01_524	0.11538461538461539	0	0	0.0	0.0	0.0	0.0	0.0	0.0	0	0.0	0.0	0.0	0.0	0.0	0.0	0.0	Gray{Float64}(0.0)	0.0	Gray{Float64}(0.0)	Gray{Float64}(0.0)	0.0	Gray{Float64}(0.0)	4	2	1	WT	120	WT_120
23Oct17_Il12inex_0_60_90_120_Sequence_A 0_S 0_U 3_V 0_X11_Y12_Job(Seq.Scan) 1 02 01_524	Cell_CP_17	7084.5	4864.0	2	2	1	23Oct17_Il12inex_0_60_90_120_Sequence_A 0_S 0_U 3_V 0_X11_Y12_Job(Seq.Scan) 1 02 01_524__Cell_CP_17	Cell_CP_17	23Oct17_Il12inex_0_60_90_120_Sequence_A 0_S 0_U 3_V 0_X11_Y12_Job(Seq.Scan) 1 02 01_524	0.11538461538461539	1	TxS_auto_13	4.447059154510498	8.423530578613281	11.470585823059082	51.786	37.611	5.5	0	0.0	0.0	0.0	0.0	0.0	0.0	0.0	Gray{Float64}(1.605188943834319)	1.1124603335386491	Gray{Float64}(0.7836103491090668)	Gray{Float64}(0.0)	0.0	Gray{Float64}(0.0)	63	43	1	WT	120	WT_120
23Oct17_Il12inex_0_60_90_120_Sequence_A 0_S 0_U 3_V 0_X11_Y12_Job(Seq.Scan) 1 02 01_524	Cell_CP_18	5542.5	3558.5	28	28	28	23Oct17_Il12inex_0_60_90_120_Sequence_A 0_S 0_U 3_V 0_X11_Y12_Job(Seq.Scan) 1 02 01_524__Cell_CP_18	Cell_CP_18	23Oct17_Il12inex_0_60_90_120_Sequence_A 0_S 0_U 3_V 0_X11_Y12_Job(Seq.Scan) 1 02 01_524	0.11538461538461539	2	TxS_auto_28	17.827449798583984	49.25490951538086	79.49800872802734	57.645	171.99	7.0	TxS_auto_69	4.2862749099731445	7.929409980773926	14.325488090515137	60.291000000000004	168.399	7.0	8.300397400124892	Gray{Float64}(6.434909975151493)	6.504889197768785	Gray{Float64}(5.430887605375295)	Gray{Float64}(1.5471530412958194)	1.0472038997962103	Gray{Float64}(0.9786423201855786)	35	30	1	WT	120	WT_120
23Oct17_Il12inex_0_60_90_120_Sequence_A 0_S 0_U 3_V 0_X11_Y12_Job(Seq.Scan) 1 02 01_524	Cell_CP_19	4841.0	2332.5	0	0	0	23Oct17_Il12inex_0_60_90_120_Sequence_A 0_S 0_U 3_V 0_X11_Y12_Job(Seq.Scan) 1 02 01_524__Cell_CP_19	Cell_CP_19	23Oct17_Il12inex_0_60_90_120_Sequence_A 0_S 0_U 3_V 0_X11_Y12_Job(Seq.Scan) 1 02 01_524	0.11538461538461539	0	0	0.0	0.0	0.0	0.0	0.0	0.0	0	0.0	0.0	0.0	0.0	0.0	0.0	0.0	Gray{Float64}(0.0)	0.0	Gray{Float64}(0.0)	Gray{Float64}(0.0)	0.0	Gray{Float64}(0.0)	0	0	1	WT	120	WT_120
23Oct17_Il12inex_0_60_90_120_Sequence_A 0_S 0_U 3_V 0_X11_Y12_Job(Seq.Scan) 1 02 01_524	Cell_CP_20	7731.5	5295.5	2	2	0	23Oct17_Il12inex_0_60_90_120_Sequence_A 0_S 0_U 3_V 0_X11_Y12_Job(Seq.Scan) 1 02 01_524__Cell_CP_20	Cell_CP_20	23Oct17_Il12inex_0_60_90_120_Sequence_A 0_S 0_U 3_V 0_X11_Y12_Job(Seq.Scan) 1 02 01_524	0.11538461538461539	0	0	0.0	0.0	0.0	0.0	0.0	0.0	0	0.0	0.0	0.0	0.0	0.0	0.0	0.0	Gray{Float64}(0.0)	0.0	Gray{Float64}(0.0)	Gray{Float64}(0.0)	0.0	Gray{Float64}(0.0)	124	78	1	WT	120	WT_120
23Oct17_Il12inex_0_60_90_120_Sequence_A 0_S 0_U 3_V 0_X11_Y12_Job(Seq.Scan) 1 02 01_524	Cell_CP_21	6949.0	2419.5	1	1	0	23Oct17_Il12inex_0_60_90_120_Sequence_A 0_S 0_U 3_V 0_X11_Y12_Job(Seq.Scan) 1 02 01_524__Cell_CP_21	Cell_CP_21	23Oct17_Il12inex_0_60_90_120_Sequence_A 0_S 0_U 3_V 0_X11_Y12_Job(Seq.Scan) 1 02 01_524	0.11538461538461539	0	0	0.0	0.0	0.0	0.0	0.0	0.0	0	0.0	0.0	0.0	0.0	0.0	0.0	0.0	Gray{Float64}(0.0)	0.0	Gray{Float64}(0.0)	Gray{Float64}(0.0)	0.0	Gray{Float64}(0.0)	21	10	1	WT	120	WT_120
23Oct17_Il12inex_0_60_90_120_Sequence_A 0_S 0_U 3_V 0_X11_Y12_Job(Seq.Scan) 1 02 01_524	Cell_CP_22	5261.0	2511.0	0	0	0	23Oct17_Il12inex_0_60_90_120_Sequence_A 0_S 0_U 3_V 0_X11_Y12_Job(Seq.Scan) 1 02 01_524__Cell_CP_22	Cell_CP_22	23Oct17_Il12inex_0_60_90_120_Sequence_A 0_S 0_U 3_V 0_X11_Y12_Job(Seq.Scan) 1 02 01_524	0.11538461538461539	0	0	0.0	0.0	0.0	0.0	0.0	0.0	0	0.0	0.0	0.0	0.0	0.0	0.0	0.0	Gray{Float64}(0.0)	0.0	Gray{Float64}(0.0)	Gray{Float64}(0.0)	0.0	Gray{Float64}(0.0)	0	0	1	WT	120	WT_120
23Oct17_Il12inex_0_60_90_120_Sequence_A 0_S 0_U 3_V 0_X11_Y12_Job(Seq.Scan) 1 02 01_524	Cell_CP_23	8742.0	3278.0	0	0	0	23Oct17_Il12inex_0_60_90_120_Sequence_A 0_S 0_U 3_V 0_X11_Y12_Job(Seq.Scan) 1 02 01_524__Cell_CP_23	Cell_CP_23	23Oct17_Il12inex_0_60_90_120_Sequence_A 0_S 0_U 3_V 0_X11_Y12_Job(Seq.Scan) 1 02 01_524	0.11538461538461539	0	0	0.0	0.0	0.0	0.0	0.0	0.0	0	0.0	0.0	0.0	0.0	0.0	0.0	0.0	Gray{Float64}(0.0)	0.0	Gray{Float64}(0.0)	Gray{Float64}(0.0)	0.0	Gray{Float64}(0.0)	0	0	1	WT	120	WT_120
23Oct17_Il12inex_0_60_90_120_Sequence_A 0_S 0_U 3_V 0_X11_Y12_Job(Seq.Scan) 1 02 01_524	Cell_CP_24	6183.5	3382.0	1	1	0	23Oct17_Il12inex_0_60_90_120_Sequence_A 0_S 0_U 3_V 0_X11_Y12_Job(Seq.Scan) 1 02 01_524__Cell_CP_24	Cell_CP_24	23Oct17_Il12inex_0_60_90_120_Sequence_A 0_S 0_U 3_V 0_X11_Y12_Job(Seq.Scan) 1 02 01_524	0.11538461538461539	1	TxS_auto_56	11.72156810760498	24.47058868408203	32.40392303466797	84.672	49.896	7.5	0	0.0	0.0	0.0	0.0	0.0	0.0	0.0	Gray{Float64}(4.230960479049337)	3.2317279548431923	Gray{Float64}(2.213666314291846)	Gray{Float64}(0.0)	0.0	Gray{Float64}(0.0)	78	32	1	WT	120	WT_120
23Oct17_Il12inex_0_60_90_120_Sequence_A 0_S 0_U 3_V 0_X11_Y12_Job(Seq.Scan) 1 02 01_524	Cell_CP_25	6977.5	3281.0	6	6	4	23Oct17_Il12inex_0_60_90_120_Sequence_A 0_S 0_U 3_V 0_X11_Y12_Job(Seq.Scan) 1 02 01_524__Cell_CP_25	Cell_CP_25	23Oct17_Il12inex_0_60_90_120_Sequence_A 0_S 0_U 3_V 0_X11_Y12_Job(Seq.Scan) 1 02 01_524	0.11538461538461539	0	0	0.0	0.0	0.0	0.0	0.0	0.0	0	0.0	0.0	0.0	0.0	0.0	0.0	0.0	Gray{Float64}(0.0)	0.0	Gray{Float64}(0.0)	Gray{Float64}(0.0)	0.0	Gray{Float64}(0.0)	64	34	1	WT	120	WT_120
23Oct17_Il12inex_0_60_90_120_Sequence_A 0_S 0_U 3_V 0_X11_Y12_Job(Seq.Scan) 1 02 01_524	Cell_CP_26	6768.5	4103.5	0	0	0	23Oct17_Il12inex_0_60_90_120_Sequence_A 0_S 0_U 3_V 0_X11_Y12_Job(Seq.Scan) 1 02 01_524__Cell_CP_26	Cell_CP_26	23Oct17_Il12inex_0_60_90_120_Sequence_A 0_S 0_U 3_V 0_X11_Y12_Job(Seq.Scan) 1 02 01_524	0.11538461538461539	0	0	0.0	0.0	0.0	0.0	0.0	0.0	0	0.0	0.0	0.0	0.0	0.0	0.0	0.0	Gray{Float64}(0.0)	0.0	Gray{Float64}(0.0)	Gray{Float64}(0.0)	0.0	Gray{Float64}(0.0)	1	0	1	WT	120	WT_120
23Oct17_Il12inex_0_60_90_120_Sequence_A 0_S 0_U 3_V 0_X11_Y12_Job(Seq.Scan) 1 02 01_524	Cell_CP_27	3909.5	2108.5	0	0	0	23Oct17_Il12inex_0_60_90_120_Sequence_A 0_S 0_U 3_V 0_X11_Y12_Job(Seq.Scan) 1 02 01_524__Cell_CP_27	Cell_CP_27	23Oct17_Il12inex_0_60_90_120_Sequence_A 0_S 0_U 3_V 0_X11_Y12_Job(Seq.Scan) 1 02 01_524	0.11538461538461539	0	0	0.0	0.0	0.0	0.0	0.0	0.0	0	0.0	0.0	0.0	0.0	0.0	0.0	0.0	Gray{Float64}(0.0)	0.0	Gray{Float64}(0.0)	Gray{Float64}(0.0)	0.0	Gray{Float64}(0.0)	4	0	1	WT	120	WT_120
23Oct17_Il12inex_0_60_90_120_Sequence_A 0_S 0_U 3_V 0_X11_Y12_Job(Seq.Scan) 1 02 01_524	Cell_CP_28	5540.0	2860.5	1	1	1	23Oct17_Il12inex_0_60_90_120_Sequence_A 0_S 0_U 3_V 0_X11_Y12_Job(Seq.Scan) 1 02 01_524__Cell_CP_28	Cell_CP_28	23Oct17_Il12inex_0_60_90_120_Sequence_A 0_S 0_U 3_V 0_X11_Y12_Job(Seq.Scan) 1 02 01_524	0.11538461538461539	0	0	0.0	0.0	0.0	0.0	0.0	0.0	0	0.0	0.0	0.0	0.0	0.0	0.0	0.0	Gray{Float64}(0.0)	0.0	Gray{Float64}(0.0)	Gray{Float64}(0.0)	0.0	Gray{Float64}(0.0)	1	0	1	WT	120	WT_120
23Oct17_Il12inex_0_60_90_120_Sequence_A 0_S 0_U 3_V 0_X11_Y12_Job(Seq.Scan) 1 02 01_524	Cell_CP_29	6847.0	3775.5	1	1	0	23Oct17_Il12inex_0_60_90_120_Sequence_A 0_S 0_U 3_V 0_X11_Y12_Job(Seq.Scan) 1 02 01_524__Cell_CP_29	Cell_CP_29	23Oct17_Il12inex_0_60_90_120_Sequence_A 0_S 0_U 3_V 0_X11_Y12_Job(Seq.Scan) 1 02 01_524	0.11538461538461539	0	0	0.0	0.0	0.0	0.0	0.0	0.0	0	0.0	0.0	0.0	0.0	0.0	0.0	0.0	Gray{Float64}(0.0)	0.0	Gray{Float64}(0.0)	Gray{Float64}(0.0)	0.0	Gray{Float64}(0.0)	59	19	1	WT	120	WT_120
23Oct17_Il12inex_0_60_90_120_Sequence_A 0_S 0_U 3_V 0_X11_Y12_Job(Seq.Scan) 1 02 01_524	Cell_CP_30	9377.5	6303.5	0	0	0	23Oct17_Il12inex_0_60_90_120_Sequence_A 0_S 0_U 3_V 0_X11_Y12_Job(Seq.Scan) 1 02 01_524__Cell_CP_30	Cell_CP_30	23Oct17_Il12inex_0_60_90_120_Sequence_A 0_S 0_U 3_V 0_X11_Y12_Job(Seq.Scan) 1 02 01_524	0.11538461538461539	0	0	0.0	0.0	0.0	0.0	0.0	0.0	0	0.0	0.0	0.0	0.0	0.0	0.0	0.0	Gray{Float64}(0.0)	0.0	Gray{Float64}(0.0)	Gray{Float64}(0.0)	0.0	Gray{Float64}(0.0)	59	40	1	WT	120	WT_120
23Oct17_Il12inex_0_60_90_120_Sequence_A 0_S 0_U 3_V 0_X11_Y12_Job(Seq.Scan) 1 02 01_524	Cell_CP_31	3875.0	2367.5	0	0	0	23Oct17_Il12inex_0_60_90_120_Sequence_A 0_S 0_U 3_V 0_X11_Y12_Job(Seq.Scan) 1 02 01_524__Cell_CP_31	Cell_CP_31	23Oct17_Il12inex_0_60_90_120_Sequence_A 0_S 0_U 3_V 0_X11_Y12_Job(Seq.Scan) 1 02 01_524	0.11538461538461539	0	0	0.0	0.0	0.0	0.0	0.0	0.0	0	0.0	0.0	0.0	0.0	0.0	0.0	0.0	Gray{Float64}(0.0)	0.0	Gray{Float64}(0.0)	Gray{Float64}(0.0)	0.0	Gray{Float64}(0.0)	5	0	1	WT	120	WT_120
23Oct17_Il12inex_0_60_90_120_Sequence_A 0_S 0_U 3_V 0_X11_Y12_Job(Seq.Scan) 1 02 01_524	Cell_CP_32	5864.5	4200.0	0	0	0	23Oct17_Il12inex_0_60_90_120_Sequence_A 0_S 0_U 3_V 0_X11_Y12_Job(Seq.Scan) 1 02 01_524__Cell_CP_32	Cell_CP_32	23Oct17_Il12inex_0_60_90_120_Sequence_A 0_S 0_U 3_V 0_X11_Y12_Job(Seq.Scan) 1 02 01_524	0.11538461538461539	0	0	0.0	0.0	0.0	0.0	0.0	0.0	0	0.0	0.0	0.0	0.0	0.0	0.0	0.0	Gray{Float64}(0.0)	0.0	Gray{Float64}(0.0)	Gray{Float64}(0.0)	0.0	Gray{Float64}(0.0)	2	1	1	WT	120	WT_120
23Oct17_Il12inex_0_60_90_120_Sequence_A 0_S 0_U 3_V 0_X11_Y12_Job(Seq.Scan) 1 02 01_524	Cell_CP_33	6627.5	4518.5	2	2	2	23Oct17_Il12inex_0_60_90_120_Sequence_A 0_S 0_U 3_V 0_X11_Y12_Job(Seq.Scan) 1 02 01_524__Cell_CP_33	Cell_CP_33	23Oct17_Il12inex_0_60_90_120_Sequence_A 0_S 0_U 3_V 0_X11_Y12_Job(Seq.Scan) 1 02 01_524	0.11538461538461539	1	TxS_auto_18	8.36862850189209	17.215686798095703	24.105876922607422	115.29	150.066	6.0	0	0.0	0.0	0.0	0.0	0.0	0.0	0.0	Gray{Float64}(3.0206996308266065)	2.2736035085016946	Gray{Float64}(1.6467872628555025)	Gray{Float64}(0.0)	0.0	Gray{Float64}(0.0)	11	6	1	WT	120	WT_120
23Oct17_Il12inex_0_60_90_120_Sequence_A 0_S 0_U 3_V 0_X11_Y12_Job(Seq.Scan) 1 02 01_524	Cell_CP_34	9542.5	5508.0	0	0	0	23Oct17_Il12inex_0_60_90_120_Sequence_A 0_S 0_U 3_V 0_X11_Y12_Job(Seq.Scan) 1 02 01_524__Cell_CP_34	Cell_CP_34	23Oct17_Il12inex_0_60_90_120_Sequence_A 0_S 0_U 3_V 0_X11_Y12_Job(Seq.Scan) 1 02 01_524	0.11538461538461539	0	0	0.0	0.0	0.0	0.0	0.0	0.0	0	0.0	0.0	0.0	0.0	0.0	0.0	0.0	Gray{Float64}(0.0)	0.0	Gray{Float64}(0.0)	Gray{Float64}(0.0)	0.0	Gray{Float64}(0.0)	15	8	1	WT	120	WT_120
23Oct17_Il12inex_0_60_90_120_Sequence_A 0_S 0_U 3_V 0_X11_Y12_Job(Seq.Scan) 1 02 01_524	Cell_CP_35	4682.0	2793.0	1	1	0	23Oct17_Il12inex_0_60_90_120_Sequence_A 0_S 0_U 3_V 0_X11_Y12_Job(Seq.Scan) 1 02 01_524__Cell_CP_35	Cell_CP_35	23Oct17_Il12inex_0_60_90_120_Sequence_A 0_S 0_U 3_V 0_X11_Y12_Job(Seq.Scan) 1 02 01_524	0.11538461538461539	0	0	0.0	0.0	0.0	0.0	0.0	0.0	0	0.0	0.0	0.0	0.0	0.0	0.0	0.0	Gray{Float64}(0.0)	0.0	Gray{Float64}(0.0)	Gray{Float64}(0.0)	0.0	Gray{Float64}(0.0)	70	38	1	WT	120	WT_120
23Oct17_Il12inex_0_60_90_120_Sequence_A 0_S 0_U 3_V 0_X11_Y12_Job(Seq.Scan) 1 02 01_524	Cell_CP_36	5452.0	3924.0	2	2	2	23Oct17_Il12inex_0_60_90_120_Sequence_A 0_S 0_U 3_V 0_X11_Y12_Job(Seq.Scan) 1 02 01_524__Cell_CP_36	Cell_CP_36	23Oct17_Il12inex_0_60_90_120_Sequence_A 0_S 0_U 3_V 0_X11_Y12_Job(Seq.Scan) 1 02 01_524	0.11538461538461539	0	0	0.0	0.0	0.0	0.0	0.0	0.0	0	0.0	0.0	0.0	0.0	0.0	0.0	0.0	Gray{Float64}(0.0)	0.0	Gray{Float64}(0.0)	Gray{Float64}(0.0)	0.0	Gray{Float64}(0.0)	6	3	1	WT	120	WT_120
23Oct17_Il12inex_0_60_90_120_Sequence_A 0_S 0_U 3_V 0_X11_Y12_Job(Seq.Scan) 1 02 01_524	Cell_CP_37	3961.0	1928.5	0	0	0	23Oct17_Il12inex_0_60_90_120_Sequence_A 0_S 0_U 3_V 0_X11_Y12_Job(Seq.Scan) 1 02 01_524__Cell_CP_37	Cell_CP_37	23Oct17_Il12inex_0_60_90_120_Sequence_A 0_S 0_U 3_V 0_X11_Y12_Job(Seq.Scan) 1 02 01_524	0.11538461538461539	0	0	0.0	0.0	0.0	0.0	0.0	0.0	0	0.0	0.0	0.0	0.0	0.0	0.0	0.0	Gray{Float64}(0.0)	0.0	Gray{Float64}(0.0)	Gray{Float64}(0.0)	0.0	Gray{Float64}(0.0)	4	1	1	WT	120	WT_120
23Oct17_Il12inex_0_60_90_120_Sequence_A 0_S 0_U 3_V 0_X11_Y12_Job(Seq.Scan) 1 02 01_524	Cell_CP_38	6017.5	3556.5	0	0	0	23Oct17_Il12inex_0_60_90_120_Sequence_A 0_S 0_U 3_V 0_X11_Y12_Job(Seq.Scan) 1 02 01_524__Cell_CP_38	Cell_CP_38	23Oct17_Il12inex_0_60_90_120_Sequence_A 0_S 0_U 3_V 0_X11_Y12_Job(Seq.Scan) 1 02 01_524	0.11538461538461539	0	0	0.0	0.0	0.0	0.0	0.0	0.0	0	0.0	0.0	0.0	0.0	0.0	0.0	0.0	Gray{Float64}(0.0)	0.0	Gray{Float64}(0.0)	Gray{Float64}(0.0)	0.0	Gray{Float64}(0.0)	0	0	1	WT	120	WT_120
23Oct17_Il12inex_0_60_90_120_Sequence_A 0_S 0_U 3_V 0_X11_Y12_Job(Seq.Scan) 1 02 01_524	Cell_CP_39	8592.5	4554.0	0	0	0	23Oct17_Il12inex_0_60_90_120_Sequence_A 0_S 0_U 3_V 0_X11_Y12_Job(Seq.Scan) 1 02 01_524__Cell_CP_39	Cell_CP_39	23Oct17_Il12inex_0_60_90_120_Sequence_A 0_S 0_U 3_V 0_X11_Y12_Job(Seq.Scan) 1 02 01_524	0.11538461538461539	0	0	0.0	0.0	0.0	0.0	0.0	0.0	0	0.0	0.0	0.0	0.0	0.0	0.0	0.0	Gray{Float64}(0.0)	0.0	Gray{Float64}(0.0)	Gray{Float64}(0.0)	0.0	Gray{Float64}(0.0)	34	19	1	WT	120	WT_120
23Oct17_Il12inex_0_60_90_120_Sequence_A 0_S 0_U 3_V 0_X11_Y12_Job(Seq.Scan) 1 02 01_524	Cell_CP_40	6562.0	4467.5	0	0	0	23Oct17_Il12inex_0_60_90_120_Sequence_A 0_S 0_U 3_V 0_X11_Y12_Job(Seq.Scan) 1 02 01_524__Cell_CP_40	Cell_CP_40	23Oct17_Il12inex_0_60_90_120_Sequence_A 0_S 0_U 3_V 0_X11_Y12_Job(Seq.Scan) 1 02 01_524	0.11538461538461539	0	0	0.0	0.0	0.0	0.0	0.0	0.0	0	0.0	0.0	0.0	0.0	0.0	0.0	0.0	Gray{Float64}(0.0)	0.0	Gray{Float64}(0.0)	Gray{Float64}(0.0)	0.0	Gray{Float64}(0.0)	1	0	1	WT	120	WT_120
23Oct17_Il12inex_0_60_90_120_Sequence_A 0_S 0_U 3_V 0_X11_Y12_Job(Seq.Scan) 1 02 01_524	Cell_CP_41	4512.5	2976.0	0	0	0	23Oct17_Il12inex_0_60_90_120_Sequence_A 0_S 0_U 3_V 0_X11_Y12_Job(Seq.Scan) 1 02 01_524__Cell_CP_41	Cell_CP_41	23Oct17_Il12inex_0_60_90_120_Sequence_A 0_S 0_U 3_V 0_X11_Y12_Job(Seq.Scan) 1 02 01_524	0.11538461538461539	0	0	0.0	0.0	0.0	0.0	0.0	0.0	0	0.0	0.0	0.0	0.0	0.0	0.0	0.0	Gray{Float64}(0.0)	0.0	Gray{Float64}(0.0)	Gray{Float64}(0.0)	0.0	Gray{Float64}(0.0)	0	0	1	WT	120	WT_120
23Oct17_Il12inex_0_60_90_120_Sequence_A 0_S 0_U 3_V 0_X11_Y12_Job(Seq.Scan) 1 02 01_524	Cell_CP_42	5306.0	3024.0	0	0	0	23Oct17_Il12inex_0_60_90_120_Sequence_A 0_S 0_U 3_V 0_X11_Y12_Job(Seq.Scan) 1 02 01_524__Cell_CP_42	Cell_CP_42	23Oct17_Il12inex_0_60_90_120_Sequence_A 0_S 0_U 3_V 0_X11_Y12_Job(Seq.Scan) 1 02 01_524	0.11538461538461539	0	0	0.0	0.0	0.0	0.0	0.0	0.0	0	0.0	0.0	0.0	0.0	0.0	0.0	0.0	Gray{Float64}(0.0)	0.0	Gray{Float64}(0.0)	Gray{Float64}(0.0)	0.0	Gray{Float64}(0.0)	7	2	1	WT	120	WT_120
23Oct17_Il12inex_0_60_90_120_Sequence_A 0_S 0_U 3_V 0_X11_Y12_Job(Seq.Scan) 1 02 01_524	Cell_CP_43	5538.0	2985.5	0	0	0	23Oct17_Il12inex_0_60_90_120_Sequence_A 0_S 0_U 3_V 0_X11_Y12_Job(Seq.Scan) 1 02 01_524__Cell_CP_43	Cell_CP_43	23Oct17_Il12inex_0_60_90_120_Sequence_A 0_S 0_U 3_V 0_X11_Y12_Job(Seq.Scan) 1 02 01_524	0.11538461538461539	0	0	0.0	0.0	0.0	0.0	0.0	0.0	0	0.0	0.0	0.0	0.0	0.0	0.0	0.0	Gray{Float64}(0.0)	0.0	Gray{Float64}(0.0)	Gray{Float64}(0.0)	0.0	Gray{Float64}(0.0)	9	2	1	WT	120	WT_120
23Oct17_Il12inex_0_60_90_120_Sequence_A 0_S 0_U 3_V 0_X11_Y12_Job(Seq.Scan) 1 02 01_524	Cell_CP_44	9234.5	5782.0	0	0	0	23Oct17_Il12inex_0_60_90_120_Sequence_A 0_S 0_U 3_V 0_X11_Y12_Job(Seq.Scan) 1 02 01_524__Cell_CP_44	Cell_CP_44	23Oct17_Il12inex_0_60_90_120_Sequence_A 0_S 0_U 3_V 0_X11_Y12_Job(Seq.Scan) 1 02 01_524	0.11538461538461539	1	TxS_auto_63	4.258823871612549	8.73725700378418	12.89411735534668	158.193	146.664	7.0	0	0.0	0.0	0.0	0.0	0.0	0.0	0.0	Gray{Float64}(1.5372444473819051)	1.153892865934461	Gray{Float64}(0.8808585680048441)	Gray{Float64}(0.0)	0.0	Gray{Float64}(0.0)	99	61	1	WT	120	WT_120
23Oct17_Il12inex_0_60_90_120_Sequence_A 0_S 0_U 3_V 0_X11_Y12_Job(Seq.Scan) 1 02 01_524	Cell_CP_45	14051.0	8923.5	0	0	0	23Oct17_Il12inex_0_60_90_120_Sequence_A 0_S 0_U 3_V 0_X11_Y12_Job(Seq.Scan) 1 02 01_524__Cell_CP_45	Cell_CP_45	23Oct17_Il12inex_0_60_90_120_Sequence_A 0_S 0_U 3_V 0_X11_Y12_Job(Seq.Scan) 1 02 01_524	0.11538461538461539	0	0	0.0	0.0	0.0	0.0	0.0	0.0	0	0.0	0.0	0.0	0.0	0.0	0.0	0.0	Gray{Float64}(0.0)	0.0	Gray{Float64}(0.0)	Gray{Float64}(0.0)	0.0	Gray{Float64}(0.0)	0	0	1	WT	120	WT_120
23Oct17_Il12inex_0_60_90_120_Sequence_A 0_S 0_U 3_V 0_X11_Y12_Job(Seq.Scan) 1 02 01_524	Cell_CP_46	3746.5	2149.0	0	0	0	23Oct17_Il12inex_0_60_90_120_Sequence_A 0_S 0_U 3_V 0_X11_Y12_Job(Seq.Scan) 1 02 01_524__Cell_CP_46	Cell_CP_46	23Oct17_Il12inex_0_60_90_120_Sequence_A 0_S 0_U 3_V 0_X11_Y12_Job(Seq.Scan) 1 02 01_524	0.11538461538461539	0	0	0.0	0.0	0.0	0.0	0.0	0.0	0	0.0	0.0	0.0	0.0	0.0	0.0	0.0	Gray{Float64}(0.0)	0.0	Gray{Float64}(0.0)	Gray{Float64}(0.0)	0.0	Gray{Float64}(0.0)	0	0	1	WT	120	WT_120
23Oct17_Il12inex_0_60_90_120_Sequence_A 0_S 0_U 3_V 0_X11_Y12_Job(Seq.Scan) 1 02 01_524	Cell_CP_47	4690.0	2345.0	0	0	0	23Oct17_Il12inex_0_60_90_120_Sequence_A 0_S 0_U 3_V 0_X11_Y12_Job(Seq.Scan) 1 02 01_524__Cell_CP_47	Cell_CP_47	23Oct17_Il12inex_0_60_90_120_Sequence_A 0_S 0_U 3_V 0_X11_Y12_Job(Seq.Scan) 1 02 01_524	0.11538461538461539	0	0	0.0	0.0	0.0	0.0	0.0	0.0	0	0.0	0.0	0.0	0.0	0.0	0.0	0.0	Gray{Float64}(0.0)	0.0	Gray{Float64}(0.0)	Gray{Float64}(0.0)	0.0	Gray{Float64}(0.0)	6	0	1	WT	120	WT_120
23Oct17_Il12inex_0_60_90_120_Sequence_A 0_S 0_U 3_V 0_X11_Y12_Job(Seq.Scan) 1 02 01_524	Cell_CP_48	4053.5	3102.0	0	0	0	23Oct17_Il12inex_0_60_90_120_Sequence_A 0_S 0_U 3_V 0_X11_Y12_Job(Seq.Scan) 1 02 01_524__Cell_CP_48	Cell_CP_48	23Oct17_Il12inex_0_60_90_120_Sequence_A 0_S 0_U 3_V 0_X11_Y12_Job(Seq.Scan) 1 02 01_524	0.11538461538461539	0	0	0.0	0.0	0.0	0.0	0.0	0.0	0	0.0	0.0	0.0	0.0	0.0	0.0	0.0	Gray{Float64}(0.0)	0.0	Gray{Float64}(0.0)	Gray{Float64}(0.0)	0.0	Gray{Float64}(0.0)	25	15	1	WT	120	WT_120
23Oct17_Il12inex_0_60_90_120_Sequence_A 0_S 0_U 3_V 0_X11_Y12_Job(Seq.Scan) 1 02 01_524	Cell_CP_49	5105.0	4287.5	1	1	1	23Oct17_Il12inex_0_60_90_120_Sequence_A 0_S 0_U 3_V 0_X11_Y12_Job(Seq.Scan) 1 02 01_524__Cell_CP_49	Cell_CP_49	23Oct17_Il12inex_0_60_90_120_Sequence_A 0_S 0_U 3_V 0_X11_Y12_Job(Seq.Scan) 1 02 01_524	0.11538461538461539	0	0	0.0	0.0	0.0	0.0	0.0	0.0	0	0.0	0.0	0.0	0.0	0.0	0.0	0.0	Gray{Float64}(0.0)	0.0	Gray{Float64}(0.0)	Gray{Float64}(0.0)	0.0	Gray{Float64}(0.0)	48	39	1	WT	120	WT_120
23Oct17_Il12inex_0_60_90_120_Sequence_A 0_S 0_U 3_V 0_X11_Y12_Job(Seq.Scan) 1 02 01_524	Cell_CP_50	7131.5	2166.5	2	2	2	23Oct17_Il12inex_0_60_90_120_Sequence_A 0_S 0_U 3_V 0_X11_Y12_Job(Seq.Scan) 1 02 01_524__Cell_CP_50	Cell_CP_50	23Oct17_Il12inex_0_60_90_120_Sequence_A 0_S 0_U 3_V 0_X11_Y12_Job(Seq.Scan) 1 02 01_524	0.11538461538461539	0	0	0.0	0.0	0.0	0.0	0.0	0.0	0	0.0	0.0	0.0	0.0	0.0	0.0	0.0	Gray{Float64}(0.0)	0.0	Gray{Float64}(0.0)	Gray{Float64}(0.0)	0.0	Gray{Float64}(0.0)	69	25	1	WT	120	WT_120
23Oct17_Il12inex_0_60_90_120_Sequence_A 0_S 0_U 3_V 0_X11_Y12_Job(Seq.Scan) 1 02 01_524	Cell_CP_51	4029.0	3980.0	0	0	0	23Oct17_Il12inex_0_60_90_120_Sequence_A 0_S 0_U 3_V 0_X11_Y12_Job(Seq.Scan) 1 02 01_524__Cell_CP_51	Cell_CP_51	23Oct17_Il12inex_0_60_90_120_Sequence_A 0_S 0_U 3_V 0_X11_Y12_Job(Seq.Scan) 1 02 01_524	0.11538461538461539	0	0	0.0	0.0	0.0	0.0	0.0	0.0	0	0.0	0.0	0.0	0.0	0.0	0.0	0.0	Gray{Float64}(0.0)	0.0	Gray{Float64}(0.0)	Gray{Float64}(0.0)	0.0	Gray{Float64}(0.0)	15	12	1	WT	120	WT_120
23Oct17_Il12inex_0_60_90_120_Sequence_A 0_S 0_U 3_V 0_X11_Y12_Job(Seq.Scan) 1 02 01_524	Cell_CP_52	7356.5	4396.5	7	7	7	23Oct17_Il12inex_0_60_90_120_Sequence_A 0_S 0_U 3_V 0_X11_Y12_Job(Seq.Scan) 1 02 01_524__Cell_CP_52	Cell_CP_52	23Oct17_Il12inex_0_60_90_120_Sequence_A 0_S 0_U 3_V 0_X11_Y12_Job(Seq.Scan) 1 02 01_524	0.11538461538461539	2	TxS_auto_7	16.611766815185547	36.00784683227539	52.55685043334961	185.787	90.72	5.0	TxS_auto_6	2.53725528717041	6.701961517333984	13.729410171508789	185.598	87.507	4.0	6.80875098678164	Gray{Float64}(5.996102930684938)	4.755405221504649	Gray{Float64}(3.5904087682565056)	Gray{Float64}(0.9158353853962654)	0.8850999323093738	Gray{Float64}(0.9379213985679762)	68	58	1	WT	120	WT_120
23Oct17_Il12inex_0_60_90_120_Sequence_A 0_S 0_U 3_V 0_X11_Y11_Job(Seq.Scan) 1 02 01_502	Cell_CP_1	6581.5	4806.0	1	1	1	23Oct17_Il12inex_0_60_90_120_Sequence_A 0_S 0_U 3_V 0_X11_Y11_Job(Seq.Scan) 1 02 01_502__Cell_CP_1	Cell_CP_1	23Oct17_Il12inex_0_60_90_120_Sequence_A 0_S 0_U 3_V 0_X11_Y11_Job(Seq.Scan) 1 02 01_502	0.06481481481481481	0	0	0.0	0.0	0.0	0.0	0.0	0.0	0	0.0	0.0	0.0	0.0	0.0	0.0	0.0	Gray{Float64}(0.0)	0.0	Gray{Float64}(0.0)	Gray{Float64}(0.0)	0.0	Gray{Float64}(0.0)	25	21	1	WT	120	WT_120
23Oct17_Il12inex_0_60_90_120_Sequence_A 0_S 0_U 3_V 0_X11_Y11_Job(Seq.Scan) 1 02 01_502	Cell_CP_2	6431.0	4372.0	2	2	2	23Oct17_Il12inex_0_60_90_120_Sequence_A 0_S 0_U 3_V 0_X11_Y11_Job(Seq.Scan) 1 02 01_502__Cell_CP_2	Cell_CP_2	23Oct17_Il12inex_0_60_90_120_Sequence_A 0_S 0_U 3_V 0_X11_Y11_Job(Seq.Scan) 1 02 01_502	0.06481481481481481	0	0	0.0	0.0	0.0	0.0	0.0	0.0	0	0.0	0.0	0.0	0.0	0.0	0.0	0.0	Gray{Float64}(0.0)	0.0	Gray{Float64}(0.0)	Gray{Float64}(0.0)	0.0	Gray{Float64}(0.0)	3	2	1	WT	120	WT_120
23Oct17_Il12inex_0_60_90_120_Sequence_A 0_S 0_U 3_V 0_X11_Y11_Job(Seq.Scan) 1 02 01_502	Cell_CP_3	7315.0	5275.5	0	0	0	23Oct17_Il12inex_0_60_90_120_Sequence_A 0_S 0_U 3_V 0_X11_Y11_Job(Seq.Scan) 1 02 01_502__Cell_CP_3	Cell_CP_3	23Oct17_Il12inex_0_60_90_120_Sequence_A 0_S 0_U 3_V 0_X11_Y11_Job(Seq.Scan) 1 02 01_502	0.06481481481481481	0	0	0.0	0.0	0.0	0.0	0.0	0.0	0	0.0	0.0	0.0	0.0	0.0	0.0	0.0	Gray{Float64}(0.0)	0.0	Gray{Float64}(0.0)	Gray{Float64}(0.0)	0.0	Gray{Float64}(0.0)	0	0	1	WT	120	WT_120
23Oct17_Il12inex_0_60_90_120_Sequence_A 0_S 0_U 3_V 0_X11_Y11_Job(Seq.Scan) 1 02 01_502	Cell_CP_4	4848.0	3859.0	0	0	0	23Oct17_Il12inex_0_60_90_120_Sequence_A 0_S 0_U 3_V 0_X11_Y11_Job(Seq.Scan) 1 02 01_502__Cell_CP_4	Cell_CP_4	23Oct17_Il12inex_0_60_90_120_Sequence_A 0_S 0_U 3_V 0_X11_Y11_Job(Seq.Scan) 1 02 01_502	0.06481481481481481	0	0	0.0	0.0	0.0	0.0	0.0	0.0	0	0.0	0.0	0.0	0.0	0.0	0.0	0.0	Gray{Float64}(0.0)	0.0	Gray{Float64}(0.0)	Gray{Float64}(0.0)	0.0	Gray{Float64}(0.0)	30	26	1	WT	120	WT_120
23Oct17_Il12inex_0_60_90_120_Sequence_A 0_S 0_U 3_V 0_X11_Y11_Job(Seq.Scan) 1 02 01_502	Cell_CP_5	6049.5	3676.0	0	0	0	23Oct17_Il12inex_0_60_90_120_Sequence_A 0_S 0_U 3_V 0_X11_Y11_Job(Seq.Scan) 1 02 01_502__Cell_CP_5	Cell_CP_5	23Oct17_Il12inex_0_60_90_120_Sequence_A 0_S 0_U 3_V 0_X11_Y11_Job(Seq.Scan) 1 02 01_502	0.06481481481481481	0	0	0.0	0.0	0.0	0.0	0.0	0.0	0	0.0	0.0	0.0	0.0	0.0	0.0	0.0	Gray{Float64}(0.0)	0.0	Gray{Float64}(0.0)	Gray{Float64}(0.0)	0.0	Gray{Float64}(0.0)	34	19	1	WT	120	WT_120
23Oct17_Il12inex_0_60_90_120_Sequence_A 0_S 0_U 3_V 0_X11_Y11_Job(Seq.Scan) 1 02 01_502	Cell_CP_6	3825.5	2895.5	0	0	0	23Oct17_Il12inex_0_60_90_120_Sequence_A 0_S 0_U 3_V 0_X11_Y11_Job(Seq.Scan) 1 02 01_502__Cell_CP_6	Cell_CP_6	23Oct17_Il12inex_0_60_90_120_Sequence_A 0_S 0_U 3_V 0_X11_Y11_Job(Seq.Scan) 1 02 01_502	0.06481481481481481	0	0	0.0	0.0	0.0	0.0	0.0	0.0	0	0.0	0.0	0.0	0.0	0.0	0.0	0.0	Gray{Float64}(0.0)	0.0	Gray{Float64}(0.0)	Gray{Float64}(0.0)	0.0	Gray{Float64}(0.0)	6	4	1	WT	120	WT_120
23Oct17_Il12inex_0_60_90_120_Sequence_A 0_S 0_U 3_V 0_X11_Y11_Job(Seq.Scan) 1 02 01_502	Cell_CP_7	12250.5	6582.0	0	0	0	23Oct17_Il12inex_0_60_90_120_Sequence_A 0_S 0_U 3_V 0_X11_Y11_Job(Seq.Scan) 1 02 01_502__Cell_CP_7	Cell_CP_7	23Oct17_Il12inex_0_60_90_120_Sequence_A 0_S 0_U 3_V 0_X11_Y11_Job(Seq.Scan) 1 02 01_502	0.06481481481481481	0	0	0.0	0.0	0.0	0.0	0.0	0.0	0	0.0	0.0	0.0	0.0	0.0	0.0	0.0	Gray{Float64}(0.0)	0.0	Gray{Float64}(0.0)	Gray{Float64}(0.0)	0.0	Gray{Float64}(0.0)	57	32	1	WT	120	WT_120
23Oct17_Il12inex_0_60_90_120_Sequence_A 0_S 0_U 3_V 0_X11_Y11_Job(Seq.Scan) 1 02 01_502	Cell_CP_8	4598.0	3324.0	0	0	0	23Oct17_Il12inex_0_60_90_120_Sequence_A 0_S 0_U 3_V 0_X11_Y11_Job(Seq.Scan) 1 02 01_502__Cell_CP_8	Cell_CP_8	23Oct17_Il12inex_0_60_90_120_Sequence_A 0_S 0_U 3_V 0_X11_Y11_Job(Seq.Scan) 1 02 01_502	0.06481481481481481	0	0	0.0	0.0	0.0	0.0	0.0	0.0	0	0.0	0.0	0.0	0.0	0.0	0.0	0.0	Gray{Float64}(0.0)	0.0	Gray{Float64}(0.0)	Gray{Float64}(0.0)	0.0	Gray{Float64}(0.0)	6	4	1	WT	120	WT_120
23Oct17_Il12inex_0_60_90_120_Sequence_A 0_S 0_U 3_V 0_X11_Y11_Job(Seq.Scan) 1 02 01_502	Cell_CP_9	11021.5	6781.5	0	0	0	23Oct17_Il12inex_0_60_90_120_Sequence_A 0_S 0_U 3_V 0_X11_Y11_Job(Seq.Scan) 1 02 01_502__Cell_CP_9	Cell_CP_9	23Oct17_Il12inex_0_60_90_120_Sequence_A 0_S 0_U 3_V 0_X11_Y11_Job(Seq.Scan) 1 02 01_502	0.06481481481481481	0	0	0.0	0.0	0.0	0.0	0.0	0.0	0	0.0	0.0	0.0	0.0	0.0	0.0	0.0	Gray{Float64}(0.0)	0.0	Gray{Float64}(0.0)	Gray{Float64}(0.0)	0.0	Gray{Float64}(0.0)	23	20	1	WT	120	WT_120
23Oct17_Il12inex_0_60_90_120_Sequence_A 0_S 0_U 3_V 0_X11_Y11_Job(Seq.Scan) 1 02 01_502	Cell_CP_10	5127.5	2862.5	0	0	0	23Oct17_Il12inex_0_60_90_120_Sequence_A 0_S 0_U 3_V 0_X11_Y11_Job(Seq.Scan) 1 02 01_502__Cell_CP_10	Cell_CP_10	23Oct17_Il12inex_0_60_90_120_Sequence_A 0_S 0_U 3_V 0_X11_Y11_Job(Seq.Scan) 1 02 01_502	0.06481481481481481	0	0	0.0	0.0	0.0	0.0	0.0	0.0	0	0.0	0.0	0.0	0.0	0.0	0.0	0.0	Gray{Float64}(0.0)	0.0	Gray{Float64}(0.0)	Gray{Float64}(0.0)	0.0	Gray{Float64}(0.0)	26	14	1	WT	120	WT_120
23Oct17_Il12inex_0_60_90_120_Sequence_A 0_S 0_U 3_V 0_X11_Y11_Job(Seq.Scan) 1 02 01_502	Cell_CP_11	6044.5	4245.0	0	0	0	23Oct17_Il12inex_0_60_90_120_Sequence_A 0_S 0_U 3_V 0_X11_Y11_Job(Seq.Scan) 1 02 01_502__Cell_CP_11	Cell_CP_11	23Oct17_Il12inex_0_60_90_120_Sequence_A 0_S 0_U 3_V 0_X11_Y11_Job(Seq.Scan) 1 02 01_502	0.06481481481481481	0	0	0.0	0.0	0.0	0.0	0.0	0.0	0	0.0	0.0	0.0	0.0	0.0	0.0	0.0	Gray{Float64}(0.0)	0.0	Gray{Float64}(0.0)	Gray{Float64}(0.0)	0.0	Gray{Float64}(0.0)	18	11	1	WT	120	WT_120
23Oct17_Il12inex_0_60_90_120_Sequence_A 0_S 0_U 3_V 0_X11_Y11_Job(Seq.Scan) 1 02 01_502	Cell_CP_12	6607.0	3584.0	0	0	0	23Oct17_Il12inex_0_60_90_120_Sequence_A 0_S 0_U 3_V 0_X11_Y11_Job(Seq.Scan) 1 02 01_502__Cell_CP_12	Cell_CP_12	23Oct17_Il12inex_0_60_90_120_Sequence_A 0_S 0_U 3_V 0_X11_Y11_Job(Seq.Scan) 1 02 01_502	0.06481481481481481	0	0	0.0	0.0	0.0	0.0	0.0	0.0	0	0.0	0.0	0.0	0.0	0.0	0.0	0.0	Gray{Float64}(0.0)	0.0	Gray{Float64}(0.0)	Gray{Float64}(0.0)	0.0	Gray{Float64}(0.0)	29	19	1	WT	120	WT_120
23Oct17_Il12inex_0_60_90_120_Sequence_A 0_S 0_U 3_V 0_X11_Y11_Job(Seq.Scan) 1 02 01_502	Cell_CP_13	4922.5	3960.0	0	0	0	23Oct17_Il12inex_0_60_90_120_Sequence_A 0_S 0_U 3_V 0_X11_Y11_Job(Seq.Scan) 1 02 01_502__Cell_CP_13	Cell_CP_13	23Oct17_Il12inex_0_60_90_120_Sequence_A 0_S 0_U 3_V 0_X11_Y11_Job(Seq.Scan) 1 02 01_502	0.06481481481481481	0	0	0.0	0.0	0.0	0.0	0.0	0.0	0	0.0	0.0	0.0	0.0	0.0	0.0	0.0	Gray{Float64}(0.0)	0.0	Gray{Float64}(0.0)	Gray{Float64}(0.0)	0.0	Gray{Float64}(0.0)	3	1	1	WT	120	WT_120
23Oct17_Il12inex_0_60_90_120_Sequence_A 0_S 0_U 3_V 0_X11_Y11_Job(Seq.Scan) 1 02 01_502	Cell_CP_14	5151.5	4041.5	0	0	0	23Oct17_Il12inex_0_60_90_120_Sequence_A 0_S 0_U 3_V 0_X11_Y11_Job(Seq.Scan) 1 02 01_502__Cell_CP_14	Cell_CP_14	23Oct17_Il12inex_0_60_90_120_Sequence_A 0_S 0_U 3_V 0_X11_Y11_Job(Seq.Scan) 1 02 01_502	0.06481481481481481	2	TxS_auto_14	5.090196132659912	10.007843017578125	13.701959609985352	56.889	148.932	7.5	TxS_auto_22	6.407843589782715	11.854903221130371	15.792154312133789	54.81	152.712	8.5	7.8013230288201765	Gray{Float64}(1.837332553988317)	1.3216938286665803	Gray{Float64}(0.9360461199701404)	Gray{Float64}(2.3129442012720465)	1.5656273184228393	Gray{Float64}(1.078837275149314)	44	37	1	WT	120	WT_120
23Oct17_Il12inex_0_60_90_120_Sequence_A 0_S 0_U 3_V 0_X11_Y11_Job(Seq.Scan) 1 02 01_502	Cell_CP_15	6222.5	3811.0	0	0	0	23Oct17_Il12inex_0_60_90_120_Sequence_A 0_S 0_U 3_V 0_X11_Y11_Job(Seq.Scan) 1 02 01_502__Cell_CP_15	Cell_CP_15	23Oct17_Il12inex_0_60_90_120_Sequence_A 0_S 0_U 3_V 0_X11_Y11_Job(Seq.Scan) 1 02 01_502	0.06481481481481481	0	0	0.0	0.0	0.0	0.0	0.0	0.0	0	0.0	0.0	0.0	0.0	0.0	0.0	0.0	Gray{Float64}(0.0)	0.0	Gray{Float64}(0.0)	Gray{Float64}(0.0)	0.0	Gray{Float64}(0.0)	10	7	1	WT	120	WT_120
23Oct17_Il12inex_0_60_90_120_Sequence_A 0_S 0_U 3_V 0_X11_Y11_Job(Seq.Scan) 1 02 01_502	Cell_CP_16	4156.5	3167.0	0	0	0	23Oct17_Il12inex_0_60_90_120_Sequence_A 0_S 0_U 3_V 0_X11_Y11_Job(Seq.Scan) 1 02 01_502__Cell_CP_16	Cell_CP_16	23Oct17_Il12inex_0_60_90_120_Sequence_A 0_S 0_U 3_V 0_X11_Y11_Job(Seq.Scan) 1 02 01_502	0.06481481481481481	0	0	0.0	0.0	0.0	0.0	0.0	0.0	0	0.0	0.0	0.0	0.0	0.0	0.0	0.0	Gray{Float64}(0.0)	0.0	Gray{Float64}(0.0)	Gray{Float64}(0.0)	0.0	Gray{Float64}(0.0)	1	0	1	WT	120	WT_120
23Oct17_Il12inex_0_60_90_120_Sequence_A 0_S 0_U 3_V 0_X11_Y11_Job(Seq.Scan) 1 02 01_502	Cell_CP_17	6205.0	3958.0	0	0	0	23Oct17_Il12inex_0_60_90_120_Sequence_A 0_S 0_U 3_V 0_X11_Y11_Job(Seq.Scan) 1 02 01_502__Cell_CP_17	Cell_CP_17	23Oct17_Il12inex_0_60_90_120_Sequence_A 0_S 0_U 3_V 0_X11_Y11_Job(Seq.Scan) 1 02 01_502	0.06481481481481481	0	0	0.0	0.0	0.0	0.0	0.0	0.0	0	0.0	0.0	0.0	0.0	0.0	0.0	0.0	Gray{Float64}(0.0)	0.0	Gray{Float64}(0.0)	Gray{Float64}(0.0)	0.0	Gray{Float64}(0.0)	3	2	1	WT	120	WT_120
23Oct17_Il12inex_0_60_90_120_Sequence_A 0_S 0_U 3_V 0_X11_Y11_Job(Seq.Scan) 1 02 01_502	Cell_CP_18	5142.0	3423.0	0	0	0	23Oct17_Il12inex_0_60_90_120_Sequence_A 0_S 0_U 3_V 0_X11_Y11_Job(Seq.Scan) 1 02 01_502__Cell_CP_18	Cell_CP_18	23Oct17_Il12inex_0_60_90_120_Sequence_A 0_S 0_U 3_V 0_X11_Y11_Job(Seq.Scan) 1 02 01_502	0.06481481481481481	0	0	0.0	0.0	0.0	0.0	0.0	0.0	0	0.0	0.0	0.0	0.0	0.0	0.0	0.0	Gray{Float64}(0.0)	0.0	Gray{Float64}(0.0)	Gray{Float64}(0.0)	0.0	Gray{Float64}(0.0)	0	0	1	WT	120	WT_120
23Oct17_Il12inex_0_60_90_120_Sequence_A 0_S 0_U 3_V 0_X11_Y11_Job(Seq.Scan) 1 02 01_502	Cell_CP_19	9918.5	7156.5	0	0	0	23Oct17_Il12inex_0_60_90_120_Sequence_A 0_S 0_U 3_V 0_X11_Y11_Job(Seq.Scan) 1 02 01_502__Cell_CP_19	Cell_CP_19	23Oct17_Il12inex_0_60_90_120_Sequence_A 0_S 0_U 3_V 0_X11_Y11_Job(Seq.Scan) 1 02 01_502	0.06481481481481481	0	0	0.0	0.0	0.0	0.0	0.0	0.0	0	0.0	0.0	0.0	0.0	0.0	0.0	0.0	Gray{Float64}(0.0)	0.0	Gray{Float64}(0.0)	Gray{Float64}(0.0)	0.0	Gray{Float64}(0.0)	50	36	1	WT	120	WT_120
23Oct17_Il12inex_0_60_90_120_Sequence_A 0_S 0_U 3_V 0_X11_Y11_Job(Seq.Scan) 1 02 01_502	Cell_CP_20	5003.0	3473.5	0	0	0	23Oct17_Il12inex_0_60_90_120_Sequence_A 0_S 0_U 3_V 0_X11_Y11_Job(Seq.Scan) 1 02 01_502__Cell_CP_20	Cell_CP_20	23Oct17_Il12inex_0_60_90_120_Sequence_A 0_S 0_U 3_V 0_X11_Y11_Job(Seq.Scan) 1 02 01_502	0.06481481481481481	0	0	0.0	0.0	0.0	0.0	0.0	0.0	0	0.0	0.0	0.0	0.0	0.0	0.0	0.0	Gray{Float64}(0.0)	0.0	Gray{Float64}(0.0)	Gray{Float64}(0.0)	0.0	Gray{Float64}(0.0)	1	1	1	WT	120	WT_120
23Oct17_Il12inex_0_60_90_120_Sequence_A 0_S 0_U 3_V 0_X11_Y11_Job(Seq.Scan) 1 02 01_502	Cell_CP_21	4420.0	2728.0	1	1	0	23Oct17_Il12inex_0_60_90_120_Sequence_A 0_S 0_U 3_V 0_X11_Y11_Job(Seq.Scan) 1 02 01_502__Cell_CP_21	Cell_CP_21	23Oct17_Il12inex_0_60_90_120_Sequence_A 0_S 0_U 3_V 0_X11_Y11_Job(Seq.Scan) 1 02 01_502	0.06481481481481481	0	0	0.0	0.0	0.0	0.0	0.0	0.0	0	0.0	0.0	0.0	0.0	0.0	0.0	0.0	Gray{Float64}(0.0)	0.0	Gray{Float64}(0.0)	Gray{Float64}(0.0)	0.0	Gray{Float64}(0.0)	0	0	1	WT	120	WT_120
23Oct17_Il12inex_0_60_90_120_Sequence_A 0_S 0_U 3_V 0_X11_Y11_Job(Seq.Scan) 1 02 01_502	Cell_CP_22	5315.5	3808.5	0	0	0	23Oct17_Il12inex_0_60_90_120_Sequence_A 0_S 0_U 3_V 0_X11_Y11_Job(Seq.Scan) 1 02 01_502__Cell_CP_22	Cell_CP_22	23Oct17_Il12inex_0_60_90_120_Sequence_A 0_S 0_U 3_V 0_X11_Y11_Job(Seq.Scan) 1 02 01_502	0.06481481481481481	0	0	0.0	0.0	0.0	0.0	0.0	0.0	0	0.0	0.0	0.0	0.0	0.0	0.0	0.0	Gray{Float64}(0.0)	0.0	Gray{Float64}(0.0)	Gray{Float64}(0.0)	0.0	Gray{Float64}(0.0)	0	0	1	WT	120	WT_120
23Oct17_Il12inex_0_60_90_120_Sequence_A 0_S 0_U 3_V 0_X11_Y11_Job(Seq.Scan) 1 02 01_502	Cell_CP_23	6323.0	4206.5	0	0	0	23Oct17_Il12inex_0_60_90_120_Sequence_A 0_S 0_U 3_V 0_X11_Y11_Job(Seq.Scan) 1 02 01_502__Cell_CP_23	Cell_CP_23	23Oct17_Il12inex_0_60_90_120_Sequence_A 0_S 0_U 3_V 0_X11_Y11_Job(Seq.Scan) 1 02 01_502	0.06481481481481481	0	0	0.0	0.0	0.0	0.0	0.0	0.0	0	0.0	0.0	0.0	0.0	0.0	0.0	0.0	Gray{Float64}(0.0)	0.0	Gray{Float64}(0.0)	Gray{Float64}(0.0)	0.0	Gray{Float64}(0.0)	51	37	1	WT	120	WT_120
23Oct17_Il12inex_0_60_90_120_Sequence_A 0_S 0_U 3_V 0_X11_Y11_Job(Seq.Scan) 1 02 01_502	Cell_CP_24	7215.0	4036.5	0	0	0	23Oct17_Il12inex_0_60_90_120_Sequence_A 0_S 0_U 3_V 0_X11_Y11_Job(Seq.Scan) 1 02 01_502__Cell_CP_24	Cell_CP_24	23Oct17_Il12inex_0_60_90_120_Sequence_A 0_S 0_U 3_V 0_X11_Y11_Job(Seq.Scan) 1 02 01_502	0.06481481481481481	0	0	0.0	0.0	0.0	0.0	0.0	0.0	0	0.0	0.0	0.0	0.0	0.0	0.0	0.0	Gray{Float64}(0.0)	0.0	Gray{Float64}(0.0)	Gray{Float64}(0.0)	0.0	Gray{Float64}(0.0)	1	1	1	WT	120	WT_120
23Oct17_Il12inex_0_60_90_120_Sequence_A 0_S 0_U 3_V 0_X11_Y11_Job(Seq.Scan) 1 02 01_502	Cell_CP_25	5362.5	3817.0	0	0	0	23Oct17_Il12inex_0_60_90_120_Sequence_A 0_S 0_U 3_V 0_X11_Y11_Job(Seq.Scan) 1 02 01_502__Cell_CP_25	Cell_CP_25	23Oct17_Il12inex_0_60_90_120_Sequence_A 0_S 0_U 3_V 0_X11_Y11_Job(Seq.Scan) 1 02 01_502	0.06481481481481481	0	0	0.0	0.0	0.0	0.0	0.0	0.0	0	0.0	0.0	0.0	0.0	0.0	0.0	0.0	Gray{Float64}(0.0)	0.0	Gray{Float64}(0.0)	Gray{Float64}(0.0)	0.0	Gray{Float64}(0.0)	2	0	1	WT	120	WT_120
23Oct17_Il12inex_0_60_90_120_Sequence_A 0_S 0_U 3_V 0_X11_Y11_Job(Seq.Scan) 1 02 01_502	Cell_CP_26	7050.5	4545.5	0	0	0	23Oct17_Il12inex_0_60_90_120_Sequence_A 0_S 0_U 3_V 0_X11_Y11_Job(Seq.Scan) 1 02 01_502__Cell_CP_26	Cell_CP_26	23Oct17_Il12inex_0_60_90_120_Sequence_A 0_S 0_U 3_V 0_X11_Y11_Job(Seq.Scan) 1 02 01_502	0.06481481481481481	0	0	0.0	0.0	0.0	0.0	0.0	0.0	0	0.0	0.0	0.0	0.0	0.0	0.0	0.0	Gray{Float64}(0.0)	0.0	Gray{Float64}(0.0)	Gray{Float64}(0.0)	0.0	Gray{Float64}(0.0)	53	29	1	WT	120	WT_120
23Oct17_Il12inex_0_60_90_120_Sequence_A 0_S 0_U 3_V 0_X11_Y11_Job(Seq.Scan) 1 02 01_502	Cell_CP_27	5881.0	4030.0	0	0	0	23Oct17_Il12inex_0_60_90_120_Sequence_A 0_S 0_U 3_V 0_X11_Y11_Job(Seq.Scan) 1 02 01_502__Cell_CP_27	Cell_CP_27	23Oct17_Il12inex_0_60_90_120_Sequence_A 0_S 0_U 3_V 0_X11_Y11_Job(Seq.Scan) 1 02 01_502	0.06481481481481481	0	0	0.0	0.0	0.0	0.0	0.0	0.0	0	0.0	0.0	0.0	0.0	0.0	0.0	0.0	Gray{Float64}(0.0)	0.0	Gray{Float64}(0.0)	Gray{Float64}(0.0)	0.0	Gray{Float64}(0.0)	1	1	1	WT	120	WT_120
23Oct17_Il12inex_0_60_90_120_Sequence_A 0_S 0_U 3_V 0_X11_Y11_Job(Seq.Scan) 1 02 01_502	Cell_CP_28	3802.0	3012.0	0	0	0	23Oct17_Il12inex_0_60_90_120_Sequence_A 0_S 0_U 3_V 0_X11_Y11_Job(Seq.Scan) 1 02 01_502__Cell_CP_28	Cell_CP_28	23Oct17_Il12inex_0_60_90_120_Sequence_A 0_S 0_U 3_V 0_X11_Y11_Job(Seq.Scan) 1 02 01_502	0.06481481481481481	0	0	0.0	0.0	0.0	0.0	0.0	0.0	0	0.0	0.0	0.0	0.0	0.0	0.0	0.0	Gray{Float64}(0.0)	0.0	Gray{Float64}(0.0)	Gray{Float64}(0.0)	0.0	Gray{Float64}(0.0)	1	0	1	WT	120	WT_120
23Oct17_Il12inex_0_60_90_120_Sequence_A 0_S 0_U 3_V 0_X11_Y11_Job(Seq.Scan) 1 02 01_502	Cell_CP_29	7941.5	5181.5	0	0	0	23Oct17_Il12inex_0_60_90_120_Sequence_A 0_S 0_U 3_V 0_X11_Y11_Job(Seq.Scan) 1 02 01_502__Cell_CP_29	Cell_CP_29	23Oct17_Il12inex_0_60_90_120_Sequence_A 0_S 0_U 3_V 0_X11_Y11_Job(Seq.Scan) 1 02 01_502	0.06481481481481481	1	TxS_auto_11	6.709805488586426	12.529412269592285	17.278425216674805	114.912	110.943	7.5	0	0.0	0.0	0.0	0.0	0.0	0.0	0.0	Gray{Float64}(2.421938906441937)	1.6547068978253165	Gray{Float64}(1.1803715193756854)	Gray{Float64}(0.0)	0.0	Gray{Float64}(0.0)	8	8	1	WT	120	WT_120
23Oct17_Il12inex_0_60_90_120_Sequence_A 0_S 0_U 3_V 0_X11_Y11_Job(Seq.Scan) 1 02 01_502	Cell_CP_30	4586.0	3231.5	0	0	0	23Oct17_Il12inex_0_60_90_120_Sequence_A 0_S 0_U 3_V 0_X11_Y11_Job(Seq.Scan) 1 02 01_502__Cell_CP_30	Cell_CP_30	23Oct17_Il12inex_0_60_90_120_Sequence_A 0_S 0_U 3_V 0_X11_Y11_Job(Seq.Scan) 1 02 01_502	0.06481481481481481	0	0	0.0	0.0	0.0	0.0	0.0	0.0	0	0.0	0.0	0.0	0.0	0.0	0.0	0.0	Gray{Float64}(0.0)	0.0	Gray{Float64}(0.0)	Gray{Float64}(0.0)	0.0	Gray{Float64}(0.0)	2	1	1	WT	120	WT_120
23Oct17_Il12inex_0_60_90_120_Sequence_A 0_S 0_U 3_V 0_X11_Y11_Job(Seq.Scan) 1 02 01_502	Cell_CP_31	7271.0	3090.5	1	1	1	23Oct17_Il12inex_0_60_90_120_Sequence_A 0_S 0_U 3_V 0_X11_Y11_Job(Seq.Scan) 1 02 01_502__Cell_CP_31	Cell_CP_31	23Oct17_Il12inex_0_60_90_120_Sequence_A 0_S 0_U 3_V 0_X11_Y11_Job(Seq.Scan) 1 02 01_502	0.06481481481481481	2	TxS_auto_24	4.043138027191162	7.945099830627441	11.203919410705566	116.424	164.808	8.0	TxS_auto_27	9.18823528289795	17.635297775268555	22.772544860839844	118.69200000000001	169.155	9.0	8.546357879237217	Gray{Float64}(1.4593915291324089)	1.0492759924227306	Gray{Float64}(0.7653930964156666)	Gray{Float64}(3.3165409267148904)	2.329019769327928	Gray{Float64}(1.5557009993885018)	27	15	1	WT	120	WT_120
23Oct17_Il12inex_0_60_90_120_Sequence_A 0_S 0_U 3_V 0_X11_Y11_Job(Seq.Scan) 1 02 01_502	Cell_CP_32	6101.0	3763.5	3	3	3	23Oct17_Il12inex_0_60_90_120_Sequence_A 0_S 0_U 3_V 0_X11_Y11_Job(Seq.Scan) 1 02 01_502__Cell_CP_32	Cell_CP_32	23Oct17_Il12inex_0_60_90_120_Sequence_A 0_S 0_U 3_V 0_X11_Y11_Job(Seq.Scan) 1 02 01_502	0.06481481481481481	2	TxS_auto_10	3.3450984954833984	5.6196064949035645	9.058822631835938	120.015	47.25	7.5	TxS_auto_16	2.2352943420410156	3.909804344177246	7.847058296203613	120.393	49.518	8.0	7.367951411349019	Gray{Float64}(1.20743055903375)	0.742157846681141	Gray{Float64}(0.6188513188907868)	Gray{Float64}(0.8068410244600394)	0.5163514519478735	Gray{Float64}(0.5360699257928075)	42	33	1	WT	120	WT_120
23Oct17_Il12inex_0_60_90_120_Sequence_A 0_S 0_U 3_V 0_X11_Y11_Job(Seq.Scan) 1 02 01_502	Cell_CP_33	7360.0	5953.0	1	1	0	23Oct17_Il12inex_0_60_90_120_Sequence_A 0_S 0_U 3_V 0_X11_Y11_Job(Seq.Scan) 1 02 01_502__Cell_CP_33	Cell_CP_33	23Oct17_Il12inex_0_60_90_120_Sequence_A 0_S 0_U 3_V 0_X11_Y11_Job(Seq.Scan) 1 02 01_502	0.06481481481481481	0	0	0.0	0.0	0.0	0.0	0.0	0.0	0	0.0	0.0	0.0	0.0	0.0	0.0	0.0	Gray{Float64}(0.0)	0.0	Gray{Float64}(0.0)	Gray{Float64}(0.0)	0.0	Gray{Float64}(0.0)	7	5	1	WT	120	WT_120
23Oct17_Il12inex_0_60_90_120_Sequence_A 0_S 0_U 3_V 0_X11_Y11_Job(Seq.Scan) 1 02 01_502	Cell_CP_34	8295.5	4694.5	0	0	0	23Oct17_Il12inex_0_60_90_120_Sequence_A 0_S 0_U 3_V 0_X11_Y11_Job(Seq.Scan) 1 02 01_502__Cell_CP_34	Cell_CP_34	23Oct17_Il12inex_0_60_90_120_Sequence_A 0_S 0_U 3_V 0_X11_Y11_Job(Seq.Scan) 1 02 01_502	0.06481481481481481	0	0	0.0	0.0	0.0	0.0	0.0	0.0	0	0.0	0.0	0.0	0.0	0.0	0.0	0.0	Gray{Float64}(0.0)	0.0	Gray{Float64}(0.0)	Gray{Float64}(0.0)	0.0	Gray{Float64}(0.0)	45	24	1	WT	120	WT_120
23Oct17_Il12inex_0_60_90_120_Sequence_A 0_S 0_U 3_V 0_X11_Y11_Job(Seq.Scan) 1 02 01_502	Cell_CP_35	6711.0	3413.0	0	0	0	23Oct17_Il12inex_0_60_90_120_Sequence_A 0_S 0_U 3_V 0_X11_Y11_Job(Seq.Scan) 1 02 01_502__Cell_CP_35	Cell_CP_35	23Oct17_Il12inex_0_60_90_120_Sequence_A 0_S 0_U 3_V 0_X11_Y11_Job(Seq.Scan) 1 02 01_502	0.06481481481481481	0	0	0.0	0.0	0.0	0.0	0.0	0.0	0	0.0	0.0	0.0	0.0	0.0	0.0	0.0	Gray{Float64}(0.0)	0.0	Gray{Float64}(0.0)	Gray{Float64}(0.0)	0.0	Gray{Float64}(0.0)	0	0	1	WT	120	WT_120
23Oct17_Il12inex_0_60_90_120_Sequence_A 0_S 0_U 3_V 0_X11_Y11_Job(Seq.Scan) 1 02 01_502	Cell_CP_36	6422.5	3899.0	0	0	0	23Oct17_Il12inex_0_60_90_120_Sequence_A 0_S 0_U 3_V 0_X11_Y11_Job(Seq.Scan) 1 02 01_502__Cell_CP_36	Cell_CP_36	23Oct17_Il12inex_0_60_90_120_Sequence_A 0_S 0_U 3_V 0_X11_Y11_Job(Seq.Scan) 1 02 01_502	0.06481481481481481	0	0	0.0	0.0	0.0	0.0	0.0	0.0	0	0.0	0.0	0.0	0.0	0.0	0.0	0.0	Gray{Float64}(0.0)	0.0	Gray{Float64}(0.0)	Gray{Float64}(0.0)	0.0	Gray{Float64}(0.0)	0	0	1	WT	120	WT_120
23Oct17_Il12inex_0_60_90_120_Sequence_A 0_S 0_U 3_V 0_X11_Y11_Job(Seq.Scan) 1 02 01_502	Cell_CP_37	10088.0	6200.5	0	0	0	23Oct17_Il12inex_0_60_90_120_Sequence_A 0_S 0_U 3_V 0_X11_Y11_Job(Seq.Scan) 1 02 01_502__Cell_CP_37	Cell_CP_37	23Oct17_Il12inex_0_60_90_120_Sequence_A 0_S 0_U 3_V 0_X11_Y11_Job(Seq.Scan) 1 02 01_502	0.06481481481481481	0	0	0.0	0.0	0.0	0.0	0.0	0.0	0	0.0	0.0	0.0	0.0	0.0	0.0	0.0	Gray{Float64}(0.0)	0.0	Gray{Float64}(0.0)	Gray{Float64}(0.0)	0.0	Gray{Float64}(0.0)	1	1	1	WT	120	WT_120
23Oct17_Il12inex_0_60_90_120_Sequence_A 0_S 0_U 3_V 0_X11_Y11_Job(Seq.Scan) 1 02 01_502	Cell_CP_38	11673.5	6670.5	0	0	0	23Oct17_Il12inex_0_60_90_120_Sequence_A 0_S 0_U 3_V 0_X11_Y11_Job(Seq.Scan) 1 02 01_502__Cell_CP_38	Cell_CP_38	23Oct17_Il12inex_0_60_90_120_Sequence_A 0_S 0_U 3_V 0_X11_Y11_Job(Seq.Scan) 1 02 01_502	0.06481481481481481	0	0	0.0	0.0	0.0	0.0	0.0	0.0	0	0.0	0.0	0.0	0.0	0.0	0.0	0.0	Gray{Float64}(0.0)	0.0	Gray{Float64}(0.0)	Gray{Float64}(0.0)	0.0	Gray{Float64}(0.0)	46	34	1	WT	120	WT_120
23Oct17_Il12inex_0_60_90_120_Sequence_A 0_S 0_U 3_V 0_X11_Y11_Job(Seq.Scan) 1 02 01_502	Cell_CP_39	6149.5	3293.5	0	0	0	23Oct17_Il12inex_0_60_90_120_Sequence_A 0_S 0_U 3_V 0_X11_Y11_Job(Seq.Scan) 1 02 01_502__Cell_CP_39	Cell_CP_39	23Oct17_Il12inex_0_60_90_120_Sequence_A 0_S 0_U 3_V 0_X11_Y11_Job(Seq.Scan) 1 02 01_502	0.06481481481481481	0	0	0.0	0.0	0.0	0.0	0.0	0.0	0	0.0	0.0	0.0	0.0	0.0	0.0	0.0	Gray{Float64}(0.0)	0.0	Gray{Float64}(0.0)	Gray{Float64}(0.0)	0.0	Gray{Float64}(0.0)	0	0	1	WT	120	WT_120
23Oct17_Il12inex_0_60_90_120_Sequence_A 0_S 0_U 3_V 0_X11_Y11_Job(Seq.Scan) 1 02 01_502	Cell_CP_40	7467.5	4198.0	0	0	0	23Oct17_Il12inex_0_60_90_120_Sequence_A 0_S 0_U 3_V 0_X11_Y11_Job(Seq.Scan) 1 02 01_502__Cell_CP_40	Cell_CP_40	23Oct17_Il12inex_0_60_90_120_Sequence_A 0_S 0_U 3_V 0_X11_Y11_Job(Seq.Scan) 1 02 01_502	0.06481481481481481	0	0	0.0	0.0	0.0	0.0	0.0	0.0	0	0.0	0.0	0.0	0.0	0.0	0.0	0.0	Gray{Float64}(0.0)	0.0	Gray{Float64}(0.0)	Gray{Float64}(0.0)	0.0	Gray{Float64}(0.0)	2	0	1	WT	120	WT_120
23Oct17_Il12inex_0_60_90_120_Sequence_A 0_S 0_U 3_V 0_X11_Y11_Job(Seq.Scan) 1 02 01_502	Cell_CP_41	4356.5	3392.5	0	0	0	23Oct17_Il12inex_0_60_90_120_Sequence_A 0_S 0_U 3_V 0_X11_Y11_Job(Seq.Scan) 1 02 01_502__Cell_CP_41	Cell_CP_41	23Oct17_Il12inex_0_60_90_120_Sequence_A 0_S 0_U 3_V 0_X11_Y11_Job(Seq.Scan) 1 02 01_502	0.06481481481481481	0	0	0.0	0.0	0.0	0.0	0.0	0.0	0	0.0	0.0	0.0	0.0	0.0	0.0	0.0	Gray{Float64}(0.0)	0.0	Gray{Float64}(0.0)	Gray{Float64}(0.0)	0.0	Gray{Float64}(0.0)	6	4	1	WT	120	WT_120
23Oct17_Il12inex_0_60_90_120_Sequence_A 0_S 0_U 3_V 0_X11_Y11_Job(Seq.Scan) 1 02 01_502	Cell_CP_42	7486.0	6001.0	0	0	0	23Oct17_Il12inex_0_60_90_120_Sequence_A 0_S 0_U 3_V 0_X11_Y11_Job(Seq.Scan) 1 02 01_502__Cell_CP_42	Cell_CP_42	23Oct17_Il12inex_0_60_90_120_Sequence_A 0_S 0_U 3_V 0_X11_Y11_Job(Seq.Scan) 1 02 01_502	0.06481481481481481	0	0	0.0	0.0	0.0	0.0	0.0	0.0	0	0.0	0.0	0.0	0.0	0.0	0.0	0.0	Gray{Float64}(0.0)	0.0	Gray{Float64}(0.0)	Gray{Float64}(0.0)	0.0	Gray{Float64}(0.0)	2	2	1	WT	120	WT_120
23Oct17_Il12inex_0_60_90_120_Sequence_A 0_S 0_U 3_V 0_X11_Y11_Job(Seq.Scan) 1 02 01_502	Cell_CP_43	4826.5	4029.0	0	0	0	23Oct17_Il12inex_0_60_90_120_Sequence_A 0_S 0_U 3_V 0_X11_Y11_Job(Seq.Scan) 1 02 01_502__Cell_CP_43	Cell_CP_43	23Oct17_Il12inex_0_60_90_120_Sequence_A 0_S 0_U 3_V 0_X11_Y11_Job(Seq.Scan) 1 02 01_502	0.06481481481481481	0	0	0.0	0.0	0.0	0.0	0.0	0.0	0	0.0	0.0	0.0	0.0	0.0	0.0	0.0	Gray{Float64}(0.0)	0.0	Gray{Float64}(0.0)	Gray{Float64}(0.0)	0.0	Gray{Float64}(0.0)	73	64	1	WT	120	WT_120
23Oct17_Il12inex_0_60_90_120_Sequence_A 0_S 0_U 3_V 0_X11_Y11_Job(Seq.Scan) 1 02 01_502	Cell_CP_44	13159.5	7176.0	0	0	0	23Oct17_Il12inex_0_60_90_120_Sequence_A 0_S 0_U 3_V 0_X11_Y11_Job(Seq.Scan) 1 02 01_502__Cell_CP_44	Cell_CP_44	23Oct17_Il12inex_0_60_90_120_Sequence_A 0_S 0_U 3_V 0_X11_Y11_Job(Seq.Scan) 1 02 01_502	0.06481481481481481	0	0	0.0	0.0	0.0	0.0	0.0	0.0	0	0.0	0.0	0.0	0.0	0.0	0.0	0.0	Gray{Float64}(0.0)	0.0	Gray{Float64}(0.0)	Gray{Float64}(0.0)	0.0	Gray{Float64}(0.0)	42	32	1	WT	120	WT_120
23Oct17_Il12inex_0_60_90_120_Sequence_A 0_S 0_U 3_V 0_X11_Y11_Job(Seq.Scan) 1 02 01_502	Cell_CP_45	8224.5	6037.5	2	2	2	23Oct17_Il12inex_0_60_90_120_Sequence_A 0_S 0_U 3_V 0_X11_Y11_Job(Seq.Scan) 1 02 01_502__Cell_CP_45	Cell_CP_45	23Oct17_Il12inex_0_60_90_120_Sequence_A 0_S 0_U 3_V 0_X11_Y11_Job(Seq.Scan) 1 02 01_502	0.06481481481481481	0	0	0.0	0.0	0.0	0.0	0.0	0.0	0	0.0	0.0	0.0	0.0	0.0	0.0	0.0	Gray{Float64}(0.0)	0.0	Gray{Float64}(0.0)	Gray{Float64}(0.0)	0.0	Gray{Float64}(0.0)	64	48	1	WT	120	WT_120
23Oct17_Il12inex_0_60_90_120_Sequence_A 0_S 0_U 3_V 0_X11_Y11_Job(Seq.Scan) 1 02 01_502	Cell_CP_46	4111.5	3503.5	0	0	0	23Oct17_Il12inex_0_60_90_120_Sequence_A 0_S 0_U 3_V 0_X11_Y11_Job(Seq.Scan) 1 02 01_502__Cell_CP_46	Cell_CP_46	23Oct17_Il12inex_0_60_90_120_Sequence_A 0_S 0_U 3_V 0_X11_Y11_Job(Seq.Scan) 1 02 01_502	0.06481481481481481	0	0	0.0	0.0	0.0	0.0	0.0	0.0	0	0.0	0.0	0.0	0.0	0.0	0.0	0.0	Gray{Float64}(0.0)	0.0	Gray{Float64}(0.0)	Gray{Float64}(0.0)	0.0	Gray{Float64}(0.0)	3	3	1	WT	120	WT_120
23Oct17_Il12inex_0_60_90_120_Sequence_A 0_S 0_U 3_V 0_X11_Y11_Job(Seq.Scan) 1 02 01_502	Cell_CP_47	5973.0	3031.5	0	0	0	23Oct17_Il12inex_0_60_90_120_Sequence_A 0_S 0_U 3_V 0_X11_Y11_Job(Seq.Scan) 1 02 01_502__Cell_CP_47	Cell_CP_47	23Oct17_Il12inex_0_60_90_120_Sequence_A 0_S 0_U 3_V 0_X11_Y11_Job(Seq.Scan) 1 02 01_502	0.06481481481481481	0	0	0.0	0.0	0.0	0.0	0.0	0.0	0	0.0	0.0	0.0	0.0	0.0	0.0	0.0	Gray{Float64}(0.0)	0.0	Gray{Float64}(0.0)	Gray{Float64}(0.0)	0.0	Gray{Float64}(0.0)	1	1	1	WT	120	WT_120
23Oct17_Il12inex_0_60_90_120_Sequence_A 0_S 0_U 3_V 0_X11_Y11_Job(Seq.Scan) 1 02 01_502	Cell_CP_48	4803.0	2255.0	1	1	0	23Oct17_Il12inex_0_60_90_120_Sequence_A 0_S 0_U 3_V 0_X11_Y11_Job(Seq.Scan) 1 02 01_502__Cell_CP_48	Cell_CP_48	23Oct17_Il12inex_0_60_90_120_Sequence_A 0_S 0_U 3_V 0_X11_Y11_Job(Seq.Scan) 1 02 01_502	0.06481481481481481	0	0	0.0	0.0	0.0	0.0	0.0	0.0	0	0.0	0.0	0.0	0.0	0.0	0.0	0.0	Gray{Float64}(0.0)	0.0	Gray{Float64}(0.0)	Gray{Float64}(0.0)	0.0	Gray{Float64}(0.0)	31	14	1	WT	120	WT_120
23Oct17_Il12inex_0_60_90_120_Sequence_A 0_S 0_U 3_V 0_X11_Y11_Job(Seq.Scan) 1 02 01_502	Cell_CP_49	4852.0	3102.0	1	1	1	23Oct17_Il12inex_0_60_90_120_Sequence_A 0_S 0_U 3_V 0_X11_Y11_Job(Seq.Scan) 1 02 01_502__Cell_CP_49	Cell_CP_49	23Oct17_Il12inex_0_60_90_120_Sequence_A 0_S 0_U 3_V 0_X11_Y11_Job(Seq.Scan) 1 02 01_502	0.06481481481481481	0	0	0.0	0.0	0.0	0.0	0.0	0.0	0	0.0	0.0	0.0	0.0	0.0	0.0	0.0	Gray{Float64}(0.0)	0.0	Gray{Float64}(0.0)	Gray{Float64}(0.0)	0.0	Gray{Float64}(0.0)	7	3	1	WT	120	WT_120
23Oct17_Il12inex_0_60_90_120_Sequence_A 0_S 0_U 3_V 0_X11_Y11_Job(Seq.Scan) 1 02 01_502	Cell_CP_50	4744.5	3773.5	0	0	0	23Oct17_Il12inex_0_60_90_120_Sequence_A 0_S 0_U 3_V 0_X11_Y11_Job(Seq.Scan) 1 02 01_502__Cell_CP_50	Cell_CP_50	23Oct17_Il12inex_0_60_90_120_Sequence_A 0_S 0_U 3_V 0_X11_Y11_Job(Seq.Scan) 1 02 01_502	0.06481481481481481	0	0	0.0	0.0	0.0	0.0	0.0	0.0	0	0.0	0.0	0.0	0.0	0.0	0.0	0.0	Gray{Float64}(0.0)	0.0	Gray{Float64}(0.0)	Gray{Float64}(0.0)	0.0	Gray{Float64}(0.0)	9	7	1	WT	120	WT_120
23Oct17_Il12inex_0_60_90_120_Sequence_A 0_S 0_U 3_V 0_X11_Y11_Job(Seq.Scan) 1 02 01_502	Cell_CP_51	9421.0	4665.0	0	0	0	23Oct17_Il12inex_0_60_90_120_Sequence_A 0_S 0_U 3_V 0_X11_Y11_Job(Seq.Scan) 1 02 01_502__Cell_CP_51	Cell_CP_51	23Oct17_Il12inex_0_60_90_120_Sequence_A 0_S 0_U 3_V 0_X11_Y11_Job(Seq.Scan) 1 02 01_502	0.06481481481481481	0	0	0.0	0.0	0.0	0.0	0.0	0.0	0	0.0	0.0	0.0	0.0	0.0	0.0	0.0	Gray{Float64}(0.0)	0.0	Gray{Float64}(0.0)	Gray{Float64}(0.0)	0.0	Gray{Float64}(0.0)	13	6	1	WT	120	WT_120
23Oct17_Il12inex_0_60_90_120_Sequence_A 0_S 0_U 3_V 0_X11_Y11_Job(Seq.Scan) 1 02 01_502	Cell_CP_52	7730.5	2136.0	0	0	0	23Oct17_Il12inex_0_60_90_120_Sequence_A 0_S 0_U 3_V 0_X11_Y11_Job(Seq.Scan) 1 02 01_502__Cell_CP_52	Cell_CP_52	23Oct17_Il12inex_0_60_90_120_Sequence_A 0_S 0_U 3_V 0_X11_Y11_Job(Seq.Scan) 1 02 01_502	0.06481481481481481	0	0	0.0	0.0	0.0	0.0	0.0	0.0	0	0.0	0.0	0.0	0.0	0.0	0.0	0.0	Gray{Float64}(0.0)	0.0	Gray{Float64}(0.0)	Gray{Float64}(0.0)	0.0	Gray{Float64}(0.0)	0	0	1	WT	120	WT_120
23Oct17_Il12inex_0_60_90_120_Sequence_A 0_S 0_U 3_V 0_X11_Y11_Job(Seq.Scan) 1 02 01_502	Cell_CP_53	6616.5	2152.0	0	0	0	23Oct17_Il12inex_0_60_90_120_Sequence_A 0_S 0_U 3_V 0_X11_Y11_Job(Seq.Scan) 1 02 01_502__Cell_CP_53	Cell_CP_53	23Oct17_Il12inex_0_60_90_120_Sequence_A 0_S 0_U 3_V 0_X11_Y11_Job(Seq.Scan) 1 02 01_502	0.06481481481481481	0	0	0.0	0.0	0.0	0.0	0.0	0.0	0	0.0	0.0	0.0	0.0	0.0	0.0	0.0	Gray{Float64}(0.0)	0.0	Gray{Float64}(0.0)	Gray{Float64}(0.0)	0.0	Gray{Float64}(0.0)	0	0	1	WT	120	WT_120
23Oct17_Il12inex_0_60_90_120_Sequence_A 0_S 0_U 3_V 0_X11_Y11_Job(Seq.Scan) 1 02 01_502	Cell_CP_54	6626.5	3012.0	3	3	3	23Oct17_Il12inex_0_60_90_120_Sequence_A 0_S 0_U 3_V 0_X11_Y11_Job(Seq.Scan) 1 02 01_502__Cell_CP_54	Cell_CP_54	23Oct17_Il12inex_0_60_90_120_Sequence_A 0_S 0_U 3_V 0_X11_Y11_Job(Seq.Scan) 1 02 01_502	0.06481481481481481	0	0	0.0	0.0	0.0	0.0	0.0	0.0	0	0.0	0.0	0.0	0.0	0.0	0.0	0.0	Gray{Float64}(0.0)	0.0	Gray{Float64}(0.0)	Gray{Float64}(0.0)	0.0	Gray{Float64}(0.0)	46	25	1	WT	120	WT_120
23Oct17_Il12inex_0_60_90_120_Sequence_A 0_S 0_U 3_V 0_X11_Y10_Job(Seq.Scan) 1 02 01_492	Cell_CP_1	5645.5	2521.0	0	0	0	23Oct17_Il12inex_0_60_90_120_Sequence_A 0_S 0_U 3_V 0_X11_Y10_Job(Seq.Scan) 1 02 01_492__Cell_CP_1	Cell_CP_1	23Oct17_Il12inex_0_60_90_120_Sequence_A 0_S 0_U 3_V 0_X11_Y10_Job(Seq.Scan) 1 02 01_492	0.125	1	TxS_auto_97	3.7921574115753174	7.415686130523682	10.75686264038086	27.783	137.97	9.0	0	0.0	0.0	0.0	0.0	0.0	0.0	0.0	Gray{Float64}(1.368798781137441)	0.9793585467743864	Gray{Float64}(0.7348525192150255)	Gray{Float64}(0.0)	0.0	Gray{Float64}(0.0)	14	8	1	WT	120	WT_120
23Oct17_Il12inex_0_60_90_120_Sequence_A 0_S 0_U 3_V 0_X11_Y10_Job(Seq.Scan) 1 02 01_492	Cell_CP_2	6478.5	4580.0	0	0	0	23Oct17_Il12inex_0_60_90_120_Sequence_A 0_S 0_U 3_V 0_X11_Y10_Job(Seq.Scan) 1 02 01_492__Cell_CP_2	Cell_CP_2	23Oct17_Il12inex_0_60_90_120_Sequence_A 0_S 0_U 3_V 0_X11_Y10_Job(Seq.Scan) 1 02 01_492	0.125	0	0	0.0	0.0	0.0	0.0	0.0	0.0	0	0.0	0.0	0.0	0.0	0.0	0.0	0.0	Gray{Float64}(0.0)	0.0	Gray{Float64}(0.0)	Gray{Float64}(0.0)	0.0	Gray{Float64}(0.0)	12	7	1	WT	120	WT_120
23Oct17_Il12inex_0_60_90_120_Sequence_A 0_S 0_U 3_V 0_X11_Y10_Job(Seq.Scan) 1 02 01_492	Cell_CP_3	4959.0	3326.0	0	0	0	23Oct17_Il12inex_0_60_90_120_Sequence_A 0_S 0_U 3_V 0_X11_Y10_Job(Seq.Scan) 1 02 01_492__Cell_CP_3	Cell_CP_3	23Oct17_Il12inex_0_60_90_120_Sequence_A 0_S 0_U 3_V 0_X11_Y10_Job(Seq.Scan) 1 02 01_492	0.125	0	0	0.0	0.0	0.0	0.0	0.0	0.0	0	0.0	0.0	0.0	0.0	0.0	0.0	0.0	Gray{Float64}(0.0)	0.0	Gray{Float64}(0.0)	Gray{Float64}(0.0)	0.0	Gray{Float64}(0.0)	23	18	1	WT	120	WT_120
23Oct17_Il12inex_0_60_90_120_Sequence_A 0_S 0_U 3_V 0_X11_Y10_Job(Seq.Scan) 1 02 01_492	Cell_CP_4	11617.5	7824.0	1	1	1	23Oct17_Il12inex_0_60_90_120_Sequence_A 0_S 0_U 3_V 0_X11_Y10_Job(Seq.Scan) 1 02 01_492__Cell_CP_4	Cell_CP_4	23Oct17_Il12inex_0_60_90_120_Sequence_A 0_S 0_U 3_V 0_X11_Y10_Job(Seq.Scan) 1 02 01_492	0.125	0	0	0.0	0.0	0.0	0.0	0.0	0.0	0	0.0	0.0	0.0	0.0	0.0	0.0	0.0	Gray{Float64}(0.0)	0.0	Gray{Float64}(0.0)	Gray{Float64}(0.0)	0.0	Gray{Float64}(0.0)	4	2	1	WT	120	WT_120
23Oct17_Il12inex_0_60_90_120_Sequence_A 0_S 0_U 3_V 0_X11_Y10_Job(Seq.Scan) 1 02 01_492	Cell_CP_5	7874.5	3965.5	0	0	0	23Oct17_Il12inex_0_60_90_120_Sequence_A 0_S 0_U 3_V 0_X11_Y10_Job(Seq.Scan) 1 02 01_492__Cell_CP_5	Cell_CP_5	23Oct17_Il12inex_0_60_90_120_Sequence_A 0_S 0_U 3_V 0_X11_Y10_Job(Seq.Scan) 1 02 01_492	0.125	0	0	0.0	0.0	0.0	0.0	0.0	0.0	0	0.0	0.0	0.0	0.0	0.0	0.0	0.0	Gray{Float64}(0.0)	0.0	Gray{Float64}(0.0)	Gray{Float64}(0.0)	0.0	Gray{Float64}(0.0)	3	3	1	WT	120	WT_120
23Oct17_Il12inex_0_60_90_120_Sequence_A 0_S 0_U 3_V 0_X11_Y10_Job(Seq.Scan) 1 02 01_492	Cell_CP_6	6449.0	3419.0	0	0	0	23Oct17_Il12inex_0_60_90_120_Sequence_A 0_S 0_U 3_V 0_X11_Y10_Job(Seq.Scan) 1 02 01_492__Cell_CP_6	Cell_CP_6	23Oct17_Il12inex_0_60_90_120_Sequence_A 0_S 0_U 3_V 0_X11_Y10_Job(Seq.Scan) 1 02 01_492	0.125	0	0	0.0	0.0	0.0	0.0	0.0	0.0	0	0.0	0.0	0.0	0.0	0.0	0.0	0.0	Gray{Float64}(0.0)	0.0	Gray{Float64}(0.0)	Gray{Float64}(0.0)	0.0	Gray{Float64}(0.0)	17	8	1	WT	120	WT_120
23Oct17_Il12inex_0_60_90_120_Sequence_A 0_S 0_U 3_V 0_X11_Y10_Job(Seq.Scan) 1 02 01_492	Cell_CP_7	6479.0	3991.5	4	4	4	23Oct17_Il12inex_0_60_90_120_Sequence_A 0_S 0_U 3_V 0_X11_Y10_Job(Seq.Scan) 1 02 01_492__Cell_CP_7	Cell_CP_7	23Oct17_Il12inex_0_60_90_120_Sequence_A 0_S 0_U 3_V 0_X11_Y10_Job(Seq.Scan) 1 02 01_492	0.125	1	TxS_auto_56	6.078432559967041	11.36470890045166	15.85097885131836	48.762	147.231	7.5	0	0.0	0.0	0.0	0.0	0.0	0.0	0.0	Gray{Float64}(2.1940415906555706)	1.5008894116280895	Gray{Float64}(1.0828558595876028)	Gray{Float64}(0.0)	0.0	Gray{Float64}(0.0)	31	25	1	WT	120	WT_120
23Oct17_Il12inex_0_60_90_120_Sequence_A 0_S 0_U 3_V 0_X11_Y10_Job(Seq.Scan) 1 02 01_492	Cell_CP_8	6573.0	3300.5	0	0	0	23Oct17_Il12inex_0_60_90_120_Sequence_A 0_S 0_U 3_V 0_X11_Y10_Job(Seq.Scan) 1 02 01_492__Cell_CP_8	Cell_CP_8	23Oct17_Il12inex_0_60_90_120_Sequence_A 0_S 0_U 3_V 0_X11_Y10_Job(Seq.Scan) 1 02 01_492	0.125	0	0	0.0	0.0	0.0	0.0	0.0	0.0	0	0.0	0.0	0.0	0.0	0.0	0.0	0.0	Gray{Float64}(0.0)	0.0	Gray{Float64}(0.0)	Gray{Float64}(0.0)	0.0	Gray{Float64}(0.0)	8	1	1	WT	120	WT_120
23Oct17_Il12inex_0_60_90_120_Sequence_A 0_S 0_U 3_V 0_X11_Y10_Job(Seq.Scan) 1 02 01_492	Cell_CP_9	8423.5	2428.0	11	11	1	23Oct17_Il12inex_0_60_90_120_Sequence_A 0_S 0_U 3_V 0_X11_Y10_Job(Seq.Scan) 1 02 01_492__Cell_CP_9	Cell_CP_9	23Oct17_Il12inex_0_60_90_120_Sequence_A 0_S 0_U 3_V 0_X11_Y10_Job(Seq.Scan) 1 02 01_492	0.125	0	0	0.0	0.0	0.0	0.0	0.0	0.0	0	0.0	0.0	0.0	0.0	0.0	0.0	0.0	Gray{Float64}(0.0)	0.0	Gray{Float64}(0.0)	Gray{Float64}(0.0)	0.0	Gray{Float64}(0.0)	48	14	1	WT	120	WT_120
23Oct17_Il12inex_0_60_90_120_Sequence_A 0_S 0_U 3_V 0_X11_Y10_Job(Seq.Scan) 1 02 01_492	Cell_CP_10	5919.0	3223.5	4	4	4	23Oct17_Il12inex_0_60_90_120_Sequence_A 0_S 0_U 3_V 0_X11_Y10_Job(Seq.Scan) 1 02 01_492__Cell_CP_10	Cell_CP_10	23Oct17_Il12inex_0_60_90_120_Sequence_A 0_S 0_U 3_V 0_X11_Y10_Job(Seq.Scan) 1 02 01_492	0.125	1	TxS_auto_10	11.584314346313477	28.227449417114258	39.537235260009766	82.971	120.58200000000001	6.5	0	0.0	0.0	0.0	0.0	0.0	0.0	0.0	Gray{Float64}(4.181418025830261)	3.7278807859064953	Gray{Float64}(2.70097684658978)	Gray{Float64}(0.0)	0.0	Gray{Float64}(0.0)	44	24	1	WT	120	WT_120
23Oct17_Il12inex_0_60_90_120_Sequence_A 0_S 0_U 3_V 0_X11_Y10_Job(Seq.Scan) 1 02 01_492	Cell_CP_11	5800.5	4590.0	0	0	0	23Oct17_Il12inex_0_60_90_120_Sequence_A 0_S 0_U 3_V 0_X11_Y10_Job(Seq.Scan) 1 02 01_492__Cell_CP_11	Cell_CP_11	23Oct17_Il12inex_0_60_90_120_Sequence_A 0_S 0_U 3_V 0_X11_Y10_Job(Seq.Scan) 1 02 01_492	0.125	0	0	0.0	0.0	0.0	0.0	0.0	0.0	0	0.0	0.0	0.0	0.0	0.0	0.0	0.0	Gray{Float64}(0.0)	0.0	Gray{Float64}(0.0)	Gray{Float64}(0.0)	0.0	Gray{Float64}(0.0)	4	4	1	WT	120	WT_120
23Oct17_Il12inex_0_60_90_120_Sequence_A 0_S 0_U 3_V 0_X11_Y10_Job(Seq.Scan) 1 02 01_492	Cell_CP_12	8100.5	4840.0	0	0	0	23Oct17_Il12inex_0_60_90_120_Sequence_A 0_S 0_U 3_V 0_X11_Y10_Job(Seq.Scan) 1 02 01_492__Cell_CP_12	Cell_CP_12	23Oct17_Il12inex_0_60_90_120_Sequence_A 0_S 0_U 3_V 0_X11_Y10_Job(Seq.Scan) 1 02 01_492	0.125	0	0	0.0	0.0	0.0	0.0	0.0	0.0	0	0.0	0.0	0.0	0.0	0.0	0.0	0.0	Gray{Float64}(0.0)	0.0	Gray{Float64}(0.0)	Gray{Float64}(0.0)	0.0	Gray{Float64}(0.0)	43	24	1	WT	120	WT_120
23Oct17_Il12inex_0_60_90_120_Sequence_A 0_S 0_U 3_V 0_X11_Y10_Job(Seq.Scan) 1 02 01_492	Cell_CP_13	6900.5	5099.5	3	3	3	23Oct17_Il12inex_0_60_90_120_Sequence_A 0_S 0_U 3_V 0_X11_Y10_Job(Seq.Scan) 1 02 01_492__Cell_CP_13	Cell_CP_13	23Oct17_Il12inex_0_60_90_120_Sequence_A 0_S 0_U 3_V 0_X11_Y10_Job(Seq.Scan) 1 02 01_492	0.125	0	0	0.0	0.0	0.0	0.0	0.0	0.0	0	0.0	0.0	0.0	0.0	0.0	0.0	0.0	Gray{Float64}(0.0)	0.0	Gray{Float64}(0.0)	Gray{Float64}(0.0)	0.0	Gray{Float64}(0.0)	7	7	1	WT	120	WT_120
23Oct17_Il12inex_0_60_90_120_Sequence_A 0_S 0_U 3_V 0_X11_Y10_Job(Seq.Scan) 1 02 01_492	Cell_CP_14	5089.0	3319.5	2	2	2	23Oct17_Il12inex_0_60_90_120_Sequence_A 0_S 0_U 3_V 0_X11_Y10_Job(Seq.Scan) 1 02 01_492__Cell_CP_14	Cell_CP_14	23Oct17_Il12inex_0_60_90_120_Sequence_A 0_S 0_U 3_V 0_X11_Y10_Job(Seq.Scan) 1 02 01_492	0.125	0	0	0.0	0.0	0.0	0.0	0.0	0.0	0	0.0	0.0	0.0	0.0	0.0	0.0	0.0	Gray{Float64}(0.0)	0.0	Gray{Float64}(0.0)	Gray{Float64}(0.0)	0.0	Gray{Float64}(0.0)	10	6	1	WT	120	WT_120
23Oct17_Il12inex_0_60_90_120_Sequence_A 0_S 0_U 3_V 0_X11_Y10_Job(Seq.Scan) 1 02 01_492	Cell_CP_15	3903.0	2365.5	9	9	9	23Oct17_Il12inex_0_60_90_120_Sequence_A 0_S 0_U 3_V 0_X11_Y10_Job(Seq.Scan) 1 02 01_492__Cell_CP_15	Cell_CP_15	23Oct17_Il12inex_0_60_90_120_Sequence_A 0_S 0_U 3_V 0_X11_Y10_Job(Seq.Scan) 1 02 01_492	0.125	2	TxS_auto_55	4.254901885986328	8.976470947265625	13.925490379333496	107.352	120.393	7.5	TxS_auto_16	24.670591354370117	79.84314727783203	133.015625	105.651	117.369	7.5	8.263653973878627	Gray{Float64}(1.5358287864369182)	1.185484847570773	Gray{Float64}(0.9513165714455477)	Gray{Float64}(8.904977222919008)	10.544549393218304	Gray{Float64}(9.086930863955912)	32	15	1	WT	120	WT_120
23Oct17_Il12inex_0_60_90_120_Sequence_A 0_S 0_U 3_V 0_X11_Y10_Job(Seq.Scan) 1 02 01_492	Cell_CP_16	8121.5	5201.5	0	0	0	23Oct17_Il12inex_0_60_90_120_Sequence_A 0_S 0_U 3_V 0_X11_Y10_Job(Seq.Scan) 1 02 01_492__Cell_CP_16	Cell_CP_16	23Oct17_Il12inex_0_60_90_120_Sequence_A 0_S 0_U 3_V 0_X11_Y10_Job(Seq.Scan) 1 02 01_492	0.125	0	0	0.0	0.0	0.0	0.0	0.0	0.0	0	0.0	0.0	0.0	0.0	0.0	0.0	0.0	Gray{Float64}(0.0)	0.0	Gray{Float64}(0.0)	Gray{Float64}(0.0)	0.0	Gray{Float64}(0.0)	35	30	1	WT	120	WT_120
23Oct17_Il12inex_0_60_90_120_Sequence_A 0_S 0_U 3_V 0_X11_Y10_Job(Seq.Scan) 1 02 01_492	Cell_CP_17	5644.0	3239.0	0	0	0	23Oct17_Il12inex_0_60_90_120_Sequence_A 0_S 0_U 3_V 0_X11_Y10_Job(Seq.Scan) 1 02 01_492__Cell_CP_17	Cell_CP_17	23Oct17_Il12inex_0_60_90_120_Sequence_A 0_S 0_U 3_V 0_X11_Y10_Job(Seq.Scan) 1 02 01_492	0.125	0	0	0.0	0.0	0.0	0.0	0.0	0.0	0	0.0	0.0	0.0	0.0	0.0	0.0	0.0	Gray{Float64}(0.0)	0.0	Gray{Float64}(0.0)	Gray{Float64}(0.0)	0.0	Gray{Float64}(0.0)	8	8	1	WT	120	WT_120
23Oct17_Il12inex_0_60_90_120_Sequence_A 0_S 0_U 3_V 0_X11_Y10_Job(Seq.Scan) 1 02 01_492	Cell_CP_18	9498.0	3230.5	0	0	0	23Oct17_Il12inex_0_60_90_120_Sequence_A 0_S 0_U 3_V 0_X11_Y10_Job(Seq.Scan) 1 02 01_492__Cell_CP_18	Cell_CP_18	23Oct17_Il12inex_0_60_90_120_Sequence_A 0_S 0_U 3_V 0_X11_Y10_Job(Seq.Scan) 1 02 01_492	0.125	0	0	0.0	0.0	0.0	0.0	0.0	0.0	0	0.0	0.0	0.0	0.0	0.0	0.0	0.0	Gray{Float64}(0.0)	0.0	Gray{Float64}(0.0)	Gray{Float64}(0.0)	0.0	Gray{Float64}(0.0)	1	0	1	WT	120	WT_120
23Oct17_Il12inex_0_60_90_120_Sequence_A 0_S 0_U 3_V 0_X11_Y10_Job(Seq.Scan) 1 02 01_492	Cell_CP_19	4537.5	2251.5	0	0	0	23Oct17_Il12inex_0_60_90_120_Sequence_A 0_S 0_U 3_V 0_X11_Y10_Job(Seq.Scan) 1 02 01_492__Cell_CP_19	Cell_CP_19	23Oct17_Il12inex_0_60_90_120_Sequence_A 0_S 0_U 3_V 0_X11_Y10_Job(Seq.Scan) 1 02 01_492	0.125	0	0	0.0	0.0	0.0	0.0	0.0	0.0	0	0.0	0.0	0.0	0.0	0.0	0.0	0.0	Gray{Float64}(0.0)	0.0	Gray{Float64}(0.0)	Gray{Float64}(0.0)	0.0	Gray{Float64}(0.0)	1	0	1	WT	120	WT_120
23Oct17_Il12inex_0_60_90_120_Sequence_A 0_S 0_U 3_V 0_X11_Y10_Job(Seq.Scan) 1 02 01_492	Cell_CP_20	3406.0	2716.5	0	0	0	23Oct17_Il12inex_0_60_90_120_Sequence_A 0_S 0_U 3_V 0_X11_Y10_Job(Seq.Scan) 1 02 01_492__Cell_CP_20	Cell_CP_20	23Oct17_Il12inex_0_60_90_120_Sequence_A 0_S 0_U 3_V 0_X11_Y10_Job(Seq.Scan) 1 02 01_492	0.125	0	0	0.0	0.0	0.0	0.0	0.0	0.0	0	0.0	0.0	0.0	0.0	0.0	0.0	0.0	Gray{Float64}(0.0)	0.0	Gray{Float64}(0.0)	Gray{Float64}(0.0)	0.0	Gray{Float64}(0.0)	19	10	1	WT	120	WT_120
23Oct17_Il12inex_0_60_90_120_Sequence_A 0_S 0_U 3_V 0_X11_Y10_Job(Seq.Scan) 1 02 01_492	Cell_CP_21	5839.5	3693.0	2	2	1	23Oct17_Il12inex_0_60_90_120_Sequence_A 0_S 0_U 3_V 0_X11_Y10_Job(Seq.Scan) 1 02 01_492__Cell_CP_21	Cell_CP_21	23Oct17_Il12inex_0_60_90_120_Sequence_A 0_S 0_U 3_V 0_X11_Y10_Job(Seq.Scan) 1 02 01_492	0.125	0	0	0.0	0.0	0.0	0.0	0.0	0.0	0	0.0	0.0	0.0	0.0	0.0	0.0	0.0	Gray{Float64}(0.0)	0.0	Gray{Float64}(0.0)	Gray{Float64}(0.0)	0.0	Gray{Float64}(0.0)	41	27	1	WT	120	WT_120
23Oct17_Il12inex_0_60_90_120_Sequence_A 0_S 0_U 3_V 0_X11_Y10_Job(Seq.Scan) 1 02 01_492	Cell_CP_22	6971.5	2919.0	4	4	4	23Oct17_Il12inex_0_60_90_120_Sequence_A 0_S 0_U 3_V 0_X11_Y10_Job(Seq.Scan) 1 02 01_492__Cell_CP_22	Cell_CP_22	23Oct17_Il12inex_0_60_90_120_Sequence_A 0_S 0_U 3_V 0_X11_Y10_Job(Seq.Scan) 1 02 01_492	0.125	0	0	0.0	0.0	0.0	0.0	0.0	0.0	0	0.0	0.0	0.0	0.0	0.0	0.0	0.0	Gray{Float64}(0.0)	0.0	Gray{Float64}(0.0)	Gray{Float64}(0.0)	0.0	Gray{Float64}(0.0)	72	22	1	WT	120	WT_120
23Oct17_Il12inex_0_60_90_120_Sequence_A 0_S 0_U 3_V 0_X11_Y10_Job(Seq.Scan) 1 02 01_492	Cell_CP_23	12347.0	5950.5	1	1	1	23Oct17_Il12inex_0_60_90_120_Sequence_A 0_S 0_U 3_V 0_X11_Y10_Job(Seq.Scan) 1 02 01_492__Cell_CP_23	Cell_CP_23	23Oct17_Il12inex_0_60_90_120_Sequence_A 0_S 0_U 3_V 0_X11_Y10_Job(Seq.Scan) 1 02 01_492	0.125	0	0	0.0	0.0	0.0	0.0	0.0	0.0	0	0.0	0.0	0.0	0.0	0.0	0.0	0.0	Gray{Float64}(0.0)	0.0	Gray{Float64}(0.0)	Gray{Float64}(0.0)	0.0	Gray{Float64}(0.0)	6	2	1	WT	120	WT_120
23Oct17_Il12inex_0_60_90_120_Sequence_A 0_S 0_U 3_V 0_X11_Y10_Job(Seq.Scan) 1 02 01_492	Cell_CP_24	5421.5	4362.5	0	0	0	23Oct17_Il12inex_0_60_90_120_Sequence_A 0_S 0_U 3_V 0_X11_Y10_Job(Seq.Scan) 1 02 01_492__Cell_CP_24	Cell_CP_24	23Oct17_Il12inex_0_60_90_120_Sequence_A 0_S 0_U 3_V 0_X11_Y10_Job(Seq.Scan) 1 02 01_492	0.125	0	0	0.0	0.0	0.0	0.0	0.0	0.0	0	0.0	0.0	0.0	0.0	0.0	0.0	0.0	Gray{Float64}(0.0)	0.0	Gray{Float64}(0.0)	Gray{Float64}(0.0)	0.0	Gray{Float64}(0.0)	0	0	1	WT	120	WT_120
23Oct17_Il12inex_0_60_90_120_Sequence_A 0_S 0_U 3_V 0_X11_Y10_Job(Seq.Scan) 1 02 01_492	Cell_CP_25	6961.5	3704.5	0	0	0	23Oct17_Il12inex_0_60_90_120_Sequence_A 0_S 0_U 3_V 0_X11_Y10_Job(Seq.Scan) 1 02 01_492__Cell_CP_25	Cell_CP_25	23Oct17_Il12inex_0_60_90_120_Sequence_A 0_S 0_U 3_V 0_X11_Y10_Job(Seq.Scan) 1 02 01_492	0.125	0	0	0.0	0.0	0.0	0.0	0.0	0.0	0	0.0	0.0	0.0	0.0	0.0	0.0	0.0	Gray{Float64}(0.0)	0.0	Gray{Float64}(0.0)	Gray{Float64}(0.0)	0.0	Gray{Float64}(0.0)	2	1	1	WT	120	WT_120
23Oct17_Il12inex_0_60_90_120_Sequence_A 0_S 0_U 3_V 0_X11_Y10_Job(Seq.Scan) 1 02 01_492	Cell_CP_26	5094.0	3588.5	0	0	0	23Oct17_Il12inex_0_60_90_120_Sequence_A 0_S 0_U 3_V 0_X11_Y10_Job(Seq.Scan) 1 02 01_492__Cell_CP_26	Cell_CP_26	23Oct17_Il12inex_0_60_90_120_Sequence_A 0_S 0_U 3_V 0_X11_Y10_Job(Seq.Scan) 1 02 01_492	0.125	0	0	0.0	0.0	0.0	0.0	0.0	0.0	0	0.0	0.0	0.0	0.0	0.0	0.0	0.0	Gray{Float64}(0.0)	0.0	Gray{Float64}(0.0)	Gray{Float64}(0.0)	0.0	Gray{Float64}(0.0)	0	0	1	WT	120	WT_120
23Oct17_Il12inex_0_60_90_120_Sequence_A 0_S 0_U 3_V 0_X11_Y10_Job(Seq.Scan) 1 02 01_492	Cell_CP_27	6030.5	5253.5	0	0	0	23Oct17_Il12inex_0_60_90_120_Sequence_A 0_S 0_U 3_V 0_X11_Y10_Job(Seq.Scan) 1 02 01_492__Cell_CP_27	Cell_CP_27	23Oct17_Il12inex_0_60_90_120_Sequence_A 0_S 0_U 3_V 0_X11_Y10_Job(Seq.Scan) 1 02 01_492	0.125	0	0	0.0	0.0	0.0	0.0	0.0	0.0	0	0.0	0.0	0.0	0.0	0.0	0.0	0.0	Gray{Float64}(0.0)	0.0	Gray{Float64}(0.0)	Gray{Float64}(0.0)	0.0	Gray{Float64}(0.0)	10	2	1	WT	120	WT_120
23Oct17_Il12inex_0_60_90_120_Sequence_A 0_S 0_U 3_V 0_X11_Y10_Job(Seq.Scan) 1 02 01_492	Cell_CP_28	8432.0	5196.0	27	27	25	23Oct17_Il12inex_0_60_90_120_Sequence_A 0_S 0_U 3_V 0_X11_Y10_Job(Seq.Scan) 1 02 01_492__Cell_CP_28	Cell_CP_28	23Oct17_Il12inex_0_60_90_120_Sequence_A 0_S 0_U 3_V 0_X11_Y10_Job(Seq.Scan) 1 02 01_492	0.125	2	TxS_auto_45	19.04313850402832	58.039215087890625	94.49800872802734	157.815	98.469	8.5	TxS_auto_79	8.235294342041016	20.341182708740234	30.04705238342285	150.633	106.407	8.5	13.669051466725842	Gray{Float64}(6.873719085020035)	7.664995570731981	Gray{Float64}(6.455609046629574)	Gray{Float64}(2.972571977968357)	2.686374637042157	Gray{Float64}(2.0526572549189255)	62	44	1	WT	120	WT_120
23Oct17_Il12inex_0_60_90_120_Sequence_A 0_S 0_U 3_V 0_X11_Y10_Job(Seq.Scan) 1 02 01_492	Cell_CP_29	7130.5	5771.0	0	0	0	23Oct17_Il12inex_0_60_90_120_Sequence_A 0_S 0_U 3_V 0_X11_Y10_Job(Seq.Scan) 1 02 01_492__Cell_CP_29	Cell_CP_29	23Oct17_Il12inex_0_60_90_120_Sequence_A 0_S 0_U 3_V 0_X11_Y10_Job(Seq.Scan) 1 02 01_492	0.125	0	0	0.0	0.0	0.0	0.0	0.0	0.0	0	0.0	0.0	0.0	0.0	0.0	0.0	0.0	Gray{Float64}(0.0)	0.0	Gray{Float64}(0.0)	Gray{Float64}(0.0)	0.0	Gray{Float64}(0.0)	0	0	1	WT	120	WT_120
23Oct17_Il12inex_0_60_90_120_Sequence_A 0_S 0_U 3_V 0_X11_Y10_Job(Seq.Scan) 1 02 01_492	Cell_CP_30	3876.5	2167.5	0	0	0	23Oct17_Il12inex_0_60_90_120_Sequence_A 0_S 0_U 3_V 0_X11_Y10_Job(Seq.Scan) 1 02 01_492__Cell_CP_30	Cell_CP_30	23Oct17_Il12inex_0_60_90_120_Sequence_A 0_S 0_U 3_V 0_X11_Y10_Job(Seq.Scan) 1 02 01_492	0.125	0	0	0.0	0.0	0.0	0.0	0.0	0.0	0	0.0	0.0	0.0	0.0	0.0	0.0	0.0	Gray{Float64}(0.0)	0.0	Gray{Float64}(0.0)	Gray{Float64}(0.0)	0.0	Gray{Float64}(0.0)	0	0	1	WT	120	WT_120
23Oct17_Il12inex_0_60_90_120_Sequence_A 0_S 0_U 3_V 0_X11_Y10_Job(Seq.Scan) 1 02 01_492	Cell_CP_31	7584.5	1910.5	7	7	0	23Oct17_Il12inex_0_60_90_120_Sequence_A 0_S 0_U 3_V 0_X11_Y10_Job(Seq.Scan) 1 02 01_492__Cell_CP_31	Cell_CP_31	23Oct17_Il12inex_0_60_90_120_Sequence_A 0_S 0_U 3_V 0_X11_Y10_Job(Seq.Scan) 1 02 01_492	0.125	1	TxS_auto_96	2.752941608428955	4.478430271148682	6.741175651550293	165.186	104.895	8.5	0	0.0	0.0	0.0	0.0	0.0	0.0	0.0	Gray{Float64}(0.9936884757625938)	0.5914474918415761	Gray{Float64}(0.46052181529365793)	Gray{Float64}(0.0)	0.0	Gray{Float64}(0.0)	51	13	1	WT	120	WT_120
23Oct17_Il12inex_0_60_90_120_Sequence_A 0_S 0_U 3_V 0_X11_Y10_Job(Seq.Scan) 1 02 01_492	Cell_CP_32	5442.5	3247.5	0	0	0	23Oct17_Il12inex_0_60_90_120_Sequence_A 0_S 0_U 3_V 0_X11_Y10_Job(Seq.Scan) 1 02 01_492__Cell_CP_32	Cell_CP_32	23Oct17_Il12inex_0_60_90_120_Sequence_A 0_S 0_U 3_V 0_X11_Y10_Job(Seq.Scan) 1 02 01_492	0.125	0	0	0.0	0.0	0.0	0.0	0.0	0.0	0	0.0	0.0	0.0	0.0	0.0	0.0	0.0	Gray{Float64}(0.0)	0.0	Gray{Float64}(0.0)	Gray{Float64}(0.0)	0.0	Gray{Float64}(0.0)	45	22	1	WT	120	WT_120
23Oct17_Il12inex_0_60_90_120_Sequence_A 0_S 0_U 3_V 0_X10_Y14_Job(Seq.Scan) 1 02 01_554	Cell_CP_1	7109.0	5144.5	0	0	0	23Oct17_Il12inex_0_60_90_120_Sequence_A 0_S 0_U 3_V 0_X10_Y14_Job(Seq.Scan) 1 02 01_554__Cell_CP_1	Cell_CP_1	23Oct17_Il12inex_0_60_90_120_Sequence_A 0_S 0_U 3_V 0_X10_Y14_Job(Seq.Scan) 1 02 01_554	0.08333333333333333	0	0	0.0	0.0	0.0	0.0	0.0	0.0	0	0.0	0.0	0.0	0.0	0.0	0.0	0.0	Gray{Float64}(0.0)	0.0	Gray{Float64}(0.0)	Gray{Float64}(0.0)	0.0	Gray{Float64}(0.0)	0	0	1	WT	120	WT_120
23Oct17_Il12inex_0_60_90_120_Sequence_A 0_S 0_U 3_V 0_X10_Y14_Job(Seq.Scan) 1 02 01_554	Cell_CP_2	9560.5	7044.0	0	0	0	23Oct17_Il12inex_0_60_90_120_Sequence_A 0_S 0_U 3_V 0_X10_Y14_Job(Seq.Scan) 1 02 01_554__Cell_CP_2	Cell_CP_2	23Oct17_Il12inex_0_60_90_120_Sequence_A 0_S 0_U 3_V 0_X10_Y14_Job(Seq.Scan) 1 02 01_554	0.08333333333333333	0	0	0.0	0.0	0.0	0.0	0.0	0.0	0	0.0	0.0	0.0	0.0	0.0	0.0	0.0	Gray{Float64}(0.0)	0.0	Gray{Float64}(0.0)	Gray{Float64}(0.0)	0.0	Gray{Float64}(0.0)	2	2	1	WT	120	WT_120
23Oct17_Il12inex_0_60_90_120_Sequence_A 0_S 0_U 3_V 0_X10_Y14_Job(Seq.Scan) 1 02 01_554	Cell_CP_3	9066.0	7700.0	0	0	0	23Oct17_Il12inex_0_60_90_120_Sequence_A 0_S 0_U 3_V 0_X10_Y14_Job(Seq.Scan) 1 02 01_554__Cell_CP_3	Cell_CP_3	23Oct17_Il12inex_0_60_90_120_Sequence_A 0_S 0_U 3_V 0_X10_Y14_Job(Seq.Scan) 1 02 01_554	0.08333333333333333	0	0	0.0	0.0	0.0	0.0	0.0	0.0	0	0.0	0.0	0.0	0.0	0.0	0.0	0.0	Gray{Float64}(0.0)	0.0	Gray{Float64}(0.0)	Gray{Float64}(0.0)	0.0	Gray{Float64}(0.0)	0	0	1	WT	120	WT_120
23Oct17_Il12inex_0_60_90_120_Sequence_A 0_S 0_U 3_V 0_X10_Y14_Job(Seq.Scan) 1 02 01_554	Cell_CP_4	9638.5	6401.0	1	1	1	23Oct17_Il12inex_0_60_90_120_Sequence_A 0_S 0_U 3_V 0_X10_Y14_Job(Seq.Scan) 1 02 01_554__Cell_CP_4	Cell_CP_4	23Oct17_Il12inex_0_60_90_120_Sequence_A 0_S 0_U 3_V 0_X10_Y14_Job(Seq.Scan) 1 02 01_554	0.08333333333333333	0	0	0.0	0.0	0.0	0.0	0.0	0.0	0	0.0	0.0	0.0	0.0	0.0	0.0	0.0	Gray{Float64}(0.0)	0.0	Gray{Float64}(0.0)	Gray{Float64}(0.0)	0.0	Gray{Float64}(0.0)	0	0	1	WT	120	WT_120
23Oct17_Il12inex_0_60_90_120_Sequence_A 0_S 0_U 3_V 0_X10_Y14_Job(Seq.Scan) 1 02 01_554	Cell_CP_5	7621.0	7334.0	7	7	7	23Oct17_Il12inex_0_60_90_120_Sequence_A 0_S 0_U 3_V 0_X10_Y14_Job(Seq.Scan) 1 02 01_554__Cell_CP_5	Cell_CP_5	23Oct17_Il12inex_0_60_90_120_Sequence_A 0_S 0_U 3_V 0_X10_Y14_Job(Seq.Scan) 1 02 01_554	0.08333333333333333	1	TxS_auto_4	5.2862749099731445	11.066667556762695	15.396076202392578	115.479	95.06700000000001	8.0	0	0.0	0.0	0.0	0.0	0.0	0.0	0.0	Gray{Float64}(1.9081082002138723)	1.4615283421199743	Gray{Float64}(1.0517792930517618)	Gray{Float64}(0.0)	0.0	Gray{Float64}(0.0)	2	2	1	WT	120	WT_120
23Oct17_Il12inex_0_60_90_120_Sequence_A 0_S 0_U 3_V 0_X10_Y14_Job(Seq.Scan) 1 02 01_554	Cell_CP_6	7378.0	5820.5	0	0	0	23Oct17_Il12inex_0_60_90_120_Sequence_A 0_S 0_U 3_V 0_X10_Y14_Job(Seq.Scan) 1 02 01_554__Cell_CP_6	Cell_CP_6	23Oct17_Il12inex_0_60_90_120_Sequence_A 0_S 0_U 3_V 0_X10_Y14_Job(Seq.Scan) 1 02 01_554	0.08333333333333333	0	0	0.0	0.0	0.0	0.0	0.0	0.0	0	0.0	0.0	0.0	0.0	0.0	0.0	0.0	Gray{Float64}(0.0)	0.0	Gray{Float64}(0.0)	Gray{Float64}(0.0)	0.0	Gray{Float64}(0.0)	36	25	1	WT	120	WT_120
23Oct17_Il12inex_0_60_90_120_Sequence_A 0_S 0_U 3_V 0_X10_Y13_Job(Seq.Scan) 1 02 01_536	Cell_CP_1	4574.5	2963.0	0	0	0	23Oct17_Il12inex_0_60_90_120_Sequence_A 0_S 0_U 3_V 0_X10_Y13_Job(Seq.Scan) 1 02 01_536__Cell_CP_1	Cell_CP_1	23Oct17_Il12inex_0_60_90_120_Sequence_A 0_S 0_U 3_V 0_X10_Y13_Job(Seq.Scan) 1 02 01_536	0.046511627906976744	0	0	0.0	0.0	0.0	0.0	0.0	0.0	0	0.0	0.0	0.0	0.0	0.0	0.0	0.0	Gray{Float64}(0.0)	0.0	Gray{Float64}(0.0)	Gray{Float64}(0.0)	0.0	Gray{Float64}(0.0)	0	0	1	WT	120	WT_120
23Oct17_Il12inex_0_60_90_120_Sequence_A 0_S 0_U 3_V 0_X10_Y13_Job(Seq.Scan) 1 02 01_536	Cell_CP_2	12302.0	4520.0	0	0	0	23Oct17_Il12inex_0_60_90_120_Sequence_A 0_S 0_U 3_V 0_X10_Y13_Job(Seq.Scan) 1 02 01_536__Cell_CP_2	Cell_CP_2	23Oct17_Il12inex_0_60_90_120_Sequence_A 0_S 0_U 3_V 0_X10_Y13_Job(Seq.Scan) 1 02 01_536	0.046511627906976744	0	0	0.0	0.0	0.0	0.0	0.0	0.0	0	0.0	0.0	0.0	0.0	0.0	0.0	0.0	Gray{Float64}(0.0)	0.0	Gray{Float64}(0.0)	Gray{Float64}(0.0)	0.0	Gray{Float64}(0.0)	0	0	1	WT	120	WT_120
23Oct17_Il12inex_0_60_90_120_Sequence_A 0_S 0_U 3_V 0_X10_Y13_Job(Seq.Scan) 1 02 01_536	Cell_CP_3	7158.5	3913.5	0	0	0	23Oct17_Il12inex_0_60_90_120_Sequence_A 0_S 0_U 3_V 0_X10_Y13_Job(Seq.Scan) 1 02 01_536__Cell_CP_3	Cell_CP_3	23Oct17_Il12inex_0_60_90_120_Sequence_A 0_S 0_U 3_V 0_X10_Y13_Job(Seq.Scan) 1 02 01_536	0.046511627906976744	0	0	0.0	0.0	0.0	0.0	0.0	0.0	0	0.0	0.0	0.0	0.0	0.0	0.0	0.0	Gray{Float64}(0.0)	0.0	Gray{Float64}(0.0)	Gray{Float64}(0.0)	0.0	Gray{Float64}(0.0)	0	0	1	WT	120	WT_120
23Oct17_Il12inex_0_60_90_120_Sequence_A 0_S 0_U 3_V 0_X10_Y13_Job(Seq.Scan) 1 02 01_536	Cell_CP_4	7646.5	4202.0	0	0	0	23Oct17_Il12inex_0_60_90_120_Sequence_A 0_S 0_U 3_V 0_X10_Y13_Job(Seq.Scan) 1 02 01_536__Cell_CP_4	Cell_CP_4	23Oct17_Il12inex_0_60_90_120_Sequence_A 0_S 0_U 3_V 0_X10_Y13_Job(Seq.Scan) 1 02 01_536	0.046511627906976744	0	0	0.0	0.0	0.0	0.0	0.0	0.0	0	0.0	0.0	0.0	0.0	0.0	0.0	0.0	Gray{Float64}(0.0)	0.0	Gray{Float64}(0.0)	Gray{Float64}(0.0)	0.0	Gray{Float64}(0.0)	2	1	1	WT	120	WT_120
23Oct17_Il12inex_0_60_90_120_Sequence_A 0_S 0_U 3_V 0_X10_Y13_Job(Seq.Scan) 1 02 01_536	Cell_CP_5	6010.0	2062.5	0	0	0	23Oct17_Il12inex_0_60_90_120_Sequence_A 0_S 0_U 3_V 0_X10_Y13_Job(Seq.Scan) 1 02 01_536__Cell_CP_5	Cell_CP_5	23Oct17_Il12inex_0_60_90_120_Sequence_A 0_S 0_U 3_V 0_X10_Y13_Job(Seq.Scan) 1 02 01_536	0.046511627906976744	0	0	0.0	0.0	0.0	0.0	0.0	0.0	0	0.0	0.0	0.0	0.0	0.0	0.0	0.0	Gray{Float64}(0.0)	0.0	Gray{Float64}(0.0)	Gray{Float64}(0.0)	0.0	Gray{Float64}(0.0)	5	3	1	WT	120	WT_120
23Oct17_Il12inex_0_60_90_120_Sequence_A 0_S 0_U 3_V 0_X10_Y13_Job(Seq.Scan) 1 02 01_536	Cell_CP_6	6935.0	3682.5	0	0	0	23Oct17_Il12inex_0_60_90_120_Sequence_A 0_S 0_U 3_V 0_X10_Y13_Job(Seq.Scan) 1 02 01_536__Cell_CP_6	Cell_CP_6	23Oct17_Il12inex_0_60_90_120_Sequence_A 0_S 0_U 3_V 0_X10_Y13_Job(Seq.Scan) 1 02 01_536	0.046511627906976744	0	0	0.0	0.0	0.0	0.0	0.0	0.0	0	0.0	0.0	0.0	0.0	0.0	0.0	0.0	Gray{Float64}(0.0)	0.0	Gray{Float64}(0.0)	Gray{Float64}(0.0)	0.0	Gray{Float64}(0.0)	0	0	1	WT	120	WT_120
23Oct17_Il12inex_0_60_90_120_Sequence_A 0_S 0_U 3_V 0_X10_Y13_Job(Seq.Scan) 1 02 01_536	Cell_CP_7	5882.0	3815.0	0	0	0	23Oct17_Il12inex_0_60_90_120_Sequence_A 0_S 0_U 3_V 0_X10_Y13_Job(Seq.Scan) 1 02 01_536__Cell_CP_7	Cell_CP_7	23Oct17_Il12inex_0_60_90_120_Sequence_A 0_S 0_U 3_V 0_X10_Y13_Job(Seq.Scan) 1 02 01_536	0.046511627906976744	0	0	0.0	0.0	0.0	0.0	0.0	0.0	0	0.0	0.0	0.0	0.0	0.0	0.0	0.0	Gray{Float64}(0.0)	0.0	Gray{Float64}(0.0)	Gray{Float64}(0.0)	0.0	Gray{Float64}(0.0)	0	0	1	WT	120	WT_120
23Oct17_Il12inex_0_60_90_120_Sequence_A 0_S 0_U 3_V 0_X10_Y13_Job(Seq.Scan) 1 02 01_536	Cell_CP_8	4165.0	3080.0	0	0	0	23Oct17_Il12inex_0_60_90_120_Sequence_A 0_S 0_U 3_V 0_X10_Y13_Job(Seq.Scan) 1 02 01_536__Cell_CP_8	Cell_CP_8	23Oct17_Il12inex_0_60_90_120_Sequence_A 0_S 0_U 3_V 0_X10_Y13_Job(Seq.Scan) 1 02 01_536	0.046511627906976744	0	0	0.0	0.0	0.0	0.0	0.0	0.0	0	0.0	0.0	0.0	0.0	0.0	0.0	0.0	Gray{Float64}(0.0)	0.0	Gray{Float64}(0.0)	Gray{Float64}(0.0)	0.0	Gray{Float64}(0.0)	1	1	1	WT	120	WT_120
23Oct17_Il12inex_0_60_90_120_Sequence_A 0_S 0_U 3_V 0_X10_Y13_Job(Seq.Scan) 1 02 01_536	Cell_CP_9	5126.0	3172.0	0	0	0	23Oct17_Il12inex_0_60_90_120_Sequence_A 0_S 0_U 3_V 0_X10_Y13_Job(Seq.Scan) 1 02 01_536__Cell_CP_9	Cell_CP_9	23Oct17_Il12inex_0_60_90_120_Sequence_A 0_S 0_U 3_V 0_X10_Y13_Job(Seq.Scan) 1 02 01_536	0.046511627906976744	0	0	0.0	0.0	0.0	0.0	0.0	0.0	0	0.0	0.0	0.0	0.0	0.0	0.0	0.0	Gray{Float64}(0.0)	0.0	Gray{Float64}(0.0)	Gray{Float64}(0.0)	0.0	Gray{Float64}(0.0)	1	0	1	WT	120	WT_120
23Oct17_Il12inex_0_60_90_120_Sequence_A 0_S 0_U 3_V 0_X10_Y13_Job(Seq.Scan) 1 02 01_536	Cell_CP_10	7784.5	3626.0	1	1	0	23Oct17_Il12inex_0_60_90_120_Sequence_A 0_S 0_U 3_V 0_X10_Y13_Job(Seq.Scan) 1 02 01_536__Cell_CP_10	Cell_CP_10	23Oct17_Il12inex_0_60_90_120_Sequence_A 0_S 0_U 3_V 0_X10_Y13_Job(Seq.Scan) 1 02 01_536	0.046511627906976744	0	0	0.0	0.0	0.0	0.0	0.0	0.0	0	0.0	0.0	0.0	0.0	0.0	0.0	0.0	Gray{Float64}(0.0)	0.0	Gray{Float64}(0.0)	Gray{Float64}(0.0)	0.0	Gray{Float64}(0.0)	3	0	1	WT	120	WT_120
23Oct17_Il12inex_0_60_90_120_Sequence_A 0_S 0_U 3_V 0_X10_Y13_Job(Seq.Scan) 1 02 01_536	Cell_CP_11	6807.5	3317.5	0	0	0	23Oct17_Il12inex_0_60_90_120_Sequence_A 0_S 0_U 3_V 0_X10_Y13_Job(Seq.Scan) 1 02 01_536__Cell_CP_11	Cell_CP_11	23Oct17_Il12inex_0_60_90_120_Sequence_A 0_S 0_U 3_V 0_X10_Y13_Job(Seq.Scan) 1 02 01_536	0.046511627906976744	0	0	0.0	0.0	0.0	0.0	0.0	0.0	0	0.0	0.0	0.0	0.0	0.0	0.0	0.0	Gray{Float64}(0.0)	0.0	Gray{Float64}(0.0)	Gray{Float64}(0.0)	0.0	Gray{Float64}(0.0)	1	1	1	WT	120	WT_120
23Oct17_Il12inex_0_60_90_120_Sequence_A 0_S 0_U 3_V 0_X10_Y13_Job(Seq.Scan) 1 02 01_536	Cell_CP_12	7732.0	3929.5	0	0	0	23Oct17_Il12inex_0_60_90_120_Sequence_A 0_S 0_U 3_V 0_X10_Y13_Job(Seq.Scan) 1 02 01_536__Cell_CP_12	Cell_CP_12	23Oct17_Il12inex_0_60_90_120_Sequence_A 0_S 0_U 3_V 0_X10_Y13_Job(Seq.Scan) 1 02 01_536	0.046511627906976744	0	0	0.0	0.0	0.0	0.0	0.0	0.0	0	0.0	0.0	0.0	0.0	0.0	0.0	0.0	Gray{Float64}(0.0)	0.0	Gray{Float64}(0.0)	Gray{Float64}(0.0)	0.0	Gray{Float64}(0.0)	0	0	1	WT	120	WT_120
23Oct17_Il12inex_0_60_90_120_Sequence_A 0_S 0_U 3_V 0_X10_Y13_Job(Seq.Scan) 1 02 01_536	Cell_CP_13	11053.0	5829.5	1	1	0	23Oct17_Il12inex_0_60_90_120_Sequence_A 0_S 0_U 3_V 0_X10_Y13_Job(Seq.Scan) 1 02 01_536__Cell_CP_13	Cell_CP_13	23Oct17_Il12inex_0_60_90_120_Sequence_A 0_S 0_U 3_V 0_X10_Y13_Job(Seq.Scan) 1 02 01_536	0.046511627906976744	0	0	0.0	0.0	0.0	0.0	0.0	0.0	0	0.0	0.0	0.0	0.0	0.0	0.0	0.0	Gray{Float64}(0.0)	0.0	Gray{Float64}(0.0)	Gray{Float64}(0.0)	0.0	Gray{Float64}(0.0)	11	4	1	WT	120	WT_120
23Oct17_Il12inex_0_60_90_120_Sequence_A 0_S 0_U 3_V 0_X10_Y13_Job(Seq.Scan) 1 02 01_536	Cell_CP_14	6678.5	3441.5	0	0	0	23Oct17_Il12inex_0_60_90_120_Sequence_A 0_S 0_U 3_V 0_X10_Y13_Job(Seq.Scan) 1 02 01_536__Cell_CP_14	Cell_CP_14	23Oct17_Il12inex_0_60_90_120_Sequence_A 0_S 0_U 3_V 0_X10_Y13_Job(Seq.Scan) 1 02 01_536	0.046511627906976744	0	0	0.0	0.0	0.0	0.0	0.0	0.0	0	0.0	0.0	0.0	0.0	0.0	0.0	0.0	Gray{Float64}(0.0)	0.0	Gray{Float64}(0.0)	Gray{Float64}(0.0)	0.0	Gray{Float64}(0.0)	0	0	1	WT	120	WT_120
23Oct17_Il12inex_0_60_90_120_Sequence_A 0_S 0_U 3_V 0_X10_Y13_Job(Seq.Scan) 1 02 01_536	Cell_CP_15	8173.0	3407.0	0	0	0	23Oct17_Il12inex_0_60_90_120_Sequence_A 0_S 0_U 3_V 0_X10_Y13_Job(Seq.Scan) 1 02 01_536__Cell_CP_15	Cell_CP_15	23Oct17_Il12inex_0_60_90_120_Sequence_A 0_S 0_U 3_V 0_X10_Y13_Job(Seq.Scan) 1 02 01_536	0.046511627906976744	0	0	0.0	0.0	0.0	0.0	0.0	0.0	0	0.0	0.0	0.0	0.0	0.0	0.0	0.0	Gray{Float64}(0.0)	0.0	Gray{Float64}(0.0)	Gray{Float64}(0.0)	0.0	Gray{Float64}(0.0)	0	0	1	WT	120	WT_120
23Oct17_Il12inex_0_60_90_120_Sequence_A 0_S 0_U 3_V 0_X10_Y13_Job(Seq.Scan) 1 02 01_536	Cell_CP_16	12745.0	7235.5	0	0	0	23Oct17_Il12inex_0_60_90_120_Sequence_A 0_S 0_U 3_V 0_X10_Y13_Job(Seq.Scan) 1 02 01_536__Cell_CP_16	Cell_CP_16	23Oct17_Il12inex_0_60_90_120_Sequence_A 0_S 0_U 3_V 0_X10_Y13_Job(Seq.Scan) 1 02 01_536	0.046511627906976744	0	0	0.0	0.0	0.0	0.0	0.0	0.0	0	0.0	0.0	0.0	0.0	0.0	0.0	0.0	Gray{Float64}(0.0)	0.0	Gray{Float64}(0.0)	Gray{Float64}(0.0)	0.0	Gray{Float64}(0.0)	0	0	1	WT	120	WT_120
23Oct17_Il12inex_0_60_90_120_Sequence_A 0_S 0_U 3_V 0_X10_Y13_Job(Seq.Scan) 1 02 01_536	Cell_CP_17	8864.5	2792.5	0	0	0	23Oct17_Il12inex_0_60_90_120_Sequence_A 0_S 0_U 3_V 0_X10_Y13_Job(Seq.Scan) 1 02 01_536__Cell_CP_17	Cell_CP_17	23Oct17_Il12inex_0_60_90_120_Sequence_A 0_S 0_U 3_V 0_X10_Y13_Job(Seq.Scan) 1 02 01_536	0.046511627906976744	0	0	0.0	0.0	0.0	0.0	0.0	0.0	0	0.0	0.0	0.0	0.0	0.0	0.0	0.0	Gray{Float64}(0.0)	0.0	Gray{Float64}(0.0)	Gray{Float64}(0.0)	0.0	Gray{Float64}(0.0)	0	0	1	WT	120	WT_120
23Oct17_Il12inex_0_60_90_120_Sequence_A 0_S 0_U 3_V 0_X10_Y13_Job(Seq.Scan) 1 02 01_536	Cell_CP_18	9524.5	3326.0	1	1	1	23Oct17_Il12inex_0_60_90_120_Sequence_A 0_S 0_U 3_V 0_X10_Y13_Job(Seq.Scan) 1 02 01_536__Cell_CP_18	Cell_CP_18	23Oct17_Il12inex_0_60_90_120_Sequence_A 0_S 0_U 3_V 0_X10_Y13_Job(Seq.Scan) 1 02 01_536	0.046511627906976744	0	0	0.0	0.0	0.0	0.0	0.0	0.0	0	0.0	0.0	0.0	0.0	0.0	0.0	0.0	Gray{Float64}(0.0)	0.0	Gray{Float64}(0.0)	Gray{Float64}(0.0)	0.0	Gray{Float64}(0.0)	0	0	1	WT	120	WT_120
23Oct17_Il12inex_0_60_90_120_Sequence_A 0_S 0_U 3_V 0_X10_Y13_Job(Seq.Scan) 1 02 01_536	Cell_CP_19	6696.0	3438.5	0	0	0	23Oct17_Il12inex_0_60_90_120_Sequence_A 0_S 0_U 3_V 0_X10_Y13_Job(Seq.Scan) 1 02 01_536__Cell_CP_19	Cell_CP_19	23Oct17_Il12inex_0_60_90_120_Sequence_A 0_S 0_U 3_V 0_X10_Y13_Job(Seq.Scan) 1 02 01_536	0.046511627906976744	0	0	0.0	0.0	0.0	0.0	0.0	0.0	0	0.0	0.0	0.0	0.0	0.0	0.0	0.0	Gray{Float64}(0.0)	0.0	Gray{Float64}(0.0)	Gray{Float64}(0.0)	0.0	Gray{Float64}(0.0)	0	0	1	WT	120	WT_120
23Oct17_Il12inex_0_60_90_120_Sequence_A 0_S 0_U 3_V 0_X10_Y13_Job(Seq.Scan) 1 02 01_536	Cell_CP_20	6424.5	3609.5	0	0	0	23Oct17_Il12inex_0_60_90_120_Sequence_A 0_S 0_U 3_V 0_X10_Y13_Job(Seq.Scan) 1 02 01_536__Cell_CP_20	Cell_CP_20	23Oct17_Il12inex_0_60_90_120_Sequence_A 0_S 0_U 3_V 0_X10_Y13_Job(Seq.Scan) 1 02 01_536	0.046511627906976744	0	0	0.0	0.0	0.0	0.0	0.0	0.0	0	0.0	0.0	0.0	0.0	0.0	0.0	0.0	Gray{Float64}(0.0)	0.0	Gray{Float64}(0.0)	Gray{Float64}(0.0)	0.0	Gray{Float64}(0.0)	0	0	1	WT	120	WT_120
23Oct17_Il12inex_0_60_90_120_Sequence_A 0_S 0_U 3_V 0_X10_Y13_Job(Seq.Scan) 1 02 01_536	Cell_CP_21	8172.0	3482.0	0	0	0	23Oct17_Il12inex_0_60_90_120_Sequence_A 0_S 0_U 3_V 0_X10_Y13_Job(Seq.Scan) 1 02 01_536__Cell_CP_21	Cell_CP_21	23Oct17_Il12inex_0_60_90_120_Sequence_A 0_S 0_U 3_V 0_X10_Y13_Job(Seq.Scan) 1 02 01_536	0.046511627906976744	0	0	0.0	0.0	0.0	0.0	0.0	0.0	0	0.0	0.0	0.0	0.0	0.0	0.0	0.0	Gray{Float64}(0.0)	0.0	Gray{Float64}(0.0)	Gray{Float64}(0.0)	0.0	Gray{Float64}(0.0)	2	2	1	WT	120	WT_120
23Oct17_Il12inex_0_60_90_120_Sequence_A 0_S 0_U 3_V 0_X10_Y13_Job(Seq.Scan) 1 02 01_536	Cell_CP_22	8895.0	6272.5	0	0	0	23Oct17_Il12inex_0_60_90_120_Sequence_A 0_S 0_U 3_V 0_X10_Y13_Job(Seq.Scan) 1 02 01_536__Cell_CP_22	Cell_CP_22	23Oct17_Il12inex_0_60_90_120_Sequence_A 0_S 0_U 3_V 0_X10_Y13_Job(Seq.Scan) 1 02 01_536	0.046511627906976744	0	0	0.0	0.0	0.0	0.0	0.0	0.0	0	0.0	0.0	0.0	0.0	0.0	0.0	0.0	Gray{Float64}(0.0)	0.0	Gray{Float64}(0.0)	Gray{Float64}(0.0)	0.0	Gray{Float64}(0.0)	11	11	1	WT	120	WT_120
23Oct17_Il12inex_0_60_90_120_Sequence_A 0_S 0_U 3_V 0_X10_Y13_Job(Seq.Scan) 1 02 01_536	Cell_CP_23	5079.0	3640.5	0	0	0	23Oct17_Il12inex_0_60_90_120_Sequence_A 0_S 0_U 3_V 0_X10_Y13_Job(Seq.Scan) 1 02 01_536__Cell_CP_23	Cell_CP_23	23Oct17_Il12inex_0_60_90_120_Sequence_A 0_S 0_U 3_V 0_X10_Y13_Job(Seq.Scan) 1 02 01_536	0.046511627906976744	0	0	0.0	0.0	0.0	0.0	0.0	0.0	0	0.0	0.0	0.0	0.0	0.0	0.0	0.0	Gray{Float64}(0.0)	0.0	Gray{Float64}(0.0)	Gray{Float64}(0.0)	0.0	Gray{Float64}(0.0)	3	3	1	WT	120	WT_120
23Oct17_Il12inex_0_60_90_120_Sequence_A 0_S 0_U 3_V 0_X10_Y13_Job(Seq.Scan) 1 02 01_536	Cell_CP_24	10292.5	6788.0	5	5	5	23Oct17_Il12inex_0_60_90_120_Sequence_A 0_S 0_U 3_V 0_X10_Y13_Job(Seq.Scan) 1 02 01_536__Cell_CP_24	Cell_CP_24	23Oct17_Il12inex_0_60_90_120_Sequence_A 0_S 0_U 3_V 0_X10_Y13_Job(Seq.Scan) 1 02 01_536	0.046511627906976744	2	TxS_auto_10	13.125490188598633	35.72940444946289	57.67057800292969	100.926	56.322	8.5	TxS_auto_5	7.9333343505859375	16.505884170532227	23.349014282226562	102.249	54.621	8.0	9.254389769185215	Gray{Float64}(4.737713396902964)	4.7186325045109765	Gray{Float64}(3.9397518539419614)	Gray{Float64}(2.8635779612657952)	2.1798628542194294	Gray{Float64}(1.5950823711433297)	24	20	1	WT	120	WT_120
23Oct17_Il12inex_0_60_90_120_Sequence_A 0_S 0_U 3_V 0_X10_Y13_Job(Seq.Scan) 1 02 01_536	Cell_CP_25	16656.0	7227.5	4	4	4	23Oct17_Il12inex_0_60_90_120_Sequence_A 0_S 0_U 3_V 0_X10_Y13_Job(Seq.Scan) 1 02 01_536__Cell_CP_25	Cell_CP_25	23Oct17_Il12inex_0_60_90_120_Sequence_A 0_S 0_U 3_V 0_X10_Y13_Job(Seq.Scan) 1 02 01_536	0.046511627906976744	1	TxS_auto_3	1.8117650747299194	2.8431379795074463	3.8000001907348633	99.225	9.072	7.0	0	0.0	0.0	0.0	0.0	0.0	0.0	0.0	Gray{Float64}(0.6539659504713161)	0.37548130151145503	Gray{Float64}(0.2595961114810909)	Gray{Float64}(0.0)	0.0	Gray{Float64}(0.0)	118	61	1	WT	120	WT_120
23Oct17_Il12inex_0_60_90_120_Sequence_A 0_S 0_U 3_V 0_X10_Y13_Job(Seq.Scan) 1 02 01_536	Cell_CP_26	6622.0	5214.5	0	0	0	23Oct17_Il12inex_0_60_90_120_Sequence_A 0_S 0_U 3_V 0_X10_Y13_Job(Seq.Scan) 1 02 01_536__Cell_CP_26	Cell_CP_26	23Oct17_Il12inex_0_60_90_120_Sequence_A 0_S 0_U 3_V 0_X10_Y13_Job(Seq.Scan) 1 02 01_536	0.046511627906976744	0	0	0.0	0.0	0.0	0.0	0.0	0.0	0	0.0	0.0	0.0	0.0	0.0	0.0	0.0	Gray{Float64}(0.0)	0.0	Gray{Float64}(0.0)	Gray{Float64}(0.0)	0.0	Gray{Float64}(0.0)	4	3	1	WT	120	WT_120
23Oct17_Il12inex_0_60_90_120_Sequence_A 0_S 0_U 3_V 0_X10_Y13_Job(Seq.Scan) 1 02 01_536	Cell_CP_27	6936.0	3702.0	1	1	0	23Oct17_Il12inex_0_60_90_120_Sequence_A 0_S 0_U 3_V 0_X10_Y13_Job(Seq.Scan) 1 02 01_536__Cell_CP_27	Cell_CP_27	23Oct17_Il12inex_0_60_90_120_Sequence_A 0_S 0_U 3_V 0_X10_Y13_Job(Seq.Scan) 1 02 01_536	0.046511627906976744	0	0	0.0	0.0	0.0	0.0	0.0	0.0	0	0.0	0.0	0.0	0.0	0.0	0.0	0.0	Gray{Float64}(0.0)	0.0	Gray{Float64}(0.0)	Gray{Float64}(0.0)	0.0	Gray{Float64}(0.0)	5	0	1	WT	120	WT_120
23Oct17_Il12inex_0_60_90_120_Sequence_A 0_S 0_U 3_V 0_X10_Y13_Job(Seq.Scan) 1 02 01_536	Cell_CP_28	16496.5	6235.5	0	0	0	23Oct17_Il12inex_0_60_90_120_Sequence_A 0_S 0_U 3_V 0_X10_Y13_Job(Seq.Scan) 1 02 01_536__Cell_CP_28	Cell_CP_28	23Oct17_Il12inex_0_60_90_120_Sequence_A 0_S 0_U 3_V 0_X10_Y13_Job(Seq.Scan) 1 02 01_536	0.046511627906976744	0	0	0.0	0.0	0.0	0.0	0.0	0.0	0	0.0	0.0	0.0	0.0	0.0	0.0	0.0	Gray{Float64}(0.0)	0.0	Gray{Float64}(0.0)	Gray{Float64}(0.0)	0.0	Gray{Float64}(0.0)	1	1	1	WT	120	WT_120
23Oct17_Il12inex_0_60_90_120_Sequence_A 0_S 0_U 3_V 0_X10_Y13_Job(Seq.Scan) 1 02 01_536	Cell_CP_29	6451.5	3550.5	0	0	0	23Oct17_Il12inex_0_60_90_120_Sequence_A 0_S 0_U 3_V 0_X10_Y13_Job(Seq.Scan) 1 02 01_536__Cell_CP_29	Cell_CP_29	23Oct17_Il12inex_0_60_90_120_Sequence_A 0_S 0_U 3_V 0_X10_Y13_Job(Seq.Scan) 1 02 01_536	0.046511627906976744	0	0	0.0	0.0	0.0	0.0	0.0	0.0	0	0.0	0.0	0.0	0.0	0.0	0.0	0.0	Gray{Float64}(0.0)	0.0	Gray{Float64}(0.0)	Gray{Float64}(0.0)	0.0	Gray{Float64}(0.0)	0	0	1	WT	120	WT_120
23Oct17_Il12inex_0_60_90_120_Sequence_A 0_S 0_U 3_V 0_X10_Y13_Job(Seq.Scan) 1 02 01_536	Cell_CP_30	3904.5	2712.0	0	0	0	23Oct17_Il12inex_0_60_90_120_Sequence_A 0_S 0_U 3_V 0_X10_Y13_Job(Seq.Scan) 1 02 01_536__Cell_CP_30	Cell_CP_30	23Oct17_Il12inex_0_60_90_120_Sequence_A 0_S 0_U 3_V 0_X10_Y13_Job(Seq.Scan) 1 02 01_536	0.046511627906976744	0	0	0.0	0.0	0.0	0.0	0.0	0.0	0	0.0	0.0	0.0	0.0	0.0	0.0	0.0	Gray{Float64}(0.0)	0.0	Gray{Float64}(0.0)	Gray{Float64}(0.0)	0.0	Gray{Float64}(0.0)	4	4	1	WT	120	WT_120
23Oct17_Il12inex_0_60_90_120_Sequence_A 0_S 0_U 3_V 0_X10_Y13_Job(Seq.Scan) 1 02 01_536	Cell_CP_31	6575.5	2437.5	0	0	0	23Oct17_Il12inex_0_60_90_120_Sequence_A 0_S 0_U 3_V 0_X10_Y13_Job(Seq.Scan) 1 02 01_536__Cell_CP_31	Cell_CP_31	23Oct17_Il12inex_0_60_90_120_Sequence_A 0_S 0_U 3_V 0_X10_Y13_Job(Seq.Scan) 1 02 01_536	0.046511627906976744	0	0	0.0	0.0	0.0	0.0	0.0	0.0	0	0.0	0.0	0.0	0.0	0.0	0.0	0.0	Gray{Float64}(0.0)	0.0	Gray{Float64}(0.0)	Gray{Float64}(0.0)	0.0	Gray{Float64}(0.0)	6	4	1	WT	120	WT_120
23Oct17_Il12inex_0_60_90_120_Sequence_A 0_S 0_U 3_V 0_X10_Y13_Job(Seq.Scan) 1 02 01_536	Cell_CP_32	5206.5	3557.0	0	0	0	23Oct17_Il12inex_0_60_90_120_Sequence_A 0_S 0_U 3_V 0_X10_Y13_Job(Seq.Scan) 1 02 01_536__Cell_CP_32	Cell_CP_32	23Oct17_Il12inex_0_60_90_120_Sequence_A 0_S 0_U 3_V 0_X10_Y13_Job(Seq.Scan) 1 02 01_536	0.046511627906976744	0	0	0.0	0.0	0.0	0.0	0.0	0.0	0	0.0	0.0	0.0	0.0	0.0	0.0	0.0	Gray{Float64}(0.0)	0.0	Gray{Float64}(0.0)	Gray{Float64}(0.0)	0.0	Gray{Float64}(0.0)	3	2	1	WT	120	WT_120
23Oct17_Il12inex_0_60_90_120_Sequence_A 0_S 0_U 3_V 0_X10_Y13_Job(Seq.Scan) 1 02 01_536	Cell_CP_33	5732.0	3256.0	0	0	0	23Oct17_Il12inex_0_60_90_120_Sequence_A 0_S 0_U 3_V 0_X10_Y13_Job(Seq.Scan) 1 02 01_536__Cell_CP_33	Cell_CP_33	23Oct17_Il12inex_0_60_90_120_Sequence_A 0_S 0_U 3_V 0_X10_Y13_Job(Seq.Scan) 1 02 01_536	0.046511627906976744	0	0	0.0	0.0	0.0	0.0	0.0	0.0	0	0.0	0.0	0.0	0.0	0.0	0.0	0.0	Gray{Float64}(0.0)	0.0	Gray{Float64}(0.0)	Gray{Float64}(0.0)	0.0	Gray{Float64}(0.0)	1	0	1	WT	120	WT_120
23Oct17_Il12inex_0_60_90_120_Sequence_A 0_S 0_U 3_V 0_X10_Y13_Job(Seq.Scan) 1 02 01_536	Cell_CP_34	6786.5	3096.5	5	5	3	23Oct17_Il12inex_0_60_90_120_Sequence_A 0_S 0_U 3_V 0_X10_Y13_Job(Seq.Scan) 1 02 01_536__Cell_CP_34	Cell_CP_34	23Oct17_Il12inex_0_60_90_120_Sequence_A 0_S 0_U 3_V 0_X10_Y13_Job(Seq.Scan) 1 02 01_536	0.046511627906976744	1	TxS_auto_17	2.6823532581329346	4.227450370788574	5.435293197631836	144.207	59.913000000000004	8.0	0	0.0	0.0	0.0	0.0	0.0	0.0	0.0	Gray{Float64}(0.9682092465637304)	0.5583016296570209	Gray{Float64}(0.3713107652744582)	Gray{Float64}(0.0)	0.0	Gray{Float64}(0.0)	37	19	1	WT	120	WT_120
23Oct17_Il12inex_0_60_90_120_Sequence_A 0_S 0_U 3_V 0_X10_Y13_Job(Seq.Scan) 1 02 01_536	Cell_CP_35	7475.0	3876.5	0	0	0	23Oct17_Il12inex_0_60_90_120_Sequence_A 0_S 0_U 3_V 0_X10_Y13_Job(Seq.Scan) 1 02 01_536__Cell_CP_35	Cell_CP_35	23Oct17_Il12inex_0_60_90_120_Sequence_A 0_S 0_U 3_V 0_X10_Y13_Job(Seq.Scan) 1 02 01_536	0.046511627906976744	0	0	0.0	0.0	0.0	0.0	0.0	0.0	0	0.0	0.0	0.0	0.0	0.0	0.0	0.0	Gray{Float64}(0.0)	0.0	Gray{Float64}(0.0)	Gray{Float64}(0.0)	0.0	Gray{Float64}(0.0)	0	0	1	WT	120	WT_120
23Oct17_Il12inex_0_60_90_120_Sequence_A 0_S 0_U 3_V 0_X10_Y13_Job(Seq.Scan) 1 02 01_536	Cell_CP_36	4513.0	3658.5	0	0	0	23Oct17_Il12inex_0_60_90_120_Sequence_A 0_S 0_U 3_V 0_X10_Y13_Job(Seq.Scan) 1 02 01_536__Cell_CP_36	Cell_CP_36	23Oct17_Il12inex_0_60_90_120_Sequence_A 0_S 0_U 3_V 0_X10_Y13_Job(Seq.Scan) 1 02 01_536	0.046511627906976744	0	0	0.0	0.0	0.0	0.0	0.0	0.0	0	0.0	0.0	0.0	0.0	0.0	0.0	0.0	Gray{Float64}(0.0)	0.0	Gray{Float64}(0.0)	Gray{Float64}(0.0)	0.0	Gray{Float64}(0.0)	0	0	1	WT	120	WT_120
23Oct17_Il12inex_0_60_90_120_Sequence_A 0_S 0_U 3_V 0_X10_Y13_Job(Seq.Scan) 1 02 01_536	Cell_CP_37	3989.0	1926.5	0	0	0	23Oct17_Il12inex_0_60_90_120_Sequence_A 0_S 0_U 3_V 0_X10_Y13_Job(Seq.Scan) 1 02 01_536__Cell_CP_37	Cell_CP_37	23Oct17_Il12inex_0_60_90_120_Sequence_A 0_S 0_U 3_V 0_X10_Y13_Job(Seq.Scan) 1 02 01_536	0.046511627906976744	0	0	0.0	0.0	0.0	0.0	0.0	0.0	0	0.0	0.0	0.0	0.0	0.0	0.0	0.0	Gray{Float64}(0.0)	0.0	Gray{Float64}(0.0)	Gray{Float64}(0.0)	0.0	Gray{Float64}(0.0)	2	0	1	WT	120	WT_120
23Oct17_Il12inex_0_60_90_120_Sequence_A 0_S 0_U 3_V 0_X10_Y13_Job(Seq.Scan) 1 02 01_536	Cell_CP_38	5491.0	3743.5	0	0	0	23Oct17_Il12inex_0_60_90_120_Sequence_A 0_S 0_U 3_V 0_X10_Y13_Job(Seq.Scan) 1 02 01_536__Cell_CP_38	Cell_CP_38	23Oct17_Il12inex_0_60_90_120_Sequence_A 0_S 0_U 3_V 0_X10_Y13_Job(Seq.Scan) 1 02 01_536	0.046511627906976744	0	0	0.0	0.0	0.0	0.0	0.0	0.0	0	0.0	0.0	0.0	0.0	0.0	0.0	0.0	Gray{Float64}(0.0)	0.0	Gray{Float64}(0.0)	Gray{Float64}(0.0)	0.0	Gray{Float64}(0.0)	44	38	1	WT	120	WT_120
23Oct17_Il12inex_0_60_90_120_Sequence_A 0_S 0_U 3_V 0_X10_Y13_Job(Seq.Scan) 1 02 01_536	Cell_CP_39	4950.0	2793.0	0	0	0	23Oct17_Il12inex_0_60_90_120_Sequence_A 0_S 0_U 3_V 0_X10_Y13_Job(Seq.Scan) 1 02 01_536__Cell_CP_39	Cell_CP_39	23Oct17_Il12inex_0_60_90_120_Sequence_A 0_S 0_U 3_V 0_X10_Y13_Job(Seq.Scan) 1 02 01_536	0.046511627906976744	0	0	0.0	0.0	0.0	0.0	0.0	0.0	0	0.0	0.0	0.0	0.0	0.0	0.0	0.0	Gray{Float64}(0.0)	0.0	Gray{Float64}(0.0)	Gray{Float64}(0.0)	0.0	Gray{Float64}(0.0)	0	0	1	WT	120	WT_120
23Oct17_Il12inex_0_60_90_120_Sequence_A 0_S 0_U 3_V 0_X10_Y13_Job(Seq.Scan) 1 02 01_536	Cell_CP_40	6180.5	2956.0	0	0	0	23Oct17_Il12inex_0_60_90_120_Sequence_A 0_S 0_U 3_V 0_X10_Y13_Job(Seq.Scan) 1 02 01_536__Cell_CP_40	Cell_CP_40	23Oct17_Il12inex_0_60_90_120_Sequence_A 0_S 0_U 3_V 0_X10_Y13_Job(Seq.Scan) 1 02 01_536	0.046511627906976744	0	0	0.0	0.0	0.0	0.0	0.0	0.0	0	0.0	0.0	0.0	0.0	0.0	0.0	0.0	Gray{Float64}(0.0)	0.0	Gray{Float64}(0.0)	Gray{Float64}(0.0)	0.0	Gray{Float64}(0.0)	5	0	1	WT	120	WT_120
23Oct17_Il12inex_0_60_90_120_Sequence_A 0_S 0_U 3_V 0_X10_Y13_Job(Seq.Scan) 1 02 01_536	Cell_CP_41	4807.5	2999.0	0	0	0	23Oct17_Il12inex_0_60_90_120_Sequence_A 0_S 0_U 3_V 0_X10_Y13_Job(Seq.Scan) 1 02 01_536__Cell_CP_41	Cell_CP_41	23Oct17_Il12inex_0_60_90_120_Sequence_A 0_S 0_U 3_V 0_X10_Y13_Job(Seq.Scan) 1 02 01_536	0.046511627906976744	0	0	0.0	0.0	0.0	0.0	0.0	0.0	0	0.0	0.0	0.0	0.0	0.0	0.0	0.0	Gray{Float64}(0.0)	0.0	Gray{Float64}(0.0)	Gray{Float64}(0.0)	0.0	Gray{Float64}(0.0)	1	1	1	WT	120	WT_120
23Oct17_Il12inex_0_60_90_120_Sequence_A 0_S 0_U 3_V 0_X10_Y13_Job(Seq.Scan) 1 02 01_536	Cell_CP_42	4431.5	3012.0	0	0	0	23Oct17_Il12inex_0_60_90_120_Sequence_A 0_S 0_U 3_V 0_X10_Y13_Job(Seq.Scan) 1 02 01_536__Cell_CP_42	Cell_CP_42	23Oct17_Il12inex_0_60_90_120_Sequence_A 0_S 0_U 3_V 0_X10_Y13_Job(Seq.Scan) 1 02 01_536	0.046511627906976744	0	0	0.0	0.0	0.0	0.0	0.0	0.0	0	0.0	0.0	0.0	0.0	0.0	0.0	0.0	Gray{Float64}(0.0)	0.0	Gray{Float64}(0.0)	Gray{Float64}(0.0)	0.0	Gray{Float64}(0.0)	7	4	1	WT	120	WT_120
23Oct17_Il12inex_0_60_90_120_Sequence_A 0_S 0_U 3_V 0_X10_Y13_Job(Seq.Scan) 1 02 01_536	Cell_CP_43	6632.0	4393.0	0	0	0	23Oct17_Il12inex_0_60_90_120_Sequence_A 0_S 0_U 3_V 0_X10_Y13_Job(Seq.Scan) 1 02 01_536__Cell_CP_43	Cell_CP_43	23Oct17_Il12inex_0_60_90_120_Sequence_A 0_S 0_U 3_V 0_X10_Y13_Job(Seq.Scan) 1 02 01_536	0.046511627906976744	0	0	0.0	0.0	0.0	0.0	0.0	0.0	0	0.0	0.0	0.0	0.0	0.0	0.0	0.0	Gray{Float64}(0.0)	0.0	Gray{Float64}(0.0)	Gray{Float64}(0.0)	0.0	Gray{Float64}(0.0)	27	14	1	WT	120	WT_120
23Oct17_Il12inex_0_60_90_120_Sequence_A 0_S 0_U 3_V 0_X10_Y12_Job(Seq.Scan) 1 02 01_522	Cell_CP_1	7517.5	6199.0	2	2	2	23Oct17_Il12inex_0_60_90_120_Sequence_A 0_S 0_U 3_V 0_X10_Y12_Job(Seq.Scan) 1 02 01_522__Cell_CP_1	Cell_CP_1	23Oct17_Il12inex_0_60_90_120_Sequence_A 0_S 0_U 3_V 0_X10_Y12_Job(Seq.Scan) 1 02 01_522	0.09183673469387756	1	TxS_auto_7	5.662744998931885	13.890196800231934	23.10195541381836	15.498	101.871	6.5	0	0.0	0.0	0.0	0.0	0.0	0.0	0.0	Gray{Float64}(2.043997021001868)	1.8344200001523967	Gray{Float64}(1.5782046031626693)	Gray{Float64}(0.0)	0.0	Gray{Float64}(0.0)	21	20	1	WT	120	WT_120
23Oct17_Il12inex_0_60_90_120_Sequence_A 0_S 0_U 3_V 0_X10_Y12_Job(Seq.Scan) 1 02 01_522	Cell_CP_2	5316.5	4784.0	0	0	0	23Oct17_Il12inex_0_60_90_120_Sequence_A 0_S 0_U 3_V 0_X10_Y12_Job(Seq.Scan) 1 02 01_522__Cell_CP_2	Cell_CP_2	23Oct17_Il12inex_0_60_90_120_Sequence_A 0_S 0_U 3_V 0_X10_Y12_Job(Seq.Scan) 1 02 01_522	0.09183673469387756	0	0	0.0	0.0	0.0	0.0	0.0	0.0	0	0.0	0.0	0.0	0.0	0.0	0.0	0.0	Gray{Float64}(0.0)	0.0	Gray{Float64}(0.0)	Gray{Float64}(0.0)	0.0	Gray{Float64}(0.0)	18	14	1	WT	120	WT_120
23Oct17_Il12inex_0_60_90_120_Sequence_A 0_S 0_U 3_V 0_X10_Y12_Job(Seq.Scan) 1 02 01_522	Cell_CP_3	6154.0	3414.5	0	0	0	23Oct17_Il12inex_0_60_90_120_Sequence_A 0_S 0_U 3_V 0_X10_Y12_Job(Seq.Scan) 1 02 01_522__Cell_CP_3	Cell_CP_3	23Oct17_Il12inex_0_60_90_120_Sequence_A 0_S 0_U 3_V 0_X10_Y12_Job(Seq.Scan) 1 02 01_522	0.09183673469387756	0	0	0.0	0.0	0.0	0.0	0.0	0.0	0	0.0	0.0	0.0	0.0	0.0	0.0	0.0	Gray{Float64}(0.0)	0.0	Gray{Float64}(0.0)	Gray{Float64}(0.0)	0.0	Gray{Float64}(0.0)	27	13	1	WT	120	WT_120
23Oct17_Il12inex_0_60_90_120_Sequence_A 0_S 0_U 3_V 0_X10_Y12_Job(Seq.Scan) 1 02 01_522	Cell_CP_4	5007.0	2814.0	0	0	0	23Oct17_Il12inex_0_60_90_120_Sequence_A 0_S 0_U 3_V 0_X10_Y12_Job(Seq.Scan) 1 02 01_522__Cell_CP_4	Cell_CP_4	23Oct17_Il12inex_0_60_90_120_Sequence_A 0_S 0_U 3_V 0_X10_Y12_Job(Seq.Scan) 1 02 01_522	0.09183673469387756	0	0	0.0	0.0	0.0	0.0	0.0	0.0	0	0.0	0.0	0.0	0.0	0.0	0.0	0.0	Gray{Float64}(0.0)	0.0	Gray{Float64}(0.0)	Gray{Float64}(0.0)	0.0	Gray{Float64}(0.0)	3	1	1	WT	120	WT_120
23Oct17_Il12inex_0_60_90_120_Sequence_A 0_S 0_U 3_V 0_X10_Y12_Job(Seq.Scan) 1 02 01_522	Cell_CP_5	4181.5	2864.5	0	0	0	23Oct17_Il12inex_0_60_90_120_Sequence_A 0_S 0_U 3_V 0_X10_Y12_Job(Seq.Scan) 1 02 01_522__Cell_CP_5	Cell_CP_5	23Oct17_Il12inex_0_60_90_120_Sequence_A 0_S 0_U 3_V 0_X10_Y12_Job(Seq.Scan) 1 02 01_522	0.09183673469387756	0	0	0.0	0.0	0.0	0.0	0.0	0.0	0	0.0	0.0	0.0	0.0	0.0	0.0	0.0	Gray{Float64}(0.0)	0.0	Gray{Float64}(0.0)	Gray{Float64}(0.0)	0.0	Gray{Float64}(0.0)	0	0	1	WT	120	WT_120
23Oct17_Il12inex_0_60_90_120_Sequence_A 0_S 0_U 3_V 0_X10_Y12_Job(Seq.Scan) 1 02 01_522	Cell_CP_6	8948.5	5746.5	0	0	0	23Oct17_Il12inex_0_60_90_120_Sequence_A 0_S 0_U 3_V 0_X10_Y12_Job(Seq.Scan) 1 02 01_522__Cell_CP_6	Cell_CP_6	23Oct17_Il12inex_0_60_90_120_Sequence_A 0_S 0_U 3_V 0_X10_Y12_Job(Seq.Scan) 1 02 01_522	0.09183673469387756	0	0	0.0	0.0	0.0	0.0	0.0	0.0	0	0.0	0.0	0.0	0.0	0.0	0.0	0.0	Gray{Float64}(0.0)	0.0	Gray{Float64}(0.0)	Gray{Float64}(0.0)	0.0	Gray{Float64}(0.0)	5	4	1	WT	120	WT_120
23Oct17_Il12inex_0_60_90_120_Sequence_A 0_S 0_U 3_V 0_X10_Y12_Job(Seq.Scan) 1 02 01_522	Cell_CP_7	3632.0	2301.0	0	0	0	23Oct17_Il12inex_0_60_90_120_Sequence_A 0_S 0_U 3_V 0_X10_Y12_Job(Seq.Scan) 1 02 01_522__Cell_CP_7	Cell_CP_7	23Oct17_Il12inex_0_60_90_120_Sequence_A 0_S 0_U 3_V 0_X10_Y12_Job(Seq.Scan) 1 02 01_522	0.09183673469387756	0	0	0.0	0.0	0.0	0.0	0.0	0.0	0	0.0	0.0	0.0	0.0	0.0	0.0	0.0	Gray{Float64}(0.0)	0.0	Gray{Float64}(0.0)	Gray{Float64}(0.0)	0.0	Gray{Float64}(0.0)	0	0	1	WT	120	WT_120
23Oct17_Il12inex_0_60_90_120_Sequence_A 0_S 0_U 3_V 0_X10_Y12_Job(Seq.Scan) 1 02 01_522	Cell_CP_8	5000.0	3670.5	1	1	1	23Oct17_Il12inex_0_60_90_120_Sequence_A 0_S 0_U 3_V 0_X10_Y12_Job(Seq.Scan) 1 02 01_522__Cell_CP_8	Cell_CP_8	23Oct17_Il12inex_0_60_90_120_Sequence_A 0_S 0_U 3_V 0_X10_Y12_Job(Seq.Scan) 1 02 01_522	0.09183673469387756	0	0	0.0	0.0	0.0	0.0	0.0	0.0	0	0.0	0.0	0.0	0.0	0.0	0.0	0.0	Gray{Float64}(0.0)	0.0	Gray{Float64}(0.0)	Gray{Float64}(0.0)	0.0	Gray{Float64}(0.0)	1	1	1	WT	120	WT_120
23Oct17_Il12inex_0_60_90_120_Sequence_A 0_S 0_U 3_V 0_X10_Y12_Job(Seq.Scan) 1 02 01_522	Cell_CP_9	4861.0	2821.5	1	1	0	23Oct17_Il12inex_0_60_90_120_Sequence_A 0_S 0_U 3_V 0_X10_Y12_Job(Seq.Scan) 1 02 01_522__Cell_CP_9	Cell_CP_9	23Oct17_Il12inex_0_60_90_120_Sequence_A 0_S 0_U 3_V 0_X10_Y12_Job(Seq.Scan) 1 02 01_522	0.09183673469387756	0	0	0.0	0.0	0.0	0.0	0.0	0.0	0	0.0	0.0	0.0	0.0	0.0	0.0	0.0	Gray{Float64}(0.0)	0.0	Gray{Float64}(0.0)	Gray{Float64}(0.0)	0.0	Gray{Float64}(0.0)	28	15	1	WT	120	WT_120
23Oct17_Il12inex_0_60_90_120_Sequence_A 0_S 0_U 3_V 0_X10_Y12_Job(Seq.Scan) 1 02 01_522	Cell_CP_10	3831.0	3127.0	0	0	0	23Oct17_Il12inex_0_60_90_120_Sequence_A 0_S 0_U 3_V 0_X10_Y12_Job(Seq.Scan) 1 02 01_522__Cell_CP_10	Cell_CP_10	23Oct17_Il12inex_0_60_90_120_Sequence_A 0_S 0_U 3_V 0_X10_Y12_Job(Seq.Scan) 1 02 01_522	0.09183673469387756	0	0	0.0	0.0	0.0	0.0	0.0	0.0	0	0.0	0.0	0.0	0.0	0.0	0.0	0.0	Gray{Float64}(0.0)	0.0	Gray{Float64}(0.0)	Gray{Float64}(0.0)	0.0	Gray{Float64}(0.0)	1	1	1	WT	120	WT_120
23Oct17_Il12inex_0_60_90_120_Sequence_A 0_S 0_U 3_V 0_X10_Y12_Job(Seq.Scan) 1 02 01_522	Cell_CP_11	4293.5	2385.5	0	0	0	23Oct17_Il12inex_0_60_90_120_Sequence_A 0_S 0_U 3_V 0_X10_Y12_Job(Seq.Scan) 1 02 01_522__Cell_CP_11	Cell_CP_11	23Oct17_Il12inex_0_60_90_120_Sequence_A 0_S 0_U 3_V 0_X10_Y12_Job(Seq.Scan) 1 02 01_522	0.09183673469387756	0	0	0.0	0.0	0.0	0.0	0.0	0.0	0	0.0	0.0	0.0	0.0	0.0	0.0	0.0	Gray{Float64}(0.0)	0.0	Gray{Float64}(0.0)	Gray{Float64}(0.0)	0.0	Gray{Float64}(0.0)	1	0	1	WT	120	WT_120
23Oct17_Il12inex_0_60_90_120_Sequence_A 0_S 0_U 3_V 0_X10_Y12_Job(Seq.Scan) 1 02 01_522	Cell_CP_12	6872.0	5501.5	0	0	0	23Oct17_Il12inex_0_60_90_120_Sequence_A 0_S 0_U 3_V 0_X10_Y12_Job(Seq.Scan) 1 02 01_522__Cell_CP_12	Cell_CP_12	23Oct17_Il12inex_0_60_90_120_Sequence_A 0_S 0_U 3_V 0_X10_Y12_Job(Seq.Scan) 1 02 01_522	0.09183673469387756	0	0	0.0	0.0	0.0	0.0	0.0	0.0	0	0.0	0.0	0.0	0.0	0.0	0.0	0.0	Gray{Float64}(0.0)	0.0	Gray{Float64}(0.0)	Gray{Float64}(0.0)	0.0	Gray{Float64}(0.0)	1	1	1	WT	120	WT_120
23Oct17_Il12inex_0_60_90_120_Sequence_A 0_S 0_U 3_V 0_X10_Y12_Job(Seq.Scan) 1 02 01_522	Cell_CP_13	7061.5	2956.0	0	0	0	23Oct17_Il12inex_0_60_90_120_Sequence_A 0_S 0_U 3_V 0_X10_Y12_Job(Seq.Scan) 1 02 01_522__Cell_CP_13	Cell_CP_13	23Oct17_Il12inex_0_60_90_120_Sequence_A 0_S 0_U 3_V 0_X10_Y12_Job(Seq.Scan) 1 02 01_522	0.09183673469387756	0	0	0.0	0.0	0.0	0.0	0.0	0.0	0	0.0	0.0	0.0	0.0	0.0	0.0	0.0	Gray{Float64}(0.0)	0.0	Gray{Float64}(0.0)	Gray{Float64}(0.0)	0.0	Gray{Float64}(0.0)	33	20	1	WT	120	WT_120
23Oct17_Il12inex_0_60_90_120_Sequence_A 0_S 0_U 3_V 0_X10_Y12_Job(Seq.Scan) 1 02 01_522	Cell_CP_14	7300.0	2888.0	0	0	0	23Oct17_Il12inex_0_60_90_120_Sequence_A 0_S 0_U 3_V 0_X10_Y12_Job(Seq.Scan) 1 02 01_522__Cell_CP_14	Cell_CP_14	23Oct17_Il12inex_0_60_90_120_Sequence_A 0_S 0_U 3_V 0_X10_Y12_Job(Seq.Scan) 1 02 01_522	0.09183673469387756	0	0	0.0	0.0	0.0	0.0	0.0	0.0	0	0.0	0.0	0.0	0.0	0.0	0.0	0.0	Gray{Float64}(0.0)	0.0	Gray{Float64}(0.0)	Gray{Float64}(0.0)	0.0	Gray{Float64}(0.0)	0	0	1	WT	120	WT_120
23Oct17_Il12inex_0_60_90_120_Sequence_A 0_S 0_U 3_V 0_X10_Y12_Job(Seq.Scan) 1 02 01_522	Cell_CP_15	3160.5	2524.0	0	0	0	23Oct17_Il12inex_0_60_90_120_Sequence_A 0_S 0_U 3_V 0_X10_Y12_Job(Seq.Scan) 1 02 01_522__Cell_CP_15	Cell_CP_15	23Oct17_Il12inex_0_60_90_120_Sequence_A 0_S 0_U 3_V 0_X10_Y12_Job(Seq.Scan) 1 02 01_522	0.09183673469387756	0	0	0.0	0.0	0.0	0.0	0.0	0.0	0	0.0	0.0	0.0	0.0	0.0	0.0	0.0	Gray{Float64}(0.0)	0.0	Gray{Float64}(0.0)	Gray{Float64}(0.0)	0.0	Gray{Float64}(0.0)	0	0	1	WT	120	WT_120
23Oct17_Il12inex_0_60_90_120_Sequence_A 0_S 0_U 3_V 0_X10_Y12_Job(Seq.Scan) 1 02 01_522	Cell_CP_16	8633.0	3658.5	43	43	37	23Oct17_Il12inex_0_60_90_120_Sequence_A 0_S 0_U 3_V 0_X10_Y12_Job(Seq.Scan) 1 02 01_522__Cell_CP_16	Cell_CP_16	23Oct17_Il12inex_0_60_90_120_Sequence_A 0_S 0_U 3_V 0_X10_Y12_Job(Seq.Scan) 1 02 01_522	0.09183673469387756	2	TxS_auto_30	7.435294151306152	15.776472091674805	25.203916549682617	65.394	45.738	8.0	TxS_auto_13	23.231374740600586	81.76863861083984	153.34109497070312	64.638	42.525	8.0	8.654184248096408	Gray{Float64}(2.683807781987182)	2.083532461997309	Gray{Float64}(1.7217995794695562)	Gray{Float64}(8.385484561378325)	10.798840953099635	Gray{Float64}(10.475460522792543)	64	39	1	WT	120	WT_120
23Oct17_Il12inex_0_60_90_120_Sequence_A 0_S 0_U 3_V 0_X10_Y12_Job(Seq.Scan) 1 02 01_522	Cell_CP_17	7040.0	4174.0	1	1	1	23Oct17_Il12inex_0_60_90_120_Sequence_A 0_S 0_U 3_V 0_X10_Y12_Job(Seq.Scan) 1 02 01_522__Cell_CP_17	Cell_CP_17	23Oct17_Il12inex_0_60_90_120_Sequence_A 0_S 0_U 3_V 0_X10_Y12_Job(Seq.Scan) 1 02 01_522	0.09183673469387756	0	0	0.0	0.0	0.0	0.0	0.0	0.0	0	0.0	0.0	0.0	0.0	0.0	0.0	0.0	Gray{Float64}(0.0)	0.0	Gray{Float64}(0.0)	Gray{Float64}(0.0)	0.0	Gray{Float64}(0.0)	0	0	1	WT	120	WT_120
23Oct17_Il12inex_0_60_90_120_Sequence_A 0_S 0_U 3_V 0_X10_Y12_Job(Seq.Scan) 1 02 01_522	Cell_CP_18	4829.5	2730.5	0	0	0	23Oct17_Il12inex_0_60_90_120_Sequence_A 0_S 0_U 3_V 0_X10_Y12_Job(Seq.Scan) 1 02 01_522__Cell_CP_18	Cell_CP_18	23Oct17_Il12inex_0_60_90_120_Sequence_A 0_S 0_U 3_V 0_X10_Y12_Job(Seq.Scan) 1 02 01_522	0.09183673469387756	1	TxS_auto_42	5.043137073516846	9.921571731567383	15.184316635131836	75.6	161.595	7.5	0	0.0	0.0	0.0	0.0	0.0	0.0	0.0	Gray{Float64}(1.8203463438167975)	1.3103003419670736	Gray{Float64}(1.0373129884542411)	Gray{Float64}(0.0)	0.0	Gray{Float64}(0.0)	1	1	1	WT	120	WT_120
23Oct17_Il12inex_0_60_90_120_Sequence_A 0_S 0_U 3_V 0_X10_Y12_Job(Seq.Scan) 1 02 01_522	Cell_CP_19	8907.0	5199.0	1	1	1	23Oct17_Il12inex_0_60_90_120_Sequence_A 0_S 0_U 3_V 0_X10_Y12_Job(Seq.Scan) 1 02 01_522__Cell_CP_19	Cell_CP_19	23Oct17_Il12inex_0_60_90_120_Sequence_A 0_S 0_U 3_V 0_X10_Y12_Job(Seq.Scan) 1 02 01_522	0.09183673469387756	1	TxS_auto_17	5.564706802368164	10.333334922790527	14.705883026123047	79.191	139.86	6.5	0	0.0	0.0	0.0	0.0	0.0	0.0	0.0	Gray{Float64}(2.008609628181171)	1.3646801786367528	Gray{Float64}(1.004628909963043)	Gray{Float64}(0.0)	0.0	Gray{Float64}(0.0)	2	2	1	WT	120	WT_120
23Oct17_Il12inex_0_60_90_120_Sequence_A 0_S 0_U 3_V 0_X10_Y12_Job(Seq.Scan) 1 02 01_522	Cell_CP_20	5941.0	4571.0	1	1	1	23Oct17_Il12inex_0_60_90_120_Sequence_A 0_S 0_U 3_V 0_X10_Y12_Job(Seq.Scan) 1 02 01_522__Cell_CP_20	Cell_CP_20	23Oct17_Il12inex_0_60_90_120_Sequence_A 0_S 0_U 3_V 0_X10_Y12_Job(Seq.Scan) 1 02 01_522	0.09183673469387756	0	0	0.0	0.0	0.0	0.0	0.0	0.0	0	0.0	0.0	0.0	0.0	0.0	0.0	0.0	Gray{Float64}(0.0)	0.0	Gray{Float64}(0.0)	Gray{Float64}(0.0)	0.0	Gray{Float64}(0.0)	6	4	1	WT	120	WT_120
23Oct17_Il12inex_0_60_90_120_Sequence_A 0_S 0_U 3_V 0_X10_Y12_Job(Seq.Scan) 1 02 01_522	Cell_CP_21	5065.5	2952.5	0	0	0	23Oct17_Il12inex_0_60_90_120_Sequence_A 0_S 0_U 3_V 0_X10_Y12_Job(Seq.Scan) 1 02 01_522__Cell_CP_21	Cell_CP_21	23Oct17_Il12inex_0_60_90_120_Sequence_A 0_S 0_U 3_V 0_X10_Y12_Job(Seq.Scan) 1 02 01_522	0.09183673469387756	0	0	0.0	0.0	0.0	0.0	0.0	0.0	0	0.0	0.0	0.0	0.0	0.0	0.0	0.0	Gray{Float64}(0.0)	0.0	Gray{Float64}(0.0)	Gray{Float64}(0.0)	0.0	Gray{Float64}(0.0)	10	6	1	WT	120	WT_120
23Oct17_Il12inex_0_60_90_120_Sequence_A 0_S 0_U 3_V 0_X10_Y12_Job(Seq.Scan) 1 02 01_522	Cell_CP_22	5402.0	2977.5	5	5	4	23Oct17_Il12inex_0_60_90_120_Sequence_A 0_S 0_U 3_V 0_X10_Y12_Job(Seq.Scan) 1 02 01_522__Cell_CP_22	Cell_CP_22	23Oct17_Il12inex_0_60_90_120_Sequence_A 0_S 0_U 3_V 0_X10_Y12_Job(Seq.Scan) 1 02 01_522	0.09183673469387756	1	TxS_auto_15	8.831371307373047	19.529407501220703	27.75293731689453	84.105	79.191	7.0	0	0.0	0.0	0.0	0.0	0.0	0.0	0.0	Gray{Float64}(3.187729033717171)	2.5791668920606874	Gray{Float64}(1.8959353284271883)	Gray{Float64}(0.0)	0.0	Gray{Float64}(0.0)	49	30	1	WT	120	WT_120
23Oct17_Il12inex_0_60_90_120_Sequence_A 0_S 0_U 3_V 0_X10_Y12_Job(Seq.Scan) 1 02 01_522	Cell_CP_23	8181.0	4281.5	0	0	0	23Oct17_Il12inex_0_60_90_120_Sequence_A 0_S 0_U 3_V 0_X10_Y12_Job(Seq.Scan) 1 02 01_522__Cell_CP_23	Cell_CP_23	23Oct17_Il12inex_0_60_90_120_Sequence_A 0_S 0_U 3_V 0_X10_Y12_Job(Seq.Scan) 1 02 01_522	0.09183673469387756	0	0	0.0	0.0	0.0	0.0	0.0	0.0	0	0.0	0.0	0.0	0.0	0.0	0.0	0.0	Gray{Float64}(0.0)	0.0	Gray{Float64}(0.0)	Gray{Float64}(0.0)	0.0	Gray{Float64}(0.0)	3	2	1	WT	120	WT_120
23Oct17_Il12inex_0_60_90_120_Sequence_A 0_S 0_U 3_V 0_X10_Y12_Job(Seq.Scan) 1 02 01_522	Cell_CP_24	4132.0	2593.5	0	0	0	23Oct17_Il12inex_0_60_90_120_Sequence_A 0_S 0_U 3_V 0_X10_Y12_Job(Seq.Scan) 1 02 01_522__Cell_CP_24	Cell_CP_24	23Oct17_Il12inex_0_60_90_120_Sequence_A 0_S 0_U 3_V 0_X10_Y12_Job(Seq.Scan) 1 02 01_522	0.09183673469387756	0	0	0.0	0.0	0.0	0.0	0.0	0.0	0	0.0	0.0	0.0	0.0	0.0	0.0	0.0	Gray{Float64}(0.0)	0.0	Gray{Float64}(0.0)	Gray{Float64}(0.0)	0.0	Gray{Float64}(0.0)	1	1	1	WT	120	WT_120
23Oct17_Il12inex_0_60_90_120_Sequence_A 0_S 0_U 3_V 0_X10_Y12_Job(Seq.Scan) 1 02 01_522	Cell_CP_25	9338.0	4932.0	0	0	0	23Oct17_Il12inex_0_60_90_120_Sequence_A 0_S 0_U 3_V 0_X10_Y12_Job(Seq.Scan) 1 02 01_522__Cell_CP_25	Cell_CP_25	23Oct17_Il12inex_0_60_90_120_Sequence_A 0_S 0_U 3_V 0_X10_Y12_Job(Seq.Scan) 1 02 01_522	0.09183673469387756	0	0	0.0	0.0	0.0	0.0	0.0	0.0	0	0.0	0.0	0.0	0.0	0.0	0.0	0.0	Gray{Float64}(0.0)	0.0	Gray{Float64}(0.0)	Gray{Float64}(0.0)	0.0	Gray{Float64}(0.0)	1	0	1	WT	120	WT_120
23Oct17_Il12inex_0_60_90_120_Sequence_A 0_S 0_U 3_V 0_X10_Y12_Job(Seq.Scan) 1 02 01_522	Cell_CP_26	7050.5	4283.5	0	0	0	23Oct17_Il12inex_0_60_90_120_Sequence_A 0_S 0_U 3_V 0_X10_Y12_Job(Seq.Scan) 1 02 01_522__Cell_CP_26	Cell_CP_26	23Oct17_Il12inex_0_60_90_120_Sequence_A 0_S 0_U 3_V 0_X10_Y12_Job(Seq.Scan) 1 02 01_522	0.09183673469387756	0	0	0.0	0.0	0.0	0.0	0.0	0.0	0	0.0	0.0	0.0	0.0	0.0	0.0	0.0	Gray{Float64}(0.0)	0.0	Gray{Float64}(0.0)	Gray{Float64}(0.0)	0.0	Gray{Float64}(0.0)	49	24	1	WT	120	WT_120
23Oct17_Il12inex_0_60_90_120_Sequence_A 0_S 0_U 3_V 0_X10_Y12_Job(Seq.Scan) 1 02 01_522	Cell_CP_27	4418.0	2058.5	0	0	0	23Oct17_Il12inex_0_60_90_120_Sequence_A 0_S 0_U 3_V 0_X10_Y12_Job(Seq.Scan) 1 02 01_522__Cell_CP_27	Cell_CP_27	23Oct17_Il12inex_0_60_90_120_Sequence_A 0_S 0_U 3_V 0_X10_Y12_Job(Seq.Scan) 1 02 01_522	0.09183673469387756	0	0	0.0	0.0	0.0	0.0	0.0	0.0	0	0.0	0.0	0.0	0.0	0.0	0.0	0.0	Gray{Float64}(0.0)	0.0	Gray{Float64}(0.0)	Gray{Float64}(0.0)	0.0	Gray{Float64}(0.0)	19	4	1	WT	120	WT_120
23Oct17_Il12inex_0_60_90_120_Sequence_A 0_S 0_U 3_V 0_X10_Y12_Job(Seq.Scan) 1 02 01_522	Cell_CP_28	10336.0	6084.0	0	0	0	23Oct17_Il12inex_0_60_90_120_Sequence_A 0_S 0_U 3_V 0_X10_Y12_Job(Seq.Scan) 1 02 01_522__Cell_CP_28	Cell_CP_28	23Oct17_Il12inex_0_60_90_120_Sequence_A 0_S 0_U 3_V 0_X10_Y12_Job(Seq.Scan) 1 02 01_522	0.09183673469387756	0	0	0.0	0.0	0.0	0.0	0.0	0.0	0	0.0	0.0	0.0	0.0	0.0	0.0	0.0	Gray{Float64}(0.0)	0.0	Gray{Float64}(0.0)	Gray{Float64}(0.0)	0.0	Gray{Float64}(0.0)	2	1	1	WT	120	WT_120
23Oct17_Il12inex_0_60_90_120_Sequence_A 0_S 0_U 3_V 0_X10_Y12_Job(Seq.Scan) 1 02 01_522	Cell_CP_29	6777.0	4152.5	0	0	0	23Oct17_Il12inex_0_60_90_120_Sequence_A 0_S 0_U 3_V 0_X10_Y12_Job(Seq.Scan) 1 02 01_522__Cell_CP_29	Cell_CP_29	23Oct17_Il12inex_0_60_90_120_Sequence_A 0_S 0_U 3_V 0_X10_Y12_Job(Seq.Scan) 1 02 01_522	0.09183673469387756	0	0	0.0	0.0	0.0	0.0	0.0	0.0	0	0.0	0.0	0.0	0.0	0.0	0.0	0.0	Gray{Float64}(0.0)	0.0	Gray{Float64}(0.0)	Gray{Float64}(0.0)	0.0	Gray{Float64}(0.0)	3	2	1	WT	120	WT_120
23Oct17_Il12inex_0_60_90_120_Sequence_A 0_S 0_U 3_V 0_X10_Y12_Job(Seq.Scan) 1 02 01_522	Cell_CP_30	4740.0	3651.5	0	0	0	23Oct17_Il12inex_0_60_90_120_Sequence_A 0_S 0_U 3_V 0_X10_Y12_Job(Seq.Scan) 1 02 01_522__Cell_CP_30	Cell_CP_30	23Oct17_Il12inex_0_60_90_120_Sequence_A 0_S 0_U 3_V 0_X10_Y12_Job(Seq.Scan) 1 02 01_522	0.09183673469387756	0	0	0.0	0.0	0.0	0.0	0.0	0.0	0	0.0	0.0	0.0	0.0	0.0	0.0	0.0	Gray{Float64}(0.0)	0.0	Gray{Float64}(0.0)	Gray{Float64}(0.0)	0.0	Gray{Float64}(0.0)	2	2	1	WT	120	WT_120
23Oct17_Il12inex_0_60_90_120_Sequence_A 0_S 0_U 3_V 0_X10_Y12_Job(Seq.Scan) 1 02 01_522	Cell_CP_31	6841.5	4582.0	0	0	0	23Oct17_Il12inex_0_60_90_120_Sequence_A 0_S 0_U 3_V 0_X10_Y12_Job(Seq.Scan) 1 02 01_522__Cell_CP_31	Cell_CP_31	23Oct17_Il12inex_0_60_90_120_Sequence_A 0_S 0_U 3_V 0_X10_Y12_Job(Seq.Scan) 1 02 01_522	0.09183673469387756	0	0	0.0	0.0	0.0	0.0	0.0	0.0	0	0.0	0.0	0.0	0.0	0.0	0.0	0.0	Gray{Float64}(0.0)	0.0	Gray{Float64}(0.0)	Gray{Float64}(0.0)	0.0	Gray{Float64}(0.0)	0	0	1	WT	120	WT_120
23Oct17_Il12inex_0_60_90_120_Sequence_A 0_S 0_U 3_V 0_X10_Y12_Job(Seq.Scan) 1 02 01_522	Cell_CP_32	5975.5	3998.0	0	0	0	23Oct17_Il12inex_0_60_90_120_Sequence_A 0_S 0_U 3_V 0_X10_Y12_Job(Seq.Scan) 1 02 01_522__Cell_CP_32	Cell_CP_32	23Oct17_Il12inex_0_60_90_120_Sequence_A 0_S 0_U 3_V 0_X10_Y12_Job(Seq.Scan) 1 02 01_522	0.09183673469387756	0	0	0.0	0.0	0.0	0.0	0.0	0.0	0	0.0	0.0	0.0	0.0	0.0	0.0	0.0	Gray{Float64}(0.0)	0.0	Gray{Float64}(0.0)	Gray{Float64}(0.0)	0.0	Gray{Float64}(0.0)	0	0	1	WT	120	WT_120
23Oct17_Il12inex_0_60_90_120_Sequence_A 0_S 0_U 3_V 0_X10_Y12_Job(Seq.Scan) 1 02 01_522	Cell_CP_33	5777.0	3610.5	0	0	0	23Oct17_Il12inex_0_60_90_120_Sequence_A 0_S 0_U 3_V 0_X10_Y12_Job(Seq.Scan) 1 02 01_522__Cell_CP_33	Cell_CP_33	23Oct17_Il12inex_0_60_90_120_Sequence_A 0_S 0_U 3_V 0_X10_Y12_Job(Seq.Scan) 1 02 01_522	0.09183673469387756	0	0	0.0	0.0	0.0	0.0	0.0	0.0	0	0.0	0.0	0.0	0.0	0.0	0.0	0.0	Gray{Float64}(0.0)	0.0	Gray{Float64}(0.0)	Gray{Float64}(0.0)	0.0	Gray{Float64}(0.0)	30	19	1	WT	120	WT_120
23Oct17_Il12inex_0_60_90_120_Sequence_A 0_S 0_U 3_V 0_X10_Y12_Job(Seq.Scan) 1 02 01_522	Cell_CP_34	6162.5	3916.5	0	0	0	23Oct17_Il12inex_0_60_90_120_Sequence_A 0_S 0_U 3_V 0_X10_Y12_Job(Seq.Scan) 1 02 01_522__Cell_CP_34	Cell_CP_34	23Oct17_Il12inex_0_60_90_120_Sequence_A 0_S 0_U 3_V 0_X10_Y12_Job(Seq.Scan) 1 02 01_522	0.09183673469387756	0	0	0.0	0.0	0.0	0.0	0.0	0.0	0	0.0	0.0	0.0	0.0	0.0	0.0	0.0	Gray{Float64}(0.0)	0.0	Gray{Float64}(0.0)	Gray{Float64}(0.0)	0.0	Gray{Float64}(0.0)	0	0	1	WT	120	WT_120
23Oct17_Il12inex_0_60_90_120_Sequence_A 0_S 0_U 3_V 0_X10_Y12_Job(Seq.Scan) 1 02 01_522	Cell_CP_35	4816.0	2424.0	0	0	0	23Oct17_Il12inex_0_60_90_120_Sequence_A 0_S 0_U 3_V 0_X10_Y12_Job(Seq.Scan) 1 02 01_522__Cell_CP_35	Cell_CP_35	23Oct17_Il12inex_0_60_90_120_Sequence_A 0_S 0_U 3_V 0_X10_Y12_Job(Seq.Scan) 1 02 01_522	0.09183673469387756	0	0	0.0	0.0	0.0	0.0	0.0	0.0	0	0.0	0.0	0.0	0.0	0.0	0.0	0.0	Gray{Float64}(0.0)	0.0	Gray{Float64}(0.0)	Gray{Float64}(0.0)	0.0	Gray{Float64}(0.0)	3	0	1	WT	120	WT_120
23Oct17_Il12inex_0_60_90_120_Sequence_A 0_S 0_U 3_V 0_X10_Y12_Job(Seq.Scan) 1 02 01_522	Cell_CP_36	5815.5	4185.0	1	1	1	23Oct17_Il12inex_0_60_90_120_Sequence_A 0_S 0_U 3_V 0_X10_Y12_Job(Seq.Scan) 1 02 01_522__Cell_CP_36	Cell_CP_36	23Oct17_Il12inex_0_60_90_120_Sequence_A 0_S 0_U 3_V 0_X10_Y12_Job(Seq.Scan) 1 02 01_522	0.09183673469387756	0	0	0.0	0.0	0.0	0.0	0.0	0.0	0	0.0	0.0	0.0	0.0	0.0	0.0	0.0	Gray{Float64}(0.0)	0.0	Gray{Float64}(0.0)	Gray{Float64}(0.0)	0.0	Gray{Float64}(0.0)	4	2	1	WT	120	WT_120
23Oct17_Il12inex_0_60_90_120_Sequence_A 0_S 0_U 3_V 0_X10_Y12_Job(Seq.Scan) 1 02 01_522	Cell_CP_37	5653.5	4157.0	0	0	0	23Oct17_Il12inex_0_60_90_120_Sequence_A 0_S 0_U 3_V 0_X10_Y12_Job(Seq.Scan) 1 02 01_522__Cell_CP_37	Cell_CP_37	23Oct17_Il12inex_0_60_90_120_Sequence_A 0_S 0_U 3_V 0_X10_Y12_Job(Seq.Scan) 1 02 01_522	0.09183673469387756	0	0	0.0	0.0	0.0	0.0	0.0	0.0	0	0.0	0.0	0.0	0.0	0.0	0.0	0.0	Gray{Float64}(0.0)	0.0	Gray{Float64}(0.0)	Gray{Float64}(0.0)	0.0	Gray{Float64}(0.0)	2	2	1	WT	120	WT_120
23Oct17_Il12inex_0_60_90_120_Sequence_A 0_S 0_U 3_V 0_X10_Y12_Job(Seq.Scan) 1 02 01_522	Cell_CP_38	12370.0	8457.5	1	1	1	23Oct17_Il12inex_0_60_90_120_Sequence_A 0_S 0_U 3_V 0_X10_Y12_Job(Seq.Scan) 1 02 01_522__Cell_CP_38	Cell_CP_38	23Oct17_Il12inex_0_60_90_120_Sequence_A 0_S 0_U 3_V 0_X10_Y12_Job(Seq.Scan) 1 02 01_522	0.09183673469387756	0	0	0.0	0.0	0.0	0.0	0.0	0.0	0	0.0	0.0	0.0	0.0	0.0	0.0	0.0	Gray{Float64}(0.0)	0.0	Gray{Float64}(0.0)	Gray{Float64}(0.0)	0.0	Gray{Float64}(0.0)	0	0	1	WT	120	WT_120
23Oct17_Il12inex_0_60_90_120_Sequence_A 0_S 0_U 3_V 0_X10_Y12_Job(Seq.Scan) 1 02 01_522	Cell_CP_39	9986.5	5537.5	0	0	0	23Oct17_Il12inex_0_60_90_120_Sequence_A 0_S 0_U 3_V 0_X10_Y12_Job(Seq.Scan) 1 02 01_522__Cell_CP_39	Cell_CP_39	23Oct17_Il12inex_0_60_90_120_Sequence_A 0_S 0_U 3_V 0_X10_Y12_Job(Seq.Scan) 1 02 01_522	0.09183673469387756	0	0	0.0	0.0	0.0	0.0	0.0	0.0	0	0.0	0.0	0.0	0.0	0.0	0.0	0.0	Gray{Float64}(0.0)	0.0	Gray{Float64}(0.0)	Gray{Float64}(0.0)	0.0	Gray{Float64}(0.0)	10	5	1	WT	120	WT_120
23Oct17_Il12inex_0_60_90_120_Sequence_A 0_S 0_U 3_V 0_X10_Y12_Job(Seq.Scan) 1 02 01_522	Cell_CP_40	5390.0	3498.0	0	0	0	23Oct17_Il12inex_0_60_90_120_Sequence_A 0_S 0_U 3_V 0_X10_Y12_Job(Seq.Scan) 1 02 01_522__Cell_CP_40	Cell_CP_40	23Oct17_Il12inex_0_60_90_120_Sequence_A 0_S 0_U 3_V 0_X10_Y12_Job(Seq.Scan) 1 02 01_522	0.09183673469387756	0	0	0.0	0.0	0.0	0.0	0.0	0.0	0	0.0	0.0	0.0	0.0	0.0	0.0	0.0	Gray{Float64}(0.0)	0.0	Gray{Float64}(0.0)	Gray{Float64}(0.0)	0.0	Gray{Float64}(0.0)	44	25	1	WT	120	WT_120
23Oct17_Il12inex_0_60_90_120_Sequence_A 0_S 0_U 3_V 0_X10_Y12_Job(Seq.Scan) 1 02 01_522	Cell_CP_41	7443.0	4198.5	0	0	0	23Oct17_Il12inex_0_60_90_120_Sequence_A 0_S 0_U 3_V 0_X10_Y12_Job(Seq.Scan) 1 02 01_522__Cell_CP_41	Cell_CP_41	23Oct17_Il12inex_0_60_90_120_Sequence_A 0_S 0_U 3_V 0_X10_Y12_Job(Seq.Scan) 1 02 01_522	0.09183673469387756	0	0	0.0	0.0	0.0	0.0	0.0	0.0	0	0.0	0.0	0.0	0.0	0.0	0.0	0.0	Gray{Float64}(0.0)	0.0	Gray{Float64}(0.0)	Gray{Float64}(0.0)	0.0	Gray{Float64}(0.0)	0	0	1	WT	120	WT_120
23Oct17_Il12inex_0_60_90_120_Sequence_A 0_S 0_U 3_V 0_X10_Y12_Job(Seq.Scan) 1 02 01_522	Cell_CP_42	5983.5	4069.0	0	0	0	23Oct17_Il12inex_0_60_90_120_Sequence_A 0_S 0_U 3_V 0_X10_Y12_Job(Seq.Scan) 1 02 01_522__Cell_CP_42	Cell_CP_42	23Oct17_Il12inex_0_60_90_120_Sequence_A 0_S 0_U 3_V 0_X10_Y12_Job(Seq.Scan) 1 02 01_522	0.09183673469387756	0	0	0.0	0.0	0.0	0.0	0.0	0.0	0	0.0	0.0	0.0	0.0	0.0	0.0	0.0	Gray{Float64}(0.0)	0.0	Gray{Float64}(0.0)	Gray{Float64}(0.0)	0.0	Gray{Float64}(0.0)	3	3	1	WT	120	WT_120
23Oct17_Il12inex_0_60_90_120_Sequence_A 0_S 0_U 3_V 0_X10_Y12_Job(Seq.Scan) 1 02 01_522	Cell_CP_43	5460.5	2750.5	0	0	0	23Oct17_Il12inex_0_60_90_120_Sequence_A 0_S 0_U 3_V 0_X10_Y12_Job(Seq.Scan) 1 02 01_522__Cell_CP_43	Cell_CP_43	23Oct17_Il12inex_0_60_90_120_Sequence_A 0_S 0_U 3_V 0_X10_Y12_Job(Seq.Scan) 1 02 01_522	0.09183673469387756	0	0	0.0	0.0	0.0	0.0	0.0	0.0	0	0.0	0.0	0.0	0.0	0.0	0.0	0.0	Gray{Float64}(0.0)	0.0	Gray{Float64}(0.0)	Gray{Float64}(0.0)	0.0	Gray{Float64}(0.0)	0	0	1	WT	120	WT_120
23Oct17_Il12inex_0_60_90_120_Sequence_A 0_S 0_U 3_V 0_X10_Y12_Job(Seq.Scan) 1 02 01_522	Cell_CP_44	7479.0	4465.0	0	0	0	23Oct17_Il12inex_0_60_90_120_Sequence_A 0_S 0_U 3_V 0_X10_Y12_Job(Seq.Scan) 1 02 01_522__Cell_CP_44	Cell_CP_44	23Oct17_Il12inex_0_60_90_120_Sequence_A 0_S 0_U 3_V 0_X10_Y12_Job(Seq.Scan) 1 02 01_522	0.09183673469387756	1	TxS_auto_3	5.160784721374512	11.270588874816895	17.772541046142578	157.626	110.565	5.5	0	0.0	0.0	0.0	0.0	0.0	0.0	0.0	Gray{Float64}(1.8628118692455964)	1.4884593748242636	Gray{Float64}(1.2141269250369369)	Gray{Float64}(0.0)	0.0	Gray{Float64}(0.0)	79	57	1	WT	120	WT_120
23Oct17_Il12inex_0_60_90_120_Sequence_A 0_S 0_U 3_V 0_X10_Y12_Job(Seq.Scan) 1 02 01_522	Cell_CP_45	4493.5	2200.0	0	0	0	23Oct17_Il12inex_0_60_90_120_Sequence_A 0_S 0_U 3_V 0_X10_Y12_Job(Seq.Scan) 1 02 01_522__Cell_CP_45	Cell_CP_45	23Oct17_Il12inex_0_60_90_120_Sequence_A 0_S 0_U 3_V 0_X10_Y12_Job(Seq.Scan) 1 02 01_522	0.09183673469387756	0	0	0.0	0.0	0.0	0.0	0.0	0.0	0	0.0	0.0	0.0	0.0	0.0	0.0	0.0	Gray{Float64}(0.0)	0.0	Gray{Float64}(0.0)	Gray{Float64}(0.0)	0.0	Gray{Float64}(0.0)	0	0	1	WT	120	WT_120
23Oct17_Il12inex_0_60_90_120_Sequence_A 0_S 0_U 3_V 0_X10_Y12_Job(Seq.Scan) 1 02 01_522	Cell_CP_46	4332.5	3153.0	0	0	0	23Oct17_Il12inex_0_60_90_120_Sequence_A 0_S 0_U 3_V 0_X10_Y12_Job(Seq.Scan) 1 02 01_522__Cell_CP_46	Cell_CP_46	23Oct17_Il12inex_0_60_90_120_Sequence_A 0_S 0_U 3_V 0_X10_Y12_Job(Seq.Scan) 1 02 01_522	0.09183673469387756	0	0	0.0	0.0	0.0	0.0	0.0	0.0	0	0.0	0.0	0.0	0.0	0.0	0.0	0.0	Gray{Float64}(0.0)	0.0	Gray{Float64}(0.0)	Gray{Float64}(0.0)	0.0	Gray{Float64}(0.0)	2	2	1	WT	120	WT_120
23Oct17_Il12inex_0_60_90_120_Sequence_A 0_S 0_U 3_V 0_X10_Y12_Job(Seq.Scan) 1 02 01_522	Cell_CP_47	7974.0	5191.0	0	0	0	23Oct17_Il12inex_0_60_90_120_Sequence_A 0_S 0_U 3_V 0_X10_Y12_Job(Seq.Scan) 1 02 01_522__Cell_CP_47	Cell_CP_47	23Oct17_Il12inex_0_60_90_120_Sequence_A 0_S 0_U 3_V 0_X10_Y12_Job(Seq.Scan) 1 02 01_522	0.09183673469387756	0	0	0.0	0.0	0.0	0.0	0.0	0.0	0	0.0	0.0	0.0	0.0	0.0	0.0	0.0	Gray{Float64}(0.0)	0.0	Gray{Float64}(0.0)	Gray{Float64}(0.0)	0.0	Gray{Float64}(0.0)	1	1	1	WT	120	WT_120
23Oct17_Il12inex_0_60_90_120_Sequence_A 0_S 0_U 3_V 0_X10_Y12_Job(Seq.Scan) 1 02 01_522	Cell_CP_48	7947.0	5570.0	1	1	1	23Oct17_Il12inex_0_60_90_120_Sequence_A 0_S 0_U 3_V 0_X10_Y12_Job(Seq.Scan) 1 02 01_522__Cell_CP_48	Cell_CP_48	23Oct17_Il12inex_0_60_90_120_Sequence_A 0_S 0_U 3_V 0_X10_Y12_Job(Seq.Scan) 1 02 01_522	0.09183673469387756	2	TxS_auto_2	12.329412460327148	28.027450561523438	39.658809661865234	184.842	79.569	6.5	TxS_auto_35	5.156863689422607	9.40392017364502	13.062743186950684	185.409	81.837	7.5	5.976228994943214	Gray{Float64}(4.450365033983608)	3.7014677763588364	Gray{Float64}(2.7092821730090444)	Gray{Float64}(1.8613965525342742)	1.2419362730759134	Gray{Float64}(0.8923782016844412)	36	23	1	WT	120	WT_120
23Oct17_Il12inex_0_60_90_120_Sequence_A 0_S 0_U 3_V 0_X10_Y12_Job(Seq.Scan) 1 02 01_522	Cell_CP_49	3669.0	2442.0	0	0	0	23Oct17_Il12inex_0_60_90_120_Sequence_A 0_S 0_U 3_V 0_X10_Y12_Job(Seq.Scan) 1 02 01_522__Cell_CP_49	Cell_CP_49	23Oct17_Il12inex_0_60_90_120_Sequence_A 0_S 0_U 3_V 0_X10_Y12_Job(Seq.Scan) 1 02 01_522	0.09183673469387756	0	0	0.0	0.0	0.0	0.0	0.0	0.0	0	0.0	0.0	0.0	0.0	0.0	0.0	0.0	Gray{Float64}(0.0)	0.0	Gray{Float64}(0.0)	Gray{Float64}(0.0)	0.0	Gray{Float64}(0.0)	6	1	1	WT	120	WT_120
23Oct17_Il12inex_0_60_90_120_Sequence_A 0_S 0_U 3_V 0_X10_Y11_Job(Seq.Scan) 1 02 01_504	Cell_CP_1	5003.5	3904.0	0	0	0	23Oct17_Il12inex_0_60_90_120_Sequence_A 0_S 0_U 3_V 0_X10_Y11_Job(Seq.Scan) 1 02 01_504__Cell_CP_1	Cell_CP_1	23Oct17_Il12inex_0_60_90_120_Sequence_A 0_S 0_U 3_V 0_X10_Y11_Job(Seq.Scan) 1 02 01_504	0.06481481481481481	0	0	0.0	0.0	0.0	0.0	0.0	0.0	0	0.0	0.0	0.0	0.0	0.0	0.0	0.0	Gray{Float64}(0.0)	0.0	Gray{Float64}(0.0)	Gray{Float64}(0.0)	0.0	Gray{Float64}(0.0)	15	9	1	WT	120	WT_120
23Oct17_Il12inex_0_60_90_120_Sequence_A 0_S 0_U 3_V 0_X10_Y11_Job(Seq.Scan) 1 02 01_504	Cell_CP_2	10209.5	5245.5	0	0	0	23Oct17_Il12inex_0_60_90_120_Sequence_A 0_S 0_U 3_V 0_X10_Y11_Job(Seq.Scan) 1 02 01_504__Cell_CP_2	Cell_CP_2	23Oct17_Il12inex_0_60_90_120_Sequence_A 0_S 0_U 3_V 0_X10_Y11_Job(Seq.Scan) 1 02 01_504	0.06481481481481481	0	0	0.0	0.0	0.0	0.0	0.0	0.0	0	0.0	0.0	0.0	0.0	0.0	0.0	0.0	Gray{Float64}(0.0)	0.0	Gray{Float64}(0.0)	Gray{Float64}(0.0)	0.0	Gray{Float64}(0.0)	11	8	1	WT	120	WT_120
23Oct17_Il12inex_0_60_90_120_Sequence_A 0_S 0_U 3_V 0_X10_Y11_Job(Seq.Scan) 1 02 01_504	Cell_CP_3	8746.5	5951.5	0	0	0	23Oct17_Il12inex_0_60_90_120_Sequence_A 0_S 0_U 3_V 0_X10_Y11_Job(Seq.Scan) 1 02 01_504__Cell_CP_3	Cell_CP_3	23Oct17_Il12inex_0_60_90_120_Sequence_A 0_S 0_U 3_V 0_X10_Y11_Job(Seq.Scan) 1 02 01_504	0.06481481481481481	0	0	0.0	0.0	0.0	0.0	0.0	0.0	0	0.0	0.0	0.0	0.0	0.0	0.0	0.0	Gray{Float64}(0.0)	0.0	Gray{Float64}(0.0)	Gray{Float64}(0.0)	0.0	Gray{Float64}(0.0)	18	16	1	WT	120	WT_120
23Oct17_Il12inex_0_60_90_120_Sequence_A 0_S 0_U 3_V 0_X10_Y11_Job(Seq.Scan) 1 02 01_504	Cell_CP_4	3533.5	2542.0	2	2	2	23Oct17_Il12inex_0_60_90_120_Sequence_A 0_S 0_U 3_V 0_X10_Y11_Job(Seq.Scan) 1 02 01_504__Cell_CP_4	Cell_CP_4	23Oct17_Il12inex_0_60_90_120_Sequence_A 0_S 0_U 3_V 0_X10_Y11_Job(Seq.Scan) 1 02 01_504	0.06481481481481481	1	TxS_auto_18	1.815686583518982	2.717647075653076	3.8745105266571045	22.68	48.195	8.5	0	0.0	0.0	0.0	0.0	0.0	0.0	0.0	Gray{Float64}(0.6553814392994707)	0.3589082444714127	Gray{Float64}(0.26468626740206286)	Gray{Float64}(0.0)	0.0	Gray{Float64}(0.0)	33	16	1	WT	120	WT_120
23Oct17_Il12inex_0_60_90_120_Sequence_A 0_S 0_U 3_V 0_X10_Y11_Job(Seq.Scan) 1 02 01_504	Cell_CP_5	6438.0	4130.5	0	0	0	23Oct17_Il12inex_0_60_90_120_Sequence_A 0_S 0_U 3_V 0_X10_Y11_Job(Seq.Scan) 1 02 01_504__Cell_CP_5	Cell_CP_5	23Oct17_Il12inex_0_60_90_120_Sequence_A 0_S 0_U 3_V 0_X10_Y11_Job(Seq.Scan) 1 02 01_504	0.06481481481481481	0	0	0.0	0.0	0.0	0.0	0.0	0.0	0	0.0	0.0	0.0	0.0	0.0	0.0	0.0	Gray{Float64}(0.0)	0.0	Gray{Float64}(0.0)	Gray{Float64}(0.0)	0.0	Gray{Float64}(0.0)	0	0	1	WT	120	WT_120
23Oct17_Il12inex_0_60_90_120_Sequence_A 0_S 0_U 3_V 0_X10_Y11_Job(Seq.Scan) 1 02 01_504	Cell_CP_6	4160.0	2980.0	0	0	0	23Oct17_Il12inex_0_60_90_120_Sequence_A 0_S 0_U 3_V 0_X10_Y11_Job(Seq.Scan) 1 02 01_504__Cell_CP_6	Cell_CP_6	23Oct17_Il12inex_0_60_90_120_Sequence_A 0_S 0_U 3_V 0_X10_Y11_Job(Seq.Scan) 1 02 01_504	0.06481481481481481	0	0	0.0	0.0	0.0	0.0	0.0	0.0	0	0.0	0.0	0.0	0.0	0.0	0.0	0.0	Gray{Float64}(0.0)	0.0	Gray{Float64}(0.0)	Gray{Float64}(0.0)	0.0	Gray{Float64}(0.0)	38	20	1	WT	120	WT_120
23Oct17_Il12inex_0_60_90_120_Sequence_A 0_S 0_U 3_V 0_X10_Y11_Job(Seq.Scan) 1 02 01_504	Cell_CP_7	7523.5	4935.5	0	0	0	23Oct17_Il12inex_0_60_90_120_Sequence_A 0_S 0_U 3_V 0_X10_Y11_Job(Seq.Scan) 1 02 01_504__Cell_CP_7	Cell_CP_7	23Oct17_Il12inex_0_60_90_120_Sequence_A 0_S 0_U 3_V 0_X10_Y11_Job(Seq.Scan) 1 02 01_504	0.06481481481481481	1	TxS_auto_15	9.470589637756348	18.862747192382812	26.333324432373047	29.484	101.682	8.5	0	0.0	0.0	0.0	0.0	0.0	0.0	0.0	Gray{Float64}(3.4184581877440077)	2.4911238627625294	Gray{Float64}(1.798954811023855)	Gray{Float64}(0.0)	0.0	Gray{Float64}(0.0)	2	2	1	WT	120	WT_120
23Oct17_Il12inex_0_60_90_120_Sequence_A 0_S 0_U 3_V 0_X10_Y11_Job(Seq.Scan) 1 02 01_504	Cell_CP_8	5406.0	3100.5	0	0	0	23Oct17_Il12inex_0_60_90_120_Sequence_A 0_S 0_U 3_V 0_X10_Y11_Job(Seq.Scan) 1 02 01_504__Cell_CP_8	Cell_CP_8	23Oct17_Il12inex_0_60_90_120_Sequence_A 0_S 0_U 3_V 0_X10_Y11_Job(Seq.Scan) 1 02 01_504	0.06481481481481481	0	0	0.0	0.0	0.0	0.0	0.0	0.0	0	0.0	0.0	0.0	0.0	0.0	0.0	0.0	Gray{Float64}(0.0)	0.0	Gray{Float64}(0.0)	Gray{Float64}(0.0)	0.0	Gray{Float64}(0.0)	52	22	1	WT	120	WT_120
23Oct17_Il12inex_0_60_90_120_Sequence_A 0_S 0_U 3_V 0_X10_Y11_Job(Seq.Scan) 1 02 01_504	Cell_CP_9	5851.0	4172.5	0	0	0	23Oct17_Il12inex_0_60_90_120_Sequence_A 0_S 0_U 3_V 0_X10_Y11_Job(Seq.Scan) 1 02 01_504__Cell_CP_9	Cell_CP_9	23Oct17_Il12inex_0_60_90_120_Sequence_A 0_S 0_U 3_V 0_X10_Y11_Job(Seq.Scan) 1 02 01_504	0.06481481481481481	0	0	0.0	0.0	0.0	0.0	0.0	0.0	0	0.0	0.0	0.0	0.0	0.0	0.0	0.0	Gray{Float64}(0.0)	0.0	Gray{Float64}(0.0)	Gray{Float64}(0.0)	0.0	Gray{Float64}(0.0)	39	36	1	WT	120	WT_120
23Oct17_Il12inex_0_60_90_120_Sequence_A 0_S 0_U 3_V 0_X10_Y11_Job(Seq.Scan) 1 02 01_504	Cell_CP_10	6657.0	3644.5	1	1	0	23Oct17_Il12inex_0_60_90_120_Sequence_A 0_S 0_U 3_V 0_X10_Y11_Job(Seq.Scan) 1 02 01_504__Cell_CP_10	Cell_CP_10	23Oct17_Il12inex_0_60_90_120_Sequence_A 0_S 0_U 3_V 0_X10_Y11_Job(Seq.Scan) 1 02 01_504	0.06481481481481481	0	0	0.0	0.0	0.0	0.0	0.0	0.0	0	0.0	0.0	0.0	0.0	0.0	0.0	0.0	Gray{Float64}(0.0)	0.0	Gray{Float64}(0.0)	Gray{Float64}(0.0)	0.0	Gray{Float64}(0.0)	0	0	1	WT	120	WT_120
23Oct17_Il12inex_0_60_90_120_Sequence_A 0_S 0_U 3_V 0_X10_Y11_Job(Seq.Scan) 1 02 01_504	Cell_CP_11	7993.0	5402.0	0	0	0	23Oct17_Il12inex_0_60_90_120_Sequence_A 0_S 0_U 3_V 0_X10_Y11_Job(Seq.Scan) 1 02 01_504__Cell_CP_11	Cell_CP_11	23Oct17_Il12inex_0_60_90_120_Sequence_A 0_S 0_U 3_V 0_X10_Y11_Job(Seq.Scan) 1 02 01_504	0.06481481481481481	1	TxS_auto_17	6.301961421966553	11.615686416625977	14.913723945617676	46.116	35.910000000000004	8.5	0	0.0	0.0	0.0	0.0	0.0	0.0	0.0	Gray{Float64}(2.2747254865613757)	1.5340349589432327	Gray{Float64}(1.0188275130681197)	Gray{Float64}(0.0)	0.0	Gray{Float64}(0.0)	58	40	1	WT	120	WT_120
23Oct17_Il12inex_0_60_90_120_Sequence_A 0_S 0_U 3_V 0_X10_Y11_Job(Seq.Scan) 1 02 01_504	Cell_CP_12	6899.0	4730.5	0	0	0	23Oct17_Il12inex_0_60_90_120_Sequence_A 0_S 0_U 3_V 0_X10_Y11_Job(Seq.Scan) 1 02 01_504__Cell_CP_12	Cell_CP_12	23Oct17_Il12inex_0_60_90_120_Sequence_A 0_S 0_U 3_V 0_X10_Y11_Job(Seq.Scan) 1 02 01_504	0.06481481481481481	0	0	0.0	0.0	0.0	0.0	0.0	0.0	0	0.0	0.0	0.0	0.0	0.0	0.0	0.0	Gray{Float64}(0.0)	0.0	Gray{Float64}(0.0)	Gray{Float64}(0.0)	0.0	Gray{Float64}(0.0)	9	2	1	WT	120	WT_120
23Oct17_Il12inex_0_60_90_120_Sequence_A 0_S 0_U 3_V 0_X10_Y11_Job(Seq.Scan) 1 02 01_504	Cell_CP_13	9895.5	6776.5	0	0	0	23Oct17_Il12inex_0_60_90_120_Sequence_A 0_S 0_U 3_V 0_X10_Y11_Job(Seq.Scan) 1 02 01_504__Cell_CP_13	Cell_CP_13	23Oct17_Il12inex_0_60_90_120_Sequence_A 0_S 0_U 3_V 0_X10_Y11_Job(Seq.Scan) 1 02 01_504	0.06481481481481481	0	0	0.0	0.0	0.0	0.0	0.0	0.0	0	0.0	0.0	0.0	0.0	0.0	0.0	0.0	Gray{Float64}(0.0)	0.0	Gray{Float64}(0.0)	Gray{Float64}(0.0)	0.0	Gray{Float64}(0.0)	5	1	1	WT	120	WT_120
23Oct17_Il12inex_0_60_90_120_Sequence_A 0_S 0_U 3_V 0_X10_Y11_Job(Seq.Scan) 1 02 01_504	Cell_CP_14	9810.0	5489.0	0	0	0	23Oct17_Il12inex_0_60_90_120_Sequence_A 0_S 0_U 3_V 0_X10_Y11_Job(Seq.Scan) 1 02 01_504__Cell_CP_14	Cell_CP_14	23Oct17_Il12inex_0_60_90_120_Sequence_A 0_S 0_U 3_V 0_X10_Y11_Job(Seq.Scan) 1 02 01_504	0.06481481481481481	0	0	0.0	0.0	0.0	0.0	0.0	0.0	0	0.0	0.0	0.0	0.0	0.0	0.0	0.0	Gray{Float64}(0.0)	0.0	Gray{Float64}(0.0)	Gray{Float64}(0.0)	0.0	Gray{Float64}(0.0)	49	30	1	WT	120	WT_120
23Oct17_Il12inex_0_60_90_120_Sequence_A 0_S 0_U 3_V 0_X10_Y11_Job(Seq.Scan) 1 02 01_504	Cell_CP_15	6439.0	3858.5	1	1	1	23Oct17_Il12inex_0_60_90_120_Sequence_A 0_S 0_U 3_V 0_X10_Y11_Job(Seq.Scan) 1 02 01_504__Cell_CP_15	Cell_CP_15	23Oct17_Il12inex_0_60_90_120_Sequence_A 0_S 0_U 3_V 0_X10_Y11_Job(Seq.Scan) 1 02 01_504	0.06481481481481481	0	0	0.0	0.0	0.0	0.0	0.0	0.0	0	0.0	0.0	0.0	0.0	0.0	0.0	0.0	Gray{Float64}(0.0)	0.0	Gray{Float64}(0.0)	Gray{Float64}(0.0)	0.0	Gray{Float64}(0.0)	35	23	1	WT	120	WT_120
23Oct17_Il12inex_0_60_90_120_Sequence_A 0_S 0_U 3_V 0_X10_Y11_Job(Seq.Scan) 1 02 01_504	Cell_CP_16	9217.0	6251.5	0	0	0	23Oct17_Il12inex_0_60_90_120_Sequence_A 0_S 0_U 3_V 0_X10_Y11_Job(Seq.Scan) 1 02 01_504__Cell_CP_16	Cell_CP_16	23Oct17_Il12inex_0_60_90_120_Sequence_A 0_S 0_U 3_V 0_X10_Y11_Job(Seq.Scan) 1 02 01_504	0.06481481481481481	0	0	0.0	0.0	0.0	0.0	0.0	0.0	0	0.0	0.0	0.0	0.0	0.0	0.0	0.0	Gray{Float64}(0.0)	0.0	Gray{Float64}(0.0)	Gray{Float64}(0.0)	0.0	Gray{Float64}(0.0)	1	1	1	WT	120	WT_120
23Oct17_Il12inex_0_60_90_120_Sequence_A 0_S 0_U 3_V 0_X10_Y11_Job(Seq.Scan) 1 02 01_504	Cell_CP_17	6384.0	4078.5	0	0	0	23Oct17_Il12inex_0_60_90_120_Sequence_A 0_S 0_U 3_V 0_X10_Y11_Job(Seq.Scan) 1 02 01_504__Cell_CP_17	Cell_CP_17	23Oct17_Il12inex_0_60_90_120_Sequence_A 0_S 0_U 3_V 0_X10_Y11_Job(Seq.Scan) 1 02 01_504	0.06481481481481481	0	0	0.0	0.0	0.0	0.0	0.0	0.0	0	0.0	0.0	0.0	0.0	0.0	0.0	0.0	Gray{Float64}(0.0)	0.0	Gray{Float64}(0.0)	Gray{Float64}(0.0)	0.0	Gray{Float64}(0.0)	19	8	1	WT	120	WT_120
23Oct17_Il12inex_0_60_90_120_Sequence_A 0_S 0_U 3_V 0_X10_Y11_Job(Seq.Scan) 1 02 01_504	Cell_CP_18	5121.0	2835.0	0	0	0	23Oct17_Il12inex_0_60_90_120_Sequence_A 0_S 0_U 3_V 0_X10_Y11_Job(Seq.Scan) 1 02 01_504__Cell_CP_18	Cell_CP_18	23Oct17_Il12inex_0_60_90_120_Sequence_A 0_S 0_U 3_V 0_X10_Y11_Job(Seq.Scan) 1 02 01_504	0.06481481481481481	0	0	0.0	0.0	0.0	0.0	0.0	0.0	0	0.0	0.0	0.0	0.0	0.0	0.0	0.0	Gray{Float64}(0.0)	0.0	Gray{Float64}(0.0)	Gray{Float64}(0.0)	0.0	Gray{Float64}(0.0)	1	0	1	WT	120	WT_120
23Oct17_Il12inex_0_60_90_120_Sequence_A 0_S 0_U 3_V 0_X10_Y11_Job(Seq.Scan) 1 02 01_504	Cell_CP_19	6930.5	3741.5	0	0	0	23Oct17_Il12inex_0_60_90_120_Sequence_A 0_S 0_U 3_V 0_X10_Y11_Job(Seq.Scan) 1 02 01_504__Cell_CP_19	Cell_CP_19	23Oct17_Il12inex_0_60_90_120_Sequence_A 0_S 0_U 3_V 0_X10_Y11_Job(Seq.Scan) 1 02 01_504	0.06481481481481481	0	0	0.0	0.0	0.0	0.0	0.0	0.0	0	0.0	0.0	0.0	0.0	0.0	0.0	0.0	Gray{Float64}(0.0)	0.0	Gray{Float64}(0.0)	Gray{Float64}(0.0)	0.0	Gray{Float64}(0.0)	0	0	1	WT	120	WT_120
23Oct17_Il12inex_0_60_90_120_Sequence_A 0_S 0_U 3_V 0_X10_Y11_Job(Seq.Scan) 1 02 01_504	Cell_CP_20	6034.5	3670.0	0	0	0	23Oct17_Il12inex_0_60_90_120_Sequence_A 0_S 0_U 3_V 0_X10_Y11_Job(Seq.Scan) 1 02 01_504__Cell_CP_20	Cell_CP_20	23Oct17_Il12inex_0_60_90_120_Sequence_A 0_S 0_U 3_V 0_X10_Y11_Job(Seq.Scan) 1 02 01_504	0.06481481481481481	0	0	0.0	0.0	0.0	0.0	0.0	0.0	0	0.0	0.0	0.0	0.0	0.0	0.0	0.0	Gray{Float64}(0.0)	0.0	Gray{Float64}(0.0)	Gray{Float64}(0.0)	0.0	Gray{Float64}(0.0)	3	0	1	WT	120	WT_120
23Oct17_Il12inex_0_60_90_120_Sequence_A 0_S 0_U 3_V 0_X10_Y11_Job(Seq.Scan) 1 02 01_504	Cell_CP_21	4735.5	3668.0	0	0	0	23Oct17_Il12inex_0_60_90_120_Sequence_A 0_S 0_U 3_V 0_X10_Y11_Job(Seq.Scan) 1 02 01_504__Cell_CP_21	Cell_CP_21	23Oct17_Il12inex_0_60_90_120_Sequence_A 0_S 0_U 3_V 0_X10_Y11_Job(Seq.Scan) 1 02 01_504	0.06481481481481481	0	0	0.0	0.0	0.0	0.0	0.0	0.0	0	0.0	0.0	0.0	0.0	0.0	0.0	0.0	Gray{Float64}(0.0)	0.0	Gray{Float64}(0.0)	Gray{Float64}(0.0)	0.0	Gray{Float64}(0.0)	1	0	1	WT	120	WT_120
23Oct17_Il12inex_0_60_90_120_Sequence_A 0_S 0_U 3_V 0_X10_Y11_Job(Seq.Scan) 1 02 01_504	Cell_CP_22	6648.5	4576.0	0	0	0	23Oct17_Il12inex_0_60_90_120_Sequence_A 0_S 0_U 3_V 0_X10_Y11_Job(Seq.Scan) 1 02 01_504__Cell_CP_22	Cell_CP_22	23Oct17_Il12inex_0_60_90_120_Sequence_A 0_S 0_U 3_V 0_X10_Y11_Job(Seq.Scan) 1 02 01_504	0.06481481481481481	0	0	0.0	0.0	0.0	0.0	0.0	0.0	0	0.0	0.0	0.0	0.0	0.0	0.0	0.0	Gray{Float64}(0.0)	0.0	Gray{Float64}(0.0)	Gray{Float64}(0.0)	0.0	Gray{Float64}(0.0)	0	0	1	WT	120	WT_120
23Oct17_Il12inex_0_60_90_120_Sequence_A 0_S 0_U 3_V 0_X10_Y11_Job(Seq.Scan) 1 02 01_504	Cell_CP_23	11329.5	8193.5	1	1	1	23Oct17_Il12inex_0_60_90_120_Sequence_A 0_S 0_U 3_V 0_X10_Y11_Job(Seq.Scan) 1 02 01_504__Cell_CP_23	Cell_CP_23	23Oct17_Il12inex_0_60_90_120_Sequence_A 0_S 0_U 3_V 0_X10_Y11_Job(Seq.Scan) 1 02 01_504	0.06481481481481481	0	0	0.0	0.0	0.0	0.0	0.0	0.0	0	0.0	0.0	0.0	0.0	0.0	0.0	0.0	Gray{Float64}(0.0)	0.0	Gray{Float64}(0.0)	Gray{Float64}(0.0)	0.0	Gray{Float64}(0.0)	19	11	1	WT	120	WT_120
23Oct17_Il12inex_0_60_90_120_Sequence_A 0_S 0_U 3_V 0_X10_Y11_Job(Seq.Scan) 1 02 01_504	Cell_CP_24	6335.0	5446.5	0	0	0	23Oct17_Il12inex_0_60_90_120_Sequence_A 0_S 0_U 3_V 0_X10_Y11_Job(Seq.Scan) 1 02 01_504__Cell_CP_24	Cell_CP_24	23Oct17_Il12inex_0_60_90_120_Sequence_A 0_S 0_U 3_V 0_X10_Y11_Job(Seq.Scan) 1 02 01_504	0.06481481481481481	0	0	0.0	0.0	0.0	0.0	0.0	0.0	0	0.0	0.0	0.0	0.0	0.0	0.0	0.0	Gray{Float64}(0.0)	0.0	Gray{Float64}(0.0)	Gray{Float64}(0.0)	0.0	Gray{Float64}(0.0)	28	25	1	WT	120	WT_120
23Oct17_Il12inex_0_60_90_120_Sequence_A 0_S 0_U 3_V 0_X10_Y11_Job(Seq.Scan) 1 02 01_504	Cell_CP_25	6728.0	5074.5	0	0	0	23Oct17_Il12inex_0_60_90_120_Sequence_A 0_S 0_U 3_V 0_X10_Y11_Job(Seq.Scan) 1 02 01_504__Cell_CP_25	Cell_CP_25	23Oct17_Il12inex_0_60_90_120_Sequence_A 0_S 0_U 3_V 0_X10_Y11_Job(Seq.Scan) 1 02 01_504	0.06481481481481481	0	0	0.0	0.0	0.0	0.0	0.0	0.0	0	0.0	0.0	0.0	0.0	0.0	0.0	0.0	Gray{Float64}(0.0)	0.0	Gray{Float64}(0.0)	Gray{Float64}(0.0)	0.0	Gray{Float64}(0.0)	0	0	1	WT	120	WT_120
23Oct17_Il12inex_0_60_90_120_Sequence_A 0_S 0_U 3_V 0_X10_Y11_Job(Seq.Scan) 1 02 01_504	Cell_CP_26	4401.0	3381.5	0	0	0	23Oct17_Il12inex_0_60_90_120_Sequence_A 0_S 0_U 3_V 0_X10_Y11_Job(Seq.Scan) 1 02 01_504__Cell_CP_26	Cell_CP_26	23Oct17_Il12inex_0_60_90_120_Sequence_A 0_S 0_U 3_V 0_X10_Y11_Job(Seq.Scan) 1 02 01_504	0.06481481481481481	0	0	0.0	0.0	0.0	0.0	0.0	0.0	0	0.0	0.0	0.0	0.0	0.0	0.0	0.0	Gray{Float64}(0.0)	0.0	Gray{Float64}(0.0)	Gray{Float64}(0.0)	0.0	Gray{Float64}(0.0)	1	1	1	WT	120	WT_120
23Oct17_Il12inex_0_60_90_120_Sequence_A 0_S 0_U 3_V 0_X10_Y11_Job(Seq.Scan) 1 02 01_504	Cell_CP_27	6072.0	3365.5	1	1	0	23Oct17_Il12inex_0_60_90_120_Sequence_A 0_S 0_U 3_V 0_X10_Y11_Job(Seq.Scan) 1 02 01_504__Cell_CP_27	Cell_CP_27	23Oct17_Il12inex_0_60_90_120_Sequence_A 0_S 0_U 3_V 0_X10_Y11_Job(Seq.Scan) 1 02 01_504	0.06481481481481481	0	0	0.0	0.0	0.0	0.0	0.0	0.0	0	0.0	0.0	0.0	0.0	0.0	0.0	0.0	Gray{Float64}(0.0)	0.0	Gray{Float64}(0.0)	Gray{Float64}(0.0)	0.0	Gray{Float64}(0.0)	5	3	1	WT	120	WT_120
23Oct17_Il12inex_0_60_90_120_Sequence_A 0_S 0_U 3_V 0_X10_Y11_Job(Seq.Scan) 1 02 01_504	Cell_CP_28	4983.5	3034.5	0	0	0	23Oct17_Il12inex_0_60_90_120_Sequence_A 0_S 0_U 3_V 0_X10_Y11_Job(Seq.Scan) 1 02 01_504__Cell_CP_28	Cell_CP_28	23Oct17_Il12inex_0_60_90_120_Sequence_A 0_S 0_U 3_V 0_X10_Y11_Job(Seq.Scan) 1 02 01_504	0.06481481481481481	0	0	0.0	0.0	0.0	0.0	0.0	0.0	0	0.0	0.0	0.0	0.0	0.0	0.0	0.0	Gray{Float64}(0.0)	0.0	Gray{Float64}(0.0)	Gray{Float64}(0.0)	0.0	Gray{Float64}(0.0)	0	0	1	WT	120	WT_120
23Oct17_Il12inex_0_60_90_120_Sequence_A 0_S 0_U 3_V 0_X10_Y11_Job(Seq.Scan) 1 02 01_504	Cell_CP_29	5840.5	4331.0	0	0	0	23Oct17_Il12inex_0_60_90_120_Sequence_A 0_S 0_U 3_V 0_X10_Y11_Job(Seq.Scan) 1 02 01_504__Cell_CP_29	Cell_CP_29	23Oct17_Il12inex_0_60_90_120_Sequence_A 0_S 0_U 3_V 0_X10_Y11_Job(Seq.Scan) 1 02 01_504	0.06481481481481481	0	0	0.0	0.0	0.0	0.0	0.0	0.0	0	0.0	0.0	0.0	0.0	0.0	0.0	0.0	Gray{Float64}(0.0)	0.0	Gray{Float64}(0.0)	Gray{Float64}(0.0)	0.0	Gray{Float64}(0.0)	0	0	1	WT	120	WT_120
23Oct17_Il12inex_0_60_90_120_Sequence_A 0_S 0_U 3_V 0_X10_Y11_Job(Seq.Scan) 1 02 01_504	Cell_CP_30	3556.5	2872.0	0	0	0	23Oct17_Il12inex_0_60_90_120_Sequence_A 0_S 0_U 3_V 0_X10_Y11_Job(Seq.Scan) 1 02 01_504__Cell_CP_30	Cell_CP_30	23Oct17_Il12inex_0_60_90_120_Sequence_A 0_S 0_U 3_V 0_X10_Y11_Job(Seq.Scan) 1 02 01_504	0.06481481481481481	0	0	0.0	0.0	0.0	0.0	0.0	0.0	0	0.0	0.0	0.0	0.0	0.0	0.0	0.0	Gray{Float64}(0.0)	0.0	Gray{Float64}(0.0)	Gray{Float64}(0.0)	0.0	Gray{Float64}(0.0)	1	0	1	WT	120	WT_120
23Oct17_Il12inex_0_60_90_120_Sequence_A 0_S 0_U 3_V 0_X10_Y11_Job(Seq.Scan) 1 02 01_504	Cell_CP_31	6385.5	3158.0	0	0	0	23Oct17_Il12inex_0_60_90_120_Sequence_A 0_S 0_U 3_V 0_X10_Y11_Job(Seq.Scan) 1 02 01_504__Cell_CP_31	Cell_CP_31	23Oct17_Il12inex_0_60_90_120_Sequence_A 0_S 0_U 3_V 0_X10_Y11_Job(Seq.Scan) 1 02 01_504	0.06481481481481481	0	0	0.0	0.0	0.0	0.0	0.0	0.0	0	0.0	0.0	0.0	0.0	0.0	0.0	0.0	Gray{Float64}(0.0)	0.0	Gray{Float64}(0.0)	Gray{Float64}(0.0)	0.0	Gray{Float64}(0.0)	1	0	1	WT	120	WT_120
23Oct17_Il12inex_0_60_90_120_Sequence_A 0_S 0_U 3_V 0_X10_Y11_Job(Seq.Scan) 1 02 01_504	Cell_CP_32	4681.0	2266.0	1	1	1	23Oct17_Il12inex_0_60_90_120_Sequence_A 0_S 0_U 3_V 0_X10_Y11_Job(Seq.Scan) 1 02 01_504__Cell_CP_32	Cell_CP_32	23Oct17_Il12inex_0_60_90_120_Sequence_A 0_S 0_U 3_V 0_X10_Y11_Job(Seq.Scan) 1 02 01_504	0.06481481481481481	0	0	0.0	0.0	0.0	0.0	0.0	0.0	0	0.0	0.0	0.0	0.0	0.0	0.0	0.0	Gray{Float64}(0.0)	0.0	Gray{Float64}(0.0)	Gray{Float64}(0.0)	0.0	Gray{Float64}(0.0)	1	1	1	WT	120	WT_120
23Oct17_Il12inex_0_60_90_120_Sequence_A 0_S 0_U 3_V 0_X10_Y11_Job(Seq.Scan) 1 02 01_504	Cell_CP_33	9072.5	5323.5	0	0	0	23Oct17_Il12inex_0_60_90_120_Sequence_A 0_S 0_U 3_V 0_X10_Y11_Job(Seq.Scan) 1 02 01_504__Cell_CP_33	Cell_CP_33	23Oct17_Il12inex_0_60_90_120_Sequence_A 0_S 0_U 3_V 0_X10_Y11_Job(Seq.Scan) 1 02 01_504	0.06481481481481481	0	0	0.0	0.0	0.0	0.0	0.0	0.0	0	0.0	0.0	0.0	0.0	0.0	0.0	0.0	Gray{Float64}(0.0)	0.0	Gray{Float64}(0.0)	Gray{Float64}(0.0)	0.0	Gray{Float64}(0.0)	4	1	1	WT	120	WT_120
23Oct17_Il12inex_0_60_90_120_Sequence_A 0_S 0_U 3_V 0_X10_Y11_Job(Seq.Scan) 1 02 01_504	Cell_CP_34	12012.0	4715.5	0	0	0	23Oct17_Il12inex_0_60_90_120_Sequence_A 0_S 0_U 3_V 0_X10_Y11_Job(Seq.Scan) 1 02 01_504__Cell_CP_34	Cell_CP_34	23Oct17_Il12inex_0_60_90_120_Sequence_A 0_S 0_U 3_V 0_X10_Y11_Job(Seq.Scan) 1 02 01_504	0.06481481481481481	0	0	0.0	0.0	0.0	0.0	0.0	0.0	0	0.0	0.0	0.0	0.0	0.0	0.0	0.0	Gray{Float64}(0.0)	0.0	Gray{Float64}(0.0)	Gray{Float64}(0.0)	0.0	Gray{Float64}(0.0)	48	5	1	WT	120	WT_120
23Oct17_Il12inex_0_60_90_120_Sequence_A 0_S 0_U 3_V 0_X10_Y11_Job(Seq.Scan) 1 02 01_504	Cell_CP_35	6794.5	4253.5	0	0	0	23Oct17_Il12inex_0_60_90_120_Sequence_A 0_S 0_U 3_V 0_X10_Y11_Job(Seq.Scan) 1 02 01_504__Cell_CP_35	Cell_CP_35	23Oct17_Il12inex_0_60_90_120_Sequence_A 0_S 0_U 3_V 0_X10_Y11_Job(Seq.Scan) 1 02 01_504	0.06481481481481481	1	TxS_auto_5	8.062745094299316	15.725492477416992	20.670583724975586	124.362	79.38	6.0	0	0.0	0.0	0.0	0.0	0.0	0.0	0.0	Gray{Float64}(2.9102894368285614)	2.07679979828206	Gray{Float64}(1.412106023081615)	Gray{Float64}(0.0)	0.0	Gray{Float64}(0.0)	77	42	1	WT	120	WT_120
23Oct17_Il12inex_0_60_90_120_Sequence_A 0_S 0_U 3_V 0_X10_Y11_Job(Seq.Scan) 1 02 01_504	Cell_CP_36	12089.5	5377.5	0	0	0	23Oct17_Il12inex_0_60_90_120_Sequence_A 0_S 0_U 3_V 0_X10_Y11_Job(Seq.Scan) 1 02 01_504__Cell_CP_36	Cell_CP_36	23Oct17_Il12inex_0_60_90_120_Sequence_A 0_S 0_U 3_V 0_X10_Y11_Job(Seq.Scan) 1 02 01_504	0.06481481481481481	0	0	0.0	0.0	0.0	0.0	0.0	0.0	0	0.0	0.0	0.0	0.0	0.0	0.0	0.0	Gray{Float64}(0.0)	0.0	Gray{Float64}(0.0)	Gray{Float64}(0.0)	0.0	Gray{Float64}(0.0)	0	0	1	WT	120	WT_120
23Oct17_Il12inex_0_60_90_120_Sequence_A 0_S 0_U 3_V 0_X10_Y11_Job(Seq.Scan) 1 02 01_504	Cell_CP_37	6501.5	4078.5	0	0	0	23Oct17_Il12inex_0_60_90_120_Sequence_A 0_S 0_U 3_V 0_X10_Y11_Job(Seq.Scan) 1 02 01_504__Cell_CP_37	Cell_CP_37	23Oct17_Il12inex_0_60_90_120_Sequence_A 0_S 0_U 3_V 0_X10_Y11_Job(Seq.Scan) 1 02 01_504	0.06481481481481481	0	0	0.0	0.0	0.0	0.0	0.0	0.0	0	0.0	0.0	0.0	0.0	0.0	0.0	0.0	Gray{Float64}(0.0)	0.0	Gray{Float64}(0.0)	Gray{Float64}(0.0)	0.0	Gray{Float64}(0.0)	17	5	1	WT	120	WT_120
23Oct17_Il12inex_0_60_90_120_Sequence_A 0_S 0_U 3_V 0_X10_Y11_Job(Seq.Scan) 1 02 01_504	Cell_CP_38	4130.0	2670.0	1	1	1	23Oct17_Il12inex_0_60_90_120_Sequence_A 0_S 0_U 3_V 0_X10_Y11_Job(Seq.Scan) 1 02 01_504__Cell_CP_38	Cell_CP_38	23Oct17_Il12inex_0_60_90_120_Sequence_A 0_S 0_U 3_V 0_X10_Y11_Job(Seq.Scan) 1 02 01_504	0.06481481481481481	0	0	0.0	0.0	0.0	0.0	0.0	0.0	0	0.0	0.0	0.0	0.0	0.0	0.0	0.0	Gray{Float64}(0.0)	0.0	Gray{Float64}(0.0)	Gray{Float64}(0.0)	0.0	Gray{Float64}(0.0)	61	35	1	WT	120	WT_120
23Oct17_Il12inex_0_60_90_120_Sequence_A 0_S 0_U 3_V 0_X10_Y11_Job(Seq.Scan) 1 02 01_504	Cell_CP_39	6614.5	5415.0	0	0	0	23Oct17_Il12inex_0_60_90_120_Sequence_A 0_S 0_U 3_V 0_X10_Y11_Job(Seq.Scan) 1 02 01_504__Cell_CP_39	Cell_CP_39	23Oct17_Il12inex_0_60_90_120_Sequence_A 0_S 0_U 3_V 0_X10_Y11_Job(Seq.Scan) 1 02 01_504	0.06481481481481481	0	0	0.0	0.0	0.0	0.0	0.0	0.0	0	0.0	0.0	0.0	0.0	0.0	0.0	0.0	Gray{Float64}(0.0)	0.0	Gray{Float64}(0.0)	Gray{Float64}(0.0)	0.0	Gray{Float64}(0.0)	38	31	1	WT	120	WT_120
23Oct17_Il12inex_0_60_90_120_Sequence_A 0_S 0_U 3_V 0_X10_Y11_Job(Seq.Scan) 1 02 01_504	Cell_CP_40	6243.0	3360.5	0	0	0	23Oct17_Il12inex_0_60_90_120_Sequence_A 0_S 0_U 3_V 0_X10_Y11_Job(Seq.Scan) 1 02 01_504__Cell_CP_40	Cell_CP_40	23Oct17_Il12inex_0_60_90_120_Sequence_A 0_S 0_U 3_V 0_X10_Y11_Job(Seq.Scan) 1 02 01_504	0.06481481481481481	0	0	0.0	0.0	0.0	0.0	0.0	0.0	0	0.0	0.0	0.0	0.0	0.0	0.0	0.0	Gray{Float64}(0.0)	0.0	Gray{Float64}(0.0)	Gray{Float64}(0.0)	0.0	Gray{Float64}(0.0)	0	0	1	WT	120	WT_120
23Oct17_Il12inex_0_60_90_120_Sequence_A 0_S 0_U 3_V 0_X10_Y11_Job(Seq.Scan) 1 02 01_504	Cell_CP_41	7302.0	3273.5	0	0	0	23Oct17_Il12inex_0_60_90_120_Sequence_A 0_S 0_U 3_V 0_X10_Y11_Job(Seq.Scan) 1 02 01_504__Cell_CP_41	Cell_CP_41	23Oct17_Il12inex_0_60_90_120_Sequence_A 0_S 0_U 3_V 0_X10_Y11_Job(Seq.Scan) 1 02 01_504	0.06481481481481481	0	0	0.0	0.0	0.0	0.0	0.0	0.0	0	0.0	0.0	0.0	0.0	0.0	0.0	0.0	Gray{Float64}(0.0)	0.0	Gray{Float64}(0.0)	Gray{Float64}(0.0)	0.0	Gray{Float64}(0.0)	22	0	1	WT	120	WT_120
23Oct17_Il12inex_0_60_90_120_Sequence_A 0_S 0_U 3_V 0_X10_Y11_Job(Seq.Scan) 1 02 01_504	Cell_CP_42	10634.5	7387.5	0	0	0	23Oct17_Il12inex_0_60_90_120_Sequence_A 0_S 0_U 3_V 0_X10_Y11_Job(Seq.Scan) 1 02 01_504__Cell_CP_42	Cell_CP_42	23Oct17_Il12inex_0_60_90_120_Sequence_A 0_S 0_U 3_V 0_X10_Y11_Job(Seq.Scan) 1 02 01_504	0.06481481481481481	0	0	0.0	0.0	0.0	0.0	0.0	0.0	0	0.0	0.0	0.0	0.0	0.0	0.0	0.0	Gray{Float64}(0.0)	0.0	Gray{Float64}(0.0)	Gray{Float64}(0.0)	0.0	Gray{Float64}(0.0)	1	0	1	WT	120	WT_120
23Oct17_Il12inex_0_60_90_120_Sequence_A 0_S 0_U 3_V 0_X10_Y11_Job(Seq.Scan) 1 02 01_504	Cell_CP_43	6732.0	2558.0	0	0	0	23Oct17_Il12inex_0_60_90_120_Sequence_A 0_S 0_U 3_V 0_X10_Y11_Job(Seq.Scan) 1 02 01_504__Cell_CP_43	Cell_CP_43	23Oct17_Il12inex_0_60_90_120_Sequence_A 0_S 0_U 3_V 0_X10_Y11_Job(Seq.Scan) 1 02 01_504	0.06481481481481481	0	0	0.0	0.0	0.0	0.0	0.0	0.0	0	0.0	0.0	0.0	0.0	0.0	0.0	0.0	Gray{Float64}(0.0)	0.0	Gray{Float64}(0.0)	Gray{Float64}(0.0)	0.0	Gray{Float64}(0.0)	0	0	1	WT	120	WT_120
23Oct17_Il12inex_0_60_90_120_Sequence_A 0_S 0_U 3_V 0_X10_Y11_Job(Seq.Scan) 1 02 01_504	Cell_CP_44	5159.0	4153.5	6	6	6	23Oct17_Il12inex_0_60_90_120_Sequence_A 0_S 0_U 3_V 0_X10_Y11_Job(Seq.Scan) 1 02 01_504__Cell_CP_44	Cell_CP_44	23Oct17_Il12inex_0_60_90_120_Sequence_A 0_S 0_U 3_V 0_X10_Y11_Job(Seq.Scan) 1 02 01_504	0.06481481481481481	2	TxS_auto_12	3.729412078857422	8.192155838012695	11.674508094787598	148.554	72.19800000000001	7.5	TxS_auto_4	5.141177654266357	11.352944374084473	17.568620681762695	150.444	67.095	6.0	10.517257674888452	Gray{Float64}(1.3461505295948868)	1.0819036425290085	Gray{Float64}(0.7975412507216995)	Gray{Float64}(1.8557345972216557)	1.4993357200014938	Gray{Float64}(1.2001961537243735)	67	47	1	WT	120	WT_120
23Oct17_Il12inex_0_60_90_120_Sequence_A 0_S 0_U 3_V 0_X10_Y11_Job(Seq.Scan) 1 02 01_504	Cell_CP_45	8712.0	5042.0	5	5	4	23Oct17_Il12inex_0_60_90_120_Sequence_A 0_S 0_U 3_V 0_X10_Y11_Job(Seq.Scan) 1 02 01_504__Cell_CP_45	Cell_CP_45	23Oct17_Il12inex_0_60_90_120_Sequence_A 0_S 0_U 3_V 0_X10_Y11_Job(Seq.Scan) 1 02 01_504	0.06481481481481481	0	0	0.0	0.0	0.0	0.0	0.0	0.0	0	0.0	0.0	0.0	0.0	0.0	0.0	0.0	Gray{Float64}(0.0)	0.0	Gray{Float64}(0.0)	Gray{Float64}(0.0)	0.0	Gray{Float64}(0.0)	112	54	1	WT	120	WT_120
23Oct17_Il12inex_0_60_90_120_Sequence_A 0_S 0_U 3_V 0_X10_Y11_Job(Seq.Scan) 1 02 01_504	Cell_CP_46	6692.5	4873.0	1	1	0	23Oct17_Il12inex_0_60_90_120_Sequence_A 0_S 0_U 3_V 0_X10_Y11_Job(Seq.Scan) 1 02 01_504__Cell_CP_46	Cell_CP_46	23Oct17_Il12inex_0_60_90_120_Sequence_A 0_S 0_U 3_V 0_X10_Y11_Job(Seq.Scan) 1 02 01_504	0.06481481481481481	0	0	0.0	0.0	0.0	0.0	0.0	0.0	0	0.0	0.0	0.0	0.0	0.0	0.0	0.0	Gray{Float64}(0.0)	0.0	Gray{Float64}(0.0)	Gray{Float64}(0.0)	0.0	Gray{Float64}(0.0)	54	38	1	WT	120	WT_120
23Oct17_Il12inex_0_60_90_120_Sequence_A 0_S 0_U 3_V 0_X10_Y11_Job(Seq.Scan) 1 02 01_504	Cell_CP_47	10499.5	3166.5	1	1	1	23Oct17_Il12inex_0_60_90_120_Sequence_A 0_S 0_U 3_V 0_X10_Y11_Job(Seq.Scan) 1 02 01_504__Cell_CP_47	Cell_CP_47	23Oct17_Il12inex_0_60_90_120_Sequence_A 0_S 0_U 3_V 0_X10_Y11_Job(Seq.Scan) 1 02 01_504	0.06481481481481481	0	0	0.0	0.0	0.0	0.0	0.0	0.0	0	0.0	0.0	0.0	0.0	0.0	0.0	0.0	Gray{Float64}(0.0)	0.0	Gray{Float64}(0.0)	Gray{Float64}(0.0)	0.0	Gray{Float64}(0.0)	8	3	1	WT	120	WT_120
23Oct17_Il12inex_0_60_90_120_Sequence_A 0_S 0_U 3_V 0_X10_Y11_Job(Seq.Scan) 1 02 01_504	Cell_CP_48	3829.0	2914.0	0	0	0	23Oct17_Il12inex_0_60_90_120_Sequence_A 0_S 0_U 3_V 0_X10_Y11_Job(Seq.Scan) 1 02 01_504__Cell_CP_48	Cell_CP_48	23Oct17_Il12inex_0_60_90_120_Sequence_A 0_S 0_U 3_V 0_X10_Y11_Job(Seq.Scan) 1 02 01_504	0.06481481481481481	0	0	0.0	0.0	0.0	0.0	0.0	0.0	0	0.0	0.0	0.0	0.0	0.0	0.0	0.0	Gray{Float64}(0.0)	0.0	Gray{Float64}(0.0)	Gray{Float64}(0.0)	0.0	Gray{Float64}(0.0)	52	44	1	WT	120	WT_120
23Oct17_Il12inex_0_60_90_120_Sequence_A 0_S 0_U 3_V 0_X10_Y11_Job(Seq.Scan) 1 02 01_504	Cell_CP_49	8106.0	6215.0	0	0	0	23Oct17_Il12inex_0_60_90_120_Sequence_A 0_S 0_U 3_V 0_X10_Y11_Job(Seq.Scan) 1 02 01_504__Cell_CP_49	Cell_CP_49	23Oct17_Il12inex_0_60_90_120_Sequence_A 0_S 0_U 3_V 0_X10_Y11_Job(Seq.Scan) 1 02 01_504	0.06481481481481481	0	0	0.0	0.0	0.0	0.0	0.0	0.0	0	0.0	0.0	0.0	0.0	0.0	0.0	0.0	Gray{Float64}(0.0)	0.0	Gray{Float64}(0.0)	Gray{Float64}(0.0)	0.0	Gray{Float64}(0.0)	79	60	1	WT	120	WT_120
23Oct17_Il12inex_0_60_90_120_Sequence_A 0_S 0_U 3_V 0_X10_Y11_Job(Seq.Scan) 1 02 01_504	Cell_CP_50	7865.5	3953.0	0	0	0	23Oct17_Il12inex_0_60_90_120_Sequence_A 0_S 0_U 3_V 0_X10_Y11_Job(Seq.Scan) 1 02 01_504__Cell_CP_50	Cell_CP_50	23Oct17_Il12inex_0_60_90_120_Sequence_A 0_S 0_U 3_V 0_X10_Y11_Job(Seq.Scan) 1 02 01_504	0.06481481481481481	1	TxS_auto_6	5.1450982093811035	10.058822631835938	14.168625831604004	165.375	134.757	5.5	0	0.0	0.0	0.0	0.0	0.0	0.0	0.0	Gray{Float64}(1.8571497418161458)	1.328426492381829	Gray{Float64}(0.9679263121835907)	Gray{Float64}(0.0)	0.0	Gray{Float64}(0.0)	71	42	1	WT	120	WT_120
23Oct17_Il12inex_0_60_90_120_Sequence_A 0_S 0_U 3_V 0_X10_Y11_Job(Seq.Scan) 1 02 01_504	Cell_CP_51	6548.5	3423.0	0	0	0	23Oct17_Il12inex_0_60_90_120_Sequence_A 0_S 0_U 3_V 0_X10_Y11_Job(Seq.Scan) 1 02 01_504__Cell_CP_51	Cell_CP_51	23Oct17_Il12inex_0_60_90_120_Sequence_A 0_S 0_U 3_V 0_X10_Y11_Job(Seq.Scan) 1 02 01_504	0.06481481481481481	0	0	0.0	0.0	0.0	0.0	0.0	0.0	0	0.0	0.0	0.0	0.0	0.0	0.0	0.0	Gray{Float64}(0.0)	0.0	Gray{Float64}(0.0)	Gray{Float64}(0.0)	0.0	Gray{Float64}(0.0)	19	5	1	WT	120	WT_120
23Oct17_Il12inex_0_60_90_120_Sequence_A 0_S 0_U 3_V 0_X10_Y11_Job(Seq.Scan) 1 02 01_504	Cell_CP_52	10160.5	4957.0	0	0	0	23Oct17_Il12inex_0_60_90_120_Sequence_A 0_S 0_U 3_V 0_X10_Y11_Job(Seq.Scan) 1 02 01_504__Cell_CP_52	Cell_CP_52	23Oct17_Il12inex_0_60_90_120_Sequence_A 0_S 0_U 3_V 0_X10_Y11_Job(Seq.Scan) 1 02 01_504	0.06481481481481481	0	0	0.0	0.0	0.0	0.0	0.0	0.0	0	0.0	0.0	0.0	0.0	0.0	0.0	0.0	Gray{Float64}(0.0)	0.0	Gray{Float64}(0.0)	Gray{Float64}(0.0)	0.0	Gray{Float64}(0.0)	1	0	1	WT	120	WT_120
23Oct17_Il12inex_0_60_90_120_Sequence_A 0_S 0_U 3_V 0_X10_Y11_Job(Seq.Scan) 1 02 01_504	Cell_CP_53	9988.0	3106.5	0	0	0	23Oct17_Il12inex_0_60_90_120_Sequence_A 0_S 0_U 3_V 0_X10_Y11_Job(Seq.Scan) 1 02 01_504__Cell_CP_53	Cell_CP_53	23Oct17_Il12inex_0_60_90_120_Sequence_A 0_S 0_U 3_V 0_X10_Y11_Job(Seq.Scan) 1 02 01_504	0.06481481481481481	0	0	0.0	0.0	0.0	0.0	0.0	0.0	0	0.0	0.0	0.0	0.0	0.0	0.0	0.0	Gray{Float64}(0.0)	0.0	Gray{Float64}(0.0)	Gray{Float64}(0.0)	0.0	Gray{Float64}(0.0)	1	1	1	WT	120	WT_120
23Oct17_Il12inex_0_60_90_120_Sequence_A 0_S 0_U 3_V 0_X10_Y11_Job(Seq.Scan) 1 02 01_504	Cell_CP_54	8755.5	4913.0	0	0	0	23Oct17_Il12inex_0_60_90_120_Sequence_A 0_S 0_U 3_V 0_X10_Y11_Job(Seq.Scan) 1 02 01_504__Cell_CP_54	Cell_CP_54	23Oct17_Il12inex_0_60_90_120_Sequence_A 0_S 0_U 3_V 0_X10_Y11_Job(Seq.Scan) 1 02 01_504	0.06481481481481481	0	0	0.0	0.0	0.0	0.0	0.0	0.0	0	0.0	0.0	0.0	0.0	0.0	0.0	0.0	Gray{Float64}(0.0)	0.0	Gray{Float64}(0.0)	Gray{Float64}(0.0)	0.0	Gray{Float64}(0.0)	117	54	1	WT	120	WT_120
23Oct17_Il12inex_0_60_90_120_Sequence_A 0_S 0_U 3_V 0_X10_Y10_Job(Seq.Scan) 1 02 01_490	Cell_CP_1	4236.0	2526.5	7	7	5	23Oct17_Il12inex_0_60_90_120_Sequence_A 0_S 0_U 3_V 0_X10_Y10_Job(Seq.Scan) 1 02 01_490__Cell_CP_1	Cell_CP_1	23Oct17_Il12inex_0_60_90_120_Sequence_A 0_S 0_U 3_V 0_X10_Y10_Job(Seq.Scan) 1 02 01_490	0.08	1	TxS_auto_28	3.341176748275757	6.007843494415283	8.199997901916504	18.144	26.838	9.0	0	0.0	0.0	0.0	0.0	0.0	0.0	0.0	Gray{Float64}(1.2060149841471792)	0.7934306779409228	Gray{Float64}(0.5601809112222629)	Gray{Float64}(0.0)	0.0	Gray{Float64}(0.0)	9	6	1	WT	120	WT_120
23Oct17_Il12inex_0_60_90_120_Sequence_A 0_S 0_U 3_V 0_X10_Y10_Job(Seq.Scan) 1 02 01_490	Cell_CP_2	5999.0	3787.0	0	0	0	23Oct17_Il12inex_0_60_90_120_Sequence_A 0_S 0_U 3_V 0_X10_Y10_Job(Seq.Scan) 1 02 01_490__Cell_CP_2	Cell_CP_2	23Oct17_Il12inex_0_60_90_120_Sequence_A 0_S 0_U 3_V 0_X10_Y10_Job(Seq.Scan) 1 02 01_490	0.08	0	0	0.0	0.0	0.0	0.0	0.0	0.0	0	0.0	0.0	0.0	0.0	0.0	0.0	0.0	Gray{Float64}(0.0)	0.0	Gray{Float64}(0.0)	Gray{Float64}(0.0)	0.0	Gray{Float64}(0.0)	0	0	1	WT	120	WT_120
23Oct17_Il12inex_0_60_90_120_Sequence_A 0_S 0_U 3_V 0_X10_Y10_Job(Seq.Scan) 1 02 01_490	Cell_CP_3	5677.5	3918.0	0	0	0	23Oct17_Il12inex_0_60_90_120_Sequence_A 0_S 0_U 3_V 0_X10_Y10_Job(Seq.Scan) 1 02 01_490__Cell_CP_3	Cell_CP_3	23Oct17_Il12inex_0_60_90_120_Sequence_A 0_S 0_U 3_V 0_X10_Y10_Job(Seq.Scan) 1 02 01_490	0.08	0	0	0.0	0.0	0.0	0.0	0.0	0.0	0	0.0	0.0	0.0	0.0	0.0	0.0	0.0	Gray{Float64}(0.0)	0.0	Gray{Float64}(0.0)	Gray{Float64}(0.0)	0.0	Gray{Float64}(0.0)	2	1	1	WT	120	WT_120
23Oct17_Il12inex_0_60_90_120_Sequence_A 0_S 0_U 3_V 0_X10_Y10_Job(Seq.Scan) 1 02 01_490	Cell_CP_4	5351.5	3403.0	5	5	5	23Oct17_Il12inex_0_60_90_120_Sequence_A 0_S 0_U 3_V 0_X10_Y10_Job(Seq.Scan) 1 02 01_490__Cell_CP_4	Cell_CP_4	23Oct17_Il12inex_0_60_90_120_Sequence_A 0_S 0_U 3_V 0_X10_Y10_Job(Seq.Scan) 1 02 01_490	0.08	1	TxS_auto_11	3.4117650985717773	5.533332347869873	7.407842636108398	30.618	25.326	7.5	0	0.0	0.0	0.0	0.0	0.0	0.0	0.0	Gray{Float64}(1.2314942133460425)	0.7307639821383399	Gray{Float64}(0.506065012177193)	Gray{Float64}(0.0)	0.0	Gray{Float64}(0.0)	27	12	1	WT	120	WT_120
23Oct17_Il12inex_0_60_90_120_Sequence_A 0_S 0_U 3_V 0_X10_Y10_Job(Seq.Scan) 1 02 01_490	Cell_CP_5	4712.0	2983.0	0	0	0	23Oct17_Il12inex_0_60_90_120_Sequence_A 0_S 0_U 3_V 0_X10_Y10_Job(Seq.Scan) 1 02 01_490__Cell_CP_5	Cell_CP_5	23Oct17_Il12inex_0_60_90_120_Sequence_A 0_S 0_U 3_V 0_X10_Y10_Job(Seq.Scan) 1 02 01_490	0.08	0	0	0.0	0.0	0.0	0.0	0.0	0.0	0	0.0	0.0	0.0	0.0	0.0	0.0	0.0	Gray{Float64}(0.0)	0.0	Gray{Float64}(0.0)	Gray{Float64}(0.0)	0.0	Gray{Float64}(0.0)	0	0	1	WT	120	WT_120
23Oct17_Il12inex_0_60_90_120_Sequence_A 0_S 0_U 3_V 0_X10_Y10_Job(Seq.Scan) 1 02 01_490	Cell_CP_6	4490.5	2852.0	0	0	0	23Oct17_Il12inex_0_60_90_120_Sequence_A 0_S 0_U 3_V 0_X10_Y10_Job(Seq.Scan) 1 02 01_490__Cell_CP_6	Cell_CP_6	23Oct17_Il12inex_0_60_90_120_Sequence_A 0_S 0_U 3_V 0_X10_Y10_Job(Seq.Scan) 1 02 01_490	0.08	0	0	0.0	0.0	0.0	0.0	0.0	0.0	0	0.0	0.0	0.0	0.0	0.0	0.0	0.0	Gray{Float64}(0.0)	0.0	Gray{Float64}(0.0)	Gray{Float64}(0.0)	0.0	Gray{Float64}(0.0)	0	0	1	WT	120	WT_120
23Oct17_Il12inex_0_60_90_120_Sequence_A 0_S 0_U 3_V 0_X10_Y10_Job(Seq.Scan) 1 02 01_490	Cell_CP_7	6198.5	3886.0	0	0	0	23Oct17_Il12inex_0_60_90_120_Sequence_A 0_S 0_U 3_V 0_X10_Y10_Job(Seq.Scan) 1 02 01_490__Cell_CP_7	Cell_CP_7	23Oct17_Il12inex_0_60_90_120_Sequence_A 0_S 0_U 3_V 0_X10_Y10_Job(Seq.Scan) 1 02 01_490	0.08	0	0	0.0	0.0	0.0	0.0	0.0	0.0	0	0.0	0.0	0.0	0.0	0.0	0.0	0.0	Gray{Float64}(0.0)	0.0	Gray{Float64}(0.0)	Gray{Float64}(0.0)	0.0	Gray{Float64}(0.0)	3	0	1	WT	120	WT_120
23Oct17_Il12inex_0_60_90_120_Sequence_A 0_S 0_U 3_V 0_X10_Y10_Job(Seq.Scan) 1 02 01_490	Cell_CP_8	5403.5	3809.0	0	0	0	23Oct17_Il12inex_0_60_90_120_Sequence_A 0_S 0_U 3_V 0_X10_Y10_Job(Seq.Scan) 1 02 01_490__Cell_CP_8	Cell_CP_8	23Oct17_Il12inex_0_60_90_120_Sequence_A 0_S 0_U 3_V 0_X10_Y10_Job(Seq.Scan) 1 02 01_490	0.08	0	0	0.0	0.0	0.0	0.0	0.0	0.0	0	0.0	0.0	0.0	0.0	0.0	0.0	0.0	Gray{Float64}(0.0)	0.0	Gray{Float64}(0.0)	Gray{Float64}(0.0)	0.0	Gray{Float64}(0.0)	22	18	1	WT	120	WT_120
[truncated: 23,395 more rows]
