# Supplementary material for: Cohesin couples transcriptional bursting probabilities of inducible enhancers and promoters
Source: Nat Commun. 2022 Jul 27;13:4342. doi: 10.1038/s41467-022-31192-9 (PMC9329429; doi:10.1038/s41467-022-31192-9)
Supplement: Supplementary file 4 — Source Data [file 41467_2022_31192_MOESM4_ESM.zip › SourceData/Fig1e.csv]

Genotype	Timepoint	Rep	n_cells	Gene	mean	bootstrap_mean	std	TSS_BS	moment_BS	TSS_BF	moment_BF
WT	90	1	823	Peli1	10.061968408262455	10.05832	8.137791417947364	4.536887657007752	6.37886472216246	0.3037667071688943	1.434845878635505
WT	90	2	2808	Peli1	37.30911680911681	37.21772	23.340524431344843	5.488273862528817	14.224469558878802	0.39173789173789175	1.691042391655958
WT	90	3	659	Peli1	8.8649468892261	8.901900000000001	6.782215734045358	7.4629988839234445	5.068618443078013	0.5743550834597876	1.55704735697673
WT	90	1	1699	Il12b	4.841082989994114	4.881359999999999	11.555853314355813	6.107955587020429	26.068722616556215	0.05385520894643908	0.47481503979481243
WT	90	2	885	Il12b	25.11186440677966	25.130360000000003	45.3681761684374	6.4148851306179715	79.5233431800247	0.062146892655367235	0.5750124269632563
WT	90	3	1250	Il12b	3.4976	3.52622	5.966311401309013	7.58111387547199	8.271509001028925	0.0076	0.8012929023298131
WT	90	4	1615	Il12b	11.109597523219815	11.20988	19.776126214542764	3.341071330372002	33.63645971043201	0.021671826625386997	0.6086355409419824
WT	180	1	1044	Ifit1	59.60249042145594	59.78878	51.37271953191124	3.324206848506586	43.421698390840426	0.5531609195402298	1.1969189883274671
WT	180	2	577	Ifit1	67.58578856152513	67.88083999999999	27.90036848454285	6.832001764721802	11.493914042339066	0.574523396880416	2.5204196290884657
WT	180	3	897	Ifit1	18.97993311036789	18.908540000000002	12.01318280707636	4.311868486015664	7.311299732265887	0.697324414715719	1.7576576383179219
WT	120	1	859	Cxcl10	30.470314318975554	30.639879999999998	32.50164050037742	2.794637952115112	33.71227525943513	0.18859138533178113	0.9839590600598186
WT	120	2	1414	Cxcl10	13.060820367751061	13.199399999999999	21.60107283921183	4.6876222854110035	34.463862396478724	0.13224893917963224	0.649307114726657
WT	120	3	1123	Cxcl10	107.70080142475513	107.49945999999998	50.239049491718085	3.4201228178237835	23.030514457476386	0.730186999109528	2.2047965341632167
WT	120	4	234	Cxcl10	63.504273504273506	63.40016	56.684144664419975	4.846588039117662	50.05396654777339	0.32051282051282054	1.1457887729905878
WT	90	1	959	Ifnb1	2.906152241918665	2.8804199999999995	13.721794137219462	3.619330427204924	41.408904547273835	0.05995828988529719	0.2903265467391523
WT	90	2	1016	Ifnb1	3.161417322834646	3.0847599999999997	11.268838744926986	3.7094957418129044	31.873856707023894	0.06348425196850394	0.34598780880684066
WT	90	3	632	Ifnb1	5.868670886075949	5.8996	11.936181308154962	4.459020956849498	22.030187089778412	0.07832278481012658	0.5672470030959467
