# Supplementary material for: Cohesin couples transcriptional bursting probabilities of inducible enhancers and promoters
Source: Nat Commun. 2022 Jul 27;13:4342. doi: 10.1038/s41467-022-31192-9 (PMC9329429; doi:10.1038/s41467-022-31192-9)
Supplement: Supplementary file 4 — Source Data [file 41467_2022_31192_MOESM4_ESM.zip › SourceData/SupFig1c_meancountsset2.csv]

Rep1	Rep2	Rep3
0.2662440570522979	0.8817097415506958	2.433734939759036
0.6735340729001584	5.4791252485089466	4.210843373493976
0.803486529318542	1.1858846918489065	13.385542168674698
10.457647058823529	5.644	31.539772727272727
2.1658823529411766	2.498	7.011363636363637
36.129411764705885	23.438	91.04261363636364
11.356744704570792	35.98434782608695	59.175355450236964
5.448160535117057	12.690434782608696	43.37677725118483
9.13154960981048	33.04	44.77843601895734
2.022801302931596	0.5248	4.183333333333334
4.013029315960912	1.8464	2.1395833333333334
1.3957654723127035	0.4328	4.510416666666667
20.165354330708663	17.911242603550296	49.04469273743017
5.730314960629921	4.424556213017752	12.702048417132216
10.921259842519685	10.0	64.23463687150839
17.30278422273782	9.725055432372505	52.12230215827338
1.6252900232018561	5.433481152993348	9.517985611510792
10.480278422273782	16.529933481152995	74.96043165467626
