# Supplementary material for: Cohesin couples transcriptional bursting probabilities of inducible enhancers and promoters
Source: Nat Commun. 2022 Jul 27;13:4342. doi: 10.1038/s41467-022-31192-9 (PMC9329429; doi:10.1038/s41467-022-31192-9)
Supplement: Supplementary file 4 — Source Data [file 41467_2022_31192_MOESM4_ESM.zip › SourceData/Fig3eg_ByCell_Prdm1_intron-Prdm1_enh.csv]

Column1	Timepoint	Rep	N_cells	variable	Coocurrence	Yes	No
0	60	2	1612	Sampled	0.0186104218362282	30	1582
1	0	3	807	Sampled	0.0099132589838909	8	799
2	0	1	675	Sampled	0.0118518518518518	8	667
3	60	1	1087	Sampled	0.0202391904323827	22	1065
4	0	2	532	Sampled	0.0131578947368421	7	525
5	60	4	1286	Sampled	0.0233281493001555	30	1256
6	60	2	1612	Random	0.0114063875770431	18	1594
7	0	3	807	Random	0.00116084631224	1	806
8	0	1	675	Random	0.0021662551440329	1	674
9	60	1	1087	Random	0.0060343492424056	7	1080
10	0	2	532	Random	0.0015263723217818	1	531
11	60	4	1286	Random	0.0144165302129162	19	1267
