# Supplementary material for: Cohesin couples transcriptional bursting probabilities of inducible enhancers and promoters
Source: Nat Commun. 2022 Jul 27;13:4342. doi: 10.1038/s41467-022-31192-9 (PMC9329429; doi:10.1038/s41467-022-31192-9)
Supplement: Supplementary file 4 — Source Data [file 41467_2022_31192_MOESM4_ESM.zip › SourceData/SupFig7_cell_cycle_process.csv]

Column1	category	over_represented_pvalue	under_represented_pvalue	numDEInCat	numInCat	term	ontology	over_represented_padj	Test	-log10(overrepresented_padj)
3974	GO:0022402	0.180533317260506	0.838213221904804	285	957	cell cycle process	BP	1.0	Rad21KO_2__vs__Rad21KO_UT_DE	-0.0
3974	GO:0022402	0.147648106010752	0.874095739886735	130	957	cell cycle process	BP	1.0	Rad21KO_2__vs__Rad21KO_UT_down	-0.0
3974	GO:0022402	0.513536618957163	0.522837488743994	155	957	cell cycle process	BP	1.0	Rad21KO_2__vs__Rad21KO_UT_up	-0.0
3992	GO:0022402	0.991298443225912	0.0106730206548908	238	970	cell cycle process	BP	1.0	Rad21KO_2__vs__WT_2_DE	-0.0
3992	GO:0022402	0.0945819698234615	0.920324052706032	148	970	cell cycle process	BP	0.62443317268166	Rad21KO_2__vs__WT_2_down	0.2045140333323722
3992	GO:0022402	0.999998769768283	2.06835781575027e-6	90	970	cell cycle process	BP	1.0	Rad21KO_2__vs__WT_2_up	-0.0
4000	GO:0022402	0.196696765176852	0.821265498011324	442	979	cell cycle process	BP	1.0	Rad21KO_8__vs__Rad21KO_2_DE	-0.0
4000	GO:0022402	6.06587200986823e-6	0.999995939415772	284	979	cell cycle process	BP	0.000444199368839716	Rad21KO_8__vs__Rad21KO_2_down	3.3524220628735946
4000	GO:0022402	0.999995644001562	6.48341472276665e-6	158	979	cell cycle process	BP	1.0	Rad21KO_8__vs__Rad21KO_2_up	-0.0
4010	GO:0022402	1.75382621214173e-7	1.0	549	984	cell cycle process	BP	4.19916104507076e-5	Rad21KO_8__vs__Rad21KO_UT_DE	4.376837469100004
4010	GO:0022402	1.08384056694819e-13	1.0	334	984	cell cycle process	BP	5.44955037061551e-10	Rad21KO_8__vs__Rad21KO_UT_down	9.26363932884557
4010	GO:0022402	0.987506309313914	0.0152739990836763	215	984	cell cycle process	BP	1.0	Rad21KO_8__vs__Rad21KO_UT_up	-0.0
4000	GO:0022402	0.156293446681992	0.859082633697071	519	979	cell cycle process	BP	0.907650762704087	Rad21KO_8__vs__WT_0_DE	0.042081223071619725
4000	GO:0022402	0.58213909720888	0.447870266140229	247	979	cell cycle process	BP	1.0	Rad21KO_8__vs__WT_0_down	-0.0
4000	GO:0022402	0.158612464661085	0.858743890828888	272	979	cell cycle process	BP	1.0	Rad21KO_8__vs__WT_0_up	-0.0
4000	GO:0022402	0.156293446681992	0.859082633697071	519	979	cell cycle process	BP	0.907650762704087	Rad21KO_8__vs__WT_8_DE	0.042081223071619725
4000	GO:0022402	0.58213909720888	0.447870266140229	247	979	cell cycle process	BP	1.0	Rad21KO_8__vs__WT_8_down	-0.0
4000	GO:0022402	0.158612464661085	0.858743890828888	272	979	cell cycle process	BP	1.0	Rad21KO_8__vs__WT_8_up	-0.0
3992	GO:0022402	0.997125487666939	0.00376478098726904	151	970	cell cycle process	BP	1.0	Rad21KO_UT__vs__WT_UT_DE	-0.0
3992	GO:0022402	0.86626678198119	0.159776829877489	89	970	cell cycle process	BP	1.0	Rad21KO_UT__vs__WT_UT_down	-0.0
3992	GO:0022402	0.997586532608682	0.00357769612509323	62	970	cell cycle process	BP	1.0	Rad21KO_UT__vs__WT_UT_up	-0.0
3954	GO:0022402	0.73504978047838	0.28914548775977	301	948	cell cycle process	BP	1.0	WT_2__vs__WT_UT_DE	-0.0
3954	GO:0022402	0.941690023829214	0.0703543428161358	131	948	cell cycle process	BP	1.0	WT_2__vs__WT_UT_down	-0.0
3954	GO:0022402	0.310009639830151	0.720485918539196	170	948	cell cycle process	BP	0.759402699968902	WT_2__vs__WT_UT_up	0.11952786310942817
