# Supplementary material for: Cohesin couples transcriptional bursting probabilities of inducible enhancers and promoters
Source: Nat Commun. 2022 Jul 27;13:4342. doi: 10.1038/s41467-022-31192-9 (PMC9329429; doi:10.1038/s41467-022-31192-9)
Supplement: Supplementary file 4 — Source Data [file 41467_2022_31192_MOESM4_ESM.zip › SourceData/Fig3c_Il12b_intron.csv]

Column1	Rep	Timepoint	Genotype	N_cells	Observed_Random	Count	yes_no
0	1	90	WT	1138	TSS_2	6.0	yes
1	1	0	WT	614	TSS_2	0.0	yes
2	2	0	WT	915	TSS_2	0.0	yes
3	2	90	WT	1005	TSS_2	7.0	yes
4	4	0	WT	1027	TSS_2	0.0	yes
5	4	90	WT	1112	TSS_2	12.0	yes
6	3	0	WT	847	TSS_2	0.0	yes
7	3	90	WT	1055	TSS_2	48.0	yes
8	1	90	WT	1138	TSS_2_random	1.0	yes
9	1	0	WT	614	TSS_2_random	0.0	yes
10	2	0	WT	915	TSS_2_random	0.0	yes
11	2	90	WT	1005	TSS_2_random	1.0	yes
12	4	0	WT	1027	TSS_2_random	0.0	yes
13	4	90	WT	1112	TSS_2_random	6.0	yes
14	3	0	WT	847	TSS_2_random	0.0	yes
15	3	90	WT	1055	TSS_2_random	15.0	yes
